# Supplementary material for: Toward benchmarking theoretical computations of elementary rate constants on catalytic surfaces: formate decomposition on Au and Cu
Source: Chem Sci. 2021 Dec 21;13(3):804–15. doi: 10.1039/d1sc05127j (PMC8768843; doi:10.1039/d1sc05127j)
Supplement: SC-013-D1SC05127J-s002 [file SC-013-D1SC05127J-s002.93ev]

 vasp.5.4.1 05Feb16 (build Jan 05 2017 14:27:57) complex                        
  
 executed on          BNL-Dec2016 date 2020.08.07  12:42:53
 running on   72 total cores
 distrk:  each k-point on   72 cores,    1 groups
 distr:  one band on NCORES_PER_BAND=  18 cores,    4 groups


--------------------------------------------------------------------------------------------------------


 INCAR:
 POTCAR:    PAW_PBE C 08Apr2002                   
 POTCAR:    PAW_PBE O 08Apr2002                   
 POTCAR:    PAW_PBE H 15Jun2001                   
 POTCAR:    PAW_PBE Cu 22Jun2005                  

 ----------------------------------------------------------------------------- 
|                                                                             |
|           W    W    AA    RRRRR   N    N  II  N    N   GGGG   !!!           |
|           W    W   A  A   R    R  NN   N  II  NN   N  G    G  !!!           |
|           W    W  A    A  R    R  N N  N  II  N N  N  G       !!!           |
|           W WW W  AAAAAA  RRRRR   N  N N  II  N  N N  G  GGG   !            |
|           WW  WW  A    A  R   R   N   NN  II  N   NN  G    G                |
|           W    W  A    A  R    R  N    N  II  N    N   GGGG   !!!           |
|                                                                             |
|      For optimal performance we recommend to set                            |
|        NCORE= 4 - approx SQRT( number of cores)                             |
|      NCORE specifies how many cores store one orbital (NPAR=cpu/NCORE).     |
|      This setting can  greatly improve the performance of VASP for DFT.     |
|      The default, NPAR=number of cores might be grossly inefficient         |
|      on modern multi-core architectures or massively parallel machines.     |
|      Do your own testing !!!!                                               |
|      Unfortunately you need to use the default for GW and RPA calculations. |
|      (for HF NCORE is supported but not extensively tested yet)             |
|                                                                             |
 ----------------------------------------------------------------------------- 

 POTCAR:    PAW_PBE C 08Apr2002                   
  local pseudopotential read in
  partial core-charges read in
  partial kinetic energy density read in
  atomic valenz-charges read in
  non local Contribution for L=           0  read in
    real space projection operators read in
  non local Contribution for L=           0  read in
    real space projection operators read in
  non local Contribution for L=           1  read in
    real space projection operators read in
  non local Contribution for L=           1  read in
    real space projection operators read in
    PAW grid and wavefunctions read in
 
   number of l-projection  operators is LMAX  =           4
   number of lm-projection operators is LMMAX =           8
 
 POTCAR:    PAW_PBE O 08Apr2002                   
  local pseudopotential read in
  partial core-charges read in
  partial kinetic energy density read in
  kinetic energy density of atom read in
  atomic valenz-charges read in
  non local Contribution for L=           0  read in
    real space projection operators read in
  non local Contribution for L=           0  read in
    real space projection operators read in
  non local Contribution for L=           1  read in
    real space projection operators read in
  non local Contribution for L=           1  read in
    real space projection operators read in
    PAW grid and wavefunctions read in
 
   number of l-projection  operators is LMAX  =           4
   number of lm-projection operators is LMMAX =           8
 
 POTCAR:    PAW_PBE H 15Jun2001                   
  local pseudopotential read in
  atomic valenz-charges read in
  non local Contribution for L=           0  read in
    real space projection operators read in
  non local Contribution for L=           0  read in
    real space projection operators read in
  non local Contribution for L=           1  read in
    real space projection operators read in
    PAW grid and wavefunctions read in
 
   number of l-projection  operators is LMAX  =           3
   number of lm-projection operators is LMMAX =           5
 
 POTCAR:    PAW_PBE Cu 22Jun2005                  
  local pseudopotential read in
  partial core-charges read in
  partial kinetic energy density read in
  atomic valenz-charges read in
  non local Contribution for L=           2  read in
    real space projection operators read in
  non local Contribution for L=           2  read in
    real space projection operators read in
  non local Contribution for L=           0  read in
    real space projection operators read in
  non local Contribution for L=           0  read in
    real space projection operators read in
  non local Contribution for L=           1  read in
    real space projection operators read in
  non local Contribution for L=           1  read in
    real space projection operators read in
    PAW grid and wavefunctions read in
 
   number of l-projection  operators is LMAX  =           6
   number of lm-projection operators is LMMAX =          18
 
 Optimization of the real space projectors (new method)

 maximal supplied QI-value         = 25.13
 optimisation between [QCUT,QGAM] = [ 10.05, 20.36] = [ 28.30,116.06] Ry 
 Optimized for a Real-space Cutoff    1.51 Angstroem

   l    n(q)    QCUT    max X(q) W(low)/X(q) W(high)/X(q)  e(spline) 
   0      9    10.053   115.676    0.19E-03    0.21E-03    0.38E-06
   0      9    10.053    87.132    0.19E-03    0.21E-03    0.38E-06
   1      9    10.053     4.429    0.87E-04    0.11E-03    0.39E-06
   1      9    10.053     2.733    0.59E-04    0.62E-04    0.43E-06
 Optimization of the real space projectors (new method)

 maximal supplied QI-value         = 24.76
 optimisation between [QCUT,QGAM] = [ 10.15, 20.30] = [ 28.85,115.39] Ry 
 Optimized for a Real-space Cutoff    1.51 Angstroem

   l    n(q)    QCUT    max X(q) W(low)/X(q) W(high)/X(q)  e(spline) 
   0      9    10.150    20.381    0.17E-03    0.18E-03    0.41E-06
   0      9    10.150    15.268    0.18E-03    0.20E-03    0.43E-06
   1      9    10.150     5.964    0.16E-03    0.20E-03    0.36E-06
   1      9    10.150     5.382    0.13E-03    0.16E-03    0.33E-06
 Optimization of the real space projectors (new method)

 maximal supplied QI-value         = 34.20
 optimisation between [QCUT,QGAM] = [  9.92, 20.18] = [ 27.55,114.04] Ry 
 Optimized for a Real-space Cutoff    1.34 Angstroem

   l    n(q)    QCUT    max X(q) W(low)/X(q) W(high)/X(q)  e(spline) 
   0      8     9.919    19.460    0.16E-03    0.20E-03    0.36E-06
   0      8     9.919    12.209    0.16E-03    0.20E-03    0.35E-06
   1      8     9.919     4.655    0.19E-03    0.46E-03    0.40E-06
 Optimization of the real space projectors (new method)

 maximal supplied QI-value         = 16.25
 optimisation between [QCUT,QGAM] = [ 10.24, 20.48] = [ 29.35,117.42] Ry 
 Optimized for a Real-space Cutoff    1.55 Angstroem

   l    n(q)    QCUT    max X(q) W(low)/X(q) W(high)/X(q)  e(spline) 
   2      9    10.239     4.610    0.85E-04    0.29E-03    0.14E-06
   2      9    10.239     8.522    0.15E-03    0.50E-03    0.27E-06
   0     10    10.239    51.609    0.45E-04    0.99E-04    0.10E-06
   0     10    10.239    27.747    0.40E-04    0.93E-04    0.97E-07
   1      9    10.239    20.408    0.15E-03    0.78E-05    0.15E-06
   1      9    10.239    13.425    0.13E-03    0.71E-05    0.14E-06
  PAW_PBE C 08Apr2002                   :
 energy of atom  1       EATOM= -147.1560
 kinetic energy error for atom=    0.0288 (will be added to EATOM!!)
  PAW_PBE O 08Apr2002                   :
 energy of atom  2       EATOM= -432.3788
 kinetic energy error for atom=    0.1156 (will be added to EATOM!!)
  PAW_PBE H 15Jun2001                   :
 energy of atom  3       EATOM=  -12.4884
 kinetic energy error for atom=    0.0098 (will be added to EATOM!!)
  PAW_PBE Cu 22Jun2005                  :
 energy of atom  4       EATOM=-1390.9808
 kinetic energy error for atom=    0.0232 (will be added to EATOM!!)
 
 
 POSCAR:  C  O  H Cu                             
  positions in direct lattice
  velocities in cartesian coordinates
 exchange correlation table for  LEXCH =        8
   RHO(1)=    0.500       N(1)  =     2000
   RHO(2)=  100.500       N(2)  =     4000

 VTST: version 3.1, (03/28/14)

 CHAIN: initializing optimizer
 
 OPT: Using VASP Dynamics algorithm
 CHAIN: Read ICHAIN            0
 
 POSCAR:  C  O  H Cu                             
  positions in direct lattice
  velocities in cartesian coordinates
 


--------------------------------------------------------------------------------------------------------


 ion  position               nearest neighbor table
   1  0.488  0.500  0.309-   4 1.18   2 1.22   3 1.29
   2  0.519  0.500  0.368-   1 1.22
   3  0.376  0.500  0.284-   1 1.29  11 1.92
   4  0.569  0.500  0.269-   1 1.18
   5  1.000  0.000  0.187-  25 2.46  28 2.46  17 2.47  20 2.47   6 2.51   8 2.51  29 2.59
   6  1.000  0.250  0.187-  17 2.46  25 2.46  26 2.47  18 2.47   7 2.51   5 2.51  30 2.56
   7  0.000  0.500  0.186-  27 2.46  26 2.46  18 2.47  19 2.47   8 2.51   6 2.51  31 2.55
   8  1.000  0.750  0.187-  20 2.46  28 2.46  27 2.47  19 2.47   7 2.51   5 2.51  32 2.56
   9  0.333  0.000  0.187-  17 2.47  20 2.47  21 2.47  24 2.47  10 2.49  12 2.49  33 2.57
  10  0.334  0.248  0.186-  21 2.45  17 2.46  18 2.47  22 2.48   9 2.49  11 2.53  34 2.54
  11  0.333  0.500  0.191-   3 1.92  19 2.50  18 2.50  23 2.53  22 2.53  12 2.53  10 2.53  35 2.58

  12  0.334  0.752  0.186-  24 2.45  20 2.46  19 2.47  23 2.48   9 2.49  11 2.53  36 2.54
  13  0.667  0.000  0.187-  25 2.46  28 2.46  24 2.47  21 2.47  14 2.50  16 2.50  37 2.58
  14  0.667  0.249  0.186-  21 2.46  26 2.46  25 2.46  22 2.48  13 2.50  15 2.52  38 2.56
  15  0.666  0.500  0.188-  27 2.48  26 2.48  23 2.49  22 2.49  16 2.52  14 2.52  39 2.57
  16  0.667  0.751  0.186-  24 2.46  27 2.46  28 2.46  23 2.48  13 2.50  15 2.52  40 2.56
  17  0.166  0.125  0.128-  10 2.46   6 2.46   5 2.47   9 2.47  20 2.50  18 2.51  41 2.57  30 2.58
                            29 2.58  34 2.59  33 2.59
  18  0.167  0.375  0.128-   7 2.47  10 2.47   6 2.47  11 2.50  19 2.50  17 2.51  35 2.54  42 2.56
                            34 2.57  31 2.58  30 2.59
  19  0.167  0.625  0.128-   7 2.47  12 2.47   8 2.47  11 2.50  18 2.50  20 2.51  35 2.54  43 2.56
                            36 2.57  31 2.58  32 2.59
  20  0.166  0.875  0.128-  12 2.46   8 2.46   5 2.47   9 2.47  17 2.50  19 2.51  44 2.57  32 2.58
                            29 2.58  36 2.59  33 2.59
  21  0.501  0.124  0.128-  10 2.45  14 2.46  13 2.47   9 2.47  24 2.49  22 2.51  45 2.56  37 2.58
                            38 2.58  33 2.58  34 2.59
  22  0.500  0.374  0.127-  10 2.48  14 2.48  15 2.49  21 2.51  23 2.52  11 2.53  46 2.53  35 2.54
                            39 2.56  34 2.56  38 2.57
  23  0.500  0.626  0.127-  12 2.48  16 2.48  15 2.49  24 2.51  22 2.52  11 2.53  47 2.53  35 2.54
                            39 2.56  36 2.56  40 2.57
  24  0.501  0.876  0.128-  12 2.45  16 2.46  13 2.47   9 2.47  21 2.49  23 2.51  48 2.56  37 2.58
                            40 2.58  33 2.58  36 2.59
  25  0.834  0.125  0.128-   6 2.46   5 2.46  14 2.46  13 2.46  28 2.50  26 2.51  49 2.57  30 2.58
                            29 2.58  38 2.59  37 2.59
  26  0.833  0.375  0.128-  14 2.46   7 2.46   6 2.47  15 2.48  27 2.51  25 2.51  39 2.57  50 2.57
                            38 2.58  31 2.58  30 2.59
  27  0.833  0.625  0.128-  16 2.46   7 2.46   8 2.47  15 2.48  26 2.51  28 2.51  39 2.57  51 2.57
                            40 2.58  31 2.58  32 2.59
  28  0.834  0.875  0.128-   8 2.46   5 2.46  16 2.46  13 2.46  25 2.50  27 2.51  52 2.57  32 2.58
                            29 2.58  40 2.59  37 2.59
  29  1.000  0.000  0.058-  49 2.46  52 2.46  41 2.46  44 2.46  32 2.51  30 2.51  20 2.58  17 2.58
                            28 2.58  25 2.58   5 2.59
  30  1.000  0.250  0.058-  49 2.46  50 2.46  41 2.47  42 2.47  29 2.51  31 2.51   6 2.56  17 2.58
                            25 2.58  18 2.59  26 2.59
  31  1.000  0.500  0.059-  51 2.47  50 2.47  43 2.47  42 2.47  30 2.51  32 2.51   7 2.55  18 2.58
                            19 2.58  26 2.58  27 2.58
  32  1.000  0.750  0.058-  52 2.46  51 2.46  44 2.47  43 2.47  29 2.51  31 2.51   8 2.56  20 2.58
                            28 2.58  19 2.59  27 2.59
  33  0.333  0.000  0.058-  41 2.46  44 2.46  45 2.47  48 2.47  36 2.51  34 2.51   9 2.57  24 2.58
                            21 2.58  20 2.59  17 2.59
  34  0.333  0.250  0.059-  41 2.46  42 2.47  45 2.47  46 2.47  33 2.51  35 2.51  10 2.54  22 2.56
                            18 2.57  17 2.59  21 2.59
  35  0.333  0.500  0.062-  43 2.49  42 2.49  47 2.50  46 2.50  36 2.51  34 2.51  22 2.54  23 2.54
                            18 2.54  19 2.54  11 2.58
  36  0.333  0.750  0.059-  44 2.46  43 2.47  48 2.47  47 2.47  33 2.51  35 2.51  12 2.54  23 2.56
                            19 2.57  20 2.59  24 2.59
  37  0.667  0.000  0.058-  49 2.46  52 2.46  45 2.47  48 2.47  38 2.50  40 2.50  24 2.58  21 2.58
                            13 2.58  28 2.59  25 2.59
  38  0.667  0.250  0.058-  49 2.46  50 2.46  45 2.47  46 2.47  37 2.50  39 2.51  14 2.56  22 2.57
                            26 2.58  21 2.58  25 2.59
  39  0.667  0.500  0.059-  51 2.47  50 2.48  47 2.48  46 2.48  40 2.51  38 2.51  22 2.56  23 2.56
                            26 2.57  27 2.57  15 2.57
  40  0.667  0.750  0.058-  52 2.46  51 2.46  48 2.47  47 2.47  37 2.50  39 2.51  16 2.56  23 2.57
                            27 2.58  24 2.58  28 2.59
  41  0.167  0.125  0.000-  29 2.46  33 2.46  34 2.46  30 2.47  42 2.51  44 2.51  17 2.57
  42  0.167  0.375  0.000-  34 2.47  30 2.47  31 2.47  35 2.49  41 2.51  43 2.51  18 2.56
  43  0.167  0.625  0.000-  36 2.47  32 2.47  31 2.47  35 2.49  42 2.51  44 2.51  19 2.56
  44  0.167  0.875  0.000-  29 2.46  33 2.46  36 2.46  32 2.47  41 2.51  43 2.51  20 2.57
  45  0.500  0.125  0.000-  33 2.47  37 2.47  38 2.47  34 2.47  46 2.51  48 2.51  21 2.56
  46  0.500  0.375  0.000-  34 2.47  38 2.47  39 2.48  35 2.50  45 2.51  47 2.51  22 2.53
  47  0.500  0.625  0.000-  36 2.47  40 2.47  39 2.48  35 2.50  46 2.51  48 2.51  23 2.53
  48  0.500  0.875  0.000-  33 2.47  37 2.47  40 2.47  36 2.47  45 2.51  47 2.51  24 2.56
  49  0.833  0.125  0.000-  38 2.46  29 2.46  37 2.46  30 2.46  50 2.51  52 2.51  25 2.57
  50  0.833  0.375  0.000-  38 2.46  30 2.46  31 2.47  39 2.48  49 2.51  51 2.51  26 2.57
  51  0.833  0.625  0.000-  40 2.46  32 2.46  31 2.47  39 2.47  50 2.51  52 2.51  27 2.57
  52  0.833  0.875  0.000-  40 2.46  29 2.46  37 2.46  32 2.46  49 2.51  51 2.51  28 2.57
 

IMPORTANT INFORMATION: All symmetrisations will be switched off!
NOSYMM: (Re-)initialisation of all symmetry stuff for point group C_1.

 
 
 KPOINTS: Bulk                                    

Automatic generation of k-mesh.
Space group operators:
 irot       det(A)        alpha          n_x          n_y          n_z        tau_x        tau_y        tau_z
    1     1.000000     0.000000     1.000000     0.000000     0.000000     0.000000     0.000000     0.000000
 
 Subroutine IBZKPT returns following result:
 ===========================================
 
 Found     13 irreducible k-points:
 
 Following reciprocal coordinates:
            Coordinates               Weight
  0.000000  0.000000  0.000000      1.000000
  0.200000  0.000000  0.000000      2.000000
  0.400000  0.000000  0.000000      2.000000
  0.000000  0.200000  0.000000      2.000000
  0.200000  0.200000  0.000000      2.000000
  0.400000  0.200000  0.000000      2.000000
 -0.400000  0.200000  0.000000      2.000000
 -0.200000  0.200000  0.000000      2.000000
  0.000000  0.400000  0.000000      2.000000
  0.200000  0.400000  0.000000      2.000000
  0.400000  0.400000  0.000000      2.000000
 -0.400000  0.400000  0.000000      2.000000
 -0.200000  0.400000  0.000000      2.000000
 
 Following cartesian coordinates:
            Coordinates               Weight
  0.000000  0.000000  0.000000      1.000000
  0.018801  0.000000  0.000000      2.000000
  0.037601  0.000000  0.000000      2.000000
  0.000000  0.019941  0.000000      2.000000
  0.018801  0.019941  0.000000      2.000000
  0.037601  0.019941  0.000000      2.000000
 -0.037601  0.019941  0.000000      2.000000
 -0.018801  0.019941  0.000000      2.000000
  0.000000  0.039882  0.000000      2.000000
  0.018801  0.039882  0.000000      2.000000
  0.037601  0.039882  0.000000      2.000000
 -0.037601  0.039882  0.000000      2.000000
 -0.018801  0.039882  0.000000      2.000000
 
 
 Subroutine IBZKPT_HF returns following result:
 ==============================================
 
 Found     25 k-points in 1st BZ
 the following     25 k-points will be used (e.g. in the exchange kernel)
 Following reciprocal coordinates:   # in IRBZ
  0.000000  0.000000  0.000000    0.04000000   1 t-inv F
  0.200000  0.000000  0.000000    0.04000000   2 t-inv F
  0.400000  0.000000  0.000000    0.04000000   3 t-inv F
  0.000000  0.200000  0.000000    0.04000000   4 t-inv F
  0.200000  0.200000  0.000000    0.04000000   5 t-inv F
  0.400000  0.200000  0.000000    0.04000000   6 t-inv F
 -0.400000  0.200000  0.000000    0.04000000   7 t-inv F
 -0.200000  0.200000  0.000000    0.04000000   8 t-inv F
  0.000000  0.400000  0.000000    0.04000000   9 t-inv F
  0.200000  0.400000  0.000000    0.04000000  10 t-inv F
  0.400000  0.400000  0.000000    0.04000000  11 t-inv F
 -0.400000  0.400000  0.000000    0.04000000  12 t-inv F
 -0.200000  0.400000  0.000000    0.04000000  13 t-inv F
 -0.200000  0.000000  0.000000    0.04000000   2 t-inv T
 -0.400000  0.000000  0.000000    0.04000000   3 t-inv T
  0.000000 -0.200000  0.000000    0.04000000   4 t-inv T
 -0.200000 -0.200000  0.000000    0.04000000   5 t-inv T
 -0.400000 -0.200000  0.000000    0.04000000   6 t-inv T
  0.400000 -0.200000  0.000000    0.04000000   7 t-inv T
  0.200000 -0.200000  0.000000    0.04000000   8 t-inv T
  0.000000 -0.400000  0.000000    0.04000000   9 t-inv T
 -0.200000 -0.400000  0.000000    0.04000000  10 t-inv T
 -0.400000 -0.400000  0.000000    0.04000000  11 t-inv T
  0.400000 -0.400000  0.000000    0.04000000  12 t-inv T
  0.200000 -0.400000  0.000000    0.04000000  13 t-inv T


--------------------------------------------------------------------------------------------------------


 Dimension of arrays:
   k-points           NKPTS =     13   k-points in BZ     NKDIM =     13   number of bands    NBANDS=    328
   number of dos      NEDOS =    301   number of ions     NIONS =     52
   non local maximal  LDIM  =      6   non local SUM 2l+1 LMDIM =     18
   total plane-waves  NPLWV = 686000
   max r-space proj   IRMAX =   5101   max aug-charges    IRDMAX=   9510
   dimension x,y,z NGX =    70 NGY =   70 NGZ =  140
   dimension x,y,z NGXF=   140 NGYF=  140 NGZF=  280
   support grid    NGXF=   140 NGYF=  140 NGZF=  280
   ions per type =               1   2   1  48
 NGX,Y,Z   is equivalent  to a cutoff of  10.94, 11.60, 11.64 a.u.
 NGXF,Y,Z  is equivalent  to a cutoff of  21.88, 23.21, 23.27 a.u.


 I would recommend the setting:
   dimension x,y,z NGX =    69 NGY =   65 NGZ =  130
 SYSTEM =  Cu                                      
 POSCAR =   C  O  H Cu                             

 Startparameter for this run:
   NWRITE =      1    write-flag & timer
   PREC   = accura    normal or accurate (medium, high low for compatibility)
   ISTART =      0    job   : 0-new  1-cont  2-samecut
   ICHARG =      2    charge: 1-file 2-atom 10-const
   ISPIN  =      1    spin polarized calculation?
   LNONCOLLINEAR =      F non collinear calculations
   LSORBIT =      F    spin-orbit coupling
   INIWAV =      1    electr: 0-lowe 1-rand  2-diag
   LASPH  =      F    aspherical Exc in radial PAW
   METAGGA=      F    non-selfconsistent MetaGGA calc.

 Electronic Relaxation 1
   ENCUT  =  400.0 eV  29.40 Ry    5.42 a.u.  17.35 16.36 32.61*2*pi/ulx,y,z
   ENINI  =  400.0     initial cutoff
   ENAUG  = 1600.0 eV  augmentation charge cutoff
   NELM   =    150;   NELMIN=  3; NELMDL= -5     # of ELM steps 
   EDIFF  = 0.1E-07   stopping-criterion for ELM
   LREAL  =      T    real-space projection
   NLSPLINE    = F    spline interpolate recip. space projectors
   LCOMPAT=      F    compatible to vasp.4.4
   GGA_COMPAT  = T    GGA compatible to vasp.4.4-vasp.4.6
   LMAXPAW     = -100 max onsite density
   LMAXMIX     =    2 max onsite mixed and CHGCAR
   VOSKOWN=      0    Vosko Wilk Nusair interpolation
   ROPT   =   -0.00020  -0.00020  -0.00020  -0.00020
 Ionic relaxation
   EDIFFG = -.1E-02   stopping-criterion for IOM
   NSW    =    660    number of steps for IOM
   NBLOCK =      1;   KBLOCK =      5    inner block; outer block 
   IBRION =      5    ionic relax: 0-MD 1-quasi-New 2-CG
   NFREE  =      4    steps in history (QN), initial steepest desc. (CG)
   ISIF   =      2    stress and relaxation
   IWAVPR =     11    prediction:  0-non 1-charg 2-wave 3-comb
   ISYM   =      0    0-nonsym 1-usesym 2-fastsym
   LCORR  =      T    Harris-Foulkes like correction to forces

   POTIM  = 0.0100    time-step for ionic-motion
   TEIN   =    0.0    initial temperature
   TEBEG  =    0.0;   TEEND  =   0.0 temperature during run
   SMASS  =  -3.00    Nose mass-parameter (am)
   estimated Nose-frequenzy (Omega)   =  0.10E-29 period in steps =****** mass=  -0.259E-26a.u.
   SCALEE = 1.0000    scale energy and forces
   NPACO  =    256;   APACO  = 16.0  distance and # of slots for P.C.
   PSTRESS=    0.0 pullay stress

  Mass of Ions in am
   POMASS =  12.01 16.00  1.00 63.55
  Ionic Valenz
   ZVAL   =   4.00  6.00  1.00 11.00
  Atomic Wigner-Seitz radii
   RWIGS  =  -1.00 -1.00 -1.00 -1.00
  virtual crystal weights 
   VCA    =   1.00  1.00  1.00  1.00
   NELECT =     545.0000    total number of electrons
   NUPDOWN=      -1.0000    fix difference up-down

 DOS related values:
   EMIN   =  10.00;   EMAX   =-10.00  energy-range for DOS
   EFERMI =   0.00
   ISMEAR =     1;   SIGMA  =   0.10  broadening in eV -4-tet -1-fermi 0-gaus

 Electronic relaxation 2 (details)
   IALGO  =     68    algorithm
   LDIAG  =      T    sub-space diagonalisation (order eigenvalues)
   LSUBROT=      F    optimize rotation matrix (better conditioning)
   TURBO    =      0    0=normal 1=particle mesh
   IRESTART =      0    0=no restart 2=restart with 2 vectors
   NREBOOT  =      0    no. of reboots
   NMIN     =      0    reboot dimension
   EREF     =   0.00    reference energy to select bands
   IMIX   =      4    mixing-type and parameters
     AMIX     =   0.40;   BMIX     =  1.00
     AMIX_MAG =   1.60;   BMIX_MAG =  1.00
     AMIN     =   0.10
     WC   =   100.;   INIMIX=   1;  MIXPRE=   1;  MAXMIX= -45

 Intra band minimization:
   WEIMIN = 0.0010     energy-eigenvalue tresh-hold
   EBREAK =  0.76E-11  absolut break condition
   DEPER  =   0.30     relativ break condition  

   TIME   =   0.40     timestep for ELM

  volume/ion in A,a.u.               =      41.04       276.93
  Fermi-wavevector in a.u.,A,eV,Ry     =   1.038682  1.962824 14.678774  1.078859
  Thomas-Fermi vector in A             =   2.173177
 
 Write flags
   LWAVE  =      F    write WAVECAR
   LCHARG =      F    write CHGCAR
   LVTOT  =      F    write LOCPOT, total local potential
   LVHAR  =      F    write LOCPOT, Hartree potential only
   LELF   =      F    write electronic localiz. function (ELF)
   LORBIT =      0    0 simple, 1 ext, 2 COOP (PROOUT)


 Dipole corrections
   LMONO  =      F    monopole corrections only (constant potential shift)
   LDIPOL =      F    correct potential (dipole corrections)
   IDIPOL =      0    1-x, 2-y, 3-z, 4-all directions 
   EPSILON=  1.0000000 bulk dielectric constant

 Exchange correlation treatment:
   GGA     =    --    GGA type
   LEXCH   =     8    internal setting for exchange type
   VOSKOWN=      0    Vosko Wilk Nusair interpolation
   LHFCALC =     F    Hartree Fock is set to
   LHFONE  =     F    Hartree Fock one center treatment
   AEXX    =    0.0000 exact exchange contribution

 Linear response parameters
   LEPSILON=     F    determine dielectric tensor
   LRPA    =     F    only Hartree local field effects (RPA)
   LNABLA  =     F    use nabla operator in PAW spheres
   LVEL    =     F    velocity operator in full k-point grid
   LINTERFAST=   F  fast interpolation
   KINTER  =     0    interpolate to denser k-point grid
   CSHIFT  =0.1000    complex shift for real part using Kramers Kronig
   OMEGAMAX=  -1.0    maximum frequency
   DEG_THRESHOLD= 0.2000000E-02 threshold for treating states as degnerate
   RTIME   =    0.100 relaxation time in fs

 Orbital magnetization related:
   ORBITALMAG=     F  switch on orbital magnetization
   LCHIMAG   =     F  perturbation theory with respect to B field
   DQ        =  0.001000  dq finite difference perturbation B field


--------------------------------------------------------------------------------------------------------


 finite differences
   using selective dynamics as specified on POSCAR
 charge density and potential will be updated during run
 non-spin polarized calculation
 RMM-DIIS sequential band-by-band and
  variant of blocked Davidson during initial phase
 perform sub-space diagonalisation
    before iterative eigenvector-optimisation
 modified Broyden-mixing scheme, WC =      100.0
 initial mixing is a Kerker type mixing with AMIX =  0.4000 and BMIX =      1.0000
 Hartree-type preconditioning will be used
 using additional bands           55
 real space projection scheme for non local part
 use partial core corrections
 calculate Harris-corrections to forces 
   (improved forces if not selfconsistent)
 use gradient corrections 
 use of overlap-Matrix (Vanderbilt PP)
 Methfessel and Paxton  Order N= 1 SIGMA  =   0.10


--------------------------------------------------------------------------------------------------------


  energy-cutoff  :      400.00
  volume of cell :     2133.90
      direct lattice vectors                 reciprocal lattice vectors
    10.638000000  0.000000000  0.000000000     0.094002632  0.000000000  0.000000000
     0.000000000 10.029602584  0.000000000     0.000000000  0.099704848  0.000000000
     0.000000000  0.000000000 20.000000000     0.000000000  0.000000000  0.050000000

  length of vectors
    10.638000000 10.029602584 20.000000000     0.094002632  0.099704848  0.050000000


 
 k-points in units of 2pi/SCALE and weight: Bulk                                    
   0.00000000  0.00000000  0.00000000       0.040
   0.01880053  0.00000000  0.00000000       0.080
   0.03760105  0.00000000  0.00000000       0.080
   0.00000000  0.01994097  0.00000000       0.080
   0.01880053  0.01994097  0.00000000       0.080
   0.03760105  0.01994097  0.00000000       0.080
  -0.03760105  0.01994097  0.00000000       0.080
  -0.01880053  0.01994097  0.00000000       0.080
   0.00000000  0.03988194  0.00000000       0.080
   0.01880053  0.03988194  0.00000000       0.080
   0.03760105  0.03988194  0.00000000       0.080
  -0.03760105  0.03988194  0.00000000       0.080
  -0.01880053  0.03988194  0.00000000       0.080
 
 k-points in reciprocal lattice and weights: Bulk                                    
   0.00000000  0.00000000  0.00000000       0.040
   0.20000000  0.00000000  0.00000000       0.080
   0.40000000  0.00000000  0.00000000       0.080
   0.00000000  0.20000000  0.00000000       0.080
   0.20000000  0.20000000  0.00000000       0.080
   0.40000000  0.20000000  0.00000000       0.080
  -0.40000000  0.20000000  0.00000000       0.080
  -0.20000000  0.20000000  0.00000000       0.080
   0.00000000  0.40000000  0.00000000       0.080
   0.20000000  0.40000000  0.00000000       0.080
   0.40000000  0.40000000  0.00000000       0.080
  -0.40000000  0.40000000  0.00000000       0.080
  -0.20000000  0.40000000  0.00000000       0.080
 
 position of ions in fractional coordinates (direct lattice) 
   0.48776947  0.49998425  0.30943034
   0.51937420  0.49967012  0.36802997
   0.37598243  0.49994272  0.28407979
   0.56886191  0.50041415  0.26929472
   0.99968983  0.00003359  0.18735231
   0.99999192  0.25004761  0.18661165
   0.00001307  0.50003314  0.18620165
   0.99999373  0.75001787  0.18660676
   0.33313721  0.00003684  0.18659367
   0.33364912  0.24797746  0.18573820
   0.33304803  0.50003993  0.19064901
   0.33364876  0.75209605  0.18573162
   0.66745053  0.00003359  0.18705477
   0.66657418  0.24928614  0.18631283
   0.66583788  0.50003889  0.18798801
   0.66657116  0.75077915  0.18632183
   0.16573720  0.12474684  0.12828450
   0.16713523  0.37527590  0.12803310
   0.16713730  0.62478351  0.12803061
   0.16573756  0.87531865  0.12828194
   0.50061618  0.12438875  0.12806561
   0.50001640  0.37421702  0.12661594
   0.50001485  0.62584447  0.12661525
   0.50061904  0.87567446  0.12806609
   0.83383271  0.12473293  0.12846855
   0.83285370  0.37509907  0.12843577
   0.83285403  0.62495917  0.12843400
   0.83382912  0.87532035  0.12847059
   0.99995082  0.00000916  0.05801459
   0.99977424  0.24992660  0.05841897
   0.99975653  0.50000867  0.05854133
   0.99977458  0.75009225  0.05841692
   0.33317311  0.00001116  0.05826783
   0.33306790  0.24983611  0.05857635
   0.33308851  0.50001246  0.06158615
   0.33306946  0.75018788  0.05857158
   0.66694551  0.00001024  0.05821017
   0.66712066  0.24973570  0.05837458
   0.66681434  0.50000952  0.05949671
   0.66712093  0.75028198  0.05837991
   0.16666667  0.12500000  0.00000000
   0.16666667  0.37500000  0.00000000
   0.16666667  0.62500000  0.00000000
   0.16666667  0.87500000  0.00000000
   0.50000000  0.12500000  0.00000000
   0.50000000  0.37500000  0.00000000
   0.50000000  0.62500000  0.00000000
   0.50000000  0.87500000  0.00000000
   0.83333333  0.12500000  0.00000000
   0.83333333  0.37500000  0.00000000
   0.83333333  0.62500000  0.00000000
   0.83333333  0.87500000  0.00000000
 
 position of ions in cartesian coordinates  (Angst):
   5.18889166  5.01464332  6.18860671
   5.52510272  5.01149269  7.36059939
   3.99970112  5.01422678  5.68159573
   6.05155302  5.01895506  5.38589440
  10.63470042  0.00033685  3.74704611
  10.63791401  2.50787818  3.73223294
   0.00013906  5.01513367  3.72403292
  10.63793332  7.52238114  3.73213512
   3.54391361  0.00036947  3.73187331
   3.54935932  2.48711538  3.71476396
   3.54296491  5.01520177  3.81298029
   3.54935552  7.54322447  3.71463249
   7.10033878  0.00033692  3.74109531
   7.09101610  2.50024094  3.72625659
   7.08318336  5.01519134  3.75976026
   7.09098398  7.53001649  3.72643656
   1.76311234  1.25116121  2.56568996
   1.77798455  3.76386813  2.56066192
   1.77800663  6.26633032  2.56061218
   1.76311618  8.77909819  2.56563885
   5.32555493  1.24756971  2.56131221
   5.31917447  3.75324798  2.53231876
   5.31915797  6.27697131  2.53230501
   5.32558540  8.78266686  2.56132185
   8.87031235  1.25102170  2.56937108
   8.85989764  3.76209463  2.56871538
   8.85990122  6.26809210  2.56868000
   8.87027415  8.77911524  2.56941173
  10.63747682  0.00009192  1.16029180
  10.63559831  2.50666447  1.16837948
  10.63540995  5.01488830  1.17082651
  10.63560196  7.52312718  1.16833834
   3.54429558  0.00011195  1.16535655
   3.54317629  2.50575689  1.17152702
   3.54339556  5.01492624  1.23172301
   3.54319292  7.52408628  1.17143164
   7.09496633  0.00010275  1.16420347
   7.09682957  2.50474984  1.16749169
   7.09357097  5.01489680  1.18993412
   7.09683249  7.52503011  1.16759816
   1.77300000  1.25370032  0.00000000
   1.77300000  3.76110097  0.00000000
   1.77300000  6.26850162  0.00000000
   1.77300000  8.77590226  0.00000000
   5.31900000  1.25370032  0.00000000
   5.31900000  3.76110097  0.00000000
   5.31900000  6.26850162  0.00000000
   5.31900000  8.77590226  0.00000000
   8.86500000  1.25370032  0.00000000
   8.86500000  3.76110097  0.00000000
   8.86500000  6.26850162  0.00000000
   8.86500000  8.77590226  0.00000000
 


--------------------------------------------------------------------------------------------------------


 k-point  1 :   0.0000 0.0000 0.0000  plane waves:   38791
 k-point  2 :   0.2000 0.0000 0.0000  plane waves:   38777
 k-point  3 :   0.4000 0.0000 0.0000  plane waves:   38778
 k-point  4 :   0.0000 0.2000 0.0000  plane waves:   38801
 k-point  5 :   0.2000 0.2000 0.0000  plane waves:   38790
 k-point  6 :   0.4000 0.2000 0.0000  plane waves:   38755
 k-point  7 :  -0.4000 0.2000 0.0000  plane waves:   38755
 k-point  8 :  -0.2000 0.2000 0.0000  plane waves:   38790
 k-point  9 :   0.0000 0.4000 0.0000  plane waves:   38760
 k-point 10 :   0.2000 0.4000 0.0000  plane waves:   38737
 k-point 11 :   0.4000 0.4000 0.0000  plane waves:   38742
 k-point 12 :  -0.4000 0.4000 0.0000  plane waves:   38742
 k-point 13 :  -0.2000 0.4000 0.0000  plane waves:   38737

 maximum and minimum number of plane-waves per node :      2193     2111

 maximum number of plane-waves:     38801
 maximum index in each direction: 
   IXMAX=   17   IYMAX=   16   IZMAX=   32
   IXMIN=  -17   IYMIN=  -16   IZMIN=  -32

 NGX is ok and might be reduce to  70
 NGY is ok and might be reduce to  66
 NGZ is ok and might be reduce to 130

 real space projection operators:
  total allocation   :      34063.77 KBytes
  max/ min on nodes  :       1988.23       1533.91


 parallel 3D FFT for wavefunctions:
    minimum data exchange during FFTs selected (reduces bandwidth)
 parallel 3D FFT for charge:
    minimum data exchange during FFTs selected (reduces bandwidth)


 total amount of memory used by VASP on root node    85775. kBytes
========================================================================

   base      :      30000. kBytes
   nonlr-proj:       6889. kBytes
   fftplans  :       3796. kBytes
   grid      :       7248. kBytes
   one-center:         46. kBytes
   wavefun   :      37796. kBytes
 
     INWAV:  cpu time    0.0000: real time    0.0002
 Broyden mixing: mesh for mixing (old mesh)
   NGX = 35   NGY = 33   NGZ = 65
  (NGX  =140   NGY  =140   NGZ  =280)
  gives a total of  75075 points

 initial charge density was supplied:
 charge density of overlapping atoms calculated
 number of electron     545.0000000 magnetization 
 keeping initial charge density in first step


--------------------------------------------------------------------------------------------------------


 Maximum index for non-local projection operator          364
 Maximum index for augmentation-charges          549 (set IRDMAX)


--------------------------------------------------------------------------------------------------------


 First call to EWALD:  gamma=   0.138
 Maximum number of real-space cells 3x 3x 2
 Maximum number of reciprocal cells 2x 2x 4

 FEWALD executed in parallel
    FEWALD:  cpu time    0.0035: real time    0.0035


----------------------------------------- Iteration    1(   1)  ---------------------------------------


    POTLOK:  cpu time    0.0865: real time    0.0976
    SETDIJ:  cpu time    0.0133: real time    0.0199
     EDDAV:  cpu time   17.3919: real time   17.6209
       DOS:  cpu time    0.0033: real time    0.0033
    --------------------------------------------
      LOOP:  cpu time   17.4996: real time   17.7496

 eigenvalue-minimisations  :  8528
 total energy-change (2. order) : 0.4789144E+04  (-0.1928618E+05)
 number of electron     545.0000000 magnetization 
 augmentation part      545.0000000 magnetization 

 Free energy of the ion-electron system (eV)
  ---------------------------------------------------
  alpha Z        PSCENC =       832.74572176
  Ewald energy   TEWEN  =    172684.80402180
  -Hartree energ DENC   =   -236777.65713661
  -exchange      EXHF   =         0.00000000
  -V(xc)+E(xc)   XCENC  =      2252.19048693
  PAW double counting   =     59757.67470175   -64842.25707458
  entropy T*S    EENTRO =         0.00085764
  eigenvalues    EBANDS =      3091.54321994
  atomic energy  EATOM  =     67790.09897820
  Solvation  Ediel_sol  =         0.00000000
  ---------------------------------------------------
  free energy    TOTEN  =      4789.14377684 eV

  energy without entropy =     4789.14291920  energy(sigma->0) =     4789.14349096


--------------------------------------------------------------------------------------------------------


----------------------------------------- Iteration    1(   2)  ---------------------------------------


     EDDAV:  cpu time   17.4567: real time   17.5070
       DOS:  cpu time    0.0033: real time    0.0033
    --------------------------------------------
      LOOP:  cpu time   17.4618: real time   17.5124

 eigenvalue-minimisations  :  8528
 total energy-change (2. order) :-0.4358144E+04  (-0.4202816E+04)
 number of electron     545.0000000 magnetization 
 augmentation part      545.0000000 magnetization 

 Free energy of the ion-electron system (eV)
  ---------------------------------------------------
  alpha Z        PSCENC =       832.74572176
  Ewald energy   TEWEN  =    172684.80402180
  -Hartree energ DENC   =   -236777.65713661
  -exchange      EXHF   =         0.00000000
  -V(xc)+E(xc)   XCENC  =      2252.19048693
  PAW double counting   =     59757.67470175   -64842.25707458
  entropy T*S    EENTRO =         0.00832454
  eigenvalues    EBANDS =     -1266.60871390
  atomic energy  EATOM  =     67790.09897820
  Solvation  Ediel_sol  =         0.00000000
  ---------------------------------------------------
  free energy    TOTEN  =       430.99930989 eV

  energy without entropy =      430.99098536  energy(sigma->0) =      430.99653505


--------------------------------------------------------------------------------------------------------


----------------------------------------- Iteration    1(   3)  ---------------------------------------


     EDDAV:  cpu time   19.4279: real time   19.5299
       DOS:  cpu time    0.0034: real time    0.0034
    --------------------------------------------
      LOOP:  cpu time   19.4322: real time   19.5345

 eigenvalue-minimisations  :  9856
 total energy-change (2. order) :-0.5669539E+03  (-0.5204579E+03)
 number of electron     545.0000000 magnetization 
 augmentation part      545.0000000 magnetization 

 Free energy of the ion-electron system (eV)
  ---------------------------------------------------
  alpha Z        PSCENC =       832.74572176
  Ewald energy   TEWEN  =    172684.80402180
  -Hartree energ DENC   =   -236777.65713661
  -exchange      EXHF   =         0.00000000
  -V(xc)+E(xc)   XCENC  =      2252.19048693
  PAW double counting   =     59757.67470175   -64842.25707458
  entropy T*S    EENTRO =         0.00379910
  eigenvalues    EBANDS =     -1833.55809101
  atomic energy  EATOM  =     67790.09897820
  Solvation  Ediel_sol  =         0.00000000
  ---------------------------------------------------
  free energy    TOTEN  =      -135.95459266 eV

  energy without entropy =     -135.95839175  energy(sigma->0) =     -135.95585902


--------------------------------------------------------------------------------------------------------


----------------------------------------- Iteration    1(   4)  ---------------------------------------


     EDDAV:  cpu time   26.9072: real time   26.9991
       DOS:  cpu time    0.0034: real time    0.0034
    --------------------------------------------
      LOOP:  cpu time   26.9126: real time   27.0047

 eigenvalue-minimisations  : 14792
 total energy-change (2. order) :-0.8230969E+02  (-0.7735303E+02)
 number of electron     545.0000000 magnetization 
 augmentation part      545.0000000 magnetization 

 Free energy of the ion-electron system (eV)
  ---------------------------------------------------
  alpha Z        PSCENC =       832.74572176
  Ewald energy   TEWEN  =    172684.80402180
  -Hartree energ DENC   =   -236777.65713661
  -exchange      EXHF   =         0.00000000
  -V(xc)+E(xc)   XCENC  =      2252.19048693
  PAW double counting   =     59757.67470175   -64842.25707458
  entropy T*S    EENTRO =        -0.00718555
  eigenvalues    EBANDS =     -1915.85679503
  atomic energy  EATOM  =     67790.09897820
  Solvation  Ediel_sol  =         0.00000000
  ---------------------------------------------------
  free energy    TOTEN  =      -218.26428132 eV

  energy without entropy =     -218.25709577  energy(sigma->0) =     -218.26188614


--------------------------------------------------------------------------------------------------------


----------------------------------------- Iteration    1(   5)  ---------------------------------------


     EDDAV:  cpu time   23.8802: real time   23.9474
       DOS:  cpu time    0.0035: real time    0.0035
    CHARGE:  cpu time    0.6104: real time    0.6126
    MIXING:  cpu time    0.0121: real time    0.0195
    --------------------------------------------
      LOOP:  cpu time   24.5088: real time   24.5858

 eigenvalue-minimisations  : 12856
 total energy-change (2. order) :-0.5787216E+01  (-0.5717020E+01)
 number of electron     545.0000285 magnetization 
 augmentation part      315.3618298 magnetization 

 Broyden mixing:
  rms(total) = 0.50456E+01    rms(broyden)= 0.50447E+01
  rms(prec ) = 0.54172E+01
  weight for this iteration     100.00

 Free energy of the ion-electron system (eV)
  ---------------------------------------------------
  alpha Z        PSCENC =       832.74572176
  Ewald energy   TEWEN  =    172684.80402180
  -Hartree energ DENC   =   -236777.65713661
  -exchange      EXHF   =         0.00000000
  -V(xc)+E(xc)   XCENC  =      2252.19048693
  PAW double counting   =     59757.67470175   -64842.25707458
  entropy T*S    EENTRO =        -0.00484571
  eigenvalues    EBANDS =     -1921.64635122
  atomic energy  EATOM  =     67790.09897820
  Solvation  Ediel_sol  =         0.00000000
  ---------------------------------------------------
  free energy    TOTEN  =      -224.05149767 eV

  energy without entropy =     -224.04665196  energy(sigma->0) =     -224.04988243


--------------------------------------------------------------------------------------------------------


----------------------------------------- Iteration    1(   6)  ---------------------------------------


    POTLOK:  cpu time    0.0677: real time    0.0677
    SETDIJ:  cpu time    0.0043: real time    0.0043
    EDDIAG:  cpu time    2.5384: real time    2.5492
  RMM-DIIS:  cpu time    8.7738: real time    8.7962
    ORTHCH:  cpu time    0.5575: real time    0.5575
       DOS:  cpu time    0.0039: real time    0.0039
    CHARGE:  cpu time    0.6016: real time    0.6026
    MIXING:  cpu time    0.0047: real time    0.0076
    --------------------------------------------
      LOOP:  cpu time   12.5531: real time   12.5905

 eigenvalue-minimisations  :  8600
 total energy-change (2. order) : 0.2038341E+02  (-0.4853688E+02)
 number of electron     545.0000309 magnetization 
 augmentation part      353.3579847 magnetization 

 Broyden mixing:
  rms(total) = 0.27910E+01    rms(broyden)= 0.27903E+01
  rms(prec ) = 0.30035E+01
  weight for this iteration     100.00

 eigenvalues of (default mixing * dielectric matrix)
  average eigenvalue GAMMA=   0.6497
  0.6497

 Free energy of the ion-electron system (eV)
  ---------------------------------------------------
  alpha Z        PSCENC =       832.74572176
  Ewald energy   TEWEN  =    172684.80402180
  -Hartree energ DENC   =   -235502.73647069
  -exchange      EXHF   =         0.00000000
  -V(xc)+E(xc)   XCENC  =      2192.57046035
  PAW double counting   =     60745.63107886   -65583.38614329
  entropy T*S    EENTRO =        -0.00270369
  eigenvalues    EBANDS =     -3363.39303497
  atomic energy  EATOM  =     67790.09897820
  Solvation  Ediel_sol  =         0.00000000
  ---------------------------------------------------
  free energy    TOTEN  =      -203.66809166 eV

  energy without entropy =     -203.66538797  energy(sigma->0) =     -203.66719043


--------------------------------------------------------------------------------------------------------


----------------------------------------- Iteration    1(   7)  ---------------------------------------


    POTLOK:  cpu time    0.0663: real time    0.0663
    SETDIJ:  cpu time    0.0043: real time    0.0043
    EDDIAG:  cpu time    2.5092: real time    2.5114
  RMM-DIIS:  cpu time    8.6588: real time    8.6912
    ORTHCH:  cpu time    0.5541: real time    0.5552
       DOS:  cpu time    0.0034: real time    0.0035
    CHARGE:  cpu time    0.6066: real time    0.6166
    MIXING:  cpu time    0.0019: real time    0.0019
    --------------------------------------------
      LOOP:  cpu time   12.4059: real time   12.4517

 eigenvalue-minimisations  :  8629
 total energy-change (2. order) : 0.1878253E+02  (-0.8638997E+01)
 number of electron     545.0000300 magnetization 
 augmentation part      338.3122003 magnetization 

 Broyden mixing:
  rms(total) = 0.54821E+00    rms(broyden)= 0.54782E+00
  rms(prec ) = 0.59989E+00
  weight for this iteration     100.00

 eigenvalues of (default mixing * dielectric matrix)
  average eigenvalue GAMMA=   0.8459
  1.0842  0.6076

 Free energy of the ion-electron system (eV)
  ---------------------------------------------------
  alpha Z        PSCENC =       832.74572176
  Ewald energy   TEWEN  =    172684.80402180
  -Hartree energ DENC   =   -236074.71450159
  -exchange      EXHF   =         0.00000000
  -V(xc)+E(xc)   XCENC  =      2213.58958772
  PAW double counting   =     62068.20442491   -67128.16144961
  entropy T*S    EENTRO =         0.00840196
  eigenvalues    EBANDS =     -2571.46074518
  atomic energy  EATOM  =     67790.09897820
  Solvation  Ediel_sol  =         0.00000000
  ---------------------------------------------------
  free energy    TOTEN  =      -184.88556003 eV

  energy without entropy =     -184.89396199  energy(sigma->0) =     -184.88836069


--------------------------------------------------------------------------------------------------------


----------------------------------------- Iteration    1(   8)  ---------------------------------------


    POTLOK:  cpu time    0.0672: real time    0.0672
    SETDIJ:  cpu time    0.0043: real time    0.0043
    EDDIAG:  cpu time    2.7203: real time    2.7351
  RMM-DIIS:  cpu time    8.7905: real time    8.8067
    ORTHCH:  cpu time    0.5546: real time    0.5546
       DOS:  cpu time    0.0035: real time    0.0035
    CHARGE:  cpu time    0.6004: real time    0.6033
    MIXING:  cpu time    0.0018: real time    0.0018
    --------------------------------------------
      LOOP:  cpu time   12.7439: real time   12.7779

 eigenvalue-minimisations  :  8726
 total energy-change (2. order) : 0.2169981E+00  (-0.4652223E+00)
 number of electron     545.0000298 magnetization 
 augmentation part      337.9108828 magnetization 

 Broyden mixing:
  rms(total) = 0.49434E+00    rms(broyden)= 0.49429E+00
  rms(prec ) = 0.54496E+00
  weight for this iteration     100.00

 eigenvalues of (default mixing * dielectric matrix)
  average eigenvalue GAMMA=   0.8622
  1.5407  0.5992  0.4467

 Free energy of the ion-electron system (eV)
  ---------------------------------------------------
  alpha Z        PSCENC =       832.74572176
  Ewald energy   TEWEN  =    172684.80402180
  -Hartree energ DENC   =   -236095.09670633
  -exchange      EXHF   =         0.00000000
  -V(xc)+E(xc)   XCENC  =      2212.17981398
  PAW double counting   =     63054.01467939   -68175.46149953
  entropy T*S    EENTRO =         0.00914818
  eigenvalues    EBANDS =     -2487.96271936
  atomic energy  EATOM  =     67790.09897820
  Solvation  Ediel_sol  =         0.00000000
  ---------------------------------------------------
  free energy    TOTEN  =      -184.66856190 eV

  energy without entropy =     -184.67771009  energy(sigma->0) =     -184.67161130


--------------------------------------------------------------------------------------------------------


----------------------------------------- Iteration    1(   9)  ---------------------------------------


    POTLOK:  cpu time    0.0656: real time    0.0656
    SETDIJ:  cpu time    0.0043: real time    0.0043
    EDDIAG:  cpu time    2.5217: real time    2.5465
  RMM-DIIS:  cpu time    8.6389: real time    8.7161
    ORTHCH:  cpu time    0.5607: real time    0.5618
       DOS:  cpu time    0.0035: real time    0.0035
    CHARGE:  cpu time    0.5983: real time    0.5986
    MIXING:  cpu time    0.0019: real time    0.0019
    --------------------------------------------
      LOOP:  cpu time   12.3961: real time   12.4996

 eigenvalue-minimisations  :  8631
 total energy-change (2. order) : 0.3555378E+00  (-0.1389567E+00)
 number of electron     545.0000299 magnetization 
 augmentation part      337.9407796 magnetization 

 Broyden mixing:
  rms(total) = 0.21635E+00    rms(broyden)= 0.21628E+00
  rms(prec ) = 0.23616E+00
  weight for this iteration     100.00

 eigenvalues of (default mixing * dielectric matrix)
  average eigenvalue GAMMA=   1.0633
  2.0581  1.1345  0.6500  0.4106

 Free energy of the ion-electron system (eV)
  ---------------------------------------------------
  alpha Z        PSCENC =       832.74572176
  Ewald energy   TEWEN  =    172684.80402180
  -Hartree energ DENC   =   -236101.67867427
  -exchange      EXHF   =         0.00000000
  -V(xc)+E(xc)   XCENC  =      2210.61876241
  PAW double counting   =     63617.78483131   -68767.89593744
  entropy T*S    EENTRO =         0.00265920
  eigenvalues    EBANDS =     -2450.79338706
  atomic energy  EATOM  =     67790.09897820
  Solvation  Ediel_sol  =         0.00000000
  ---------------------------------------------------
  free energy    TOTEN  =      -184.31302408 eV

  energy without entropy =     -184.31568329  energy(sigma->0) =     -184.31391048


--------------------------------------------------------------------------------------------------------


----------------------------------------- Iteration    1(  10)  ---------------------------------------


    POTLOK:  cpu time    0.0658: real time    0.0669
    SETDIJ:  cpu time    0.0044: real time    0.0044
    EDDIAG:  cpu time    2.5049: real time    2.5089
  RMM-DIIS:  cpu time    8.7022: real time    8.7230
    ORTHCH:  cpu time    0.5999: real time    0.5999
       DOS:  cpu time    0.0035: real time    0.0035
    CHARGE:  cpu time    0.6007: real time    0.6017
    MIXING:  cpu time    0.0019: real time    0.0019
    --------------------------------------------
      LOOP:  cpu time   12.4843: real time   12.5115

 eigenvalue-minimisations  :  8668
 total energy-change (2. order) : 0.5955095E-01  (-0.2900723E-01)
 number of electron     545.0000299 magnetization 
 augmentation part      338.6232488 magnetization 

 Broyden mixing:
  rms(total) = 0.71474E-01    rms(broyden)= 0.71450E-01
  rms(prec ) = 0.86021E-01
  weight for this iteration     100.00

 eigenvalues of (default mixing * dielectric matrix)
  average eigenvalue GAMMA=   1.0503
  2.2358  1.1727  0.7778  0.6646  0.4005

 Free energy of the ion-electron system (eV)
  ---------------------------------------------------
  alpha Z        PSCENC =       832.74572176
  Ewald energy   TEWEN  =    172684.80402180
  -Hartree energ DENC   =   -236069.68734221
  -exchange      EXHF   =         0.00000000
  -V(xc)+E(xc)   XCENC  =      2208.68073013
  PAW double counting   =     64044.26596041   -69209.36149396
  entropy T*S    EENTRO =         0.00426772
  eigenvalues    EBANDS =     -2465.80431698
  atomic energy  EATOM  =     67790.09897820
  Solvation  Ediel_sol  =         0.00000000
  ---------------------------------------------------
  free energy    TOTEN  =      -184.25347313 eV

  energy without entropy =     -184.25774085  energy(sigma->0) =     -184.25489570


--------------------------------------------------------------------------------------------------------


----------------------------------------- Iteration    1(  11)  ---------------------------------------


    POTLOK:  cpu time    0.0666: real time    0.0666
    SETDIJ:  cpu time    0.0047: real time    0.0047
    EDDIAG:  cpu time    2.5690: real time    2.5726
  RMM-DIIS:  cpu time    8.9933: real time    9.0144
    ORTHCH:  cpu time    0.5551: real time    0.5551
       DOS:  cpu time    0.0035: real time    0.0035
    CHARGE:  cpu time    0.6021: real time    0.6034
    MIXING:  cpu time    0.0019: real time    0.0019
    --------------------------------------------
      LOOP:  cpu time   12.7974: real time   12.8237

 eigenvalue-minimisations  :  8979
 total energy-change (2. order) : 0.1066275E-02  (-0.8308144E-02)
 number of electron     545.0000299 magnetization 
 augmentation part      338.5783346 magnetization 

 Broyden mixing:
  rms(total) = 0.69307E-01    rms(broyden)= 0.69280E-01
  rms(prec ) = 0.82545E-01
  weight for this iteration     100.00

 eigenvalues of (default mixing * dielectric matrix)
  average eigenvalue GAMMA=   1.0527
  2.2986  1.5195  1.0557  0.6525  0.4169  0.3730

 Free energy of the ion-electron system (eV)
  ---------------------------------------------------
  alpha Z        PSCENC =       832.74572176
  Ewald energy   TEWEN  =    172684.80402180
  -Hartree energ DENC   =   -236076.38083235
  -exchange      EXHF   =         0.00000000
  -V(xc)+E(xc)   XCENC  =      2208.52366096
  PAW double counting   =     64187.97286805   -69360.21380115
  entropy T*S    EENTRO =         0.00410754
  eigenvalues    EBANDS =     -2451.80713166
  atomic energy  EATOM  =     67790.09897820
  Solvation  Ediel_sol  =         0.00000000
  ---------------------------------------------------
  free energy    TOTEN  =      -184.25240685 eV

  energy without entropy =     -184.25651440  energy(sigma->0) =     -184.25377603


--------------------------------------------------------------------------------------------------------


----------------------------------------- Iteration    1(  12)  ---------------------------------------


    POTLOK:  cpu time    0.0655: real time    0.0655
    SETDIJ:  cpu time    0.0043: real time    0.0043
    EDDIAG:  cpu time    2.5259: real time    2.5280
  RMM-DIIS:  cpu time    8.7063: real time    8.7776
    ORTHCH:  cpu time    0.5548: real time    0.5559
       DOS:  cpu time    0.0035: real time    0.0035
    CHARGE:  cpu time    0.5988: real time    0.5990
    MIXING:  cpu time    0.0020: real time    0.0020
    --------------------------------------------
      LOOP:  cpu time   12.4624: real time   12.5374

 eigenvalue-minimisations  :  8645
 total energy-change (2. order) : 0.6632485E-02  (-0.2616449E-02)
 number of electron     545.0000299 magnetization 
 augmentation part      338.5293390 magnetization 

 Broyden mixing:
  rms(total) = 0.20770E-01    rms(broyden)= 0.20747E-01
  rms(prec ) = 0.30805E-01
  weight for this iteration     100.00

 eigenvalues of (default mixing * dielectric matrix)
  average eigenvalue GAMMA=   1.0800
  2.2992  1.8561  1.0255  0.9521  0.6587  0.4064  0.3617

 Free energy of the ion-electron system (eV)
  ---------------------------------------------------
  alpha Z        PSCENC =       832.74572176
  Ewald energy   TEWEN  =    172684.80402180
  -Hartree energ DENC   =   -236085.62824939
  -exchange      EXHF   =         0.00000000
  -V(xc)+E(xc)   XCENC  =      2208.51289864
  PAW double counting   =     64249.65203698   -69425.07339639
  entropy T*S    EENTRO =         0.00350514
  eigenvalues    EBANDS =     -2439.36129111
  atomic energy  EATOM  =     67790.09897820
  Solvation  Ediel_sol  =         0.00000000
  ---------------------------------------------------
  free energy    TOTEN  =      -184.24577437 eV

  energy without entropy =     -184.24927951  energy(sigma->0) =     -184.24694275


--------------------------------------------------------------------------------------------------------


----------------------------------------- Iteration    1(  13)  ---------------------------------------


    POTLOK:  cpu time    0.0660: real time    0.0660
    SETDIJ:  cpu time    0.0043: real time    0.0043
    EDDIAG:  cpu time    2.4891: real time    2.4926
  RMM-DIIS:  cpu time    8.7291: real time    8.7811
    ORTHCH:  cpu time    0.5642: real time    0.5740
       DOS:  cpu time    0.0036: real time    0.0036
    CHARGE:  cpu time    0.5995: real time    0.6004
    MIXING:  cpu time    0.0025: real time    0.0025
    --------------------------------------------
      LOOP:  cpu time   12.4594: real time   12.5260

 eigenvalue-minimisations  :  8733
 total energy-change (2. order) :-0.2576762E-02  (-0.8368891E-03)
 number of electron     545.0000299 magnetization 
 augmentation part      338.5495652 magnetization 

 Broyden mixing:
  rms(total) = 0.18664E-01    rms(broyden)= 0.18662E-01
  rms(prec ) = 0.25865E-01
  weight for this iteration     100.00

 eigenvalues of (default mixing * dielectric matrix)
  average eigenvalue GAMMA=   1.1166
  2.4081  2.4081  1.1047  1.1047  0.6552  0.4795  0.4078  0.3645

 Free energy of the ion-electron system (eV)
  ---------------------------------------------------
  alpha Z        PSCENC =       832.74572176
  Ewald energy   TEWEN  =    172684.80402180
  -Hartree energ DENC   =   -236097.82091446
  -exchange      EXHF   =         0.00000000
  -V(xc)+E(xc)   XCENC  =      2208.53000123
  PAW double counting   =     64248.63909030   -69423.53288288
  entropy T*S    EENTRO =         0.00325148
  eigenvalues    EBANDS =     -2427.71561856
  atomic energy  EATOM  =     67790.09897820
  Solvation  Ediel_sol  =         0.00000000
  ---------------------------------------------------
  free energy    TOTEN  =      -184.24835113 eV

  energy without entropy =     -184.25160261  energy(sigma->0) =     -184.24943496


--------------------------------------------------------------------------------------------------------


----------------------------------------- Iteration    1(  14)  ---------------------------------------


    POTLOK:  cpu time    0.0671: real time    0.0671
    SETDIJ:  cpu time    0.0043: real time    0.0043
    EDDIAG:  cpu time    2.5069: real time    2.5094
  RMM-DIIS:  cpu time    8.7042: real time    8.7253
    ORTHCH:  cpu time    0.5564: real time    0.5594
       DOS:  cpu time    0.0035: real time    0.0035
    CHARGE:  cpu time    0.6041: real time    0.6042
    MIXING:  cpu time    0.0024: real time    0.0024
    --------------------------------------------
      LOOP:  cpu time   12.4502: real time   12.4770

 eigenvalue-minimisations  :  8619
 total energy-change (2. order) :-0.1399186E-02  (-0.4162678E-03)
 number of electron     545.0000299 magnetization 
 augmentation part      338.5574055 magnetization 

 Broyden mixing:
  rms(total) = 0.89000E-02    rms(broyden)= 0.88977E-02
  rms(prec ) = 0.14564E-01
  weight for this iteration     100.00

 eigenvalues of (default mixing * dielectric matrix)
  average eigenvalue GAMMA=   1.1367
  2.7009  2.4030  1.1705  1.1705  0.9252  0.6571  0.3614  0.4080  0.4339

 Free energy of the ion-electron system (eV)
  ---------------------------------------------------
  alpha Z        PSCENC =       832.74572176
  Ewald energy   TEWEN  =    172684.80402180
  -Hartree energ DENC   =   -236107.84185807
  -exchange      EXHF   =         0.00000000
  -V(xc)+E(xc)   XCENC  =      2208.55838379
  PAW double counting   =     64243.21861033   -69417.63913706
  entropy T*S    EENTRO =         0.00312527
  eigenvalues    EBANDS =     -2418.19759634
  atomic energy  EATOM  =     67790.09897820
  Solvation  Ediel_sol  =         0.00000000
  ---------------------------------------------------
  free energy    TOTEN  =      -184.24975032 eV

  energy without entropy =     -184.25287558  energy(sigma->0) =     -184.25079207


--------------------------------------------------------------------------------------------------------


----------------------------------------- Iteration    1(  15)  ---------------------------------------


    POTLOK:  cpu time    0.0668: real time    0.0668
    SETDIJ:  cpu time    0.0044: real time    0.0044
    EDDIAG:  cpu time    2.5317: real time    2.5381
  RMM-DIIS:  cpu time    9.9887: real time   10.0672
    ORTHCH:  cpu time    0.5926: real time    0.5958
       DOS:  cpu time    0.0035: real time    0.0035
    CHARGE:  cpu time    0.5989: real time    0.5989
    MIXING:  cpu time    0.0023: real time    0.0023
    --------------------------------------------
      LOOP:  cpu time   13.7901: real time   13.8785

 eigenvalue-minimisations  : 10015
 total energy-change (2. order) :-0.1667280E-02  (-0.1460773E-03)
 number of electron     545.0000299 magnetization 
 augmentation part      338.5442079 magnetization 

 Broyden mixing:
  rms(total) = 0.64083E-02    rms(broyden)= 0.64073E-02
  rms(prec ) = 0.10283E-01
  weight for this iteration     100.00

 eigenvalues of (default mixing * dielectric matrix)
  average eigenvalue GAMMA=   1.1463
  2.5397  2.5397  1.3808  1.3808  1.0677  0.6720  0.6789  0.3612  0.4069  0.4352

 Free energy of the ion-electron system (eV)
  ---------------------------------------------------
  alpha Z        PSCENC =       832.74572176
  Ewald energy   TEWEN  =    172684.80402180
  -Hartree energ DENC   =   -236114.81874036
  -exchange      EXHF   =         0.00000000
  -V(xc)+E(xc)   XCENC  =      2208.60063993
  PAW double counting   =     64237.55210498   -69411.88922548
  entropy T*S    EENTRO =         0.00283464
  eigenvalues    EBANDS =     -2411.34775308
  atomic energy  EATOM  =     67790.09897820
  Solvation  Ediel_sol  =         0.00000000
  ---------------------------------------------------
  free energy    TOTEN  =      -184.25141760 eV

  energy without entropy =     -184.25425224  energy(sigma->0) =     -184.25236248


--------------------------------------------------------------------------------------------------------


----------------------------------------- Iteration    1(  16)  ---------------------------------------


    POTLOK:  cpu time    0.0812: real time    0.0812
    SETDIJ:  cpu time    0.0044: real time    0.0044
    EDDIAG:  cpu time    2.5048: real time    2.5325
  RMM-DIIS:  cpu time    8.9718: real time    8.9861
    ORTHCH:  cpu time    0.5613: real time    0.5613
       DOS:  cpu time    0.0035: real time    0.0035
    CHARGE:  cpu time    0.5973: real time    0.5983
    MIXING:  cpu time    0.0026: real time    0.0026
    --------------------------------------------
      LOOP:  cpu time   12.7281: real time   12.7714

 eigenvalue-minimisations  :  8536
 total energy-change (2. order) :-0.2268755E-02  (-0.8031855E-04)
 number of electron     545.0000299 magnetization 
 augmentation part      338.5318895 magnetization 

 Broyden mixing:
  rms(total) = 0.56309E-02    rms(broyden)= 0.56304E-02
  rms(prec ) = 0.80939E-02
  weight for this iteration     100.00

 eigenvalues of (default mixing * dielectric matrix)
  average eigenvalue GAMMA=   1.2503
  3.0276  3.0276  2.1529  1.2505  1.1521  0.8024  0.6608  0.4817  0.3616  0.4303
  0.4062

 Free energy of the ion-electron system (eV)
  ---------------------------------------------------
  alpha Z        PSCENC =       832.74572176
  Ewald energy   TEWEN  =    172684.80402180
  -Hartree energ DENC   =   -236120.61958289
  -exchange      EXHF   =         0.00000000
  -V(xc)+E(xc)   XCENC  =      2208.63735973
  PAW double counting   =     64228.59447531   -69402.82434776
  entropy T*S    EENTRO =         0.00253644
  eigenvalues    EBANDS =     -2405.69284894
  atomic energy  EATOM  =     67790.09897820
  Solvation  Ediel_sol  =         0.00000000
  ---------------------------------------------------
  free energy    TOTEN  =      -184.25368635 eV

  energy without entropy =     -184.25622279  energy(sigma->0) =     -184.25453183


--------------------------------------------------------------------------------------------------------


----------------------------------------- Iteration    1(  17)  ---------------------------------------


    POTLOK:  cpu time    0.0671: real time    0.0671
    SETDIJ:  cpu time    0.0044: real time    0.0044
    EDDIAG:  cpu time    2.4837: real time    2.4888
  RMM-DIIS:  cpu time    8.6849: real time    8.7114
    ORTHCH:  cpu time    0.5517: real time    0.5528
       DOS:  cpu time    0.0035: real time    0.0035
    CHARGE:  cpu time    0.6584: real time    0.6584
    MIXING:  cpu time    0.0042: real time    0.0042
    --------------------------------------------
      LOOP:  cpu time   12.4591: real time   12.4920

 eigenvalue-minimisations  :  8577
 total energy-change (2. order) :-0.2171556E-02  (-0.7892826E-04)
 number of electron     545.0000299 magnetization 
 augmentation part      338.5283128 magnetization 

 Broyden mixing:
  rms(total) = 0.30622E-02    rms(broyden)= 0.30614E-02
  rms(prec ) = 0.42024E-02
  weight for this iteration     100.00

 eigenvalues of (default mixing * dielectric matrix)
  average eigenvalue GAMMA=   1.3275
  4.7614  2.6316  2.1297  1.2982  1.0971  0.8652  0.8652  0.6565  0.3616  0.4446
  0.4095  0.4095

 Free energy of the ion-electron system (eV)
  ---------------------------------------------------
  alpha Z        PSCENC =       832.74572176
  Ewald energy   TEWEN  =    172684.80402180
  -Hartree energ DENC   =   -236125.92866549
  -exchange      EXHF   =         0.00000000
  -V(xc)+E(xc)   XCENC  =      2208.66245123
  PAW double counting   =     64219.70525863   -69393.72936568
  entropy T*S    EENTRO =         0.00237278
  eigenvalues    EBANDS =     -2400.61663113
  atomic energy  EATOM  =     67790.09897820
  Solvation  Ediel_sol  =         0.00000000
  ---------------------------------------------------
  free energy    TOTEN  =      -184.25585791 eV

  energy without entropy =     -184.25823068  energy(sigma->0) =     -184.25664883


--------------------------------------------------------------------------------------------------------


----------------------------------------- Iteration    1(  18)  ---------------------------------------


    POTLOK:  cpu time    0.0871: real time    0.0879
    SETDIJ:  cpu time    0.0058: real time    0.0058
    EDDIAG:  cpu time    2.5395: real time    2.5439
  RMM-DIIS:  cpu time    8.6145: real time    8.6392
    ORTHCH:  cpu time    0.5541: real time    0.5541
       DOS:  cpu time    0.0032: real time    0.0032
    CHARGE:  cpu time    0.6006: real time    0.6015
    MIXING:  cpu time    0.0027: real time    0.0027
    --------------------------------------------
      LOOP:  cpu time   12.4091: real time   12.4403

 eigenvalue-minimisations  :  8573
 total energy-change (2. order) :-0.7146939E-03  (-0.1483573E-04)
 number of electron     545.0000299 magnetization 
 augmentation part      338.5346838 magnetization 

 Broyden mixing:
  rms(total) = 0.17914E-02    rms(broyden)= 0.17912E-02
  rms(prec ) = 0.26869E-02
  weight for this iteration     100.00

 eigenvalues of (default mixing * dielectric matrix)
  average eigenvalue GAMMA=   1.3417
  5.0310  2.5901  2.0532  1.5064  1.1461  1.1461  0.9352  0.7489  0.6567  0.3615
  0.4440  0.4065  0.4158

 Free energy of the ion-electron system (eV)
  ---------------------------------------------------
  alpha Z        PSCENC =       832.74572176
  Ewald energy   TEWEN  =    172684.80402180
  -Hartree energ DENC   =   -236126.99028255
  -exchange      EXHF   =         0.00000000
  -V(xc)+E(xc)   XCENC  =      2208.65632529
  PAW double counting   =     64218.40001267   -69392.31221206
  entropy T*S    EENTRO =         0.00237624
  eigenvalues    EBANDS =     -2399.66151394
  atomic energy  EATOM  =     67790.09897820
  Solvation  Ediel_sol  =         0.00000000
  ---------------------------------------------------
  free energy    TOTEN  =      -184.25657260 eV

  energy without entropy =     -184.25894884  energy(sigma->0) =     -184.25736468


--------------------------------------------------------------------------------------------------------


----------------------------------------- Iteration    1(  19)  ---------------------------------------


    POTLOK:  cpu time    0.0674: real time    0.0674
    SETDIJ:  cpu time    0.0044: real time    0.0044
    EDDIAG:  cpu time    2.6209: real time    2.6252
  RMM-DIIS:  cpu time    8.6580: real time    8.7091
    ORTHCH:  cpu time    0.5551: real time    0.5561
       DOS:  cpu time    0.0036: real time    0.0036
    CHARGE:  cpu time    0.6038: real time    0.6051
    MIXING:  cpu time    0.0030: real time    0.0030
    --------------------------------------------
      LOOP:  cpu time   12.5175: real time   12.5754

 eigenvalue-minimisations  :  8595
 total energy-change (2. order) :-0.7430776E-03  (-0.9257238E-05)
 number of electron     545.0000299 magnetization 
 augmentation part      338.5372161 magnetization 

 Broyden mixing:
  rms(total) = 0.17143E-02    rms(broyden)= 0.17142E-02
  rms(prec ) = 0.22531E-02
  weight for this iteration     100.00

 eigenvalues of (default mixing * dielectric matrix)
  average eigenvalue GAMMA=   1.4308
  5.6827  2.6221  2.6221  2.2364  1.2047  1.2047  0.9329  0.7850  0.6566  0.3615
  0.4080  0.4529  0.4290  0.4320

 Free energy of the ion-electron system (eV)
  ---------------------------------------------------
  alpha Z        PSCENC =       832.74572176
  Ewald energy   TEWEN  =    172684.80402180
  -Hartree energ DENC   =   -236127.02097152
  -exchange      EXHF   =         0.00000000
  -V(xc)+E(xc)   XCENC  =      2208.64678497
  PAW double counting   =     64220.33458171   -69394.30781737
  entropy T*S    EENTRO =         0.00241553
  eigenvalues    EBANDS =     -2399.56103077
  atomic energy  EATOM  =     67790.09897820
  Solvation  Ediel_sol  =         0.00000000
  ---------------------------------------------------
  free energy    TOTEN  =      -184.25731568 eV

  energy without entropy =     -184.25973121  energy(sigma->0) =     -184.25812086


--------------------------------------------------------------------------------------------------------


----------------------------------------- Iteration    1(  20)  ---------------------------------------


    POTLOK:  cpu time    0.0688: real time    0.0688
    SETDIJ:  cpu time    0.0044: real time    0.0044
    EDDIAG:  cpu time    2.5223: real time    2.5244
  RMM-DIIS:  cpu time    8.7815: real time    8.7972
    ORTHCH:  cpu time    0.5585: real time    0.5585
       DOS:  cpu time    0.0034: real time    0.0034
    CHARGE:  cpu time    0.6152: real time    0.6181
    MIXING:  cpu time    0.0030: real time    0.0030
    --------------------------------------------
      LOOP:  cpu time   12.5584: real time   12.5792

 eigenvalue-minimisations  :  8564
 total energy-change (2. order) :-0.6418047E-03  (-0.8221327E-05)
 number of electron     545.0000299 magnetization 
 augmentation part      338.5374853 magnetization 

 Broyden mixing:
  rms(total) = 0.87387E-03    rms(broyden)= 0.87368E-03
  rms(prec ) = 0.11757E-02
  weight for this iteration     100.00

 eigenvalues of (default mixing * dielectric matrix)
  average eigenvalue GAMMA=   1.4597
  6.1700  3.1087  2.3850  1.7114  1.7114  1.1896  1.1896  0.9213  0.7911  0.6567
  0.3615  0.4496  0.4282  0.4087  0.4132

 Free energy of the ion-electron system (eV)
  ---------------------------------------------------
  alpha Z        PSCENC =       832.74572176
  Ewald energy   TEWEN  =    172684.80402180
  -Hartree energ DENC   =   -236127.06614264
  -exchange      EXHF   =         0.00000000
  -V(xc)+E(xc)   XCENC  =      2208.64103675
  PAW double counting   =     64222.02419234   -69396.07704295
  entropy T*S    EENTRO =         0.00243863
  eigenvalues    EBANDS =     -2399.43116138
  atomic energy  EATOM  =     67790.09897820
  Solvation  Ediel_sol  =         0.00000000
  ---------------------------------------------------
  free energy    TOTEN  =      -184.25795748 eV

  energy without entropy =     -184.26039611  energy(sigma->0) =     -184.25877036


--------------------------------------------------------------------------------------------------------


----------------------------------------- Iteration    1(  21)  ---------------------------------------


    POTLOK:  cpu time    0.0782: real time    0.0782
    SETDIJ:  cpu time    0.0044: real time    0.0044
    EDDIAG:  cpu time    2.4832: real time    2.4868
  RMM-DIIS:  cpu time    8.6552: real time    8.6670
    ORTHCH:  cpu time    0.5532: real time    0.5542
       DOS:  cpu time    0.0036: real time    0.0036
    CHARGE:  cpu time    0.6007: real time    0.6008
    MIXING:  cpu time    0.0029: real time    0.0029
    --------------------------------------------
      LOOP:  cpu time   12.3828: real time   12.3995

 eigenvalue-minimisations  :  8634
 total energy-change (2. order) :-0.2130968E-03  (-0.2352502E-05)
 number of electron     545.0000299 magnetization 
 augmentation part      338.5351917 magnetization 

 Broyden mixing:
  rms(total) = 0.55257E-03    rms(broyden)= 0.55239E-03
  rms(prec ) = 0.77045E-03
  weight for this iteration     100.00

 eigenvalues of (default mixing * dielectric matrix)
  average eigenvalue GAMMA=   1.4914
  6.6064  3.2881  2.4377  2.0144  2.0144  1.1862  1.1862  0.9724  0.7729  0.6582
  0.6653  0.3615  0.4517  0.4324  0.4063  0.4090

 Free energy of the ion-electron system (eV)
  ---------------------------------------------------
  alpha Z        PSCENC =       832.74572176
  Ewald energy   TEWEN  =    172684.80402180
  -Hartree energ DENC   =   -236127.21429451
  -exchange      EXHF   =         0.00000000
  -V(xc)+E(xc)   XCENC  =      2208.64460080
  PAW double counting   =     64221.82934286   -69395.90690491
  entropy T*S    EENTRO =         0.00242012
  eigenvalues    EBANDS =     -2399.26205670
  atomic energy  EATOM  =     67790.09897820
  Solvation  Ediel_sol  =         0.00000000
  ---------------------------------------------------
  free energy    TOTEN  =      -184.25817058 eV

  energy without entropy =     -184.26059070  energy(sigma->0) =     -184.25897729


--------------------------------------------------------------------------------------------------------


----------------------------------------- Iteration    1(  22)  ---------------------------------------


    POTLOK:  cpu time    0.0656: real time    0.0670
    SETDIJ:  cpu time    0.0044: real time    0.0044
    EDDIAG:  cpu time    2.5042: real time    2.5098
  RMM-DIIS:  cpu time    8.6450: real time    8.7315
    ORTHCH:  cpu time    0.5628: real time    0.5628
       DOS:  cpu time    0.0034: real time    0.0034
    CHARGE:  cpu time    0.5966: real time    0.6000
    MIXING:  cpu time    0.0028: real time    0.0028
    --------------------------------------------
      LOOP:  cpu time   12.3863: real time   12.4833

 eigenvalue-minimisations  :  8590
 total energy-change (2. order) :-0.1842271E-03  (-0.1359694E-05)
 number of electron     545.0000299 magnetization 
 augmentation part      338.5362773 magnetization 

 Broyden mixing:
  rms(total) = 0.45884E-03    rms(broyden)= 0.45879E-03
  rms(prec ) = 0.59622E-03
  weight for this iteration     100.00

 eigenvalues of (default mixing * dielectric matrix)
  average eigenvalue GAMMA=   1.5358
  7.0088  3.8653  2.6046  2.1230  2.1230  1.3835  1.0494  1.0494  0.9180  0.7987
  0.6568  0.3615  0.4612  0.4554  0.4088  0.4088  0.4326

 Free energy of the ion-electron system (eV)
  ---------------------------------------------------
  alpha Z        PSCENC =       832.74572176
  Ewald energy   TEWEN  =    172684.80402180
  -Hartree energ DENC   =   -236127.11239308
  -exchange      EXHF   =         0.00000000
  -V(xc)+E(xc)   XCENC  =      2208.64148999
  PAW double counting   =     64222.07403408   -69396.14217074
  entropy T*S    EENTRO =         0.00242314
  eigenvalues    EBANDS =     -2399.37045996
  atomic energy  EATOM  =     67790.09897820
  Solvation  Ediel_sol  =         0.00000000
  ---------------------------------------------------
  free energy    TOTEN  =      -184.25835481 eV

  energy without entropy =     -184.26077795  energy(sigma->0) =     -184.25916252


--------------------------------------------------------------------------------------------------------


----------------------------------------- Iteration    1(  23)  ---------------------------------------


    POTLOK:  cpu time    0.0668: real time    0.0668
    SETDIJ:  cpu time    0.0043: real time    0.0043
    EDDIAG:  cpu time    2.4936: real time    2.4968
  RMM-DIIS:  cpu time    8.7146: real time    8.7367
    ORTHCH:  cpu time    0.5622: real time    0.5632
       DOS:  cpu time    0.0035: real time    0.0035
    CHARGE:  cpu time    0.6028: real time    0.6028
    MIXING:  cpu time    0.0031: real time    0.0031
    --------------------------------------------
      LOOP:  cpu time   12.4523: real time   12.4789

 eigenvalue-minimisations  :  8599
 total energy-change (2. order) :-0.9017931E-04  (-0.9612896E-06)
 number of electron     545.0000299 magnetization 
 augmentation part      338.5370561 magnetization 

 Broyden mixing:
  rms(total) = 0.26025E-03    rms(broyden)= 0.26014E-03
  rms(prec ) = 0.35696E-03
  weight for this iteration     100.00

 eigenvalues of (default mixing * dielectric matrix)
  average eigenvalue GAMMA=   1.5151
  7.0994  4.0315  2.7455  2.3467  1.5360  1.5360  1.1868  1.1868  0.9109  0.8204
  0.6588  0.6883  0.3615  0.4705  0.4476  0.4081  0.4111  0.4251

 Free energy of the ion-electron system (eV)
  ---------------------------------------------------
  alpha Z        PSCENC =       832.74572176
  Ewald energy   TEWEN  =    172684.80402180
  -Hartree energ DENC   =   -236127.04665988
  -exchange      EXHF   =         0.00000000
  -V(xc)+E(xc)   XCENC  =      2208.63959882
  PAW double counting   =     64222.27131339   -69396.32806994
  entropy T*S    EENTRO =         0.00242587
  eigenvalues    EBANDS =     -2399.44577501
  atomic energy  EATOM  =     67790.09897820
  Solvation  Ediel_sol  =         0.00000000
  ---------------------------------------------------
  free energy    TOTEN  =      -184.25844499 eV

  energy without entropy =     -184.26087086  energy(sigma->0) =     -184.25925361


--------------------------------------------------------------------------------------------------------


----------------------------------------- Iteration    1(  24)  ---------------------------------------


    POTLOK:  cpu time    0.0675: real time    0.0690
    SETDIJ:  cpu time    0.0059: real time    0.0059
    EDDIAG:  cpu time    2.5075: real time    2.5099
  RMM-DIIS:  cpu time    9.4391: real time    9.4647
    ORTHCH:  cpu time    0.5548: real time    0.5560
       DOS:  cpu time    0.0036: real time    0.0036
    CHARGE:  cpu time    0.6153: real time    0.6162
    MIXING:  cpu time    0.0036: real time    0.0036
    --------------------------------------------
      LOOP:  cpu time   13.1986: real time   13.2304

 eigenvalue-minimisations  :  9484
 total energy-change (2. order) :-0.4044977E-04  (-0.2291120E-06)
 number of electron     545.0000299 magnetization 
 augmentation part      338.5366271 magnetization 

 Broyden mixing:
  rms(total) = 0.16695E-03    rms(broyden)= 0.16691E-03
  rms(prec ) = 0.24292E-03
  weight for this iteration     100.00

 eigenvalues of (default mixing * dielectric matrix)
  average eigenvalue GAMMA=   1.5523
  7.2009  4.3113  2.8484  2.3785  1.8376  1.8376  1.2957  1.0204  1.0204  0.9209
  0.9209  0.7256  0.6571  0.3615  0.4629  0.4483  0.4088  0.4088  0.4274

 Free energy of the ion-electron system (eV)
  ---------------------------------------------------
  alpha Z        PSCENC =       832.74572176
  Ewald energy   TEWEN  =    172684.80402180
  -Hartree energ DENC   =   -236127.06469649
  -exchange      EXHF   =         0.00000000
  -V(xc)+E(xc)   XCENC  =      2208.64074290
  PAW double counting   =     64222.24278350   -69396.29690957
  entropy T*S    EENTRO =         0.00242626
  eigenvalues    EBANDS =     -2399.43155381
  atomic energy  EATOM  =     67790.09897820
  Solvation  Ediel_sol  =         0.00000000
  ---------------------------------------------------
  free energy    TOTEN  =      -184.25848544 eV

  energy without entropy =     -184.26091170  energy(sigma->0) =     -184.25929419


--------------------------------------------------------------------------------------------------------


----------------------------------------- Iteration    1(  25)  ---------------------------------------


    POTLOK:  cpu time    0.0680: real time    0.0680
    SETDIJ:  cpu time    0.0045: real time    0.0044
    EDDIAG:  cpu time    2.5256: real time    2.5280
  RMM-DIIS:  cpu time    8.6491: real time    8.6672
    ORTHCH:  cpu time    0.5546: real time    0.5546
       DOS:  cpu time    0.0035: real time    0.0035
    CHARGE:  cpu time    0.5982: real time    0.5992
    MIXING:  cpu time    0.0032: real time    0.0032
    --------------------------------------------
      LOOP:  cpu time   12.4079: real time   12.4296

 eigenvalue-minimisations  :  8563
 total energy-change (2. order) :-0.6417652E-04  (-0.3670149E-06)
 number of electron     545.0000299 magnetization 
 augmentation part      338.5360775 magnetization 

 Broyden mixing:
  rms(total) = 0.13514E-03    rms(broyden)= 0.13507E-03
  rms(prec ) = 0.17279E-03
  weight for this iteration     100.00

 eigenvalues of (default mixing * dielectric matrix)
  average eigenvalue GAMMA=   1.5676
  7.3439  4.7553  3.0508  2.4465  2.1648  1.9281  1.3126  1.0951  1.0951  0.8849
  0.8849  0.6629  0.6629  0.5499  0.3615  0.4087  0.4087  0.4282  0.4531  0.4531

 Free energy of the ion-electron system (eV)
  ---------------------------------------------------
  alpha Z        PSCENC =       832.74572176
  Ewald energy   TEWEN  =    172684.80402180
  -Hartree energ DENC   =   -236127.05226538
  -exchange      EXHF   =         0.00000000
  -V(xc)+E(xc)   XCENC  =      2208.64188167
  PAW double counting   =     64222.12020862   -69396.17537267
  entropy T*S    EENTRO =         0.00242451
  eigenvalues    EBANDS =     -2399.44414813
  atomic energy  EATOM  =     67790.09897820
  Solvation  Ediel_sol  =         0.00000000
  ---------------------------------------------------
  free energy    TOTEN  =      -184.25854961 eV

  energy without entropy =     -184.26097412  energy(sigma->0) =     -184.25935778


--------------------------------------------------------------------------------------------------------


----------------------------------------- Iteration    1(  26)  ---------------------------------------


    POTLOK:  cpu time    0.0675: real time    0.0675
    SETDIJ:  cpu time    0.0046: real time    0.0046
    EDDIAG:  cpu time    2.4805: real time    2.4838
  RMM-DIIS:  cpu time    8.6992: real time    8.7125
    ORTHCH:  cpu time    0.5635: real time    0.5664
       DOS:  cpu time    0.0035: real time    0.0035
    CHARGE:  cpu time    0.6383: real time    0.6393
    MIXING:  cpu time    0.0033: real time    0.0033
    --------------------------------------------
      LOOP:  cpu time   12.4618: real time   12.4824

 eigenvalue-minimisations  :  8608
 total energy-change (2. order) :-0.2128645E-04  (-0.1167450E-06)
 number of electron     545.0000299 magnetization 
 augmentation part      338.5360393 magnetization 

 Broyden mixing:
  rms(total) = 0.10322E-03    rms(broyden)= 0.10321E-03
  rms(prec ) = 0.12666E-03
  weight for this iteration     100.00

 eigenvalues of (default mixing * dielectric matrix)
  average eigenvalue GAMMA=   1.6165
  7.5777  5.1511  3.4662  2.6823  2.3140  1.5674  1.5674  1.1757  1.1757  0.9665
  0.9665  0.9349  0.7606  0.6570  0.3615  0.4088  0.4088  0.4267  0.4481  0.4643
  0.4643

 Free energy of the ion-electron system (eV)
  ---------------------------------------------------
  alpha Z        PSCENC =       832.74572176
  Ewald energy   TEWEN  =    172684.80402180
  -Hartree energ DENC   =   -236127.02876342
  -exchange      EXHF   =         0.00000000
  -V(xc)+E(xc)   XCENC  =      2208.64184104
  PAW double counting   =     64222.05437321   -69396.10844147
  entropy T*S    EENTRO =         0.00242396
  eigenvalues    EBANDS =     -2399.46872598
  atomic energy  EATOM  =     67790.09897820
  Solvation  Ediel_sol  =         0.00000000
  ---------------------------------------------------
  free energy    TOTEN  =      -184.25857090 eV

  energy without entropy =     -184.26099486  energy(sigma->0) =     -184.25937888


--------------------------------------------------------------------------------------------------------


----------------------------------------- Iteration    1(  27)  ---------------------------------------


    POTLOK:  cpu time    0.0953: real time    0.0953
    SETDIJ:  cpu time    0.0044: real time    0.0044
    EDDIAG:  cpu time    2.6776: real time    2.6916
  RMM-DIIS:  cpu time    8.6605: real time    8.6754
    ORTHCH:  cpu time    0.5545: real time    0.5555
       DOS:  cpu time    0.0035: real time    0.0035
    CHARGE:  cpu time    0.5985: real time    0.6003
    MIXING:  cpu time    0.0033: real time    0.0033
    --------------------------------------------
      LOOP:  cpu time   12.5990: real time   12.6311

 eigenvalue-minimisations  :  8564
 total energy-change (2. order) :-0.1930691E-04  (-0.1291724E-06)
 number of electron     545.0000299 magnetization 
 augmentation part      338.5363123 magnetization 

 Broyden mixing:
  rms(total) = 0.43146E-04    rms(broyden)= 0.43085E-04
  rms(prec ) = 0.55585E-04
  weight for this iteration     100.00

 eigenvalues of (default mixing * dielectric matrix)
  average eigenvalue GAMMA=   1.6340
  7.7534  5.4965  3.7148  2.6773  2.2360  1.7862  1.7862  1.1909  1.1909  0.9352
  0.9352  0.9169  0.9169  0.7617  0.6570  0.3615  0.4088  0.4088  0.4271  0.4473
  0.4606  0.4782

 Free energy of the ion-electron system (eV)
  ---------------------------------------------------
  alpha Z        PSCENC =       832.74572176
  Ewald energy   TEWEN  =    172684.80402180
  -Hartree energ DENC   =   -236126.98872941
  -exchange      EXHF   =         0.00000000
  -V(xc)+E(xc)   XCENC  =      2208.64113896
  PAW double counting   =     64221.99201585   -69396.04261743
  entropy T*S    EENTRO =         0.00242396
  eigenvalues    EBANDS =     -2399.51154390
  atomic energy  EATOM  =     67790.09897820
  Solvation  Ediel_sol  =         0.00000000
  ---------------------------------------------------
  free energy    TOTEN  =      -184.25859021 eV

  energy without entropy =     -184.26101416  energy(sigma->0) =     -184.25939819


--------------------------------------------------------------------------------------------------------


----------------------------------------- Iteration    1(  28)  ---------------------------------------


    POTLOK:  cpu time    0.0674: real time    0.0674
    SETDIJ:  cpu time    0.0043: real time    0.0043
    EDDIAG:  cpu time    2.5030: real time    2.5283
  RMM-DIIS:  cpu time    7.6336: real time    7.6449
    ORTHCH:  cpu time    0.5533: real time    0.5544
       DOS:  cpu time    0.0035: real time    0.0035
    CHARGE:  cpu time    0.6037: real time    0.6047
    MIXING:  cpu time    0.0037: real time    0.0037
    --------------------------------------------
      LOOP:  cpu time   11.3737: real time   11.4126

 eigenvalue-minimisations  :  7420
 total energy-change (2. order) :-0.6776609E-05  (-0.3140013E-07)
 number of electron     545.0000299 magnetization 
 augmentation part      338.5363325 magnetization 

 Broyden mixing:
  rms(total) = 0.28071E-04    rms(broyden)= 0.28068E-04
  rms(prec ) = 0.36103E-04
  weight for this iteration     100.00

 eigenvalues of (default mixing * dielectric matrix)
  average eigenvalue GAMMA=   1.6481
  7.9328  5.9283  3.8821  2.6673  2.1566  2.1566  1.9051  1.2503  1.2503  0.9807
  0.9807  0.9613  0.9613  0.7539  0.6570  0.3615  0.4089  0.4089  0.4273  0.4474
  0.4612  0.4829  0.4829

 Free energy of the ion-electron system (eV)
  ---------------------------------------------------
  alpha Z        PSCENC =       832.74572176
  Ewald energy   TEWEN  =    172684.80402180
  -Hartree energ DENC   =   -236126.98118128
  -exchange      EXHF   =         0.00000000
  -V(xc)+E(xc)   XCENC  =      2208.64112832
  PAW double counting   =     64222.01366390   -69396.06503629
  entropy T*S    EENTRO =         0.00242405
  eigenvalues    EBANDS =     -2399.51831744
  atomic energy  EATOM  =     67790.09897820
  Solvation  Ediel_sol  =         0.00000000
  ---------------------------------------------------
  free energy    TOTEN  =      -184.25859698 eV

  energy without entropy =     -184.26102103  energy(sigma->0) =     -184.25940500


--------------------------------------------------------------------------------------------------------


----------------------------------------- Iteration    1(  29)  ---------------------------------------


    POTLOK:  cpu time    0.0684: real time    0.0684
    SETDIJ:  cpu time    0.0044: real time    0.0044
    EDDIAG:  cpu time    2.5010: real time    2.5034
  RMM-DIIS:  cpu time    6.3475: real time    6.3749
    ORTHCH:  cpu time    0.5571: real time    0.5571
       DOS:  cpu time    0.0035: real time    0.0035
    CHARGE:  cpu time    0.5996: real time    0.6007
    MIXING:  cpu time    0.0038: real time    0.0038
    --------------------------------------------
      LOOP:  cpu time   10.0867: real time   10.2091

 eigenvalue-minimisations  :  6173
 total energy-change (2. order) :-0.3683163E-05  (-0.1653289E-07)
 number of electron     545.0000299 magnetization 
 augmentation part      338.5362784 magnetization 

 Broyden mixing:
  rms(total) = 0.23057E-04    rms(broyden)= 0.23048E-04
  rms(prec ) = 0.27847E-04
  weight for this iteration     100.00

 eigenvalues of (default mixing * dielectric matrix)
  average eigenvalue GAMMA=   1.6824
  8.0997  6.4737  4.0425  2.8598  2.4859  2.1474  1.8572  1.2481  1.2481  1.1424
  1.1424  0.9487  0.9194  0.9194  0.7628  0.6570  0.3615  0.4812  0.4089  0.4089
  0.4607  0.4459  0.4279  0.4279

 Free energy of the ion-electron system (eV)
  ---------------------------------------------------
  alpha Z        PSCENC =       832.74572176
  Ewald energy   TEWEN  =    172684.80402180
  -Hartree energ DENC   =   -236126.97659383
  -exchange      EXHF   =         0.00000000
  -V(xc)+E(xc)   XCENC  =      2208.64115696
  PAW double counting   =     64222.03999820   -69396.09303863
  entropy T*S    EENTRO =         0.00242434
  eigenvalues    EBANDS =     -2399.52126947
  atomic energy  EATOM  =     67790.09897820
  Solvation  Ediel_sol  =         0.00000000
  ---------------------------------------------------
  free energy    TOTEN  =      -184.25860067 eV

  energy without entropy =     -184.26102500  energy(sigma->0) =     -184.25940878


--------------------------------------------------------------------------------------------------------


----------------------------------------- Iteration    1(  30)  ---------------------------------------


    POTLOK:  cpu time    0.0687: real time    0.0687
    SETDIJ:  cpu time    0.0043: real time    0.0043
    EDDIAG:  cpu time    2.5372: real time    2.5393
  RMM-DIIS:  cpu time    5.9655: real time    5.9814
    ORTHCH:  cpu time    0.5526: real time    0.5537
       DOS:  cpu time    0.0036: real time    0.0036
    CHARGE:  cpu time    0.6081: real time    0.6091
    MIXING:  cpu time    0.0038: real time    0.0038
    --------------------------------------------
      LOOP:  cpu time    9.7451: real time    9.7655

 eigenvalue-minimisations  :  5588
 total energy-change (2. order) :-0.1942200E-05  (-0.9910435E-08)
 number of electron     545.0000299 magnetization 
 augmentation part      338.5363297 magnetization 

 Broyden mixing:
  rms(total) = 0.10734E-04    rms(broyden)= 0.10731E-04
  rms(prec ) = 0.13446E-04
  weight for this iteration     100.00

 eigenvalues of (default mixing * dielectric matrix)
  average eigenvalue GAMMA=   1.6618
  8.1807  6.5832  4.1157  2.9722  2.5465  1.9806  1.9806  1.3280  1.2698  1.2698
  1.0800  0.9766  0.9307  0.9307  0.7606  0.6571  0.5765  0.3615  0.4944  0.4582
  0.4468  0.4275  0.4088  0.4088  0.3990

 Free energy of the ion-electron system (eV)
  ---------------------------------------------------
  alpha Z        PSCENC =       832.74572176
  Ewald energy   TEWEN  =    172684.80402180
  -Hartree energ DENC   =   -236126.96827857
  -exchange      EXHF   =         0.00000000
  -V(xc)+E(xc)   XCENC  =      2208.64100145
  PAW double counting   =     64222.06263057   -69396.11689566
  entropy T*S    EENTRO =         0.00242441
  eigenvalues    EBANDS =     -2399.52820657
  atomic energy  EATOM  =     67790.09897820
  Solvation  Ediel_sol  =         0.00000000
  ---------------------------------------------------
  free energy    TOTEN  =      -184.25860261 eV

  energy without entropy =     -184.26102702  energy(sigma->0) =     -184.25941074


--------------------------------------------------------------------------------------------------------


----------------------------------------- Iteration    1(  31)  ---------------------------------------


    POTLOK:  cpu time    0.0730: real time    0.0730
    SETDIJ:  cpu time    0.0043: real time    0.0043
    EDDIAG:  cpu time    2.5011: real time    2.5045
  RMM-DIIS:  cpu time    5.4306: real time    5.4411
    ORTHCH:  cpu time    0.5562: real time    0.5562
       DOS:  cpu time    0.0035: real time    0.0035
    CHARGE:  cpu time    0.6167: real time    0.6177
    MIXING:  cpu time    0.0038: real time    0.0038
    --------------------------------------------
      LOOP:  cpu time    9.1906: real time    9.2057

 eigenvalue-minimisations  :  5077
 total energy-change (2. order) :-0.3975001E-06  (-0.1688877E-08)
 number of electron     545.0000299 magnetization 
 augmentation part      338.5363249 magnetization 

 Broyden mixing:
  rms(total) = 0.91961E-05    rms(broyden)= 0.91928E-05
  rms(prec ) = 0.11103E-04
  weight for this iteration     100.00

 eigenvalues of (default mixing * dielectric matrix)
  average eigenvalue GAMMA=   1.6838
  8.3650  6.7009  4.2754  3.1857  2.6085  2.1642  2.1642  1.4774  1.3526  1.3526
  1.0805  1.0805  0.9253  0.9196  0.9196  0.7648  0.6570  0.3615  0.4088  0.4088
  0.4272  0.4767  0.4676  0.4511  0.4511  0.3316

 Free energy of the ion-electron system (eV)
  ---------------------------------------------------
  alpha Z        PSCENC =       832.74572176
  Ewald energy   TEWEN  =    172684.80402180
  -Hartree energ DENC   =   -236126.96660195
  -exchange      EXHF   =         0.00000000
  -V(xc)+E(xc)   XCENC  =      2208.64096286
  PAW double counting   =     64222.06596590   -69396.12033930
  entropy T*S    EENTRO =         0.00242444
  eigenvalues    EBANDS =     -2399.52973672
  atomic energy  EATOM  =     67790.09897820
  Solvation  Ediel_sol  =         0.00000000
  ---------------------------------------------------
  free energy    TOTEN  =      -184.25860301 eV

  energy without entropy =     -184.26102745  energy(sigma->0) =     -184.25941115


--------------------------------------------------------------------------------------------------------


----------------------------------------- Iteration    1(  32)  ---------------------------------------


    POTLOK:  cpu time    0.0680: real time    0.0680
    SETDIJ:  cpu time    0.0043: real time    0.0043
    EDDIAG:  cpu time    2.4850: real time    2.4871
  RMM-DIIS:  cpu time    5.4556: real time    5.4735
    ORTHCH:  cpu time    0.5546: real time    0.5546
       DOS:  cpu time    0.0034: real time    0.0034
    CHARGE:  cpu time    0.5978: real time    0.5989
    MIXING:  cpu time    0.0038: real time    0.0038
    --------------------------------------------
      LOOP:  cpu time    9.1739: real time    9.1953

 eigenvalue-minimisations  :  5035
 total energy-change (2. order) :-0.3192836E-06  (-0.1228825E-08)
 number of electron     545.0000299 magnetization 
 augmentation part      338.5363466 magnetization 

 Broyden mixing:
  rms(total) = 0.84721E-05    rms(broyden)= 0.84696E-05
  rms(prec ) = 0.97674E-05
  weight for this iteration     100.00

 eigenvalues of (default mixing * dielectric matrix)
  average eigenvalue GAMMA=   1.6857
  8.4097  6.8146  4.3876  3.3083  2.6977  2.3734  2.0933  1.6174  1.3807  1.3807
  1.1282  1.1282  0.9194  0.9194  0.9409  0.8573  0.7584  0.6570  0.3615  0.4851
  0.4088  0.4088  0.4588  0.4270  0.4441  0.4401  0.3082

 Free energy of the ion-electron system (eV)
  ---------------------------------------------------
  alpha Z        PSCENC =       832.74572176
  Ewald energy   TEWEN  =    172684.80402180
  -Hartree energ DENC   =   -236126.96625848
  -exchange      EXHF   =         0.00000000
  -V(xc)+E(xc)   XCENC  =      2208.64093953
  PAW double counting   =     64222.06473937   -69396.11885288
  entropy T*S    EENTRO =         0.00242447
  eigenvalues    EBANDS =     -2399.53031710
  atomic energy  EATOM  =     67790.09897820
  Solvation  Ediel_sol  =         0.00000000
  ---------------------------------------------------
  free energy    TOTEN  =      -184.25860332 eV

  energy without entropy =     -184.26102779  energy(sigma->0) =     -184.25941148


--------------------------------------------------------------------------------------------------------


----------------------------------------- Iteration    1(  33)  ---------------------------------------


    POTLOK:  cpu time    0.0683: real time    0.0683
    SETDIJ:  cpu time    0.0043: real time    0.0043
    EDDIAG:  cpu time    2.4916: real time    2.4958
  RMM-DIIS:  cpu time    5.3593: real time    5.3683
    ORTHCH:  cpu time    0.5572: real time    0.5572
       DOS:  cpu time    0.0030: real time    0.0030
    CHARGE:  cpu time    0.6003: real time    0.6013
    MIXING:  cpu time    0.0040: real time    0.0040
    --------------------------------------------
      LOOP:  cpu time    9.0892: real time    9.1036

 eigenvalue-minimisations  :  4907
 total energy-change (2. order) :-0.1691515E-06  (-0.5087700E-09)
 number of electron     545.0000299 magnetization 
 augmentation part      338.5363228 magnetization 

 Broyden mixing:
  rms(total) = 0.46401E-05    rms(broyden)= 0.46384E-05
  rms(prec ) = 0.54811E-05
  weight for this iteration     100.00

 eigenvalues of (default mixing * dielectric matrix)
  average eigenvalue GAMMA=   1.6651
  8.4083  6.8884  4.4267  3.4362  2.7010  2.4813  2.0203  1.8908  1.2541  1.2541
  1.1887  1.1887  0.9368  0.9368  0.9641  0.9305  0.7616  0.6570  0.5808  0.3615
  0.4877  0.4589  0.4468  0.4088  0.4088  0.4275  0.4214  0.2958

 Free energy of the ion-electron system (eV)
  ---------------------------------------------------
  alpha Z        PSCENC =       832.74572176
  Ewald energy   TEWEN  =    172684.80402180
  -Hartree energ DENC   =   -236126.96819478
  -exchange      EXHF   =         0.00000000
  -V(xc)+E(xc)   XCENC  =      2208.64098325
  PAW double counting   =     64222.06035005   -69396.11428758
  entropy T*S    EENTRO =         0.00242441
  eigenvalues    EBANDS =     -2399.52860061
  atomic energy  EATOM  =     67790.09897820
  Solvation  Ediel_sol  =         0.00000000
  ---------------------------------------------------
  free energy    TOTEN  =      -184.25860349 eV

  energy without entropy =     -184.26102791  energy(sigma->0) =     -184.25941163


--------------------------------------------------------------------------------------------------------


----------------------------------------- Iteration    1(  34)  ---------------------------------------


    POTLOK:  cpu time    0.0683: real time    0.0683
    SETDIJ:  cpu time    0.0043: real time    0.0043
    EDDIAG:  cpu time    2.4967: real time    2.5020
  RMM-DIIS:  cpu time    5.2226: real time    5.2513
    ORTHCH:  cpu time    0.5617: real time    0.5618
       DOS:  cpu time    0.0035: real time    0.0035
    CHARGE:  cpu time    0.6316: real time    0.6345
    MIXING:  cpu time    0.0043: real time    0.0043
    --------------------------------------------
      LOOP:  cpu time    8.9944: real time    9.0316

 eigenvalue-minimisations  :  4826
 total energy-change (2. order) :-0.8699135E-07  (-0.1971030E-09)
 number of electron     545.0000299 magnetization 
 augmentation part      338.5363299 magnetization 

 Broyden mixing:
  rms(total) = 0.24913E-05    rms(broyden)= 0.24897E-05
  rms(prec ) = 0.32157E-05
  weight for this iteration     100.00

 eigenvalues of (default mixing * dielectric matrix)
  average eigenvalue GAMMA=   1.6626
  8.4302  6.9142  4.5084  3.5528  2.6306  2.6306  2.0530  2.0530  1.3733  1.3733
  1.2518  1.2518  0.9395  0.9395  0.9691  0.9691  0.8683  0.7619  0.6570  0.4839
  0.4088  0.4088  0.4272  0.4593  0.4470  0.4470  0.3615  0.3605  0.2842

 Free energy of the ion-electron system (eV)
  ---------------------------------------------------
  alpha Z        PSCENC =       832.74572176
  Ewald energy   TEWEN  =    172684.80402180
  -Hartree energ DENC   =   -236126.96869244
  -exchange      EXHF   =         0.00000000
  -V(xc)+E(xc)   XCENC  =      2208.64099308
  PAW double counting   =     64222.05905058   -69396.11290223
  entropy T*S    EENTRO =         0.00242441
  eigenvalues    EBANDS =     -2399.52819875
  atomic energy  EATOM  =     67790.09897820
  Solvation  Ediel_sol  =         0.00000000
  ---------------------------------------------------
  free energy    TOTEN  =      -184.25860358 eV

  energy without entropy =     -184.26102799  energy(sigma->0) =     -184.25941172


--------------------------------------------------------------------------------------------------------


----------------------------------------- Iteration    1(  35)  ---------------------------------------


    POTLOK:  cpu time    0.0933: real time    0.0933
    SETDIJ:  cpu time    0.0044: real time    0.0044
    EDDIAG:  cpu time    2.5349: real time    2.5386
  RMM-DIIS:  cpu time    5.2714: real time    5.2805
    ORTHCH:  cpu time    0.5694: real time    0.5704
       DOS:  cpu time    0.0036: real time    0.0036
    CHARGE:  cpu time    0.6074: real time    0.6084
    MIXING:  cpu time    0.0050: real time    0.0050
    --------------------------------------------
      LOOP:  cpu time    9.0905: real time    9.1056

 eigenvalue-minimisations  :  4810
 total energy-change (2. order) :-0.7402559E-07  (-0.1286581E-09)
 number of electron     545.0000299 magnetization 
 augmentation part      338.5363238 magnetization 

 Broyden mixing:
  rms(total) = 0.22428E-05    rms(broyden)= 0.22423E-05
  rms(prec ) = 0.27004E-05
  weight for this iteration     100.00

 eigenvalues of (default mixing * dielectric matrix)
  average eigenvalue GAMMA=   1.6816
  8.4701  6.9350  4.7617  3.8601  2.9756  2.4944  2.2259  2.0865  1.5382  1.5382
  1.2313  1.2313  1.0537  1.0537  0.9386  0.9386  0.9318  0.7626  0.6570  0.7332
  0.3615  0.4854  0.4088  0.4088  0.4591  0.4270  0.4455  0.4366  0.3260  0.2718

 Free energy of the ion-electron system (eV)
  ---------------------------------------------------
  alpha Z        PSCENC =       832.74572176
  Ewald energy   TEWEN  =    172684.80402180
  -Hartree energ DENC   =   -236126.96907036
  -exchange      EXHF   =         0.00000000
  -V(xc)+E(xc)   XCENC  =      2208.64099546
  PAW double counting   =     64222.05882544   -69396.11264833
  entropy T*S    EENTRO =         0.00242443
  eigenvalues    EBANDS =     -2399.52785206
  atomic energy  EATOM  =     67790.09897820
  Solvation  Ediel_sol  =         0.00000000
  ---------------------------------------------------
  free energy    TOTEN  =      -184.25860365 eV

  energy without entropy =     -184.26102808  energy(sigma->0) =     -184.25941180


--------------------------------------------------------------------------------------------------------


----------------------------------------- Iteration    1(  36)  ---------------------------------------


    POTLOK:  cpu time    0.0727: real time    0.0727
    SETDIJ:  cpu time    0.0044: real time    0.0044
    EDDIAG:  cpu time    2.5226: real time    2.5313
  RMM-DIIS:  cpu time    5.2070: real time    5.2138
    ORTHCH:  cpu time    0.5535: real time    0.5545
       DOS:  cpu time    0.0035: real time    0.0035
    CHARGE:  cpu time    0.6252: real time    0.6252
    MIXING:  cpu time    0.0044: real time    0.0044
    --------------------------------------------
      LOOP:  cpu time    8.9946: real time    9.0114

 eigenvalue-minimisations  :  4765
 total energy-change (2. order) :-0.3773312E-07  (-0.9026522E-10)
 number of electron     545.0000299 magnetization 
 augmentation part      338.5363231 magnetization 

 Broyden mixing:
  rms(total) = 0.17069E-05    rms(broyden)= 0.17065E-05
  rms(prec ) = 0.19562E-05
  weight for this iteration     100.00

 eigenvalues of (default mixing * dielectric matrix)
  average eigenvalue GAMMA=   1.6678
  8.4759  6.9464  4.9366  3.9587  3.0857  2.3787  2.3787  2.1909  1.5514  1.5514
  1.2253  1.1564  1.1564  0.9487  0.9487  0.9826  0.9399  0.8477  0.7633  0.6570
  0.6080  0.3615  0.4859  0.4088  0.4088  0.4590  0.4462  0.4268  0.4319  0.2666
  0.3181

 Free energy of the ion-electron system (eV)
  ---------------------------------------------------
  alpha Z        PSCENC =       832.74572176
  Ewald energy   TEWEN  =    172684.80402180
  -Hartree energ DENC   =   -236126.96975646
  -exchange      EXHF   =         0.00000000
  -V(xc)+E(xc)   XCENC  =      2208.64099943
  PAW double counting   =     64222.06003082   -69396.11391386
  entropy T*S    EENTRO =         0.00242442
  eigenvalues    EBANDS =     -2399.52710980
  atomic energy  EATOM  =     67790.09897820
  Solvation  Ediel_sol  =         0.00000000
  ---------------------------------------------------
  free energy    TOTEN  =      -184.25860369 eV

  energy without entropy =     -184.26102811  energy(sigma->0) =     -184.25941183


--------------------------------------------------------------------------------------------------------


----------------------------------------- Iteration    1(  37)  ---------------------------------------


    POTLOK:  cpu time    0.0683: real time    0.0683
    SETDIJ:  cpu time    0.0043: real time    0.0043
    EDDIAG:  cpu time    2.6258: real time    2.6309
  RMM-DIIS:  cpu time    4.8990: real time    4.9101
    ORTHCH:  cpu time    0.5558: real time    0.5558
       DOS:  cpu time    0.0034: real time    0.0034
    --------------------------------------------
      LOOP:  cpu time    8.1578: real time    8.1742

 eigenvalue-minimisations  :  4195
 total energy-change (2. order) :-0.7305061E-08  (-0.3134326E-10)
 number of electron     545.0000299 magnetization 
 augmentation part      338.5363231 magnetization 

 Free energy of the ion-electron system (eV)
  ---------------------------------------------------
  alpha Z        PSCENC =       832.74572176
  Ewald energy   TEWEN  =    172684.80402180
  -Hartree energ DENC   =   -236126.96986101
  -exchange      EXHF   =         0.00000000
  -V(xc)+E(xc)   XCENC  =      2208.64099502
  PAW double counting   =     64222.06019774   -69396.11406346
  entropy T*S    EENTRO =         0.00242440
  eigenvalues    EBANDS =     -2399.52701816
  atomic energy  EATOM  =     67790.09897820
  Solvation  Ediel_sol  =         0.00000000
  ---------------------------------------------------
  free energy    TOTEN  =      -184.25860370 eV

  energy without entropy =     -184.26102810  energy(sigma->0) =     -184.25941183


--------------------------------------------------------------------------------------------------------


 average (electrostatic) potential at core
  the test charge radii are     0.6991  0.7215  0.5201  0.9430
  (the norm of the test charge is              1.0000)
       1 -58.2198       2 -76.7900       3 -77.4142       4 -38.9361       5 -72.2881
       6 -72.3228       7 -72.3443       8 -72.3229       9 -72.3169      10 -72.3139
      11 -72.4774      12 -72.3140      13 -72.3087      14 -72.3280      15 -72.4488
      16 -72.3280      17 -72.7015      18 -72.6862      19 -72.6862      20 -72.7015
      21 -72.7213      22 -72.6650      23 -72.6650      24 -72.7213      25 -72.6912
      26 -72.7145      27 -72.7144      28 -72.6912      29 -72.6858      30 -72.7095
      31 -72.7170      32 -72.7095      33 -72.7003      34 -72.7201      35 -72.7527
      36 -72.7201      37 -72.7013      38 -72.7129      39 -72.7426      40 -72.7129
      41 -72.3258      42 -72.3191      43 -72.3192      44 -72.3258      45 -72.3355
      46 -72.3131      47 -72.3131      48 -72.3355      49 -72.3122      50 -72.3347
      51 -72.3347      52 -72.3122
 
 
 
 E-fermi :  -1.4117     XC(G=0):  -4.4990     alpha+bet : -3.6964


 k-point     1 :       0.0000    0.0000    0.0000
  band No.  band energies     occupation 
      1     -23.3928      2.00000
      2     -21.3725      2.00000
      3     -10.8888      2.00000
      4      -9.9098      2.00000
      5      -9.2449      2.00000
      6      -8.5909      2.00000
      7      -8.5752      2.00000
      8      -8.4216      2.00000
      9      -8.3693      2.00000
     10      -7.3271      2.00000
     11      -7.3227      2.00000
     12      -7.3124      2.00000
     13      -7.3046      2.00000
     14      -7.2523      2.00000
     15      -7.2239      2.00000
     16      -7.1433      2.00000
     17      -6.6077      2.00000
     18      -6.5983      2.00000
     19      -6.2876      2.00000
     20      -6.2605      2.00000
     21      -6.1889      2.00000
     22      -6.1805      2.00000
     23      -6.1245      2.00000
     24      -6.1208      2.00000
     25      -5.9506      2.00000
     26      -5.9501      2.00000
     27      -5.9406      2.00000
     28      -5.9392      2.00000
     29      -5.9312      2.00000
     30      -5.8400      2.00000
     31      -5.8333      2.00000
     32      -5.6491      2.00000
     33      -5.6455      2.00000
     34      -5.6389      2.00000
     35      -5.6270      2.00000
     36      -5.6007      2.00000
     37      -5.5951      2.00000
     38      -5.5584      2.00000
     39      -5.5551      2.00000
     40      -5.5466      2.00000
     41      -5.5453      2.00000
     42      -5.4686      2.00000
     43      -5.4637      2.00000
     44      -5.4552      2.00000
     45      -5.4528      2.00000
     46      -5.4364      2.00000
     47      -5.3902      2.00000
     48      -5.3517      2.00000
     49      -5.3437      2.00000
     50      -5.2945      2.00000
     51      -5.2943      2.00000
     52      -5.2929      2.00000
     53      -5.2910      2.00000
     54      -5.2167      2.00000
     55      -5.2082      2.00000
     56      -5.2040      2.00000
     57      -5.1980      2.00000
     58      -5.1757      2.00000
     59      -5.1657      2.00000
     60      -5.1632      2.00000
     61      -5.1603      2.00000
     62      -5.1266      2.00000
     63      -5.1208      2.00000
     64      -5.0428      2.00000
     65      -5.0357      2.00000
     66      -5.0343      2.00000
     67      -5.0342      2.00000
     68      -5.0217      2.00000
     69      -5.0209      2.00000
     70      -5.0145      2.00000
     71      -5.0138      2.00000
     72      -5.0120      2.00000
     73      -5.0110      2.00000
     74      -4.8233      2.00000
     75      -4.8188      2.00000
     76      -4.8147      2.00000
     77      -4.8137      2.00000
     78      -4.8048      2.00000
     79      -4.8038      2.00000
     80      -4.7953      2.00000
     81      -4.7479      2.00000
     82      -4.6817      2.00000
     83      -4.6521      2.00000
     84      -4.6482      2.00000
     85      -4.6412      2.00000
     86      -4.6344      2.00000
     87      -4.6334      2.00000
     88      -4.6217      2.00000
     89      -4.5923      2.00000
     90      -4.5806      2.00000
     91      -4.5764      2.00000
     92      -4.5736      2.00000
     93      -4.5684      2.00000
     94      -4.5636      2.00000
     95      -4.5635      2.00000
     96      -4.5576      2.00000
     97      -4.5540      2.00000
     98      -4.5486      2.00000
     99      -4.5414      2.00000
    100      -4.5373      2.00000
    101      -4.5366      2.00000
    102      -4.5342      2.00000
    103      -4.5133      2.00000
    104      -4.5049      2.00000
    105      -4.4914      2.00000
    106      -4.4515      2.00000
    107      -4.4478      2.00000
    108      -4.4341      2.00000
    109      -4.4048      2.00000
    110      -4.3963      2.00000
    111      -4.3783      2.00000
    112      -4.3655      2.00000
    113      -4.3580      2.00000
    114      -4.3201      2.00000
    115      -4.3130      2.00000
    116      -4.3127      2.00000
    117      -4.3104      2.00000
    118      -4.2788      2.00000
    119      -4.2574      2.00000
    120      -4.2534      2.00000
    121      -4.2484      2.00000
    122      -4.2470      2.00000
    123      -4.2376      2.00000
    124      -4.2364      2.00000
    125      -4.2115      2.00000
    126      -4.2060      2.00000
    127      -4.2039      2.00000
    128      -4.1863      2.00000
    129      -4.1861      2.00000
    130      -4.1736      2.00000
    131      -4.1668      2.00000
    132      -4.1532      2.00000
    133      -4.1451      2.00000
    134      -4.1338      2.00000
    135      -4.1197      2.00000
    136      -4.0233      2.00000
    137      -4.0105      2.00000
    138      -4.0100      2.00000
    139      -4.0042      2.00000
    140      -3.9974      2.00000
    141      -3.9877      2.00000
    142      -3.9763      2.00000
    143      -3.9623      2.00000
    144      -3.9568      2.00000
    145      -3.9474      2.00000
    146      -3.9445      2.00000
    147      -3.9428      2.00000
    148      -3.9212      2.00000
    149      -3.8801      2.00000
    150      -3.8796      2.00000
    151      -3.8428      2.00000
    152      -3.8232      2.00000
    153      -3.8136      2.00000
    154      -3.8100      2.00000
    155      -3.8065      2.00000
    156      -3.8046      2.00000
    157      -3.8025      2.00000
    158      -3.7987      2.00000
    159      -3.7884      2.00000
    160      -3.7659      2.00000
    161      -3.7620      2.00000
    162      -3.7581      2.00000
    163      -3.7565      2.00000
    164      -3.7560      2.00000
    165      -3.7489      2.00000
    166      -3.7429      2.00000
    167      -3.7246      2.00000
    168      -3.7241      2.00000
    169      -3.6802      2.00000
    170      -3.6680      2.00000
    171      -3.6660      2.00000
    172      -3.6597      2.00000
    173      -3.6490      2.00000
    174      -3.6346      2.00000
    175      -3.6217      2.00000
    176      -3.5971      2.00000
    177      -3.5938      2.00000
    178      -3.5896      2.00000
    179      -3.5855      2.00000
    180      -3.5768      2.00000
    181      -3.5453      2.00000
    182      -3.5378      2.00000
    183      -3.5159      2.00000
    184      -3.5136      2.00000
    185      -3.5091      2.00000
    186      -3.4992      2.00000
    187      -3.4976      2.00000
    188      -3.4932      2.00000
    189      -3.4846      2.00000
    190      -3.4498      2.00000
    191      -3.4018      2.00000
    192      -3.3964      2.00000
    193      -3.3860      2.00000
    194      -3.3544      2.00000
    195      -3.3445      2.00000
    196      -3.3210      2.00000
    197      -3.3153      2.00000
    198      -3.2966      2.00000
    199      -3.2897      2.00000
    200      -3.2833      2.00000
    201      -3.2766      2.00000
    202      -3.2745      2.00000
    203      -3.2641      2.00000
    204      -3.2535      2.00000
    205      -3.2395      2.00000
    206      -3.2358      2.00000
    207      -3.2354      2.00000
    208      -3.2292      2.00000
    209      -3.2226      2.00000
    210      -3.2173      2.00000
    211      -3.2149      2.00000
    212      -3.2108      2.00000
    213      -3.2076      2.00000
    214      -3.1922      2.00000
    215      -3.1816      2.00000
    216      -3.1640      2.00000
    217      -3.1600      2.00000
    218      -3.1586      2.00000
    219      -3.1481      2.00000
    220      -3.1473      2.00000
    221      -3.1338      2.00000
    222      -3.1329      2.00000
    223      -3.1309      2.00000
    224      -3.1196      2.00000
    225      -3.1033      2.00000
    226      -3.0939      2.00000
    227      -3.0884      2.00000
    228      -3.0884      2.00000
    229      -3.0804      2.00000
    230      -3.0775      2.00000
    231      -3.0771      2.00000
    232      -3.0539      2.00000
    233      -3.0533      2.00000
    234      -3.0526      2.00000
    235      -3.0446      2.00000
    236      -3.0403      2.00000
    237      -3.0378      2.00000
    238      -3.0332      2.00000
    239      -3.0247      2.00000
    240      -3.0230      2.00000
    241      -3.0193      2.00000
    242      -3.0125      2.00000
    243      -3.0105      2.00000
    244      -3.0045      2.00000
    245      -2.9808      2.00000
    246      -2.9641      2.00000
    247      -2.9530      2.00000
    248      -2.9199      2.00000
    249      -2.9149      2.00000
    250      -2.9092      2.00000
    251      -2.8965      2.00000
    252      -2.8865      2.00000
    253      -2.8846      2.00000
    254      -2.8535      2.00000
    255      -2.8532      2.00000
    256      -2.8459      2.00000
    257      -2.8413      2.00000
    258      -2.8391      2.00000
    259      -2.8262      2.00000
    260      -2.8136      2.00000
    261      -2.7924      2.00000
    262      -2.6633      2.00000
    263      -2.5765      2.00000
    264      -2.1554      2.00000
    265      -2.1350      2.00000
    266      -2.0084      2.00000
    267      -2.0064      2.00000
    268      -1.9729      2.00000
    269      -1.9230      2.00000
    270      -1.7936      2.00000
    271      -1.2106     -0.01546
    272      -1.1910     -0.00775
    273      -1.1551     -0.00172
    274      -1.0984     -0.00009
    275      -0.8711     -0.00000
    276      -0.8690     -0.00000
    277      -0.8645     -0.00000
    278      -0.8459     -0.00000
    279      -0.6908     -0.00000
    280      -0.5715     -0.00000
    281      -0.5627     -0.00000
    282      -0.5618     -0.00000
    283      -0.5475     -0.00000
    284      -0.4414     -0.00000
    285      -0.0344     -0.00000
    286       0.0024     -0.00000
    287       0.0531     -0.00000
    288       0.1253     -0.00000
    289       0.6150     -0.00000
    290       0.6705     -0.00000
    291       0.6892     -0.00000
    292       0.8196     -0.00000
    293       1.0167     -0.00000
    294       1.3142     -0.00000
    295       1.5284      0.00000
    296       1.5310      0.00000
    297       1.5790      0.00000
    298       1.6221      0.00000
    299       1.6229      0.00000
    300       1.6511      0.00000
    301       1.6897      0.00000
    302       1.6924      0.00000
    303       1.7524      0.00000
    304       1.9026      0.00000
    305       2.3308      0.00000
    306       2.4947      0.00000
    307       2.7616      0.00000
    308       2.9361      0.00000
    309       3.1249      0.00000
    310       3.1956      0.00000
    311       3.3462      0.00000
    312       3.3893      0.00000
    313       3.7889      0.00000
    314       3.8080      0.00000
    315       3.9696      0.00000
    316       4.0408      0.00000
    317       4.0846      0.00000
    318       4.1327      0.00000
    319       4.3014      0.00000
    320       4.3027      0.00000
    321       4.3074      0.00000
    322       4.3175      0.00000
    323       4.3189      0.00000
    324       4.3472      0.00000
    325       4.3530      0.00000
    326       4.3581      0.00000
    327       4.3793      0.00000
    328       4.5743      0.00000

 k-point     2 :       0.2000    0.0000    0.0000
  band No.  band energies     occupation 
      1     -23.3927      2.00000
      2     -21.3725      2.00000
      3     -10.8889      2.00000
      4      -9.8574      2.00000
      5      -9.2674      2.00000
      6      -8.9961      2.00000
      7      -8.3736      2.00000
      8      -8.3305      2.00000
      9      -8.0714      2.00000
     10      -7.6895      2.00000
     11      -7.6667      2.00000
     12      -7.2580      2.00000
     13      -7.2193      2.00000
     14      -7.1569      2.00000
     15      -6.8982      2.00000
     16      -6.8862      2.00000
     17      -6.7861      2.00000
     18      -6.5940      2.00000
     19      -6.3131      2.00000
     20      -6.2535      2.00000
     21      -6.2244      2.00000
     22      -6.1023      2.00000
     23      -6.0989      2.00000
     24      -6.0384      2.00000
     25      -5.9691      2.00000
     26      -5.9599      2.00000
     27      -5.9505      2.00000
     28      -5.9472      2.00000
     29      -5.9325      2.00000
     30      -5.9263      2.00000
     31      -5.8168      2.00000
     32      -5.8050      2.00000
     33      -5.7986      2.00000
     34      -5.7883      2.00000
     35      -5.7235      2.00000
     36      -5.6123      2.00000
     37      -5.6076      2.00000
     38      -5.5861      2.00000
     39      -5.5810      2.00000
     40      -5.4730      2.00000
     41      -5.4728      2.00000
     42      -5.4275      2.00000
     43      -5.4265      2.00000
     44      -5.4234      2.00000
     45      -5.4139      2.00000
     46      -5.3423      2.00000
     47      -5.3357      2.00000
     48      -5.3222      2.00000
     49      -5.3170      2.00000
     50      -5.3107      2.00000
     51      -5.3093      2.00000
     52      -5.2783      2.00000
     53      -5.2769      2.00000
     54      -5.2591      2.00000
     55      -5.2259      2.00000
     56      -5.2225      2.00000
     57      -5.1979      2.00000
     58      -5.1970      2.00000
     59      -5.1404      2.00000
     60      -5.1353      2.00000
     61      -5.1197      2.00000
     62      -5.1158      2.00000
     63      -5.1004      2.00000
     64      -5.0993      2.00000
     65      -5.0726      2.00000
     66      -5.0697      2.00000
     67      -5.0661      2.00000
     68      -5.0040      2.00000
     69      -5.0000      2.00000
     70      -4.9565      2.00000
     71      -4.9497      2.00000
     72      -4.9469      2.00000
     73      -4.9430      2.00000
     74      -4.8941      2.00000
     75      -4.8887      2.00000
     76      -4.8262      2.00000
     77      -4.8181      2.00000
     78      -4.8130      2.00000
     79      -4.7651      2.00000
     80      -4.7642      2.00000
     81      -4.7606      2.00000
     82      -4.7569      2.00000
     83      -4.7354      2.00000
     84      -4.7234      2.00000
     85      -4.6931      2.00000
     86      -4.6570      2.00000
     87      -4.6338      2.00000
     88      -4.6137      2.00000
     89      -4.6120      2.00000
     90      -4.6021      2.00000
     91      -4.5988      2.00000
     92      -4.5868      2.00000
     93      -4.5684      2.00000
     94      -4.5543      2.00000
     95      -4.5511      2.00000
     96      -4.5494      2.00000
     97      -4.5465      2.00000
     98      -4.5343      2.00000
     99      -4.5091      2.00000
    100      -4.4906      2.00000
    101      -4.4840      2.00000
    102      -4.4835      2.00000
    103      -4.4653      2.00000
    104      -4.4640      2.00000
    105      -4.4622      2.00000
    106      -4.4584      2.00000
    107      -4.4557      2.00000
    108      -4.4465      2.00000
    109      -4.4369      2.00000
    110      -4.4092      2.00000
    111      -4.3897      2.00000
    112      -4.3702      2.00000
    113      -4.3524      2.00000
    114      -4.3459      2.00000
    115      -4.3211      2.00000
    116      -4.3009      2.00000
    117      -4.2933      2.00000
    118      -4.2812      2.00000
    119      -4.2670      2.00000
    120      -4.2622      2.00000
    121      -4.2578      2.00000
    122      -4.2524      2.00000
    123      -4.2431      2.00000
    124      -4.2145      2.00000
    125      -4.2075      2.00000
    126      -4.2062      2.00000
    127      -4.1928      2.00000
    128      -4.1871      2.00000
    129      -4.1826      2.00000
    130      -4.1824      2.00000
    131      -4.1640      2.00000
    132      -4.1573      2.00000
    133      -4.1337      2.00000
    134      -4.1044      2.00000
    135      -4.0995      2.00000
    136      -4.0555      2.00000
    137      -4.0424      2.00000
    138      -4.0318      2.00000
    139      -4.0302      2.00000
    140      -4.0243      2.00000
    141      -4.0190      2.00000
    142      -4.0071      2.00000
    143      -3.9708      2.00000
    144      -3.9600      2.00000
    145      -3.9535      2.00000
    146      -3.9412      2.00000
    147      -3.9071      2.00000
    148      -3.9041      2.00000
    149      -3.9017      2.00000
    150      -3.8938      2.00000
    151      -3.8836      2.00000
    152      -3.8573      2.00000
    153      -3.8355      2.00000
    154      -3.8095      2.00000
    155      -3.8087      2.00000
    156      -3.8010      2.00000
    157      -3.7934      2.00000
    158      -3.7788      2.00000
    159      -3.7755      2.00000
    160      -3.7693      2.00000
    161      -3.7611      2.00000
    162      -3.7503      2.00000
    163      -3.7448      2.00000
    164      -3.7383      2.00000
    165      -3.7144      2.00000
    166      -3.7109      2.00000
    167      -3.6982      2.00000
    168      -3.6933      2.00000
    169      -3.6764      2.00000
    170      -3.6735      2.00000
    171      -3.6606      2.00000
    172      -3.6496      2.00000
    173      -3.6487      2.00000
    174      -3.6396      2.00000
    175      -3.6196      2.00000
    176      -3.5925      2.00000
    177      -3.5782      2.00000
    178      -3.5676      2.00000
    179      -3.5655      2.00000
    180      -3.5467      2.00000
    181      -3.5367      2.00000
    182      -3.5311      2.00000
    183      -3.5246      2.00000
    184      -3.5157      2.00000
    185      -3.5098      2.00000
    186      -3.4976      2.00000
    187      -3.4923      2.00000
    188      -3.4765      2.00000
    189      -3.4465      2.00000
    190      -3.4441      2.00000
    191      -3.4315      2.00000
    192      -3.3995      2.00000
    193      -3.3916      2.00000
    194      -3.3404      2.00000
    195      -3.3343      2.00000
    196      -3.3187      2.00000
    197      -3.3103      2.00000
    198      -3.2943      2.00000
    199      -3.2869      2.00000
    200      -3.2777      2.00000
    201      -3.2761      2.00000
    202      -3.2609      2.00000
    203      -3.2544      2.00000
    204      -3.2460      2.00000
    205      -3.2450      2.00000
    206      -3.2381      2.00000
    207      -3.2315      2.00000
    208      -3.2315      2.00000
    209      -3.2228      2.00000
    210      -3.2214      2.00000
    211      -3.2161      2.00000
    212      -3.2092      2.00000
    213      -3.1968      2.00000
    214      -3.1941      2.00000
    215      -3.1918      2.00000
    216      -3.1886      2.00000
    217      -3.1794      2.00000
    218      -3.1691      2.00000
    219      -3.1664      2.00000
    220      -3.1592      2.00000
    221      -3.1486      2.00000
    222      -3.1459      2.00000
    223      -3.1373      2.00000
    224      -3.1345      2.00000
    225      -3.1269      2.00000
    226      -3.1145      2.00000
    227      -3.0976      2.00000
    228      -3.0906      2.00000
    229      -3.0823      2.00000
    230      -3.0810      2.00000
    231      -3.0602      2.00000
    232      -3.0586      2.00000
    233      -3.0426      2.00000
    234      -3.0383      2.00000
    235      -3.0378      2.00000
    236      -3.0328      2.00000
    237      -3.0280      2.00000
    238      -3.0236      2.00000
    239      -3.0217      2.00000
    240      -3.0155      2.00000
    241      -2.9941      2.00000
    242      -2.9931      2.00000
    243      -2.9758      2.00000
    244      -2.9727      2.00000
    245      -2.9570      2.00000
    246      -2.9282      2.00000
    247      -2.9146      2.00000
    248      -2.9093      2.00000
    249      -2.8891      2.00000
    250      -2.8830      2.00000
    251      -2.8768      2.00000
    252      -2.8609      2.00000
    253      -2.8556      2.00000
    254      -2.8541      2.00000
    255      -2.8471      2.00000
    256      -2.8398      2.00000
    257      -2.8379      2.00000
    258      -2.8363      2.00000
    259      -2.8357      2.00000
    260      -2.8201      2.00000
    261      -2.7987      2.00000
    262      -2.7306      2.00000
    263      -2.6181      2.00000
    264      -2.5511      2.00000
    265      -2.3459      2.00000
    266      -2.2636      2.00000
    267      -1.8635      2.00000
    268      -1.7038      2.00029
    269      -1.6582      2.00270
    270      -1.3800      0.49345
    271      -1.3668      0.31947
    272      -1.2929     -0.07047
    273      -1.1935     -0.00853
    274      -1.1865     -0.00653
    275      -1.1744     -0.00401
    276      -1.1319     -0.00055
    277      -0.9773     -0.00000
    278      -0.9645     -0.00000
    279      -0.7558     -0.00000
    280      -0.7518     -0.00000
    281      -0.6255     -0.00000
    282      -0.4815     -0.00000
    283      -0.2153     -0.00000
    284       0.0533     -0.00000
    285       0.0814     -0.00000
    286       0.2294     -0.00000
    287       0.3537     -0.00000
    288       0.3624     -0.00000
    289       0.3815     -0.00000
    290       0.5690     -0.00000
    291       0.6496     -0.00000
    292       0.9858     -0.00000
    293       1.0567     -0.00000
    294       1.0966     -0.00000
    295       1.1108     -0.00000
    296       1.1425     -0.00000
    297       1.3391      0.00000
    298       1.3601      0.00000
    299       1.4834      0.00000
    300       1.6137      0.00000
    301       2.0308      0.00000
    302       2.0672      0.00000
    303       2.3688      0.00000
    304       2.5058      0.00000
    305       2.6245      0.00000
    306       2.7315      0.00000
    307       2.8006      0.00000
    308       2.9346      0.00000
    309       3.0182      0.00000
    310       3.0294      0.00000
    311       3.2308      0.00000
    312       3.2891      0.00000
    313       3.6437      0.00000
    314       3.6493      0.00000
    315       3.7359      0.00000
    316       3.7374      0.00000
    317       3.7698      0.00000
    318       3.8421      0.00000
    319       3.8600      0.00000
    320       4.0020      0.00000
    321       4.0632      0.00000
    322       4.1530      0.00000
    323       4.3521      0.00000
    324       4.4053      0.00000
    325       4.4805      0.00000
    326       4.6259      0.00000
    327       4.6880      0.00000
    328       4.7998      0.00000

 k-point     3 :       0.4000    0.0000    0.0000
  band No.  band energies     occupation 
      1     -23.3927      2.00000
      2     -21.3725      2.00000
      3     -10.8893      2.00000
      4      -9.7061      2.00000
      5      -9.4482      2.00000
      6      -9.1622      2.00000
      7      -8.2316      2.00000
      8      -8.1956      2.00000
      9      -7.9994      2.00000
     10      -7.9685      2.00000
     11      -7.5266      2.00000
     12      -7.2526      2.00000
     13      -7.1551      2.00000
     14      -7.1282      2.00000
     15      -6.9974      2.00000
     16      -6.9673      2.00000
     17      -6.4850      2.00000
     18      -6.4746      2.00000
     19      -6.1966      2.00000
     20      -6.1547      2.00000
     21      -6.1323      2.00000
     22      -6.1065      2.00000
     23      -6.0973      2.00000
     24      -6.0658      2.00000
     25      -6.0413      2.00000
     26      -6.0397      2.00000
     27      -6.0023      2.00000
     28      -5.9847      2.00000
     29      -5.9838      2.00000
     30      -5.9731      2.00000
     31      -5.9722      2.00000
     32      -5.9656      2.00000
     33      -5.9616      2.00000
     34      -5.9505      2.00000
     35      -5.6453      2.00000
     36      -5.6360      2.00000
     37      -5.6346      2.00000
     38      -5.6286      2.00000
     39      -5.6108      2.00000
     40      -5.5041      2.00000
     41      -5.3940      2.00000
     42      -5.3845      2.00000
     43      -5.3827      2.00000
     44      -5.3516      2.00000
     45      -5.3487      2.00000
     46      -5.3371      2.00000
     47      -5.3348      2.00000
     48      -5.3298      2.00000
     49      -5.3290      2.00000
     50      -5.3244      2.00000
     51      -5.2630      2.00000
     52      -5.2616      2.00000
     53      -5.2418      2.00000
     54      -5.2415      2.00000
     55      -5.2188      2.00000
     56      -5.2099      2.00000
     57      -5.1887      2.00000
     58      -5.1826      2.00000
     59      -5.1531      2.00000
     60      -5.1492      2.00000
     61      -5.1133      2.00000
     62      -5.1122      2.00000
     63      -5.1024      2.00000
     64      -5.0969      2.00000
     65      -5.0727      2.00000
     66      -5.0697      2.00000
     67      -4.9882      2.00000
     68      -4.9834      2.00000
     69      -4.9650      2.00000
     70      -4.9594      2.00000
     71      -4.9587      2.00000
     72      -4.8922      2.00000
     73      -4.8891      2.00000
     74      -4.8807      2.00000
     75      -4.8790      2.00000
     76      -4.8530      2.00000
     77      -4.8463      2.00000
     78      -4.8402      2.00000
     79      -4.8121      2.00000
     80      -4.7917      2.00000
     81      -4.7880      2.00000
     82      -4.7729      2.00000
     83      -4.7667      2.00000
     84      -4.7586      2.00000
     85      -4.7197      2.00000
     86      -4.7177      2.00000
     87      -4.6641      2.00000
     88      -4.6619      2.00000
     89      -4.6529      2.00000
     90      -4.6269      2.00000
     91      -4.6196      2.00000
     92      -4.6089      2.00000
     93      -4.6061      2.00000
     94      -4.5858      2.00000
     95      -4.5322      2.00000
     96      -4.5257      2.00000
     97      -4.5208      2.00000
     98      -4.5182      2.00000
     99      -4.5102      2.00000
    100      -4.4897      2.00000
    101      -4.4890      2.00000
    102      -4.4796      2.00000
    103      -4.4784      2.00000
    104      -4.4662      2.00000
    105      -4.4363      2.00000
    106      -4.4230      2.00000
    107      -4.4160      2.00000
    108      -4.4045      2.00000
    109      -4.3912      2.00000
    110      -4.3911      2.00000
    111      -4.3536      2.00000
    112      -4.3480      2.00000
    113      -4.3353      2.00000
    114      -4.3350      2.00000
    115      -4.3228      2.00000
    116      -4.3176      2.00000
    117      -4.3037      2.00000
    118      -4.2868      2.00000
    119      -4.2832      2.00000
    120      -4.2534      2.00000
    121      -4.2202      2.00000
    122      -4.2176      2.00000
    123      -4.2068      2.00000
    124      -4.2029      2.00000
    125      -4.1990      2.00000
    126      -4.1976      2.00000
    127      -4.1928      2.00000
    128      -4.1865      2.00000
    129      -4.1809      2.00000
    130      -4.1796      2.00000
    131      -4.1695      2.00000
    132      -4.1565      2.00000
    133      -4.1502      2.00000
    134      -4.1071      2.00000
    135      -4.1064      2.00000
    136      -4.0979      2.00000
    137      -4.0749      2.00000
    138      -4.0727      2.00000
    139      -4.0651      2.00000
    140      -4.0590      2.00000
    141      -4.0432      2.00000
    142      -4.0382      2.00000
    143      -4.0331      2.00000
    144      -4.0210      2.00000
    145      -3.9787      2.00000
    146      -3.9542      2.00000
    147      -3.9409      2.00000
    148      -3.9354      2.00000
    149      -3.9055      2.00000
    150      -3.8909      2.00000
    151      -3.8399      2.00000
    152      -3.8109      2.00000
    153      -3.8104      2.00000
    154      -3.7981      2.00000
    155      -3.7734      2.00000
    156      -3.7665      2.00000
    157      -3.7632      2.00000
    158      -3.7546      2.00000
    159      -3.7359      2.00000
    160      -3.7347      2.00000
    161      -3.7263      2.00000
    162      -3.7258      2.00000
    163      -3.7185      2.00000
    164      -3.7116      2.00000
    165      -3.7090      2.00000
    166      -3.7072      2.00000
    167      -3.6969      2.00000
    168      -3.6952      2.00000
    169      -3.6903      2.00000
    170      -3.6747      2.00000
    171      -3.6451      2.00000
    172      -3.6406      2.00000
    173      -3.6404      2.00000
    174      -3.6297      2.00000
    175      -3.6210      2.00000
    176      -3.5970      2.00000
    177      -3.5819      2.00000
    178      -3.5686      2.00000
    179      -3.5569      2.00000
    180      -3.5518      2.00000
    181      -3.5458      2.00000
    182      -3.5431      2.00000
    183      -3.5394      2.00000
    184      -3.5342      2.00000
    185      -3.5277      2.00000
    186      -3.5143      2.00000
    187      -3.4853      2.00000
    188      -3.4620      2.00000
    189      -3.4613      2.00000
    190      -3.4507      2.00000
    191      -3.4450      2.00000
    192      -3.4330      2.00000
    193      -3.4019      2.00000
    194      -3.3993      2.00000
    195      -3.3597      2.00000
    196      -3.3531      2.00000
    197      -3.3329      2.00000
    198      -3.3098      2.00000
    199      -3.3023      2.00000
    200      -3.2760      2.00000
    201      -3.2618      2.00000
    202      -3.2428      2.00000
    203      -3.2385      2.00000
    204      -3.2301      2.00000
    205      -3.2255      2.00000
    206      -3.2193      2.00000
    207      -3.2186      2.00000
    208      -3.2072      2.00000
    209      -3.2054      2.00000
    210      -3.2019      2.00000
    211      -3.1982      2.00000
    212      -3.1976      2.00000
    213      -3.1924      2.00000
    214      -3.1891      2.00000
    215      -3.1856      2.00000
    216      -3.1845      2.00000
    217      -3.1797      2.00000
    218      -3.1776      2.00000
    219      -3.1732      2.00000
    220      -3.1693      2.00000
    221      -3.1632      2.00000
    222      -3.1606      2.00000
    223      -3.1473      2.00000
    224      -3.1411      2.00000
    225      -3.1300      2.00000
    226      -3.1157      2.00000
    227      -3.1013      2.00000
    228      -3.0874      2.00000
    229      -3.0831      2.00000
    230      -3.0747      2.00000
    231      -3.0630      2.00000
    232      -3.0491      2.00000
    233      -3.0365      2.00000
    234      -3.0186      2.00000
    235      -2.9936      2.00000
    236      -2.9866      2.00000
    237      -2.9856      2.00000
    238      -2.9812      2.00000
    239      -2.9775      2.00000
    240      -2.9752      2.00000
    241      -2.9645      2.00000
    242      -2.9617      2.00000
    243      -2.9566      2.00000
    244      -2.9460      2.00000
    245      -2.9289      2.00000
    246      -2.9217      2.00000
    247      -2.8986      2.00000
    248      -2.8983      2.00000
    249      -2.8870      2.00000
    250      -2.8846      2.00000
    251      -2.8800      2.00000
    252      -2.8642      2.00000
    253      -2.8627      2.00000
    254      -2.8552      2.00000
    255      -2.8488      2.00000
    256      -2.8419      2.00000
    257      -2.8384      2.00000
    258      -2.8285      2.00000
    259      -2.8172      2.00000
    260      -2.7527      2.00000
    261      -2.7041      2.00000
    262      -2.6480      2.00000
    263      -2.6411      2.00000
    264      -2.5285      2.00000
    265      -2.5055      2.00000
    266      -2.4081      2.00000
    267      -2.0968      2.00000
    268      -2.0763      2.00000
    269      -2.0181      2.00000
    270      -1.8092      2.00000
    271      -1.5028      2.02671
    272      -1.1471     -0.00118
    273      -1.1297     -0.00049
    274      -1.0734     -0.00002
    275      -1.0551     -0.00001
    276      -0.8523     -0.00000
    277      -0.8029     -0.00000
    278      -0.6807     -0.00000
    279      -0.6764     -0.00000
    280      -0.4454     -0.00000
    281      -0.4423     -0.00000
    282      -0.3343     -0.00000
    283      -0.1979     -0.00000
    284      -0.1650     -0.00000
    285      -0.1429     -0.00000
    286       0.0057     -0.00000
    287       0.2009     -0.00000
    288       0.3034     -0.00000
    289       0.3275     -0.00000
    290       0.5700     -0.00000
    291       0.6567     -0.00000
    292       0.6898     -0.00000
    293       0.7301     -0.00000
    294       1.0798     -0.00000
    295       1.3369      0.00000
    296       1.4285      0.00000
    297       1.4483      0.00000
    298       1.8525      0.00000
    299       1.9732      0.00000
    300       2.2029      0.00000
    301       2.2807      0.00000
    302       2.4281      0.00000
    303       2.4500      0.00000
    304       2.4577      0.00000
    305       2.4885      0.00000
    306       2.5836      0.00000
    307       2.6780      0.00000
    308       2.7031      0.00000
    309       2.7806      0.00000
    310       2.9994      0.00000
    311       3.0662      0.00000
    312       3.1683      0.00000
    313       3.2486      0.00000
    314       3.2544      0.00000
    315       3.4543      0.00000
    316       3.5271      0.00000
    317       3.8541      0.00000
    318       3.8799      0.00000
    319       3.9741      0.00000
    320       4.0148      0.00000
    321       4.0613      0.00000
    322       4.2012      0.00000
    323       4.2671      0.00000
    324       4.2735      0.00000
    325       4.3929      0.00000
    326       4.4995      0.00000
    327       4.5148      0.00000
    328       4.5654      0.00000

 k-point     4 :       0.0000    0.2000    0.0000
  band No.  band energies     occupation 
      1     -23.3927      2.00000
      2     -21.3725      2.00000
      3     -10.8887      2.00000
      4      -9.8505      2.00000
      5      -9.2605      2.00000
      6      -8.8789      2.00000
      7      -8.5332      2.00000
      8      -8.5103      2.00000
      9      -7.8376      2.00000
     10      -7.7285      2.00000
     11      -7.7162      2.00000
     12      -7.2519      2.00000
     13      -7.2114      2.00000
     14      -7.1536      2.00000
     15      -6.8827      2.00000
     16      -6.8741      2.00000
     17      -6.5625      2.00000
     18      -6.5563      2.00000
     19      -6.5169      2.00000
     20      -6.3313      2.00000
     21      -6.1471      2.00000
     22      -6.1409      2.00000
     23      -6.0942      2.00000
     24      -6.0668      2.00000
     25      -6.0615      2.00000
     26      -6.0281      2.00000
     27      -5.9196      2.00000
     28      -5.8943      2.00000
     29      -5.8822      2.00000
     30      -5.8433      2.00000
     31      -5.8384      2.00000
     32      -5.8008      2.00000
     33      -5.7937      2.00000
     34      -5.6842      2.00000
     35      -5.6798      2.00000
     36      -5.6153      2.00000
     37      -5.6090      2.00000
     38      -5.5835      2.00000
     39      -5.5740      2.00000
     40      -5.5322      2.00000
     41      -5.4587      2.00000
     42      -5.4539      2.00000
     43      -5.4347      2.00000
     44      -5.4338      2.00000
     45      -5.4179      2.00000
     46      -5.4067      2.00000
     47      -5.4010      2.00000
     48      -5.3823      2.00000
     49      -5.3792      2.00000
     50      -5.3421      2.00000
     51      -5.3305      2.00000
     52      -5.3066      2.00000
     53      -5.2970      2.00000
     54      -5.2873      2.00000
     55      -5.2835      2.00000
     56      -5.2525      2.00000
     57      -5.1727      2.00000
     58      -5.1667      2.00000
     59      -5.1571      2.00000
     60      -5.1408      2.00000
     61      -5.1124      2.00000
     62      -5.0717      2.00000
     63      -5.0637      2.00000
     64      -5.0586      2.00000
     65      -5.0248      2.00000
     66      -5.0194      2.00000
     67      -5.0142      2.00000
     68      -5.0103      2.00000
     69      -5.0040      2.00000
     70      -5.0001      2.00000
     71      -4.9863      2.00000
     72      -4.9838      2.00000
     73      -4.9018      2.00000
     74      -4.8815      2.00000
     75      -4.8779      2.00000
     76      -4.8354      2.00000
     77      -4.7993      2.00000
     78      -4.7941      2.00000
     79      -4.7671      2.00000
     80      -4.7381      2.00000
     81      -4.7325      2.00000
     82      -4.7027      2.00000
     83      -4.6829      2.00000
     84      -4.6808      2.00000
     85      -4.6665      2.00000
     86      -4.6471      2.00000
     87      -4.6433      2.00000
     88      -4.6312      2.00000
     89      -4.6291      2.00000
     90      -4.6178      2.00000
     91      -4.6116      2.00000
     92      -4.6003      2.00000
     93      -4.5817      2.00000
     94      -4.5771      2.00000
     95      -4.5634      2.00000
     96      -4.5598      2.00000
     97      -4.5524      2.00000
     98      -4.5456      2.00000
     99      -4.5433      2.00000
    100      -4.5374      2.00000
    101      -4.5325      2.00000
    102      -4.5304      2.00000
    103      -4.4946      2.00000
    104      -4.4933      2.00000
    105      -4.4888      2.00000
    106      -4.4760      2.00000
    107      -4.4574      2.00000
    108      -4.4267      2.00000
    109      -4.4191      2.00000
    110      -4.4145      2.00000
    111      -4.3486      2.00000
    112      -4.3457      2.00000
    113      -4.3381      2.00000
    114      -4.3203      2.00000
    115      -4.3194      2.00000
    116      -4.2870      2.00000
    117      -4.2650      2.00000
    118      -4.2571      2.00000
    119      -4.2508      2.00000
    120      -4.2378      2.00000
    121      -4.2222      2.00000
    122      -4.2144      2.00000
    123      -4.2083      2.00000
    124      -4.2032      2.00000
    125      -4.1955      2.00000
    126      -4.1851      2.00000
    127      -4.1839      2.00000
    128      -4.1797      2.00000
    129      -4.1776      2.00000
    130      -4.1757      2.00000
    131      -4.1680      2.00000
    132      -4.1591      2.00000
    133      -4.1513      2.00000
    134      -4.1012      2.00000
    135      -4.0979      2.00000
    136      -4.0766      2.00000
    137      -4.0705      2.00000
    138      -4.0556      2.00000
    139      -4.0232      2.00000
    140      -4.0077      2.00000
    141      -3.9818      2.00000
    142      -3.9656      2.00000
    143      -3.9586      2.00000
    144      -3.9500      2.00000
    145      -3.9417      2.00000
    146      -3.9302      2.00000
    147      -3.9217      2.00000
    148      -3.9189      2.00000
    149      -3.9157      2.00000
    150      -3.9039      2.00000
    151      -3.8917      2.00000
    152      -3.8741      2.00000
    153      -3.8638      2.00000
    154      -3.8295      2.00000
    155      -3.8190      2.00000
    156      -3.8078      2.00000
    157      -3.7923      2.00000
    158      -3.7784      2.00000
    159      -3.7714      2.00000
    160      -3.7660      2.00000
    161      -3.7445      2.00000
    162      -3.7362      2.00000
    163      -3.7311      2.00000
    164      -3.7235      2.00000
    165      -3.7203      2.00000
    166      -3.7006      2.00000
    167      -3.6905      2.00000
    168      -3.6852      2.00000
    169      -3.6734      2.00000
    170      -3.6475      2.00000
    171      -3.6339      2.00000
    172      -3.6281      2.00000
    173      -3.6270      2.00000
    174      -3.6185      2.00000
    175      -3.6050      2.00000
    176      -3.5859      2.00000
    177      -3.5762      2.00000
    178      -3.5507      2.00000
    179      -3.5430      2.00000
    180      -3.5385      2.00000
    181      -3.5254      2.00000
    182      -3.5136      2.00000
    183      -3.5106      2.00000
    184      -3.5069      2.00000
    185      -3.4981      2.00000
    186      -3.4961      2.00000
    187      -3.4748      2.00000
    188      -3.4584      2.00000
    189      -3.4446      2.00000
    190      -3.4285      2.00000
    191      -3.4209      2.00000
    192      -3.4104      2.00000
    193      -3.3828      2.00000
    194      -3.3451      2.00000
    195      -3.3373      2.00000
    196      -3.3215      2.00000
    197      -3.3113      2.00000
    198      -3.3017      2.00000
    199      -3.2892      2.00000
    200      -3.2868      2.00000
    201      -3.2833      2.00000
    202      -3.2743      2.00000
    203      -3.2657      2.00000
    204      -3.2584      2.00000
    205      -3.2519      2.00000
    206      -3.2449      2.00000
    207      -3.2353      2.00000
    208      -3.2188      2.00000
    209      -3.2120      2.00000
    210      -3.2088      2.00000
    211      -3.2009      2.00000
    212      -3.1972      2.00000
    213      -3.1877      2.00000
    214      -3.1862      2.00000
    215      -3.1788      2.00000
    216      -3.1695      2.00000
    217      -3.1545      2.00000
    218      -3.1511      2.00000
    219      -3.1427      2.00000
    220      -3.1403      2.00000
    221      -3.1315      2.00000
    222      -3.1269      2.00000
    223      -3.1162      2.00000
    224      -3.1153      2.00000
    225      -3.1113      2.00000
    226      -3.1090      2.00000
    227      -3.1081      2.00000
    228      -3.1067      2.00000
    229      -3.0826      2.00000
    230      -3.0731      2.00000
    231      -3.0645      2.00000
    232      -3.0578      2.00000
    233      -3.0492      2.00000
    234      -3.0470      2.00000
    235      -3.0422      2.00000
    236      -3.0366      2.00000
    237      -3.0332      2.00000
    238      -3.0314      2.00000
    239      -3.0229      2.00000
    240      -3.0193      2.00000
    241      -3.0185      2.00000
    242      -3.0016      2.00000
    243      -2.9923      2.00000
    244      -2.9777      2.00000
    245      -2.9573      2.00000
    246      -2.9514      2.00000
    247      -2.9485      2.00000
    248      -2.9425      2.00000
    249      -2.9244      2.00000
    250      -2.9152      2.00000
    251      -2.9014      2.00000
    252      -2.8982      2.00000
    253      -2.8953      2.00000
    254      -2.8889      2.00000
    255      -2.8885      2.00000
    256      -2.8746      2.00000
    257      -2.8715      2.00000
    258      -2.8627      2.00000
    259      -2.8398      2.00000
    260      -2.8287      2.00000
    261      -2.8186      2.00000
    262      -2.6577      2.00000
    263      -2.5695      2.00000
    264      -2.3091      2.00000
    265      -2.2612      2.00000
    266      -2.0415      2.00000
    267      -2.0178      2.00000
    268      -1.9820      2.00000
    269      -1.8352      2.00000
    270      -1.7340      2.00005
    271      -1.7139      2.00016
    272      -1.5673      2.05014
    273      -1.5137      2.05420
    274      -1.1424     -0.00094
    275      -1.0469     -0.00000
    276      -1.0245     -0.00000
    277      -1.0062     -0.00000
    278      -0.9919     -0.00000
    279      -0.8235     -0.00000
    280      -0.1840     -0.00000
    281      -0.1129     -0.00000
    282      -0.0913     -0.00000
    283      -0.0804     -0.00000
    284      -0.0422     -0.00000
    285      -0.0146     -0.00000
    286       0.1132     -0.00000
    287       0.1349     -0.00000
    288       0.1756     -0.00000
    289       0.3436     -0.00000
    290       0.6332     -0.00000
    291       0.6768     -0.00000
    292       0.8167     -0.00000
    293       1.0194     -0.00000
    294       1.0774     -0.00000
    295       1.1018     -0.00000
    296       1.1861     -0.00000
    297       1.2672     -0.00000
    298       1.3996      0.00000
    299       1.6570      0.00000
    300       1.9698      0.00000
    301       2.0141      0.00000
    302       2.2891      0.00000
    303       2.3814      0.00000
    304       2.3870      0.00000
    305       2.4264      0.00000
    306       2.5162      0.00000
    307       2.6941      0.00000
    308       2.8191      0.00000
    309       2.9873      0.00000
    310       3.0566      0.00000
    311       3.4374      0.00000
    312       3.5587      0.00000
    313       3.5964      0.00000
    314       3.6012      0.00000
    315       3.7945      0.00000
    316       3.8408      0.00000
    317       3.8905      0.00000
    318       3.9996      0.00000
    319       4.0700      0.00000
    320       4.1253      0.00000
    321       4.1418      0.00000
    322       4.2421      0.00000
    323       4.2804      0.00000
    324       4.3866      0.00000
    325       4.4068      0.00000
    326       4.4861      0.00000
    327       4.7294      0.00000
    328       4.7677      0.00000

 k-point     5 :       0.2000    0.2000    0.0000
  band No.  band energies     occupation 
      1     -23.3927      2.00000
      2     -21.3725      2.00000
      3     -10.8889      2.00000
      4      -9.7988      2.00000
      5      -9.2701      2.00000
      6      -8.9574      2.00000
      7      -8.8204      2.00000
      8      -8.1283      2.00000
      9      -8.0171      2.00000
     10      -7.7923      2.00000
     11      -7.2815      2.00000
     12      -7.2411      2.00000
     13      -7.2014      2.00000
     14      -7.1792      2.00000
     15      -7.1323      2.00000
     16      -6.7347      2.00000
     17      -6.5532      2.00000
     18      -6.5463      2.00000
     19      -6.4980      2.00000
     20      -6.3103      2.00000
     21      -6.2636      2.00000
     22      -6.1093      2.00000
     23      -6.0737      2.00000
     24      -6.0551      2.00000
     25      -6.0326      2.00000
     26      -6.0033      2.00000
     27      -5.9997      2.00000
     28      -5.9576      2.00000
     29      -5.9180      2.00000
     30      -5.9075      2.00000
     31      -5.9032      2.00000
     32      -5.7911      2.00000
     33      -5.7588      2.00000
     34      -5.7155      2.00000
     35      -5.6859      2.00000
     36      -5.6542      2.00000
     37      -5.5987      2.00000
     38      -5.5933      2.00000
     39      -5.5872      2.00000
     40      -5.5506      2.00000
     41      -5.5447      2.00000
     42      -5.5238      2.00000
     43      -5.4506      2.00000
     44      -5.4411      2.00000
     45      -5.4056      2.00000
     46      -5.3766      2.00000
     47      -5.3416      2.00000
     48      -5.3373      2.00000
     49      -5.3256      2.00000
     50      -5.3084      2.00000
     51      -5.3038      2.00000
     52      -5.2973      2.00000
     53      -5.2520      2.00000
     54      -5.2416      2.00000
     55      -5.2376      2.00000
     56      -5.2311      2.00000
     57      -5.2276      2.00000
     58      -5.1531      2.00000
     59      -5.1455      2.00000
     60      -5.1189      2.00000
     61      -5.1091      2.00000
     62      -5.0730      2.00000
     63      -5.0649      2.00000
     64      -5.0567      2.00000
     65      -5.0388      2.00000
     66      -5.0305      2.00000
     67      -5.0232      2.00000
     68      -5.0123      2.00000
     69      -4.9871      2.00000
     70      -4.9598      2.00000
     71      -4.9537      2.00000
     72      -4.9519      2.00000
     73      -4.9238      2.00000
     74      -4.9074      2.00000
     75      -4.8498      2.00000
     76      -4.8444      2.00000
     77      -4.8300      2.00000
     78      -4.8191      2.00000
     79      -4.7966      2.00000
     80      -4.7931      2.00000
     81      -4.7483      2.00000
     82      -4.7405      2.00000
     83      -4.7277      2.00000
     84      -4.7182      2.00000
     85      -4.6986      2.00000
     86      -4.6664      2.00000
     87      -4.6438      2.00000
     88      -4.6306      2.00000
     89      -4.6150      2.00000
     90      -4.6095      2.00000
     91      -4.6019      2.00000
     92      -4.5940      2.00000
     93      -4.5828      2.00000
     94      -4.5734      2.00000
     95      -4.5663      2.00000
     96      -4.5612      2.00000
     97      -4.5519      2.00000
     98      -4.5429      2.00000
     99      -4.5383      2.00000
    100      -4.5355      2.00000
    101      -4.5287      2.00000
    102      -4.5181      2.00000
    103      -4.5097      2.00000
    104      -4.5034      2.00000
    105      -4.4741      2.00000
    106      -4.4467      2.00000
    107      -4.4390      2.00000
    108      -4.4179      2.00000
    109      -4.4056      2.00000
    110      -4.3728      2.00000
    111      -4.3635      2.00000
    112      -4.3548      2.00000
    113      -4.3439      2.00000
    114      -4.3218      2.00000
    115      -4.3182      2.00000
    116      -4.3033      2.00000
    117      -4.2761      2.00000
    118      -4.2632      2.00000
    119      -4.2503      2.00000
    120      -4.2291      2.00000
    121      -4.2236      2.00000
    122      -4.2172      2.00000
    123      -4.2110      2.00000
    124      -4.2034      2.00000
    125      -4.1970      2.00000
    126      -4.1943      2.00000
    127      -4.1789      2.00000
    128      -4.1777      2.00000
    129      -4.1746      2.00000
    130      -4.1675      2.00000
    131      -4.1616      2.00000
    132      -4.1487      2.00000
    133      -4.1354      2.00000
    134      -4.1280      2.00000
    135      -4.0780      2.00000
    136      -4.0700      2.00000
    137      -4.0507      2.00000
    138      -4.0352      2.00000
    139      -4.0261      2.00000
    140      -4.0182      2.00000
    141      -4.0019      2.00000
    142      -3.9948      2.00000
    143      -3.9911      2.00000
    144      -3.9725      2.00000
    145      -3.9463      2.00000
    146      -3.9322      2.00000
    147      -3.9296      2.00000
    148      -3.9229      2.00000
    149      -3.9100      2.00000
    150      -3.8971      2.00000
    151      -3.8929      2.00000
    152      -3.8568      2.00000
    153      -3.8503      2.00000
    154      -3.8033      2.00000
    155      -3.8023      2.00000
    156      -3.7953      2.00000
    157      -3.7889      2.00000
    158      -3.7793      2.00000
    159      -3.7585      2.00000
    160      -3.7548      2.00000
    161      -3.7456      2.00000
    162      -3.7399      2.00000
    163      -3.7213      2.00000
    164      -3.7172      2.00000
    165      -3.7149      2.00000
    166      -3.6997      2.00000
    167      -3.6853      2.00000
    168      -3.6758      2.00000
    169      -3.6677      2.00000
    170      -3.6514      2.00000
    171      -3.6317      2.00000
    172      -3.6299      2.00000
    173      -3.6089      2.00000
    174      -3.6065      2.00000
    175      -3.5859      2.00000
    176      -3.5802      2.00000
    177      -3.5665      2.00000
    178      -3.5580      2.00000
    179      -3.5546      2.00000
    180      -3.5484      2.00000
    181      -3.5359      2.00000
    182      -3.5200      2.00000
    183      -3.5147      2.00000
    184      -3.5092      2.00000
    185      -3.5041      2.00000
    186      -3.4997      2.00000
    187      -3.4844      2.00000
    188      -3.4655      2.00000
    189      -3.4463      2.00000
    190      -3.4035      2.00000
    191      -3.3897      2.00000
    192      -3.3831      2.00000
    193      -3.3712      2.00000
    194      -3.3507      2.00000
    195      -3.3349      2.00000
    196      -3.3258      2.00000
    197      -3.3207      2.00000
    198      -3.3137      2.00000
    199      -3.3076      2.00000
    200      -3.2984      2.00000
    201      -3.2843      2.00000
    202      -3.2751      2.00000
    203      -3.2644      2.00000
    204      -3.2611      2.00000
    205      -3.2509      2.00000
    206      -3.2372      2.00000
    207      -3.2299      2.00000
    208      -3.2246      2.00000
    209      -3.2153      2.00000
    210      -3.2087      2.00000
    211      -3.2028      2.00000
    212      -3.2005      2.00000
    213      -3.1914      2.00000
    214      -3.1877      2.00000
    215      -3.1791      2.00000
    216      -3.1720      2.00000
    217      -3.1642      2.00000
    218      -3.1584      2.00000
    219      -3.1508      2.00000
    220      -3.1468      2.00000
    221      -3.1415      2.00000
    222      -3.1317      2.00000
    223      -3.1258      2.00000
    224      -3.1226      2.00000
    225      -3.1205      2.00000
    226      -3.1162      2.00000
    227      -3.1046      2.00000
    228      -3.0919      2.00000
    229      -3.0853      2.00000
    230      -3.0730      2.00000
    231      -3.0657      2.00000
    232      -3.0633      2.00000
    233      -3.0580      2.00000
    234      -3.0526      2.00000
    235      -3.0475      2.00000
    236      -3.0434      2.00000
    237      -3.0377      2.00000
    238      -3.0269      2.00000
    239      -3.0112      2.00000
    240      -3.0035      2.00000
    241      -2.9986      2.00000
    242      -2.9844      2.00000
    243      -2.9821      2.00000
    244      -2.9655      2.00000
    245      -2.9441      2.00000
    246      -2.9413      2.00000
    247      -2.9252      2.00000
    248      -2.9220      2.00000
    249      -2.9036      2.00000
    250      -2.8984      2.00000
    251      -2.8916      2.00000
    252      -2.8860      2.00000
    253      -2.8826      2.00000
    254      -2.8731      2.00000
    255      -2.8662      2.00000
    256      -2.8611      2.00000
    257      -2.8572      2.00000
    258      -2.8473      2.00000
    259      -2.8374      2.00000
    260      -2.8332      2.00000
    261      -2.7324      2.00000
    262      -2.7017      2.00000
    263      -2.5877      2.00000
    264      -2.5648      2.00000
    265      -2.4418      2.00000
    266      -2.0336      2.00000
    267      -1.9776      2.00000
    268      -1.9625      2.00000
    269      -1.8628      2.00000
    270      -1.7935      2.00000
    271      -1.5730      2.04487
    272      -1.4760      1.87694
    273      -1.3127     -0.04805
    274      -1.2733     -0.06471
    275      -1.2455     -0.04053
    276      -1.1651     -0.00270
    277      -0.9749     -0.00000
    278      -0.8942     -0.00000
    279      -0.7041     -0.00000
    280      -0.2770     -0.00000
    281      -0.2561     -0.00000
    282      -0.1948     -0.00000
    283      -0.1545     -0.00000
    284      -0.1319     -0.00000
    285       0.0083     -0.00000
    286       0.0267     -0.00000
    287       0.1357     -0.00000
    288       0.1907     -0.00000
    289       0.7214     -0.00000
    290       0.8325     -0.00000
    291       0.8826     -0.00000
    292       0.9019     -0.00000
    293       1.0574     -0.00000
    294       1.0852     -0.00000
    295       1.1299     -0.00000
    296       1.2043     -0.00000
    297       1.2751     -0.00000
    298       1.5456      0.00000
    299       1.6102      0.00000
    300       1.9196      0.00000
    301       1.9976      0.00000
    302       2.1204      0.00000
    303       2.1824      0.00000
    304       2.3523      0.00000
    305       2.5167      0.00000
    306       2.6089      0.00000
    307       2.8197      0.00000
    308       2.9817      0.00000
    309       3.0452      0.00000
    310       3.0685      0.00000
    311       3.3199      0.00000
    312       3.3908      0.00000
    313       3.4552      0.00000
    314       3.6574      0.00000
    315       3.8113      0.00000
    316       3.8397      0.00000
    317       3.8971      0.00000
    318       3.9387      0.00000
    319       4.0611      0.00000
    320       4.0911      0.00000
    321       4.1346      0.00000
    322       4.2101      0.00000
    323       4.2521      0.00000
    324       4.3485      0.00000
    325       4.4062      0.00000
    326       4.5524      0.00000
    327       4.7153      0.00000
    328       4.7685      0.00000

 k-point     6 :       0.4000    0.2000    0.0000
  band No.  band energies     occupation 
      1     -23.3927      2.00000
      2     -21.3725      2.00000
      3     -10.8891      2.00000
      4      -9.6508      2.00000
      5      -9.3985      2.00000
      6      -9.1588      2.00000
      7      -8.6912      2.00000
      8      -8.4542      2.00000
      9      -7.6670      2.00000
     10      -7.4760      2.00000
     11      -7.4624      2.00000
     12      -7.2498      2.00000
     13      -7.1592      2.00000
     14      -7.0735      2.00000
     15      -6.9477      2.00000
     16      -6.9143      2.00000
     17      -6.7796      2.00000
     18      -6.4019      2.00000
     19      -6.3275      2.00000
     20      -6.2542      2.00000
     21      -6.2474      2.00000
     22      -6.2401      2.00000
     23      -6.1762      2.00000
     24      -6.1484      2.00000
     25      -6.0230      2.00000
     26      -6.0021      2.00000
     27      -5.9736      2.00000
     28      -5.9680      2.00000
     29      -5.9574      2.00000
     30      -5.9382      2.00000
     31      -5.9302      2.00000
     32      -5.9180      2.00000
     33      -5.8304      2.00000
     34      -5.8251      2.00000
     35      -5.6455      2.00000
     36      -5.6178      2.00000
     37      -5.6102      2.00000
     38      -5.6032      2.00000
     39      -5.5980      2.00000
     40      -5.5709      2.00000
     41      -5.5208      2.00000
     42      -5.5097      2.00000
     43      -5.5037      2.00000
     44      -5.4611      2.00000
     45      -5.3840      2.00000
     46      -5.3720      2.00000
     47      -5.3585      2.00000
     48      -5.3494      2.00000
     49      -5.3473      2.00000
     50      -5.3171      2.00000
     51      -5.2311      2.00000
     52      -5.1999      2.00000
     53      -5.1912      2.00000
     54      -5.1810      2.00000
     55      -5.1752      2.00000
     56      -5.1614      2.00000
     57      -5.1529      2.00000
     58      -5.1513      2.00000
     59      -5.1487      2.00000
     60      -5.1418      2.00000
     61      -5.1208      2.00000
     62      -5.1002      2.00000
     63      -5.0717      2.00000
     64      -5.0501      2.00000
     65      -5.0469      2.00000
     66      -5.0410      2.00000
     67      -5.0083      2.00000
     68      -4.9747      2.00000
     69      -4.9596      2.00000
     70      -4.9313      2.00000
     71      -4.9179      2.00000
     72      -4.9145      2.00000
     73      -4.8976      2.00000
     74      -4.8951      2.00000
     75      -4.8849      2.00000
     76      -4.8681      2.00000
     77      -4.8653      2.00000
     78      -4.8542      2.00000
     79      -4.8471      2.00000
     80      -4.8280      2.00000
     81      -4.8069      2.00000
     82      -4.7995      2.00000
     83      -4.7732      2.00000
     84      -4.7698      2.00000
     85      -4.7309      2.00000
     86      -4.7112      2.00000
     87      -4.6996      2.00000
     88      -4.6772      2.00000
     89      -4.6430      2.00000
     90      -4.6181      2.00000
     91      -4.5833      2.00000
     92      -4.5766      2.00000
     93      -4.5734      2.00000
     94      -4.5712      2.00000
     95      -4.5665      2.00000
     96      -4.5625      2.00000
     97      -4.5526      2.00000
     98      -4.5423      2.00000
     99      -4.5286      2.00000
    100      -4.5117      2.00000
    101      -4.5031      2.00000
    102      -4.4919      2.00000
    103      -4.4696      2.00000
    104      -4.4641      2.00000
    105      -4.4499      2.00000
    106      -4.4466      2.00000
    107      -4.4403      2.00000
    108      -4.4370      2.00000
    109      -4.4210      2.00000
    110      -4.4030      2.00000
    111      -4.3804      2.00000
    112      -4.3473      2.00000
    113      -4.3398      2.00000
    114      -4.3145      2.00000
    115      -4.3063      2.00000
    116      -4.3035      2.00000
    117      -4.2897      2.00000
    118      -4.2623      2.00000
    119      -4.2493      2.00000
    120      -4.2450      2.00000
    121      -4.2178      2.00000
    122      -4.2006      2.00000
    123      -4.1964      2.00000
    124      -4.1829      2.00000
    125      -4.1758      2.00000
    126      -4.1717      2.00000
    127      -4.1641      2.00000
    128      -4.1625      2.00000
    129      -4.1542      2.00000
    130      -4.1502      2.00000
    131      -4.1458      2.00000
    132      -4.1347      2.00000
    133      -4.1249      2.00000
    134      -4.1031      2.00000
    135      -4.0917      2.00000
    136      -4.0810      2.00000
    137      -4.0704      2.00000
    138      -4.0623      2.00000
    139      -4.0422      2.00000
    140      -4.0335      2.00000
    141      -4.0319      2.00000
    142      -4.0135      2.00000
    143      -3.9972      2.00000
    144      -3.9881      2.00000
    145      -3.9612      2.00000
    146      -3.9518      2.00000
    147      -3.9368      2.00000
    148      -3.9271      2.00000
    149      -3.9118      2.00000
    150      -3.8998      2.00000
    151      -3.8861      2.00000
    152      -3.8744      2.00000
    153      -3.8262      2.00000
    154      -3.7975      2.00000
    155      -3.7827      2.00000
    156      -3.7702      2.00000
    157      -3.7679      2.00000
    158      -3.7509      2.00000
    159      -3.7456      2.00000
    160      -3.7384      2.00000
    161      -3.7327      2.00000
    162      -3.7256      2.00000
    163      -3.7204      2.00000
    164      -3.7169      2.00000
    165      -3.7080      2.00000
    166      -3.6848      2.00000
    167      -3.6830      2.00000
    168      -3.6734      2.00000
    169      -3.6599      2.00000
    170      -3.6524      2.00000
    171      -3.6474      2.00000
    172      -3.6426      2.00000
    173      -3.6090      2.00000
    174      -3.6046      2.00000
    175      -3.5925      2.00000
    176      -3.5844      2.00000
    177      -3.5756      2.00000
    178      -3.5689      2.00000
    179      -3.5593      2.00000
    180      -3.5528      2.00000
    181      -3.5292      2.00000
    182      -3.5184      2.00000
    183      -3.5117      2.00000
    184      -3.5085      2.00000
    185      -3.4732      2.00000
    186      -3.4668      2.00000
    187      -3.4652      2.00000
    188      -3.4553      2.00000
    189      -3.4502      2.00000
    190      -3.4360      2.00000
    191      -3.4203      2.00000
    192      -3.4035      2.00000
    193      -3.3923      2.00000
    194      -3.3819      2.00000
    195      -3.3746      2.00000
    196      -3.3499      2.00000
    197      -3.3422      2.00000
    198      -3.3019      2.00000
    199      -3.2948      2.00000
    200      -3.2854      2.00000
    201      -3.2772      2.00000
    202      -3.2580      2.00000
    203      -3.2487      2.00000
    204      -3.2436      2.00000
    205      -3.2349      2.00000
    206      -3.2175      2.00000
    207      -3.2139      2.00000
    208      -3.2085      2.00000
    209      -3.1994      2.00000
    210      -3.1975      2.00000
    211      -3.1937      2.00000
    212      -3.1882      2.00000
    213      -3.1847      2.00000
    214      -3.1828      2.00000
    215      -3.1790      2.00000
    216      -3.1746      2.00000
    217      -3.1710      2.00000
    218      -3.1632      2.00000
    219      -3.1593      2.00000
    220      -3.1565      2.00000
    221      -3.1543      2.00000
    222      -3.1449      2.00000
    223      -3.1362      2.00000
    224      -3.1334      2.00000
    225      -3.1232      2.00000
    226      -3.1112      2.00000
    227      -3.1089      2.00000
    228      -3.0953      2.00000
    229      -3.0897      2.00000
    230      -3.0828      2.00000
    231      -3.0772      2.00000
    232      -3.0700      2.00000
    233      -3.0609      2.00000
    234      -3.0565      2.00000
    235      -3.0384      2.00000
    236      -3.0227      2.00000
    237      -3.0153      2.00000
    238      -3.0048      2.00000
    239      -2.9945      2.00000
    240      -2.9863      2.00000
    241      -2.9808      2.00000
    242      -2.9771      2.00000
    243      -2.9684      2.00000
    244      -2.9607      2.00000
    245      -2.9486      2.00000
    246      -2.9325      2.00000
    247      -2.9268      2.00000
    248      -2.9151      2.00000
    249      -2.9018      2.00000
    250      -2.8980      2.00000
    251      -2.8908      2.00000
    252      -2.8862      2.00000
    253      -2.8846      2.00000
    254      -2.8834      2.00000
    255      -2.8741      2.00000
    256      -2.8669      2.00000
    257      -2.8579      2.00000
    258      -2.8541      2.00000
    259      -2.8489      2.00000
    260      -2.7430      2.00000
    261      -2.6916      2.00000
    262      -2.6185      2.00000
    263      -2.5492      2.00000
    264      -2.4212      2.00000
    265      -2.3419      2.00000
    266      -2.3169      2.00000
    267      -2.2633      2.00000
    268      -1.9605      2.00000
    269      -1.9259      2.00000
    270      -1.8632      2.00000
    271      -1.7871      2.00000
    272      -1.7378      2.00004
    273      -1.4615      1.73802
    274      -1.2750     -0.06587
    275      -1.1006     -0.00010
    276      -0.8452     -0.00000
    277      -0.6869     -0.00000
    278      -0.6628     -0.00000
    279      -0.6590     -0.00000
    280      -0.5011     -0.00000
    281      -0.3372     -0.00000
    282      -0.3101     -0.00000
    283      -0.2855     -0.00000
    284      -0.0967     -0.00000
    285      -0.0175     -0.00000
    286       0.1185     -0.00000
    287       0.2308     -0.00000
    288       0.3607     -0.00000
    289       0.4918     -0.00000
    290       0.6776     -0.00000
    291       0.7975     -0.00000
    292       0.8882     -0.00000
    293       1.1287     -0.00000
    294       1.1503     -0.00000
    295       1.2849     -0.00000
    296       1.4338      0.00000
    297       1.5256      0.00000
    298       1.7875      0.00000
    299       1.8807      0.00000
    300       1.9517      0.00000
    301       1.9841      0.00000
    302       2.0857      0.00000
    303       2.2575      0.00000
    304       2.3008      0.00000
    305       2.4412      0.00000
    306       2.6092      0.00000
    307       2.7799      0.00000
    308       2.9550      0.00000
    309       3.1151      0.00000
    310       3.2633      0.00000
    311       3.3096      0.00000
    312       3.3811      0.00000
    313       3.4189      0.00000
    314       3.4598      0.00000
    315       3.5162      0.00000
    316       3.5916      0.00000
    317       3.6394      0.00000
    318       3.7846      0.00000
    319       3.9017      0.00000
    320       4.0501      0.00000
    321       4.0784      0.00000
    322       4.2375      0.00000
    323       4.3195      0.00000
    324       4.3792      0.00000
    325       4.4548      0.00000
    326       4.5395      0.00000
    327       4.5797      0.00000
    328       4.5927      0.00000

 k-point     7 :      -0.4000    0.2000    0.0000
  band No.  band energies     occupation 
      1     -23.3927      2.00000
      2     -21.3725      2.00000
      3     -10.8891      2.00000
      4      -9.6508      2.00000
      5      -9.3985      2.00000
      6      -9.1588      2.00000
      7      -8.6913      2.00000
      8      -8.4542      2.00000
      9      -7.6670      2.00000
     10      -7.4760      2.00000
     11      -7.4624      2.00000
     12      -7.2498      2.00000
     13      -7.1592      2.00000
     14      -7.0734      2.00000
     15      -6.9477      2.00000
     16      -6.9143      2.00000
     17      -6.7796      2.00000
     18      -6.4019      2.00000
     19      -6.3275      2.00000
     20      -6.2543      2.00000
     21      -6.2474      2.00000
     22      -6.2401      2.00000
     23      -6.1762      2.00000
     24      -6.1484      2.00000
     25      -6.0230      2.00000
     26      -6.0021      2.00000
     27      -5.9736      2.00000
     28      -5.9680      2.00000
     29      -5.9574      2.00000
     30      -5.9382      2.00000
     31      -5.9302      2.00000
     32      -5.9180      2.00000
     33      -5.8304      2.00000
     34      -5.8251      2.00000
     35      -5.6455      2.00000
     36      -5.6178      2.00000
     37      -5.6102      2.00000
     38      -5.6032      2.00000
     39      -5.5980      2.00000
     40      -5.5709      2.00000
     41      -5.5208      2.00000
     42      -5.5097      2.00000
     43      -5.5037      2.00000
     44      -5.4611      2.00000
     45      -5.3840      2.00000
     46      -5.3720      2.00000
     47      -5.3585      2.00000
     48      -5.3494      2.00000
     49      -5.3473      2.00000
     50      -5.3171      2.00000
     51      -5.2311      2.00000
     52      -5.1999      2.00000
     53      -5.1912      2.00000
     54      -5.1810      2.00000
     55      -5.1753      2.00000
     56      -5.1614      2.00000
     57      -5.1529      2.00000
     58      -5.1513      2.00000
     59      -5.1487      2.00000
     60      -5.1418      2.00000
     61      -5.1208      2.00000
     62      -5.1002      2.00000
     63      -5.0717      2.00000
     64      -5.0501      2.00000
     65      -5.0469      2.00000
     66      -5.0410      2.00000
     67      -5.0083      2.00000
     68      -4.9746      2.00000
     69      -4.9596      2.00000
     70      -4.9313      2.00000
     71      -4.9179      2.00000
     72      -4.9145      2.00000
     73      -4.8976      2.00000
     74      -4.8951      2.00000
     75      -4.8849      2.00000
     76      -4.8681      2.00000
     77      -4.8653      2.00000
     78      -4.8543      2.00000
     79      -4.8471      2.00000
     80      -4.8280      2.00000
     81      -4.8069      2.00000
     82      -4.7995      2.00000
     83      -4.7731      2.00000
     84      -4.7698      2.00000
     85      -4.7309      2.00000
     86      -4.7113      2.00000
     87      -4.6996      2.00000
     88      -4.6772      2.00000
     89      -4.6429      2.00000
     90      -4.6181      2.00000
     91      -4.5833      2.00000
     92      -4.5766      2.00000
     93      -4.5734      2.00000
     94      -4.5712      2.00000
     95      -4.5666      2.00000
     96      -4.5625      2.00000
     97      -4.5526      2.00000
     98      -4.5423      2.00000
     99      -4.5287      2.00000
    100      -4.5117      2.00000
    101      -4.5031      2.00000
    102      -4.4919      2.00000
    103      -4.4696      2.00000
    104      -4.4640      2.00000
    105      -4.4498      2.00000
    106      -4.4465      2.00000
    107      -4.4403      2.00000
    108      -4.4370      2.00000
    109      -4.4210      2.00000
    110      -4.4030      2.00000
    111      -4.3805      2.00000
    112      -4.3472      2.00000
    113      -4.3399      2.00000
    114      -4.3145      2.00000
    115      -4.3063      2.00000
    116      -4.3035      2.00000
    117      -4.2896      2.00000
    118      -4.2623      2.00000
    119      -4.2494      2.00000
    120      -4.2450      2.00000
    121      -4.2179      2.00000
    122      -4.2006      2.00000
    123      -4.1964      2.00000
    124      -4.1828      2.00000
    125      -4.1757      2.00000
    126      -4.1717      2.00000
    127      -4.1641      2.00000
    128      -4.1625      2.00000
    129      -4.1542      2.00000
    130      -4.1501      2.00000
    131      -4.1458      2.00000
    132      -4.1347      2.00000
    133      -4.1250      2.00000
    134      -4.1031      2.00000
    135      -4.0917      2.00000
    136      -4.0810      2.00000
    137      -4.0704      2.00000
    138      -4.0623      2.00000
    139      -4.0422      2.00000
    140      -4.0334      2.00000
    141      -4.0319      2.00000
    142      -4.0134      2.00000
    143      -3.9972      2.00000
    144      -3.9881      2.00000
    145      -3.9612      2.00000
    146      -3.9517      2.00000
    147      -3.9368      2.00000
    148      -3.9270      2.00000
    149      -3.9118      2.00000
    150      -3.8998      2.00000
    151      -3.8861      2.00000
    152      -3.8744      2.00000
    153      -3.8262      2.00000
    154      -3.7974      2.00000
    155      -3.7827      2.00000
    156      -3.7703      2.00000
    157      -3.7677      2.00000
    158      -3.7509      2.00000
    159      -3.7456      2.00000
    160      -3.7384      2.00000
    161      -3.7326      2.00000
    162      -3.7256      2.00000
    163      -3.7204      2.00000
    164      -3.7169      2.00000
    165      -3.7080      2.00000
    166      -3.6848      2.00000
    167      -3.6830      2.00000
    168      -3.6734      2.00000
    169      -3.6599      2.00000
    170      -3.6524      2.00000
    171      -3.6473      2.00000
    172      -3.6426      2.00000
    173      -3.6090      2.00000
    174      -3.6046      2.00000
    175      -3.5926      2.00000
    176      -3.5844      2.00000
    177      -3.5756      2.00000
    178      -3.5689      2.00000
    179      -3.5593      2.00000
    180      -3.5528      2.00000
    181      -3.5291      2.00000
    182      -3.5184      2.00000
    183      -3.5116      2.00000
    184      -3.5084      2.00000
    185      -3.4733      2.00000
    186      -3.4668      2.00000
    187      -3.4653      2.00000
    188      -3.4553      2.00000
    189      -3.4502      2.00000
    190      -3.4360      2.00000
    191      -3.4202      2.00000
    192      -3.4035      2.00000
    193      -3.3924      2.00000
    194      -3.3819      2.00000
    195      -3.3746      2.00000
    196      -3.3498      2.00000
    197      -3.3423      2.00000
    198      -3.3019      2.00000
    199      -3.2948      2.00000
    200      -3.2854      2.00000
    201      -3.2772      2.00000
    202      -3.2580      2.00000
    203      -3.2487      2.00000
    204      -3.2435      2.00000
    205      -3.2350      2.00000
    206      -3.2175      2.00000
    207      -3.2139      2.00000
    208      -3.2085      2.00000
    209      -3.1994      2.00000
    210      -3.1975      2.00000
    211      -3.1937      2.00000
    212      -3.1882      2.00000
    213      -3.1847      2.00000
    214      -3.1828      2.00000
    215      -3.1790      2.00000
    216      -3.1746      2.00000
    217      -3.1710      2.00000
    218      -3.1632      2.00000
    219      -3.1593      2.00000
    220      -3.1565      2.00000
    221      -3.1543      2.00000
    222      -3.1449      2.00000
    223      -3.1362      2.00000
    224      -3.1334      2.00000
    225      -3.1232      2.00000
    226      -3.1112      2.00000
    227      -3.1089      2.00000
    228      -3.0953      2.00000
    229      -3.0897      2.00000
    230      -3.0828      2.00000
    231      -3.0772      2.00000
    232      -3.0700      2.00000
    233      -3.0609      2.00000
    234      -3.0565      2.00000
    235      -3.0384      2.00000
    236      -3.0227      2.00000
    237      -3.0153      2.00000
    238      -3.0048      2.00000
    239      -2.9945      2.00000
    240      -2.9863      2.00000
    241      -2.9808      2.00000
    242      -2.9771      2.00000
    243      -2.9684      2.00000
    244      -2.9607      2.00000
    245      -2.9486      2.00000
    246      -2.9325      2.00000
    247      -2.9268      2.00000
    248      -2.9151      2.00000
    249      -2.9018      2.00000
    250      -2.8980      2.00000
    251      -2.8908      2.00000
    252      -2.8862      2.00000
    253      -2.8846      2.00000
    254      -2.8834      2.00000
    255      -2.8741      2.00000
    256      -2.8669      2.00000
    257      -2.8579      2.00000
    258      -2.8541      2.00000
    259      -2.8489      2.00000
    260      -2.7429      2.00000
    261      -2.6918      2.00000
    262      -2.6183      2.00000
    263      -2.5492      2.00000
    264      -2.4211      2.00000
    265      -2.3420      2.00000
    266      -2.3169      2.00000
    267      -2.2633      2.00000
    268      -1.9605      2.00000
    269      -1.9259      2.00000
    270      -1.8632      2.00000
    271      -1.7871      2.00000
    272      -1.7377      2.00004
    273      -1.4615      1.73826
    274      -1.2750     -0.06587
    275      -1.1006     -0.00010
    276      -0.8453     -0.00000
    277      -0.6870     -0.00000
    278      -0.6628     -0.00000
    279      -0.6591     -0.00000
    280      -0.5010     -0.00000
    281      -0.3372     -0.00000
    282      -0.3101     -0.00000
    283      -0.2853     -0.00000
    284      -0.0967     -0.00000
    285      -0.0175     -0.00000
    286       0.1185     -0.00000
    287       0.2309     -0.00000
    288       0.3608     -0.00000
    289       0.4918     -0.00000
    290       0.6776     -0.00000
    291       0.7974     -0.00000
    292       0.8882     -0.00000
    293       1.1288     -0.00000
    294       1.1503     -0.00000
    295       1.2849     -0.00000
    296       1.4338      0.00000
    297       1.5256      0.00000
    298       1.7874      0.00000
    299       1.8807      0.00000
    300       1.9517      0.00000
    301       1.9840      0.00000
    302       2.0856      0.00000
    303       2.2577      0.00000
    304       2.3007      0.00000
    305       2.4415      0.00000
    306       2.6084      0.00000
    307       2.7802      0.00000
    308       2.9556      0.00000
    309       3.1152      0.00000
    310       3.2633      0.00000
    311       3.3096      0.00000
    312       3.3809      0.00000
    313       3.4190      0.00000
    314       3.4597      0.00000
    315       3.5161      0.00000
    316       3.5916      0.00000
    317       3.6393      0.00000
    318       3.7845      0.00000
    319       3.9018      0.00000
    320       4.0501      0.00000
    321       4.0783      0.00000
    322       4.2377      0.00000
    323       4.3196      0.00000
    324       4.3796      0.00000
    325       4.4544      0.00000
    326       4.5372      0.00000
    327       4.5773      0.00000
    328       4.6206      0.00000

 k-point     8 :      -0.2000    0.2000    0.0000
  band No.  band energies     occupation 
      1     -23.3927      2.00000
      2     -21.3725      2.00000
      3     -10.8889      2.00000
      4      -9.7988      2.00000
      5      -9.2701      2.00000
      6      -8.9574      2.00000
      7      -8.8204      2.00000
      8      -8.1283      2.00000
      9      -8.0171      2.00000
     10      -7.7923      2.00000
     11      -7.2816      2.00000
     12      -7.2411      2.00000
     13      -7.2013      2.00000
     14      -7.1793      2.00000
     15      -7.1322      2.00000
     16      -6.7347      2.00000
     17      -6.5532      2.00000
     18      -6.5463      2.00000
     19      -6.4980      2.00000
     20      -6.3103      2.00000
     21      -6.2636      2.00000
     22      -6.1093      2.00000
     23      -6.0737      2.00000
     24      -6.0551      2.00000
     25      -6.0326      2.00000
     26      -6.0033      2.00000
     27      -5.9996      2.00000
     28      -5.9576      2.00000
     29      -5.9180      2.00000
     30      -5.9075      2.00000
     31      -5.9032      2.00000
     32      -5.7911      2.00000
     33      -5.7588      2.00000
     34      -5.7155      2.00000
     35      -5.6859      2.00000
     36      -5.6542      2.00000
     37      -5.5987      2.00000
     38      -5.5933      2.00000
     39      -5.5872      2.00000
     40      -5.5506      2.00000
     41      -5.5447      2.00000
     42      -5.5238      2.00000
     43      -5.4506      2.00000
     44      -5.4411      2.00000
     45      -5.4056      2.00000
     46      -5.3766      2.00000
     47      -5.3416      2.00000
     48      -5.3373      2.00000
     49      -5.3256      2.00000
     50      -5.3084      2.00000
     51      -5.3038      2.00000
     52      -5.2973      2.00000
     53      -5.2520      2.00000
     54      -5.2416      2.00000
     55      -5.2376      2.00000
     56      -5.2311      2.00000
     57      -5.2276      2.00000
     58      -5.1531      2.00000
     59      -5.1455      2.00000
     60      -5.1189      2.00000
     61      -5.1091      2.00000
     62      -5.0730      2.00000
     63      -5.0649      2.00000
     64      -5.0567      2.00000
     65      -5.0388      2.00000
     66      -5.0305      2.00000
     67      -5.0232      2.00000
     68      -5.0123      2.00000
     69      -4.9871      2.00000
     70      -4.9598      2.00000
     71      -4.9537      2.00000
     72      -4.9519      2.00000
     73      -4.9238      2.00000
     74      -4.9074      2.00000
     75      -4.8498      2.00000
     76      -4.8444      2.00000
     77      -4.8300      2.00000
     78      -4.8191      2.00000
     79      -4.7966      2.00000
     80      -4.7931      2.00000
     81      -4.7483      2.00000
     82      -4.7405      2.00000
     83      -4.7278      2.00000
     84      -4.7182      2.00000
     85      -4.6986      2.00000
     86      -4.6663      2.00000
     87      -4.6438      2.00000
     88      -4.6306      2.00000
     89      -4.6150      2.00000
     90      -4.6096      2.00000
     91      -4.6019      2.00000
     92      -4.5941      2.00000
     93      -4.5828      2.00000
     94      -4.5734      2.00000
     95      -4.5663      2.00000
     96      -4.5612      2.00000
     97      -4.5519      2.00000
     98      -4.5429      2.00000
     99      -4.5383      2.00000
    100      -4.5355      2.00000
    101      -4.5287      2.00000
    102      -4.5181      2.00000
    103      -4.5097      2.00000
    104      -4.5034      2.00000
    105      -4.4741      2.00000
    106      -4.4467      2.00000
    107      -4.4390      2.00000
    108      -4.4180      2.00000
    109      -4.4055      2.00000
    110      -4.3728      2.00000
    111      -4.3635      2.00000
    112      -4.3548      2.00000
    113      -4.3438      2.00000
    114      -4.3218      2.00000
    115      -4.3182      2.00000
    116      -4.3032      2.00000
    117      -4.2760      2.00000
    118      -4.2632      2.00000
    119      -4.2503      2.00000
    120      -4.2291      2.00000
    121      -4.2236      2.00000
    122      -4.2171      2.00000
    123      -4.2110      2.00000
    124      -4.2034      2.00000
    125      -4.1971      2.00000
    126      -4.1943      2.00000
    127      -4.1789      2.00000
    128      -4.1777      2.00000
    129      -4.1746      2.00000
    130      -4.1675      2.00000
    131      -4.1616      2.00000
    132      -4.1487      2.00000
    133      -4.1354      2.00000
    134      -4.1280      2.00000
    135      -4.0780      2.00000
    136      -4.0701      2.00000
    137      -4.0507      2.00000
    138      -4.0352      2.00000
    139      -4.0261      2.00000
    140      -4.0182      2.00000
    141      -4.0019      2.00000
    142      -3.9948      2.00000
    143      -3.9911      2.00000
    144      -3.9725      2.00000
    145      -3.9463      2.00000
    146      -3.9322      2.00000
    147      -3.9297      2.00000
    148      -3.9229      2.00000
    149      -3.9100      2.00000
    150      -3.8971      2.00000
    151      -3.8928      2.00000
    152      -3.8568      2.00000
    153      -3.8503      2.00000
    154      -3.8033      2.00000
    155      -3.8023      2.00000
    156      -3.7954      2.00000
    157      -3.7890      2.00000
    158      -3.7792      2.00000
    159      -3.7585      2.00000
    160      -3.7548      2.00000
    161      -3.7456      2.00000
    162      -3.7399      2.00000
    163      -3.7213      2.00000
    164      -3.7172      2.00000
    165      -3.7149      2.00000
    166      -3.6997      2.00000
    167      -3.6853      2.00000
    168      -3.6758      2.00000
    169      -3.6677      2.00000
    170      -3.6514      2.00000
    171      -3.6317      2.00000
    172      -3.6299      2.00000
    173      -3.6089      2.00000
    174      -3.6065      2.00000
    175      -3.5858      2.00000
    176      -3.5802      2.00000
    177      -3.5665      2.00000
    178      -3.5580      2.00000
    179      -3.5546      2.00000
    180      -3.5484      2.00000
    181      -3.5358      2.00000
    182      -3.5200      2.00000
    183      -3.5147      2.00000
    184      -3.5092      2.00000
    185      -3.5041      2.00000
    186      -3.4997      2.00000
    187      -3.4844      2.00000
    188      -3.4655      2.00000
    189      -3.4463      2.00000
    190      -3.4035      2.00000
    191      -3.3897      2.00000
    192      -3.3831      2.00000
    193      -3.3712      2.00000
    194      -3.3508      2.00000
    195      -3.3349      2.00000
    196      -3.3257      2.00000
    197      -3.3207      2.00000
    198      -3.3137      2.00000
    199      -3.3077      2.00000
    200      -3.2983      2.00000
    201      -3.2843      2.00000
    202      -3.2752      2.00000
    203      -3.2644      2.00000
    204      -3.2611      2.00000
    205      -3.2509      2.00000
    206      -3.2372      2.00000
    207      -3.2299      2.00000
    208      -3.2246      2.00000
    209      -3.2154      2.00000
    210      -3.2087      2.00000
    211      -3.2027      2.00000
    212      -3.2005      2.00000
    213      -3.1914      2.00000
    214      -3.1877      2.00000
    215      -3.1791      2.00000
    216      -3.1719      2.00000
    217      -3.1642      2.00000
    218      -3.1584      2.00000
    219      -3.1508      2.00000
    220      -3.1468      2.00000
    221      -3.1415      2.00000
    222      -3.1317      2.00000
    223      -3.1258      2.00000
    224      -3.1226      2.00000
    225      -3.1205      2.00000
    226      -3.1162      2.00000
    227      -3.1046      2.00000
    228      -3.0919      2.00000
    229      -3.0853      2.00000
    230      -3.0729      2.00000
    231      -3.0657      2.00000
    232      -3.0633      2.00000
    233      -3.0580      2.00000
    234      -3.0526      2.00000
    235      -3.0475      2.00000
    236      -3.0434      2.00000
    237      -3.0377      2.00000
    238      -3.0269      2.00000
    239      -3.0112      2.00000
    240      -3.0035      2.00000
    241      -2.9986      2.00000
    242      -2.9844      2.00000
    243      -2.9821      2.00000
    244      -2.9655      2.00000
    245      -2.9441      2.00000
    246      -2.9413      2.00000
    247      -2.9252      2.00000
    248      -2.9220      2.00000
    249      -2.9036      2.00000
    250      -2.8984      2.00000
    251      -2.8916      2.00000
    252      -2.8860      2.00000
    253      -2.8826      2.00000
    254      -2.8731      2.00000
    255      -2.8662      2.00000
    256      -2.8611      2.00000
    257      -2.8572      2.00000
    258      -2.8473      2.00000
    259      -2.8374      2.00000
    260      -2.8332      2.00000
    261      -2.7323      2.00000
    262      -2.7018      2.00000
    263      -2.5877      2.00000
    264      -2.5647      2.00000
    265      -2.4417      2.00000
    266      -2.0336      2.00000
    267      -1.9776      2.00000
    268      -1.9625      2.00000
    269      -1.8628      2.00000
    270      -1.7935      2.00000
    271      -1.5730      2.04487
    272      -1.4760      1.87716
    273      -1.3126     -0.04815
    274      -1.2733     -0.06473
    275      -1.2456     -0.04056
    276      -1.1651     -0.00270
    277      -0.9749     -0.00000
    278      -0.8943     -0.00000
    279      -0.7041     -0.00000
    280      -0.2770     -0.00000
    281      -0.2560     -0.00000
    282      -0.1949     -0.00000
    283      -0.1545     -0.00000
    284      -0.1319     -0.00000
    285       0.0083     -0.00000
    286       0.0268     -0.00000
    287       0.1357     -0.00000
    288       0.1907     -0.00000
    289       0.7214     -0.00000
    290       0.8325     -0.00000
    291       0.8826     -0.00000
    292       0.9019     -0.00000
    293       1.0575     -0.00000
    294       1.0852     -0.00000
    295       1.1299     -0.00000
    296       1.2042     -0.00000
    297       1.2752     -0.00000
    298       1.5456      0.00000
    299       1.6102      0.00000
    300       1.9196      0.00000
    301       1.9975      0.00000
    302       2.1206      0.00000
    303       2.1824      0.00000
    304       2.3523      0.00000
    305       2.5164      0.00000
    306       2.6089      0.00000
    307       2.8194      0.00000
    308       2.9815      0.00000
    309       3.0456      0.00000
    310       3.0687      0.00000
    311       3.3199      0.00000
    312       3.3912      0.00000
    313       3.4549      0.00000
    314       3.6574      0.00000
    315       3.8113      0.00000
    316       3.8395      0.00000
    317       3.8971      0.00000
    318       3.9387      0.00000
    319       4.0612      0.00000
    320       4.0911      0.00000
    321       4.1346      0.00000
    322       4.2101      0.00000
    323       4.2522      0.00000
    324       4.3486      0.00000
    325       4.4062      0.00000
    326       4.5642      0.00000
    327       4.7256      0.00000
    328       4.7814      0.00000

 k-point     9 :       0.0000    0.4000    0.0000
  band No.  band energies     occupation 
      1     -23.3926      2.00000
      2     -21.3726      2.00000
      3     -10.8886      2.00000
      4      -9.6806      2.00000
      5      -9.4026      2.00000
      6      -9.1269      2.00000
      7      -8.3630      2.00000
      8      -8.3457      2.00000
      9      -8.0889      2.00000
     10      -8.0745      2.00000
     11      -7.2542      2.00000
     12      -7.2457      2.00000
     13      -7.1693      2.00000
     14      -7.0458      2.00000
     15      -6.8123      2.00000
     16      -6.7151      2.00000
     17      -6.5154      2.00000
     18      -6.5090      2.00000
     19      -6.4078      2.00000
     20      -6.3950      2.00000
     21      -6.2456      2.00000
     22      -6.2402      2.00000
     23      -6.1764      2.00000
     24      -6.1637      2.00000
     25      -6.0286      2.00000
     26      -6.0227      2.00000
     27      -6.0077      2.00000
     28      -5.9929      2.00000
     29      -5.8576      2.00000
     30      -5.8533      2.00000
     31      -5.8307      2.00000
     32      -5.7542      2.00000
     33      -5.7499      2.00000
     34      -5.6993      2.00000
     35      -5.6916      2.00000
     36      -5.6847      2.00000
     37      -5.6726      2.00000
     38      -5.6676      2.00000
     39      -5.5374      2.00000
     40      -5.5329      2.00000
     41      -5.5306      2.00000
     42      -5.5168      2.00000
     43      -5.4477      2.00000
     44      -5.4269      2.00000
     45      -5.4221      2.00000
     46      -5.4184      2.00000
     47      -5.3882      2.00000
     48      -5.3847      2.00000
     49      -5.3802      2.00000
     50      -5.3771      2.00000
     51      -5.3598      2.00000
     52      -5.3465      2.00000
     53      -5.3367      2.00000
     54      -5.3289      2.00000
     55      -5.3267      2.00000
     56      -5.2619      2.00000
     57      -5.2090      2.00000
     58      -5.1422      2.00000
     59      -5.1309      2.00000
     60      -5.1037      2.00000
     61      -5.0959      2.00000
     62      -5.0503      2.00000
     63      -5.0455      2.00000
     64      -4.9993      2.00000
     65      -4.9919      2.00000
     66      -4.9874      2.00000
     67      -4.9787      2.00000
     68      -4.9780      2.00000
     69      -4.9580      2.00000
     70      -4.9556      2.00000
     71      -4.9400      2.00000
     72      -4.9370      2.00000
     73      -4.9311      2.00000
     74      -4.9267      2.00000
     75      -4.8923      2.00000
     76      -4.8675      2.00000
     77      -4.8261      2.00000
     78      -4.7964      2.00000
     79      -4.7533      2.00000
     80      -4.7446      2.00000
     81      -4.7281      2.00000
     82      -4.6962      2.00000
     83      -4.6792      2.00000
     84      -4.6690      2.00000
     85      -4.6673      2.00000
     86      -4.6596      2.00000
     87      -4.6477      2.00000
     88      -4.6446      2.00000
     89      -4.6381      2.00000
     90      -4.6280      2.00000
     91      -4.6159      2.00000
     92      -4.6085      2.00000
     93      -4.6065      2.00000
     94      -4.6021      2.00000
     95      -4.5903      2.00000
     96      -4.5899      2.00000
     97      -4.5674      2.00000
     98      -4.5542      2.00000
     99      -4.5350      2.00000
    100      -4.5317      2.00000
    101      -4.5277      2.00000
    102      -4.5253      2.00000
    103      -4.5079      2.00000
    104      -4.5015      2.00000
    105      -4.4825      2.00000
    106      -4.4814      2.00000
    107      -4.4634      2.00000
    108      -4.4193      2.00000
    109      -4.3907      2.00000
    110      -4.3419      2.00000
    111      -4.3201      2.00000
    112      -4.3192      2.00000
    113      -4.2794      2.00000
    114      -4.2653      2.00000
    115      -4.2603      2.00000
    116      -4.2594      2.00000
    117      -4.2555      2.00000
    118      -4.2521      2.00000
    119      -4.2494      2.00000
    120      -4.2469      2.00000
    121      -4.2311      2.00000
    122      -4.2215      2.00000
    123      -4.2108      2.00000
    124      -4.1998      2.00000
    125      -4.1932      2.00000
    126      -4.1913      2.00000
    127      -4.1652      2.00000
    128      -4.1610      2.00000
    129      -4.1566      2.00000
    130      -4.1550      2.00000
    131      -4.1460      2.00000
    132      -4.1405      2.00000
    133      -4.1326      2.00000
    134      -4.1263      2.00000
    135      -4.1250      2.00000
    136      -4.1061      2.00000
    137      -4.0984      2.00000
    138      -4.0940      2.00000
    139      -4.0614      2.00000
    140      -4.0459      2.00000
    141      -4.0425      2.00000
    142      -4.0388      2.00000
    143      -4.0351      2.00000
    144      -4.0082      2.00000
    145      -3.9282      2.00000
    146      -3.9245      2.00000
    147      -3.9200      2.00000
    148      -3.9143      2.00000
    149      -3.9027      2.00000
    150      -3.8991      2.00000
    151      -3.8636      2.00000
    152      -3.8602      2.00000
    153      -3.8337      2.00000
    154      -3.8316      2.00000
    155      -3.8157      2.00000
    156      -3.8085      2.00000
    157      -3.7998      2.00000
    158      -3.7806      2.00000
    159      -3.7782      2.00000
    160      -3.7748      2.00000
    161      -3.7415      2.00000
    162      -3.7167      2.00000
    163      -3.7060      2.00000
    164      -3.6900      2.00000
    165      -3.6840      2.00000
    166      -3.6628      2.00000
    167      -3.6557      2.00000
    168      -3.6522      2.00000
    169      -3.6215      2.00000
    170      -3.6068      2.00000
    171      -3.5983      2.00000
    172      -3.5944      2.00000
    173      -3.5904      2.00000
    174      -3.5793      2.00000
    175      -3.5716      2.00000
    176      -3.5572      2.00000
    177      -3.5469      2.00000
    178      -3.5436      2.00000
    179      -3.5358      2.00000
    180      -3.5330      2.00000
    181      -3.5249      2.00000
    182      -3.5206      2.00000
    183      -3.4976      2.00000
    184      -3.4897      2.00000
    185      -3.4798      2.00000
    186      -3.4591      2.00000
    187      -3.4507      2.00000
    188      -3.4383      2.00000
    189      -3.4216      2.00000
    190      -3.4184      2.00000
    191      -3.3741      2.00000
    192      -3.3654      2.00000
    193      -3.3515      2.00000
    194      -3.3264      2.00000
    195      -3.3084      2.00000
    196      -3.2994      2.00000
    197      -3.2837      2.00000
    198      -3.2778      2.00000
    199      -3.2686      2.00000
    200      -3.2628      2.00000
    201      -3.2589      2.00000
    202      -3.2471      2.00000
    203      -3.2440      2.00000
    204      -3.2409      2.00000
    205      -3.2372      2.00000
    206      -3.2371      2.00000
    207      -3.2315      2.00000
    208      -3.2260      2.00000
    209      -3.2111      2.00000
    210      -3.2051      2.00000
    211      -3.1978      2.00000
    212      -3.1910      2.00000
    213      -3.1881      2.00000
    214      -3.1823      2.00000
    215      -3.1671      2.00000
    216      -3.1517      2.00000
    217      -3.1483      2.00000
    218      -3.1465      2.00000
    219      -3.1393      2.00000
    220      -3.1327      2.00000
    221      -3.1253      2.00000
    222      -3.1141      2.00000
    223      -3.1038      2.00000
    224      -3.0976      2.00000
    225      -3.0848      2.00000
    226      -3.0816      2.00000
    227      -3.0796      2.00000
    228      -3.0715      2.00000
    229      -3.0655      2.00000
    230      -3.0622      2.00000
    231      -3.0598      2.00000
    232      -3.0550      2.00000
    233      -3.0518      2.00000
    234      -3.0401      2.00000
    235      -3.0361      2.00000
    236      -3.0312      2.00000
    237      -3.0282      2.00000
    238      -3.0185      2.00000
    239      -3.0108      2.00000
    240      -3.0074      2.00000
    241      -3.0051      2.00000
    242      -2.9973      2.00000
    243      -2.9897      2.00000
    244      -2.9841      2.00000
    245      -2.9786      2.00000
    246      -2.9713      2.00000
    247      -2.9619      2.00000
    248      -2.9420      2.00000
    249      -2.9396      2.00000
    250      -2.9304      2.00000
    251      -2.9167      2.00000
    252      -2.9090      2.00000
    253      -2.8999      2.00000
    254      -2.8766      2.00000
    255      -2.8704      2.00000
    256      -2.8642      2.00000
    257      -2.8527      2.00000
    258      -2.8407      2.00000
    259      -2.8392      2.00000
    260      -2.8173      2.00000
    261      -2.7239      2.00000
    262      -2.6872      2.00000
    263      -2.6197      2.00000
    264      -2.5397      2.00000
    265      -2.5088      2.00000
    266      -2.4766      2.00000
    267      -2.4227      2.00000
    268      -2.3665      2.00000
    269      -1.9436      2.00000
    270      -1.7746      2.00000
    271      -1.7562      2.00001
    272      -1.7120      2.00018
    273      -1.4250      1.22332
    274      -1.4052      0.89034
    275      -1.3444      0.10043
    276      -1.0219     -0.00000
    277      -0.9770     -0.00000
    278      -0.7234     -0.00000
    279      -0.6344     -0.00000
    280      -0.3262     -0.00000
    281      -0.3041     -0.00000
    282      -0.2878     -0.00000
    283      -0.1177     -0.00000
    284       0.3022     -0.00000
    285       0.3384     -0.00000
    286       0.3424     -0.00000
    287       0.3543     -0.00000
    288       0.4765     -0.00000
    289       0.5114     -0.00000
    290       0.5223     -0.00000
    291       0.6243     -0.00000
    292       0.6767     -0.00000
    293       0.9228     -0.00000
    294       1.0142     -0.00000
    295       1.2001     -0.00000
    296       1.5137      0.00000
    297       1.6419      0.00000
    298       1.7210      0.00000
    299       1.7506      0.00000
    300       1.9108      0.00000
    301       2.0222      0.00000
    302       2.2156      0.00000
    303       2.2899      0.00000
    304       2.3274      0.00000
    305       2.3560      0.00000
    306       2.6276      0.00000
    307       2.8584      0.00000
    308       2.8858      0.00000
    309       3.1558      0.00000
    310       3.2148      0.00000
    311       3.2849      0.00000
    312       3.4605      0.00000
    313       3.5169      0.00000
    314       3.5215      0.00000
    315       3.7594      0.00000
    316       3.9292      0.00000
    317       4.0043      0.00000
    318       4.0359      0.00000
    319       4.0511      0.00000
    320       4.1474      0.00000
    321       4.1858      0.00000
    322       4.2467      0.00000
    323       4.2663      0.00000
    324       4.3022      0.00000
    325       4.3419      0.00000
    326       4.3961      0.00000
    327       4.5269      0.00000
    328       4.5611      0.00000

 k-point    10 :       0.2000    0.4000    0.0000
  band No.  band energies     occupation 
      1     -23.3926      2.00000
      2     -21.3725      2.00000
      3     -10.8887      2.00000
      4      -9.6325      2.00000
      5      -9.3642      2.00000
      6      -9.1239      2.00000
      7      -8.7780      2.00000
      8      -8.5021      2.00000
      9      -7.8546      2.00000
     10      -7.5966      2.00000
     11      -7.2472      2.00000
     12      -7.2189      2.00000
     13      -7.1628      2.00000
     14      -7.0150      2.00000
     15      -6.7802      2.00000
     16      -6.7355      2.00000
     17      -6.6879      2.00000
     18      -6.5789      2.00000
     19      -6.4074      2.00000
     20      -6.3688      2.00000
     21      -6.3438      2.00000
     22      -6.2947      2.00000
     23      -6.1958      2.00000
     24      -6.1345      2.00000
     25      -6.1290      2.00000
     26      -5.9795      2.00000
     27      -5.9658      2.00000
     28      -5.9366      2.00000
     29      -5.8911      2.00000
     30      -5.8454      2.00000
     31      -5.8293      2.00000
     32      -5.7938      2.00000
     33      -5.7910      2.00000
     34      -5.7299      2.00000
     35      -5.6931      2.00000
     36      -5.6690      2.00000
     37      -5.6277      2.00000
     38      -5.6077      2.00000
     39      -5.5944      2.00000
     40      -5.5773      2.00000
     41      -5.5408      2.00000
     42      -5.5365      2.00000
     43      -5.5310      2.00000
     44      -5.4835      2.00000
     45      -5.4496      2.00000
     46      -5.4456      2.00000
     47      -5.4323      2.00000
     48      -5.4051      2.00000
     49      -5.3486      2.00000
     50      -5.2991      2.00000
     51      -5.2972      2.00000
     52      -5.2596      2.00000
     53      -5.2548      2.00000
     54      -5.2518      2.00000
     55      -5.2471      2.00000
     56      -5.2213      2.00000
     57      -5.2090      2.00000
     58      -5.1925      2.00000
     59      -5.1563      2.00000
     60      -5.0762      2.00000
     61      -5.0550      2.00000
     62      -5.0472      2.00000
     63      -5.0336      2.00000
     64      -5.0292      2.00000
     65      -5.0237      2.00000
     66      -5.0060      2.00000
     67      -5.0002      2.00000
     68      -4.9930      2.00000
     69      -4.9859      2.00000
     70      -4.9405      2.00000
     71      -4.9162      2.00000
     72      -4.9139      2.00000
     73      -4.9050      2.00000
     74      -4.9009      2.00000
     75      -4.8823      2.00000
     76      -4.8412      2.00000
     77      -4.8207      2.00000
     78      -4.8117      2.00000
     79      -4.7731      2.00000
     80      -4.7646      2.00000
     81      -4.7486      2.00000
     82      -4.7422      2.00000
     83      -4.7355      2.00000
     84      -4.7198      2.00000
     85      -4.7124      2.00000
     86      -4.6816      2.00000
     87      -4.6683      2.00000
     88      -4.6631      2.00000
     89      -4.6541      2.00000
     90      -4.6463      2.00000
     91      -4.6342      2.00000
     92      -4.6177      2.00000
     93      -4.6127      2.00000
     94      -4.6021      2.00000
     95      -4.5883      2.00000
     96      -4.5684      2.00000
     97      -4.5586      2.00000
     98      -4.5514      2.00000
     99      -4.5463      2.00000
    100      -4.5407      2.00000
    101      -4.5218      2.00000
    102      -4.5070      2.00000
    103      -4.4999      2.00000
    104      -4.4789      2.00000
    105      -4.4689      2.00000
    106      -4.4533      2.00000
    107      -4.4298      2.00000
    108      -4.4228      2.00000
    109      -4.4123      2.00000
    110      -4.3946      2.00000
    111      -4.3541      2.00000
    112      -4.3174      2.00000
    113      -4.3009      2.00000
    114      -4.2867      2.00000
    115      -4.2682      2.00000
    116      -4.2618      2.00000
    117      -4.2523      2.00000
    118      -4.2499      2.00000
    119      -4.2453      2.00000
    120      -4.2410      2.00000
    121      -4.2313      2.00000
    122      -4.2258      2.00000
    123      -4.2200      2.00000
    124      -4.2108      2.00000
    125      -4.1997      2.00000
    126      -4.1852      2.00000
    127      -4.1613      2.00000
    128      -4.1531      2.00000
    129      -4.1439      2.00000
    130      -4.1416      2.00000
    131      -4.1286      2.00000
    132      -4.1219      2.00000
    133      -4.1189      2.00000
    134      -4.1172      2.00000
    135      -4.1131      2.00000
    136      -4.0956      2.00000
    137      -4.0763      2.00000
    138      -4.0592      2.00000
    139      -4.0369      2.00000
    140      -4.0282      2.00000
    141      -4.0126      2.00000
    142      -4.0019      2.00000
    143      -3.9858      2.00000
    144      -3.9762      2.00000
    145      -3.9713      2.00000
    146      -3.9700      2.00000
    147      -3.9635      2.00000
    148      -3.8959      2.00000
    149      -3.8761      2.00000
    150      -3.8695      2.00000
    151      -3.8470      2.00000
    152      -3.8417      2.00000
    153      -3.8391      2.00000
    154      -3.8160      2.00000
    155      -3.7958      2.00000
    156      -3.7833      2.00000
    157      -3.7771      2.00000
    158      -3.7657      2.00000
    159      -3.7500      2.00000
    160      -3.7344      2.00000
    161      -3.7290      2.00000
    162      -3.7215      2.00000
    163      -3.7096      2.00000
    164      -3.6928      2.00000
    165      -3.6840      2.00000
    166      -3.6700      2.00000
    167      -3.6632      2.00000
    168      -3.6585      2.00000
    169      -3.6501      2.00000
    170      -3.6469      2.00000
    171      -3.6254      2.00000
    172      -3.6089      2.00000
    173      -3.5934      2.00000
    174      -3.5792      2.00000
    175      -3.5620      2.00000
    176      -3.5535      2.00000
    177      -3.5395      2.00000
    178      -3.5353      2.00000
    179      -3.5284      2.00000
    180      -3.5232      2.00000
    181      -3.5200      2.00000
    182      -3.5150      2.00000
    183      -3.5084      2.00000
    184      -3.4977      2.00000
    185      -3.4919      2.00000
    186      -3.4795      2.00000
    187      -3.4584      2.00000
    188      -3.4473      2.00000
    189      -3.4359      2.00000
    190      -3.4252      2.00000
    191      -3.4101      2.00000
    192      -3.3854      2.00000
    193      -3.3674      2.00000
    194      -3.3586      2.00000
    195      -3.3393      2.00000
    196      -3.3175      2.00000
    197      -3.3093      2.00000
    198      -3.2976      2.00000
    199      -3.2839      2.00000
    200      -3.2598      2.00000
    201      -3.2559      2.00000
    202      -3.2522      2.00000
    203      -3.2489      2.00000
    204      -3.2451      2.00000
    205      -3.2397      2.00000
    206      -3.2300      2.00000
    207      -3.2210      2.00000
    208      -3.2093      2.00000
    209      -3.1961      2.00000
    210      -3.1867      2.00000
    211      -3.1779      2.00000
    212      -3.1726      2.00000
    213      -3.1650      2.00000
    214      -3.1591      2.00000
    215      -3.1540      2.00000
    216      -3.1498      2.00000
    217      -3.1457      2.00000
    218      -3.1356      2.00000
    219      -3.1329      2.00000
    220      -3.1300      2.00000
    221      -3.1229      2.00000
    222      -3.1158      2.00000
    223      -3.1048      2.00000
    224      -3.0995      2.00000
    225      -3.0925      2.00000
    226      -3.0875      2.00000
    227      -3.0829      2.00000
    228      -3.0797      2.00000
    229      -3.0781      2.00000
    230      -3.0738      2.00000
    231      -3.0714      2.00000
    232      -3.0658      2.00000
    233      -3.0630      2.00000
    234      -3.0572      2.00000
    235      -3.0541      2.00000
    236      -3.0459      2.00000
    237      -3.0349      2.00000
    238      -3.0248      2.00000
    239      -3.0194      2.00000
    240      -3.0133      2.00000
    241      -2.9990      2.00000
    242      -2.9877      2.00000
    243      -2.9842      2.00000
    244      -2.9749      2.00000
    245      -2.9667      2.00000
    246      -2.9575      2.00000
    247      -2.9548      2.00000
    248      -2.9516      2.00000
    249      -2.9487      2.00000
    250      -2.9453      2.00000
    251      -2.9377      2.00000
    252      -2.9247      2.00000
    253      -2.9170      2.00000
    254      -2.9152      2.00000
    255      -2.9040      2.00000
    256      -2.8884      2.00000
    257      -2.8742      2.00000
    258      -2.8690      2.00000
    259      -2.8599      2.00000
    260      -2.7165      2.00000
    261      -2.6461      2.00000
    262      -2.5693      2.00000
    263      -2.5436      2.00000
    264      -2.5404      2.00000
    265      -2.5167      2.00000
    266      -2.4216      2.00000
    267      -2.3080      2.00000
    268      -2.2580      2.00000
    269      -2.1139      2.00000
    270      -1.9428      2.00000
    271      -1.8373      2.00000
    272      -1.6777      2.00110
    273      -1.4598      1.71958
    274      -1.3313      0.01820
    275      -1.0190     -0.00000
    276      -0.9855     -0.00000
    277      -0.7981     -0.00000
    278      -0.7862     -0.00000
    279      -0.7641     -0.00000
    280      -0.5993     -0.00000
    281      -0.5708     -0.00000
    282      -0.3441     -0.00000
    283      -0.3059     -0.00000
    284      -0.1872     -0.00000
    285      -0.0401     -0.00000
    286       0.2749     -0.00000
    287       0.4426     -0.00000
    288       0.5570     -0.00000
    289       0.9518     -0.00000
    290       0.9982     -0.00000
    291       1.0424     -0.00000
    292       1.2252     -0.00000
    293       1.2388     -0.00000
    294       1.3427      0.00000
    295       1.4062      0.00000
    296       1.4712      0.00000
    297       1.5454      0.00000
    298       1.6408      0.00000
    299       1.6858      0.00000
    300       1.7357      0.00000
    301       1.8691      0.00000
    302       1.9294      0.00000
    303       1.9750      0.00000
    304       2.1930      0.00000
    305       2.2994      0.00000
    306       2.4078      0.00000
    307       2.4811      0.00000
    308       2.7973      0.00000
    309       3.0965      0.00000
    310       3.2112      0.00000
    311       3.5061      0.00000
    312       3.6697      0.00000
    313       3.7525      0.00000
    314       3.7846      0.00000
    315       3.8441      0.00000
    316       3.9111      0.00000
    317       3.9818      0.00000
    318       4.0253      0.00000
    319       4.0694      0.00000
    320       4.1038      0.00000
    321       4.2162      0.00000
    322       4.2652      0.00000
    323       4.2896      0.00000
    324       4.3140      0.00000
    325       4.3409      0.00000
    326       4.4170      0.00000
    327       4.4844      0.00000
    328       4.5740      0.00000

 k-point    11 :       0.4000    0.4000    0.0000
  band No.  band energies     occupation 
      1     -23.3927      2.00000
      2     -21.3725      2.00000
      3     -10.8890      2.00000
      4      -9.5068      2.00000
      5      -9.2966      2.00000
      6      -9.1474      2.00000
      7      -9.0153      2.00000
      8      -8.8205      2.00000
      9      -7.3255      2.00000
     10      -7.2468      2.00000
     11      -7.1747      2.00000
     12      -7.1015      2.00000
     13      -7.0738      2.00000
     14      -6.9453      2.00000
     15      -6.9177      2.00000
     16      -6.8036      2.00000
     17      -6.7669      2.00000
     18      -6.6776      2.00000
     19      -6.6116      2.00000
     20      -6.5839      2.00000
     21      -6.5224      2.00000
     22      -6.4946      2.00000
     23      -6.1014      2.00000
     24      -6.0339      2.00000
     25      -6.0196      2.00000
     26      -5.9401      2.00000
     27      -5.9334      2.00000
     28      -5.9026      2.00000
     29      -5.8926      2.00000
     30      -5.8842      2.00000
     31      -5.8391      2.00000
     32      -5.8274      2.00000
     33      -5.8227      2.00000
     34      -5.7599      2.00000
     35      -5.7558      2.00000
     36      -5.7214      2.00000
     37      -5.6880      2.00000
     38      -5.6809      2.00000
     39      -5.5972      2.00000
     40      -5.5579      2.00000
     41      -5.5476      2.00000
     42      -5.5348      2.00000
     43      -5.4959      2.00000
     44      -5.4649      2.00000
     45      -5.4638      2.00000
     46      -5.4591      2.00000
     47      -5.4471      2.00000
     48      -5.3471      2.00000
     49      -5.3210      2.00000
     50      -5.3168      2.00000
     51      -5.2701      2.00000
     52      -5.2329      2.00000
     53      -5.2171      2.00000
     54      -5.2067      2.00000
     55      -5.1984      2.00000
     56      -5.1950      2.00000
     57      -5.1410      2.00000
     58      -5.1319      2.00000
     59      -5.1248      2.00000
     60      -5.1049      2.00000
     61      -5.0892      2.00000
     62      -5.0417      2.00000
     63      -5.0287      2.00000
     64      -5.0002      2.00000
     65      -4.9929      2.00000
     66      -4.9861      2.00000
     67      -4.9610      2.00000
     68      -4.9578      2.00000
     69      -4.9437      2.00000
     70      -4.9368      2.00000
     71      -4.9308      2.00000
     72      -4.9058      2.00000
     73      -4.8893      2.00000
     74      -4.8849      2.00000
     75      -4.8718      2.00000
     76      -4.8653      2.00000
     77      -4.8499      2.00000
     78      -4.8432      2.00000
     79      -4.8396      2.00000
     80      -4.8279      2.00000
     81      -4.8128      2.00000
     82      -4.8075      2.00000
     83      -4.7738      2.00000
     84      -4.7653      2.00000
     85      -4.7602      2.00000
     86      -4.7523      2.00000
     87      -4.7318      2.00000
     88      -4.6970      2.00000
     89      -4.6857      2.00000
     90      -4.6662      2.00000
     91      -4.6572      2.00000
     92      -4.6479      2.00000
     93      -4.6283      2.00000
     94      -4.6091      2.00000
     95      -4.5861      2.00000
     96      -4.5648      2.00000
     97      -4.5391      2.00000
     98      -4.5253      2.00000
     99      -4.4991      2.00000
    100      -4.4899      2.00000
    101      -4.4843      2.00000
    102      -4.4704      2.00000
    103      -4.4583      2.00000
    104      -4.4567      2.00000
    105      -4.4382      2.00000
    106      -4.4292      2.00000
    107      -4.4216      2.00000
    108      -4.4125      2.00000
    109      -4.4006      2.00000
    110      -4.3916      2.00000
    111      -4.3798      2.00000
    112      -4.3606      2.00000
    113      -4.3372      2.00000
    114      -4.3295      2.00000
    115      -4.3254      2.00000
    116      -4.3159      2.00000
    117      -4.3062      2.00000
    118      -4.2860      2.00000
    119      -4.2711      2.00000
    120      -4.2554      2.00000
    121      -4.2392      2.00000
    122      -4.2311      2.00000
    123      -4.2190      2.00000
    124      -4.1943      2.00000
    125      -4.1816      2.00000
    126      -4.1668      2.00000
    127      -4.1603      2.00000
    128      -4.1516      2.00000
    129      -4.1428      2.00000
    130      -4.1360      2.00000
    131      -4.1176      2.00000
    132      -4.1035      2.00000
    133      -4.0961      2.00000
    134      -4.0767      2.00000
    135      -4.0693      2.00000
    136      -4.0604      2.00000
    137      -4.0458      2.00000
    138      -4.0375      2.00000
    139      -4.0269      2.00000
    140      -4.0095      2.00000
    141      -3.9958      2.00000
    142      -3.9884      2.00000
    143      -3.9677      2.00000
    144      -3.9479      2.00000
    145      -3.9262      2.00000
    146      -3.9111      2.00000
    147      -3.9074      2.00000
    148      -3.8957      2.00000
    149      -3.8724      2.00000
    150      -3.8271      2.00000
    151      -3.8162      2.00000
    152      -3.8114      2.00000
    153      -3.8042      2.00000
    154      -3.7707      2.00000
    155      -3.7669      2.00000
    156      -3.7645      2.00000
    157      -3.7538      2.00000
    158      -3.7490      2.00000
    159      -3.7413      2.00000
    160      -3.7347      2.00000
    161      -3.7276      2.00000
    162      -3.7198      2.00000
    163      -3.7192      2.00000
    164      -3.7088      2.00000
    165      -3.7042      2.00000
    166      -3.6953      2.00000
    167      -3.6894      2.00000
    168      -3.6808      2.00000
    169      -3.6758      2.00000
    170      -3.6381      2.00000
    171      -3.6360      2.00000
    172      -3.6211      2.00000
    173      -3.6165      2.00000
    174      -3.6009      2.00000
    175      -3.5915      2.00000
    176      -3.5800      2.00000
    177      -3.5630      2.00000
    178      -3.5560      2.00000
    179      -3.5518      2.00000
    180      -3.5407      2.00000
    181      -3.5258      2.00000
    182      -3.5160      2.00000
    183      -3.5075      2.00000
    184      -3.5031      2.00000
    185      -3.4880      2.00000
    186      -3.4785      2.00000
    187      -3.4671      2.00000
    188      -3.4454      2.00000
    189      -3.4374      2.00000
    190      -3.4326      2.00000
    191      -3.4190      2.00000
    192      -3.4063      2.00000
    193      -3.3951      2.00000
    194      -3.3624      2.00000
    195      -3.3436      2.00000
    196      -3.3324      2.00000
    197      -3.3053      2.00000
    198      -3.2934      2.00000
    199      -3.2801      2.00000
    200      -3.2594      2.00000
    201      -3.2497      2.00000
    202      -3.2413      2.00000
    203      -3.2331      2.00000
    204      -3.2283      2.00000
    205      -3.2241      2.00000
    206      -3.2121      2.00000
    207      -3.2099      2.00000
    208      -3.1992      2.00000
    209      -3.1940      2.00000
    210      -3.1876      2.00000
    211      -3.1840      2.00000
    212      -3.1793      2.00000
    213      -3.1719      2.00000
    214      -3.1577      2.00000
    215      -3.1554      2.00000
    216      -3.1484      2.00000
    217      -3.1426      2.00000
    218      -3.1323      2.00000
    219      -3.1290      2.00000
    220      -3.1235      2.00000
    221      -3.1198      2.00000
    222      -3.1170      2.00000
    223      -3.1146      2.00000
    224      -3.1136      2.00000
    225      -3.1088      2.00000
    226      -3.1072      2.00000
    227      -3.1044      2.00000
    228      -3.1006      2.00000
    229      -3.0975      2.00000
    230      -3.0927      2.00000
    231      -3.0881      2.00000
    232      -3.0852      2.00000
    233      -3.0820      2.00000
    234      -3.0775      2.00000
    235      -3.0744      2.00000
    236      -3.0638      2.00000
    237      -3.0549      2.00000
    238      -3.0365      2.00000
    239      -3.0133      2.00000
    240      -2.9980      2.00000
    241      -2.9859      2.00000
    242      -2.9854      2.00000
    243      -2.9769      2.00000
    244      -2.9644      2.00000
    245      -2.9593      2.00000
    246      -2.9530      2.00000
    247      -2.9462      2.00000
    248      -2.9408      2.00000
    249      -2.9374      2.00000
    250      -2.9318      2.00000
    251      -2.9288      2.00000
    252      -2.9242      2.00000
    253      -2.9222      2.00000
    254      -2.9159      2.00000
    255      -2.9133      2.00000
    256      -2.9088      2.00000
    257      -2.8996      2.00000
    258      -2.8974      2.00000
    259      -2.8491      2.00000
    260      -2.7771      2.00000
    261      -2.6549      2.00000
    262      -2.6041      2.00000
    263      -2.5582      2.00000
    264      -2.5408      2.00000
    265      -2.4915      2.00000
    266      -2.2291      2.00000
    267      -2.0828      2.00000
    268      -2.0290      2.00000
    269      -1.8694      2.00000
    270      -1.7012      2.00033
    271      -1.6318      2.00792
    272      -1.5805      2.03806
    273      -1.5401      2.06990
    274      -1.5109      2.04874
    275      -1.4260      1.24054
    276      -1.3518      0.16149
    277      -1.2161     -0.01838
    278      -1.1721     -0.00364
    279      -1.0982     -0.00009
    280      -1.0047     -0.00000
    281      -0.7565     -0.00000
    282      -0.0429     -0.00000
    283       0.2927     -0.00000
    284       0.3691     -0.00000
    285       0.4216     -0.00000
    286       0.7141     -0.00000
    287       0.7843     -0.00000
    288       0.9452     -0.00000
    289       0.9754     -0.00000
    290       0.9919     -0.00000
    291       1.0214     -0.00000
    292       1.0839     -0.00000
    293       1.1120     -0.00000
    294       1.1287     -0.00000
    295       1.2276     -0.00000
    296       1.3193      0.00000
    297       1.3922      0.00000
    298       1.4469      0.00000
    299       1.5265      0.00000
    300       1.5816      0.00000
    301       1.6631      0.00000
    302       1.7082      0.00000
    303       2.0031      0.00000
    304       2.2238      0.00000
    305       2.3194      0.00000
    306       2.5127      0.00000
    307       2.7619      0.00000
    308       2.8743      0.00000
    309       3.3046      0.00000
    310       3.4962      0.00000
    311       3.6156      0.00000
    312       3.6619      0.00000
    313       3.7851      0.00000
    314       3.8220      0.00000
    315       3.8826      0.00000
    316       3.9579      0.00000
    317       4.0061      0.00000
    318       4.0738      0.00000
    319       4.1121      0.00000
    320       4.1698      0.00000
    321       4.1984      0.00000
    322       4.2265      0.00000
    323       4.2803      0.00000
    324       4.3475      0.00000
    325       4.4136      0.00000
    326       4.4494      0.00000
    327       4.5047      0.00000
    328       4.5802      0.00000

 k-point    12 :      -0.4000    0.4000    0.0000
  band No.  band energies     occupation 
      1     -23.3927      2.00000
      2     -21.3725      2.00000
      3     -10.8890      2.00000
      4      -9.5068      2.00000
      5      -9.2966      2.00000
      6      -9.1473      2.00000
      7      -9.0154      2.00000
      8      -8.8205      2.00000
      9      -7.3255      2.00000
     10      -7.2468      2.00000
     11      -7.1746      2.00000
     12      -7.1014      2.00000
     13      -7.0738      2.00000
     14      -6.9453      2.00000
     15      -6.9177      2.00000
     16      -6.8036      2.00000
     17      -6.7669      2.00000
     18      -6.6776      2.00000
     19      -6.6116      2.00000
     20      -6.5839      2.00000
     21      -6.5224      2.00000
     22      -6.4947      2.00000
     23      -6.1014      2.00000
     24      -6.0339      2.00000
     25      -6.0196      2.00000
     26      -5.9401      2.00000
     27      -5.9334      2.00000
     28      -5.9026      2.00000
     29      -5.8926      2.00000
     30      -5.8842      2.00000
     31      -5.8391      2.00000
     32      -5.8274      2.00000
     33      -5.8227      2.00000
     34      -5.7599      2.00000
     35      -5.7558      2.00000
     36      -5.7214      2.00000
     37      -5.6880      2.00000
     38      -5.6809      2.00000
     39      -5.5972      2.00000
     40      -5.5579      2.00000
     41      -5.5476      2.00000
     42      -5.5348      2.00000
     43      -5.4959      2.00000
     44      -5.4649      2.00000
     45      -5.4638      2.00000
     46      -5.4591      2.00000
     47      -5.4471      2.00000
     48      -5.3471      2.00000
     49      -5.3210      2.00000
     50      -5.3168      2.00000
     51      -5.2701      2.00000
     52      -5.2329      2.00000
     53      -5.2171      2.00000
     54      -5.2067      2.00000
     55      -5.1984      2.00000
     56      -5.1950      2.00000
     57      -5.1410      2.00000
     58      -5.1319      2.00000
     59      -5.1248      2.00000
     60      -5.1049      2.00000
     61      -5.0892      2.00000
     62      -5.0417      2.00000
     63      -5.0287      2.00000
     64      -5.0001      2.00000
     65      -4.9930      2.00000
     66      -4.9861      2.00000
     67      -4.9610      2.00000
     68      -4.9577      2.00000
     69      -4.9437      2.00000
     70      -4.9368      2.00000
     71      -4.9309      2.00000
     72      -4.9058      2.00000
     73      -4.8893      2.00000
     74      -4.8849      2.00000
     75      -4.8718      2.00000
     76      -4.8653      2.00000
     77      -4.8499      2.00000
     78      -4.8432      2.00000
     79      -4.8396      2.00000
     80      -4.8279      2.00000
     81      -4.8128      2.00000
     82      -4.8075      2.00000
     83      -4.7738      2.00000
     84      -4.7653      2.00000
     85      -4.7602      2.00000
     86      -4.7523      2.00000
     87      -4.7318      2.00000
     88      -4.6970      2.00000
     89      -4.6857      2.00000
     90      -4.6662      2.00000
     91      -4.6572      2.00000
     92      -4.6479      2.00000
     93      -4.6283      2.00000
     94      -4.6092      2.00000
     95      -4.5861      2.00000
     96      -4.5648      2.00000
     97      -4.5391      2.00000
     98      -4.5253      2.00000
     99      -4.4991      2.00000
    100      -4.4899      2.00000
    101      -4.4843      2.00000
    102      -4.4705      2.00000
    103      -4.4583      2.00000
    104      -4.4567      2.00000
    105      -4.4382      2.00000
    106      -4.4292      2.00000
    107      -4.4216      2.00000
    108      -4.4125      2.00000
    109      -4.4006      2.00000
    110      -4.3915      2.00000
    111      -4.3798      2.00000
    112      -4.3606      2.00000
    113      -4.3372      2.00000
    114      -4.3295      2.00000
    115      -4.3254      2.00000
    116      -4.3159      2.00000
    117      -4.3061      2.00000
    118      -4.2860      2.00000
    119      -4.2711      2.00000
    120      -4.2554      2.00000
    121      -4.2392      2.00000
    122      -4.2310      2.00000
    123      -4.2190      2.00000
    124      -4.1943      2.00000
    125      -4.1816      2.00000
    126      -4.1668      2.00000
    127      -4.1603      2.00000
    128      -4.1517      2.00000
    129      -4.1428      2.00000
    130      -4.1360      2.00000
    131      -4.1176      2.00000
    132      -4.1034      2.00000
    133      -4.0961      2.00000
    134      -4.0767      2.00000
    135      -4.0693      2.00000
    136      -4.0605      2.00000
    137      -4.0458      2.00000
    138      -4.0376      2.00000
    139      -4.0267      2.00000
    140      -4.0095      2.00000
    141      -3.9958      2.00000
    142      -3.9884      2.00000
    143      -3.9677      2.00000
    144      -3.9479      2.00000
    145      -3.9262      2.00000
    146      -3.9111      2.00000
    147      -3.9074      2.00000
    148      -3.8956      2.00000
    149      -3.8724      2.00000
    150      -3.8271      2.00000
    151      -3.8162      2.00000
    152      -3.8115      2.00000
    153      -3.8042      2.00000
    154      -3.7707      2.00000
    155      -3.7669      2.00000
    156      -3.7645      2.00000
    157      -3.7539      2.00000
    158      -3.7490      2.00000
    159      -3.7413      2.00000
    160      -3.7347      2.00000
    161      -3.7277      2.00000
    162      -3.7198      2.00000
    163      -3.7192      2.00000
    164      -3.7088      2.00000
    165      -3.7042      2.00000
    166      -3.6953      2.00000
    167      -3.6895      2.00000
    168      -3.6808      2.00000
    169      -3.6758      2.00000
    170      -3.6381      2.00000
    171      -3.6359      2.00000
    172      -3.6211      2.00000
    173      -3.6166      2.00000
    174      -3.6009      2.00000
    175      -3.5915      2.00000
    176      -3.5800      2.00000
    177      -3.5631      2.00000
    178      -3.5559      2.00000
    179      -3.5518      2.00000
    180      -3.5406      2.00000
    181      -3.5258      2.00000
    182      -3.5160      2.00000
    183      -3.5076      2.00000
    184      -3.5031      2.00000
    185      -3.4880      2.00000
    186      -3.4786      2.00000
    187      -3.4671      2.00000
    188      -3.4454      2.00000
    189      -3.4373      2.00000
    190      -3.4326      2.00000
    191      -3.4189      2.00000
    192      -3.4063      2.00000
    193      -3.3952      2.00000
    194      -3.3624      2.00000
    195      -3.3435      2.00000
    196      -3.3323      2.00000
    197      -3.3053      2.00000
    198      -3.2934      2.00000
    199      -3.2801      2.00000
    200      -3.2594      2.00000
    201      -3.2497      2.00000
    202      -3.2413      2.00000
    203      -3.2331      2.00000
    204      -3.2283      2.00000
    205      -3.2241      2.00000
    206      -3.2121      2.00000
    207      -3.2099      2.00000
    208      -3.1992      2.00000
    209      -3.1940      2.00000
    210      -3.1876      2.00000
    211      -3.1840      2.00000
    212      -3.1793      2.00000
    213      -3.1719      2.00000
    214      -3.1577      2.00000
    215      -3.1554      2.00000
    216      -3.1484      2.00000
    217      -3.1426      2.00000
    218      -3.1323      2.00000
    219      -3.1290      2.00000
    220      -3.1235      2.00000
    221      -3.1198      2.00000
    222      -3.1170      2.00000
    223      -3.1146      2.00000
    224      -3.1136      2.00000
    225      -3.1088      2.00000
    226      -3.1072      2.00000
    227      -3.1044      2.00000
    228      -3.1007      2.00000
    229      -3.0975      2.00000
    230      -3.0927      2.00000
    231      -3.0881      2.00000
    232      -3.0852      2.00000
    233      -3.0820      2.00000
    234      -3.0775      2.00000
    235      -3.0744      2.00000
    236      -3.0638      2.00000
    237      -3.0549      2.00000
    238      -3.0365      2.00000
    239      -3.0133      2.00000
    240      -2.9980      2.00000
    241      -2.9858      2.00000
    242      -2.9855      2.00000
    243      -2.9769      2.00000
    244      -2.9645      2.00000
    245      -2.9593      2.00000
    246      -2.9530      2.00000
    247      -2.9462      2.00000
    248      -2.9408      2.00000
    249      -2.9375      2.00000
    250      -2.9317      2.00000
    251      -2.9288      2.00000
    252      -2.9241      2.00000
    253      -2.9222      2.00000
    254      -2.9159      2.00000
    255      -2.9132      2.00000
    256      -2.9088      2.00000
    257      -2.8996      2.00000
    258      -2.8974      2.00000
    259      -2.8491      2.00000
    260      -2.7771      2.00000
    261      -2.6549      2.00000
    262      -2.6043      2.00000
    263      -2.5580      2.00000
    264      -2.5408      2.00000
    265      -2.4915      2.00000
    266      -2.2290      2.00000
    267      -2.0828      2.00000
    268      -2.0290      2.00000
    269      -1.8694      2.00000
    270      -1.7012      2.00033
    271      -1.6318      2.00792
    272      -1.5805      2.03808
    273      -1.5401      2.06990
    274      -1.5109      2.04876
    275      -1.4260      1.24007
    276      -1.3519      0.16180
    277      -1.2161     -0.01840
    278      -1.1722     -0.00366
    279      -1.0982     -0.00009
    280      -1.0047     -0.00000
    281      -0.7564     -0.00000
    282      -0.0429     -0.00000
    283       0.2927     -0.00000
    284       0.3691     -0.00000
    285       0.4216     -0.00000
    286       0.7142     -0.00000
    287       0.7842     -0.00000
    288       0.9452     -0.00000
    289       0.9754     -0.00000
    290       0.9918     -0.00000
    291       1.0214     -0.00000
    292       1.0839     -0.00000
    293       1.1120     -0.00000
    294       1.1286     -0.00000
    295       1.2275     -0.00000
    296       1.3193      0.00000
    297       1.3922      0.00000
    298       1.4469      0.00000
    299       1.5265      0.00000
    300       1.5817      0.00000
    301       1.6630      0.00000
    302       1.7083      0.00000
    303       2.0031      0.00000
    304       2.2239      0.00000
    305       2.3193      0.00000
    306       2.5125      0.00000
    307       2.7624      0.00000
    308       2.8738      0.00000
    309       3.3047      0.00000
    310       3.4967      0.00000
    311       3.6155      0.00000
    312       3.6619      0.00000
    313       3.7850      0.00000
    314       3.8219      0.00000
    315       3.8826      0.00000
    316       3.9579      0.00000
    317       4.0061      0.00000
    318       4.0738      0.00000
    319       4.1117      0.00000
    320       4.1694      0.00000
    321       4.1980      0.00000
    322       4.2265      0.00000
    323       4.2821      0.00000
    324       4.3563      0.00000
    325       4.4113      0.00000
    326       4.4622      0.00000
    327       4.5030      0.00000
    328       4.5792      0.00000

 k-point    13 :      -0.2000    0.4000    0.0000
  band No.  band energies     occupation 
      1     -23.3926      2.00000
      2     -21.3725      2.00000
      3     -10.8887      2.00000
      4      -9.6325      2.00000
      5      -9.3642      2.00000
      6      -9.1239      2.00000
      7      -8.7780      2.00000
      8      -8.5021      2.00000
      9      -7.8546      2.00000
     10      -7.5966      2.00000
     11      -7.2472      2.00000
     12      -7.2190      2.00000
     13      -7.1628      2.00000
     14      -7.0150      2.00000
     15      -6.7802      2.00000
     16      -6.7355      2.00000
     17      -6.6879      2.00000
     18      -6.5789      2.00000
     19      -6.4074      2.00000
     20      -6.3688      2.00000
     21      -6.3438      2.00000
     22      -6.2947      2.00000
     23      -6.1958      2.00000
     24      -6.1345      2.00000
     25      -6.1290      2.00000
     26      -5.9795      2.00000
     27      -5.9658      2.00000
     28      -5.9366      2.00000
     29      -5.8911      2.00000
     30      -5.8454      2.00000
     31      -5.8293      2.00000
     32      -5.7938      2.00000
     33      -5.7910      2.00000
     34      -5.7299      2.00000
     35      -5.6931      2.00000
     36      -5.6690      2.00000
     37      -5.6277      2.00000
     38      -5.6077      2.00000
     39      -5.5944      2.00000
     40      -5.5773      2.00000
     41      -5.5408      2.00000
     42      -5.5365      2.00000
     43      -5.5310      2.00000
     44      -5.4835      2.00000
     45      -5.4496      2.00000
     46      -5.4456      2.00000
     47      -5.4323      2.00000
     48      -5.4051      2.00000
     49      -5.3486      2.00000
     50      -5.2991      2.00000
     51      -5.2972      2.00000
     52      -5.2596      2.00000
     53      -5.2548      2.00000
     54      -5.2518      2.00000
     55      -5.2471      2.00000
     56      -5.2213      2.00000
     57      -5.2090      2.00000
     58      -5.1925      2.00000
     59      -5.1563      2.00000
     60      -5.0762      2.00000
     61      -5.0550      2.00000
     62      -5.0472      2.00000
     63      -5.0337      2.00000
     64      -5.0292      2.00000
     65      -5.0237      2.00000
     66      -5.0060      2.00000
     67      -5.0002      2.00000
     68      -4.9930      2.00000
     69      -4.9859      2.00000
     70      -4.9405      2.00000
     71      -4.9162      2.00000
     72      -4.9139      2.00000
     73      -4.9050      2.00000
     74      -4.9009      2.00000
     75      -4.8823      2.00000
     76      -4.8412      2.00000
     77      -4.8208      2.00000
     78      -4.8117      2.00000
     79      -4.7731      2.00000
     80      -4.7646      2.00000
     81      -4.7486      2.00000
     82      -4.7422      2.00000
     83      -4.7354      2.00000
     84      -4.7198      2.00000
     85      -4.7124      2.00000
     86      -4.6816      2.00000
     87      -4.6683      2.00000
     88      -4.6631      2.00000
     89      -4.6541      2.00000
     90      -4.6463      2.00000
     91      -4.6342      2.00000
     92      -4.6177      2.00000
     93      -4.6127      2.00000
     94      -4.6022      2.00000
     95      -4.5883      2.00000
     96      -4.5684      2.00000
     97      -4.5586      2.00000
     98      -4.5514      2.00000
     99      -4.5463      2.00000
    100      -4.5407      2.00000
    101      -4.5218      2.00000
    102      -4.5070      2.00000
    103      -4.4999      2.00000
    104      -4.4790      2.00000
    105      -4.4688      2.00000
    106      -4.4532      2.00000
    107      -4.4298      2.00000
    108      -4.4228      2.00000
    109      -4.4124      2.00000
    110      -4.3946      2.00000
    111      -4.3541      2.00000
    112      -4.3175      2.00000
    113      -4.3009      2.00000
    114      -4.2867      2.00000
    115      -4.2682      2.00000
    116      -4.2618      2.00000
    117      -4.2523      2.00000
    118      -4.2500      2.00000
    119      -4.2454      2.00000
    120      -4.2409      2.00000
    121      -4.2313      2.00000
    122      -4.2258      2.00000
    123      -4.2200      2.00000
    124      -4.2109      2.00000
    125      -4.1997      2.00000
    126      -4.1852      2.00000
    127      -4.1613      2.00000
    128      -4.1530      2.00000
    129      -4.1439      2.00000
    130      -4.1415      2.00000
    131      -4.1286      2.00000
    132      -4.1219      2.00000
    133      -4.1189      2.00000
    134      -4.1172      2.00000
    135      -4.1131      2.00000
    136      -4.0956      2.00000
    137      -4.0764      2.00000
    138      -4.0592      2.00000
    139      -4.0369      2.00000
    140      -4.0282      2.00000
    141      -4.0126      2.00000
    142      -4.0019      2.00000
    143      -3.9858      2.00000
    144      -3.9762      2.00000
    145      -3.9713      2.00000
    146      -3.9699      2.00000
    147      -3.9635      2.00000
    148      -3.8959      2.00000
    149      -3.8761      2.00000
    150      -3.8695      2.00000
    151      -3.8470      2.00000
    152      -3.8417      2.00000
    153      -3.8391      2.00000
    154      -3.8160      2.00000
    155      -3.7958      2.00000
    156      -3.7833      2.00000
    157      -3.7771      2.00000
    158      -3.7658      2.00000
    159      -3.7499      2.00000
    160      -3.7344      2.00000
    161      -3.7290      2.00000
    162      -3.7214      2.00000
    163      -3.7096      2.00000
    164      -3.6928      2.00000
    165      -3.6841      2.00000
    166      -3.6700      2.00000
    167      -3.6631      2.00000
    168      -3.6585      2.00000
    169      -3.6501      2.00000
    170      -3.6469      2.00000
    171      -3.6254      2.00000
    172      -3.6090      2.00000
    173      -3.5934      2.00000
    174      -3.5792      2.00000
    175      -3.5619      2.00000
    176      -3.5535      2.00000
    177      -3.5395      2.00000
    178      -3.5353      2.00000
    179      -3.5284      2.00000
    180      -3.5232      2.00000
    181      -3.5200      2.00000
    182      -3.5150      2.00000
    183      -3.5084      2.00000
    184      -3.4977      2.00000
    185      -3.4919      2.00000
    186      -3.4795      2.00000
    187      -3.4584      2.00000
    188      -3.4472      2.00000
    189      -3.4360      2.00000
    190      -3.4252      2.00000
    191      -3.4101      2.00000
    192      -3.3854      2.00000
    193      -3.3673      2.00000
    194      -3.3585      2.00000
    195      -3.3392      2.00000
    196      -3.3176      2.00000
    197      -3.3092      2.00000
    198      -3.2976      2.00000
    199      -3.2839      2.00000
    200      -3.2598      2.00000
    201      -3.2559      2.00000
    202      -3.2522      2.00000
    203      -3.2489      2.00000
    204      -3.2451      2.00000
    205      -3.2397      2.00000
    206      -3.2301      2.00000
    207      -3.2210      2.00000
    208      -3.2093      2.00000
    209      -3.1961      2.00000
    210      -3.1867      2.00000
    211      -3.1779      2.00000
    212      -3.1726      2.00000
    213      -3.1650      2.00000
    214      -3.1591      2.00000
    215      -3.1540      2.00000
    216      -3.1498      2.00000
    217      -3.1457      2.00000
    218      -3.1356      2.00000
    219      -3.1328      2.00000
    220      -3.1300      2.00000
    221      -3.1229      2.00000
    222      -3.1158      2.00000
    223      -3.1048      2.00000
    224      -3.0995      2.00000
    225      -3.0925      2.00000
    226      -3.0875      2.00000
    227      -3.0829      2.00000
    228      -3.0797      2.00000
    229      -3.0781      2.00000
    230      -3.0738      2.00000
    231      -3.0714      2.00000
    232      -3.0658      2.00000
    233      -3.0630      2.00000
    234      -3.0573      2.00000
    235      -3.0541      2.00000
    236      -3.0459      2.00000
    237      -3.0349      2.00000
    238      -3.0248      2.00000
    239      -3.0194      2.00000
    240      -3.0132      2.00000
    241      -2.9990      2.00000
    242      -2.9877      2.00000
    243      -2.9843      2.00000
    244      -2.9749      2.00000
    245      -2.9667      2.00000
    246      -2.9575      2.00000
    247      -2.9547      2.00000
    248      -2.9517      2.00000
    249      -2.9487      2.00000
    250      -2.9453      2.00000
    251      -2.9377      2.00000
    252      -2.9247      2.00000
    253      -2.9170      2.00000
    254      -2.9152      2.00000
    255      -2.9040      2.00000
    256      -2.8884      2.00000
    257      -2.8742      2.00000
    258      -2.8690      2.00000
    259      -2.8599      2.00000
    260      -2.7166      2.00000
    261      -2.6461      2.00000
    262      -2.5692      2.00000
    263      -2.5437      2.00000
    264      -2.5404      2.00000
    265      -2.5165      2.00000
    266      -2.4214      2.00000
    267      -2.3081      2.00000
    268      -2.2580      2.00000
    269      -2.1139      2.00000
    270      -1.9428      2.00000
    271      -1.8373      2.00000
    272      -1.6777      2.00110
    273      -1.4598      1.71942
    274      -1.3314      0.01864
    275      -1.0192     -0.00000
    276      -0.9855     -0.00000
    277      -0.7981     -0.00000
    278      -0.7862     -0.00000
    279      -0.7641     -0.00000
    280      -0.5993     -0.00000
    281      -0.5707     -0.00000
    282      -0.3442     -0.00000
    283      -0.3059     -0.00000
    284      -0.1871     -0.00000
    285      -0.0401     -0.00000
    286       0.2749     -0.00000
    287       0.4426     -0.00000
    288       0.5570     -0.00000
    289       0.9518     -0.00000
    290       0.9982     -0.00000
    291       1.0424     -0.00000
    292       1.2252     -0.00000
    293       1.2388     -0.00000
    294       1.3426      0.00000
    295       1.4061      0.00000
    296       1.4712      0.00000
    297       1.5452      0.00000
    298       1.6407      0.00000
    299       1.6859      0.00000
    300       1.7356      0.00000
    301       1.8693      0.00000
    302       1.9296      0.00000
    303       1.9751      0.00000
    304       2.1928      0.00000
    305       2.2995      0.00000
    306       2.4078      0.00000
    307       2.4812      0.00000
    308       2.7966      0.00000
    309       3.0971      0.00000
    310       3.2113      0.00000
    311       3.5061      0.00000
    312       3.6696      0.00000
    313       3.7525      0.00000
    314       3.7844      0.00000
    315       3.8440      0.00000
    316       3.9109      0.00000
    317       3.9820      0.00000
    318       4.0254      0.00000
    319       4.0695      0.00000
    320       4.1039      0.00000
    321       4.2166      0.00000
    322       4.2656      0.00000
    323       4.2899      0.00000
    324       4.3140      0.00000
    325       4.3422      0.00000
    326       4.4288      0.00000
    327       4.5388      0.00000
    328       4.5561      0.00000


--------------------------------------------------------------------------------------------------------


 soft charge-density along one line, spin component           1
         0         1         2         3         4         5         6         7         8         9
 total charge-density along one line
 
 pseudopotential strength for first ion, spin component:           1
 10.207  13.573  -0.000   0.002  -0.004   0.000  -0.008   0.012
 13.573  18.049  -0.000   0.003  -0.005   0.000  -0.011   0.016
 -0.000  -0.000  -4.347   0.000   0.000   8.514  -0.000  -0.000
  0.002   0.003   0.000  -4.360  -0.009  -0.000   8.532   0.015
 -0.004  -0.005   0.000  -0.009  -4.354  -0.000   0.015   8.524
  0.000   0.000   8.514  -0.000  -0.000 -18.813   0.000   0.000
 -0.008  -0.011  -0.000   8.532   0.015   0.000 -18.834  -0.024
  0.012   0.016  -0.000   0.015   8.524   0.000  -0.024 -18.823
 total augmentation occupancy for first ion, spin component:           1
  9.236  -4.489  -0.003   0.682  -0.289  -0.001   0.138  -0.069
 -4.489   2.374   0.002  -0.443   0.234   0.000  -0.085   0.045
 -0.003   0.002   1.110  -0.002   0.001   0.073  -0.000   0.000
  0.682  -0.443  -0.002   1.923   0.188  -0.000   0.203   0.044
 -0.289   0.234   0.001   0.188   1.698   0.000   0.044   0.173
 -0.001   0.000   0.073  -0.000   0.000   0.005  -0.000   0.000
  0.138  -0.085  -0.000   0.203   0.044  -0.000   0.026   0.009
 -0.069   0.045   0.000   0.044   0.173   0.000   0.009   0.021


------------------------ aborting loop because EDIFF is reached ----------------------------------------


    CHARGE:  cpu time    0.5968: real time    0.5978
    FORLOC:  cpu time    0.0210: real time    0.0210
    FORNL :  cpu time    3.3054: real time    3.3124
    STRESS:  cpu time   10.0225: real time   10.1160
    FORCOR:  cpu time    0.0889: real time    0.0905
    FORHAR:  cpu time    0.0360: real time    0.0379
    MIXING:  cpu time    0.0062: real time    0.0062
    OFIELD:  cpu time    0.0007: real time    0.0034

  Hirshfeld charges:
            ion         q(e)     
   ------------------------------
      1     C           0.115
      2     O          -0.245
      3     O          -0.240
      4     H          -0.043
      5     Cu          0.017
      6     Cu          0.025
      7     Cu          0.034
      8     Cu          0.025
      9     Cu          0.023
     10     Cu          0.052
     11     Cu          0.091
     12     Cu          0.052
     13     Cu          0.020
     14     Cu          0.034
     15     Cu          0.054
     16     Cu          0.034
     17     Cu         -0.010
     18     Cu         -0.010
     19     Cu         -0.010
     20     Cu         -0.010
     21     Cu         -0.010
     22     Cu         -0.002
     23     Cu         -0.002
     24     Cu         -0.010
     25     Cu         -0.011
     26     Cu         -0.010
     27     Cu         -0.010
     28     Cu         -0.011
     29     Cu         -0.012
     30     Cu         -0.011
     31     Cu         -0.010
     32     Cu         -0.011
     33     Cu         -0.011
     34     Cu         -0.011
     35     Cu         -0.013
     36     Cu         -0.011
     37     Cu         -0.012
     38     Cu         -0.010
     39     Cu         -0.010
     40     Cu         -0.010
     41     Cu          0.012
     42     Cu          0.017
     43     Cu          0.018
     44     Cu          0.014
     45     Cu          0.017
     46     Cu          0.017
     47     Cu          0.017
     48     Cu          0.017
     49     Cu          0.011
     50     Cu          0.018
     51     Cu          0.018
     52     Cu          0.011

  Atomic reference data used in the T-S method for vdW correction:
            C6at              R0at           ALPHAat      REFSTATE
            (au)              (au)            (au)                
   ---------------------------------------------------------------
   C          46.600          3.590         12.000         0
   O          15.600          3.194          5.400         0
   H           6.500          3.099          4.500         0
   Cu        253.000          3.761         42.000         0

  Tkatchenko/Scheffler method for vdW energy calculation
  ---------------------------------------------------------------------------------------------

  Parameters of vdW forcefield:
            C6ts              R0ts           ALPHAts        RELVOL
            (au)              (au)            (au)                
   ---------------------------------------------------------------
   C          37.596          3.464         10.778          0.898
   O          15.263          3.182          5.341          0.989
   O          14.797          3.166          5.259          0.974
   H           5.054          2.972          3.968          0.882
   Cu        269.499          3.800         43.348          1.032
   Cu        265.814          3.792         43.050          1.025
   Cu        262.507          3.784         42.782          1.019
   Cu        266.166          3.792         43.079          1.026
   Cu        265.848          3.792         43.053          1.025
   Cu        261.686          3.782         42.715          1.017
   Cu        263.098          3.785         42.830          1.020
   Cu        261.769          3.782         42.722          1.017
   Cu        268.665          3.798         43.281          1.030
   Cu        263.650          3.786         42.875          1.021
   Cu        261.893          3.782         42.732          1.017
   Cu        263.993          3.787         42.903          1.021
   Cu        290.769          3.849         45.026          1.072
   Cu        289.222          3.845         44.906          1.069
   Cu        289.235          3.845         44.907          1.069
   Cu        290.778          3.849         45.026          1.072
   Cu        290.149          3.847         44.978          1.071
   Cu        287.721          3.842         44.789          1.066
   Cu        287.734          3.842         44.790          1.066
   Cu        290.172          3.847         44.980          1.071
   Cu        291.557          3.851         45.087          1.073
   Cu        290.137          3.847         44.977          1.071
   Cu        290.143          3.847         44.977          1.071
   Cu        291.596          3.851         45.090          1.074
   Cu        293.014          3.854         45.199          1.076
   Cu        292.345          3.852         45.148          1.075
   Cu        291.234          3.850         45.062          1.073
   Cu        291.855          3.851         45.110          1.074
   Cu        292.058          3.852         45.126          1.074
   Cu        291.833          3.851         45.108          1.074
   Cu        292.463          3.853         45.157          1.075
   Cu        291.497          3.850         45.082          1.073
   Cu        292.244          3.852         45.140          1.075
   Cu        291.509          3.850         45.083          1.073
   Cu        291.459          3.850         45.079          1.073
   Cu        291.509          3.850         45.083          1.073
   Cu        279.329          3.823         44.131          1.051
   Cu        271.826          3.806         43.534          1.037
   Cu        269.222          3.800         43.325          1.032
   Cu        273.337          3.809         43.655          1.039
   Cu        270.778          3.803         43.450          1.035
   Cu        269.062          3.799         43.313          1.031
   Cu        268.843          3.799         43.295          1.031
   Cu        270.418          3.803         43.422          1.034
   Cu        273.617          3.810         43.678          1.040
   Cu        269.889          3.801         43.379          1.033
   Cu        269.428          3.800         43.342          1.032
   Cu        272.821          3.808         43.614          1.038

  IVDW =   2
  VDW_RADIUS =    50.000 A
  VDW_IDAMPF =  0
  VDW_S6 =     1.000
  VDW_SR =     0.940
  VDW_D =    20.000
  LVDW_ONECELL = F F F
  LVDW_SAMETYPE T T T T
  LVDW_EWALD = F

  Number of pair interactions contributing to vdW energy:  344144
  Edisp (eV):  -15.19845
    FORVDW:  cpu time    7.5496: real time    7.5666

  FORCE on cell =-STRESS in cart. coord.  units (eV):
  Direction    XX          YY          ZZ          XY          YZ          ZX
  --------------------------------------------------------------------------------------
  Alpha Z   832.74572   832.74572   832.74572
  Ewald  205826.83003207747.13343************    -0.05974    -1.37448   298.22712
  Hartree223068.39753224356.19673************    -0.03658    -0.71178   171.91782
  E(xc)   -3160.63303 -3159.46968 -3166.53053     0.00067    -0.00383     0.41428
  Local  ************************446407.91224     0.07159     2.02299  -452.61185
  n-local -1105.64947 -1083.40648 -1121.91507    -0.00723     0.01317     0.32499
  augment  4545.02897  4528.04287  4571.57798     0.00409     0.00208    -1.15023
  Kinetic  4639.45206  4634.71015  4665.61733     0.02649     0.04246   -16.79442
  Fock        0.00000     0.00000     0.00000     0.00000     0.00000     0.00000
  vdW       -20.04752   -25.47283    -7.19320     0.00002     0.00082    -0.00231
  -------------------------------------------------------------------------------------
  Total     -23.83337   -21.15406    -4.73986    -0.00068    -0.00856     0.32540
  in kB     -17.89462   -15.88293    -3.55879    -0.00051    -0.00643     0.24432
  external pressure =      -12.45 kB  Pullay stress =        0.00 kB


 VOLUME and BASIS-vectors are now :
 -----------------------------------------------------------------------------
  energy-cutoff  :      400.00
  volume of cell :     2133.90
      direct lattice vectors                 reciprocal lattice vectors
    10.638000000  0.000000000  0.000000000     0.094002632  0.000000000  0.000000000
     0.000000000 10.029602584  0.000000000     0.000000000  0.099704848  0.000000000
     0.000000000  0.000000000 20.000000000     0.000000000  0.000000000  0.050000000

  length of vectors
    10.638000000 10.029602584 20.000000000     0.094002632  0.099704848  0.050000000


 FORCES acting on ions
    electron-ion (+dipol)            ewald-force                    non-local-force                 convergence-correction
 -----------------------------------------------------------------------------------------------
   -.950E+02 -.492E+00 -.897E+03   0.987E+02 0.507E+00 0.895E+03   -.373E+01 -.151E-01 0.260E+01   0.555E-06 -.209E-07 0.500E-05
   -.108E+03 0.651E+00 -.148E+04   0.123E+03 -.790E+00 0.153E+04   -.156E+02 0.139E+00 -.523E+02   -.119E-05 0.886E-08 -.516E-06
   0.194E+03 0.131E-01 -.157E+04   -.234E+03 -.422E-01 0.156E+04   0.401E+02 0.293E-01 0.235E+01   0.114E-04 0.276E-07 0.960E-05
   -.400E+02 -.279E+00 -.240E+03   0.428E+02 0.295E+00 0.238E+03   -.286E+01 -.168E-01 0.241E+01   -.965E-06 -.920E-08 0.188E-05
   0.420E+01 0.296E-01 -.247E+04   -.427E+01 -.296E-01 0.247E+04   0.712E-01 -.165E-03 0.485E+01   -.187E-05 -.691E-07 0.317E-05
   0.113E+02 0.189E+02 -.245E+04   -.113E+02 -.190E+02 0.244E+04   -.135E-01 0.456E-01 0.523E+01   -.160E-07 -.393E-05 0.563E-05
   0.221E+02 -.275E-01 -.243E+04   -.221E+02 0.273E-01 0.242E+04   0.170E-01 0.131E-03 0.552E+01   0.294E-05 0.636E-07 0.750E-05
   0.112E+02 -.189E+02 -.245E+04   -.112E+02 0.190E+02 0.244E+04   -.133E-01 -.456E-01 0.523E+01   -.107E-06 0.395E-05 0.563E-05
   0.181E+02 0.529E-01 -.244E+04   -.181E+02 -.530E-01 0.243E+04   0.196E-01 -.121E-03 0.500E+01   0.498E-05 0.138E-06 -.327E-05
   0.414E+02 0.864E+02 -.236E+04   -.415E+02 -.876E+02 0.235E+04   0.159E+00 0.128E+01 0.627E+01   0.372E-05 0.497E-06 0.191E-05
   0.127E+03 -.146E+00 -.218E+04   -.126E+03 0.149E+00 0.218E+04   -.118E+01 -.292E-02 0.211E+01   0.492E-05 0.808E-07 0.240E-05
   0.413E+02 -.863E+02 -.236E+04   -.415E+02 0.876E+02 0.235E+04   0.158E+00 -.127E+01 0.626E+01   0.359E-05 -.717E-06 0.202E-05
   -.221E+02 0.132E-01 -.245E+04   0.222E+02 -.137E-01 0.245E+04   -.153E+00 0.388E-03 0.507E+01   -.294E-05 0.132E-06 0.154E-05
   -.516E+02 0.561E+02 -.240E+04   0.517E+02 -.563E+02 0.239E+04   -.992E-01 0.218E+00 0.543E+01   -.460E-05 -.793E-06 0.707E-05
   -.120E+03 0.441E-01 -.233E+04   0.120E+03 -.436E-01 0.233E+04   -.281E+00 -.689E-03 0.520E+01   -.535E-05 0.424E-08 0.309E-05
   -.516E+02 -.561E+02 -.240E+04   0.517E+02 0.563E+02 0.239E+04   -.100E+00 -.221E+00 0.544E+01   -.452E-05 0.660E-06 0.707E-05
   0.196E+02 0.152E+02 -.935E+03   -.196E+02 -.153E+02 0.937E+03   0.876E-01 0.246E-01 -.173E+01   0.631E-05 -.903E-06 -.798E-05
   0.426E+02 0.223E+02 -.898E+03   -.422E+02 -.220E+02 0.900E+03   -.346E+00 -.304E+00 -.201E+01   0.941E-05 -.192E-05 -.617E-05
   0.426E+02 -.223E+02 -.898E+03   -.422E+02 0.220E+02 0.900E+03   -.346E+00 0.304E+00 -.201E+01   0.937E-05 0.191E-05 -.606E-05
   0.195E+02 -.152E+02 -.935E+03   -.196E+02 0.152E+02 0.936E+03   0.873E-01 -.252E-01 -.173E+01   0.610E-05 0.919E-06 -.800E-05
   -.665E+01 0.272E+02 -.913E+03   0.668E+01 -.272E+02 0.915E+03   -.287E-01 0.280E-01 -.185E+01   -.572E-06 -.195E-05 -.923E-05
   -.162E+02 0.333E+02 -.811E+03   0.162E+02 -.333E+02 0.812E+03   -.175E-01 -.181E-01 -.131E+01   0.107E-06 -.124E-06 -.102E-04
   -.161E+02 -.333E+02 -.811E+03   0.162E+02 0.333E+02 0.813E+03   -.161E-01 0.179E-01 -.131E+01   0.899E-07 0.433E-07 -.102E-04
   -.664E+01 -.271E+02 -.913E+03   0.667E+01 0.272E+02 0.915E+03   -.284E-01 -.284E-01 -.185E+01   -.509E-06 0.200E-05 -.920E-05
   -.130E+02 0.924E+01 -.945E+03   0.130E+02 -.926E+01 0.946E+03   -.551E-01 0.235E-01 -.163E+01   -.547E-05 -.352E-05 -.529E-05
   -.249E+02 0.121E+02 -.929E+03   0.248E+02 -.120E+02 0.931E+03   0.885E-01 -.658E-01 -.193E+01   -.821E-05 -.499E-05 -.445E-05
   -.249E+02 -.121E+02 -.929E+03   0.248E+02 0.120E+02 0.931E+03   0.890E-01 0.651E-01 -.193E+01   -.815E-05 0.505E-05 -.439E-05
   -.130E+02 -.923E+01 -.945E+03   0.130E+02 0.926E+01 0.946E+03   -.555E-01 -.238E-01 -.163E+01   -.526E-05 0.346E-05 -.523E-05
   0.252E+01 0.144E-03 0.107E+04   -.254E+01 -.106E-03 -.108E+04   0.157E-01 -.326E-04 0.154E+01   0.184E-06 -.137E-06 0.443E-05
   0.282E+01 0.416E+01 0.107E+04   -.284E+01 -.422E+01 -.107E+04   0.277E-01 0.674E-01 0.166E+01   -.221E-06 -.477E-05 0.445E-05
   0.448E+01 0.253E-03 0.108E+04   -.447E+01 -.510E-03 -.108E+04   -.127E-01 0.277E-03 0.192E+01   0.146E-05 -.249E-07 0.734E-05
   0.282E+01 -.416E+01 0.107E+04   -.285E+01 0.423E+01 -.107E+04   0.280E-01 -.671E-01 0.166E+01   -.241E-06 0.493E-05 0.438E-05
   0.729E+01 -.477E-02 0.108E+04   -.729E+01 0.468E-02 -.108E+04   0.538E-02 0.694E-04 0.172E+01   0.662E-05 0.123E-06 0.109E-04
   0.117E+02 0.141E+02 0.110E+04   -.117E+02 -.141E+02 -.110E+04   0.387E-01 0.278E-01 0.189E+01   0.664E-05 -.201E-07 0.121E-04
   0.151E+02 0.969E-02 0.105E+04   -.151E+02 -.995E-02 -.105E+04   0.240E-01 0.229E-03 0.733E+00   0.812E-05 -.896E-07 0.129E-04
   0.117E+02 -.141E+02 0.110E+04   -.117E+02 0.141E+02 -.110E+04   0.386E-01 -.279E-01 0.189E+01   0.648E-05 -.152E-07 0.121E-04
   -.986E+01 0.139E-01 0.108E+04   0.989E+01 -.140E-01 -.108E+04   -.329E-01 0.468E-04 0.159E+01   -.656E-05 0.159E-06 0.941E-05
   -.150E+02 0.109E+02 0.109E+04   0.150E+02 -.110E+02 -.109E+04   -.622E-01 0.110E+00 0.188E+01   -.723E-05 -.130E-05 0.736E-05
   -.215E+02 -.150E-02 0.108E+04   0.215E+02 0.179E-02 -.108E+04   0.471E-01 -.245E-03 0.170E+01   -.118E-04 0.883E-08 0.945E-05
   -.150E+02 -.109E+02 0.109E+04   0.150E+02 0.110E+02 -.109E+04   -.622E-01 -.110E+00 0.188E+01   -.712E-05 0.117E-05 0.749E-05
   0.452E+01 0.901E+00 0.256E+04   -.460E+01 -.988E+00 -.256E+04   0.605E-01 0.704E-01 -.510E+01   0.636E-06 -.310E-05 -.403E-06
   0.126E+01 -.218E+01 0.257E+04   -.124E+01 0.223E+01 -.257E+04   0.192E-01 -.192E-01 -.537E+01   0.393E-05 -.451E-05 -.141E-05
   0.127E+01 0.218E+01 0.257E+04   -.125E+01 -.224E+01 -.257E+04   0.189E-01 0.195E-01 -.537E+01   0.383E-05 0.468E-05 -.162E-05
   0.453E+01 -.926E+00 0.256E+04   -.461E+01 0.101E+01 -.256E+04   0.609E-01 -.704E-01 -.509E+01   0.527E-06 0.294E-05 -.461E-06
   -.328E+00 0.317E+01 0.257E+04   0.355E+00 -.323E+01 -.257E+04   -.232E-01 0.390E-01 -.527E+01   0.899E-06 -.287E-05 0.385E-05
   0.324E+01 -.187E+01 0.259E+04   -.328E+01 0.194E+01 -.258E+04   0.152E-02 -.780E-02 -.531E+01   0.122E-05 -.162E-05 0.576E-05
   0.321E+01 0.186E+01 0.259E+04   -.326E+01 -.193E+01 -.258E+04   0.195E-02 0.784E-02 -.531E+01   0.122E-05 0.128E-05 0.581E-05
   -.359E+00 -.318E+01 0.257E+04   0.386E+00 0.324E+01 -.257E+04   -.230E-01 -.388E-01 -.527E+01   0.855E-06 0.320E-05 0.400E-05
   -.418E+01 0.125E+01 0.256E+04   0.423E+01 -.136E+01 -.256E+04   -.345E-01 0.865E-01 -.491E+01   -.178E-05 -.201E-05 -.473E-05
   -.385E+01 -.135E+00 0.257E+04   0.381E+01 0.145E+00 -.256E+04   0.338E-01 -.261E-02 -.531E+01   -.454E-05 -.384E-05 -.627E-05
   -.384E+01 0.119E+00 0.257E+04   0.379E+01 -.129E+00 -.256E+04   0.333E-01 0.254E-02 -.531E+01   -.449E-05 0.391E-05 -.637E-05
   -.416E+01 -.125E+01 0.256E+04   0.421E+01 0.136E+01 -.256E+04   -.340E-01 -.862E-01 -.491E+01   -.160E-05 0.196E-05 -.464E-05
 -----------------------------------------------------------------------------------------------
   -.161E+02 -.132E+00 0.467E+02   0.124E-12 0.141E-12 0.364E-11   0.161E+02 0.132E+00 -.467E+02   0.108E-04 0.503E-07 0.693E-04
 
 
 POSITION                                       TOTAL-FORCE (eV/Angst)
 -----------------------------------------------------------------------------------
      5.18889      5.01464      6.18861         0.009178      0.000068     -0.001696
      5.52510      5.01149      7.36060         0.008048      0.000277     -0.006281
      3.99970      5.01423      5.68160         0.007454      0.000087      0.002688
      6.05155      5.01896      5.38589        -0.000826     -0.000296     -0.000991
     10.63470      0.00034      3.74705         0.000685     -0.000151      0.001614
     10.63791      2.50788      3.73223        -0.000254     -0.000658      0.000099
      0.00014      5.01513      3.72403         0.000504     -0.000112      0.000036
     10.63793      7.52238      3.73214        -0.000138      0.000494      0.000124
      3.54391      0.00037      3.73187        -0.001489     -0.000166      0.000046
      3.54936      2.48712      3.71476         0.000773      0.000138      0.000013
      3.54296      5.01520      3.81298         0.000383     -0.000027      0.000338
      3.54936      7.54322      3.71463         0.000630     -0.000282      0.000046
      7.10034      0.00034      3.74110        -0.000010     -0.000085     -0.000206
      7.09102      2.50024      3.72626         0.000529     -0.000008      0.000777
      7.08318      5.01519      3.75976         0.000945     -0.000197     -0.001236
      7.09098      7.53002      3.72644         0.000537     -0.000234      0.000356
      1.76311      1.25116      2.56569        -0.000359      0.000040     -0.000159
      1.77798      3.76387      2.56066         0.000259     -0.000477      0.000644
      1.77801      6.26633      2.56061         0.000235      0.000039      0.000786
      1.76312      8.77910      2.56564        -0.000413     -0.000106     -0.000237
      5.32555      1.24757      2.56131        -0.000184     -0.000201      0.000530
      5.31917      3.75325      2.53232         0.000327     -0.000189     -0.000831
      5.31916      6.27697      2.53231         0.000340     -0.000162     -0.000862
      5.32559      8.78267      2.56132        -0.000248      0.000071      0.000448
      8.87031      1.25102      2.56937         0.000232     -0.000432     -0.000048
      8.85990      3.76209      2.56872         0.000875     -0.000245     -0.000718
      8.85990      6.26809      2.56868         0.000903     -0.000025     -0.000607
      8.87027      8.77912      2.56941         0.000294      0.000459     -0.000094
     10.63748      0.00009      1.16029        -0.000164     -0.000052      0.000635
     10.63560      2.50666      1.16838        -0.000111     -0.000121     -0.000257
     10.63541      5.01489      1.17083         0.000186      0.000124      0.000194
     10.63560      7.52313      1.16834        -0.000161      0.000024     -0.000169
      3.54430      0.00011      1.16536        -0.000242     -0.000077      0.000405
      3.54318      2.50576      1.17153         0.000048     -0.000696     -0.000184
      3.54340      5.01493      1.23172        -0.000083      0.000050      0.000661
      3.54319      7.52409      1.17143         0.000062      0.000490      0.000012
      7.09497      0.00010      1.16420        -0.000528     -0.000031     -0.000317
      7.09683      2.50475      1.16749         0.000088     -0.000317      0.001061
      7.09357      5.01490      1.18993         0.000117      0.000040     -0.001098
      7.09683      7.52503      1.16760         0.000079      0.000302      0.000808
      1.77300      1.25370      0.00000        -0.017528     -0.016873     -0.005857
      1.77300      3.76110      0.00000         0.044276      0.034017      0.017020
      1.77300      6.26850      0.00000         0.044254     -0.033649      0.016442
      1.77300      8.77590      0.00000        -0.017528      0.017456     -0.006953
      5.31900      1.25370      0.00000         0.003602     -0.015650      0.008519
      5.31900      3.76110      0.00000        -0.047698      0.059879     -0.004970
      5.31900      6.26850      0.00000        -0.047452     -0.059465     -0.005020
      5.31900      8.77590      0.00000         0.004123      0.016104      0.008472
      8.86500      1.25370      0.00000         0.013544     -0.026319     -0.023105
      8.86500      3.76110      0.00000        -0.010501      0.007190      0.011149
      8.86500      6.26850      0.00000        -0.010696     -0.006755      0.011068
      8.86500      8.77590      0.00000         0.013104      0.026711     -0.023096
 -----------------------------------------------------------------------------------
    total drift:                                0.001307     -0.000163      0.000934


--------------------------------------------------------------------------------------------------------


  FREE ENERGIE OF THE ION-ELECTRON SYSTEM (eV)
  ---------------------------------------------------
  free  energy   TOTEN  =      -199.45705803 eV

  energy  without entropy=     -199.45948243  energy(sigma->0) =     -199.45786616
 


--------------------------------------------------------------------------------------------------------


    POTLOK:  cpu time    0.0751: real time    0.0783


--------------------------------------------------------------------------------------------------------


 stress matrix after NEB project (eV)
    -23.83337     -0.00068      0.32540
     -0.00068    -21.15406     -0.00856
      0.32540     -0.00856     -4.73986
  FORCES: max atom, RMS     0.010212    0.002235
  FORCE total and by dimension    0.016117    0.009178
  Stress total and by dimension   32.221141   23.833374
 Finite differences:
   Step               POTIM =   1.000000000000000E-002
   Degrees of freedom DOF   =           24
    WAVPRE:  cpu time    0.0347: real time    0.0349
 FEWALD executed in parallel
    FEWALD:  cpu time    0.0010: real time    0.0010

 real space projection operators:
  total allocation   :      34064.02 KBytes
  max/ min on nodes  :       1988.23       1533.91

    ORTHCH:  cpu time    1.6404: real time    1.6768
     LOOP+:  cpu time  500.2463: real time  502.2816


----------------------------------------- Iteration    2(   1)  ---------------------------------------


    POTLOK:  cpu time    0.0690: real time    0.0690
    SETDIJ:  cpu time    0.0043: real time    0.0043
     EDDAV:  cpu time   18.3912: real time   18.4257
       DOS:  cpu time    0.0038: real time    0.0038
    CHARGE:  cpu time    0.6112: real time    0.6131
    MIXING:  cpu time    0.0019: real time    0.0019
    --------------------------------------------
      LOOP:  cpu time   19.0835: real time   19.1202

 eigenvalue-minimisations  :  9192
 total energy-change (2. order) : 0.1187477E-01  (-0.8575704E-01)
 number of electron     545.0000298 magnetization 
 augmentation part      338.5319322 magnetization 

  free energy =  -0.184246728918E+03  energy without entropy=  -0.184248771112E+03


--------------------------------------------------------------------------------------------------------


----------------------------------------- Iteration    2(   2)  ---------------------------------------


    POTLOK:  cpu time    0.0779: real time    0.0779
    SETDIJ:  cpu time    0.0045: real time    0.0045
    EDDIAG:  cpu time    2.5428: real time    2.5537
  RMM-DIIS:  cpu time   10.4690: real time   10.4876
    ORTHCH:  cpu time    0.5560: real time    0.5570
       DOS:  cpu time    0.0035: real time    0.0035
    CHARGE:  cpu time    0.6071: real time    0.6071
    MIXING:  cpu time    0.0015: real time    0.0015
    --------------------------------------------
      LOOP:  cpu time   14.2634: real time   14.2940

 eigenvalue-minimisations  : 10420
 total energy-change (2. order) :-0.3541329E-02  (-0.4276003E-02)
 number of electron     545.0000298 magnetization 
 augmentation part      338.5344978 magnetization 

 eigenvalues of (default mixing * dielectric matrix)
  average eigenvalue GAMMA=   0.6914
  0.6914

  free energy =  -0.184250270247E+03  energy without entropy=  -0.184252330089E+03


--------------------------------------------------------------------------------------------------------


----------------------------------------- Iteration    2(   3)  ---------------------------------------


    POTLOK:  cpu time    0.0781: real time    0.0800
    SETDIJ:  cpu time    0.0044: real time    0.0044
    EDDIAG:  cpu time    2.5105: real time    2.5139
  RMM-DIIS:  cpu time   10.6469: real time   10.6602
    ORTHCH:  cpu time    0.5552: real time    0.5577
       DOS:  cpu time    0.0036: real time    0.0036
    CHARGE:  cpu time    0.5996: real time    0.6007
    MIXING:  cpu time    0.0017: real time    0.0017
    --------------------------------------------
      LOOP:  cpu time   14.4011: real time   14.4235

 eigenvalue-minimisations  : 10653
 total energy-change (2. order) : 0.5248632E-03  (-0.2529651E-03)
 number of electron     545.0000298 magnetization 
 augmentation part      338.5324778 magnetization 

 eigenvalues of (default mixing * dielectric matrix)
  average eigenvalue GAMMA=   1.3809
  0.7155  2.0464

  free energy =  -0.184249745384E+03  energy without entropy=  -0.184251792990E+03


--------------------------------------------------------------------------------------------------------


----------------------------------------- Iteration    2(   4)  ---------------------------------------


    POTLOK:  cpu time    0.0676: real time    0.0676
    SETDIJ:  cpu time    0.0043: real time    0.0043
    EDDIAG:  cpu time    2.6987: real time    2.7130
  RMM-DIIS:  cpu time    8.9709: real time    8.9861
    ORTHCH:  cpu time    0.5583: real time    0.5584
       DOS:  cpu time    0.0035: real time    0.0035
    CHARGE:  cpu time    0.5999: real time    0.6008
    MIXING:  cpu time    0.0017: real time    0.0017
    --------------------------------------------
      LOOP:  cpu time   12.9059: real time   12.9366

 eigenvalue-minimisations  :  8890
 total energy-change (2. order) : 0.2266650E-05  (-0.1755540E-03)
 number of electron     545.0000298 magnetization 
 augmentation part      338.5343267 magnetization 

 eigenvalues of (default mixing * dielectric matrix)
  average eigenvalue GAMMA=   1.1829
  2.4134  0.6623  0.4732

  free energy =  -0.184249743118E+03  energy without entropy=  -0.184251821798E+03


--------------------------------------------------------------------------------------------------------


----------------------------------------- Iteration    2(   5)  ---------------------------------------


    POTLOK:  cpu time    0.0670: real time    0.0670
    SETDIJ:  cpu time    0.0043: real time    0.0043
    EDDIAG:  cpu time    2.5069: real time    2.5109
  RMM-DIIS:  cpu time    8.7981: real time    8.8136
    ORTHCH:  cpu time    0.5696: real time    0.5707
       DOS:  cpu time    0.0035: real time    0.0035
    CHARGE:  cpu time    0.5999: real time    0.5999
    MIXING:  cpu time    0.0018: real time    0.0018
    --------------------------------------------
      LOOP:  cpu time   12.5523: real time   12.5750

 eigenvalue-minimisations  :  8706
 total energy-change (2. order) : 0.1511492E-03  (-0.5374681E-04)
 number of electron     545.0000298 magnetization 
 augmentation part      338.5322478 magnetization 

 eigenvalues of (default mixing * dielectric matrix)
  average eigenvalue GAMMA=   1.1056
  2.3308  0.8591  0.8591  0.3733

  free energy =  -0.184249591968E+03  energy without entropy=  -0.184251643769E+03


--------------------------------------------------------------------------------------------------------


----------------------------------------- Iteration    2(   6)  ---------------------------------------


    POTLOK:  cpu time    0.0679: real time    0.0679
    SETDIJ:  cpu time    0.0044: real time    0.0044
    EDDIAG:  cpu time    2.4939: real time    2.4976
  RMM-DIIS:  cpu time    9.1106: real time    9.1346
    ORTHCH:  cpu time    0.5556: real time    0.5568
       DOS:  cpu time    0.0036: real time    0.0036
    CHARGE:  cpu time    0.6016: real time    0.6017
    MIXING:  cpu time    0.0019: real time    0.0019
    --------------------------------------------
      LOOP:  cpu time   12.8405: real time   12.8697

 eigenvalue-minimisations  :  9068
 total energy-change (2. order) : 0.3447529E-04  (-0.1363653E-04)
 number of electron     545.0000298 magnetization 
 augmentation part      338.5326602 magnetization 

 eigenvalues of (default mixing * dielectric matrix)
  average eigenvalue GAMMA=   1.0526
  2.3608  0.9184  0.9184  0.7004  0.3651

  free energy =  -0.184249557493E+03  energy without entropy=  -0.184251604790E+03


--------------------------------------------------------------------------------------------------------


----------------------------------------- Iteration    2(   7)  ---------------------------------------


    POTLOK:  cpu time    0.0688: real time    0.0688
    SETDIJ:  cpu time    0.0044: real time    0.0044
    EDDIAG:  cpu time    2.5308: real time    2.5340
  RMM-DIIS:  cpu time    9.2778: real time    9.2977
    ORTHCH:  cpu time    0.5567: real time    0.5577
       DOS:  cpu time    0.0036: real time    0.0036
    CHARGE:  cpu time    0.6010: real time    0.6010
    MIXING:  cpu time    0.0019: real time    0.0019
    --------------------------------------------
      LOOP:  cpu time   13.0460: real time   13.0703

 eigenvalue-minimisations  :  9224
 total energy-change (2. order) :-0.4939648E-05  (-0.3188268E-05)
 number of electron     545.0000298 magnetization 
 augmentation part      338.5327387 magnetization 

 eigenvalues of (default mixing * dielectric matrix)
  average eigenvalue GAMMA=   1.0311
  2.4224  1.1033  0.9083  0.9083  0.3651  0.4792

  free energy =  -0.184249562433E+03  energy without entropy=  -0.184251616406E+03


--------------------------------------------------------------------------------------------------------


----------------------------------------- Iteration    2(   8)  ---------------------------------------


    POTLOK:  cpu time    0.0674: real time    0.0674
    SETDIJ:  cpu time    0.0043: real time    0.0043
    EDDIAG:  cpu time    2.4967: real time    2.4999
  RMM-DIIS:  cpu time    9.2897: real time    9.3409
    ORTHCH:  cpu time    0.5615: real time    0.5626
       DOS:  cpu time    0.0035: real time    0.0035
    CHARGE:  cpu time    0.6146: real time    0.6150
    MIXING:  cpu time    0.0020: real time    0.0020
    --------------------------------------------
      LOOP:  cpu time   13.0408: real time   13.0968

 eigenvalue-minimisations  :  9206
 total energy-change (2. order) :-0.4474467E-05  (-0.7197087E-06)
 number of electron     545.0000298 magnetization 
 augmentation part      338.5327367 magnetization 

 eigenvalues of (default mixing * dielectric matrix)
  average eigenvalue GAMMA=   1.1907
  2.6655  2.0486  0.9654  0.9654  0.8965  0.3625  0.4311

  free energy =  -0.184249566907E+03  energy without entropy=  -0.184251615337E+03


--------------------------------------------------------------------------------------------------------


----------------------------------------- Iteration    2(   9)  ---------------------------------------


    POTLOK:  cpu time    0.0674: real time    0.0674
    SETDIJ:  cpu time    0.0044: real time    0.0044
    EDDIAG:  cpu time    2.4887: real time    2.4920
  RMM-DIIS:  cpu time   10.6674: real time   10.6891
    ORTHCH:  cpu time    0.5581: real time    0.5581
       DOS:  cpu time    0.0035: real time    0.0035
    CHARGE:  cpu time    0.5993: real time    0.6002
    MIXING:  cpu time    0.0023: real time    0.0023
    --------------------------------------------
      LOOP:  cpu time   14.3921: real time   14.4184

 eigenvalue-minimisations  : 10688
 total energy-change (2. order) :-0.1049622E-04  (-0.5458066E-06)
 number of electron     545.0000298 magnetization 
 augmentation part      338.5327390 magnetization 

 eigenvalues of (default mixing * dielectric matrix)
  average eigenvalue GAMMA=   1.1363
  2.7650  2.1523  0.9131  0.9131  0.9350  0.6228  0.3624  0.4262

  free energy =  -0.184249577403E+03  energy without entropy=  -0.184251627308E+03


--------------------------------------------------------------------------------------------------------


----------------------------------------- Iteration    2(  10)  ---------------------------------------


    POTLOK:  cpu time    0.0685: real time    0.0685
    SETDIJ:  cpu time    0.0045: real time    0.0045
    EDDIAG:  cpu time    2.4822: real time    2.4847
  RMM-DIIS:  cpu time    8.8777: real time    8.8940
    ORTHCH:  cpu time    0.5670: real time    0.5681
       DOS:  cpu time    0.0034: real time    0.0034
    CHARGE:  cpu time    0.6036: real time    0.6251
    MIXING:  cpu time    0.0026: real time    0.0027
    --------------------------------------------
      LOOP:  cpu time   12.6106: real time   12.6524

 eigenvalue-minimisations  :  8777
 total energy-change (2. order) :-0.3460649E-05  (-0.7552535E-07)
 number of electron     545.0000298 magnetization 
 augmentation part      338.5327254 magnetization 

 eigenvalues of (default mixing * dielectric matrix)
  average eigenvalue GAMMA=   1.1554
  2.8622  2.2100  1.2387  1.0041  1.0041  0.8718  0.3629  0.4385  0.4061

  free energy =  -0.184249580864E+03  energy without entropy=  -0.184251629709E+03


--------------------------------------------------------------------------------------------------------


----------------------------------------- Iteration    2(  11)  ---------------------------------------


    POTLOK:  cpu time    0.0680: real time    0.0695
    SETDIJ:  cpu time    0.0044: real time    0.0044
    EDDIAG:  cpu time    2.5293: real time    2.5574
  RMM-DIIS:  cpu time    9.9161: real time    9.9760
    ORTHCH:  cpu time    0.5590: real time    0.5603
       DOS:  cpu time    0.0036: real time    0.0036
    CHARGE:  cpu time    0.6017: real time    0.6017
    MIXING:  cpu time    0.0022: real time    0.0022
    --------------------------------------------
      LOOP:  cpu time   13.6854: real time   13.7763

 eigenvalue-minimisations  :  9948
 total energy-change (2. order) :-0.6605391E-05  (-0.1094806E-06)
 number of electron     545.0000298 magnetization 
 augmentation part      338.5327177 magnetization 

 eigenvalues of (default mixing * dielectric matrix)
  average eigenvalue GAMMA=   1.2263
  2.8281  2.3350  2.2260  0.9429  0.9429  0.9524  0.8251  0.3624  0.4357  0.4124

  free energy =  -0.184249587469E+03  energy without entropy=  -0.184251635728E+03


--------------------------------------------------------------------------------------------------------


----------------------------------------- Iteration    2(  12)  ---------------------------------------


    POTLOK:  cpu time    0.0702: real time    0.0702
    SETDIJ:  cpu time    0.0044: real time    0.0044
    EDDIAG:  cpu time    2.5350: real time    2.5456
  RMM-DIIS:  cpu time    8.5839: real time    8.6128
    ORTHCH:  cpu time    0.5563: real time    0.5572
       DOS:  cpu time    0.0035: real time    0.0035
    CHARGE:  cpu time    0.5963: real time    0.5973
    MIXING:  cpu time    0.0025: real time    0.0025
    --------------------------------------------
      LOOP:  cpu time   12.3531: real time   12.3948

 eigenvalue-minimisations  :  8558
 total energy-change (2. order) :-0.8127841E-05  (-0.7103724E-07)
 number of electron     545.0000298 magnetization 
 augmentation part      338.5327212 magnetization 

 eigenvalues of (default mixing * dielectric matrix)
  average eigenvalue GAMMA=   1.2238
  3.1988  2.6666  2.1090  0.9577  0.9577  1.0023  0.8503  0.3624  0.4895  0.4511
  0.4162

  free energy =  -0.184249595597E+03  energy without entropy=  -0.184251644529E+03


--------------------------------------------------------------------------------------------------------


----------------------------------------- Iteration    2(  13)  ---------------------------------------


    POTLOK:  cpu time    0.0672: real time    0.0672
    SETDIJ:  cpu time    0.0043: real time    0.0043
    EDDIAG:  cpu time    2.4770: real time    2.4800
  RMM-DIIS:  cpu time    7.9064: real time    7.9349
    ORTHCH:  cpu time    0.6476: real time    0.6485
       DOS:  cpu time    0.0035: real time    0.0035
    CHARGE:  cpu time    0.6007: real time    0.6008
    MIXING:  cpu time    0.0024: real time    0.0024
    --------------------------------------------
      LOOP:  cpu time   11.7102: real time   11.7430

 eigenvalue-minimisations  :  7755
 total energy-change (2. order) :-0.3357825E-05  (-0.2113338E-07)
 number of electron     545.0000298 magnetization 
 augmentation part      338.5327215 magnetization 

 eigenvalues of (default mixing * dielectric matrix)
  average eigenvalue GAMMA=   1.2408
  3.6675  2.5662  1.6097  1.6097  0.9537  0.9537  1.0076  0.8467  0.3624  0.4104
  0.4336  0.4684

  free energy =  -0.184249598955E+03  energy without entropy=  -0.184251647164E+03


--------------------------------------------------------------------------------------------------------


----------------------------------------- Iteration    2(  14)  ---------------------------------------


    POTLOK:  cpu time    0.0677: real time    0.0677
    SETDIJ:  cpu time    0.0043: real time    0.0043
    EDDIAG:  cpu time    2.4922: real time    2.4977
  RMM-DIIS:  cpu time    7.1635: real time    7.1765
    ORTHCH:  cpu time    0.5577: real time    0.5590
       DOS:  cpu time    0.0035: real time    0.0035
    CHARGE:  cpu time    0.6016: real time    0.6016
    MIXING:  cpu time    0.0029: real time    0.0029
    --------------------------------------------
      LOOP:  cpu time   10.8946: real time   10.9148

 eigenvalue-minimisations  :  6913
 total energy-change (2. order) :-0.3461319E-05  (-0.1667323E-07)
 number of electron     545.0000298 magnetization 
 augmentation part      338.5327371 magnetization 

 eigenvalues of (default mixing * dielectric matrix)
  average eigenvalue GAMMA=   1.3369
  4.3892  2.6284  2.0507  2.0507  0.9473  0.9473  1.0054  0.8804  0.8152  0.3624
  0.4075  0.4321  0.4624

  free energy =  -0.184249602416E+03  energy without entropy=  -0.184251650757E+03


--------------------------------------------------------------------------------------------------------


----------------------------------------- Iteration    2(  15)  ---------------------------------------


    POTLOK:  cpu time    0.0682: real time    0.0682
    SETDIJ:  cpu time    0.0044: real time    0.0044
    EDDIAG:  cpu time    2.5844: real time    2.5892
  RMM-DIIS:  cpu time    7.3798: real time    7.3916
    ORTHCH:  cpu time    0.5611: real time    0.5621
       DOS:  cpu time    0.0035: real time    0.0035
    CHARGE:  cpu time    0.6041: real time    0.6267
    MIXING:  cpu time    0.0030: real time    0.0030
    --------------------------------------------
      LOOP:  cpu time   11.2096: real time   11.2501

 eigenvalue-minimisations  :  7160
 total energy-change (2. order) :-0.3901601E-05  (-0.2051303E-07)
 number of electron     545.0000298 magnetization 
 augmentation part      338.5327045 magnetization 

 eigenvalues of (default mixing * dielectric matrix)
  average eigenvalue GAMMA=   1.3721
  5.2538  2.7458  2.3825  1.9428  0.9384  0.9384  0.9921  0.9921  0.8315  0.5428
  0.3624  0.4479  0.4081  0.4306

  free energy =  -0.184249606318E+03  energy without entropy=  -0.184251654460E+03


--------------------------------------------------------------------------------------------------------


----------------------------------------- Iteration    2(  16)  ---------------------------------------


    POTLOK:  cpu time    0.0687: real time    0.0687
    SETDIJ:  cpu time    0.0044: real time    0.0044
    EDDIAG:  cpu time    2.5102: real time    2.5188
  RMM-DIIS:  cpu time    5.7418: real time    5.7705
    ORTHCH:  cpu time    0.5581: real time    0.5581
       DOS:  cpu time    0.0034: real time    0.0035
    CHARGE:  cpu time    0.6004: real time    0.6014
    MIXING:  cpu time    0.0026: real time    0.0026
    --------------------------------------------
      LOOP:  cpu time    9.4910: real time    9.5296

 eigenvalue-minimisations  :  5414
 total energy-change (2. order) :-0.1203560E-05  (-0.4758689E-08)
 number of electron     545.0000298 magnetization 
 augmentation part      338.5327292 magnetization 

 eigenvalues of (default mixing * dielectric matrix)
  average eigenvalue GAMMA=   1.4288
  5.9153  2.8940  2.4461  1.7316  1.7316  0.9427  0.9427  1.0285  0.8891  0.8509
  0.3624  0.4554  0.4388  0.4098  0.3934

  free energy =  -0.184249607522E+03  energy without entropy=  -0.184251655761E+03


--------------------------------------------------------------------------------------------------------


----------------------------------------- Iteration    2(  17)  ---------------------------------------


    POTLOK:  cpu time    0.0677: real time    0.0677
    SETDIJ:  cpu time    0.0043: real time    0.0043
    EDDIAG:  cpu time    2.6150: real time    2.6378
  RMM-DIIS:  cpu time    5.6846: real time    5.7484
    ORTHCH:  cpu time    0.5703: real time    0.5703
       DOS:  cpu time    0.0035: real time    0.0035
    CHARGE:  cpu time    0.5961: real time    0.5971
    MIXING:  cpu time    0.0026: real time    0.0027
    --------------------------------------------
      LOOP:  cpu time    9.5452: real time    9.6331

 eigenvalue-minimisations  :  5341
 total energy-change (2. order) :-0.1242239E-05  (-0.3957810E-08)
 number of electron     545.0000298 magnetization 
 augmentation part      338.5327310 magnetization 

 eigenvalues of (default mixing * dielectric matrix)
  average eigenvalue GAMMA=   1.4283
  6.3126  2.9654  2.4914  1.8732  1.8732  0.9402  0.9402  0.9813  0.9316  0.8158
  0.7122  0.4507  0.4355  0.4098  0.3623  0.3574

  free energy =  -0.184249608764E+03  energy without entropy=  -0.184251656932E+03


--------------------------------------------------------------------------------------------------------


----------------------------------------- Iteration    2(  18)  ---------------------------------------


    POTLOK:  cpu time    0.0679: real time    0.0679
    SETDIJ:  cpu time    0.0043: real time    0.0043
    EDDIAG:  cpu time    2.4736: real time    2.4756
  RMM-DIIS:  cpu time    5.4953: real time    5.5033
    ORTHCH:  cpu time    0.5524: real time    0.5543
       DOS:  cpu time    0.0036: real time    0.0036
    CHARGE:  cpu time    0.6014: real time    0.6025
    MIXING:  cpu time    0.0029: real time    0.0029
    --------------------------------------------
      LOOP:  cpu time    9.2025: real time    9.2158

 eigenvalue-minimisations  :  5046
 total energy-change (2. order) :-0.6423215E-06  (-0.1506493E-08)
 number of electron     545.0000298 magnetization 
 augmentation part      338.5327174 magnetization 

 eigenvalues of (default mixing * dielectric matrix)
  average eigenvalue GAMMA=   1.4473
  6.6938  3.1425  2.5398  2.1684  1.5706  0.9361  0.9361  1.2468  1.1240  0.9219
  0.8679  0.3624  0.4757  0.4084  0.4288  0.4486  0.3313

  free energy =  -0.184249609406E+03  energy without entropy=  -0.184251657547E+03


--------------------------------------------------------------------------------------------------------


----------------------------------------- Iteration    2(  19)  ---------------------------------------


    POTLOK:  cpu time    0.0682: real time    0.0682
    SETDIJ:  cpu time    0.0044: real time    0.0044
    EDDIAG:  cpu time    2.7365: real time    2.7514
  RMM-DIIS:  cpu time    5.4970: real time    5.5038
    ORTHCH:  cpu time    0.6126: real time    0.6138
       DOS:  cpu time    0.0036: real time    0.0036
    CHARGE:  cpu time    0.5964: real time    0.5965
    MIXING:  cpu time    0.0029: real time    0.0029
    --------------------------------------------
      LOOP:  cpu time    9.5229: real time    9.5461

 eigenvalue-minimisations  :  5045
 total energy-change (2. order) :-0.5850161E-06  (-0.1245442E-08)
 number of electron     545.0000298 magnetization 
 augmentation part      338.5327286 magnetization 

 eigenvalues of (default mixing * dielectric matrix)
  average eigenvalue GAMMA=   1.5083
  7.1862  3.7385  2.7012  2.3703  1.6679  1.6679  0.9377  0.9377  1.0625  0.8691
  0.8691  0.7825  0.3624  0.4535  0.4380  0.4113  0.3926  0.3016

  free energy =  -0.184249609991E+03  energy without entropy=  -0.184251658150E+03


--------------------------------------------------------------------------------------------------------


----------------------------------------- Iteration    2(  20)  ---------------------------------------


    POTLOK:  cpu time    0.0682: real time    0.0696
    SETDIJ:  cpu time    0.0043: real time    0.0043
    EDDIAG:  cpu time    2.4932: real time    2.4978
  RMM-DIIS:  cpu time    5.3637: real time    5.3917
    ORTHCH:  cpu time    0.5571: real time    0.5583
       DOS:  cpu time    0.0035: real time    0.0035
    CHARGE:  cpu time    0.6185: real time    0.6195
    MIXING:  cpu time    0.0035: real time    0.0035
    --------------------------------------------
      LOOP:  cpu time    9.1131: real time    9.1495

 eigenvalue-minimisations  :  4958
 total energy-change (2. order) :-0.3496971E-06  (-0.7676980E-09)
 number of electron     545.0000298 magnetization 
 augmentation part      338.5327299 magnetization 

 eigenvalues of (default mixing * dielectric matrix)
  average eigenvalue GAMMA=   1.5031
  7.4250  4.0796  2.7817  2.3723  1.6637  1.6637  0.9361  0.9361  1.0993  0.9439
  0.9439  0.8479  0.5476  0.4530  0.4348  0.4096  0.3625  0.3727  0.2849

  free energy =  -0.184249610341E+03  energy without entropy=  -0.184251658496E+03


--------------------------------------------------------------------------------------------------------


----------------------------------------- Iteration    2(  21)  ---------------------------------------


    POTLOK:  cpu time    0.0692: real time    0.0692
    SETDIJ:  cpu time    0.0043: real time    0.0043
    EDDIAG:  cpu time    2.4739: real time    2.4760
  RMM-DIIS:  cpu time    5.2497: real time    5.2594
    ORTHCH:  cpu time    0.5548: real time    0.5561
       DOS:  cpu time    0.0033: real time    0.0033
    CHARGE:  cpu time    0.5989: real time    0.6002
    MIXING:  cpu time    0.0033: real time    0.0033
    --------------------------------------------
      LOOP:  cpu time    8.9586: real time    8.9732

 eigenvalue-minimisations  :  4842
 total energy-change (2. order) :-0.8115603E-07  (-0.2589617E-09)
 number of electron     545.0000298 magnetization 
 augmentation part      338.5327226 magnetization 

 eigenvalues of (default mixing * dielectric matrix)
  average eigenvalue GAMMA=   1.4953
  7.5666  4.1896  2.8373  2.3635  1.9472  1.3516  1.3516  0.9349  0.9349  1.0628
  0.9659  0.8701  0.7867  0.4635  0.4498  0.4296  0.4085  0.3624  0.3559  0.2744

  free energy =  -0.184249610422E+03  energy without entropy=  -0.184251658581E+03


--------------------------------------------------------------------------------------------------------


----------------------------------------- Iteration    2(  22)  ---------------------------------------


    POTLOK:  cpu time    0.0685: real time    0.0685
    SETDIJ:  cpu time    0.0043: real time    0.0043
    EDDIAG:  cpu time    2.5036: real time    2.5080
  RMM-DIIS:  cpu time    5.1520: real time    5.2006
    ORTHCH:  cpu time    0.5449: real time    0.5639
       DOS:  cpu time    0.0036: real time    0.0036
    CHARGE:  cpu time    0.5991: real time    0.6001
    MIXING:  cpu time    0.0035: real time    0.0035
    --------------------------------------------
      LOOP:  cpu time    8.8807: real time    8.9538

 eigenvalue-minimisations  :  4737
 total energy-change (2. order) :-0.5164475E-07  (-0.1241282E-09)
 number of electron     545.0000298 magnetization 
 augmentation part      338.5327275 magnetization 

 eigenvalues of (default mixing * dielectric matrix)
  average eigenvalue GAMMA=   1.5571
  7.8926  4.6274  3.0257  2.5114  2.3937  1.6328  1.6328  0.9367  0.9367  1.0804
  0.9476  0.9476  0.8460  0.6227  0.3624  0.4544  0.4374  0.4117  0.3983  0.3335
  0.2663

  free energy =  -0.184249610474E+03  energy without entropy=  -0.184251658615E+03


--------------------------------------------------------------------------------------------------------


----------------------------------------- Iteration    2(  23)  ---------------------------------------


    POTLOK:  cpu time    0.0693: real time    0.0693
    SETDIJ:  cpu time    0.0044: real time    0.0044
    EDDIAG:  cpu time    2.5481: real time    2.5502
  RMM-DIIS:  cpu time    5.1423: real time    5.1707
    ORTHCH:  cpu time    0.5522: real time    0.5536
       DOS:  cpu time    0.0035: real time    0.0035
    CHARGE:  cpu time    0.6042: real time    0.6043
    MIXING:  cpu time    0.0034: real time    0.0034
    --------------------------------------------
      LOOP:  cpu time    8.9286: real time    8.9609

 eigenvalue-minimisations  :  4620
 total energy-change (2. order) :-0.3659807E-07  (-0.9854472E-10)
 number of electron     545.0000298 magnetization 
 augmentation part      338.5327271 magnetization 

 eigenvalues of (default mixing * dielectric matrix)
  average eigenvalue GAMMA=   1.5512
  8.0420  5.0658  3.0742  2.6137  2.3304  1.7618  1.2674  1.2674  0.9368  0.9368
  1.0618  0.8962  0.8962  0.8349  0.5215  0.3624  0.4532  0.4351  0.4098  0.3823
  0.3162  0.2611

  free energy =  -0.184249610510E+03  energy without entropy=  -0.184251658663E+03


--------------------------------------------------------------------------------------------------------


----------------------------------------- Iteration    2(  24)  ---------------------------------------


    POTLOK:  cpu time    0.0815: real time    0.0830
    SETDIJ:  cpu time    0.0043: real time    0.0043
    EDDIAG:  cpu time    2.4839: real time    2.5058
  RMM-DIIS:  cpu time    4.6588: real time    4.6654
    ORTHCH:  cpu time    0.5542: real time    0.5542
       DOS:  cpu time    0.0034: real time    0.0034
    --------------------------------------------
      LOOP:  cpu time    7.7871: real time    7.8174

 eigenvalue-minimisations  :  3696
 total energy-change (2. order) :-0.6170012E-08  (-0.3221136E-10)
 number of electron     545.0000298 magnetization 
 augmentation part      338.5327271 magnetization 

  free energy =  -0.184249610516E+03  energy without entropy=  -0.184251658666E+03


--------------------------------------------------------------------------------------------------------


 average (electrostatic) potential at core
  the test charge radii are     0.6991  0.7215  0.5201  0.9430
  (the norm of the test charge is              1.0000)
       1 -58.1962       2 -76.8358       3 -77.3029       4 -39.0936       5 -72.2881
       6 -72.3224       7 -72.3436       8 -72.3224       9 -72.3165      10 -72.3124
      11 -72.4771      12 -72.3125      13 -72.3087      14 -72.3288      15 -72.4503
      16 -72.3289      17 -72.7014      18 -72.6849      19 -72.6850      20 -72.7014
      21 -72.7209      22 -72.6651      23 -72.6650      24 -72.7209      25 -72.6908
      26 -72.7148      27 -72.7148      28 -72.6908      29 -72.6858      30 -72.7089
      31 -72.7164      32 -72.7089      33 -72.7001      34 -72.7200      35 -72.7521
      36 -72.7200      37 -72.7012      38 -72.7123      39 -72.7422      40 -72.7123
      41 -72.3259      42 -72.3181      43 -72.3181      44 -72.3259      45 -72.3352
      46 -72.3127      47 -72.3127      48 -72.3352      49 -72.3114      50 -72.3345
      51 -72.3345      52 -72.3114
 
 
 
 E-fermi :  -1.4113     XC(G=0):  -4.4991     alpha+bet : -3.6964


 k-point     1 :       0.0000    0.0000    0.0000
  band No.  band energies     occupation 
      1     -23.3391      2.00000
      2     -21.2503      2.00000
      3     -10.9649      2.00000
      4      -9.9048      2.00000
      5      -9.1758      2.00000
      6      -8.5909      2.00000
      7      -8.5738      2.00000
      8      -8.4210      2.00000
      9      -8.3668      2.00000
     10      -7.3228      2.00000
     11      -7.3227      2.00000
     12      -7.3120      2.00000
     13      -7.3044      2.00000
     14      -7.2508      2.00000
     15      -7.2141      2.00000
     16      -7.0787      2.00000
     17      -6.6067      2.00000
     18      -6.5980      2.00000
     19      -6.2870      2.00000
     20      -6.2603      2.00000
     21      -6.1886      2.00000
     22      -6.1799      2.00000
     23      -6.1241      2.00000
     24      -6.1206      2.00000
     25      -5.9503      2.00000
     26      -5.9497      2.00000
     27      -5.9403      2.00000
     28      -5.9388      2.00000
     29      -5.9309      2.00000
     30      -5.8395      2.00000
     31      -5.8329      2.00000
     32      -5.6478      2.00000
     33      -5.6451      2.00000
     34      -5.6386      2.00000
     35      -5.6267      2.00000
     36      -5.6003      2.00000
     37      -5.5948      2.00000
     38      -5.5580      2.00000
     39      -5.5547      2.00000
     40      -5.5463      2.00000
     41      -5.5451      2.00000
     42      -5.4685      2.00000
     43      -5.4635      2.00000
     44      -5.4549      2.00000
     45      -5.4523      2.00000
     46      -5.4360      2.00000
     47      -5.3897      2.00000
     48      -5.3514      2.00000
     49      -5.3434      2.00000
     50      -5.2944      2.00000
     51      -5.2942      2.00000
     52      -5.2926      2.00000
     53      -5.2907      2.00000
     54      -5.2166      2.00000
     55      -5.2078      2.00000
     56      -5.2035      2.00000
     57      -5.1976      2.00000
     58      -5.1752      2.00000
     59      -5.1652      2.00000
     60      -5.1629      2.00000
     61      -5.1599      2.00000
     62      -5.1262      2.00000
     63      -5.1210      2.00000
     64      -5.0420      2.00000
     65      -5.0354      2.00000
     66      -5.0340      2.00000
     67      -5.0339      2.00000
     68      -5.0222      2.00000
     69      -5.0205      2.00000
     70      -5.0140      2.00000
     71      -5.0135      2.00000
     72      -5.0116      2.00000
     73      -5.0105      2.00000
     74      -4.8215      2.00000
     75      -4.8188      2.00000
     76      -4.8144      2.00000
     77      -4.8133      2.00000
     78      -4.8045      2.00000
     79      -4.8034      2.00000
     80      -4.7949      2.00000
     81      -4.7476      2.00000
     82      -4.6773      2.00000
     83      -4.6517      2.00000
     84      -4.6472      2.00000
     85      -4.6415      2.00000
     86      -4.6340      2.00000
     87      -4.6331      2.00000
     88      -4.6205      2.00000
     89      -4.5946      2.00000
     90      -4.5802      2.00000
     91      -4.5762      2.00000
     92      -4.5736      2.00000
     93      -4.5684      2.00000
     94      -4.5632      2.00000
     95      -4.5630      2.00000
     96      -4.5573      2.00000
     97      -4.5536      2.00000
     98      -4.5483      2.00000
     99      -4.5415      2.00000
    100      -4.5372      2.00000
    101      -4.5363      2.00000
    102      -4.5338      2.00000
    103      -4.5137      2.00000
    104      -4.5038      2.00000
    105      -4.4886      2.00000
    106      -4.4511      2.00000
    107      -4.4474      2.00000
    108      -4.4338      2.00000
    109      -4.4044      2.00000
    110      -4.3962      2.00000
    111      -4.3762      2.00000
    112      -4.3658      2.00000
    113      -4.3560      2.00000
    114      -4.3202      2.00000
    115      -4.3126      2.00000
    116      -4.3126      2.00000
    117      -4.3094      2.00000
    118      -4.2792      2.00000
    119      -4.2572      2.00000
    120      -4.2530      2.00000
    121      -4.2479      2.00000
    122      -4.2467      2.00000
    123      -4.2371      2.00000
    124      -4.2358      2.00000
    125      -4.2109      2.00000
    126      -4.2051      2.00000
    127      -4.2039      2.00000
    128      -4.1859      2.00000
    129      -4.1858      2.00000
    130      -4.1716      2.00000
    131      -4.1661      2.00000
    132      -4.1529      2.00000
    133      -4.1444      2.00000
    134      -4.1335      2.00000
    135      -4.1169      2.00000
    136      -4.0230      2.00000
    137      -4.0102      2.00000
    138      -4.0097      2.00000
    139      -4.0040      2.00000
    140      -3.9971      2.00000
    141      -3.9873      2.00000
    142      -3.9777      2.00000
    143      -3.9615      2.00000
    144      -3.9563      2.00000
    145      -3.9470      2.00000
    146      -3.9439      2.00000
    147      -3.9426      2.00000
    148      -3.9190      2.00000
    149      -3.8801      2.00000
    150      -3.8794      2.00000
    151      -3.8422      2.00000
    152      -3.8230      2.00000
    153      -3.8137      2.00000
    154      -3.8093      2.00000
    155      -3.8060      2.00000
    156      -3.8042      2.00000
    157      -3.8021      2.00000
    158      -3.7986      2.00000
    159      -3.7879      2.00000
    160      -3.7657      2.00000
    161      -3.7619      2.00000
    162      -3.7578      2.00000
    163      -3.7562      2.00000
    164      -3.7554      2.00000
    165      -3.7484      2.00000
    166      -3.7426      2.00000
    167      -3.7243      2.00000
    168      -3.7227      2.00000
    169      -3.6813      2.00000
    170      -3.6677      2.00000
    171      -3.6654      2.00000
    172      -3.6592      2.00000
    173      -3.6485      2.00000
    174      -3.6341      2.00000
    175      -3.6207      2.00000
    176      -3.5970      2.00000
    177      -3.5937      2.00000
    178      -3.5892      2.00000
    179      -3.5854      2.00000
    180      -3.5766      2.00000
    181      -3.5444      2.00000
    182      -3.5401      2.00000
    183      -3.5156      2.00000
    184      -3.5131      2.00000
    185      -3.5088      2.00000
    186      -3.4998      2.00000
    187      -3.4978      2.00000
    188      -3.4928      2.00000
    189      -3.4841      2.00000
    190      -3.4537      2.00000
    191      -3.4003      2.00000
    192      -3.3964      2.00000
    193      -3.3840      2.00000
    194      -3.3541      2.00000
    195      -3.3446      2.00000
    196      -3.3212      2.00000
    197      -3.3126      2.00000
    198      -3.2962      2.00000
    199      -3.2885      2.00000
    200      -3.2835      2.00000
    201      -3.2763      2.00000
    202      -3.2747      2.00000
    203      -3.2638      2.00000
    204      -3.2526      2.00000
    205      -3.2391      2.00000
    206      -3.2357      2.00000
    207      -3.2355      2.00000
    208      -3.2289      2.00000
    209      -3.2222      2.00000
    210      -3.2169      2.00000
    211      -3.2145      2.00000
    212      -3.2115      2.00000
    213      -3.2072      2.00000
    214      -3.1885      2.00000
    215      -3.1812      2.00000
    216      -3.1635      2.00000
    217      -3.1596      2.00000
    218      -3.1573      2.00000
    219      -3.1476      2.00000
    220      -3.1470      2.00000
    221      -3.1332      2.00000
    222      -3.1325      2.00000
    223      -3.1286      2.00000
    224      -3.1190      2.00000
    225      -3.1030      2.00000
    226      -3.0935      2.00000
    227      -3.0883      2.00000
    228      -3.0878      2.00000
    229      -3.0801      2.00000
    230      -3.0769      2.00000
    231      -3.0765      2.00000
    232      -3.0536      2.00000
    233      -3.0530      2.00000
    234      -3.0519      2.00000
    235      -3.0443      2.00000
    236      -3.0407      2.00000
    237      -3.0374      2.00000
    238      -3.0331      2.00000
    239      -3.0244      2.00000
    240      -3.0227      2.00000
    241      -3.0188      2.00000
    242      -3.0114      2.00000
    243      -3.0096      2.00000
    244      -3.0042      2.00000
    245      -2.9802      2.00000
    246      -2.9591      2.00000
    247      -2.9540      2.00000
    248      -2.9203      2.00000
    249      -2.9136      2.00000
    250      -2.9091      2.00000
    251      -2.8960      2.00000
    252      -2.8839      2.00000
    253      -2.8815      2.00000
    254      -2.8532      2.00000
    255      -2.8525      2.00000
    256      -2.8455      2.00000
    257      -2.8403      2.00000
    258      -2.8386      2.00000
    259      -2.8256      2.00000
    260      -2.8134      2.00000
    261      -2.7920      2.00000
    262      -2.6802      2.00000
    263      -2.5662      2.00000
    264      -2.1561      2.00000
    265      -2.1332      2.00000
    266      -2.0078      2.00000
    267      -2.0064      2.00000
    268      -1.9709      2.00000
    269      -1.9282      2.00000
    270      -1.7907      2.00000
    271      -1.2103     -0.01548
    272      -1.1903     -0.00768
    273      -1.1583     -0.00203
    274      -1.0966     -0.00008
    275      -0.8714     -0.00000
    276      -0.8688     -0.00000
    277      -0.8639     -0.00000
    278      -0.8447     -0.00000
    279      -0.6884     -0.00000
    280      -0.5710     -0.00000
    281      -0.5622     -0.00000
    282      -0.5613     -0.00000
    283      -0.5476     -0.00000
    284      -0.4408     -0.00000
    285      -0.0341     -0.00000
    286       0.0041     -0.00000
    287       0.0537     -0.00000
    288       0.1258     -0.00000
    289       0.6136     -0.00000
    290       0.6692     -0.00000
    291       0.6923     -0.00000
    292       0.8191     -0.00000
    293       1.0170     -0.00000
    294       1.3130     -0.00000
    295       1.5252      0.00000
    296       1.5327      0.00000
    297       1.5792      0.00000
    298       1.6239      0.00000
    299       1.6243      0.00000
    300       1.6510      0.00000
    301       1.6911      0.00000
    302       1.6912      0.00000
    303       1.7546      0.00000
    304       1.9033      0.00000
    305       2.3287      0.00000
    306       2.4965      0.00000
    307       2.7246      0.00000
    308       2.9358      0.00000
    309       3.1265      0.00000
    310       3.1965      0.00000
    311       3.3383      0.00000
    312       3.3913      0.00000
    313       3.7884      0.00000
    314       3.8087      0.00000
    315       3.9688      0.00000
    316       4.0427      0.00000
    317       4.0845      0.00000
    318       4.1340      0.00000
    319       4.3009      0.00000
    320       4.3022      0.00000
    321       4.3076      0.00000
    322       4.3171      0.00000
    323       4.3188      0.00000
    324       4.3473      0.00000
    325       4.3535      0.00000
    326       4.3593      0.00000
    327       4.3801      0.00000
    328       4.5745      0.00000

 k-point     2 :       0.2000    0.0000    0.0000
  band No.  band energies     occupation 
      1     -23.3391      2.00000
      2     -21.2503      2.00000
      3     -10.9650      2.00000
      4      -9.8520      2.00000
      5      -9.2092      2.00000
      6      -8.9839      2.00000
      7      -8.3731      2.00000
      8      -8.3288      2.00000
      9      -8.0710      2.00000
     10      -7.6887      2.00000
     11      -7.6665      2.00000
     12      -7.2513      2.00000
     13      -7.2155      2.00000
     14      -7.0897      2.00000
     15      -6.8968      2.00000
     16      -6.8853      2.00000
     17      -6.7855      2.00000
     18      -6.5937      2.00000
     19      -6.3122      2.00000
     20      -6.2529      2.00000
     21      -6.2243      2.00000
     22      -6.1020      2.00000
     23      -6.0986      2.00000
     24      -6.0380      2.00000
     25      -5.9687      2.00000
     26      -5.9595      2.00000
     27      -5.9502      2.00000
     28      -5.9466      2.00000
     29      -5.9322      2.00000
     30      -5.9260      2.00000
     31      -5.8164      2.00000
     32      -5.8045      2.00000
     33      -5.7982      2.00000
     34      -5.7879      2.00000
     35      -5.7232      2.00000
     36      -5.6120      2.00000
     37      -5.6073      2.00000
     38      -5.5858      2.00000
     39      -5.5807      2.00000
     40      -5.4726      2.00000
     41      -5.4719      2.00000
     42      -5.4272      2.00000
     43      -5.4261      2.00000
     44      -5.4229      2.00000
     45      -5.4136      2.00000
     46      -5.3420      2.00000
     47      -5.3354      2.00000
     48      -5.3220      2.00000
     49      -5.3167      2.00000
     50      -5.3103      2.00000
     51      -5.3090      2.00000
     52      -5.2781      2.00000
     53      -5.2766      2.00000
     54      -5.2587      2.00000
     55      -5.2258      2.00000
     56      -5.2223      2.00000
     57      -5.1976      2.00000
     58      -5.1966      2.00000
     59      -5.1397      2.00000
     60      -5.1350      2.00000
     61      -5.1193      2.00000
     62      -5.1157      2.00000
     63      -5.1000      2.00000
     64      -5.0989      2.00000
     65      -5.0721      2.00000
     66      -5.0697      2.00000
     67      -5.0657      2.00000
     68      -5.0034      2.00000
     69      -4.9998      2.00000
     70      -4.9565      2.00000
     71      -4.9492      2.00000
     72      -4.9465      2.00000
     73      -4.9427      2.00000
     74      -4.8938      2.00000
     75      -4.8881      2.00000
     76      -4.8252      2.00000
     77      -4.8181      2.00000
     78      -4.8126      2.00000
     79      -4.7651      2.00000
     80      -4.7638      2.00000
     81      -4.7603      2.00000
     82      -4.7563      2.00000
     83      -4.7347      2.00000
     84      -4.7231      2.00000
     85      -4.6922      2.00000
     86      -4.6525      2.00000
     87      -4.6348      2.00000
     88      -4.6134      2.00000
     89      -4.6119      2.00000
     90      -4.6018      2.00000
     91      -4.5982      2.00000
     92      -4.5856      2.00000
     93      -4.5688      2.00000
     94      -4.5540      2.00000
     95      -4.5508      2.00000
     96      -4.5488      2.00000
     97      -4.5459      2.00000
     98      -4.5335      2.00000
     99      -4.5086      2.00000
    100      -4.4904      2.00000
    101      -4.4851      2.00000
    102      -4.4826      2.00000
    103      -4.4652      2.00000
    104      -4.4635      2.00000
    105      -4.4618      2.00000
    106      -4.4580      2.00000
    107      -4.4555      2.00000
    108      -4.4462      2.00000
    109      -4.4367      2.00000
    110      -4.4090      2.00000
    111      -4.3868      2.00000
    112      -4.3707      2.00000
    113      -4.3520      2.00000
    114      -4.3456      2.00000
    115      -4.3195      2.00000
    116      -4.3005      2.00000
    117      -4.2922      2.00000
    118      -4.2814      2.00000
    119      -4.2663      2.00000
    120      -4.2617      2.00000
    121      -4.2571      2.00000
    122      -4.2520      2.00000
    123      -4.2424      2.00000
    124      -4.2137      2.00000
    125      -4.2072      2.00000
    126      -4.2061      2.00000
    127      -4.1925      2.00000
    128      -4.1868      2.00000
    129      -4.1823      2.00000
    130      -4.1822      2.00000
    131      -4.1635      2.00000
    132      -4.1561      2.00000
    133      -4.1318      2.00000
    134      -4.1040      2.00000
    135      -4.0985      2.00000
    136      -4.0550      2.00000
    137      -4.0422      2.00000
    138      -4.0314      2.00000
    139      -4.0299      2.00000
    140      -4.0240      2.00000
    141      -4.0189      2.00000
    142      -4.0066      2.00000
    143      -3.9708      2.00000
    144      -3.9592      2.00000
    145      -3.9535      2.00000
    146      -3.9391      2.00000
    147      -3.9069      2.00000
    148      -3.9037      2.00000
    149      -3.9014      2.00000
    150      -3.8933      2.00000
    151      -3.8832      2.00000
    152      -3.8569      2.00000
    153      -3.8348      2.00000
    154      -3.8092      2.00000
    155      -3.8083      2.00000
    156      -3.8016      2.00000
    157      -3.7930      2.00000
    158      -3.7784      2.00000
    159      -3.7751      2.00000
    160      -3.7691      2.00000
    161      -3.7604      2.00000
    162      -3.7500      2.00000
    163      -3.7445      2.00000
    164      -3.7378      2.00000
    165      -3.7140      2.00000
    166      -3.7106      2.00000
    167      -3.6981      2.00000
    168      -3.6934      2.00000
    169      -3.6759      2.00000
    170      -3.6731      2.00000
    171      -3.6602      2.00000
    172      -3.6490      2.00000
    173      -3.6483      2.00000
    174      -3.6393      2.00000
    175      -3.6186      2.00000
    176      -3.5925      2.00000
    177      -3.5779      2.00000
    178      -3.5709      2.00000
    179      -3.5650      2.00000
    180      -3.5466      2.00000
    181      -3.5360      2.00000
    182      -3.5313      2.00000
    183      -3.5241      2.00000
    184      -3.5154      2.00000
    185      -3.5100      2.00000
    186      -3.4972      2.00000
    187      -3.4917      2.00000
    188      -3.4762      2.00000
    189      -3.4484      2.00000
    190      -3.4437      2.00000
    191      -3.4321      2.00000
    192      -3.4005      2.00000
    193      -3.3885      2.00000
    194      -3.3387      2.00000
    195      -3.3345      2.00000
    196      -3.3189      2.00000
    197      -3.3099      2.00000
    198      -3.2934      2.00000
    199      -3.2865      2.00000
    200      -3.2773      2.00000
    201      -3.2745      2.00000
    202      -3.2612      2.00000
    203      -3.2544      2.00000
    204      -3.2461      2.00000
    205      -3.2445      2.00000
    206      -3.2377      2.00000
    207      -3.2316      2.00000
    208      -3.2311      2.00000
    209      -3.2227      2.00000
    210      -3.2210      2.00000
    211      -3.2160      2.00000
    212      -3.2088      2.00000
    213      -3.1970      2.00000
    214      -3.1924      2.00000
    215      -3.1915      2.00000
    216      -3.1881      2.00000
    217      -3.1786      2.00000
    218      -3.1688      2.00000
    219      -3.1659      2.00000
    220      -3.1585      2.00000
    221      -3.1482      2.00000
    222      -3.1423      2.00000
    223      -3.1359      2.00000
    224      -3.1344      2.00000
    225      -3.1262      2.00000
    226      -3.1143      2.00000
    227      -3.0968      2.00000
    228      -3.0905      2.00000
    229      -3.0818      2.00000
    230      -3.0810      2.00000
    231      -3.0598      2.00000
    232      -3.0584      2.00000
    233      -3.0416      2.00000
    234      -3.0381      2.00000
    235      -3.0375      2.00000
    236      -3.0319      2.00000
    237      -3.0277      2.00000
    238      -3.0231      2.00000
    239      -3.0212      2.00000
    240      -3.0149      2.00000
    241      -2.9926      2.00000
    242      -2.9912      2.00000
    243      -2.9741      2.00000
    244      -2.9728      2.00000
    245      -2.9564      2.00000
    246      -2.9277      2.00000
    247      -2.9145      2.00000
    248      -2.9070      2.00000
    249      -2.8887      2.00000
    250      -2.8825      2.00000
    251      -2.8762      2.00000
    252      -2.8606      2.00000
    253      -2.8552      2.00000
    254      -2.8538      2.00000
    255      -2.8468      2.00000
    256      -2.8393      2.00000
    257      -2.8375      2.00000
    258      -2.8359      2.00000
    259      -2.8353      2.00000
    260      -2.8163      2.00000
    261      -2.7979      2.00000
    262      -2.7332      2.00000
    263      -2.6314      2.00000
    264      -2.5431      2.00000
    265      -2.3445      2.00000
    266      -2.2625      2.00000
    267      -1.8645      2.00000
    268      -1.7030      2.00029
    269      -1.6589      2.00257
    270      -1.3799      0.49697
    271      -1.3674      0.33093
    272      -1.2923     -0.07052
    273      -1.1932     -0.00855
    274      -1.1860     -0.00651
    275      -1.1737     -0.00397
    276      -1.1312     -0.00055
    277      -0.9769     -0.00000
    278      -0.9638     -0.00000
    279      -0.7554     -0.00000
    280      -0.7515     -0.00000
    281      -0.6233     -0.00000
    282      -0.4829     -0.00000
    283      -0.2148     -0.00000
    284       0.0537     -0.00000
    285       0.0822     -0.00000
    286       0.2310     -0.00000
    287       0.3534     -0.00000
    288       0.3629     -0.00000
    289       0.3821     -0.00000
    290       0.5698     -0.00000
    291       0.6499     -0.00000
    292       0.9850     -0.00000
    293       1.0571     -0.00000
    294       1.0967     -0.00000
    295       1.1112     -0.00000
    296       1.1428     -0.00000
    297       1.3396      0.00000
    298       1.3588      0.00000
    299       1.4836      0.00000
    300       1.6168      0.00000
    301       2.0274      0.00000
    302       2.0677      0.00000
    303       2.3653      0.00000
    304       2.5071      0.00000
    305       2.6111      0.00000
    306       2.7318      0.00000
    307       2.7878      0.00000
    308       2.9357      0.00000
    309       3.0176      0.00000
    310       3.0305      0.00000
    311       3.2162      0.00000
    312       3.2913      0.00000
    313       3.6439      0.00000
    314       3.6495      0.00000
    315       3.7365      0.00000
    316       3.7377      0.00000
    317       3.7701      0.00000
    318       3.8418      0.00000
    319       3.8606      0.00000
    320       4.0014      0.00000
    321       4.0641      0.00000
    322       4.1542      0.00000
    323       4.3529      0.00000
    324       4.4056      0.00000
    325       4.4800      0.00000
    326       4.6002      0.00000
    327       4.6730      0.00000
    328       4.7573      0.00000

 k-point     3 :       0.4000    0.0000    0.0000
  band No.  band energies     occupation 
      1     -23.3391      2.00000
      2     -21.2504      2.00000
      3     -10.9653      2.00000
      4      -9.6978      2.00000
      5      -9.4376      2.00000
      6      -9.1048      2.00000
      7      -8.2309      2.00000
      8      -8.1946      2.00000
      9      -7.9987      2.00000
     10      -7.9678      2.00000
     11      -7.5265      2.00000
     12      -7.2435      2.00000
     13      -7.1268      2.00000
     14      -7.0868      2.00000
     15      -6.9969      2.00000
     16      -6.9665      2.00000
     17      -6.4845      2.00000
     18      -6.4740      2.00000
     19      -6.1958      2.00000
     20      -6.1542      2.00000
     21      -6.1319      2.00000
     22      -6.1061      2.00000
     23      -6.0969      2.00000
     24      -6.0651      2.00000
     25      -6.0409      2.00000
     26      -6.0394      2.00000
     27      -6.0018      2.00000
     28      -5.9843      2.00000
     29      -5.9834      2.00000
     30      -5.9728      2.00000
     31      -5.9719      2.00000
     32      -5.9653      2.00000
     33      -5.9613      2.00000
     34      -5.9501      2.00000
     35      -5.6450      2.00000
     36      -5.6357      2.00000
     37      -5.6342      2.00000
     38      -5.6284      2.00000
     39      -5.6104      2.00000
     40      -5.5036      2.00000
     41      -5.3932      2.00000
     42      -5.3840      2.00000
     43      -5.3823      2.00000
     44      -5.3512      2.00000
     45      -5.3483      2.00000
     46      -5.3367      2.00000
     47      -5.3344      2.00000
     48      -5.3294      2.00000
     49      -5.3287      2.00000
     50      -5.3240      2.00000
     51      -5.2628      2.00000
     52      -5.2613      2.00000
     53      -5.2416      2.00000
     54      -5.2413      2.00000
     55      -5.2187      2.00000
     56      -5.2095      2.00000
     57      -5.1884      2.00000
     58      -5.1826      2.00000
     59      -5.1528      2.00000
     60      -5.1489      2.00000
     61      -5.1128      2.00000
     62      -5.1121      2.00000
     63      -5.1019      2.00000
     64      -5.0966      2.00000
     65      -5.0725      2.00000
     66      -5.0693      2.00000
     67      -4.9880      2.00000
     68      -4.9828      2.00000
     69      -4.9648      2.00000
     70      -4.9585      2.00000
     71      -4.9585      2.00000
     72      -4.8923      2.00000
     73      -4.8886      2.00000
     74      -4.8804      2.00000
     75      -4.8786      2.00000
     76      -4.8524      2.00000
     77      -4.8460      2.00000
     78      -4.8399      2.00000
     79      -4.8113      2.00000
     80      -4.7920      2.00000
     81      -4.7874      2.00000
     82      -4.7726      2.00000
     83      -4.7662      2.00000
     84      -4.7581      2.00000
     85      -4.7201      2.00000
     86      -4.7166      2.00000
     87      -4.6632      2.00000
     88      -4.6619      2.00000
     89      -4.6525      2.00000
     90      -4.6249      2.00000
     91      -4.6193      2.00000
     92      -4.6086      2.00000
     93      -4.6057      2.00000
     94      -4.5817      2.00000
     95      -4.5316      2.00000
     96      -4.5257      2.00000
     97      -4.5205      2.00000
     98      -4.5177      2.00000
     99      -4.5097      2.00000
    100      -4.4896      2.00000
    101      -4.4887      2.00000
    102      -4.4793      2.00000
    103      -4.4782      2.00000
    104      -4.4661      2.00000
    105      -4.4346      2.00000
    106      -4.4246      2.00000
    107      -4.4154      2.00000
    108      -4.4038      2.00000
    109      -4.3911      2.00000
    110      -4.3899      2.00000
    111      -4.3533      2.00000
    112      -4.3480      2.00000
    113      -4.3347      2.00000
    114      -4.3347      2.00000
    115      -4.3224      2.00000
    116      -4.3173      2.00000
    117      -4.3020      2.00000
    118      -4.2867      2.00000
    119      -4.2827      2.00000
    120      -4.2530      2.00000
    121      -4.2197      2.00000
    122      -4.2166      2.00000
    123      -4.2064      2.00000
    124      -4.2026      2.00000
    125      -4.1981      2.00000
    126      -4.1973      2.00000
    127      -4.1925      2.00000
    128      -4.1860      2.00000
    129      -4.1805      2.00000
    130      -4.1792      2.00000
    131      -4.1687      2.00000
    132      -4.1556      2.00000
    133      -4.1491      2.00000
    134      -4.1068      2.00000
    135      -4.1060      2.00000
    136      -4.0978      2.00000
    137      -4.0740      2.00000
    138      -4.0726      2.00000
    139      -4.0646      2.00000
    140      -4.0586      2.00000
    141      -4.0430      2.00000
    142      -4.0378      2.00000
    143      -4.0328      2.00000
    144      -4.0207      2.00000
    145      -3.9749      2.00000
    146      -3.9538      2.00000
    147      -3.9405      2.00000
    148      -3.9361      2.00000
    149      -3.9047      2.00000
    150      -3.8903      2.00000
    151      -3.8395      2.00000
    152      -3.8105      2.00000
    153      -3.8100      2.00000
    154      -3.7989      2.00000
    155      -3.7732      2.00000
    156      -3.7663      2.00000
    157      -3.7627      2.00000
    158      -3.7542      2.00000
    159      -3.7357      2.00000
    160      -3.7344      2.00000
    161      -3.7262      2.00000
    162      -3.7255      2.00000
    163      -3.7178      2.00000
    164      -3.7112      2.00000
    165      -3.7086      2.00000
    166      -3.7069      2.00000
    167      -3.6966      2.00000
    168      -3.6948      2.00000
    169      -3.6900      2.00000
    170      -3.6743      2.00000
    171      -3.6447      2.00000
    172      -3.6406      2.00000
    173      -3.6399      2.00000
    174      -3.6301      2.00000
    175      -3.6201      2.00000
    176      -3.5971      2.00000
    177      -3.5848      2.00000
    178      -3.5679      2.00000
    179      -3.5566      2.00000
    180      -3.5514      2.00000
    181      -3.5455      2.00000
    182      -3.5429      2.00000
    183      -3.5387      2.00000
    184      -3.5335      2.00000
    185      -3.5271      2.00000
    186      -3.5140      2.00000
    187      -3.4849      2.00000
    188      -3.4614      2.00000
    189      -3.4610      2.00000
    190      -3.4513      2.00000
    191      -3.4444      2.00000
    192      -3.4325      2.00000
    193      -3.4033      2.00000
    194      -3.3980      2.00000
    195      -3.3611      2.00000
    196      -3.3522      2.00000
    197      -3.3329      2.00000
    198      -3.3087      2.00000
    199      -3.3030      2.00000
    200      -3.2776      2.00000
    201      -3.2596      2.00000
    202      -3.2425      2.00000
    203      -3.2384      2.00000
    204      -3.2295      2.00000
    205      -3.2254      2.00000
    206      -3.2187      2.00000
    207      -3.2185      2.00000
    208      -3.2070      2.00000
    209      -3.2051      2.00000
    210      -3.2017      2.00000
    211      -3.1977      2.00000
    212      -3.1969      2.00000
    213      -3.1922      2.00000
    214      -3.1887      2.00000
    215      -3.1853      2.00000
    216      -3.1838      2.00000
    217      -3.1793      2.00000
    218      -3.1771      2.00000
    219      -3.1729      2.00000
    220      -3.1684      2.00000
    221      -3.1630      2.00000
    222      -3.1602      2.00000
    223      -3.1434      2.00000
    224      -3.1406      2.00000
    225      -3.1296      2.00000
    226      -3.1122      2.00000
    227      -3.1010      2.00000
    228      -3.0872      2.00000
    229      -3.0825      2.00000
    230      -3.0744      2.00000
    231      -3.0617      2.00000
    232      -3.0489      2.00000
    233      -3.0340      2.00000
    234      -3.0183      2.00000
    235      -2.9930      2.00000
    236      -2.9870      2.00000
    237      -2.9850      2.00000
    238      -2.9805      2.00000
    239      -2.9771      2.00000
    240      -2.9740      2.00000
    241      -2.9640      2.00000
    242      -2.9612      2.00000
    243      -2.9561      2.00000
    244      -2.9456      2.00000
    245      -2.9284      2.00000
    246      -2.9213      2.00000
    247      -2.8983      2.00000
    248      -2.8982      2.00000
    249      -2.8867      2.00000
    250      -2.8842      2.00000
    251      -2.8796      2.00000
    252      -2.8641      2.00000
    253      -2.8597      2.00000
    254      -2.8546      2.00000
    255      -2.8478      2.00000
    256      -2.8416      2.00000
    257      -2.8380      2.00000
    258      -2.8280      2.00000
    259      -2.8164      2.00000
    260      -2.7526      2.00000
    261      -2.7056      2.00000
    262      -2.6461      2.00000
    263      -2.6446      2.00000
    264      -2.5269      2.00000
    265      -2.5137      2.00000
    266      -2.4008      2.00000
    267      -2.0960      2.00000
    268      -2.0763      2.00000
    269      -2.0172      2.00000
    270      -1.8117      2.00000
    271      -1.5019      2.02492
    272      -1.1467     -0.00118
    273      -1.1292     -0.00049
    274      -1.0730     -0.00002
    275      -1.0542     -0.00001
    276      -0.8518     -0.00000
    277      -0.8030     -0.00000
    278      -0.6803     -0.00000
    279      -0.6759     -0.00000
    280      -0.4441     -0.00000
    281      -0.4419     -0.00000
    282      -0.3356     -0.00000
    283      -0.1978     -0.00000
    284      -0.1653     -0.00000
    285      -0.1406     -0.00000
    286       0.0037     -0.00000
    287       0.2035     -0.00000
    288       0.3040     -0.00000
    289       0.3289     -0.00000
    290       0.5704     -0.00000
    291       0.6569     -0.00000
    292       0.6917     -0.00000
    293       0.7302     -0.00000
    294       1.0792     -0.00000
    295       1.3385      0.00000
    296       1.4289      0.00000
    297       1.4487      0.00000
    298       1.8496      0.00000
    299       1.9731      0.00000
    300       2.2036      0.00000
    301       2.2664      0.00000
    302       2.4285      0.00000
    303       2.4509      0.00000
    304       2.4577      0.00000
    305       2.4891      0.00000
    306       2.5838      0.00000
    307       2.6764      0.00000
    308       2.7034      0.00000
    309       2.7815      0.00000
    310       3.0005      0.00000
    311       3.0365      0.00000
    312       3.1701      0.00000
    313       3.2483      0.00000
    314       3.2546      0.00000
    315       3.4543      0.00000
    316       3.5275      0.00000
    317       3.8555      0.00000
    318       3.8798      0.00000
    319       3.9734      0.00000
    320       4.0154      0.00000
    321       4.0624      0.00000
    322       4.2016      0.00000
    323       4.2676      0.00000
    324       4.2727      0.00000
    325       4.3933      0.00000
    326       4.4960      0.00000
    327       4.5111      0.00000
    328       4.5624      0.00000

 k-point     4 :       0.0000    0.2000    0.0000
  band No.  band energies     occupation 
      1     -23.3391      2.00000
      2     -21.2504      2.00000
      3     -10.9648      2.00000
      4      -9.8449      2.00000
      5      -9.1977      2.00000
      6      -8.8715      2.00000
      7      -8.5331      2.00000
      8      -8.5081      2.00000
      9      -7.8369      2.00000
     10      -7.7283      2.00000
     11      -7.7155      2.00000
     12      -7.2428      2.00000
     13      -7.2067      2.00000
     14      -7.0897      2.00000
     15      -6.8818      2.00000
     16      -6.8729      2.00000
     17      -6.5617      2.00000
     18      -6.5555      2.00000
     19      -6.5166      2.00000
     20      -6.3310      2.00000
     21      -6.1468      2.00000
     22      -6.1403      2.00000
     23      -6.0939      2.00000
     24      -6.0664      2.00000
     25      -6.0611      2.00000
     26      -6.0278      2.00000
     27      -5.9193      2.00000
     28      -5.8935      2.00000
     29      -5.8819      2.00000
     30      -5.8430      2.00000
     31      -5.8380      2.00000
     32      -5.8004      2.00000
     33      -5.7933      2.00000
     34      -5.6839      2.00000
     35      -5.6793      2.00000
     36      -5.6148      2.00000
     37      -5.6086      2.00000
     38      -5.5831      2.00000
     39      -5.5737      2.00000
     40      -5.5319      2.00000
     41      -5.4586      2.00000
     42      -5.4536      2.00000
     43      -5.4344      2.00000
     44      -5.4334      2.00000
     45      -5.4174      2.00000
     46      -5.4063      2.00000
     47      -5.4007      2.00000
     48      -5.3820      2.00000
     49      -5.3790      2.00000
     50      -5.3416      2.00000
     51      -5.3302      2.00000
     52      -5.3063      2.00000
     53      -5.2968      2.00000
     54      -5.2871      2.00000
     55      -5.2832      2.00000
     56      -5.2524      2.00000
     57      -5.1725      2.00000
     58      -5.1663      2.00000
     59      -5.1567      2.00000
     60      -5.1402      2.00000
     61      -5.1121      2.00000
     62      -5.0710      2.00000
     63      -5.0633      2.00000
     64      -5.0583      2.00000
     65      -5.0248      2.00000
     66      -5.0186      2.00000
     67      -5.0144      2.00000
     68      -5.0101      2.00000
     69      -5.0037      2.00000
     70      -4.9996      2.00000
     71      -4.9860      2.00000
     72      -4.9835      2.00000
     73      -4.9015      2.00000
     74      -4.8810      2.00000
     75      -4.8776      2.00000
     76      -4.8346      2.00000
     77      -4.7989      2.00000
     78      -4.7935      2.00000
     79      -4.7668      2.00000
     80      -4.7374      2.00000
     81      -4.7323      2.00000
     82      -4.7000      2.00000
     83      -4.6826      2.00000
     84      -4.6805      2.00000
     85      -4.6658      2.00000
     86      -4.6468      2.00000
     87      -4.6426      2.00000
     88      -4.6312      2.00000
     89      -4.6287      2.00000
     90      -4.6174      2.00000
     91      -4.6111      2.00000
     92      -4.6005      2.00000
     93      -4.5808      2.00000
     94      -4.5777      2.00000
     95      -4.5634      2.00000
     96      -4.5597      2.00000
     97      -4.5516      2.00000
     98      -4.5452      2.00000
     99      -4.5430      2.00000
    100      -4.5369      2.00000
    101      -4.5320      2.00000
    102      -4.5302      2.00000
    103      -4.4947      2.00000
    104      -4.4918      2.00000
    105      -4.4882      2.00000
    106      -4.4757      2.00000
    107      -4.4547      2.00000
    108      -4.4268      2.00000
    109      -4.4192      2.00000
    110      -4.4126      2.00000
    111      -4.3481      2.00000
    112      -4.3454      2.00000
    113      -4.3377      2.00000
    114      -4.3205      2.00000
    115      -4.3187      2.00000
    116      -4.2857      2.00000
    117      -4.2650      2.00000
    118      -4.2567      2.00000
    119      -4.2505      2.00000
    120      -4.2372      2.00000
    121      -4.2218      2.00000
    122      -4.2139      2.00000
    123      -4.2079      2.00000
    124      -4.2028      2.00000
    125      -4.1945      2.00000
    126      -4.1849      2.00000
    127      -4.1834      2.00000
    128      -4.1790      2.00000
    129      -4.1773      2.00000
    130      -4.1750      2.00000
    131      -4.1675      2.00000
    132      -4.1580      2.00000
    133      -4.1502      2.00000
    134      -4.1010      2.00000
    135      -4.0971      2.00000
    136      -4.0761      2.00000
    137      -4.0701      2.00000
    138      -4.0548      2.00000
    139      -4.0226      2.00000
    140      -4.0064      2.00000
    141      -3.9816      2.00000
    142      -3.9642      2.00000
    143      -3.9584      2.00000
    144      -3.9498      2.00000
    145      -3.9410      2.00000
    146      -3.9300      2.00000
    147      -3.9212      2.00000
    148      -3.9181      2.00000
    149      -3.9153      2.00000
    150      -3.9036      2.00000
    151      -3.8910      2.00000
    152      -3.8737      2.00000
    153      -3.8635      2.00000
    154      -3.8294      2.00000
    155      -3.8187      2.00000
    156      -3.8074      2.00000
    157      -3.7919      2.00000
    158      -3.7788      2.00000
    159      -3.7712      2.00000
    160      -3.7655      2.00000
    161      -3.7443      2.00000
    162      -3.7360      2.00000
    163      -3.7306      2.00000
    164      -3.7233      2.00000
    165      -3.7200      2.00000
    166      -3.7004      2.00000
    167      -3.6900      2.00000
    168      -3.6844      2.00000
    169      -3.6727      2.00000
    170      -3.6480      2.00000
    171      -3.6333      2.00000
    172      -3.6283      2.00000
    173      -3.6270      2.00000
    174      -3.6185      2.00000
    175      -3.6041      2.00000
    176      -3.5855      2.00000
    177      -3.5755      2.00000
    178      -3.5522      2.00000
    179      -3.5427      2.00000
    180      -3.5386      2.00000
    181      -3.5253      2.00000
    182      -3.5133      2.00000
    183      -3.5105      2.00000
    184      -3.5063      2.00000
    185      -3.4985      2.00000
    186      -3.4966      2.00000
    187      -3.4760      2.00000
    188      -3.4593      2.00000
    189      -3.4447      2.00000
    190      -3.4280      2.00000
    191      -3.4206      2.00000
    192      -3.4107      2.00000
    193      -3.3804      2.00000
    194      -3.3451      2.00000
    195      -3.3372      2.00000
    196      -3.3210      2.00000
    197      -3.3109      2.00000
    198      -3.3007      2.00000
    199      -3.2888      2.00000
    200      -3.2858      2.00000
    201      -3.2829      2.00000
    202      -3.2738      2.00000
    203      -3.2648      2.00000
    204      -3.2584      2.00000
    205      -3.2509      2.00000
    206      -3.2449      2.00000
    207      -3.2347      2.00000
    208      -3.2185      2.00000
    209      -3.2117      2.00000
    210      -3.2085      2.00000
    211      -3.2001      2.00000
    212      -3.1973      2.00000
    213      -3.1872      2.00000
    214      -3.1841      2.00000
    215      -3.1781      2.00000
    216      -3.1692      2.00000
    217      -3.1541      2.00000
    218      -3.1506      2.00000
    219      -3.1425      2.00000
    220      -3.1391      2.00000
    221      -3.1314      2.00000
    222      -3.1259      2.00000
    223      -3.1160      2.00000
    224      -3.1150      2.00000
    225      -3.1107      2.00000
    226      -3.1085      2.00000
    227      -3.1078      2.00000
    228      -3.1057      2.00000
    229      -3.0822      2.00000
    230      -3.0726      2.00000
    231      -3.0641      2.00000
    232      -3.0576      2.00000
    233      -3.0488      2.00000
    234      -3.0463      2.00000
    235      -3.0417      2.00000
    236      -3.0360      2.00000
    237      -3.0328      2.00000
    238      -3.0309      2.00000
    239      -3.0223      2.00000
    240      -3.0189      2.00000
    241      -3.0173      2.00000
    242      -2.9998      2.00000
    243      -2.9922      2.00000
    244      -2.9772      2.00000
    245      -2.9569      2.00000
    246      -2.9510      2.00000
    247      -2.9481      2.00000
    248      -2.9421      2.00000
    249      -2.9223      2.00000
    250      -2.9147      2.00000
    251      -2.9009      2.00000
    252      -2.8974      2.00000
    253      -2.8948      2.00000
    254      -2.8884      2.00000
    255      -2.8879      2.00000
    256      -2.8741      2.00000
    257      -2.8711      2.00000
    258      -2.8584      2.00000
    259      -2.8389      2.00000
    260      -2.8284      2.00000
    261      -2.8183      2.00000
    262      -2.6736      2.00000
    263      -2.5608      2.00000
    264      -2.3113      2.00000
    265      -2.2586      2.00000
    266      -2.0421      2.00000
    267      -2.0160      2.00000
    268      -1.9814      2.00000
    269      -1.8359      2.00000
    270      -1.7336      2.00005
    271      -1.7126      2.00017
    272      -1.5687      2.04846
    273      -1.5109      2.04956
    274      -1.1417     -0.00093
    275      -1.0482     -0.00000
    276      -1.0236     -0.00000
    277      -1.0054     -0.00000
    278      -0.9939     -0.00000
    279      -0.8211     -0.00000
    280      -0.1836     -0.00000
    281      -0.1126     -0.00000
    282      -0.0914     -0.00000
    283      -0.0797     -0.00000
    284      -0.0421     -0.00000
    285      -0.0129     -0.00000
    286       0.1137     -0.00000
    287       0.1355     -0.00000
    288       0.1732     -0.00000
    289       0.3461     -0.00000
    290       0.6327     -0.00000
    291       0.6780     -0.00000
    292       0.8185     -0.00000
    293       1.0192     -0.00000
    294       1.0769     -0.00000
    295       1.1030     -0.00000
    296       1.1841     -0.00000
    297       1.2690     -0.00000
    298       1.3982      0.00000
    299       1.6593      0.00000
    300       1.9687      0.00000
    301       2.0144      0.00000
    302       2.2798      0.00000
    303       2.3817      0.00000
    304       2.3871      0.00000
    305       2.4280      0.00000
    306       2.5148      0.00000
    307       2.6962      0.00000
    308       2.8056      0.00000
    309       2.9754      0.00000
    310       3.0475      0.00000
    311       3.4394      0.00000
    312       3.5591      0.00000
    313       3.5966      0.00000
    314       3.6015      0.00000
    315       3.7952      0.00000
    316       3.8411      0.00000
    317       3.8897      0.00000
    318       4.0005      0.00000
    319       4.0691      0.00000
    320       4.1262      0.00000
    321       4.1417      0.00000
    322       4.2429      0.00000
    323       4.2800      0.00000
    324       4.3871      0.00000
    325       4.4076      0.00000
    326       4.4860      0.00000
    327       4.7226      0.00000
    328       4.7494      0.00000

 k-point     5 :       0.2000    0.2000    0.0000
  band No.  band energies     occupation 
      1     -23.3391      2.00000
      2     -21.2504      2.00000
      3     -10.9649      2.00000
      4      -9.7925      2.00000
      5      -9.2108      2.00000
      6      -8.9540      2.00000
      7      -8.8119      2.00000
      8      -8.1277      2.00000
      9      -8.0168      2.00000
     10      -7.7917      2.00000
     11      -7.2787      2.00000
     12      -7.2342      2.00000
     13      -7.1931      2.00000
     14      -7.1721      2.00000
     15      -7.0778      2.00000
     16      -6.7339      2.00000
     17      -6.5526      2.00000
     18      -6.5459      2.00000
     19      -6.4975      2.00000
     20      -6.3099      2.00000
     21      -6.2628      2.00000
     22      -6.1089      2.00000
     23      -6.0731      2.00000
     24      -6.0549      2.00000
     25      -6.0323      2.00000
     26      -6.0030      2.00000
     27      -5.9993      2.00000
     28      -5.9573      2.00000
     29      -5.9177      2.00000
     30      -5.9070      2.00000
     31      -5.9028      2.00000
     32      -5.7908      2.00000
     33      -5.7583      2.00000
     34      -5.7148      2.00000
     35      -5.6856      2.00000
     36      -5.6539      2.00000
     37      -5.5985      2.00000
     38      -5.5930      2.00000
     39      -5.5869      2.00000
     40      -5.5503      2.00000
     41      -5.5445      2.00000
     42      -5.5235      2.00000
     43      -5.4502      2.00000
     44      -5.4407      2.00000
     45      -5.4052      2.00000
     46      -5.3761      2.00000
     47      -5.3413      2.00000
     48      -5.3369      2.00000
     49      -5.3254      2.00000
     50      -5.3081      2.00000
     51      -5.3036      2.00000
     52      -5.2970      2.00000
     53      -5.2514      2.00000
     54      -5.2413      2.00000
     55      -5.2373      2.00000
     56      -5.2308      2.00000
     57      -5.2274      2.00000
     58      -5.1529      2.00000
     59      -5.1452      2.00000
     60      -5.1185      2.00000
     61      -5.1088      2.00000
     62      -5.0722      2.00000
     63      -5.0646      2.00000
     64      -5.0564      2.00000
     65      -5.0383      2.00000
     66      -5.0302      2.00000
     67      -5.0231      2.00000
     68      -5.0119      2.00000
     69      -4.9867      2.00000
     70      -4.9595      2.00000
     71      -4.9534      2.00000
     72      -4.9516      2.00000
     73      -4.9236      2.00000
     74      -4.9071      2.00000
     75      -4.8493      2.00000
     76      -4.8440      2.00000
     77      -4.8296      2.00000
     78      -4.8190      2.00000
     79      -4.7961      2.00000
     80      -4.7929      2.00000
     81      -4.7474      2.00000
     82      -4.7401      2.00000
     83      -4.7276      2.00000
     84      -4.7178      2.00000
     85      -4.6977      2.00000
     86      -4.6631      2.00000
     87      -4.6438      2.00000
     88      -4.6303      2.00000
     89      -4.6146      2.00000
     90      -4.6093      2.00000
     91      -4.6015      2.00000
     92      -4.5931      2.00000
     93      -4.5822      2.00000
     94      -4.5731      2.00000
     95      -4.5659      2.00000
     96      -4.5608      2.00000
     97      -4.5517      2.00000
     98      -4.5426      2.00000
     99      -4.5382      2.00000
    100      -4.5356      2.00000
    101      -4.5283      2.00000
    102      -4.5180      2.00000
    103      -4.5094      2.00000
    104      -4.5031      2.00000
    105      -4.4718      2.00000
    106      -4.4466      2.00000
    107      -4.4382      2.00000
    108      -4.4167      2.00000
    109      -4.4062      2.00000
    110      -4.3726      2.00000
    111      -4.3633      2.00000
    112      -4.3545      2.00000
    113      -4.3435      2.00000
    114      -4.3210      2.00000
    115      -4.3165      2.00000
    116      -4.3025      2.00000
    117      -4.2758      2.00000
    118      -4.2627      2.00000
    119      -4.2497      2.00000
    120      -4.2287      2.00000
    121      -4.2231      2.00000
    122      -4.2168      2.00000
    123      -4.2107      2.00000
    124      -4.2029      2.00000
    125      -4.1966      2.00000
    126      -4.1937      2.00000
    127      -4.1785      2.00000
    128      -4.1773      2.00000
    129      -4.1742      2.00000
    130      -4.1672      2.00000
    131      -4.1611      2.00000
    132      -4.1477      2.00000
    133      -4.1349      2.00000
    134      -4.1267      2.00000
    135      -4.0780      2.00000
    136      -4.0697      2.00000
    137      -4.0504      2.00000
    138      -4.0345      2.00000
    139      -4.0252      2.00000
    140      -4.0174      2.00000
    141      -4.0014      2.00000
    142      -3.9944      2.00000
    143      -3.9906      2.00000
    144      -3.9704      2.00000
    145      -3.9458      2.00000
    146      -3.9319      2.00000
    147      -3.9293      2.00000
    148      -3.9225      2.00000
    149      -3.9094      2.00000
    150      -3.8967      2.00000
    151      -3.8922      2.00000
    152      -3.8565      2.00000
    153      -3.8500      2.00000
    154      -3.8030      2.00000
    155      -3.8021      2.00000
    156      -3.7952      2.00000
    157      -3.7891      2.00000
    158      -3.7789      2.00000
    159      -3.7582      2.00000
    160      -3.7545      2.00000
    161      -3.7453      2.00000
    162      -3.7396      2.00000
    163      -3.7210      2.00000
    164      -3.7169      2.00000
    165      -3.7146      2.00000
    166      -3.6996      2.00000
    167      -3.6847      2.00000
    168      -3.6755      2.00000
    169      -3.6673      2.00000
    170      -3.6512      2.00000
    171      -3.6315      2.00000
    172      -3.6295      2.00000
    173      -3.6085      2.00000
    174      -3.6060      2.00000
    175      -3.5877      2.00000
    176      -3.5799      2.00000
    177      -3.5662      2.00000
    178      -3.5582      2.00000
    179      -3.5542      2.00000
    180      -3.5481      2.00000
    181      -3.5363      2.00000
    182      -3.5196      2.00000
    183      -3.5144      2.00000
    184      -3.5088      2.00000
    185      -3.5039      2.00000
    186      -3.4994      2.00000
    187      -3.4835      2.00000
    188      -3.4658      2.00000
    189      -3.4497      2.00000
    190      -3.4032      2.00000
    191      -3.3883      2.00000
    192      -3.3824      2.00000
    193      -3.3702      2.00000
    194      -3.3504      2.00000
    195      -3.3344      2.00000
    196      -3.3255      2.00000
    197      -3.3205      2.00000
    198      -3.3135      2.00000
    199      -3.3077      2.00000
    200      -3.2979      2.00000
    201      -3.2839      2.00000
    202      -3.2745      2.00000
    203      -3.2635      2.00000
    204      -3.2607      2.00000
    205      -3.2505      2.00000
    206      -3.2365      2.00000
    207      -3.2294      2.00000
    208      -3.2245      2.00000
    209      -3.2150      2.00000
    210      -3.2082      2.00000
    211      -3.2023      2.00000
    212      -3.1999      2.00000
    213      -3.1907      2.00000
    214      -3.1875      2.00000
    215      -3.1780      2.00000
    216      -3.1715      2.00000
    217      -3.1635      2.00000
    218      -3.1577      2.00000
    219      -3.1505      2.00000
    220      -3.1464      2.00000
    221      -3.1411      2.00000
    222      -3.1307      2.00000
    223      -3.1253      2.00000
    224      -3.1215      2.00000
    225      -3.1201      2.00000
    226      -3.1150      2.00000
    227      -3.1042      2.00000
    228      -3.0913      2.00000
    229      -3.0850      2.00000
    230      -3.0726      2.00000
    231      -3.0653      2.00000
    232      -3.0629      2.00000
    233      -3.0576      2.00000
    234      -3.0520      2.00000
    235      -3.0470      2.00000
    236      -3.0432      2.00000
    237      -3.0374      2.00000
    238      -3.0263      2.00000
    239      -3.0102      2.00000
    240      -3.0028      2.00000
    241      -2.9953      2.00000
    242      -2.9840      2.00000
    243      -2.9810      2.00000
    244      -2.9650      2.00000
    245      -2.9437      2.00000
    246      -2.9405      2.00000
    247      -2.9250      2.00000
    248      -2.9213      2.00000
    249      -2.9034      2.00000
    250      -2.8976      2.00000
    251      -2.8912      2.00000
    252      -2.8855      2.00000
    253      -2.8825      2.00000
    254      -2.8727      2.00000
    255      -2.8657      2.00000
    256      -2.8605      2.00000
    257      -2.8569      2.00000
    258      -2.8461      2.00000
    259      -2.8358      2.00000
    260      -2.8324      2.00000
    261      -2.7307      2.00000
    262      -2.7057      2.00000
    263      -2.5953      2.00000
    264      -2.5659      2.00000
    265      -2.4350      2.00000
    266      -2.0333      2.00000
    267      -1.9772      2.00000
    268      -1.9626      2.00000
    269      -1.8619      2.00000
    270      -1.7932      2.00000
    271      -1.5727      2.04482
    272      -1.4753      1.87444
    273      -1.3133     -0.04581
    274      -1.2736     -0.06517
    275      -1.2447     -0.04018
    276      -1.1643     -0.00265
    277      -0.9744     -0.00000
    278      -0.8934     -0.00000
    279      -0.7038     -0.00000
    280      -0.2773     -0.00000
    281      -0.2565     -0.00000
    282      -0.1949     -0.00000
    283      -0.1538     -0.00000
    284      -0.1316     -0.00000
    285       0.0090     -0.00000
    286       0.0286     -0.00000
    287       0.1356     -0.00000
    288       0.1921     -0.00000
    289       0.7217     -0.00000
    290       0.8325     -0.00000
    291       0.8829     -0.00000
    292       0.9034     -0.00000
    293       1.0563     -0.00000
    294       1.0859     -0.00000
    295       1.1303     -0.00000
    296       1.2048     -0.00000
    297       1.2742     -0.00000
    298       1.5476      0.00000
    299       1.6108      0.00000
    300       1.9162      0.00000
    301       1.9987      0.00000
    302       2.1198      0.00000
    303       2.1829      0.00000
    304       2.3486      0.00000
    305       2.5109      0.00000
    306       2.6106      0.00000
    307       2.8046      0.00000
    308       2.9699      0.00000
    309       3.0430      0.00000
    310       3.0668      0.00000
    311       3.3201      0.00000
    312       3.3904      0.00000
    313       3.4563      0.00000
    314       3.6577      0.00000
    315       3.8109      0.00000
    316       3.8411      0.00000
    317       3.8972      0.00000
    318       3.9385      0.00000
    319       4.0608      0.00000
    320       4.0907      0.00000
    321       4.1353      0.00000
    322       4.2106      0.00000
    323       4.2524      0.00000
    324       4.3487      0.00000
    325       4.4064      0.00000
    326       4.5494      0.00000
    327       4.7139      0.00000
    328       4.7595      0.00000

 k-point     6 :       0.4000    0.2000    0.0000
  band No.  band energies     occupation 
      1     -23.3390      2.00000
      2     -21.2503      2.00000
      3     -10.9651      2.00000
      4      -9.6407      2.00000
      5      -9.3845      2.00000
      6      -9.1094      2.00000
      7      -8.6881      2.00000
      8      -8.4527      2.00000
      9      -7.6664      2.00000
     10      -7.4759      2.00000
     11      -7.4617      2.00000
     12      -7.2401      2.00000
     13      -7.1000      2.00000
     14      -7.0645      2.00000
     15      -6.9471      2.00000
     16      -6.9129      2.00000
     17      -6.7790      2.00000
     18      -6.4014      2.00000
     19      -6.3270      2.00000
     20      -6.2539      2.00000
     21      -6.2468      2.00000
     22      -6.2399      2.00000
     23      -6.1758      2.00000
     24      -6.1477      2.00000
     25      -6.0224      2.00000
     26      -6.0016      2.00000
     27      -5.9732      2.00000
     28      -5.9677      2.00000
     29      -5.9570      2.00000
     30      -5.9378      2.00000
     31      -5.9299      2.00000
     32      -5.9176      2.00000
     33      -5.8301      2.00000
     34      -5.8247      2.00000
     35      -5.6452      2.00000
     36      -5.6175      2.00000
     37      -5.6097      2.00000
     38      -5.6029      2.00000
     39      -5.5977      2.00000
     40      -5.5706      2.00000
     41      -5.5203      2.00000
     42      -5.5094      2.00000
     43      -5.5033      2.00000
     44      -5.4607      2.00000
     45      -5.3836      2.00000
     46      -5.3715      2.00000
     47      -5.3582      2.00000
     48      -5.3492      2.00000
     49      -5.3471      2.00000
     50      -5.3167      2.00000
     51      -5.2309      2.00000
     52      -5.1998      2.00000
     53      -5.1908      2.00000
     54      -5.1805      2.00000
     55      -5.1749      2.00000
     56      -5.1610      2.00000
     57      -5.1526      2.00000
     58      -5.1510      2.00000
     59      -5.1485      2.00000
     60      -5.1414      2.00000
     61      -5.1205      2.00000
     62      -5.1000      2.00000
     63      -5.0714      2.00000
     64      -5.0496      2.00000
     65      -5.0464      2.00000
     66      -5.0409      2.00000
     67      -5.0080      2.00000
     68      -4.9742      2.00000
     69      -4.9591      2.00000
     70      -4.9311      2.00000
     71      -4.9176      2.00000
     72      -4.9140      2.00000
     73      -4.8974      2.00000
     74      -4.8947      2.00000
     75      -4.8846      2.00000
     76      -4.8680      2.00000
     77      -4.8650      2.00000
     78      -4.8538      2.00000
     79      -4.8468      2.00000
     80      -4.8275      2.00000
     81      -4.8067      2.00000
     82      -4.7991      2.00000
     83      -4.7726      2.00000
     84      -4.7695      2.00000
     85      -4.7307      2.00000
     86      -4.7105      2.00000
     87      -4.6994      2.00000
     88      -4.6768      2.00000
     89      -4.6416      2.00000
     90      -4.6140      2.00000
     91      -4.5834      2.00000
     92      -4.5763      2.00000
     93      -4.5731      2.00000
     94      -4.5707      2.00000
     95      -4.5662      2.00000
     96      -4.5619      2.00000
     97      -4.5516      2.00000
     98      -4.5419      2.00000
     99      -4.5280      2.00000
    100      -4.5114      2.00000
    101      -4.5029      2.00000
    102      -4.4912      2.00000
    103      -4.4693      2.00000
    104      -4.4636      2.00000
    105      -4.4497      2.00000
    106      -4.4463      2.00000
    107      -4.4401      2.00000
    108      -4.4366      2.00000
    109      -4.4207      2.00000
    110      -4.4031      2.00000
    111      -4.3790      2.00000
    112      -4.3467      2.00000
    113      -4.3385      2.00000
    114      -4.3144      2.00000
    115      -4.3061      2.00000
    116      -4.3032      2.00000
    117      -4.2890      2.00000
    118      -4.2609      2.00000
    119      -4.2490      2.00000
    120      -4.2445      2.00000
    121      -4.2176      2.00000
    122      -4.2002      2.00000
    123      -4.1960      2.00000
    124      -4.1826      2.00000
    125      -4.1754      2.00000
    126      -4.1713      2.00000
    127      -4.1638      2.00000
    128      -4.1621      2.00000
    129      -4.1538      2.00000
    130      -4.1500      2.00000
    131      -4.1450      2.00000
    132      -4.1341      2.00000
    133      -4.1241      2.00000
    134      -4.1027      2.00000
    135      -4.0913      2.00000
    136      -4.0806      2.00000
    137      -4.0697      2.00000
    138      -4.0618      2.00000
    139      -4.0416      2.00000
    140      -4.0329      2.00000
    141      -4.0313      2.00000
    142      -4.0125      2.00000
    143      -3.9961      2.00000
    144      -3.9875      2.00000
    145      -3.9598      2.00000
    146      -3.9516      2.00000
    147      -3.9360      2.00000
    148      -3.9270      2.00000
    149      -3.9114      2.00000
    150      -3.8995      2.00000
    151      -3.8856      2.00000
    152      -3.8734      2.00000
    153      -3.8258      2.00000
    154      -3.7971      2.00000
    155      -3.7824      2.00000
    156      -3.7710      2.00000
    157      -3.7681      2.00000
    158      -3.7504      2.00000
    159      -3.7454      2.00000
    160      -3.7380      2.00000
    161      -3.7322      2.00000
    162      -3.7253      2.00000
    163      -3.7200      2.00000
    164      -3.7166      2.00000
    165      -3.7072      2.00000
    166      -3.6847      2.00000
    167      -3.6824      2.00000
    168      -3.6730      2.00000
    169      -3.6595      2.00000
    170      -3.6520      2.00000
    171      -3.6475      2.00000
    172      -3.6428      2.00000
    173      -3.6084      2.00000
    174      -3.6047      2.00000
    175      -3.5932      2.00000
    176      -3.5846      2.00000
    177      -3.5758      2.00000
    178      -3.5687      2.00000
    179      -3.5590      2.00000
    180      -3.5523      2.00000
    181      -3.5292      2.00000
    182      -3.5177      2.00000
    183      -3.5118      2.00000
    184      -3.5084      2.00000
    185      -3.4735      2.00000
    186      -3.4665      2.00000
    187      -3.4648      2.00000
    188      -3.4550      2.00000
    189      -3.4503      2.00000
    190      -3.4354      2.00000
    191      -3.4208      2.00000
    192      -3.4027      2.00000
    193      -3.3922      2.00000
    194      -3.3818      2.00000
    195      -3.3748      2.00000
    196      -3.3504      2.00000
    197      -3.3415      2.00000
    198      -3.3012      2.00000
    199      -3.2954      2.00000
    200      -3.2850      2.00000
    201      -3.2768      2.00000
    202      -3.2577      2.00000
    203      -3.2481      2.00000
    204      -3.2431      2.00000
    205      -3.2345      2.00000
    206      -3.2168      2.00000
    207      -3.2126      2.00000
    208      -3.2083      2.00000
    209      -3.1990      2.00000
    210      -3.1973      2.00000
    211      -3.1932      2.00000
    212      -3.1879      2.00000
    213      -3.1844      2.00000
    214      -3.1824      2.00000
    215      -3.1784      2.00000
    216      -3.1740      2.00000
    217      -3.1709      2.00000
    218      -3.1627      2.00000
    219      -3.1591      2.00000
    220      -3.1561      2.00000
    221      -3.1530      2.00000
    222      -3.1446      2.00000
    223      -3.1350      2.00000
    224      -3.1309      2.00000
    225      -3.1227      2.00000
    226      -3.1107      2.00000
    227      -3.1082      2.00000
    228      -3.0949      2.00000
    229      -3.0891      2.00000
    230      -3.0824      2.00000
    231      -3.0769      2.00000
    232      -3.0689      2.00000
    233      -3.0607      2.00000
    234      -3.0558      2.00000
    235      -3.0353      2.00000
    236      -3.0221      2.00000
    237      -3.0134      2.00000
    238      -3.0043      2.00000
    239      -2.9934      2.00000
    240      -2.9866      2.00000
    241      -2.9801      2.00000
    242      -2.9764      2.00000
    243      -2.9680      2.00000
    244      -2.9600      2.00000
    245      -2.9484      2.00000
    246      -2.9312      2.00000
    247      -2.9261      2.00000
    248      -2.9148      2.00000
    249      -2.9012      2.00000
    250      -2.8976      2.00000
    251      -2.8905      2.00000
    252      -2.8858      2.00000
    253      -2.8842      2.00000
    254      -2.8827      2.00000
    255      -2.8736      2.00000
    256      -2.8663      2.00000
    257      -2.8572      2.00000
    258      -2.8537      2.00000
    259      -2.8484      2.00000
    260      -2.7422      2.00000
    261      -2.6948      2.00000
    262      -2.6241      2.00000
    263      -2.5460      2.00000
    264      -2.4214      2.00000
    265      -2.3406      2.00000
    266      -2.3206      2.00000
    267      -2.2576      2.00000
    268      -1.9600      2.00000
    269      -1.9250      2.00000
    270      -1.8626      2.00000
    271      -1.7867      2.00000
    272      -1.7397      2.00003
    273      -1.4606      1.73301
    274      -1.2746     -0.06585
    275      -1.1001     -0.00010
    276      -0.8459     -0.00000
    277      -0.6868     -0.00000
    278      -0.6624     -0.00000
    279      -0.6590     -0.00000
    280      -0.4993     -0.00000
    281      -0.3369     -0.00000
    282      -0.3094     -0.00000
    283      -0.2841     -0.00000
    284      -0.0960     -0.00000
    285      -0.0169     -0.00000
    286       0.1182     -0.00000
    287       0.2305     -0.00000
    288       0.3606     -0.00000
    289       0.4938     -0.00000
    290       0.6779     -0.00000
    291       0.7979     -0.00000
    292       0.8886     -0.00000
    293       1.1287     -0.00000
    294       1.1507     -0.00000
    295       1.2836     -0.00000
    296       1.4361      0.00000
    297       1.5260      0.00000
    298       1.7866      0.00000
    299       1.8791      0.00000
    300       1.9519      0.00000
    301       1.9840      0.00000
    302       2.0847      0.00000
    303       2.2567      0.00000
    304       2.2994      0.00000
    305       2.4448      0.00000
    306       2.5991      0.00000
    307       2.7688      0.00000
    308       2.9399      0.00000
    309       3.1152      0.00000
    310       3.2620      0.00000
    311       3.3091      0.00000
    312       3.3804      0.00000
    313       3.4185      0.00000
    314       3.4602      0.00000
    315       3.5162      0.00000
    316       3.5921      0.00000
    317       3.6399      0.00000
    318       3.7847      0.00000
    319       3.9040      0.00000
    320       4.0500      0.00000
    321       4.0780      0.00000
    322       4.2387      0.00000
    323       4.3185      0.00000
    324       4.3793      0.00000
    325       4.4550      0.00000
    326       4.5232      0.00000
    327       4.5658      0.00000
    328       4.5814      0.00000

 k-point     7 :      -0.4000    0.2000    0.0000
  band No.  band energies     occupation 
      1     -23.3390      2.00000
      2     -21.2503      2.00000
      3     -10.9651      2.00000
      4      -9.6407      2.00000
      5      -9.3845      2.00000
      6      -9.1094      2.00000
      7      -8.6881      2.00000
      8      -8.4527      2.00000
      9      -7.6664      2.00000
     10      -7.4759      2.00000
     11      -7.4617      2.00000
     12      -7.2401      2.00000
     13      -7.1002      2.00000
     14      -7.0643      2.00000
     15      -6.9471      2.00000
     16      -6.9130      2.00000
     17      -6.7790      2.00000
     18      -6.4014      2.00000
     19      -6.3270      2.00000
     20      -6.2539      2.00000
     21      -6.2467      2.00000
     22      -6.2398      2.00000
     23      -6.1758      2.00000
     24      -6.1477      2.00000
     25      -6.0224      2.00000
     26      -6.0016      2.00000
     27      -5.9732      2.00000
     28      -5.9677      2.00000
     29      -5.9570      2.00000
     30      -5.9378      2.00000
     31      -5.9299      2.00000
     32      -5.9176      2.00000
     33      -5.8301      2.00000
     34      -5.8247      2.00000
     35      -5.6452      2.00000
     36      -5.6175      2.00000
     37      -5.6097      2.00000
     38      -5.6029      2.00000
     39      -5.5977      2.00000
     40      -5.5706      2.00000
     41      -5.5203      2.00000
     42      -5.5094      2.00000
     43      -5.5033      2.00000
     44      -5.4607      2.00000
     45      -5.3836      2.00000
     46      -5.3715      2.00000
     47      -5.3582      2.00000
     48      -5.3492      2.00000
     49      -5.3471      2.00000
     50      -5.3167      2.00000
     51      -5.2309      2.00000
     52      -5.1998      2.00000
     53      -5.1908      2.00000
     54      -5.1805      2.00000
     55      -5.1749      2.00000
     56      -5.1610      2.00000
     57      -5.1526      2.00000
     58      -5.1510      2.00000
     59      -5.1485      2.00000
     60      -5.1414      2.00000
     61      -5.1204      2.00000
     62      -5.1000      2.00000
     63      -5.0714      2.00000
     64      -5.0496      2.00000
     65      -5.0464      2.00000
     66      -5.0409      2.00000
     67      -5.0080      2.00000
     68      -4.9742      2.00000
     69      -4.9591      2.00000
     70      -4.9311      2.00000
     71      -4.9176      2.00000
     72      -4.9140      2.00000
     73      -4.8974      2.00000
     74      -4.8947      2.00000
     75      -4.8846      2.00000
     76      -4.8680      2.00000
     77      -4.8650      2.00000
     78      -4.8538      2.00000
     79      -4.8468      2.00000
     80      -4.8275      2.00000
     81      -4.8067      2.00000
     82      -4.7991      2.00000
     83      -4.7726      2.00000
     84      -4.7695      2.00000
     85      -4.7307      2.00000
     86      -4.7105      2.00000
     87      -4.6994      2.00000
     88      -4.6768      2.00000
     89      -4.6415      2.00000
     90      -4.6140      2.00000
     91      -4.5834      2.00000
     92      -4.5763      2.00000
     93      -4.5731      2.00000
     94      -4.5707      2.00000
     95      -4.5662      2.00000
     96      -4.5619      2.00000
     97      -4.5516      2.00000
     98      -4.5419      2.00000
     99      -4.5280      2.00000
    100      -4.5114      2.00000
    101      -4.5029      2.00000
    102      -4.4912      2.00000
    103      -4.4693      2.00000
    104      -4.4636      2.00000
    105      -4.4497      2.00000
    106      -4.4463      2.00000
    107      -4.4401      2.00000
    108      -4.4366      2.00000
    109      -4.4206      2.00000
    110      -4.4030      2.00000
    111      -4.3791      2.00000
    112      -4.3467      2.00000
    113      -4.3385      2.00000
    114      -4.3144      2.00000
    115      -4.3061      2.00000
    116      -4.3032      2.00000
    117      -4.2890      2.00000
    118      -4.2608      2.00000
    119      -4.2490      2.00000
    120      -4.2445      2.00000
    121      -4.2176      2.00000
    122      -4.2002      2.00000
    123      -4.1960      2.00000
    124      -4.1825      2.00000
    125      -4.1754      2.00000
    126      -4.1713      2.00000
    127      -4.1638      2.00000
    128      -4.1621      2.00000
    129      -4.1538      2.00000
    130      -4.1500      2.00000
    131      -4.1450      2.00000
    132      -4.1341      2.00000
    133      -4.1242      2.00000
    134      -4.1026      2.00000
    135      -4.0912      2.00000
    136      -4.0807      2.00000
    137      -4.0697      2.00000
    138      -4.0618      2.00000
    139      -4.0416      2.00000
    140      -4.0328      2.00000
    141      -4.0313      2.00000
    142      -4.0124      2.00000
    143      -3.9961      2.00000
    144      -3.9876      2.00000
    145      -3.9599      2.00000
    146      -3.9515      2.00000
    147      -3.9360      2.00000
    148      -3.9269      2.00000
    149      -3.9114      2.00000
    150      -3.8995      2.00000
    151      -3.8856      2.00000
    152      -3.8735      2.00000
    153      -3.8258      2.00000
    154      -3.7971      2.00000
    155      -3.7824      2.00000
    156      -3.7712      2.00000
    157      -3.7680      2.00000
    158      -3.7504      2.00000
    159      -3.7454      2.00000
    160      -3.7380      2.00000
    161      -3.7322      2.00000
    162      -3.7253      2.00000
    163      -3.7200      2.00000
    164      -3.7165      2.00000
    165      -3.7071      2.00000
    166      -3.6846      2.00000
    167      -3.6824      2.00000
    168      -3.6730      2.00000
    169      -3.6594      2.00000
    170      -3.6520      2.00000
    171      -3.6474      2.00000
    172      -3.6428      2.00000
    173      -3.6084      2.00000
    174      -3.6047      2.00000
    175      -3.5932      2.00000
    176      -3.5845      2.00000
    177      -3.5758      2.00000
    178      -3.5687      2.00000
    179      -3.5590      2.00000
    180      -3.5523      2.00000
    181      -3.5291      2.00000
    182      -3.5176      2.00000
    183      -3.5118      2.00000
    184      -3.5084      2.00000
    185      -3.4736      2.00000
    186      -3.4665      2.00000
    187      -3.4649      2.00000
    188      -3.4550      2.00000
    189      -3.4503      2.00000
    190      -3.4354      2.00000
    191      -3.4207      2.00000
    192      -3.4027      2.00000
    193      -3.3922      2.00000
    194      -3.3818      2.00000
    195      -3.3748      2.00000
    196      -3.3504      2.00000
    197      -3.3416      2.00000
    198      -3.3012      2.00000
    199      -3.2954      2.00000
    200      -3.2850      2.00000
    201      -3.2768      2.00000
    202      -3.2577      2.00000
    203      -3.2481      2.00000
    204      -3.2430      2.00000
    205      -3.2345      2.00000
    206      -3.2167      2.00000
    207      -3.2126      2.00000
    208      -3.2083      2.00000
    209      -3.1990      2.00000
    210      -3.1973      2.00000
    211      -3.1933      2.00000
    212      -3.1879      2.00000
    213      -3.1844      2.00000
    214      -3.1824      2.00000
    215      -3.1784      2.00000
    216      -3.1741      2.00000
    217      -3.1709      2.00000
    218      -3.1627      2.00000
    219      -3.1591      2.00000
    220      -3.1561      2.00000
    221      -3.1530      2.00000
    222      -3.1446      2.00000
    223      -3.1350      2.00000
    224      -3.1309      2.00000
    225      -3.1227      2.00000
    226      -3.1107      2.00000
    227      -3.1083      2.00000
    228      -3.0949      2.00000
    229      -3.0891      2.00000
    230      -3.0824      2.00000
    231      -3.0769      2.00000
    232      -3.0689      2.00000
    233      -3.0607      2.00000
    234      -3.0558      2.00000
    235      -3.0353      2.00000
    236      -3.0221      2.00000
    237      -3.0135      2.00000
    238      -3.0043      2.00000
    239      -2.9934      2.00000
    240      -2.9866      2.00000
    241      -2.9802      2.00000
    242      -2.9764      2.00000
    243      -2.9680      2.00000
    244      -2.9600      2.00000
    245      -2.9484      2.00000
    246      -2.9311      2.00000
    247      -2.9261      2.00000
    248      -2.9148      2.00000
    249      -2.9012      2.00000
    250      -2.8976      2.00000
    251      -2.8905      2.00000
    252      -2.8858      2.00000
    253      -2.8842      2.00000
    254      -2.8827      2.00000
    255      -2.8736      2.00000
    256      -2.8663      2.00000
    257      -2.8572      2.00000
    258      -2.8537      2.00000
    259      -2.8484      2.00000
    260      -2.7422      2.00000
    261      -2.6950      2.00000
    262      -2.6239      2.00000
    263      -2.5459      2.00000
    264      -2.4214      2.00000
    265      -2.3406      2.00000
    266      -2.3206      2.00000
    267      -2.2576      2.00000
    268      -1.9600      2.00000
    269      -1.9250      2.00000
    270      -1.8626      2.00000
    271      -1.7868      2.00000
    272      -1.7396      2.00004
    273      -1.4606      1.73330
    274      -1.2746     -0.06585
    275      -1.1001     -0.00010
    276      -0.8460     -0.00000
    277      -0.6869     -0.00000
    278      -0.6623     -0.00000
    279      -0.6591     -0.00000
    280      -0.4992     -0.00000
    281      -0.3369     -0.00000
    282      -0.3094     -0.00000
    283      -0.2839     -0.00000
    284      -0.0960     -0.00000
    285      -0.0169     -0.00000
    286       0.1182     -0.00000
    287       0.2305     -0.00000
    288       0.3606     -0.00000
    289       0.4937     -0.00000
    290       0.6779     -0.00000
    291       0.7978     -0.00000
    292       0.8886     -0.00000
    293       1.1288     -0.00000
    294       1.1507     -0.00000
    295       1.2836     -0.00000
    296       1.4361      0.00000
    297       1.5261      0.00000
    298       1.7865      0.00000
    299       1.8791      0.00000
    300       1.9519      0.00000
    301       1.9839      0.00000
    302       2.0847      0.00000
    303       2.2569      0.00000
    304       2.2993      0.00000
    305       2.4451      0.00000
    306       2.5982      0.00000
    307       2.7691      0.00000
    308       2.9405      0.00000
    309       3.1154      0.00000
    310       3.2620      0.00000
    311       3.3091      0.00000
    312       3.3803      0.00000
    313       3.4186      0.00000
    314       3.4601      0.00000
    315       3.5160      0.00000
    316       3.5920      0.00000
    317       3.6399      0.00000
    318       3.7847      0.00000
    319       3.9042      0.00000
    320       4.0500      0.00000
    321       4.0779      0.00000
    322       4.2387      0.00000
    323       4.3185      0.00000
    324       4.3794      0.00000
    325       4.4550      0.00000
    326       4.5233      0.00000
    327       4.5658      0.00000
    328       4.5817      0.00000

 k-point     8 :      -0.2000    0.2000    0.0000
  band No.  band energies     occupation 
      1     -23.3391      2.00000
      2     -21.2504      2.00000
      3     -10.9649      2.00000
      4      -9.7925      2.00000
      5      -9.2108      2.00000
      6      -8.9540      2.00000
      7      -8.8119      2.00000
      8      -8.1277      2.00000
      9      -8.0168      2.00000
     10      -7.7917      2.00000
     11      -7.2788      2.00000
     12      -7.2342      2.00000
     13      -7.1930      2.00000
     14      -7.1721      2.00000
     15      -7.0778      2.00000
     16      -6.7339      2.00000
     17      -6.5526      2.00000
     18      -6.5459      2.00000
     19      -6.4975      2.00000
     20      -6.3099      2.00000
     21      -6.2628      2.00000
     22      -6.1089      2.00000
     23      -6.0731      2.00000
     24      -6.0549      2.00000
     25      -6.0323      2.00000
     26      -6.0030      2.00000
     27      -5.9993      2.00000
     28      -5.9573      2.00000
     29      -5.9177      2.00000
     30      -5.9070      2.00000
     31      -5.9028      2.00000
     32      -5.7908      2.00000
     33      -5.7583      2.00000
     34      -5.7148      2.00000
     35      -5.6856      2.00000
     36      -5.6539      2.00000
     37      -5.5985      2.00000
     38      -5.5930      2.00000
     39      -5.5869      2.00000
     40      -5.5503      2.00000
     41      -5.5445      2.00000
     42      -5.5235      2.00000
     43      -5.4502      2.00000
     44      -5.4407      2.00000
     45      -5.4052      2.00000
     46      -5.3761      2.00000
     47      -5.3413      2.00000
     48      -5.3369      2.00000
     49      -5.3254      2.00000
     50      -5.3081      2.00000
     51      -5.3036      2.00000
     52      -5.2970      2.00000
     53      -5.2514      2.00000
     54      -5.2413      2.00000
     55      -5.2373      2.00000
     56      -5.2308      2.00000
     57      -5.2274      2.00000
     58      -5.1529      2.00000
     59      -5.1452      2.00000
     60      -5.1185      2.00000
     61      -5.1088      2.00000
     62      -5.0722      2.00000
     63      -5.0646      2.00000
     64      -5.0565      2.00000
     65      -5.0383      2.00000
     66      -5.0302      2.00000
     67      -5.0231      2.00000
     68      -5.0119      2.00000
     69      -4.9867      2.00000
     70      -4.9595      2.00000
     71      -4.9534      2.00000
     72      -4.9516      2.00000
     73      -4.9236      2.00000
     74      -4.9071      2.00000
     75      -4.8493      2.00000
     76      -4.8440      2.00000
     77      -4.8296      2.00000
     78      -4.8190      2.00000
     79      -4.7961      2.00000
     80      -4.7929      2.00000
     81      -4.7474      2.00000
     82      -4.7401      2.00000
     83      -4.7276      2.00000
     84      -4.7178      2.00000
     85      -4.6977      2.00000
     86      -4.6631      2.00000
     87      -4.6437      2.00000
     88      -4.6303      2.00000
     89      -4.6146      2.00000
     90      -4.6093      2.00000
     91      -4.6015      2.00000
     92      -4.5932      2.00000
     93      -4.5822      2.00000
     94      -4.5731      2.00000
     95      -4.5660      2.00000
     96      -4.5608      2.00000
     97      -4.5517      2.00000
     98      -4.5426      2.00000
     99      -4.5381      2.00000
    100      -4.5356      2.00000
    101      -4.5284      2.00000
    102      -4.5180      2.00000
    103      -4.5094      2.00000
    104      -4.5031      2.00000
    105      -4.4718      2.00000
    106      -4.4466      2.00000
    107      -4.4382      2.00000
    108      -4.4168      2.00000
    109      -4.4061      2.00000
    110      -4.3727      2.00000
    111      -4.3632      2.00000
    112      -4.3545      2.00000
    113      -4.3435      2.00000
    114      -4.3211      2.00000
    115      -4.3165      2.00000
    116      -4.3024      2.00000
    117      -4.2758      2.00000
    118      -4.2627      2.00000
    119      -4.2497      2.00000
    120      -4.2287      2.00000
    121      -4.2232      2.00000
    122      -4.2168      2.00000
    123      -4.2107      2.00000
    124      -4.2029      2.00000
    125      -4.1966      2.00000
    126      -4.1937      2.00000
    127      -4.1786      2.00000
    128      -4.1773      2.00000
    129      -4.1742      2.00000
    130      -4.1672      2.00000
    131      -4.1611      2.00000
    132      -4.1477      2.00000
    133      -4.1349      2.00000
    134      -4.1268      2.00000
    135      -4.0780      2.00000
    136      -4.0697      2.00000
    137      -4.0503      2.00000
    138      -4.0345      2.00000
    139      -4.0252      2.00000
    140      -4.0173      2.00000
    141      -4.0013      2.00000
    142      -3.9944      2.00000
    143      -3.9906      2.00000
    144      -3.9705      2.00000
    145      -3.9458      2.00000
    146      -3.9319      2.00000
    147      -3.9293      2.00000
    148      -3.9225      2.00000
    149      -3.9094      2.00000
    150      -3.8967      2.00000
    151      -3.8922      2.00000
    152      -3.8565      2.00000
    153      -3.8500      2.00000
    154      -3.8030      2.00000
    155      -3.8020      2.00000
    156      -3.7953      2.00000
    157      -3.7891      2.00000
    158      -3.7789      2.00000
    159      -3.7582      2.00000
    160      -3.7545      2.00000
    161      -3.7453      2.00000
    162      -3.7396      2.00000
    163      -3.7210      2.00000
    164      -3.7169      2.00000
    165      -3.7146      2.00000
    166      -3.6996      2.00000
    167      -3.6847      2.00000
    168      -3.6754      2.00000
    169      -3.6673      2.00000
    170      -3.6512      2.00000
    171      -3.6315      2.00000
    172      -3.6296      2.00000
    173      -3.6085      2.00000
    174      -3.6061      2.00000
    175      -3.5877      2.00000
    176      -3.5799      2.00000
    177      -3.5662      2.00000
    178      -3.5582      2.00000
    179      -3.5542      2.00000
    180      -3.5481      2.00000
    181      -3.5362      2.00000
    182      -3.5196      2.00000
    183      -3.5144      2.00000
    184      -3.5088      2.00000
    185      -3.5039      2.00000
    186      -3.4994      2.00000
    187      -3.4835      2.00000
    188      -3.4658      2.00000
    189      -3.4497      2.00000
    190      -3.4032      2.00000
    191      -3.3883      2.00000
    192      -3.3824      2.00000
    193      -3.3702      2.00000
    194      -3.3505      2.00000
    195      -3.3344      2.00000
    196      -3.3254      2.00000
    197      -3.3205      2.00000
    198      -3.3135      2.00000
    199      -3.3078      2.00000
    200      -3.2979      2.00000
    201      -3.2839      2.00000
    202      -3.2745      2.00000
    203      -3.2635      2.00000
    204      -3.2607      2.00000
    205      -3.2505      2.00000
    206      -3.2365      2.00000
    207      -3.2294      2.00000
    208      -3.2245      2.00000
    209      -3.2150      2.00000
    210      -3.2082      2.00000
    211      -3.2022      2.00000
    212      -3.1999      2.00000
    213      -3.1907      2.00000
    214      -3.1875      2.00000
    215      -3.1780      2.00000
    216      -3.1715      2.00000
    217      -3.1635      2.00000
    218      -3.1577      2.00000
    219      -3.1505      2.00000
    220      -3.1464      2.00000
    221      -3.1411      2.00000
    222      -3.1307      2.00000
    223      -3.1253      2.00000
    224      -3.1215      2.00000
    225      -3.1201      2.00000
    226      -3.1150      2.00000
    227      -3.1042      2.00000
    228      -3.0914      2.00000
    229      -3.0850      2.00000
    230      -3.0726      2.00000
    231      -3.0653      2.00000
    232      -3.0629      2.00000
    233      -3.0576      2.00000
    234      -3.0520      2.00000
    235      -3.0470      2.00000
    236      -3.0432      2.00000
    237      -3.0374      2.00000
    238      -3.0263      2.00000
    239      -3.0102      2.00000
    240      -3.0028      2.00000
    241      -2.9952      2.00000
    242      -2.9840      2.00000
    243      -2.9810      2.00000
    244      -2.9650      2.00000
    245      -2.9437      2.00000
    246      -2.9406      2.00000
    247      -2.9250      2.00000
    248      -2.9213      2.00000
    249      -2.9034      2.00000
    250      -2.8976      2.00000
    251      -2.8912      2.00000
    252      -2.8854      2.00000
    253      -2.8825      2.00000
    254      -2.8727      2.00000
    255      -2.8657      2.00000
    256      -2.8605      2.00000
    257      -2.8569      2.00000
    258      -2.8461      2.00000
    259      -2.8358      2.00000
    260      -2.8324      2.00000
    261      -2.7306      2.00000
    262      -2.7058      2.00000
    263      -2.5952      2.00000
    264      -2.5658      2.00000
    265      -2.4350      2.00000
    266      -2.0333      2.00000
    267      -1.9772      2.00000
    268      -1.9626      2.00000
    269      -1.8619      2.00000
    270      -1.7932      2.00000
    271      -1.5727      2.04482
    272      -1.4753      1.87464
    273      -1.3132     -0.04590
    274      -1.2736     -0.06519
    275      -1.2448     -0.04020
    276      -1.1643     -0.00265
    277      -0.9744     -0.00000
    278      -0.8935     -0.00000
    279      -0.7038     -0.00000
    280      -0.2772     -0.00000
    281      -0.2564     -0.00000
    282      -0.1950     -0.00000
    283      -0.1537     -0.00000
    284      -0.1316     -0.00000
    285       0.0091     -0.00000
    286       0.0288     -0.00000
    287       0.1356     -0.00000
    288       0.1921     -0.00000
    289       0.7216     -0.00000
    290       0.8324     -0.00000
    291       0.8829     -0.00000
    292       0.9033     -0.00000
    293       1.0563     -0.00000
    294       1.0858     -0.00000
    295       1.1303     -0.00000
    296       1.2047     -0.00000
    297       1.2742     -0.00000
    298       1.5476      0.00000
    299       1.6109      0.00000
    300       1.9162      0.00000
    301       1.9986      0.00000
    302       2.1200      0.00000
    303       2.1830      0.00000
    304       2.3487      0.00000
    305       2.5106      0.00000
    306       2.6107      0.00000
    307       2.8044      0.00000
    308       2.9699      0.00000
    309       3.0433      0.00000
    310       3.0669      0.00000
    311       3.3201      0.00000
    312       3.3908      0.00000
    313       3.4560      0.00000
    314       3.6578      0.00000
    315       3.8108      0.00000
    316       3.8408      0.00000
    317       3.8972      0.00000
    318       3.9385      0.00000
    319       4.0609      0.00000
    320       4.0907      0.00000
    321       4.1353      0.00000
    322       4.2105      0.00000
    323       4.2525      0.00000
    324       4.3488      0.00000
    325       4.4064      0.00000
    326       4.5493      0.00000
    327       4.7141      0.00000
    328       4.7605      0.00000

 k-point     9 :       0.0000    0.4000    0.0000
  band No.  band energies     occupation 
      1     -23.3390      2.00000
      2     -21.2504      2.00000
      3     -10.9647      2.00000
      4      -9.6710      2.00000
      5      -9.3866      2.00000
      6      -9.0761      2.00000
      7      -8.3629      2.00000
      8      -8.3445      2.00000
      9      -8.0888      2.00000
     10      -8.0737      2.00000
     11      -7.2511      2.00000
     12      -7.2359      2.00000
     13      -7.1163      2.00000
     14      -7.0329      2.00000
     15      -6.8109      2.00000
     16      -6.7147      2.00000
     17      -6.5150      2.00000
     18      -6.5085      2.00000
     19      -6.4070      2.00000
     20      -6.3946      2.00000
     21      -6.2452      2.00000
     22      -6.2398      2.00000
     23      -6.1756      2.00000
     24      -6.1634      2.00000
     25      -6.0282      2.00000
     26      -6.0221      2.00000
     27      -6.0074      2.00000
     28      -5.9926      2.00000
     29      -5.8573      2.00000
     30      -5.8528      2.00000
     31      -5.8303      2.00000
     32      -5.7539      2.00000
     33      -5.7495      2.00000
     34      -5.6990      2.00000
     35      -5.6912      2.00000
     36      -5.6843      2.00000
     37      -5.6724      2.00000
     38      -5.6671      2.00000
     39      -5.5369      2.00000
     40      -5.5327      2.00000
     41      -5.5302      2.00000
     42      -5.5165      2.00000
     43      -5.4472      2.00000
     44      -5.4265      2.00000
     45      -5.4218      2.00000
     46      -5.4181      2.00000
     47      -5.3879      2.00000
[truncated: 18,547,754 more chars]
