# Supplementary material for: Toward benchmarking theoretical computations of elementary rate constants on catalytic surfaces: formate decomposition on Au and Cu
Source: Chem Sci. 2021 Dec 21;13(3):804–15. doi: 10.1039/d1sc05127j (PMC8768843; doi:10.1039/d1sc05127j)
Supplement: SC-013-D1SC05127J-s003 [file SC-013-D1SC05127J-s003.00ev]

 C  O  H Cu                             
   1.00000000000000     
    10.6379999999999999    0.0000000000000000    0.0000000000000000
     0.0000000000000000   10.0296025843457706    0.0000000000000000
     0.0000000000000000    0.0000000000000000   19.9999999999224016
   C    O    H    Cu
     1     2     1    48
Selective dynamics
Direct
  0.8331504402418035  0.4995439946783933  0.3118829336231231   T   T   T
  0.7250479141806881  0.4996015981101882  0.2849915414207534   T   T   T
  0.9412932410567442  0.4996757213938295  0.2850388893423101   T   T   T
  0.8331005858253028  0.4993374918328169  0.3673930039078726   T   T   T
  0.0008587563540383  0.9999879229211742  0.1866515695443899  F   F   F
  0.9993498763557161  0.2471631464468102  0.1854516695549398   T   T   T
  0.9951081790280191  0.4999822910167429  0.1912544690212365   T   T   T
  0.9993466305167030  0.7528047599112446  0.1854589641917732   T   T   T
  0.3334275197216854 -0.0000085643778914  0.1874571389005890  F   F   F
  0.3334145794500674  0.2503663627976594  0.1863312757094816  F   F   F
  0.3334168637422772  0.4999893556254605  0.1858732218536992  F   F   F
  0.3334130842923471  0.7496156467437691  0.1863394988944517  F   F   F
  0.6657409439450983  0.9999821428248679  0.1866777128431117  F   F   F
  0.6673215061129665  0.2471549149328681  0.1854522090723808   T   T   T
  0.6714326490143112  0.4999858575054258  0.1911858091745220   T   T   T
  0.6673286055151931  0.7528123872779968  0.1854434534444932   T   T   T
  0.1677971157237017  0.1247658966958765  0.1282710781065029   F   F   F
  0.1646913589950336  0.3757680394179157  0.1288230813508515   F   F   F
  0.1646856717311599  0.6242107918957330  0.1288320550613729   F   F   F
  0.1677960081404539  0.8752119754133167  0.1282743021944352   F   F   F
  0.4989407822223990  0.1247664659337299  0.1282486264570940   F   F   F
  0.5019554127554295  0.3757413273395461  0.1287851401499682   F   F   F
  0.5019555086406340  0.6242398004411425  0.1287895328734570   F   F   F
  0.4989366307788152  0.8752122981333141  0.1282478448682965   F   F   F
  0.8333342295902679  0.1237425591153966  0.1277131802149710   F   F   F
  0.8333488411880086  0.3734012075106568  0.1260905385333909   F   F   F
  0.8333538183780550  0.6265714355754723  0.1261000871650114   F   F   F
  0.8333405728653694  0.8762372966048084  0.1277105826565481   F   F   F
  0.0004432316047585 -0.0000047571119897  0.0580003334911458   F   F   F
  0.0005586234093577  0.2497669149880791  0.0582292020062342   F   F   F
  0.0001221891565474  0.4999972690691921  0.0613984852667634   F   F   F
  0.0005615034564871  0.7502285261723388  0.0582308602127515   F   F   F
  0.3333650673205469 -0.0000050585424016  0.0578203648630444   F   F   F
  0.3333470793448738  0.2503069756252328  0.0585459822524893   F   F   F
  0.3333445701372432  0.4999986485787096  0.0588652101229367   F   F   F
  0.3333443022270314  0.7496855892234513  0.0585503629832973   F   F   F
  0.6661994272976284 -0.0000062025677051  0.0580091487542324   F   F   F
  0.6660860509529296  0.2497747574292735  0.0582333627151245   F   F   F
  0.6665235719095302  0.5000002037891570  0.0614026893023346   F   F   F
  0.6660871456341180  0.7502227762041233  0.0582271675354254   F   F   F
  0.1666666666666643  0.1250000000000000  0.0000000000000000   F   F   F
  0.1666666666666643  0.3750000000000000  0.0000000000000000   F   F   F
  0.1666666666666643  0.6250000000000000  0.0000000000000000   F   F   F
  0.1666666666666643  0.8750000000000000  0.0000000000000000   F   F   F
  0.5000000000000000  0.1250000000000000  0.0000000000000000   F   F   F
  0.5000000000000000  0.3750000000000000  0.0000000000000000   F   F   F
  0.5000000000000000  0.6250000000000000  0.0000000000000000   F   F   F
  0.5000000000000000  0.8750000000000000  0.0000000000000000   F   F   F
  0.8333333333333357  0.1250000000000000  0.0000000000000000   F   F   F
  0.8333333333333357  0.3750000000000000  0.0000000000000000   F   F   F
  0.8333333333333357  0.6250000000000000  0.0000000000000000   F   F   F
  0.8333333333333357  0.8750000000000000  0.0000000000000000   F   F   F
 
  0.00000000E+00  0.00000000E+00  0.00000000E+00
  0.00000000E+00  0.00000000E+00  0.00000000E+00
  0.00000000E+00  0.00000000E+00  0.00000000E+00
  0.00000000E+00  0.00000000E+00  0.00000000E+00
  0.00000000E+00  0.00000000E+00  0.00000000E+00
  0.00000000E+00  0.00000000E+00  0.00000000E+00
  0.00000000E+00  0.00000000E+00  0.00000000E+00
  0.00000000E+00  0.00000000E+00  0.00000000E+00
  0.00000000E+00  0.00000000E+00  0.00000000E+00
  0.00000000E+00  0.00000000E+00  0.00000000E+00
  0.00000000E+00  0.00000000E+00  0.00000000E+00
  0.00000000E+00  0.00000000E+00  0.00000000E+00
  0.00000000E+00  0.00000000E+00  0.00000000E+00
  0.00000000E+00  0.00000000E+00  0.00000000E+00
  0.00000000E+00  0.00000000E+00  0.00000000E+00
  0.00000000E+00  0.00000000E+00  0.00000000E+00
  0.00000000E+00  0.00000000E+00  0.00000000E+00
  0.00000000E+00  0.00000000E+00  0.00000000E+00
  0.00000000E+00  0.00000000E+00  0.00000000E+00
  0.00000000E+00  0.00000000E+00  0.00000000E+00
  0.00000000E+00  0.00000000E+00  0.00000000E+00
  0.00000000E+00  0.00000000E+00  0.00000000E+00
  0.00000000E+00  0.00000000E+00  0.00000000E+00
  0.00000000E+00  0.00000000E+00  0.00000000E+00
  0.00000000E+00  0.00000000E+00  0.00000000E+00
  0.00000000E+00  0.00000000E+00  0.00000000E+00
  0.00000000E+00  0.00000000E+00  0.00000000E+00
  0.00000000E+00  0.00000000E+00  0.00000000E+00
  0.00000000E+00  0.00000000E+00  0.00000000E+00
  0.00000000E+00  0.00000000E+00  0.00000000E+00
  0.00000000E+00  0.00000000E+00  0.00000000E+00
  0.00000000E+00  0.00000000E+00  0.00000000E+00
  0.00000000E+00  0.00000000E+00  0.00000000E+00
  0.00000000E+00  0.00000000E+00  0.00000000E+00
  0.00000000E+00  0.00000000E+00  0.00000000E+00
  0.00000000E+00  0.00000000E+00  0.00000000E+00
  0.00000000E+00  0.00000000E+00  0.00000000E+00
  0.00000000E+00  0.00000000E+00  0.00000000E+00
  0.00000000E+00  0.00000000E+00  0.00000000E+00
  0.00000000E+00  0.00000000E+00  0.00000000E+00
  0.00000000E+00  0.00000000E+00  0.00000000E+00
  0.00000000E+00  0.00000000E+00  0.00000000E+00
  0.00000000E+00  0.00000000E+00  0.00000000E+00
  0.00000000E+00  0.00000000E+00  0.00000000E+00
  0.00000000E+00  0.00000000E+00  0.00000000E+00
  0.00000000E+00  0.00000000E+00  0.00000000E+00
  0.00000000E+00  0.00000000E+00  0.00000000E+00
  0.00000000E+00  0.00000000E+00  0.00000000E+00
  0.00000000E+00  0.00000000E+00  0.00000000E+00
  0.00000000E+00  0.00000000E+00  0.00000000E+00
  0.00000000E+00  0.00000000E+00  0.00000000E+00
  0.00000000E+00  0.00000000E+00  0.00000000E+00
