# Supplementary material for: Toward benchmarking theoretical computations of elementary rate constants on catalytic surfaces: formate decomposition on Au and Cu
Source: Chem Sci. 2021 Dec 21;13(3):804–15. doi: 10.1039/d1sc05127j (PMC8768843; doi:10.1039/d1sc05127j)
Supplement: SC-013-D1SC05127J-s004 [file SC-013-D1SC05127J-s004.01ev]

 vasp.5.4.1 24Jun15 (build Feb 13 2016 18:06:34) complex                        
  
 executed on                  Eos date 2019.05.17  04:37:18
 running on   96 total cores
 distrk:  each k-point on   96 cores,    1 groups
 distr:  one band on NCORES_PER_BAND=  24 cores,    4 groups


--------------------------------------------------------------------------------------------------------


 INCAR:
 POTCAR:    PAW_PBE C 08Apr2002                   
 POTCAR:    PAW_PBE O 08Apr2002                   
 POTCAR:    PAW_PBE H 15Jun2001                   
 POTCAR:    PAW_PBE Cu 22Jun2005                  

 ----------------------------------------------------------------------------- 
|                                                                             |
|           W    W    AA    RRRRR   N    N  II  N    N   GGGG   !!!           |
|           W    W   A  A   R    R  NN   N  II  NN   N  G    G  !!!           |
|           W    W  A    A  R    R  N N  N  II  N N  N  G       !!!           |
|           W WW W  AAAAAA  RRRRR   N  N N  II  N  N N  G  GGG   !            |
|           WW  WW  A    A  R   R   N   NN  II  N   NN  G    G                |
|           W    W  A    A  R    R  N    N  II  N    N   GGGG   !!!           |
|                                                                             |
|      For optimal performance we recommend to set                            |
|        NCORE= 4 - approx SQRT( number of cores)                             |
|      NCORE specifies how many cores store one orbital (NPAR=cpu/NCORE).     |
|      This setting can  greatly improve the performance of VASP for DFT.     |
|      The default, NPAR=number of cores might be grossly inefficient         |
|      on modern multi-core architectures or massively parallel machines.     |
|      Do your own testing !!!!                                               |
|      Unfortunately you need to use the default for GW and RPA calculations. |
|      (for HF NCORE is supported but not extensively tested yet)             |
|                                                                             |
 ----------------------------------------------------------------------------- 

 POTCAR:    PAW_PBE C 08Apr2002                   
  local pseudopotential read in
  partial core-charges read in
  partial kinetic energy density read in
  atomic valenz-charges read in
  non local Contribution for L=           0  read in
    real space projection operators read in
  non local Contribution for L=           0  read in
    real space projection operators read in
  non local Contribution for L=           1  read in
    real space projection operators read in
  non local Contribution for L=           1  read in
    real space projection operators read in
    PAW grid and wavefunctions read in
 
   number of l-projection  operators is LMAX  =           4
   number of lm-projection operators is LMMAX =           8
 
 POTCAR:    PAW_PBE O 08Apr2002                   
  local pseudopotential read in
  partial core-charges read in
  partial kinetic energy density read in
  kinetic energy density of atom read in
  atomic valenz-charges read in
  non local Contribution for L=           0  read in
    real space projection operators read in
  non local Contribution for L=           0  read in
    real space projection operators read in
  non local Contribution for L=           1  read in
    real space projection operators read in
  non local Contribution for L=           1  read in
    real space projection operators read in
    PAW grid and wavefunctions read in
 
   number of l-projection  operators is LMAX  =           4
   number of lm-projection operators is LMMAX =           8
 
 POTCAR:    PAW_PBE H 15Jun2001                   
  local pseudopotential read in
  atomic valenz-charges read in
  non local Contribution for L=           0  read in
    real space projection operators read in
  non local Contribution for L=           0  read in
    real space projection operators read in
  non local Contribution for L=           1  read in
    real space projection operators read in
    PAW grid and wavefunctions read in
 
   number of l-projection  operators is LMAX  =           3
   number of lm-projection operators is LMMAX =           5
 
 POTCAR:    PAW_PBE Cu 22Jun2005                  
  local pseudopotential read in
  partial core-charges read in
  partial kinetic energy density read in
  atomic valenz-charges read in
  non local Contribution for L=           2  read in
    real space projection operators read in
  non local Contribution for L=           2  read in
    real space projection operators read in
  non local Contribution for L=           0  read in
    real space projection operators read in
  non local Contribution for L=           0  read in
    real space projection operators read in
  non local Contribution for L=           1  read in
    real space projection operators read in
  non local Contribution for L=           1  read in
    real space projection operators read in
    PAW grid and wavefunctions read in
 
   number of l-projection  operators is LMAX  =           6
   number of lm-projection operators is LMMAX =          18
 
 Optimization of the real space projectors (new method)

 maximal supplied QI-value         = 25.13
 optimisation between [QCUT,QGAM] = [ 10.05, 20.36] = [ 28.30,116.06] Ry 
 Optimized for a Real-space Cutoff    1.51 Angstroem

   l    n(q)    QCUT    max X(q) W(low)/X(q) W(high)/X(q)  e(spline) 
   0      9    10.053   115.676    0.19E-03    0.21E-03    0.38E-06
   0      9    10.053    87.132    0.19E-03    0.21E-03    0.38E-06
   1      9    10.053     4.429    0.87E-04    0.11E-03    0.39E-06
   1      9    10.053     2.733    0.59E-04    0.62E-04    0.43E-06
 Optimization of the real space projectors (new method)

 maximal supplied QI-value         = 24.76
 optimisation between [QCUT,QGAM] = [ 10.15, 20.30] = [ 28.85,115.39] Ry 
 Optimized for a Real-space Cutoff    1.51 Angstroem

   l    n(q)    QCUT    max X(q) W(low)/X(q) W(high)/X(q)  e(spline) 
   0      9    10.150    20.381    0.17E-03    0.18E-03    0.41E-06
   0      9    10.150    15.268    0.18E-03    0.20E-03    0.43E-06
   1      9    10.150     5.964    0.16E-03    0.20E-03    0.36E-06
   1      9    10.150     5.382    0.13E-03    0.16E-03    0.33E-06
 Optimization of the real space projectors (new method)

 maximal supplied QI-value         = 34.20
 optimisation between [QCUT,QGAM] = [  9.92, 20.18] = [ 27.55,114.04] Ry 
 Optimized for a Real-space Cutoff    1.34 Angstroem

   l    n(q)    QCUT    max X(q) W(low)/X(q) W(high)/X(q)  e(spline) 
   0      8     9.919    19.460    0.16E-03    0.20E-03    0.36E-06
   0      8     9.919    12.209    0.16E-03    0.20E-03    0.35E-06
   1      8     9.919     4.655    0.19E-03    0.46E-03    0.40E-06
 Optimization of the real space projectors (new method)

 maximal supplied QI-value         = 16.25
 optimisation between [QCUT,QGAM] = [ 10.24, 20.48] = [ 29.35,117.42] Ry 
 Optimized for a Real-space Cutoff    1.55 Angstroem

   l    n(q)    QCUT    max X(q) W(low)/X(q) W(high)/X(q)  e(spline) 
   2      9    10.239     4.610    0.85E-04    0.29E-03    0.14E-06
   2      9    10.239     8.522    0.15E-03    0.50E-03    0.27E-06
   0     10    10.239    51.609    0.45E-04    0.99E-04    0.10E-06
   0     10    10.239    27.747    0.40E-04    0.93E-04    0.97E-07
   1      9    10.239    20.408    0.15E-03    0.78E-05    0.15E-06
   1      9    10.239    13.425    0.13E-03    0.71E-05    0.14E-06
  PAW_PBE C 08Apr2002                   :
 energy of atom  1       EATOM= -147.1560
 kinetic energy error for atom=    0.0288 (will be added to EATOM!!)
  PAW_PBE O 08Apr2002                   :
 energy of atom  2       EATOM= -432.3788
 kinetic energy error for atom=    0.1156 (will be added to EATOM!!)
  PAW_PBE H 15Jun2001                   :
 energy of atom  3       EATOM=  -12.4884
 kinetic energy error for atom=    0.0098 (will be added to EATOM!!)
  PAW_PBE Cu 22Jun2005                  :
 energy of atom  4       EATOM=-1390.9808
 kinetic energy error for atom=    0.0232 (will be added to EATOM!!)
 
 
 POSCAR:  C  O  H Cu                             
  positions in direct lattice
  velocities in cartesian coordinates
 exchange correlation table for  LEXCH =        8
   RHO(1)=    0.500       N(1)  =     2000
   RHO(2)=  100.500       N(2)  =     4000

 VTST: version 3.1, (03/28/14)

 CHAIN: initializing optimizer
 
 OPT: Using VASP Dynamics algorithm
 CHAIN: Read ICHAIN            0
 
 POSCAR:  C  O  H Cu                             
  positions in direct lattice
  velocities in cartesian coordinates
 


--------------------------------------------------------------------------------------------------------


 ion  position               nearest neighbor table
   1  0.667  0.375  0.316-   4 1.11   3 1.27   2 1.27
   2  0.667  0.261  0.288-   1 1.27  14 1.97
   3  0.667  0.489  0.288-   1 1.27  15 1.97
   4  0.668  0.375  0.371-   1 1.11
   5  0.001  0.000  0.187-  17 2.46  20 2.46  28 2.46  25 2.47   6 2.51   8 2.51  29 2.58
   6  0.001  0.250  0.186-  18 2.46  17 2.46  25 2.47  26 2.47   7 2.51   5 2.51  30 2.56
   7  0.001  0.500  0.186-  18 2.46  19 2.46  27 2.47  26 2.47   6 2.51   8 2.51  31 2.56
   8  0.001  0.750  0.187-  19 2.46  20 2.46  28 2.46  27 2.47   7 2.51   5 2.51  32 2.58
   9  0.332  0.000  0.187-  17 2.46  20 2.46  24 2.46  21 2.47  10 2.51  12 2.51  33 2.58
  10  0.333  0.250  0.186-  18 2.46  17 2.46  21 2.47  22 2.47   9 2.51  11 2.51  34 2.56
  11  0.333  0.500  0.186-  18 2.46  19 2.46  23 2.47  22 2.47  12 2.51  10 2.51  35 2.56
  12  0.332  0.750  0.187-  19 2.46  20 2.46  24 2.46  23 2.47  11 2.51   9 2.51  36 2.58
  13  0.667  0.998  0.185-  16 2.46  24 2.46  28 2.46  21 2.47  25 2.47  14 2.50  37 2.53
  14  0.667  0.247  0.190-   2 1.97  21 2.49  25 2.49  13 2.50  22 2.51  26 2.52  38 2.57  15 2.58

  15  0.667  0.504  0.190-   3 1.97  23 2.49  27 2.49  16 2.50  22 2.51  26 2.52  39 2.57  14 2.58

  16  0.667  0.753  0.185-  13 2.46  24 2.46  28 2.46  23 2.47  27 2.47  15 2.50  40 2.53
  17  0.167  0.125  0.128-   5 2.46   9 2.46   6 2.46  10 2.46  20 2.51  18 2.51  41 2.56  33 2.58
                            30 2.58  29 2.58  34 2.58
  18  0.167  0.375  0.128-   7 2.46   6 2.46  10 2.46  11 2.46  19 2.51  17 2.51  42 2.56  35 2.58
                            31 2.58  34 2.58  30 2.58
  19  0.167  0.625  0.128-   8 2.46  12 2.46   7 2.46  11 2.46  20 2.51  18 2.51  43 2.56  36 2.58
                            32 2.58  31 2.58  35 2.58
  20  0.167  0.875  0.128-   8 2.46   5 2.46  12 2.46   9 2.46  17 2.51  19 2.51  44 2.56  29 2.58
                            33 2.58  32 2.58  36 2.58
  21  0.499  0.125  0.128-  10 2.47  13 2.47   9 2.47  14 2.49  24 2.51  22 2.51  38 2.54  45 2.55
                            34 2.57  33 2.58  37 2.58
  22  0.501  0.375  0.128-  11 2.47  10 2.47  21 2.51  23 2.51  14 2.51  15 2.51  39 2.54  38 2.54
                            46 2.56  35 2.59  34 2.59
  23  0.499  0.625  0.128-  11 2.47  16 2.47  12 2.47  15 2.49  24 2.51  22 2.51  39 2.55  47 2.55
                            35 2.57  36 2.58  40 2.58
  24  0.498  0.875  0.128-  16 2.46  13 2.46   9 2.46  12 2.46  23 2.51  21 2.51  48 2.55  33 2.57
                            36 2.57  37 2.59  40 2.59
  25  0.834  0.125  0.128-   6 2.47  13 2.47   5 2.47  14 2.49  28 2.51  26 2.51  38 2.55  49 2.55
                            30 2.57  29 2.58  37 2.58
  26  0.833  0.375  0.128-   7 2.47   6 2.47  25 2.51  27 2.51  14 2.52  15 2.52  39 2.54  38 2.54
                            50 2.56  31 2.59  30 2.59
  27  0.834  0.625  0.128-   7 2.47  16 2.47   8 2.47  15 2.49  28 2.51  26 2.51  39 2.55  51 2.55
                            31 2.57  32 2.58  40 2.58
  28  0.836  0.875  0.128-  16 2.46  13 2.46   5 2.46   8 2.46  25 2.51  27 2.51  52 2.55  29 2.57
                            32 2.57  37 2.59  40 2.59
  29  0.000  1.000  0.058-  44 2.46  41 2.46  52 2.46  49 2.46  32 2.51  30 2.51  28 2.57   5 2.58
                            25 2.58  17 2.58  20 2.58
  30  0.000  0.250  0.058-  42 2.46  41 2.46  50 2.47  49 2.47  31 2.51  29 2.51   6 2.56  25 2.57
                            18 2.58  17 2.58  26 2.59
  31  0.000  0.500  0.058-  42 2.46  43 2.46  50 2.47  51 2.47  30 2.51  32 2.51   7 2.56  27 2.57
                            18 2.58  19 2.58  26 2.59
  32  0.000  0.750  0.058-  44 2.46  43 2.46  52 2.46  51 2.46  29 2.51  31 2.51  28 2.57   8 2.58
                            27 2.58  19 2.58  20 2.58
  33  0.333  1.000  0.058-  44 2.46  41 2.46  48 2.46  45 2.46  36 2.51  34 2.51  24 2.57   9 2.58
                            21 2.58  17 2.58  20 2.58
  34  0.333  0.250  0.058-  42 2.46  41 2.46  46 2.47  45 2.47  35 2.51  33 2.51  10 2.56  21 2.57
                            18 2.58  17 2.58  22 2.59
  35  0.333  0.500  0.058-  42 2.46  43 2.46  46 2.47  47 2.47  34 2.51  36 2.51  11 2.56  23 2.57
                            18 2.58  19 2.58  22 2.59
  36  0.333  0.750  0.058-  44 2.46  43 2.46  48 2.46  47 2.47  33 2.51  35 2.51  24 2.57  12 2.58
                            23 2.58  19 2.58  20 2.58
  37  0.667  0.000  0.058-  45 2.46  49 2.46  48 2.47  52 2.47  38 2.51  40 2.51  13 2.53  21 2.58
                            25 2.58  24 2.59  28 2.59
  38  0.667  0.250  0.062-  45 2.50  49 2.50  46 2.50  50 2.50  37 2.51  39 2.51  22 2.54  26 2.54
                            21 2.54  25 2.55  14 2.57
  39  0.667  0.500  0.062-  47 2.50  51 2.50  46 2.50  50 2.50  40 2.51  38 2.51  22 2.54  26 2.54
                            23 2.55  27 2.55  15 2.57
  40  0.667  0.750  0.058-  47 2.46  51 2.46  48 2.47  52 2.47  39 2.51  37 2.51  16 2.53  23 2.58
                            27 2.58  28 2.59  24 2.59
  41  0.167  0.125  0.000-  29 2.46  33 2.46  30 2.46  34 2.46  42 2.51  44 2.51  17 2.56
  42  0.167  0.375  0.000-  30 2.46  31 2.46  34 2.46  35 2.46  41 2.51  43 2.51  18 2.56
  43  0.167  0.625  0.000-  32 2.46  36 2.46  31 2.46  35 2.46  42 2.51  44 2.51  19 2.56
  44  0.167  0.875  0.000-  32 2.46  29 2.46  36 2.46  33 2.46  41 2.51  43 2.51  20 2.56
  45  0.500  0.125  0.000-  37 2.46  33 2.46  34 2.47  38 2.50  46 2.51  48 2.51  21 2.55
  46  0.500  0.375  0.000-  34 2.47  35 2.47  38 2.50  39 2.50  45 2.51  47 2.51  22 2.56
  47  0.500  0.625  0.000-  40 2.46  36 2.47  35 2.47  39 2.50  46 2.51  48 2.51  23 2.55
  48  0.500  0.875  0.000-  36 2.46  33 2.46  40 2.47  37 2.47  45 2.51  47 2.51  24 2.55
  49  0.833  0.125  0.000-  29 2.46  37 2.46  30 2.47  38 2.50  50 2.51  52 2.51  25 2.55
  50  0.833  0.375  0.000-  30 2.47  31 2.47  38 2.50  39 2.50  49 2.51  51 2.51  26 2.56
  51  0.833  0.625  0.000-  32 2.46  40 2.46  31 2.47  39 2.50  50 2.51  52 2.51  27 2.55
  52  0.833  0.875  0.000-  32 2.46  29 2.46  40 2.47  37 2.47  49 2.51  51 2.51  28 2.55
 

IMPORTANT INFORMATION: All symmetrisations will be switched off!
NOSYMM: (Re-)initialisation of all symmetry stuff for point group C_1.

 
 
 KPOINTS: Bulk                                    

Automatic generation of k-mesh.
Space group operators:
 irot       det(A)        alpha          n_x          n_y          n_z        tau_x        tau_y        tau_z
    1     1.000000     0.000000     1.000000     0.000000     0.000000     0.000000     0.000000     0.000000
 
 Subroutine IBZKPT returns following result:
 ===========================================
 
 Found     13 irreducible k-points:
 
 Following reciprocal coordinates:
            Coordinates               Weight
  0.000000  0.000000  0.000000      1.000000
  0.200000  0.000000  0.000000      2.000000
  0.400000  0.000000  0.000000      2.000000
  0.000000  0.200000  0.000000      2.000000
  0.200000  0.200000  0.000000      2.000000
  0.400000  0.200000  0.000000      2.000000
 -0.400000  0.200000  0.000000      2.000000
 -0.200000  0.200000  0.000000      2.000000
  0.000000  0.400000  0.000000      2.000000
  0.200000  0.400000  0.000000      2.000000
  0.400000  0.400000  0.000000      2.000000
 -0.400000  0.400000  0.000000      2.000000
 -0.200000  0.400000  0.000000      2.000000
 
 Following cartesian coordinates:
            Coordinates               Weight
  0.000000  0.000000  0.000000      1.000000
  0.018801  0.000000  0.000000      2.000000
  0.037601  0.000000  0.000000      2.000000
  0.000000  0.019941  0.000000      2.000000
  0.018801  0.019941  0.000000      2.000000
  0.037601  0.019941  0.000000      2.000000
 -0.037601  0.019941  0.000000      2.000000
 -0.018801  0.019941  0.000000      2.000000
  0.000000  0.039882  0.000000      2.000000
  0.018801  0.039882  0.000000      2.000000
  0.037601  0.039882  0.000000      2.000000
 -0.037601  0.039882  0.000000      2.000000
 -0.018801  0.039882  0.000000      2.000000
 
 
 Subroutine IBZKPT_HF returns following result:
 ==============================================
 
 Found     25 k-points in 1st BZ
 the following     25 k-points will be used (e.g. in the exchange kernel)
 Following reciprocal coordinates:   # in IRBZ
  0.000000  0.000000  0.000000    0.04000000   1 t-inv F
  0.200000  0.000000  0.000000    0.04000000   2 t-inv F
  0.400000  0.000000  0.000000    0.04000000   3 t-inv F
  0.000000  0.200000  0.000000    0.04000000   4 t-inv F
  0.200000  0.200000  0.000000    0.04000000   5 t-inv F
  0.400000  0.200000  0.000000    0.04000000   6 t-inv F
 -0.400000  0.200000  0.000000    0.04000000   7 t-inv F
 -0.200000  0.200000  0.000000    0.04000000   8 t-inv F
  0.000000  0.400000  0.000000    0.04000000   9 t-inv F
  0.200000  0.400000  0.000000    0.04000000  10 t-inv F
  0.400000  0.400000  0.000000    0.04000000  11 t-inv F
 -0.400000  0.400000  0.000000    0.04000000  12 t-inv F
 -0.200000  0.400000  0.000000    0.04000000  13 t-inv F
 -0.200000  0.000000  0.000000    0.04000000   2 t-inv T
 -0.400000  0.000000  0.000000    0.04000000   3 t-inv T
  0.000000 -0.200000  0.000000    0.04000000   4 t-inv T
 -0.200000 -0.200000  0.000000    0.04000000   5 t-inv T
 -0.400000 -0.200000  0.000000    0.04000000   6 t-inv T
  0.400000 -0.200000  0.000000    0.04000000   7 t-inv T
  0.200000 -0.200000  0.000000    0.04000000   8 t-inv T
  0.000000 -0.400000  0.000000    0.04000000   9 t-inv T
 -0.200000 -0.400000  0.000000    0.04000000  10 t-inv T
 -0.400000 -0.400000  0.000000    0.04000000  11 t-inv T
  0.400000 -0.400000  0.000000    0.04000000  12 t-inv T
  0.200000 -0.400000  0.000000    0.04000000  13 t-inv T


--------------------------------------------------------------------------------------------------------


 Dimension of arrays:
   k-points           NKPTS =     13   k-points in BZ     NKDIM =     13   number of bands    NBANDS=    328
   number of dos      NEDOS =    301   number of ions     NIONS =     52
   non local maximal  LDIM  =      6   non local SUM 2l+1 LMDIM =     18
   total plane-waves  NPLWV = 686000
   max r-space proj   IRMAX =   5101   max aug-charges    IRDMAX=   9510
   dimension x,y,z NGX =    70 NGY =   70 NGZ =  140
   dimension x,y,z NGXF=   140 NGYF=  140 NGZF=  280
   support grid    NGXF=   140 NGYF=  140 NGZF=  280
   ions per type =               1   2   1  48
 NGX,Y,Z   is equivalent  to a cutoff of  10.94, 11.60, 11.64 a.u.
 NGXF,Y,Z  is equivalent  to a cutoff of  21.88, 23.21, 23.27 a.u.


 I would recommend the setting:
   dimension x,y,z NGX =    69 NGY =   65 NGZ =  130
 SYSTEM =  Cu                                      
 POSCAR =   C  O  H Cu                             

 Startparameter for this run:
   NWRITE =      1    write-flag & timer
   PREC   = accura    normal or accurate (medium, high low for compatibility)
   ISTART =      0    job   : 0-new  1-cont  2-samecut
   ICHARG =      2    charge: 1-file 2-atom 10-const
   ISPIN  =      1    spin polarized calculation?
   LNONCOLLINEAR =      F non collinear calculations
   LSORBIT =      F    spin-orbit coupling
   INIWAV =      1    electr: 0-lowe 1-rand  2-diag
   LASPH  =      F    aspherical Exc in radial PAW
   METAGGA=      F    non-selfconsistent MetaGGA calc.

 Electronic Relaxation 1
   ENCUT  =  400.0 eV  29.40 Ry    5.42 a.u.  17.35 16.36 32.61*2*pi/ulx,y,z
   ENINI  =  400.0     initial cutoff
   ENAUG  = 1600.0 eV  augmentation charge cutoff
   NELM   =    150;   NELMIN=  3; NELMDL= -5     # of ELM steps 
   EDIFF  = 0.1E-07   stopping-criterion for ELM
   LREAL  =      T    real-space projection
   NLSPLINE    = F    spline interpolate recip. space projectors
   LCOMPAT=      F    compatible to vasp.4.4
   GGA_COMPAT  = T    GGA compatible to vasp.4.4-vasp.4.6
   LMAXPAW     = -100 max onsite density
   LMAXMIX     =    2 max onsite mixed and CHGCAR
   VOSKOWN=      0    Vosko Wilk Nusair interpolation
   ROPT   =   -0.00020  -0.00020  -0.00020  -0.00020
 Ionic relaxation
   EDIFFG = -.1E-02   stopping-criterion for IOM
   NSW    =    660    number of steps for IOM
   NBLOCK =      1;   KBLOCK =      5    inner block; outer block 
   IBRION =      5    ionic relax: 0-MD 1-quasi-New 2-CG
   NFREE  =      4    steps in history (QN), initial steepest desc. (CG)
   ISIF   =      2    stress and relaxation
   IWAVPR =     11    prediction:  0-non 1-charg 2-wave 3-comb
   ISYM   =      0    0-nonsym 1-usesym 2-fastsym
   LCORR  =      T    Harris-Foulkes like correction to forces

   POTIM  = 0.0100    time-step for ionic-motion
   TEIN   =    0.0    initial temperature
   TEBEG  =    0.0;   TEEND  =   0.0 temperature during run
   SMASS  =  -3.00    Nose mass-parameter (am)
   estimated Nose-frequenzy (Omega)   =  0.10E-29 period in steps =****** mass=  -0.259E-26a.u.
   SCALEE = 1.0000    scale energy and forces
   NPACO  =    256;   APACO  = 16.0  distance and # of slots for P.C.
   PSTRESS=    0.0 pullay stress

  Mass of Ions in am
   POMASS =  12.01 16.00  1.00 63.55
  Ionic Valenz
   ZVAL   =   4.00  6.00  1.00 11.00
  Atomic Wigner-Seitz radii
   RWIGS  =  -1.00 -1.00 -1.00 -1.00
  virtual crystal weights 
   VCA    =   1.00  1.00  1.00  1.00
   NELECT =     545.0000    total number of electrons
   NUPDOWN=      -1.0000    fix difference up-down

 DOS related values:
   EMIN   =  10.00;   EMAX   =-10.00  energy-range for DOS
   EFERMI =   0.00
   ISMEAR =     1;   SIGMA  =   0.10  broadening in eV -4-tet -1-fermi 0-gaus

 Electronic relaxation 2 (details)
   IALGO  =     68    algorithm
   LDIAG  =      T    sub-space diagonalisation (order eigenvalues)
   LSUBROT=      F    optimize rotation matrix (better conditioning)
   TURBO    =      0    0=normal 1=particle mesh
   IRESTART =      0    0=no restart 2=restart with 2 vectors
   NREBOOT  =      0    no. of reboots
   NMIN     =      0    reboot dimension
   EREF     =   0.00    reference energy to select bands
   IMIX   =      4    mixing-type and parameters
     AMIX     =   0.40;   BMIX     =  1.00
     AMIX_MAG =   1.60;   BMIX_MAG =  1.00
     AMIN     =   0.10
     WC   =   100.;   INIMIX=   1;  MIXPRE=   1;  MAXMIX= -45

 Intra band minimization:
   WEIMIN = 0.0010     energy-eigenvalue tresh-hold
   EBREAK =  0.76E-11  absolut break condition
   DEPER  =   0.30     relativ break condition  

   TIME   =   0.40     timestep for ELM

  volume/ion in A,a.u.               =      41.04       276.93
  Fermi-wavevector in a.u.,A,eV,Ry     =   1.038682  1.962824 14.678774  1.078859
  Thomas-Fermi vector in A             =   2.173177
 
 Write flags
   LWAVE  =      F    write WAVECAR
   LCHARG =      F    write CHGCAR
   LVTOT  =      F    write LOCPOT, total local potential
   LVHAR  =      F    write LOCPOT, Hartree potential only
   LELF   =      F    write electronic localiz. function (ELF)
   LORBIT =      0    0 simple, 1 ext, 2 COOP (PROOUT)


 Dipole corrections
   LMONO  =      F    monopole corrections only (constant potential shift)
   LDIPOL =      F    correct potential (dipole corrections)
   IDIPOL =      0    1-x, 2-y, 3-z, 4-all directions 
   EPSILON=  1.0000000 bulk dielectric constant

 Exchange correlation treatment:
   GGA     =    --    GGA type
   LEXCH   =     8    internal setting for exchange type
   VOSKOWN=      0    Vosko Wilk Nusair interpolation
   LHFCALC =     F    Hartree Fock is set to
   LHFONE  =     F    Hartree Fock one center treatment
   AEXX    =    0.0000 exact exchange contribution

 Linear response parameters
   LEPSILON=     F    determine dielectric tensor
   LRPA    =     F    only Hartree local field effects (RPA)
   LNABLA  =     F    use nabla operator in PAW spheres
   LVEL    =     F    velocity operator in full k-point grid
   LINTERFAST=   F  fast interpolation
   KINTER  =     0    interpolate to denser k-point grid
   CSHIFT  =0.1000    complex shift for real part using Kramers Kronig
   OMEGAMAX=  -1.0    maximum frequency
   DEG_THRESHOLD= 0.2000000E-02 threshold for treating states as degnerate
   RTIME   =    0.100 relaxation time in fs

 Orbital magnetization related:
   ORBITALMAG=     F  switch on orbital magnetization
   LCHIMAG   =     F  perturbation theory with respect to B field
   DQ        =  0.001000  dq finite difference perturbation B field


--------------------------------------------------------------------------------------------------------


 finite differences
   using selective dynamics as specified on POSCAR
 charge density and potential will be updated during run
 non-spin polarized calculation
 RMM-DIIS sequential band-by-band and
  variant of blocked Davidson during initial phase
 perform sub-space diagonalisation
    before iterative eigenvector-optimisation
 modified Broyden-mixing scheme, WC =      100.0
 initial mixing is a Kerker type mixing with AMIX =  0.4000 and BMIX =      1.0000
 Hartree-type preconditioning will be used
 using additional bands           55
 real space projection scheme for non local part
 use partial core corrections
 calculate Harris-corrections to forces 
   (improved forces if not selfconsistent)
 use gradient corrections 
 use of overlap-Matrix (Vanderbilt PP)
 Methfessel and Paxton  Order N= 1 SIGMA  =   0.10


--------------------------------------------------------------------------------------------------------


  energy-cutoff  :      400.00
  volume of cell :     2133.90
      direct lattice vectors                 reciprocal lattice vectors
    10.638000000  0.000000000  0.000000000     0.094002632  0.000000000  0.000000000
     0.000000000 10.029602584  0.000000000     0.000000000  0.099704848  0.000000000
     0.000000000  0.000000000 20.000000000     0.000000000  0.000000000  0.050000000

  length of vectors
    10.638000000 10.029602584 20.000000000     0.094002632  0.099704848  0.050000000


 
 k-points in units of 2pi/SCALE and weight: Bulk                                    
   0.00000000  0.00000000  0.00000000       0.040
   0.01880053  0.00000000  0.00000000       0.080
   0.03760105  0.00000000  0.00000000       0.080
   0.00000000  0.01994097  0.00000000       0.080
   0.01880053  0.01994097  0.00000000       0.080
   0.03760105  0.01994097  0.00000000       0.080
  -0.03760105  0.01994097  0.00000000       0.080
  -0.01880053  0.01994097  0.00000000       0.080
   0.00000000  0.03988194  0.00000000       0.080
   0.01880053  0.03988194  0.00000000       0.080
   0.03760105  0.03988194  0.00000000       0.080
  -0.03760105  0.03988194  0.00000000       0.080
  -0.01880053  0.03988194  0.00000000       0.080
 
 k-points in reciprocal lattice and weights: Bulk                                    
   0.00000000  0.00000000  0.00000000       0.040
   0.20000000  0.00000000  0.00000000       0.080
   0.40000000  0.00000000  0.00000000       0.080
   0.00000000  0.20000000  0.00000000       0.080
   0.20000000  0.20000000  0.00000000       0.080
   0.40000000  0.20000000  0.00000000       0.080
  -0.40000000  0.20000000  0.00000000       0.080
  -0.20000000  0.20000000  0.00000000       0.080
   0.00000000  0.40000000  0.00000000       0.080
   0.20000000  0.40000000  0.00000000       0.080
   0.40000000  0.40000000  0.00000000       0.080
  -0.40000000  0.40000000  0.00000000       0.080
  -0.20000000  0.40000000  0.00000000       0.080
 
 position of ions in fractional coordinates (direct lattice) 
   0.66727477  0.37528734  0.31603712
   0.66704836  0.26149421  0.28823291
   0.66713815  0.48905566  0.28820761
   0.66764826  0.37531045  0.37145425
   0.00098576  0.00019626  0.18668988
   0.00053055  0.25009044  0.18610627
   0.00052359  0.49998327  0.18609868
   0.00098162  0.74988024  0.18668372
   0.33230011  0.00019956  0.18672251
   0.33279937  0.25009148  0.18614227
   0.33281203  0.49999947  0.18613051
   0.33228677  0.74989026  0.18671259
   0.66663299  0.99750946  0.18460818
   0.66660472  0.24667228  0.19010433
   0.66660538  0.50352751  0.19006234
   0.66663608  0.75264460  0.18460122
   0.16665527  0.12481844  0.12805085
   0.16666841  0.37503672  0.12792829
   0.16664961  0.62523638  0.12805395
   0.16663773  0.87503524  0.12824660
   0.49929320  0.12493979  0.12768434
   0.50054457  0.37505134  0.12799262
   0.49927760  0.62517870  0.12766896
   0.49759593  0.87505553  0.12769792
   0.83403042  0.12494137  0.12766743
   0.83276262  0.37504496  0.12797254
   0.83404849  0.62515967  0.12765131
   0.83570749  0.87505083  0.12768209
   0.00047782  0.99998079  0.05790016
   0.00020018  0.25003395  0.05825768
   0.00020326  0.49999088  0.05824892
   0.00048047  0.75004319  0.05789436
   0.33286359  0.99998141  0.05793182
   0.33315587  0.25003414  0.05828155
   0.33315499  0.49999391  0.05827413
   0.33285608  0.75004413  0.05792432
   0.66663741  0.00011030  0.05834445
   0.66663533  0.24981678  0.06175344
   0.66663271  0.50022021  0.06174120
   0.66663937  0.74991947  0.05833690
   0.16666667  0.12500000  0.00000000
   0.16666667  0.37500000  0.00000000
   0.16666667  0.62500000  0.00000000
   0.16666667  0.87500000  0.00000000
   0.50000000  0.12500000  0.00000000
   0.50000000  0.37500000  0.00000000
   0.50000000  0.62500000  0.00000000
   0.50000000  0.87500000  0.00000000
   0.83333333  0.12500000  0.00000000
   0.83333333  0.37500000  0.00000000
   0.83333333  0.62500000  0.00000000
   0.83333333  0.87500000  0.00000000
 
 position of ions in cartesian coordinates  (Angst):
   7.09846905  3.76398283  6.32074246
   7.09606045  2.62268302  5.76465814
   7.09701566  4.90503388  5.76415212
   7.10244219  3.76421470  7.42908494
   0.01048656  0.00196842  3.73379752
   0.00564400  2.50830776  3.72212545
   0.00556990  5.01463349  3.72197361
   0.01044249  7.52100076  3.73367437
   3.53500860  0.00200147  3.73445015
   3.54031967  2.50831817  3.72284547
   3.54045436  5.01479598  3.72261012
   3.53486665  7.52110132  3.73425180
   7.09164174 10.00462349  3.69216350
   7.09134099  2.47402492  3.80208669
   7.09134806  5.05018086  3.80124676
   7.09167460  7.54872619  3.69202448
   1.77287877  1.25187933  2.56101694
   1.77301851  3.76146924  2.55856589
   1.77281852  6.27087245  2.56107895
   1.77269213  8.77625567  2.56493193
   5.31148111  1.25309648  2.55368671
   5.32479315  3.76161587  2.55985238
   5.31131506  6.27029394  2.55337912
   5.29342553  8.77645919  2.55395849
   8.87241563  1.25311224  2.55334863
   8.85892871  3.76155192  2.55945083
   8.87260784  6.27010302  2.55302626
   8.89025626  8.77641204  2.55364174
   0.00508304 10.02940993  1.15800327
   0.00212952  2.50774116  1.16515353
   0.00216231  5.01470986  1.16497848
   0.00511123  7.52263507  1.15788713
   3.54100292 10.02941615  1.15863639
   3.54411216  2.50774304  1.16563105
   3.54410280  5.01474018  1.16548252
   3.54092300  7.52264454  1.15848646
   7.09168872  0.00110622  1.16688909
   7.09166662  2.50556300  1.23506888
   7.09163875  5.01700992  1.23482409
   7.09170958  7.52139423  1.16673790
   1.77300000  1.25370032  0.00000000
   1.77300000  3.76110097  0.00000000
   1.77300000  6.26850162  0.00000000
   1.77300000  8.77590226  0.00000000
   5.31900000  1.25370032  0.00000000
   5.31900000  3.76110097  0.00000000
   5.31900000  6.26850162  0.00000000
   5.31900000  8.77590226  0.00000000
   8.86500000  1.25370032  0.00000000
   8.86500000  3.76110097  0.00000000
   8.86500000  6.26850162  0.00000000
   8.86500000  8.77590226  0.00000000
 


--------------------------------------------------------------------------------------------------------


 k-point  1 :   0.0000 0.0000 0.0000  plane waves:   38791
 k-point  2 :   0.2000 0.0000 0.0000  plane waves:   38777
 k-point  3 :   0.4000 0.0000 0.0000  plane waves:   38778
 k-point  4 :   0.0000 0.2000 0.0000  plane waves:   38801
 k-point  5 :   0.2000 0.2000 0.0000  plane waves:   38790
 k-point  6 :   0.4000 0.2000 0.0000  plane waves:   38755
 k-point  7 :  -0.4000 0.2000 0.0000  plane waves:   38755
 k-point  8 :  -0.2000 0.2000 0.0000  plane waves:   38790
 k-point  9 :   0.0000 0.4000 0.0000  plane waves:   38760
 k-point 10 :   0.2000 0.4000 0.0000  plane waves:   38737
 k-point 11 :   0.4000 0.4000 0.0000  plane waves:   38742
 k-point 12 :  -0.4000 0.4000 0.0000  plane waves:   38742
 k-point 13 :  -0.2000 0.4000 0.0000  plane waves:   38737

 maximum and minimum number of plane-waves per node :      1657     1570

 maximum number of plane-waves:     38801
 maximum index in each direction: 
   IXMAX=   17   IYMAX=   16   IZMAX=   32
   IXMIN=  -17   IYMIN=  -16   IZMIN=  -32

 NGX is ok and might be reduce to  70
 NGY is ok and might be reduce to  66
 NGZ is ok and might be reduce to 130

 real space projection operators:
  total allocation   :      34053.11 KBytes
  max/ min on nodes  :       1680.15        880.61


 parallel 3D FFT for wavefunctions:
    minimum data exchange during FFTs selected (reduces bandwidth)
 parallel 3D FFT for charge:
    minimum data exchange during FFTs selected (reduces bandwidth)


 total amount of memory used by VASP on root node    74373. kBytes
========================================================================

   base      :      30000. kBytes
   nonlr-proj:       6078. kBytes
   fftplans  :       3354. kBytes
   grid      :       6855. kBytes
   one-center:         46. kBytes
   wavefun   :      28040. kBytes
 
     INWAV:  cpu time    0.0000: real time    0.0003
 Broyden mixing: mesh for mixing (old mesh)
   NGX = 35   NGY = 33   NGZ = 65
  (NGX  =140   NGY  =140   NGZ  =280)
  gives a total of  75075 points

 initial charge density was supplied:
 charge density of overlapping atoms calculated
 number of electron     545.0000000 magnetization 
 keeping initial charge density in first step


--------------------------------------------------------------------------------------------------------


 Maximum index for non-local projection operator          365
 Maximum index for augmentation-charges          550 (set IRDMAX)


--------------------------------------------------------------------------------------------------------


 First call to EWALD:  gamma=   0.138
 Maximum number of real-space cells 3x 3x 2
 Maximum number of reciprocal cells 2x 2x 4

 FEWALD executed in parallel
    FEWALD:  cpu time    0.0080: real time    0.0072


----------------------------------------- Iteration    1(   1)  ---------------------------------------


    POTLOK:  cpu time    0.1640: real time    0.1670
    SETDIJ:  cpu time    0.0080: real time    0.0088
     EDDAV:  cpu time   33.0861: real time   33.1819
       DOS:  cpu time    0.0120: real time    0.0110
    --------------------------------------------
      LOOP:  cpu time   33.2781: real time   33.3788

 eigenvalue-minimisations  :  8528
 total energy-change (2. order) : 0.4792190E+04  (-0.1928586E+05)
 number of electron     545.0000000 magnetization 
 augmentation part      545.0000000 magnetization 

 Free energy of the ion-electron system (eV)
  ---------------------------------------------------
  alpha Z        PSCENC =       832.74572176
  Ewald energy   TEWEN  =    174390.55306976
  -Hartree energ DENC   =   -238480.01833521
  -exchange      EXHF   =         0.00000000
  -V(xc)+E(xc)   XCENC  =      2252.47348640
  PAW double counting   =     59757.67470175   -64842.25707458
  entropy T*S    EENTRO =         0.00637154
  eigenvalues    EBANDS =      3090.91282118
  atomic energy  EATOM  =     67790.09897820
  Solvation  Ediel_sol  =         0.00000000
  ---------------------------------------------------
  free energy    TOTEN  =      4792.18974081 eV

  energy without entropy =     4792.18336927  energy(sigma->0) =     4792.18761696


--------------------------------------------------------------------------------------------------------


----------------------------------------- Iteration    1(   2)  ---------------------------------------


     EDDAV:  cpu time   33.0901: real time   33.1797
       DOS:  cpu time    0.0120: real time    0.0128
    --------------------------------------------
      LOOP:  cpu time   33.1061: real time   33.2042

 eigenvalue-minimisations  :  8528
 total energy-change (2. order) :-0.4360021E+04  (-0.4204169E+04)
 number of electron     545.0000000 magnetization 
 augmentation part      545.0000000 magnetization 

 Free energy of the ion-electron system (eV)
  ---------------------------------------------------
  alpha Z        PSCENC =       832.74572176
  Ewald energy   TEWEN  =    174390.55306976
  -Hartree energ DENC   =   -238480.01833521
  -exchange      EXHF   =         0.00000000
  -V(xc)+E(xc)   XCENC  =      2252.47348640
  PAW double counting   =     59757.67470175   -64842.25707458
  entropy T*S    EENTRO =         0.00164382
  eigenvalues    EBANDS =     -1269.10321392
  atomic energy  EATOM  =     67790.09897820
  Solvation  Ediel_sol  =         0.00000000
  ---------------------------------------------------
  free energy    TOTEN  =       432.16897798 eV

  energy without entropy =      432.16733416  energy(sigma->0) =      432.16843004


--------------------------------------------------------------------------------------------------------


----------------------------------------- Iteration    1(   3)  ---------------------------------------


     EDDAV:  cpu time   37.6224: real time   37.7478
       DOS:  cpu time    0.0080: real time    0.0060
    --------------------------------------------
      LOOP:  cpu time   37.6384: real time   37.7727

 eigenvalue-minimisations  : 10032
 total energy-change (2. order) :-0.5670447E+03  (-0.5223243E+03)
 number of electron     545.0000000 magnetization 
 augmentation part      545.0000000 magnetization 

 Free energy of the ion-electron system (eV)
  ---------------------------------------------------
  alpha Z        PSCENC =       832.74572176
  Ewald energy   TEWEN  =    174390.55306976
  -Hartree energ DENC   =   -238480.01833521
  -exchange      EXHF   =         0.00000000
  -V(xc)+E(xc)   XCENC  =      2252.47348640
  PAW double counting   =     59757.67470175   -64842.25707458
  entropy T*S    EENTRO =        -0.00353845
  eigenvalues    EBANDS =     -1836.14272071
  atomic energy  EATOM  =     67790.09897820
  Solvation  Ediel_sol  =         0.00000000
  ---------------------------------------------------
  free energy    TOTEN  =      -134.87571108 eV

  energy without entropy =     -134.87217262  energy(sigma->0) =     -134.87453159


--------------------------------------------------------------------------------------------------------


----------------------------------------- Iteration    1(   4)  ---------------------------------------


     EDDAV:  cpu time   50.7592: real time   50.8853
       DOS:  cpu time    0.0080: real time    0.0096
    --------------------------------------------
      LOOP:  cpu time   50.7712: real time   50.9070

 eigenvalue-minimisations  : 14488
 total energy-change (2. order) :-0.8350644E+02  (-0.7833799E+02)
 number of electron     545.0000000 magnetization 
 augmentation part      545.0000000 magnetization 

 Free energy of the ion-electron system (eV)
  ---------------------------------------------------
  alpha Z        PSCENC =       832.74572176
  Ewald energy   TEWEN  =    174390.55306976
  -Hartree energ DENC   =   -238480.01833521
  -exchange      EXHF   =         0.00000000
  -V(xc)+E(xc)   XCENC  =      2252.47348640
  PAW double counting   =     59757.67470175   -64842.25707458
  entropy T*S    EENTRO =        -0.01083977
  eigenvalues    EBANDS =     -1919.64186364
  atomic energy  EATOM  =     67790.09897820
  Solvation  Ediel_sol  =         0.00000000
  ---------------------------------------------------
  free energy    TOTEN  =      -218.38215533 eV

  energy without entropy =     -218.37131556  energy(sigma->0) =     -218.37854207


--------------------------------------------------------------------------------------------------------


----------------------------------------- Iteration    1(   5)  ---------------------------------------


     EDDAV:  cpu time   45.7429: real time   45.8616
       DOS:  cpu time    0.0120: real time    0.0096
    CHARGE:  cpu time    1.3321: real time    1.3353
    MIXING:  cpu time    0.0040: real time    0.0029
    --------------------------------------------
      LOOP:  cpu time   47.0989: real time   47.2274

 eigenvalue-minimisations  : 12824
 total energy-change (2. order) :-0.5824392E+01  (-0.5732269E+01)
 number of electron     545.0000182 magnetization 
 augmentation part      315.5608489 magnetization 

 Broyden mixing:
  rms(total) = 0.50114E+01    rms(broyden)= 0.50106E+01
  rms(prec ) = 0.53771E+01
  weight for this iteration     100.00

 Free energy of the ion-electron system (eV)
  ---------------------------------------------------
  alpha Z        PSCENC =       832.74572176
  Ewald energy   TEWEN  =    174390.55306976
  -Hartree energ DENC   =   -238480.01833521
  -exchange      EXHF   =         0.00000000
  -V(xc)+E(xc)   XCENC  =      2252.47348640
  PAW double counting   =     59757.67470175   -64842.25707458
  entropy T*S    EENTRO =        -0.00626504
  eigenvalues    EBANDS =     -1925.47083051
  atomic energy  EATOM  =     67790.09897820
  Solvation  Ediel_sol  =         0.00000000
  ---------------------------------------------------
  free energy    TOTEN  =      -224.20654747 eV

  energy without entropy =     -224.20028243  energy(sigma->0) =     -224.20445912


--------------------------------------------------------------------------------------------------------


----------------------------------------- Iteration    1(   6)  ---------------------------------------


    POTLOK:  cpu time    0.1440: real time    0.1452
    SETDIJ:  cpu time    0.0120: real time    0.0086
    EDDIAG:  cpu time    6.3884: real time    6.4147
  RMM-DIIS:  cpu time   15.8570: real time   15.8916
    ORTHCH:  cpu time    1.4801: real time    1.4877
       DOS:  cpu time    0.0040: real time    0.0066
    CHARGE:  cpu time    1.3081: real time    1.3077
    MIXING:  cpu time    0.0000: real time    0.0026
    --------------------------------------------
      LOOP:  cpu time   25.1936: real time   25.2789

 eigenvalue-minimisations  :  8624
 total energy-change (2. order) : 0.2009938E+02  (-0.4767281E+02)
 number of electron     545.0000195 magnetization 
 augmentation part      353.1406842 magnetization 

 Broyden mixing:
  rms(total) = 0.27521E+01    rms(broyden)= 0.27514E+01
  rms(prec ) = 0.29635E+01
  weight for this iteration     100.00

 eigenvalues of (default mixing * dielectric matrix)
  average eigenvalue GAMMA=   0.6520
  0.6520

 Free energy of the ion-electron system (eV)
  ---------------------------------------------------
  alpha Z        PSCENC =       832.74572176
  Ewald energy   TEWEN  =    174390.55306976
  -Hartree energ DENC   =   -237255.50861606
  -exchange      EXHF   =         0.00000000
  -V(xc)+E(xc)   XCENC  =      2193.11492810
  PAW double counting   =     60774.37924582   -65615.09311246
  entropy T*S    EENTRO =        -0.00476951
  eigenvalues    EBANDS =     -3314.39261635
  atomic energy  EATOM  =     67790.09897820
  Solvation  Ediel_sol  =         0.00000000
  ---------------------------------------------------
  free energy    TOTEN  =      -204.10717074 eV

  energy without entropy =     -204.10240123  energy(sigma->0) =     -204.10558090


--------------------------------------------------------------------------------------------------------


----------------------------------------- Iteration    1(   7)  ---------------------------------------


    POTLOK:  cpu time    0.1400: real time    0.1422
    SETDIJ:  cpu time    0.0080: real time    0.0086
    EDDIAG:  cpu time    6.4244: real time    6.4475
  RMM-DIIS:  cpu time   15.8290: real time   15.8853
    ORTHCH:  cpu time    1.4841: real time    1.4927
       DOS:  cpu time    0.0080: real time    0.0064
    CHARGE:  cpu time    1.3321: real time    1.3360
    MIXING:  cpu time    0.0000: real time    0.0025
    --------------------------------------------
      LOOP:  cpu time   25.2296: real time   25.3343

 eigenvalue-minimisations  :  8639
 total energy-change (2. order) : 0.1828558E+02  (-0.8456161E+01)
 number of electron     545.0000192 magnetization 
 augmentation part      338.2310098 magnetization 

 Broyden mixing:
  rms(total) = 0.56227E+00    rms(broyden)= 0.56188E+00
  rms(prec ) = 0.61627E+00
  weight for this iteration     100.00

 eigenvalues of (default mixing * dielectric matrix)
  average eigenvalue GAMMA=   0.8342
  1.0644  0.6040

 Free energy of the ion-electron system (eV)
  ---------------------------------------------------
  alpha Z        PSCENC =       832.74572176
  Ewald energy   TEWEN  =    174390.55306976
  -Hartree energ DENC   =   -237829.40428272
  -exchange      EXHF   =         0.00000000
  -V(xc)+E(xc)   XCENC  =      2213.93486139
  PAW double counting   =     62099.74755741   -67160.68587617
  entropy T*S    EENTRO =         0.01316610
  eigenvalues    EBANDS =     -2522.82478332
  atomic energy  EATOM  =     67790.09897820
  Solvation  Ediel_sol  =         0.00000000
  ---------------------------------------------------
  free energy    TOTEN  =      -185.82158759 eV

  energy without entropy =     -185.83475369  energy(sigma->0) =     -185.82597629


--------------------------------------------------------------------------------------------------------


----------------------------------------- Iteration    1(   8)  ---------------------------------------


    POTLOK:  cpu time    0.1400: real time    0.1414
    SETDIJ:  cpu time    0.0080: real time    0.0085
    EDDIAG:  cpu time    6.4164: real time    6.4386
  RMM-DIIS:  cpu time   16.0090: real time   16.0433
    ORTHCH:  cpu time    1.4841: real time    1.4957
       DOS:  cpu time    0.0080: real time    0.0066
    CHARGE:  cpu time    1.3441: real time    1.3477
    MIXING:  cpu time    0.0040: real time    0.0024
    --------------------------------------------
      LOOP:  cpu time   25.4176: real time   25.4976

 eigenvalue-minimisations  :  8749
 total energy-change (2. order) : 0.1847243E+00  (-0.4625022E+00)
 number of electron     545.0000190 magnetization 
 augmentation part      337.9029635 magnetization 

 Broyden mixing:
  rms(total) = 0.50017E+00    rms(broyden)= 0.50012E+00
  rms(prec ) = 0.55396E+00
  weight for this iteration     100.00

 eigenvalues of (default mixing * dielectric matrix)
  average eigenvalue GAMMA=   0.8617
  1.5424  0.5997  0.4430

 Free energy of the ion-electron system (eV)
  ---------------------------------------------------
  alpha Z        PSCENC =       832.74572176
  Ewald energy   TEWEN  =    174390.55306976
  -Hartree energ DENC   =   -237865.45460232
  -exchange      EXHF   =         0.00000000
  -V(xc)+E(xc)   XCENC  =      2212.46477587
  PAW double counting   =     63063.81679380   -68184.45986087
  entropy T*S    EENTRO =         0.00323869
  eigenvalues    EBANDS =     -2425.40497822
  atomic energy  EATOM  =     67790.09897820
  Solvation  Ediel_sol  =         0.00000000
  ---------------------------------------------------
  free energy    TOTEN  =      -185.63686332 eV

  energy without entropy =     -185.64010201  energy(sigma->0) =     -185.63794288


--------------------------------------------------------------------------------------------------------


----------------------------------------- Iteration    1(   9)  ---------------------------------------


    POTLOK:  cpu time    0.1440: real time    0.1415
    SETDIJ:  cpu time    0.0080: real time    0.0085
    EDDIAG:  cpu time    6.4204: real time    6.4473
  RMM-DIIS:  cpu time   15.8210: real time   15.8555
    ORTHCH:  cpu time    1.4881: real time    1.4980
       DOS:  cpu time    0.0080: real time    0.0066
    CHARGE:  cpu time    1.3241: real time    1.3274
    MIXING:  cpu time    0.0000: real time    0.0025
    --------------------------------------------
      LOOP:  cpu time   25.2176: real time   25.2997

 eigenvalue-minimisations  :  8652
 total energy-change (2. order) : 0.3688807E+00  (-0.1367706E+00)
 number of electron     545.0000191 magnetization 
 augmentation part      337.9207907 magnetization 

 Broyden mixing:
  rms(total) = 0.21979E+00    rms(broyden)= 0.21972E+00
  rms(prec ) = 0.24003E+00
  weight for this iteration     100.00

 eigenvalues of (default mixing * dielectric matrix)
  average eigenvalue GAMMA=   1.0553
  2.0670  1.0923  0.6529  0.4089

 Free energy of the ion-electron system (eV)
  ---------------------------------------------------
  alpha Z        PSCENC =       832.74572176
  Ewald energy   TEWEN  =    174390.55306976
  -Hartree energ DENC   =   -237884.12160393
  -exchange      EXHF   =         0.00000000
  -V(xc)+E(xc)   XCENC  =      2210.85472326
  PAW double counting   =     63652.40350960   -68802.97382544
  entropy T*S    EENTRO =        -0.00765833
  eigenvalues    EBANDS =     -2374.82089751
  atomic energy  EATOM  =     67790.09897820
  Solvation  Ediel_sol  =         0.00000000
  ---------------------------------------------------
  free energy    TOTEN  =      -185.26798262 eV

  energy without entropy =     -185.26032429  energy(sigma->0) =     -185.26542985


--------------------------------------------------------------------------------------------------------


----------------------------------------- Iteration    1(  10)  ---------------------------------------


    POTLOK:  cpu time    0.1400: real time    0.1411
    SETDIJ:  cpu time    0.0080: real time    0.0086
    EDDIAG:  cpu time    6.4124: real time    6.4340
  RMM-DIIS:  cpu time   15.8130: real time   15.8464
    ORTHCH:  cpu time    1.4881: real time    1.5004
       DOS:  cpu time    0.0040: real time    0.0062
    CHARGE:  cpu time    1.3321: real time    1.3361
    MIXING:  cpu time    0.0040: real time    0.0026
    --------------------------------------------
      LOOP:  cpu time   25.2096: real time   25.2871

 eigenvalue-minimisations  :  8639
 total energy-change (2. order) : 0.6659337E-01  (-0.2849191E-01)
 number of electron     545.0000191 magnetization 
 augmentation part      338.5711031 magnetization 

 Broyden mixing:
  rms(total) = 0.82719E-01    rms(broyden)= 0.82698E-01
  rms(prec ) = 0.10093E+00
  weight for this iteration     100.00

 eigenvalues of (default mixing * dielectric matrix)
  average eigenvalue GAMMA=   1.0268
  2.2537  1.1583  0.6626  0.6626  0.3968

 Free energy of the ion-electron system (eV)
  ---------------------------------------------------
  alpha Z        PSCENC =       832.74572176
  Ewald energy   TEWEN  =    174390.55306976
  -Hartree energ DENC   =   -237869.85980903
  -exchange      EXHF   =         0.00000000
  -V(xc)+E(xc)   XCENC  =      2208.99573319
  PAW double counting   =     64084.63420809   -69250.98015977
  entropy T*S    EENTRO =        -0.00525561
  eigenvalues    EBANDS =     -2371.38387584
  atomic energy  EATOM  =     67790.09897820
  Solvation  Ediel_sol  =         0.00000000
  ---------------------------------------------------
  free energy    TOTEN  =      -185.20138925 eV

  energy without entropy =     -185.19613364  energy(sigma->0) =     -185.19963738


--------------------------------------------------------------------------------------------------------


----------------------------------------- Iteration    1(  11)  ---------------------------------------


    POTLOK:  cpu time    0.1400: real time    0.1416
    SETDIJ:  cpu time    0.0080: real time    0.0084
    EDDIAG:  cpu time    6.3884: real time    6.4143
  RMM-DIIS:  cpu time   16.0450: real time   16.0815
    ORTHCH:  cpu time    1.4921: real time    1.5023
       DOS:  cpu time    0.0080: real time    0.0066
    CHARGE:  cpu time    1.3321: real time    1.3344
    MIXING:  cpu time    0.0000: real time    0.0026
    --------------------------------------------
      LOOP:  cpu time   25.4216: real time   25.5035

 eigenvalue-minimisations  :  8764
 total energy-change (2. order) : 0.9707145E-02  (-0.8773508E-02)
 number of electron     545.0000191 magnetization 
 augmentation part      338.5796467 magnetization 

 Broyden mixing:
  rms(total) = 0.62300E-01    rms(broyden)= 0.62280E-01
  rms(prec ) = 0.77760E-01
  weight for this iteration     100.00

 eigenvalues of (default mixing * dielectric matrix)
  average eigenvalue GAMMA=   1.0616
  2.3184  1.5861  1.0093  0.6550  0.4220  0.3785

 Free energy of the ion-electron system (eV)
  ---------------------------------------------------
  alpha Z        PSCENC =       832.74572176
  Ewald energy   TEWEN  =    174390.55306976
  -Hartree energ DENC   =   -237881.71420183
  -exchange      EXHF   =         0.00000000
  -V(xc)+E(xc)   XCENC  =      2208.78447583
  PAW double counting   =     64216.79487514   -69389.34800968
  entropy T*S    EENTRO =        -0.00491841
  eigenvalues    EBANDS =     -2353.10167288
  atomic energy  EATOM  =     67790.09897820
  Solvation  Ediel_sol  =         0.00000000
  ---------------------------------------------------
  free energy    TOTEN  =      -185.19168211 eV

  energy without entropy =     -185.18676370  energy(sigma->0) =     -185.19004264


--------------------------------------------------------------------------------------------------------


----------------------------------------- Iteration    1(  12)  ---------------------------------------


    POTLOK:  cpu time    0.1400: real time    0.1426
    SETDIJ:  cpu time    0.0120: real time    0.0083
    EDDIAG:  cpu time    6.4004: real time    6.4254
  RMM-DIIS:  cpu time   15.8490: real time   15.8832
    ORTHCH:  cpu time    1.4881: real time    1.4981
       DOS:  cpu time    0.0080: real time    0.0066
    CHARGE:  cpu time    1.3281: real time    1.3319
    MIXING:  cpu time    0.0040: real time    0.0028
    --------------------------------------------
      LOOP:  cpu time   25.2336: real time   25.3141

 eigenvalue-minimisations  :  8690
 total energy-change (2. order) : 0.1092575E-01  (-0.2352427E-02)
 number of electron     545.0000191 magnetization 
 augmentation part      338.5247222 magnetization 

 Broyden mixing:
  rms(total) = 0.19625E-01    rms(broyden)= 0.19608E-01
  rms(prec ) = 0.31122E-01
  weight for this iteration     100.00

 eigenvalues of (default mixing * dielectric matrix)
  average eigenvalue GAMMA=   1.0452
  2.3212  1.7294  1.0437  0.7788  0.6657  0.4074  0.3704

 Free energy of the ion-electron system (eV)
  ---------------------------------------------------
  alpha Z        PSCENC =       832.74572176
  Ewald energy   TEWEN  =    174390.55306976
  -Hartree energ DENC   =   -237900.98445104
  -exchange      EXHF   =         0.00000000
  -V(xc)+E(xc)   XCENC  =      2208.78191159
  PAW double counting   =     64289.86031211   -69466.19017887
  entropy T*S    EENTRO =        -0.00618763
  eigenvalues    EBANDS =     -2330.03993223
  atomic energy  EATOM  =     67790.09897820
  Solvation  Ediel_sol  =         0.00000000
  ---------------------------------------------------
  free energy    TOTEN  =      -185.18075635 eV

  energy without entropy =     -185.17456873  energy(sigma->0) =     -185.17869381


--------------------------------------------------------------------------------------------------------


----------------------------------------- Iteration    1(  13)  ---------------------------------------


    POTLOK:  cpu time    0.1440: real time    0.1434
    SETDIJ:  cpu time    0.0080: real time    0.0084
    EDDIAG:  cpu time    6.4044: real time    6.4268
  RMM-DIIS:  cpu time   15.9290: real time   15.9882
    ORTHCH:  cpu time    1.4841: real time    1.4936
       DOS:  cpu time    0.0080: real time    0.0065
    CHARGE:  cpu time    1.3321: real time    1.3361
    MIXING:  cpu time    0.0040: real time    0.0029
    --------------------------------------------
      LOOP:  cpu time   25.3136: real time   25.4192

 eigenvalue-minimisations  :  8734
 total energy-change (2. order) : 0.1987625E-02  (-0.8317682E-03)
 number of electron     545.0000191 magnetization 
 augmentation part      338.5237320 magnetization 

 Broyden mixing:
  rms(total) = 0.21065E-01    rms(broyden)= 0.21062E-01
  rms(prec ) = 0.29165E-01
  weight for this iteration     100.00

 eigenvalues of (default mixing * dielectric matrix)
  average eigenvalue GAMMA=   1.1282
  2.4547  2.4547  1.2223  1.0161  0.6580  0.4404  0.4063  0.3728

 Free energy of the ion-electron system (eV)
  ---------------------------------------------------
  alpha Z        PSCENC =       832.74572176
  Ewald energy   TEWEN  =    174390.55306976
  -Hartree energ DENC   =   -237921.12486753
  -exchange      EXHF   =         0.00000000
  -V(xc)+E(xc)   XCENC  =      2208.85164222
  PAW double counting   =     64284.76456894   -69460.68158687
  entropy T*S    EENTRO =        -0.00686860
  eigenvalues    EBANDS =     -2310.37942662
  atomic energy  EATOM  =     67790.09897820
  Solvation  Ediel_sol  =         0.00000000
  ---------------------------------------------------
  free energy    TOTEN  =      -185.17876873 eV

  energy without entropy =     -185.17190013  energy(sigma->0) =     -185.17647919


--------------------------------------------------------------------------------------------------------


----------------------------------------- Iteration    1(  14)  ---------------------------------------


    POTLOK:  cpu time    0.1440: real time    0.1437
    SETDIJ:  cpu time    0.0080: real time    0.0084
    EDDIAG:  cpu time    6.3964: real time    6.4239
  RMM-DIIS:  cpu time   16.0610: real time   16.0958
    ORTHCH:  cpu time    1.4841: real time    1.4964
       DOS:  cpu time    0.0080: real time    0.0062
    CHARGE:  cpu time    1.3281: real time    1.3310
    MIXING:  cpu time    0.0040: real time    0.0029
    --------------------------------------------
      LOOP:  cpu time   25.4416: real time   25.5179

 eigenvalue-minimisations  :  8802
 total energy-change (2. order) : 0.2042361E-02  (-0.4873154E-03)
 number of electron     545.0000191 magnetization 
 augmentation part      338.5278281 magnetization 

 Broyden mixing:
  rms(total) = 0.78178E-02    rms(broyden)= 0.78099E-02
  rms(prec ) = 0.13622E-01
  weight for this iteration     100.00

 eigenvalues of (default mixing * dielectric matrix)
  average eigenvalue GAMMA=   1.1544
  2.5034  2.5034  1.2669  1.2669  0.9889  0.6575  0.3685  0.4073  0.4266

 Free energy of the ion-electron system (eV)
  ---------------------------------------------------
  alpha Z        PSCENC =       832.74572176
  Ewald energy   TEWEN  =    174390.55306976
  -Hartree energ DENC   =   -237943.69418316
  -exchange      EXHF   =         0.00000000
  -V(xc)+E(xc)   XCENC  =      2208.92332240
  PAW double counting   =     64272.87208268   -69448.04868840
  entropy T*S    EENTRO =        -0.00745437
  eigenvalues    EBANDS =     -2288.61957525
  atomic energy  EATOM  =     67790.09897820
  Solvation  Ediel_sol  =         0.00000000
  ---------------------------------------------------
  free energy    TOTEN  =      -185.17672637 eV

  energy without entropy =     -185.16927200  energy(sigma->0) =     -185.17424158


--------------------------------------------------------------------------------------------------------


----------------------------------------- Iteration    1(  15)  ---------------------------------------


    POTLOK:  cpu time    0.1440: real time    0.1437
    SETDIJ:  cpu time    0.0080: real time    0.0084
    EDDIAG:  cpu time    6.4004: real time    6.4231
  RMM-DIIS:  cpu time   17.1411: real time   17.1775
    ORTHCH:  cpu time    1.4841: real time    1.4958
       DOS:  cpu time    0.0080: real time    0.0066
    CHARGE:  cpu time    1.3001: real time    1.3013
    MIXING:  cpu time    0.0000: real time    0.0031
    --------------------------------------------
      LOOP:  cpu time   26.4857: real time   26.5710

 eigenvalue-minimisations  :  9356
 total energy-change (2. order) :-0.5311483E-03  (-0.1571160E-03)
 number of electron     545.0000191 magnetization 
 augmentation part      338.5244340 magnetization 

 Broyden mixing:
  rms(total) = 0.69673E-02    rms(broyden)= 0.69660E-02
  rms(prec ) = 0.10554E-01
  weight for this iteration     100.00

 eigenvalues of (default mixing * dielectric matrix)
  average eigenvalue GAMMA=   1.1206
  2.5165  2.5165  1.4301  1.4301  0.9973  0.6570  0.4584  0.3689  0.4212  0.4099

 Free energy of the ion-electron system (eV)
  ---------------------------------------------------
  alpha Z        PSCENC =       832.74572176
  Ewald energy   TEWEN  =    174390.55306976
  -Hartree energ DENC   =   -237955.64703715
  -exchange      EXHF   =         0.00000000
  -V(xc)+E(xc)   XCENC  =      2208.95654203
  PAW double counting   =     64266.47471352   -69441.54644570
  entropy T*S    EENTRO =        -0.00787196
  eigenvalues    EBANDS =     -2276.80492798
  atomic energy  EATOM  =     67790.09897820
  Solvation  Ediel_sol  =         0.00000000
  ---------------------------------------------------
  free energy    TOTEN  =      -185.17725751 eV

  energy without entropy =     -185.16938556  energy(sigma->0) =     -185.17463353


--------------------------------------------------------------------------------------------------------


----------------------------------------- Iteration    1(  16)  ---------------------------------------


    POTLOK:  cpu time    0.1440: real time    0.1443
    SETDIJ:  cpu time    0.0080: real time    0.0085
    EDDIAG:  cpu time    6.3844: real time    6.4090
  RMM-DIIS:  cpu time   15.8010: real time   15.8351
    ORTHCH:  cpu time    1.4921: real time    1.5013
       DOS:  cpu time    0.0080: real time    0.0067
    CHARGE:  cpu time    1.2921: real time    1.2960
    MIXING:  cpu time    0.0040: real time    0.0031
    --------------------------------------------
      LOOP:  cpu time   25.1376: real time   25.2176

 eigenvalue-minimisations  :  8621
 total energy-change (2. order) :-0.7104733E-03  (-0.6100088E-04)
 number of electron     545.0000191 magnetization 
 augmentation part      338.5212654 magnetization 

 Broyden mixing:
  rms(total) = 0.47010E-02    rms(broyden)= 0.46997E-02
  rms(prec ) = 0.73725E-02
  weight for this iteration     100.00

 eigenvalues of (default mixing * dielectric matrix)
  average eigenvalue GAMMA=   1.3465
  4.1736  2.8323  2.1910  1.2064  1.2064  0.9218  0.6586  0.4409  0.3686  0.4143
  0.3978

 Free energy of the ion-electron system (eV)
  ---------------------------------------------------
  alpha Z        PSCENC =       832.74572176
  Ewald energy   TEWEN  =    174390.55306976
  -Hartree energ DENC   =   -237963.21123573
  -exchange      EXHF   =         0.00000000
  -V(xc)+E(xc)   XCENC  =      2208.98214400
  PAW double counting   =     64259.61817420   -69434.54428807
  entropy T*S    EENTRO =        -0.00820234
  eigenvalues    EBANDS =     -2269.41232976
  atomic energy  EATOM  =     67790.09897820
  Solvation  Ediel_sol  =         0.00000000
  ---------------------------------------------------
  free energy    TOTEN  =      -185.17796799 eV

  energy without entropy =     -185.16976564  energy(sigma->0) =     -185.17523387


--------------------------------------------------------------------------------------------------------


----------------------------------------- Iteration    1(  17)  ---------------------------------------


    POTLOK:  cpu time    0.1480: real time    0.1471
    SETDIJ:  cpu time    0.0080: real time    0.0084
    EDDIAG:  cpu time    6.3844: real time    6.4062
  RMM-DIIS:  cpu time   15.8210: real time   15.8582
    ORTHCH:  cpu time    1.4921: real time    1.5032
       DOS:  cpu time    0.0040: real time    0.0064
    CHARGE:  cpu time    1.2921: real time    1.2945
    MIXING:  cpu time    0.0040: real time    0.0033
    --------------------------------------------
      LOOP:  cpu time   25.1576: real time   25.2412

 eigenvalue-minimisations  :  8601
 total energy-change (2. order) :-0.1500765E-02  (-0.6875477E-04)
 number of electron     545.0000191 magnetization 
 augmentation part      338.5135070 magnetization 

 Broyden mixing:
  rms(total) = 0.24729E-02    rms(broyden)= 0.24712E-02
  rms(prec ) = 0.36056E-02
  weight for this iteration     100.00

 eigenvalues of (default mixing * dielectric matrix)
  average eigenvalue GAMMA=   1.3645
  4.7622  2.5975  2.0913  1.4298  1.1185  1.1185  0.9695  0.6579  0.3688  0.4431
  0.4122  0.4040

 Free energy of the ion-electron system (eV)
  ---------------------------------------------------
  alpha Z        PSCENC =       832.74572176
  Ewald energy   TEWEN  =    174390.55306976
  -Hartree energ DENC   =   -237976.33361126
  -exchange      EXHF   =         0.00000000
  -V(xc)+E(xc)   XCENC  =      2209.03036366
  PAW double counting   =     64246.59787156   -69421.23768729
  entropy T*S    EENTRO =        -0.00859788
  eigenvalues    EBANDS =     -2256.62557726
  atomic energy  EATOM  =     67790.09897820
  Solvation  Ediel_sol  =         0.00000000
  ---------------------------------------------------
  free energy    TOTEN  =      -185.17946875 eV

  energy without entropy =     -185.17087087  energy(sigma->0) =     -185.17660279


--------------------------------------------------------------------------------------------------------


----------------------------------------- Iteration    1(  18)  ---------------------------------------


    POTLOK:  cpu time    0.1480: real time    0.1478
    SETDIJ:  cpu time    0.0080: real time    0.0085
    EDDIAG:  cpu time    6.3924: real time    6.4173
  RMM-DIIS:  cpu time   15.8450: real time   15.8796
    ORTHCH:  cpu time    1.5001: real time    1.5079
       DOS:  cpu time    0.0040: real time    0.0068
    CHARGE:  cpu time    1.3001: real time    1.3009
    MIXING:  cpu time    0.0040: real time    0.0033
    --------------------------------------------
      LOOP:  cpu time   25.2056: real time   25.2820

 eigenvalue-minimisations  :  8694
 total energy-change (2. order) :-0.4445878E-03  (-0.1160123E-04)
 number of electron     545.0000191 magnetization 
 augmentation part      338.5200713 magnetization 

 Broyden mixing:
  rms(total) = 0.18415E-02    rms(broyden)= 0.18413E-02
  rms(prec ) = 0.26996E-02
  weight for this iteration     100.00

 eigenvalues of (default mixing * dielectric matrix)
  average eigenvalue GAMMA=   1.3796
  4.9984  2.4178  2.1871  2.1871  1.2110  1.2110  0.9451  0.6584  0.3687  0.4625
  0.4625  0.4046  0.4201

 Free energy of the ion-electron system (eV)
  ---------------------------------------------------
  alpha Z        PSCENC =       832.74572176
  Ewald energy   TEWEN  =    174390.55306976
  -Hartree energ DENC   =   -237977.95064493
  -exchange      EXHF   =         0.00000000
  -V(xc)+E(xc)   XCENC  =      2209.01991434
  PAW double counting   =     64248.29499168   -69422.95141578
  entropy T*S    EENTRO =        -0.00852803
  eigenvalues    EBANDS =     -2254.98200035
  atomic energy  EATOM  =     67790.09897820
  Solvation  Ediel_sol  =         0.00000000
  ---------------------------------------------------
  free energy    TOTEN  =      -185.17991334 eV

  energy without entropy =     -185.17138531  energy(sigma->0) =     -185.17707066


--------------------------------------------------------------------------------------------------------


----------------------------------------- Iteration    1(  19)  ---------------------------------------


    POTLOK:  cpu time    0.1480: real time    0.1479
    SETDIJ:  cpu time    0.0080: real time    0.0084
    EDDIAG:  cpu time    6.3884: real time    6.4143
  RMM-DIIS:  cpu time   15.8490: real time   15.9065
    ORTHCH:  cpu time    1.4881: real time    1.5004
       DOS:  cpu time    0.0080: real time    0.0065
    CHARGE:  cpu time    1.3041: real time    1.3093
    MIXING:  cpu time    0.0040: real time    0.0035
    --------------------------------------------
      LOOP:  cpu time   25.2016: real time   25.3067

 eigenvalue-minimisations  :  8699
 total energy-change (2. order) :-0.4643289E-03  (-0.7149089E-05)
 number of electron     545.0000191 magnetization 
 augmentation part      338.5221480 magnetization 

 Broyden mixing:
  rms(total) = 0.13302E-02    rms(broyden)= 0.13300E-02
  rms(prec ) = 0.19714E-02
  weight for this iteration     100.00

 eigenvalues of (default mixing * dielectric matrix)
  average eigenvalue GAMMA=   1.4635
  5.5991  3.2578  2.4818  2.0547  1.2927  1.0526  1.0120  1.0120  0.6578  0.3688
  0.4384  0.4384  0.4044  0.4181

 Free energy of the ion-electron system (eV)
  ---------------------------------------------------
  alpha Z        PSCENC =       832.74572176
  Ewald energy   TEWEN  =    174390.55306976
  -Hartree energ DENC   =   -237979.13981891
  -exchange      EXHF   =         0.00000000
  -V(xc)+E(xc)   XCENC  =      2209.01306705
  PAW double counting   =     64250.03920107   -69424.76401361
  entropy T*S    EENTRO =        -0.00849497
  eigenvalues    EBANDS =     -2253.71808802
  atomic energy  EATOM  =     67790.09897820
  Solvation  Ediel_sol  =         0.00000000
  ---------------------------------------------------
  free energy    TOTEN  =      -185.18037767 eV

  energy without entropy =     -185.17188270  energy(sigma->0) =     -185.17754601


--------------------------------------------------------------------------------------------------------


----------------------------------------- Iteration    1(  20)  ---------------------------------------


    POTLOK:  cpu time    0.1480: real time    0.1480
    SETDIJ:  cpu time    0.0080: real time    0.0084
    EDDIAG:  cpu time    6.3924: real time    6.4160
  RMM-DIIS:  cpu time   15.7010: real time   15.7365
    ORTHCH:  cpu time    1.4921: real time    1.5028
       DOS:  cpu time    0.0080: real time    0.0065
    CHARGE:  cpu time    1.2921: real time    1.2949
    MIXING:  cpu time    0.0040: real time    0.0036
    --------------------------------------------
      LOOP:  cpu time   25.0496: real time   25.1286

 eigenvalue-minimisations  :  8552
 total energy-change (2. order) :-0.4496384E-03  (-0.6980280E-05)
 number of electron     545.0000191 magnetization 
 augmentation part      338.5199146 magnetization 

 Broyden mixing:
  rms(total) = 0.61657E-03    rms(broyden)= 0.61646E-03
  rms(prec ) = 0.10673E-02
  weight for this iteration     100.00

 eigenvalues of (default mixing * dielectric matrix)
  average eigenvalue GAMMA=   1.4728
  5.8230  3.3754  2.3668  1.7898  1.7898  1.2066  1.2066  0.9046  0.9046  0.6577
  0.3688  0.4036  0.4156  0.4427  0.4357

 Free energy of the ion-electron system (eV)
  ---------------------------------------------------
  alpha Z        PSCENC =       832.74572176
  Ewald energy   TEWEN  =    174390.55306976
  -Hartree energ DENC   =   -237980.56968465
  -exchange      EXHF   =         0.00000000
  -V(xc)+E(xc)   XCENC  =      2209.01209180
  PAW double counting   =     64251.15264501   -69425.97463714
  entropy T*S    EENTRO =        -0.00850602
  eigenvalues    EBANDS =     -2252.19050603
  atomic energy  EATOM  =     67790.09897820
  Solvation  Ediel_sol  =         0.00000000
  ---------------------------------------------------
  free energy    TOTEN  =      -185.18082731 eV

  energy without entropy =     -185.17232129  energy(sigma->0) =     -185.17799197


--------------------------------------------------------------------------------------------------------


----------------------------------------- Iteration    1(  21)  ---------------------------------------


    POTLOK:  cpu time    0.1440: real time    0.1479
    SETDIJ:  cpu time    0.0120: real time    0.0085
    EDDIAG:  cpu time    6.3844: real time    6.4093
  RMM-DIIS:  cpu time   16.6930: real time   16.7300
    ORTHCH:  cpu time    1.4921: real time    1.4996
       DOS:  cpu time    0.0040: real time    0.0066
    CHARGE:  cpu time    1.3161: real time    1.3174
    MIXING:  cpu time    0.0040: real time    0.0037
    --------------------------------------------
      LOOP:  cpu time   26.0536: real time   26.1354

 eigenvalue-minimisations  :  9099
 total energy-change (2. order) :-0.1902717E-03  (-0.1659626E-05)
 number of electron     545.0000191 magnetization 
 augmentation part      338.5183549 magnetization 

 Broyden mixing:
  rms(total) = 0.61835E-03    rms(broyden)= 0.61830E-03
  rms(prec ) = 0.91894E-03
  weight for this iteration     100.00

 eigenvalues of (default mixing * dielectric matrix)
  average eigenvalue GAMMA=   1.4931
  6.1340  3.4715  2.2591  2.2591  2.2152  1.2035  1.2035  0.9550  0.9550  0.6577
  0.3688  0.5104  0.4031  0.4176  0.4392  0.4367

 Free energy of the ion-electron system (eV)
  ---------------------------------------------------
  alpha Z        PSCENC =       832.74572176
  Ewald energy   TEWEN  =    174390.55306976
  -Hartree energ DENC   =   -237981.42778691
  -exchange      EXHF   =         0.00000000
  -V(xc)+E(xc)   XCENC  =      2209.01568275
  PAW double counting   =     64250.61330323   -69425.41883262
  entropy T*S    EENTRO =        -0.00853019
  eigenvalues    EBANDS =     -2251.35262355
  atomic energy  EATOM  =     67790.09897820
  Solvation  Ediel_sol  =         0.00000000
  ---------------------------------------------------
  free energy    TOTEN  =      -185.18101758 eV

  energy without entropy =     -185.17248738  energy(sigma->0) =     -185.17817418


--------------------------------------------------------------------------------------------------------


----------------------------------------- Iteration    1(  22)  ---------------------------------------


    POTLOK:  cpu time    0.1480: real time    0.1483
    SETDIJ:  cpu time    0.0080: real time    0.0084
    EDDIAG:  cpu time    6.3884: real time    6.4123
  RMM-DIIS:  cpu time   15.7770: real time   15.8123
    ORTHCH:  cpu time    1.4921: real time    1.4988
       DOS:  cpu time    0.0040: real time    0.0066
    CHARGE:  cpu time    1.3161: real time    1.3177
    MIXING:  cpu time    0.0040: real time    0.0038
    --------------------------------------------
      LOOP:  cpu time   25.1416: real time   25.2203

 eigenvalue-minimisations  :  8652
 total energy-change (2. order) :-0.1361104E-03  (-0.1174755E-05)
 number of electron     545.0000191 magnetization 
 augmentation part      338.5188804 magnetization 

 Broyden mixing:
  rms(total) = 0.41722E-03    rms(broyden)= 0.41717E-03
  rms(prec ) = 0.62500E-03
  weight for this iteration     100.00

 eigenvalues of (default mixing * dielectric matrix)
  average eigenvalue GAMMA=   1.5465
  6.3361  4.4001  2.6746  2.3789  1.6286  1.5169  1.1584  1.1584  0.9383  0.9383
  0.6578  0.3688  0.4037  0.4181  0.4430  0.4430  0.4279

 Free energy of the ion-electron system (eV)
  ---------------------------------------------------
  alpha Z        PSCENC =       832.74572176
  Ewald energy   TEWEN  =    174390.55306976
  -Hartree energ DENC   =   -237981.99830044
  -exchange      EXHF   =         0.00000000
  -V(xc)+E(xc)   XCENC  =      2209.01516944
  PAW double counting   =     64250.62516350   -69425.41454057
  entropy T*S    EENTRO =        -0.00853055
  eigenvalues    EBANDS =     -2250.79788480
  atomic energy  EATOM  =     67790.09897820
  Solvation  Ediel_sol  =         0.00000000
  ---------------------------------------------------
  free energy    TOTEN  =      -185.18115369 eV

  energy without entropy =     -185.17262313  energy(sigma->0) =     -185.17831017


--------------------------------------------------------------------------------------------------------


----------------------------------------- Iteration    1(  23)  ---------------------------------------


    POTLOK:  cpu time    0.1480: real time    0.1475
    SETDIJ:  cpu time    0.0080: real time    0.0085
    EDDIAG:  cpu time    6.3964: real time    6.4174
  RMM-DIIS:  cpu time   15.7930: real time   15.8255
    ORTHCH:  cpu time    1.4881: real time    1.4982
       DOS:  cpu time    0.0040: real time    0.0065
    CHARGE:  cpu time    1.3121: real time    1.3118
    MIXING:  cpu time    0.0040: real time    0.0039
    --------------------------------------------
      LOOP:  cpu time   25.1536: real time   25.2316

 eigenvalue-minimisations  :  8632
 total energy-change (2. order) :-0.8479843E-04  (-0.1284464E-05)
 number of electron     545.0000191 magnetization 
 augmentation part      338.5202221 magnetization 

 Broyden mixing:
  rms(total) = 0.23464E-03    rms(broyden)= 0.23459E-03
  rms(prec ) = 0.36819E-03
  weight for this iteration     100.00

 eigenvalues of (default mixing * dielectric matrix)
  average eigenvalue GAMMA=   1.5550
  6.1448  4.9022  2.7644  2.4371  1.7259  1.7259  1.2047  1.2047  0.9591  0.8803
  0.8803  0.6579  0.3688  0.4036  0.4439  0.4439  0.4173  0.4248

 Free energy of the ion-electron system (eV)
  ---------------------------------------------------
  alpha Z        PSCENC =       832.74572176
  Ewald energy   TEWEN  =    174390.55306976
  -Hartree energ DENC   =   -237982.39871951
  -exchange      EXHF   =         0.00000000
  -V(xc)+E(xc)   XCENC  =      2209.01256746
  PAW double counting   =     64251.00989150   -69425.79309520
  entropy T*S    EENTRO =        -0.00851737
  eigenvalues    EBANDS =     -2250.40113509
  atomic energy  EATOM  =     67790.09897820
  Solvation  Ediel_sol  =         0.00000000
  ---------------------------------------------------
  free energy    TOTEN  =      -185.18123849 eV

  energy without entropy =     -185.17272112  energy(sigma->0) =     -185.17839937


--------------------------------------------------------------------------------------------------------


----------------------------------------- Iteration    1(  24)  ---------------------------------------


    POTLOK:  cpu time    0.1480: real time    0.1463
    SETDIJ:  cpu time    0.0080: real time    0.0084
    EDDIAG:  cpu time    6.4084: real time    6.4317
  RMM-DIIS:  cpu time   15.8890: real time   15.9222
    ORTHCH:  cpu time    1.4921: real time    1.5046
       DOS:  cpu time    0.0080: real time    0.0066
    CHARGE:  cpu time    1.3161: real time    1.3168
    MIXING:  cpu time    0.0040: real time    0.0041
    --------------------------------------------
      LOOP:  cpu time   25.2736: real time   25.3524

 eigenvalue-minimisations  :  8640
 total energy-change (2. order) :-0.1504524E-03  (-0.5309103E-06)
 number of electron     545.0000191 magnetization 
 augmentation part      338.5197070 magnetization 

 Broyden mixing:
  rms(total) = 0.23107E-03    rms(broyden)= 0.23104E-03
  rms(prec ) = 0.29082E-03
  weight for this iteration     100.00

 eigenvalues of (default mixing * dielectric matrix)
  average eigenvalue GAMMA=   1.6127
  6.0012  6.0012  2.9602  2.5676  2.0828  2.0828  1.2734  1.0368  1.0368  0.9856
  0.9856  0.6578  0.3688  0.4591  0.4591  0.4034  0.4185  0.4251  0.4360

 Free energy of the ion-electron system (eV)
  ---------------------------------------------------
  alpha Z        PSCENC =       832.74572176
  Ewald energy   TEWEN  =    174390.55306976
  -Hartree energ DENC   =   -237982.78617287
  -exchange      EXHF   =         0.00000000
  -V(xc)+E(xc)   XCENC  =      2209.01446482
  PAW double counting   =     64250.79661758   -69425.57404899
  entropy T*S    EENTRO =        -0.00852796
  eigenvalues    EBANDS =     -2250.02149124
  atomic energy  EATOM  =     67790.09897820
  Solvation  Ediel_sol  =         0.00000000
  ---------------------------------------------------
  free energy    TOTEN  =      -185.18138894 eV

  energy without entropy =     -185.17286098  energy(sigma->0) =     -185.17854629


--------------------------------------------------------------------------------------------------------


----------------------------------------- Iteration    1(  25)  ---------------------------------------


    POTLOK:  cpu time    0.1480: real time    0.1467
    SETDIJ:  cpu time    0.0080: real time    0.0084
    EDDIAG:  cpu time    6.3924: real time    6.4172
  RMM-DIIS:  cpu time   15.7050: real time   15.7591
    ORTHCH:  cpu time    1.4881: real time    1.4972
       DOS:  cpu time    0.0040: real time    0.0066
    CHARGE:  cpu time    1.3081: real time    1.3108
    MIXING:  cpu time    0.0040: real time    0.0042
    --------------------------------------------
      LOOP:  cpu time   25.0576: real time   25.1634

 eigenvalue-minimisations  :  8583
 total energy-change (2. order) :-0.8564140E-04  (-0.3923629E-06)
 number of electron     545.0000191 magnetization 
 augmentation part      338.5193762 magnetization 

 Broyden mixing:
  rms(total) = 0.15813E-03    rms(broyden)= 0.15810E-03
  rms(prec ) = 0.18698E-03
  weight for this iteration     100.00

 eigenvalues of (default mixing * dielectric matrix)
  average eigenvalue GAMMA=   1.6354
  6.9825  5.9031  3.1965  2.6190  2.3222  1.8517  1.2073  1.1322  1.1322  1.0109
  1.0109  0.6579  0.7195  0.3688  0.4732  0.4036  0.4159  0.4367  0.4367  0.4279

 Free energy of the ion-electron system (eV)
  ---------------------------------------------------
  alpha Z        PSCENC =       832.74572176
  Ewald energy   TEWEN  =    174390.55306976
  -Hartree energ DENC   =   -237982.95656800
  -exchange      EXHF   =         0.00000000
  -V(xc)+E(xc)   XCENC  =      2209.01526126
  PAW double counting   =     64250.65358286   -69425.43085627
  entropy T*S    EENTRO =        -0.00853321
  eigenvalues    EBANDS =     -2249.85213093
  atomic energy  EATOM  =     67790.09897820
  Solvation  Ediel_sol  =         0.00000000
  ---------------------------------------------------
  free energy    TOTEN  =      -185.18147458 eV

  energy without entropy =     -185.17294137  energy(sigma->0) =     -185.17863018


--------------------------------------------------------------------------------------------------------


----------------------------------------- Iteration    1(  26)  ---------------------------------------


    POTLOK:  cpu time    0.1440: real time    0.1461
    SETDIJ:  cpu time    0.0080: real time    0.0084
    EDDIAG:  cpu time    6.3964: real time    6.4152
  RMM-DIIS:  cpu time   17.5851: real time   17.6239
    ORTHCH:  cpu time    1.4841: real time    1.4952
       DOS:  cpu time    0.0080: real time    0.0067
    CHARGE:  cpu time    1.3001: real time    1.3040
    MIXING:  cpu time    0.0040: real time    0.0043
    --------------------------------------------
      LOOP:  cpu time   26.9377: real time   27.0174

 eigenvalue-minimisations  :  9614
 total energy-change (2. order) :-0.3036823E-04  (-0.1318298E-06)
 number of electron     545.0000191 magnetization 
 augmentation part      338.5194969 magnetization 

 Broyden mixing:
  rms(total) = 0.88720E-04    rms(broyden)= 0.88709E-04
  rms(prec ) = 0.10516E-03
  weight for this iteration     100.00

 eigenvalues of (default mixing * dielectric matrix)
  average eigenvalue GAMMA=   1.6615
  7.7092  5.9518  3.4258  2.6664  2.3622  1.6405  1.4150  1.4150  1.0437  1.0437
  0.9966  0.8052  0.8052  0.6578  0.3688  0.4036  0.4559  0.4467  0.4377  0.4201
  0.4201

 Free energy of the ion-electron system (eV)
  ---------------------------------------------------
  alpha Z        PSCENC =       832.74572176
  Ewald energy   TEWEN  =    174390.55306976
  -Hartree energ DENC   =   -237982.93407685
  -exchange      EXHF   =         0.00000000
  -V(xc)+E(xc)   XCENC  =      2209.01469438
  PAW double counting   =     64250.64157300   -69425.42121982
  entropy T*S    EENTRO =        -0.00853271
  eigenvalues    EBANDS =     -2249.87171267
  atomic energy  EATOM  =     67790.09897820
  Solvation  Ediel_sol  =         0.00000000
  ---------------------------------------------------
  free energy    TOTEN  =      -185.18150495 eV

  energy without entropy =     -185.17297224  energy(sigma->0) =     -185.17866071


--------------------------------------------------------------------------------------------------------


----------------------------------------- Iteration    1(  27)  ---------------------------------------


    POTLOK:  cpu time    0.1440: real time    0.1457
    SETDIJ:  cpu time    0.0120: real time    0.0085
    EDDIAG:  cpu time    6.3964: real time    6.4232
  RMM-DIIS:  cpu time   15.3330: real time   15.3629
    ORTHCH:  cpu time    1.5001: real time    1.5101
       DOS:  cpu time    0.0040: real time    0.0066
    CHARGE:  cpu time    1.3001: real time    1.3070
    MIXING:  cpu time    0.0040: real time    0.0044
    --------------------------------------------
      LOOP:  cpu time   24.7015: real time   24.7784

 eigenvalue-minimisations  :  8299
 total energy-change (2. order) :-0.1585942E-04  (-0.6027307E-07)
 number of electron     545.0000191 magnetization 
 augmentation part      338.5196462 magnetization 

 Broyden mixing:
  rms(total) = 0.54271E-04    rms(broyden)= 0.54251E-04
  rms(prec ) = 0.65520E-04
  weight for this iteration     100.00

 eigenvalues of (default mixing * dielectric matrix)
  average eigenvalue GAMMA=   1.7075
  8.5126  6.2319  3.6901  2.7371  2.3088  1.8584  1.8584  1.1832  1.1832  1.0316
  1.0316  0.9477  0.9477  0.6578  0.3688  0.4036  0.4613  0.4206  0.4206  0.4386
  0.4386  0.4320

 Free energy of the ion-electron system (eV)
  ---------------------------------------------------
  alpha Z        PSCENC =       832.74572176
  Ewald energy   TEWEN  =    174390.55306976
  -Hartree energ DENC   =   -237982.91952381
  -exchange      EXHF   =         0.00000000
  -V(xc)+E(xc)   XCENC  =      2209.01426996
  PAW double counting   =     64250.64669571   -69425.42687739
  entropy T*S    EENTRO =        -0.00853193
  eigenvalues    EBANDS =     -2249.88532308
  atomic energy  EATOM  =     67790.09897820
  Solvation  Ediel_sol  =         0.00000000
  ---------------------------------------------------
  free energy    TOTEN  =      -185.18152081 eV

  energy without entropy =     -185.17298888  energy(sigma->0) =     -185.17867683


--------------------------------------------------------------------------------------------------------


----------------------------------------- Iteration    1(  28)  ---------------------------------------


    POTLOK:  cpu time    0.1480: real time    0.1465
    SETDIJ:  cpu time    0.0080: real time    0.0083
    EDDIAG:  cpu time    6.4004: real time    6.4245
  RMM-DIIS:  cpu time   14.3009: real time   14.3307
    ORTHCH:  cpu time    1.4881: real time    1.4966
       DOS:  cpu time    0.0040: real time    0.0062
    CHARGE:  cpu time    1.3041: real time    1.3034
    MIXING:  cpu time    0.0040: real time    0.0045
    --------------------------------------------
      LOOP:  cpu time   23.6575: real time   23.7346

 eigenvalue-minimisations  :  7693
 total energy-change (2. order) :-0.9575509E-05  (-0.3913569E-07)
 number of electron     545.0000191 magnetization 
 augmentation part      338.5196993 magnetization 

 Broyden mixing:
  rms(total) = 0.27524E-04    rms(broyden)= 0.27501E-04
  rms(prec ) = 0.34106E-04
  weight for this iteration     100.00

 eigenvalues of (default mixing * dielectric matrix)
  average eigenvalue GAMMA=   1.7211
  8.6802  6.4222  3.6911  2.7574  2.3219  2.3219  1.7307  1.3548  1.3548  1.0400
  1.0400  0.9301  0.9460  0.9460  0.6579  0.3688  0.4760  0.4421  0.4421  0.4036
  0.4207  0.4183  0.4183

 Free energy of the ion-electron system (eV)
  ---------------------------------------------------
  alpha Z        PSCENC =       832.74572176
  Ewald energy   TEWEN  =    174390.55306976
  -Hartree energ DENC   =   -237982.91493750
  -exchange      EXHF   =         0.00000000
  -V(xc)+E(xc)   XCENC  =      2209.01408174
  PAW double counting   =     64250.65598432   -69425.43700353
  entropy T*S    EENTRO =        -0.00853158
  eigenvalues    EBANDS =     -2249.88889356
  atomic energy  EATOM  =     67790.09897820
  Solvation  Ediel_sol  =         0.00000000
  ---------------------------------------------------
  free energy    TOTEN  =      -185.18153038 eV

  energy without entropy =     -185.17299881  energy(sigma->0) =     -185.17868653


--------------------------------------------------------------------------------------------------------


----------------------------------------- Iteration    1(  29)  ---------------------------------------


    POTLOK:  cpu time    0.1480: real time    0.1469
    SETDIJ:  cpu time    0.0080: real time    0.0084
    EDDIAG:  cpu time    6.4004: real time    6.4222
  RMM-DIIS:  cpu time   12.2848: real time   12.3126
    ORTHCH:  cpu time    1.5001: real time    1.5073
       DOS:  cpu time    0.0040: real time    0.0068
    CHARGE:  cpu time    1.2961: real time    1.2988
    MIXING:  cpu time    0.0080: real time    0.0047
    --------------------------------------------
      LOOP:  cpu time   21.6494: real time   21.7193

 eigenvalue-minimisations  :  6347
 total energy-change (2. order) :-0.4902453E-05  (-0.2131681E-07)
 number of electron     545.0000191 magnetization 
 augmentation part      338.5196258 magnetization 

 Broyden mixing:
  rms(total) = 0.19496E-04    rms(broyden)= 0.19493E-04
  rms(prec ) = 0.23607E-04
  weight for this iteration     100.00

 eigenvalues of (default mixing * dielectric matrix)
  average eigenvalue GAMMA=   1.7241
  8.8459  6.5951  3.6960  3.1439  2.4541  2.4541  1.7241  1.5184  1.4309  1.0510
  1.0510  0.9579  0.9521  0.9521  0.6579  0.3688  0.4897  0.4897  0.4431  0.4431
  0.4035  0.4259  0.4178  0.4129

 Free energy of the ion-electron system (eV)
  ---------------------------------------------------
  alpha Z        PSCENC =       832.74572176
  Ewald energy   TEWEN  =    174390.55306976
  -Hartree energ DENC   =   -237982.91351107
  -exchange      EXHF   =         0.00000000
  -V(xc)+E(xc)   XCENC  =      2209.01415953
  PAW double counting   =     64250.67154533   -69425.45434660
  entropy T*S    EENTRO =        -0.00853156
  eigenvalues    EBANDS =     -2249.88862064
  atomic energy  EATOM  =     67790.09897820
  Solvation  Ediel_sol  =         0.00000000
  ---------------------------------------------------
  free energy    TOTEN  =      -185.18153529 eV

  energy without entropy =     -185.17300373  energy(sigma->0) =     -185.17869144


--------------------------------------------------------------------------------------------------------


----------------------------------------- Iteration    1(  30)  ---------------------------------------


    POTLOK:  cpu time    0.1480: real time    0.1475
    SETDIJ:  cpu time    0.0080: real time    0.0083
    EDDIAG:  cpu time    6.4044: real time    6.4259
  RMM-DIIS:  cpu time   10.4687: real time   10.4903
    ORTHCH:  cpu time    1.4841: real time    1.4958
       DOS:  cpu time    0.0080: real time    0.0066
    CHARGE:  cpu time    1.3041: real time    1.3090
    MIXING:  cpu time    0.0040: real time    0.0048
    --------------------------------------------
      LOOP:  cpu time   19.8292: real time   19.9032

 eigenvalue-minimisations  :  5397
 total energy-change (2. order) :-0.1780354E-05  (-0.7466658E-08)
 number of electron     545.0000191 magnetization 
 augmentation part      338.5196787 magnetization 

 Broyden mixing:
  rms(total) = 0.13143E-04    rms(broyden)= 0.13140E-04
  rms(prec ) = 0.15856E-04
  weight for this iteration     100.00

 eigenvalues of (default mixing * dielectric matrix)
  average eigenvalue GAMMA=   1.7064
  8.9315  6.6681  3.8566  3.1938  2.6055  2.3303  1.9294  1.3201  1.2754  1.2754
  1.0174  1.0174  0.9583  0.9583  0.9061  0.6579  0.4800  0.3688  0.4422  0.4422
  0.4036  0.4253  0.4183  0.4183  0.3608

 Free energy of the ion-electron system (eV)
  ---------------------------------------------------
  alpha Z        PSCENC =       832.74572176
  Ewald energy   TEWEN  =    174390.55306976
  -Hartree energ DENC   =   -237982.91061498
  -exchange      EXHF   =         0.00000000
  -V(xc)+E(xc)   XCENC  =      2209.01410174
  PAW double counting   =     64250.67617458   -69425.45922754
  entropy T*S    EENTRO =        -0.00853132
  eigenvalues    EBANDS =     -2249.89120927
  atomic energy  EATOM  =     67790.09897820
  Solvation  Ediel_sol  =         0.00000000
  ---------------------------------------------------
  free energy    TOTEN  =      -185.18153707 eV

  energy without entropy =     -185.17300575  energy(sigma->0) =     -185.17869330


--------------------------------------------------------------------------------------------------------


----------------------------------------- Iteration    1(  31)  ---------------------------------------


    POTLOK:  cpu time    0.1480: real time    0.1481
    SETDIJ:  cpu time    0.0080: real time    0.0084
    EDDIAG:  cpu time    6.4084: real time    6.4340
  RMM-DIIS:  cpu time    9.9446: real time    9.9641
    ORTHCH:  cpu time    1.4801: real time    1.4926
       DOS:  cpu time    0.0080: real time    0.0067
    CHARGE:  cpu time    1.2961: real time    1.2987
    MIXING:  cpu time    0.0040: real time    0.0050
    --------------------------------------------
      LOOP:  cpu time   19.3012: real time   19.3712

 eigenvalue-minimisations  :  5096
 total energy-change (2. order) :-0.5647016E-06  (-0.2381986E-08)
 number of electron     545.0000191 magnetization 
 augmentation part      338.5197146 magnetization 

 Broyden mixing:
  rms(total) = 0.87563E-05    rms(broyden)= 0.87543E-05
  rms(prec ) = 0.10906E-04
  weight for this iteration     100.00

 eigenvalues of (default mixing * dielectric matrix)
  average eigenvalue GAMMA=   1.7018
  8.9614  6.6899  3.9353  3.2262  2.6591  2.2138  2.0430  1.4346  1.4195  1.4195
  1.0981  1.0981  0.9425  0.9425  0.8862  0.8862  0.6578  0.3688  0.4821  0.4425
  0.4425  0.4036  0.4242  0.4178  0.4178  0.3341

 Free energy of the ion-electron system (eV)
  ---------------------------------------------------
  alpha Z        PSCENC =       832.74572176
  Ewald energy   TEWEN  =    174390.55306976
  -Hartree energ DENC   =   -237982.91031428
  -exchange      EXHF   =         0.00000000
  -V(xc)+E(xc)   XCENC  =      2209.01402997
  PAW double counting   =     64250.67656889   -69425.45936362
  entropy T*S    EENTRO =        -0.00853132
  eigenvalues    EBANDS =     -2249.89169700
  atomic energy  EATOM  =     67790.09897820
  Solvation  Ediel_sol  =         0.00000000
  ---------------------------------------------------
  free energy    TOTEN  =      -185.18153763 eV

  energy without entropy =     -185.17300632  energy(sigma->0) =     -185.17869386


--------------------------------------------------------------------------------------------------------


----------------------------------------- Iteration    1(  32)  ---------------------------------------


    POTLOK:  cpu time    0.1640: real time    0.1639
    SETDIJ:  cpu time    0.0080: real time    0.0083
    EDDIAG:  cpu time    6.4164: real time    6.4637
  RMM-DIIS:  cpu time    9.8086: real time    9.8301
    ORTHCH:  cpu time    1.4841: real time    1.4956
       DOS:  cpu time    0.0080: real time    0.0066
    CHARGE:  cpu time    1.3001: real time    1.3019
    MIXING:  cpu time    0.0040: real time    0.0052
    --------------------------------------------
      LOOP:  cpu time   19.1972: real time   19.2880

 eigenvalue-minimisations  :  5002
 total energy-change (2. order) :-0.2340967E-06  (-0.1055382E-08)
 number of electron     545.0000191 magnetization 
 augmentation part      338.5196801 magnetization 

 Broyden mixing:
  rms(total) = 0.73201E-05    rms(broyden)= 0.73183E-05
  rms(prec ) = 0.86870E-05
  weight for this iteration     100.00

 eigenvalues of (default mixing * dielectric matrix)
  average eigenvalue GAMMA=   1.6954
  8.9836  6.7031  4.0545  3.2833  2.6898  2.3302  2.3302  1.8338  1.3608  1.3608
  1.0962  1.0962  0.9497  0.9497  0.9111  0.9111  0.6579  0.5540  0.3688  0.4852
  0.4424  0.4424  0.4036  0.4234  0.4173  0.4173  0.3191

 Free energy of the ion-electron system (eV)
  ---------------------------------------------------
  alpha Z        PSCENC =       832.74572176
  Ewald energy   TEWEN  =    174390.55306976
  -Hartree energ DENC   =   -237982.91372051
  -exchange      EXHF   =         0.00000000
  -V(xc)+E(xc)   XCENC  =      2209.01406428
  PAW double counting   =     64250.67795559   -69425.46088003
  entropy T*S    EENTRO =        -0.00853156
  eigenvalues    EBANDS =     -2249.88819536
  atomic energy  EATOM  =     67790.09897820
  Solvation  Ediel_sol  =         0.00000000
  ---------------------------------------------------
  free energy    TOTEN  =      -185.18153787 eV

  energy without entropy =     -185.17300631  energy(sigma->0) =     -185.17869401


--------------------------------------------------------------------------------------------------------


----------------------------------------- Iteration    1(  33)  ---------------------------------------


    POTLOK:  cpu time    0.1480: real time    0.1482
    SETDIJ:  cpu time    0.0080: real time    0.0084
    EDDIAG:  cpu time    6.4084: real time    6.4336
  RMM-DIIS:  cpu time    9.6726: real time    9.6932
    ORTHCH:  cpu time    1.4921: real time    1.5018
       DOS:  cpu time    0.0080: real time    0.0067
    CHARGE:  cpu time    1.2921: real time    1.2972
    MIXING:  cpu time    0.0080: real time    0.0053
    --------------------------------------------
      LOOP:  cpu time   19.0412: real time   19.1077

 eigenvalue-minimisations  :  4933
 total energy-change (2. order) :-0.8683128E-07  (-0.6105306E-09)
 number of electron     545.0000191 magnetization 
 augmentation part      338.5196963 magnetization 

 Broyden mixing:
  rms(total) = 0.46665E-05    rms(broyden)= 0.46651E-05
  rms(prec ) = 0.55787E-05
  weight for this iteration     100.00

 eigenvalues of (default mixing * dielectric matrix)
  average eigenvalue GAMMA=   1.6791
  8.9810  6.7302  4.1229  3.4829  2.6906  2.4686  2.3709  1.9180  1.2980  1.2980
  1.1141  1.1141  0.9656  0.9656  0.9860  0.8863  0.8863  0.6578  0.3688  0.4806
  0.4425  0.4425  0.4036  0.4191  0.4191  0.4232  0.3774  0.3024

 Free energy of the ion-electron system (eV)
  ---------------------------------------------------
  alpha Z        PSCENC =       832.74572176
  Ewald energy   TEWEN  =    174390.55306976
  -Hartree energ DENC   =   -237982.91624843
  -exchange      EXHF   =         0.00000000
  -V(xc)+E(xc)   XCENC  =      2209.01407514
  PAW double counting   =     64250.67548312   -69425.45807302
  entropy T*S    EENTRO =        -0.00853171
  eigenvalues    EBANDS =     -2249.88601278
  atomic energy  EATOM  =     67790.09897820
  Solvation  Ediel_sol  =         0.00000000
  ---------------------------------------------------
  free energy    TOTEN  =      -185.18153795 eV

  energy without entropy =     -185.17300625  energy(sigma->0) =     -185.17869405


--------------------------------------------------------------------------------------------------------


----------------------------------------- Iteration    1(  34)  ---------------------------------------


    POTLOK:  cpu time    0.1480: real time    0.1477
    SETDIJ:  cpu time    0.0080: real time    0.0084
    EDDIAG:  cpu time    6.4084: real time    6.4292
  RMM-DIIS:  cpu time    9.5686: real time    9.5889
    ORTHCH:  cpu time    1.4921: real time    1.5023
       DOS:  cpu time    0.0040: real time    0.0066
    CHARGE:  cpu time    1.3001: real time    1.3011
    MIXING:  cpu time    0.0040: real time    0.0054
    --------------------------------------------
      LOOP:  cpu time   18.9332: real time   19.0032

 eigenvalue-minimisations  :  4857
 total energy-change (2. order) :-0.1942681E-07  (-0.2301880E-09)
 number of electron     545.0000191 magnetization 
 augmentation part      338.5196828 magnetization 

 Broyden mixing:
  rms(total) = 0.31610E-05    rms(broyden)= 0.31604E-05
  rms(prec ) = 0.38510E-05
  weight for this iteration     100.00

 eigenvalues of (default mixing * dielectric matrix)
  average eigenvalue GAMMA=   1.6863
  9.0071  6.7368  4.2991  3.5881  2.8829  2.4725  2.1114  2.1114  1.5042  1.5042
  1.2824  1.0365  1.0365  0.9688  0.9688  0.9391  0.9391  0.8330  0.6578  0.3688
  0.4819  0.4424  0.4424  0.4036  0.4241  0.4178  0.4178  0.3439  0.2790

 Free energy of the ion-electron system (eV)
  ---------------------------------------------------
  alpha Z        PSCENC =       832.74572176
  Ewald energy   TEWEN  =    174390.55306976
  -Hartree energ DENC   =   -237982.91708099
  -exchange      EXHF   =         0.00000000
  -V(xc)+E(xc)   XCENC  =      2209.01408713
  PAW double counting   =     64250.67427683   -69425.45677078
  entropy T*S    EENTRO =        -0.00853170
  eigenvalues    EBANDS =     -2249.88528819
  atomic energy  EATOM  =     67790.09897820
  Solvation  Ediel_sol  =         0.00000000
  ---------------------------------------------------
  free energy    TOTEN  =      -185.18153797 eV

  energy without entropy =     -185.17300627  energy(sigma->0) =     -185.17869407


--------------------------------------------------------------------------------------------------------


----------------------------------------- Iteration    1(  35)  ---------------------------------------


    POTLOK:  cpu time    0.1480: real time    0.1483
    SETDIJ:  cpu time    0.0080: real time    0.0084
    EDDIAG:  cpu time    6.4084: real time    6.4312
  RMM-DIIS:  cpu time    9.5246: real time    9.5461
    ORTHCH:  cpu time    1.4881: real time    1.4949
       DOS:  cpu time    0.0040: real time    0.0063
    CHARGE:  cpu time    1.2961: real time    1.2993
    MIXING:  cpu time    0.0080: real time    0.0058
    --------------------------------------------
      LOOP:  cpu time   18.8892: real time   18.9531

 eigenvalue-minimisations  :  4846
 total energy-change (2. order) :-0.1990702E-07  (-0.1841493E-09)
 number of electron     545.0000191 magnetization 
 augmentation part      338.5196804 magnetization 

 Broyden mixing:
  rms(total) = 0.34131E-05    rms(broyden)= 0.34120E-05
  rms(prec ) = 0.37997E-05
  weight for this iteration     100.00

 eigenvalues of (default mixing * dielectric matrix)
  average eigenvalue GAMMA=   1.6891
  9.0337  6.7423  4.6434  3.6761  3.1420  2.4580  2.2044  2.2044  1.5873  1.5873
  1.2854  1.0894  1.0894  0.9417  0.9417  0.9873  0.9714  0.8712  0.6579  0.5580
  0.4839  0.3688  0.4425  0.4425  0.4036  0.4242  0.4175  0.4175  0.3341  0.2654

 Free energy of the ion-electron system (eV)
  ---------------------------------------------------
  alpha Z        PSCENC =       832.74572176
  Ewald energy   TEWEN  =    174390.55306976
  -Hartree energ DENC   =   -237982.91763311
  -exchange      EXHF   =         0.00000000
  -V(xc)+E(xc)   XCENC  =      2209.01410418
  PAW double counting   =     64250.67521633   -69425.45779676
  entropy T*S    EENTRO =        -0.00853163
  eigenvalues    EBANDS =     -2249.88466672
  atomic energy  EATOM  =     67790.09897820
  Solvation  Ediel_sol  =         0.00000000
  ---------------------------------------------------
  free energy    TOTEN  =      -185.18153799 eV

  energy without entropy =     -185.17300636  energy(sigma->0) =     -185.17869412


--------------------------------------------------------------------------------------------------------


----------------------------------------- Iteration    1(  36)  ---------------------------------------


    POTLOK:  cpu time    0.1480: real time    0.1483
    SETDIJ:  cpu time    0.0120: real time    0.0122
    EDDIAG:  cpu time    6.3844: real time    6.4036
  RMM-DIIS:  cpu time    9.3686: real time    9.3904
    ORTHCH:  cpu time    1.4881: real time    1.4964
       DOS:  cpu time    0.0080: real time    0.0065
    CHARGE:  cpu time    1.3001: real time    1.3061
    MIXING:  cpu time    0.0040: real time    0.0058
    --------------------------------------------
      LOOP:  cpu time   18.7172: real time   18.7825

 eigenvalue-minimisations  :  4720
 total energy-change (2. order) :-0.1015724E-07  (-0.8669454E-10)
 number of electron     545.0000191 magnetization 
 augmentation part      338.5196892 magnetization 

 Broyden mixing:
  rms(total) = 0.20595E-05    rms(broyden)= 0.20590E-05
  rms(prec ) = 0.22971E-05
  weight for this iteration     100.00

 eigenvalues of (default mixing * dielectric matrix)
  average eigenvalue GAMMA=   1.6973
  9.0537  6.7749  5.2222  3.8621  3.2681  2.3448  2.3344  2.3344  1.8971  1.3569
  1.2205  1.2205  1.0154  1.0154  1.0324  1.0324  0.9684  0.8165  0.8165  0.6578
  0.4813  0.3688  0.4424  0.4424  0.4036  0.4242  0.4183  0.4183  0.3888  0.3255
  0.2594

 Free energy of the ion-electron system (eV)
  ---------------------------------------------------
  alpha Z        PSCENC =       832.74572176
  Ewald energy   TEWEN  =    174390.55306976
  -Hartree energ DENC   =   -237982.91788269
  -exchange      EXHF   =         0.00000000
  -V(xc)+E(xc)   XCENC  =      2209.01409257
  PAW double counting   =     64250.67505223   -69425.45755603
  entropy T*S    EENTRO =        -0.00853161
  eigenvalues    EBANDS =     -2249.88448220
  atomic energy  EATOM  =     67790.09897820
  Solvation  Ediel_sol  =         0.00000000
  ---------------------------------------------------
  free energy    TOTEN  =      -185.18153800 eV

  energy without entropy =     -185.17300639  energy(sigma->0) =     -185.17869413


--------------------------------------------------------------------------------------------------------


----------------------------------------- Iteration    1(  37)  ---------------------------------------


    POTLOK:  cpu time    0.1480: real time    0.1489
    SETDIJ:  cpu time    0.0120: real time    0.0121
    EDDIAG:  cpu time    6.3844: real time    6.4075
  RMM-DIIS:  cpu time    8.8045: real time    8.8260
    ORTHCH:  cpu time    1.4761: real time    1.4858
       DOS:  cpu time    0.0080: real time    0.0066
    --------------------------------------------
      LOOP:  cpu time   16.8371: real time   16.8960

 eigenvalue-minimisations  :  4060
 total energy-change (2. order) :-0.5296897E-08  (-0.4053984E-10)
 number of electron     545.0000191 magnetization 
 augmentation part      338.5196892 magnetization 

 Free energy of the ion-electron system (eV)
  ---------------------------------------------------
  alpha Z        PSCENC =       832.74572176
  Ewald energy   TEWEN  =    174390.55306976
  -Hartree energ DENC   =   -237982.91805025
  -exchange      EXHF   =         0.00000000
  -V(xc)+E(xc)   XCENC  =      2209.01408589
  PAW double counting   =     64250.67497498   -69425.45747951
  entropy T*S    EENTRO =        -0.00853163
  eigenvalues    EBANDS =     -2249.88430721
  atomic energy  EATOM  =     67790.09897820
  Solvation  Ediel_sol  =         0.00000000
  ---------------------------------------------------
  free energy    TOTEN  =      -185.18153801 eV

  energy without entropy =     -185.17300638  energy(sigma->0) =     -185.17869413


--------------------------------------------------------------------------------------------------------


 average (electrostatic) potential at core
  the test charge radii are     0.6991  0.7215  0.5201  0.9430
  (the norm of the test charge is              1.0000)
       1 -58.4198       2 -77.5377       3 -77.5378       4 -39.3900       5 -72.0157
       6 -72.0416       7 -72.0417       8 -72.0158       9 -72.0153      10 -72.0412
      11 -72.0413      12 -72.0154      13 -72.0378      14 -72.1312      15 -72.1316
      16 -72.0378      17 -72.4060      18 -72.4170      19 -72.4061      20 -72.3860
      21 -72.3915      22 -72.3379      23 -72.3916      24 -72.4249      25 -72.3911
      26 -72.3373      27 -72.3911      28 -72.4249      29 -72.4028      30 -72.4095
      31 -72.4096      32 -72.4028      33 -72.4027      34 -72.4095      35 -72.4095
      36 -72.4027      37 -72.4237      38 -72.4474      39 -72.4475      40 -72.4237
      41 -72.0144      42 -72.0273      43 -72.0145      44 -71.9999      45 -72.0225
      46 -71.9983      47 -72.0226      48 -72.0531      49 -72.0224      50 -71.9981
      51 -72.0225      52 -72.0530
 
 
 
 E-fermi :  -1.1032     XC(G=0):  -4.4912     alpha+bet : -3.6964


 k-point     1 :       0.0000    0.0000    0.0000
  band No.  band energies     occupation 
      1     -23.7780      2.00000
      2     -21.6412      2.00000
      3     -11.6437      2.00000
      4      -9.5801      2.00000
      5      -8.8632      2.00000
      6      -8.7020      2.00000
      7      -8.2997      2.00000
      8      -8.2884      2.00000
      9      -8.1111      2.00000
     10      -8.0914      2.00000
     11      -7.4764      2.00000
     12      -7.0150      2.00000
     13      -7.0097      2.00000
     14      -7.0084      2.00000
     15      -6.9908      2.00000
     16      -6.9897      2.00000
     17      -6.3124      2.00000
     18      -6.3053      2.00000
     19      -5.9914      2.00000
     20      -5.9738      2.00000
     21      -5.9047      2.00000
     22      -5.8866      2.00000
     23      -5.8257      2.00000
     24      -5.8246      2.00000
     25      -5.6523      2.00000
     26      -5.6509      2.00000
     27      -5.6430      2.00000
     28      -5.6421      2.00000
     29      -5.6306      2.00000
     30      -5.5471      2.00000
     31      -5.5406      2.00000
     32      -5.3766      2.00000
     33      -5.3423      2.00000
     34      -5.3394      2.00000
     35      -5.3310      2.00000
     36      -5.3038      2.00000
     37      -5.3020      2.00000
     38      -5.2564      2.00000
     39      -5.2559      2.00000
     40      -5.2500      2.00000
     41      -5.2495      2.00000
     42      -5.1742      2.00000
     43      -5.1632      2.00000
     44      -5.1551      2.00000
     45      -5.1547      2.00000
     46      -5.1413      2.00000
     47      -5.0983      2.00000
     48      -5.0540      2.00000
     49      -5.0501      2.00000
     50      -5.0183      2.00000
     51      -5.0153      2.00000
     52      -4.9959      2.00000
     53      -4.9876      2.00000
     54      -4.9305      2.00000
     55      -4.9178      2.00000
     56      -4.9016      2.00000
     57      -4.8979      2.00000
     58      -4.8873      2.00000
     59      -4.8695      2.00000
     60      -4.8654      2.00000
     61      -4.8608      2.00000
     62      -4.8274      2.00000
     63      -4.8255      2.00000
     64      -4.7807      2.00000
     65      -4.7398      2.00000
     66      -4.7376      2.00000
     67      -4.7365      2.00000
     68      -4.7301      2.00000
     69      -4.7285      2.00000
     70      -4.7255      2.00000
     71      -4.7118      2.00000
     72      -4.7116      2.00000
     73      -4.7099      2.00000
     74      -4.6584      2.00000
     75      -4.5833      2.00000
     76      -4.5256      2.00000
     77      -4.5184      2.00000
     78      -4.5160      2.00000
     79      -4.5060      2.00000
     80      -4.5051      2.00000
     81      -4.4996      2.00000
     82      -4.4946      2.00000
     83      -4.4461      2.00000
     84      -4.4334      2.00000
     85      -4.3490      2.00000
     86      -4.3461      2.00000
     87      -4.3338      2.00000
     88      -4.3325      2.00000
     89      -4.3323      2.00000
     90      -4.3303      2.00000
     91      -4.2783      2.00000
     92      -4.2746      2.00000
     93      -4.2734      2.00000
     94      -4.2731      2.00000
     95      -4.2629      2.00000
     96      -4.2614      2.00000
     97      -4.2577      2.00000
     98      -4.2528      2.00000
     99      -4.2434      2.00000
    100      -4.2386      2.00000
    101      -4.2368      2.00000
    102      -4.2346      2.00000
    103      -4.2320      2.00000
    104      -4.2227      2.00000
    105      -4.1997      2.00000
    106      -4.1706      2.00000
    107      -4.1526      2.00000
    108      -4.1491      2.00000
    109      -4.1433      2.00000
    110      -4.1345      2.00000
    111      -4.1087      2.00000
    112      -4.0908      2.00000
    113      -4.0882      2.00000
    114      -4.0539      2.00000
    115      -4.0455      2.00000
    116      -4.0149      2.00000
    117      -4.0135      2.00000
    118      -4.0133      2.00000
    119      -4.0086      2.00000
    120      -3.9562      2.00000
    121      -3.9550      2.00000
    122      -3.9495      2.00000
    123      -3.9464      2.00000
    124      -3.9353      2.00000
    125      -3.9305      2.00000
    126      -3.9227      2.00000
    127      -3.9094      2.00000
    128      -3.8963      2.00000
    129      -3.8889      2.00000
    130      -3.8887      2.00000
    131      -3.8778      2.00000
    132      -3.8663      2.00000
    133      -3.8519      2.00000
    134      -3.8442      2.00000
    135      -3.8307      2.00000
    136      -3.8270      2.00000
    137      -3.7187      2.00000
    138      -3.7129      2.00000
    139      -3.6988      2.00000
    140      -3.6968      2.00000
    141      -3.6961      2.00000
    142      -3.6922      2.00000
    143      -3.6914      2.00000
    144      -3.6637      2.00000
    145      -3.6612      2.00000
    146      -3.6477      2.00000
    147      -3.6295      2.00000
    148      -3.6288      2.00000
    149      -3.6244      2.00000
    150      -3.5733      2.00000
    151      -3.5709      2.00000
    152      -3.5244      2.00000
    153      -3.5192      2.00000
    154      -3.5106      2.00000
    155      -3.5100      2.00000
    156      -3.5048      2.00000
    157      -3.4968      2.00000
    158      -3.4954      2.00000
    159      -3.4925      2.00000
    160      -3.4867      2.00000
    161      -3.4616      2.00000
    162      -3.4585      2.00000
    163      -3.4585      2.00000
    164      -3.4558      2.00000
    165      -3.4461      2.00000
    166      -3.4432      2.00000
    167      -3.4395      2.00000
    168      -3.4376      2.00000
    169      -3.4277      2.00000
    170      -3.3734      2.00000
    171      -3.3668      2.00000
    172      -3.3578      2.00000
    173      -3.3550      2.00000
    174      -3.3481      2.00000
    175      -3.3324      2.00000
    176      -3.3319      2.00000
    177      -3.2949      2.00000
    178      -3.2899      2.00000
    179      -3.2824      2.00000
    180      -3.2796      2.00000
    181      -3.2737      2.00000
    182      -3.2699      2.00000
    183      -3.2179      2.00000
    184      -3.2144      2.00000
    185      -3.2088      2.00000
    186      -3.1952      2.00000
    187      -3.1918      2.00000
    188      -3.1876      2.00000
    189      -3.1865      2.00000
    190      -3.1854      2.00000
    191      -3.1704      2.00000
    192      -3.0927      2.00000
    193      -3.0919      2.00000
    194      -3.0505      2.00000
    195      -3.0368      2.00000
    196      -3.0317      2.00000
    197      -3.0314      2.00000
    198      -2.9970      2.00000
    199      -2.9968      2.00000
    200      -2.9838      2.00000
    201      -2.9810      2.00000
    202      -2.9675      2.00000
    203      -2.9618      2.00000
    204      -2.9543      2.00000
    205      -2.9441      2.00000
    206      -2.9425      2.00000
    207      -2.9299      2.00000
    208      -2.9275      2.00000
    209      -2.9263      2.00000
    210      -2.9244      2.00000
    211      -2.9223      2.00000
    212      -2.9156      2.00000
    213      -2.9082      2.00000
    214      -2.8996      2.00000
    215      -2.8835      2.00000
    216      -2.8661      2.00000
    217      -2.8623      2.00000
    218      -2.8602      2.00000
    219      -2.8592      2.00000
    220      -2.8387      2.00000
    221      -2.8385      2.00000
    222      -2.8363      2.00000
    223      -2.8349      2.00000
    224      -2.8180      2.00000
    225      -2.8011      2.00000
    226      -2.7959      2.00000
    227      -2.7945      2.00000
    228      -2.7878      2.00000
    229      -2.7859      2.00000
    230      -2.7816      2.00000
    231      -2.7668      2.00000
    232      -2.7518      2.00000
    233      -2.7498      2.00000
    234      -2.7409      2.00000
    235      -2.7386      2.00000
    236      -2.7362      2.00000
    237      -2.7348      2.00000
    238      -2.7282      2.00000
    239      -2.7257      2.00000
    240      -2.7252      2.00000
    241      -2.7167      2.00000
    242      -2.7159      2.00000
    243      -2.7088      2.00000
    244      -2.7007      2.00000
    245      -2.6775      2.00000
    246      -2.6719      2.00000
    247      -2.6613      2.00000
    248      -2.6577      2.00000
    249      -2.6088      2.00000
    250      -2.5970      2.00000
    251      -2.5948      2.00000
    252      -2.5910      2.00000
    253      -2.5794      2.00000
    254      -2.5485      2.00000
    255      -2.5454      2.00000
    256      -2.5445      2.00000
    257      -2.5429      2.00000
    258      -2.5367      2.00000
    259      -2.5182      2.00000
    260      -2.5173      2.00000
    261      -2.4897      2.00000
    262      -2.3662      2.00000
    263      -2.3023      2.00000
    264      -1.8685      2.00000
    265      -1.8558      2.00000
    266      -1.7147      2.00000
    267      -1.6999      2.00000
    268      -1.6941      2.00000
    269      -1.6164      2.00000
    270      -1.5055      2.00000
    271      -0.9240     -0.02948
    272      -0.9109     -0.02033
    273      -0.8894     -0.00997
    274      -0.7253     -0.00000
    275      -0.5686     -0.00000
    276      -0.5613     -0.00000
    277      -0.5608     -0.00000
    278      -0.5502     -0.00000
    279      -0.3037     -0.00000
    280      -0.2722     -0.00000
    281      -0.2609     -0.00000
    282      -0.2605     -0.00000
    283      -0.2450     -0.00000
    284      -0.2080     -0.00000
    285       0.2662     -0.00000
    286       0.3044     -0.00000
    287       0.3389     -0.00000
    288       0.4473     -0.00000
    289       0.9209     -0.00000
    290       0.9265     -0.00000
    291       1.0530     -0.00000
    292       1.1904     -0.00000
    293       1.2567     -0.00000
    294       1.5305     -0.00000
    295       1.8563      0.00000
    296       1.8923      0.00000
    297       1.8939      0.00000
    298       1.9243      0.00000
    299       1.9273      0.00000
    300       1.9742      0.00000
    301       1.9823      0.00000
    302       2.0236      0.00000
    303       2.1086      0.00000
    304       2.2052      0.00000
    305       2.3856      0.00000
    306       2.6530      0.00000
    307       2.7778      0.00000
    308       2.8794      0.00000
    309       3.4073      0.00000
    310       3.4184      0.00000
    311       3.5228      0.00000
    312       3.6950      0.00000
    313       3.8592      0.00000
    314       4.0706      0.00000
    315       4.0897      0.00000
    316       4.1864      0.00000
    317       4.2185      0.00000
    318       4.2749      0.00000
    319       4.3000      0.00000
    320       4.3248      0.00000
    321       4.3983      0.00000
    322       4.5995      0.00000
    323       4.6026      0.00000
    324       4.6191      0.00000
    325       4.6344      0.00000
    326       4.6422      0.00000
    327       4.6568      0.00000
    328       4.6885      0.00000

 k-point     2 :       0.2000    0.0000    0.0000
  band No.  band energies     occupation 
      1     -23.7780      2.00000
      2     -21.6412      2.00000
      3     -11.6437      2.00000
      4      -9.5264      2.00000
      5      -8.8626      2.00000
      6      -8.7556      2.00000
      7      -8.6845      2.00000
      8      -8.0668      2.00000
      9      -8.0454      2.00000
     10      -7.7797      2.00000
     11      -7.4796      2.00000
     12      -7.3767      2.00000
     13      -7.3730      2.00000
     14      -6.9542      2.00000
     15      -6.5990      2.00000
     16      -6.5936      2.00000
     17      -6.4986      2.00000
     18      -6.2954      2.00000
     19      -6.0243      2.00000
     20      -5.9570      2.00000
     21      -5.9401      2.00000
     22      -5.8033      2.00000
     23      -5.8032      2.00000
     24      -5.7446      2.00000
     25      -5.6706      2.00000
     26      -5.6591      2.00000
     27      -5.6556      2.00000
     28      -5.6508      2.00000
     29      -5.6353      2.00000
     30      -5.6278      2.00000
     31      -5.5296      2.00000
     32      -5.5077      2.00000
     33      -5.4977      2.00000
     34      -5.4948      2.00000
     35      -5.4314      2.00000
     36      -5.3133      2.00000
     37      -5.3114      2.00000
     38      -5.2888      2.00000
     39      -5.2832      2.00000
     40      -5.1893      2.00000
     41      -5.1706      2.00000
     42      -5.1334      2.00000
     43      -5.1270      2.00000
     44      -5.1268      2.00000
     45      -5.1215      2.00000
     46      -5.0452      2.00000
     47      -5.0422      2.00000
     48      -5.0280      2.00000
     49      -5.0242      2.00000
     50      -5.0240      2.00000
     51      -5.0143      2.00000
     52      -4.9893      2.00000
     53      -4.9835      2.00000
     54      -4.9598      2.00000
     55      -4.9316      2.00000
     56      -4.9302      2.00000
     57      -4.9003      2.00000
     58      -4.8993      2.00000
     59      -4.8431      2.00000
     60      -4.8422      2.00000
     61      -4.8269      2.00000
     62      -4.8220      2.00000
     63      -4.8189      2.00000
     64      -4.7969      2.00000
     65      -4.7813      2.00000
     66      -4.7725      2.00000
     67      -4.7682      2.00000
     68      -4.7227      2.00000
     69      -4.7215      2.00000
     70      -4.6797      2.00000
     71      -4.6617      2.00000
     72      -4.6484      2.00000
     73      -4.6453      2.00000
     74      -4.6343      2.00000
     75      -4.5927      2.00000
     76      -4.5868      2.00000
     77      -4.5824      2.00000
     78      -4.5202      2.00000
     79      -4.5162      2.00000
     80      -4.5063      2.00000
     81      -4.4861      2.00000
     82      -4.4629      2.00000
     83      -4.4555      2.00000
     84      -4.4523      2.00000
     85      -4.4237      2.00000
     86      -4.4180      2.00000
     87      -4.3951      2.00000
     88      -4.3832      2.00000
     89      -4.3133      2.00000
     90      -4.3131      2.00000
     91      -4.3051      2.00000
     92      -4.3002      2.00000
     93      -4.2930      2.00000
     94      -4.2928      2.00000
     95      -4.2535      2.00000
     96      -4.2490      2.00000
     97      -4.2478      2.00000
     98      -4.2456      2.00000
     99      -4.2399      2.00000
    100      -4.2238      2.00000
    101      -4.2125      2.00000
    102      -4.1995      2.00000
    103      -4.1758      2.00000
    104      -4.1675      2.00000
    105      -4.1647      2.00000
    106      -4.1586      2.00000
    107      -4.1571      2.00000
    108      -4.1489      2.00000
    109      -4.1415      2.00000
    110      -4.1343      2.00000
    111      -4.1247      2.00000
    112      -4.1165      2.00000
    113      -4.1018      2.00000
    114      -4.0496      2.00000
    115      -4.0366      2.00000
    116      -4.0271      2.00000
    117      -4.0229      2.00000
    118      -3.9961      2.00000
    119      -3.9844      2.00000
    120      -3.9644      2.00000
    121      -3.9630      2.00000
    122      -3.9574      2.00000
    123      -3.9541      2.00000
    124      -3.9420      2.00000
    125      -3.9363      2.00000
    126      -3.9077      2.00000
    127      -3.9015      2.00000
    128      -3.8929      2.00000
    129      -3.8873      2.00000
    130      -3.8840      2.00000
    131      -3.8804      2.00000
    132      -3.8780      2.00000
    133      -3.8434      2.00000
    134      -3.8358      2.00000
    135      -3.8035      2.00000
    136      -3.7997      2.00000
    137      -3.7554      2.00000
    138      -3.7379      2.00000
    139      -3.7278      2.00000
    140      -3.7221      2.00000
    141      -3.7190      2.00000
    142      -3.7142      2.00000
    143      -3.7123      2.00000
    144      -3.6948      2.00000
    145      -3.6670      2.00000
    146      -3.6491      2.00000
    147      -3.6344      2.00000
    148      -3.6055      2.00000
    149      -3.6028      2.00000
    150      -3.5957      2.00000
    151      -3.5834      2.00000
    152      -3.5730      2.00000
    153      -3.5564      2.00000
    154      -3.5101      2.00000
    155      -3.5073      2.00000
    156      -3.5018      2.00000
    157      -3.5007      2.00000
    158      -3.4797      2.00000
    159      -3.4777      2.00000
    160      -3.4741      2.00000
    161      -3.4677      2.00000
    162      -3.4615      2.00000
    163      -3.4494      2.00000
    164      -3.4473      2.00000
    165      -3.4362      2.00000
    166      -3.4141      2.00000
    167      -3.4084      2.00000
    168      -3.3938      2.00000
    169      -3.3814      2.00000
    170      -3.3798      2.00000
    171      -3.3615      2.00000
    172      -3.3609      2.00000
    173      -3.3518      2.00000
    174      -3.3511      2.00000
    175      -3.3397      2.00000
    176      -3.3323      2.00000
    177      -3.2899      2.00000
    178      -3.2751      2.00000
    179      -3.2645      2.00000
    180      -3.2538      2.00000
    181      -3.2476      2.00000
    182      -3.2313      2.00000
    183      -3.2212      2.00000
    184      -3.2208      2.00000
    185      -3.2096      2.00000
    186      -3.2001      2.00000
    187      -3.1931      2.00000
    188      -3.1805      2.00000
    189      -3.1713      2.00000
    190      -3.1664      2.00000
    191      -3.1363      2.00000
    192      -3.1352      2.00000
    193      -3.1032      2.00000
    194      -3.0452      2.00000
    195      -3.0431      2.00000
    196      -3.0076      2.00000
    197      -3.0048      2.00000
    198      -2.9990      2.00000
    199      -2.9910      2.00000
    200      -2.9813      2.00000
    201      -2.9786      2.00000
    202      -2.9733      2.00000
    203      -2.9618      2.00000
    204      -2.9466      2.00000
    205      -2.9419      2.00000
    206      -2.9345      2.00000
    207      -2.9330      2.00000
    208      -2.9245      2.00000
    209      -2.9228      2.00000
    210      -2.9214      2.00000
    211      -2.9161      2.00000
    212      -2.9122      2.00000
    213      -2.9093      2.00000
    214      -2.8946      2.00000
    215      -2.8920      2.00000
    216      -2.8892      2.00000
    217      -2.8827      2.00000
    218      -2.8785      2.00000
    219      -2.8677      2.00000
    220      -2.8668      2.00000
    221      -2.8608      2.00000
    222      -2.8509      2.00000
    223      -2.8363      2.00000
    224      -2.8332      2.00000
    225      -2.8281      2.00000
    226      -2.8036      2.00000
    227      -2.8004      2.00000
    228      -2.7920      2.00000
    229      -2.7829      2.00000
    230      -2.7672      2.00000
    231      -2.7661      2.00000
    232      -2.7512      2.00000
    233      -2.7501      2.00000
    234      -2.7414      2.00000
    235      -2.7392      2.00000
    236      -2.7320      2.00000
    237      -2.7255      2.00000
    238      -2.7240      2.00000
    239      -2.7214      2.00000
    240      -2.7129      2.00000
    241      -2.7047      2.00000
    242      -2.6816      2.00000
    243      -2.6761      2.00000
    244      -2.6712      2.00000
    245      -2.6625      2.00000
    246      -2.6537      2.00000
    247      -2.6206      2.00000
    248      -2.5992      2.00000
    249      -2.5797      2.00000
    250      -2.5764      2.00000
    251      -2.5727      2.00000
    252      -2.5560      2.00000
    253      -2.5542      2.00000
    254      -2.5520      2.00000
    255      -2.5430      2.00000
    256      -2.5430      2.00000
    257      -2.5396      2.00000
    258      -2.5381      2.00000
    259      -2.5327      2.00000
    260      -2.5176      2.00000
    261      -2.4958      2.00000
    262      -2.3833      2.00000
    263      -2.3635      2.00000
    264      -2.3075      2.00000
    265      -2.0101      2.00000
    266      -1.9963      2.00000
    267      -1.5987      2.00000
    268      -1.3865      2.00046
    269      -1.3841      2.00052
    270      -1.0990      0.92767
    271      -1.0458      0.18381
    272      -0.9766     -0.07042
    273      -0.8946     -0.01199
    274      -0.8731     -0.00537
    275      -0.8628     -0.00351
    276      -0.8572     -0.00275
    277      -0.6769     -0.00000
    278      -0.6632     -0.00000
    279      -0.4512     -0.00000
    280      -0.4479     -0.00000
    281      -0.2753     -0.00000
    282      -0.2437     -0.00000
    283       0.1193     -0.00000
    284       0.3540     -0.00000
    285       0.3896     -0.00000
    286       0.6055     -0.00000
    287       0.6148     -0.00000
    288       0.6696     -0.00000
    289       0.6722     -0.00000
    290       0.9253     -0.00000
    291       0.9543     -0.00000
    292       1.1808     -0.00000
    293       1.3217     -0.00000
    294       1.4110     -0.00000
    295       1.4131     -0.00000
    296       1.4389     -0.00000
    297       1.6172     -0.00000
    298       1.7132      0.00000
    299       1.7436      0.00000
    300       2.1594      0.00000
    301       2.2494      0.00000
    302       2.3757      0.00000
    303       2.3959      0.00000
    304       2.6901      0.00000
    305       2.7682      0.00000
    306       2.9094      0.00000
    307       3.0268      0.00000
    308       3.0460      0.00000
    309       3.2406      0.00000
    310       3.2494      0.00000
    311       3.5371      0.00000
    312       3.5557      0.00000
    313       3.7264      0.00000
    314       3.9026      0.00000
    315       3.9495      0.00000
    316       3.9546      0.00000
    317       4.0397      0.00000
    318       4.0461      0.00000
    319       4.1381      0.00000
    320       4.1438      0.00000
    321       4.2023      0.00000
    322       4.3091      0.00000
    323       4.3721      0.00000
    324       4.4060      0.00000
    325       4.5457      0.00000
    326       4.6943      0.00000
    327       4.8101      0.00000
    328       5.0009      0.00000

 k-point     3 :       0.4000    0.0000    0.0000
  band No.  band energies     occupation 
      1     -23.7779      2.00000
      2     -21.6412      2.00000
      3     -11.6437      2.00000
      4      -9.3666      2.00000
      5      -9.1036      2.00000
      6      -8.8613      2.00000
      7      -8.6963      2.00000
      8      -7.9248      2.00000
      9      -7.9088      2.00000
     10      -7.6948      2.00000
     11      -7.6779      2.00000
     12      -7.4749      2.00000
     13      -7.2281      2.00000
     14      -6.8515      2.00000
     15      -6.7008      2.00000
     16      -6.6891      2.00000
     17      -6.1857      2.00000
     18      -6.1803      2.00000
     19      -5.9039      2.00000
     20      -5.8598      2.00000
     21      -5.8434      2.00000
     22      -5.8080      2.00000
     23      -5.8035      2.00000
     24      -5.7728      2.00000
     25      -5.7438      2.00000
     26      -5.7417      2.00000
     27      -5.7052      2.00000
     28      -5.6935      2.00000
     29      -5.6855      2.00000
     30      -5.6759      2.00000
     31      -5.6692      2.00000
     32      -5.6689      2.00000
     33      -5.6640      2.00000
     34      -5.6537      2.00000
     35      -5.3452      2.00000
     36      -5.3433      2.00000
     37      -5.3373      2.00000
     38      -5.3302      2.00000
     39      -5.3190      2.00000
     40      -5.2125      2.00000
     41      -5.1187      2.00000
     42      -5.0859      2.00000
     43      -5.0858      2.00000
     44      -5.0525      2.00000
     45      -5.0496      2.00000
     46      -5.0471      2.00000
     47      -5.0424      2.00000
     48      -5.0308      2.00000
     49      -5.0284      2.00000
     50      -5.0256      2.00000
     51      -4.9752      2.00000
     52      -4.9716      2.00000
     53      -4.9515      2.00000
     54      -4.9466      2.00000
     55      -4.9320      2.00000
     56      -4.9094      2.00000
     57      -4.8940      2.00000
     58      -4.8888      2.00000
     59      -4.8638      2.00000
     60      -4.8531      2.00000
     61      -4.8147      2.00000
     62      -4.8122      2.00000
     63      -4.8030      2.00000
     64      -4.7987      2.00000
     65      -4.7788      2.00000
     66      -4.7702      2.00000
     67      -4.7473      2.00000
     68      -4.6937      2.00000
     69      -4.6803      2.00000
     70      -4.6794      2.00000
     71      -4.6650      2.00000
     72      -4.6369      2.00000
     73      -4.6226      2.00000
     74      -4.5922      2.00000
     75      -4.5802      2.00000
     76      -4.5772      2.00000
     77      -4.5550      2.00000
     78      -4.5428      2.00000
     79      -4.5424      2.00000
     80      -4.5284      2.00000
     81      -4.5043      2.00000
     82      -4.4845      2.00000
     83      -4.4814      2.00000
     84      -4.4672      2.00000
     85      -4.4661      2.00000
     86      -4.4521      2.00000
     87      -4.4048      2.00000
     88      -4.4017      2.00000
     89      -4.4011      2.00000
     90      -4.3497      2.00000
     91      -4.3493      2.00000
     92      -4.3431      2.00000
     93      -4.3092      2.00000
     94      -4.3067      2.00000
     95      -4.3028      2.00000
     96      -4.2960      2.00000
     97      -4.2310      2.00000
     98      -4.2201      2.00000
     99      -4.2191      2.00000
    100      -4.2151      2.00000
    101      -4.2067      2.00000
    102      -4.1877      2.00000
    103      -4.1868      2.00000
    104      -4.1809      2.00000
    105      -4.1741      2.00000
    106      -4.1561      2.00000
    107      -4.1479      2.00000
    108      -4.1113      2.00000
    109      -4.1058      2.00000
    110      -4.1007      2.00000
    111      -4.0874      2.00000
    112      -4.0556      2.00000
    113      -4.0474      2.00000
    114      -4.0353      2.00000
    115      -4.0271      2.00000
    116      -4.0202      2.00000
    117      -4.0159      2.00000
    118      -4.0088      2.00000
    119      -3.9937      2.00000
    120      -3.9719      2.00000
    121      -3.9717      2.00000
    122      -3.9474      2.00000
    123      -3.9092      2.00000
    124      -3.9062      2.00000
    125      -3.9015      2.00000
    126      -3.9003      2.00000
    127      -3.8994      2.00000
    128      -3.8909      2.00000
    129      -3.8836      2.00000
    130      -3.8820      2.00000
    131      -3.8764      2.00000
    132      -3.8706      2.00000
    133      -3.8547      2.00000
    134      -3.8532      2.00000
    135      -3.8105      2.00000
    136      -3.7906      2.00000
    137      -3.7876      2.00000
    138      -3.7846      2.00000
    139      -3.7724      2.00000
    140      -3.7643      2.00000
    141      -3.7538      2.00000
    142      -3.7414      2.00000
    143      -3.7338      2.00000
    144      -3.7327      2.00000
    145      -3.7287      2.00000
    146      -3.7160      2.00000
    147      -3.6526      2.00000
    148      -3.6340      2.00000
    149      -3.6305      2.00000
    150      -3.5921      2.00000
    151      -3.5878      2.00000
    152      -3.5095      2.00000
    153      -3.5094      2.00000
    154      -3.5058      2.00000
    155      -3.5028      2.00000
    156      -3.4638      2.00000
    157      -3.4635      2.00000
    158      -3.4563      2.00000
    159      -3.4474      2.00000
    160      -3.4318      2.00000
    161      -3.4264      2.00000
    162      -3.4198      2.00000
    163      -3.4193      2.00000
    164      -3.4145      2.00000
    165      -3.4112      2.00000
    166      -3.4089      2.00000
    167      -3.4042      2.00000
    168      -3.3995      2.00000
    169      -3.3935      2.00000
    170      -3.3800      2.00000
    171      -3.3767      2.00000
    172      -3.3637      2.00000
    173      -3.3429      2.00000
    174      -3.3414      2.00000
    175      -3.3244      2.00000
    176      -3.3189      2.00000
    177      -3.2931      2.00000
    178      -3.2834      2.00000
    179      -3.2580      2.00000
    180      -3.2485      2.00000
    181      -3.2419      2.00000
    182      -3.2409      2.00000
    183      -3.2391      2.00000
    184      -3.2365      2.00000
    185      -3.2315      2.00000
    186      -3.2283      2.00000
    187      -3.2102      2.00000
    188      -3.1887      2.00000
    189      -3.1788      2.00000
    190      -3.1484      2.00000
    191      -3.1368      2.00000
    192      -3.1283      2.00000
    193      -3.1238      2.00000
    194      -3.1105      2.00000
    195      -3.0708      2.00000
    196      -3.0662      2.00000
    197      -3.0385      2.00000
    198      -3.0168      2.00000
    199      -3.0037      2.00000
    200      -2.9824      2.00000
    201      -2.9809      2.00000
    202      -2.9421      2.00000
    203      -2.9343      2.00000
    204      -2.9336      2.00000
    205      -2.9276      2.00000
    206      -2.9185      2.00000
    207      -2.9181      2.00000
    208      -2.9168      2.00000
    209      -2.9101      2.00000
    210      -2.9074      2.00000
    211      -2.9038      2.00000
    212      -2.8941      2.00000
    213      -2.8889      2.00000
    214      -2.8852      2.00000
    215      -2.8846      2.00000
    216      -2.8820      2.00000
    217      -2.8791      2.00000
    218      -2.8770      2.00000
    219      -2.8763      2.00000
    220      -2.8709      2.00000
    221      -2.8669      2.00000
    222      -2.8646      2.00000
    223      -2.8482      2.00000
    224      -2.8371      2.00000
    225      -2.8291      2.00000
    226      -2.8264      2.00000
    227      -2.8131      2.00000
    228      -2.7950      2.00000
    229      -2.7837      2.00000
    230      -2.7656      2.00000
    231      -2.7637      2.00000
    232      -2.7468      2.00000
    233      -2.7365      2.00000
    234      -2.7206      2.00000
    235      -2.7153      2.00000
    236      -2.6918      2.00000
    237      -2.6834      2.00000
    238      -2.6777      2.00000
    239      -2.6758      2.00000
    240      -2.6667      2.00000
    241      -2.6630      2.00000
    242      -2.6561      2.00000
    243      -2.6445      2.00000
    244      -2.6440      2.00000
    245      -2.6395      2.00000
    246      -2.6239      2.00000
    247      -2.6120      2.00000
    248      -2.5982      2.00000
    249      -2.5952      2.00000
    250      -2.5799      2.00000
    251      -2.5770      2.00000
    252      -2.5692      2.00000
    253      -2.5540      2.00000
    254      -2.5497      2.00000
    255      -2.5475      2.00000
    256      -2.5396      2.00000
    257      -2.5367      2.00000
    258      -2.5241      2.00000
    259      -2.5159      2.00000
    260      -2.4530      2.00000
    261      -2.3963      2.00000
    262      -2.3860      2.00000
    263      -2.2773      2.00000
    264      -2.2402      2.00000
    265      -2.1782      2.00000
    266      -2.1779      2.00000
    267      -1.7941      2.00000
    268      -1.7860      2.00000
    269      -1.7369      2.00000
    270      -1.5711      2.00000
    271      -1.1484      1.68527
    272      -0.8482     -0.00184
    273      -0.8275     -0.00068
    274      -0.7732     -0.00003
    275      -0.7547     -0.00001
    276      -0.5233     -0.00000
    277      -0.5206     -0.00000
    278      -0.3747     -0.00000
    279      -0.3733     -0.00000
    280      -0.1559     -0.00000
    281      -0.1003     -0.00000
    282      -0.0915     -0.00000
    283       0.1025     -0.00000
    284       0.1093     -0.00000
    285       0.2136     -0.00000
    286       0.3459     -0.00000
    287       0.5193     -0.00000
    288       0.6032     -0.00000
    289       0.6329     -0.00000
    290       0.8541     -0.00000
    291       0.9681     -0.00000
    292       0.9849     -0.00000
    293       1.0385     -0.00000
    294       1.3020     -0.00000
    295       1.7070      0.00000
    296       1.7375      0.00000
    297       1.7925      0.00000
    298       2.1177      0.00000
    299       2.2392      0.00000
    300       2.3037      0.00000
    301       2.5933      0.00000
    302       2.7089      0.00000
    303       2.7107      0.00000
    304       2.7497      0.00000
    305       2.7572      0.00000
    306       2.8411      0.00000
    307       2.8837      0.00000
    308       2.9773      0.00000
    309       2.9794      0.00000
    310       3.0356      0.00000
    311       3.2798      0.00000
    312       3.3445      0.00000
    313       3.5467      0.00000
    314       3.5598      0.00000
    315       3.5831      0.00000
    316       3.7677      0.00000
    317       3.9676      0.00000
    318       4.0229      0.00000
    319       4.1830      0.00000
    320       4.2068      0.00000
    321       4.2456      0.00000
    322       4.2931      0.00000
    323       4.4012      0.00000
    324       4.4321      0.00000
    325       4.5425      0.00000
    326       4.5538      0.00000
    327       4.5720      0.00000
    328       4.7597      0.00000

 k-point     4 :       0.0000    0.2000    0.0000
  band No.  band energies     occupation 
      1     -23.7780      2.00000
      2     -21.6412      2.00000
      3     -11.6435      2.00000
      4      -9.5193      2.00000
      5      -8.8770      2.00000
      6      -8.7016      2.00000
      7      -8.5893      2.00000
      8      -8.2419      2.00000
      9      -8.2266      2.00000
     10      -7.5374      2.00000
     11      -7.4891      2.00000
     12      -7.4166      2.00000
     13      -7.4156      2.00000
     14      -6.9357      2.00000
     15      -6.5885      2.00000
     16      -6.5766      2.00000
     17      -6.2621      2.00000
     18      -6.2609      2.00000
     19      -6.2398      2.00000
     20      -6.0340      2.00000
     21      -5.8628      2.00000
     22      -5.8448      2.00000
     23      -5.7989      2.00000
     24      -5.7703      2.00000
     25      -5.7611      2.00000
     26      -5.7307      2.00000
     27      -5.6217      2.00000
     28      -5.5946      2.00000
     29      -5.5899      2.00000
     30      -5.5472      2.00000
     31      -5.5383      2.00000
     32      -5.5082      2.00000
     33      -5.5019      2.00000
     34      -5.3980      2.00000
     35      -5.3838      2.00000
     36      -5.3170      2.00000
     37      -5.3158      2.00000
     38      -5.2852      2.00000
     39      -5.2772      2.00000
     40      -5.2344      2.00000
     41      -5.1648      2.00000
     42      -5.1527      2.00000
     43      -5.1378      2.00000
     44      -5.1354      2.00000
     45      -5.1281      2.00000
     46      -5.1065      2.00000
     47      -5.0995      2.00000
     48      -5.0918      2.00000
     49      -5.0893      2.00000
     50      -5.0533      2.00000
     51      -5.0332      2.00000
     52      -5.0106      2.00000
     53      -5.0019      2.00000
     54      -4.9919      2.00000
     55      -4.9903      2.00000
     56      -4.9555      2.00000
     57      -4.9025      2.00000
     58      -4.8721      2.00000
     59      -4.8562      2.00000
     60      -4.8491      2.00000
     61      -4.8163      2.00000
     62      -4.7871      2.00000
     63      -4.7680      2.00000
     64      -4.7587      2.00000
     65      -4.7410      2.00000
     66      -4.7333      2.00000
     67      -4.7262      2.00000
     68      -4.7133      2.00000
     69      -4.7023      2.00000
     70      -4.7015      2.00000
     71      -4.6935      2.00000
     72      -4.6822      2.00000
     73      -4.6603      2.00000
     74      -4.6140      2.00000
     75      -4.5830      2.00000
     76      -4.5739      2.00000
     77      -4.5671      2.00000
     78      -4.5374      2.00000
     79      -4.5005      2.00000
     80      -4.4840      2.00000
     81      -4.4682      2.00000
     82      -4.4654      2.00000
     83      -4.4284      2.00000
     84      -4.4273      2.00000
     85      -4.3803      2.00000
     86      -4.3735      2.00000
     87      -4.3632      2.00000
     88      -4.3463      2.00000
     89      -4.3414      2.00000
     90      -4.3242      2.00000
     91      -4.3232      2.00000
     92      -4.3089      2.00000
     93      -4.3069      2.00000
     94      -4.2962      2.00000
     95      -4.2659      2.00000
     96      -4.2648      2.00000
     97      -4.2597      2.00000
     98      -4.2553      2.00000
     99      -4.2446      2.00000
    100      -4.2363      2.00000
    101      -4.2361      2.00000
    102      -4.2332      2.00000
    103      -4.2216      2.00000
    104      -4.2105      2.00000
    105      -4.2017      2.00000
    106      -4.1826      2.00000
    107      -4.1792      2.00000
    108      -4.1702      2.00000
    109      -4.1544      2.00000
    110      -4.1178      2.00000
    111      -4.1175      2.00000
    112      -4.0905      2.00000
    113      -4.0383      2.00000
    114      -4.0371      2.00000
    115      -4.0361      2.00000
    116      -4.0262      2.00000
    117      -4.0014      2.00000
    118      -3.9984      2.00000
    119      -3.9553      2.00000
    120      -3.9493      2.00000
    121      -3.9330      2.00000
    122      -3.9234      2.00000
    123      -3.9181      2.00000
    124      -3.9145      2.00000
    125      -3.9033      2.00000
    126      -3.9013      2.00000
    127      -3.8914      2.00000
    128      -3.8809      2.00000
    129      -3.8805      2.00000
    130      -3.8789      2.00000
    131      -3.8744      2.00000
    132      -3.8675      2.00000
    133      -3.8623      2.00000
    134      -3.8405      2.00000
    135      -3.7997      2.00000
    136      -3.7936      2.00000
    137      -3.7827      2.00000
    138      -3.7654      2.00000
    139      -3.7522      2.00000
    140      -3.7478      2.00000
    141      -3.7061      2.00000
    142      -3.6808      2.00000
    143      -3.6641      2.00000
    144      -3.6613      2.00000
    145      -3.6488      2.00000
    146      -3.6371      2.00000
    147      -3.6252      2.00000
    148      -3.6198      2.00000
    149      -3.6064      2.00000
    150      -3.6052      2.00000
    151      -3.6019      2.00000
    152      -3.5940      2.00000
    153      -3.5685      2.00000
    154      -3.5576      2.00000
    155      -3.5280      2.00000
    156      -3.5027      2.00000
    157      -3.5003      2.00000
    158      -3.4997      2.00000
    159      -3.4732      2.00000
    160      -3.4678      2.00000
    161      -3.4628      2.00000
    162      -3.4461      2.00000
    163      -3.4294      2.00000
    164      -3.4238      2.00000
    165      -3.4209      2.00000
    166      -3.4166      2.00000
    167      -3.3999      2.00000
    168      -3.3982      2.00000
    169      -3.3856      2.00000
    170      -3.3773      2.00000
    171      -3.3434      2.00000
    172      -3.3309      2.00000
    173      -3.3220      2.00000
    174      -3.3143      2.00000
    175      -3.3069      2.00000
    176      -3.3030      2.00000
    177      -3.2882      2.00000
    178      -3.2756      2.00000
    179      -3.2470      2.00000
    180      -3.2374      2.00000
    181      -3.2241      2.00000
    182      -3.2215      2.00000
    183      -3.2133      2.00000
    184      -3.2026      2.00000
    185      -3.1957      2.00000
    186      -3.1923      2.00000
    187      -3.1797      2.00000
    188      -3.1733      2.00000
    189      -3.1671      2.00000
    190      -3.1423      2.00000
    191      -3.1329      2.00000
    192      -3.1170      2.00000
    193      -3.1157      2.00000
    194      -3.0449      2.00000
    195      -3.0369      2.00000
    196      -3.0209      2.00000
    197      -3.0127      2.00000
    198      -3.0117      2.00000
    199      -2.9852      2.00000
    200      -2.9838      2.00000
    201      -2.9823      2.00000
    202      -2.9713      2.00000
    203      -2.9691      2.00000
    204      -2.9678      2.00000
    205      -2.9646      2.00000
    206      -2.9475      2.00000
    207      -2.9367      2.00000
    208      -2.9206      2.00000
    209      -2.9171      2.00000
    210      -2.9092      2.00000
    211      -2.9074      2.00000
    212      -2.9013      2.00000
    213      -2.8991      2.00000
    214      -2.8903      2.00000
    215      -2.8738      2.00000
    216      -2.8727      2.00000
    217      -2.8630      2.00000
    218      -2.8482      2.00000
    219      -2.8480      2.00000
    220      -2.8443      2.00000
    221      -2.8323      2.00000
    222      -2.8261      2.00000
    223      -2.8165      2.00000
    224      -2.8140      2.00000
    225      -2.8124      2.00000
    226      -2.8079      2.00000
    227      -2.8042      2.00000
    228      -2.8003      2.00000
    229      -2.7890      2.00000
    230      -2.7755      2.00000
    231      -2.7625      2.00000
    232      -2.7518      2.00000
    233      -2.7476      2.00000
    234      -2.7457      2.00000
    235      -2.7417      2.00000
    236      -2.7371      2.00000
    237      -2.7316      2.00000
    238      -2.7281      2.00000
    239      -2.7252      2.00000
    240      -2.7196      2.00000
    241      -2.7100      2.00000
    242      -2.7094      2.00000
    243      -2.6810      2.00000
    244      -2.6801      2.00000
    245      -2.6776      2.00000
    246      -2.6489      2.00000
    247      -2.6434      2.00000
    248      -2.6380      2.00000
    249      -2.6296      2.00000
    250      -2.6261      2.00000
    251      -2.6002      2.00000
    252      -2.5965      2.00000
    253      -2.5927      2.00000
    254      -2.5854      2.00000
    255      -2.5804      2.00000
    256      -2.5731      2.00000
    257      -2.5720      2.00000
    258      -2.5669      2.00000
    259      -2.5355      2.00000
    260      -2.5278      2.00000
    261      -2.5170      2.00000
    262      -2.3519      2.00000
    263      -2.3093      2.00000
    264      -2.0307      2.00000
    265      -1.9489      2.00000
    266      -1.7524      2.00000
    267      -1.7408      2.00000
    268      -1.6819      2.00000
    269      -1.5473      2.00000
    270      -1.4268      2.00005
    271      -1.4229      2.00006
    272      -1.2766      2.03420
    273      -1.1902      2.01171
    274      -0.8240     -0.00057
    275      -0.8008     -0.00016
    276      -0.7198     -0.00000
    277      -0.7086     -0.00000
    278      -0.6986     -0.00000
    279      -0.4641     -0.00000
    280       0.1177     -0.00000
    281       0.1955     -0.00000
    282       0.2169     -0.00000
    283       0.2217     -0.00000
    284       0.2650     -0.00000
    285       0.2788     -0.00000
    286       0.4021     -0.00000
    287       0.4192     -0.00000
    288       0.4717     -0.00000
    289       0.7387     -0.00000
    290       0.9492     -0.00000
    291       0.9834     -0.00000
    292       1.1338     -0.00000
    293       1.2430     -0.00000
    294       1.3820     -0.00000
    295       1.3950     -0.00000
    296       1.4731     -0.00000
    297       1.6170     -0.00000
    298       1.6226     -0.00000
    299       2.0757      0.00000
    300       2.1224      0.00000
    301       2.3957      0.00000
    302       2.4101      0.00000
    303       2.6767      0.00000
    304       2.6799      0.00000
    305       2.7236      0.00000
    306       2.7419      0.00000
    307       2.8008      0.00000
    308       2.9082      0.00000
    309       3.1054      0.00000
    310       3.4933      0.00000
    311       3.5944      0.00000
    312       3.7590      0.00000
    313       3.8618      0.00000
    314       3.8803      0.00000
    315       3.8988      0.00000
    316       3.9023      0.00000
    317       3.9623      0.00000
    318       4.0948      0.00000
    319       4.2186      0.00000
    320       4.2449      0.00000
    321       4.2815      0.00000
    322       4.3566      0.00000
    323       4.4594      0.00000
    324       4.5444      0.00000
    325       4.6322      0.00000
    326       4.6874      0.00000
    327       4.6893      0.00000
    328       4.8257      0.00000

 k-point     5 :       0.2000    0.2000    0.0000
  band No.  band energies     occupation 
      1     -23.7780      2.00000
      2     -21.6412      2.00000
      3     -11.6435      2.00000
      4      -9.4659      2.00000
      5      -8.8751      2.00000
      6      -8.7177      2.00000
      7      -8.6597      2.00000
      8      -8.5434      2.00000
      9      -7.8316      2.00000
     10      -7.7252      2.00000
     11      -7.4953      2.00000
     12      -7.4710      2.00000
     13      -6.9634      2.00000
     14      -6.9013      2.00000
     15      -6.8923      2.00000
     16      -6.4457      2.00000
     17      -6.2565      2.00000
     18      -6.2482      2.00000
     19      -6.2118      2.00000
     20      -6.0129      2.00000
     21      -5.9770      2.00000
     22      -5.8115      2.00000
     23      -5.7779      2.00000
     24      -5.7639      2.00000
     25      -5.7326      2.00000
     26      -5.7080      2.00000
     27      -5.7032      2.00000
     28      -5.6616      2.00000
     29      -5.6205      2.00000
     30      -5.6141      2.00000
     31      -5.6034      2.00000
     32      -5.4946      2.00000
     33      -5.4625      2.00000
     34      -5.4216      2.00000
     35      -5.3938      2.00000
     36      -5.3585      2.00000
     37      -5.3019      2.00000
     38      -5.2957      2.00000
     39      -5.2910      2.00000
     40      -5.2550      2.00000
     41      -5.2465      2.00000
     42      -5.2253      2.00000
     43      -5.1627      2.00000
     44      -5.1434      2.00000
     45      -5.1102      2.00000
     46      -5.0857      2.00000
     47      -5.0511      2.00000
     48      -5.0391      2.00000
     49      -5.0335      2.00000
     50      -5.0189      2.00000
     51      -5.0078      2.00000
     52      -4.9984      2.00000
     53      -4.9614      2.00000
     54      -4.9455      2.00000
     55      -4.9419      2.00000
     56      -4.9347      2.00000
     57      -4.9262      2.00000
     58      -4.8700      2.00000
     59      -4.8506      2.00000
     60      -4.8329      2.00000
     61      -4.8180      2.00000
     62      -4.7920      2.00000
     63      -4.7675      2.00000
     64      -4.7615      2.00000
     65      -4.7425      2.00000
     66      -4.7358      2.00000
     67      -4.7289      2.00000
     68      -4.7185      2.00000
     69      -4.7013      2.00000
     70      -4.6770      2.00000
     71      -4.6635      2.00000
     72      -4.6536      2.00000
     73      -4.6456      2.00000
     74      -4.6284      2.00000
     75      -4.6084      2.00000
     76      -4.5759      2.00000
     77      -4.5489      2.00000
     78      -4.5445      2.00000
     79      -4.5284      2.00000
     80      -4.5156      2.00000
     81      -4.4987      2.00000
     82      -4.4895      2.00000
     83      -4.4456      2.00000
     84      -4.4426      2.00000
     85      -4.4287      2.00000
     86      -4.4070      2.00000
     87      -4.3945      2.00000
     88      -4.3856      2.00000
     89      -4.3304      2.00000
     90      -4.3194      2.00000
     91      -4.3106      2.00000
     92      -4.3036      2.00000
     93      -4.2969      2.00000
     94      -4.2908      2.00000
     95      -4.2762      2.00000
     96      -4.2700      2.00000
     97      -4.2645      2.00000
     98      -4.2594      2.00000
     99      -4.2455      2.00000
    100      -4.2427      2.00000
    101      -4.2375      2.00000
    102      -4.2282      2.00000
    103      -4.2134      2.00000
    104      -4.2050      2.00000
    105      -4.2041      2.00000
    106      -4.1937      2.00000
    107      -4.1834      2.00000
    108      -4.1427      2.00000
    109      -4.1333      2.00000
    110      -4.1156      2.00000
    111      -4.0646      2.00000
    112      -4.0618      2.00000
    113      -4.0543      2.00000
    114      -4.0488      2.00000
    115      -4.0421      2.00000
    116      -4.0303      2.00000
    117      -4.0148      2.00000
    118      -3.9950      2.00000
    119      -3.9730      2.00000
    120      -3.9487      2.00000
    121      -3.9357      2.00000
    122      -3.9267      2.00000
    123      -3.9174      2.00000
    124      -3.9120      2.00000
    125      -3.9056      2.00000
    126      -3.8989      2.00000
    127      -3.8885      2.00000
    128      -3.8792      2.00000
    129      -3.8760      2.00000
    130      -3.8735      2.00000
    131      -3.8658      2.00000
    132      -3.8619      2.00000
    133      -3.8548      2.00000
    134      -3.8288      2.00000
    135      -3.8250      2.00000
    136      -3.7740      2.00000
    137      -3.7712      2.00000
    138      -3.7659      2.00000
    139      -3.7417      2.00000
    140      -3.7313      2.00000
    141      -3.7160      2.00000
    142      -3.6963      2.00000
    143      -3.6929      2.00000
    144      -3.6865      2.00000
    145      -3.6806      2.00000
    146      -3.6397      2.00000
    147      -3.6287      2.00000
    148      -3.6235      2.00000
    149      -3.6170      2.00000
    150      -3.5991      2.00000
    151      -3.5967      2.00000
    152      -3.5860      2.00000
    153      -3.5521      2.00000
    154      -3.5474      2.00000
    155      -3.5067      2.00000
    156      -3.4996      2.00000
    157      -3.4879      2.00000
    158      -3.4822      2.00000
    159      -3.4747      2.00000
    160      -3.4591      2.00000
    161      -3.4536      2.00000
    162      -3.4458      2.00000
    163      -3.4256      2.00000
    164      -3.4230      2.00000
    165      -3.4155      2.00000
    166      -3.4077      2.00000
    167      -3.3963      2.00000
    168      -3.3900      2.00000
    169      -3.3739      2.00000
    170      -3.3619      2.00000
    171      -3.3484      2.00000
    172      -3.3320      2.00000
    173      -3.3292      2.00000
    174      -3.3139      2.00000
    175      -3.3038      2.00000
    176      -3.2757      2.00000
    177      -3.2647      2.00000
    178      -3.2611      2.00000
    179      -3.2549      2.00000
    180      -3.2518      2.00000
    181      -3.2414      2.00000
    182      -3.2301      2.00000
    183      -3.2213      2.00000
    184      -3.2055      2.00000
    185      -3.1989      2.00000
    186      -3.1949      2.00000
    187      -3.1907      2.00000
    188      -3.1841      2.00000
    189      -3.1605      2.00000
    190      -3.1530      2.00000
    191      -3.1070      2.00000
    192      -3.0895      2.00000
    193      -3.0666      2.00000
    194      -3.0535      2.00000
    195      -3.0379      2.00000
    196      -3.0300      2.00000
    197      -3.0146      2.00000
    198      -3.0104      2.00000
    199      -3.0065      2.00000
    200      -2.9953      2.00000
    201      -2.9842      2.00000
    202      -2.9784      2.00000
    203      -2.9687      2.00000
    204      -2.9604      2.00000
    205      -2.9534      2.00000
    206      -2.9509      2.00000
    207      -2.9441      2.00000
    208      -2.9338      2.00000
    209      -2.9153      2.00000
    210      -2.9113      2.00000
    211      -2.9057      2.00000
    212      -2.9015      2.00000
    213      -2.8963      2.00000
    214      -2.8913      2.00000
    215      -2.8865      2.00000
    216      -2.8713      2.00000
    217      -2.8661      2.00000
    218      -2.8566      2.00000
    219      -2.8486      2.00000
    220      -2.8461      2.00000
    221      -2.8422      2.00000
    222      -2.8378      2.00000
    223      -2.8308      2.00000
    224      -2.8287      2.00000
    225      -2.8192      2.00000
    226      -2.8186      2.00000
    227      -2.8051      2.00000
    228      -2.7921      2.00000
    229      -2.7846      2.00000
    230      -2.7724      2.00000
    231      -2.7640      2.00000
    232      -2.7599      2.00000
    233      -2.7547      2.00000
    234      -2.7500      2.00000
    235      -2.7445      2.00000
    236      -2.7390      2.00000
    237      -2.7337      2.00000
    238      -2.7248      2.00000
    239      -2.7169      2.00000
    240      -2.7073      2.00000
    241      -2.7027      2.00000
    242      -2.6859      2.00000
    243      -2.6726      2.00000
    244      -2.6683      2.00000
    245      -2.6506      2.00000
    246      -2.6434      2.00000
    247      -2.6299      2.00000
    248      -2.6189      2.00000
    249      -2.6065      2.00000
    250      -2.5958      2.00000
    251      -2.5885      2.00000
    252      -2.5799      2.00000
    253      -2.5768      2.00000
    254      -2.5718      2.00000
    255      -2.5655      2.00000
    256      -2.5642      2.00000
    257      -2.5566      2.00000
    258      -2.5528      2.00000
    259      -2.5404      2.00000
    260      -2.5307      2.00000
    261      -2.4277      2.00000
    262      -2.3964      2.00000
    263      -2.2930      2.00000
    264      -2.2492      2.00000
    265      -2.2168      2.00000
    266      -1.7431      2.00000
    267      -1.6770      2.00000
    268      -1.6624      2.00000
    269      -1.5624      2.00000
    270      -1.5050      2.00000
    271      -1.2719      2.03824
    272      -1.1728      1.91692
    273      -1.0218      0.01261
    274      -0.9857     -0.07012
    275      -0.9185     -0.02533
    276      -0.8666     -0.00411
    277      -0.6679     -0.00000
    278      -0.6063     -0.00000
    279      -0.4028     -0.00000
    280       0.0029     -0.00000
    281       0.0393     -0.00000
    282       0.1408     -0.00000
    283       0.1594     -0.00000
    284       0.1851     -0.00000
    285       0.3060     -0.00000
    286       0.3422     -0.00000
    287       0.4502     -0.00000
    288       0.5205     -0.00000
    289       1.0475     -0.00000
    290       1.1463     -0.00000
    291       1.1826     -0.00000
    292       1.2125     -0.00000
    293       1.2510     -0.00000
    294       1.3963     -0.00000
    295       1.4156     -0.00000
    296       1.5168     -0.00000
    297       1.5375     -0.00000
    298       1.8475      0.00000
    299       2.0336      0.00000
    300       2.1916      0.00000
    301       2.2818      0.00000
    302       2.2858      0.00000
    303       2.4873      0.00000
    304       2.5317      0.00000
    305       2.6433      0.00000
    306       2.8848      0.00000
    307       2.9576      0.00000
    308       3.1212      0.00000
    309       3.3425      0.00000
    310       3.4352      0.00000
    311       3.5866      0.00000
    312       3.6209      0.00000
    313       3.6966      0.00000
    314       3.7797      0.00000
    315       3.8155      0.00000
    316       3.9013      0.00000
    317       3.9196      0.00000
    318       4.0081      0.00000
    319       4.2483      0.00000
    320       4.3297      0.00000
    321       4.3510      0.00000
    322       4.3896      0.00000
    323       4.5179      0.00000
    324       4.5530      0.00000
    325       4.5755      0.00000
    326       4.6641      0.00000
    327       4.7100      0.00000
    328       4.7893      0.00000

 k-point     6 :       0.4000    0.2000    0.0000
  band No.  band energies     occupation 
      1     -23.7779      2.00000
      2     -21.6412      2.00000
      3     -11.6435      2.00000
      4      -9.3069      2.00000
      5      -9.0473      2.00000
      6      -8.8610      2.00000
      7      -8.6960      2.00000
      8      -8.4031      2.00000
      9      -8.1601      2.00000
     10      -7.4774      2.00000
     11      -7.3675      2.00000
     12      -7.1756      2.00000
     13      -7.1615      2.00000
     14      -6.7973      2.00000
     15      -6.6510      2.00000
     16      -6.6353      2.00000
     17      -6.4837      2.00000
     18      -6.1142      2.00000
     19      -6.0320      2.00000
     20      -5.9621      2.00000
     21      -5.9533      2.00000
     22      -5.9414      2.00000
     23      -5.8778      2.00000
     24      -5.8573      2.00000
     25      -5.7303      2.00000
     26      -5.7028      2.00000
     27      -5.6767      2.00000
     28      -5.6726      2.00000
     29      -5.6552      2.00000
     30      -5.6409      2.00000
     31      -5.6323      2.00000
     32      -5.6212      2.00000
     33      -5.5326      2.00000
     34      -5.5287      2.00000
     35      -5.3485      2.00000
     36      -5.3202      2.00000
     37      -5.3126      2.00000
     38      -5.3121      2.00000
     39      -5.3015      2.00000
     40      -5.2804      2.00000
     41      -5.2282      2.00000
     42      -5.2097      2.00000
     43      -5.2059      2.00000
     44      -5.1704      2.00000
     45      -5.0881      2.00000
     46      -5.0797      2.00000
     47      -5.0666      2.00000
     48      -5.0533      2.00000
     49      -5.0525      2.00000
     50      -5.0218      2.00000
     51      -4.9462      2.00000
     52      -4.9166      2.00000
     53      -4.8930      2.00000
     54      -4.8886      2.00000
     55      -4.8827      2.00000
     56      -4.8744      2.00000
     57      -4.8574      2.00000
     58      -4.8548      2.00000
     59      -4.8498      2.00000
     60      -4.8447      2.00000
     61      -4.8224      2.00000
     62      -4.8072      2.00000
     63      -4.7763      2.00000
     64      -4.7712      2.00000
     65      -4.7489      2.00000
     66      -4.7444      2.00000
     67      -4.7162      2.00000
     68      -4.7084      2.00000
     69      -4.6845      2.00000
     70      -4.6499      2.00000
     71      -4.6365      2.00000
     72      -4.6256      2.00000
     73      -4.6221      2.00000
     74      -4.6090      2.00000
     75      -4.5950      2.00000
     76      -4.5859      2.00000
     77      -4.5792      2.00000
     78      -4.5645      2.00000
     79      -4.5528      2.00000
     80      -4.5388      2.00000
     81      -4.5329      2.00000
     82      -4.5240      2.00000
     83      -4.4968      2.00000
     84      -4.4916      2.00000
     85      -4.4671      2.00000
     86      -4.4577      2.00000
     87      -4.4214      2.00000
     88      -4.4045      2.00000
     89      -4.3944      2.00000
     90      -4.3753      2.00000
     91      -4.3728      2.00000
     92      -4.3233      2.00000
     93      -4.2799      2.00000
     94      -4.2724      2.00000
     95      -4.2693      2.00000
     96      -4.2670      2.00000
     97      -4.2634      2.00000
     98      -4.2626      2.00000
     99      -4.2481      2.00000
    100      -4.2311      2.00000
    101      -4.2246      2.00000
    102      -4.2051      2.00000
    103      -4.1955      2.00000
    104      -4.1921      2.00000
    105      -4.1693      2.00000
    106      -4.1617      2.00000
    107      -4.1466      2.00000
    108      -4.1386      2.00000
    109      -4.1375      2.00000
    110      -4.1215      2.00000
    111      -4.1203      2.00000
    112      -4.0921      2.00000
    113      -4.0505      2.00000
    114      -4.0378      2.00000
    115      -4.0248      2.00000
    116      -4.0055      2.00000
    117      -4.0047      2.00000
    118      -3.9965      2.00000
    119      -3.9762      2.00000
    120      -3.9585      2.00000
    121      -3.9455      2.00000
    122      -3.9398      2.00000
    123      -3.8980      2.00000
    124      -3.8951      2.00000
    125      -3.8820      2.00000
    126      -3.8740      2.00000
    127      -3.8680      2.00000
    128      -3.8639      2.00000
    129      -3.8590      2.00000
    130      -3.8546      2.00000
    131      -3.8532      2.00000
    132      -3.8478      2.00000
    133      -3.8376      2.00000
    134      -3.8217      2.00000
    135      -3.8069      2.00000
    136      -3.7971      2.00000
    137      -3.7780      2.00000
    138      -3.7728      2.00000
    139      -3.7670      2.00000
    140      -3.7340      2.00000
    141      -3.7319      2.00000
    142      -3.7188      2.00000
    143      -3.7105      2.00000
    144      -3.7047      2.00000
    145      -3.6861      2.00000
    146      -3.6671      2.00000
    147      -3.6508      2.00000
    148      -3.6326      2.00000
    149      -3.6190      2.00000
    150      -3.6112      2.00000
    151      -3.5924      2.00000
    152      -3.5874      2.00000
    153      -3.5770      2.00000
    154      -3.5220      2.00000
    155      -3.4932      2.00000
    156      -3.4747      2.00000
    157      -3.4574      2.00000
    158      -3.4514      2.00000
    159      -3.4425      2.00000
    160      -3.4396      2.00000
    161      -3.4367      2.00000
    162      -3.4287      2.00000
    163      -3.4242      2.00000
    164      -3.4195      2.00000
    165      -3.4155      2.00000
    166      -3.4135      2.00000
    167      -3.3956      2.00000
    168      -3.3797      2.00000
    169      -3.3712      2.00000
    170      -3.3572      2.00000
    171      -3.3525      2.00000
    172      -3.3456      2.00000
    173      -3.3304      2.00000
    174      -3.3175      2.00000
    175      -3.3007      2.00000
    176      -3.2886      2.00000
    177      -3.2780      2.00000
    178      -3.2643      2.00000
    179      -3.2635      2.00000
    180      -3.2578      2.00000
    181      -3.2436      2.00000
    182      -3.2339      2.00000
    183      -3.2184      2.00000
    184      -3.2009      2.00000
    185      -3.1993      2.00000
    186      -3.1751      2.00000
    187      -3.1562      2.00000
    188      -3.1558      2.00000
    189      -3.1522      2.00000
    190      -3.1392      2.00000
    191      -3.1347      2.00000
    192      -3.1105      2.00000
    193      -3.0924      2.00000
    194      -3.0791      2.00000
    195      -3.0736      2.00000
    196      -3.0690      2.00000
    197      -3.0578      2.00000
    198      -3.0132      2.00000
    199      -2.9965      2.00000
    200      -2.9896      2.00000
    201      -2.9714      2.00000
    202      -2.9667      2.00000
    203      -2.9559      2.00000
    204      -2.9467      2.00000
    205      -2.9378      2.00000
    206      -2.9293      2.00000
    207      -2.9237      2.00000
    208      -2.9170      2.00000
    209      -2.9015      2.00000
    210      -2.8955      2.00000
    211      -2.8912      2.00000
    212      -2.8901      2.00000
    213      -2.8854      2.00000
    214      -2.8832      2.00000
    215      -2.8805      2.00000
    216      -2.8782      2.00000
    217      -2.8688      2.00000
    218      -2.8637      2.00000
    219      -2.8603      2.00000
    220      -2.8543      2.00000
    221      -2.8533      2.00000
    222      -2.8483      2.00000
    223      -2.8426      2.00000
    224      -2.8375      2.00000
    225      -2.8256      2.00000
    226      -2.8166      2.00000
    227      -2.8031      2.00000
    228      -2.8001      2.00000
    229      -2.7901      2.00000
    230      -2.7807      2.00000
    231      -2.7743      2.00000
    232      -2.7663      2.00000
    233      -2.7567      2.00000
    234      -2.7521      2.00000
    235      -2.7391      2.00000
    236      -2.7291      2.00000
    237      -2.7172      2.00000
    238      -2.7114      2.00000
    239      -2.6974      2.00000
    240      -2.6853      2.00000
    241      -2.6758      2.00000
    242      -2.6719      2.00000
    243      -2.6705      2.00000
    244      -2.6618      2.00000
    245      -2.6475      2.00000
    246      -2.6375      2.00000
    247      -2.6226      2.00000
    248      -2.6148      2.00000
    249      -2.5987      2.00000
    250      -2.5954      2.00000
    251      -2.5895      2.00000
    252      -2.5886      2.00000
    253      -2.5836      2.00000
    254      -2.5785      2.00000
    255      -2.5761      2.00000
    256      -2.5652      2.00000
    257      -2.5576      2.00000
    258      -2.5528      2.00000
    259      -2.5482      2.00000
    260      -2.4681      2.00000
    261      -2.4027      2.00000
    262      -2.2817      2.00000
    263      -2.2613      2.00000
    264      -2.1441      2.00000
    265      -2.0416      2.00000
    266      -2.0288      2.00000
    267      -1.9744      2.00000
    268      -1.6603      2.00000
    269      -1.6271      2.00000
    270      -1.5687      2.00000
    271      -1.5035      2.00000
    272      -1.4818      2.00000
    273      -1.1043      1.01754
    274      -0.9723     -0.06897
    275      -0.7978     -0.00014
    276      -0.5634     -0.00000
    277      -0.3814     -0.00000
    278      -0.3733     -0.00000
    279      -0.3585     -0.00000
    280      -0.1392     -0.00000
    281      -0.0461     -0.00000
    282      -0.0012     -0.00000
    283       0.0191     -0.00000
    284       0.2037     -0.00000
    285       0.2837     -0.00000
    286       0.4215     -0.00000
    287       0.5369     -0.00000
    288       0.6526     -0.00000
    289       0.8305     -0.00000
    290       0.9630     -0.00000
    291       1.1092     -0.00000
    292       1.1775     -0.00000
    293       1.3672     -0.00000
    294       1.4523     -0.00000
    295       1.5654     -0.00000
    296       1.8308      0.00000
    297       1.8987      0.00000
    298       2.0869      0.00000
    299       2.1216      0.00000
    300       2.1663      0.00000
    301       2.2685      0.00000
    302       2.3382      0.00000
    303       2.3611      0.00000
    304       2.6124      0.00000
    305       2.6532      0.00000
    306       2.9378      0.00000
    307       3.0440      0.00000
    308       3.1041      0.00000
    309       3.2640      0.00000
    310       3.3982      0.00000
    311       3.5312      0.00000
    312       3.6296      0.00000
    313       3.6502      0.00000
    314       3.7162      0.00000
    315       3.7207      0.00000
    316       3.8334      0.00000
    317       3.8799      0.00000
    318       4.0006      0.00000
    319       4.0510      0.00000
    320       4.0838      0.00000
    321       4.1712      0.00000
    322       4.2441      0.00000
    323       4.2676      0.00000
    324       4.3546      0.00000
    325       4.4797      0.00000
    326       4.7046      0.00000
    327       4.7657      0.00000
    328       4.8495      0.00000

 k-point     7 :      -0.4000    0.2000    0.0000
  band No.  band energies     occupation 
      1     -23.7779      2.00000
      2     -21.6412      2.00000
      3     -11.6435      2.00000
      4      -9.3069      2.00000
      5      -9.0473      2.00000
      6      -8.8609      2.00000
      7      -8.6960      2.00000
      8      -8.4031      2.00000
      9      -8.1601      2.00000
     10      -7.4774      2.00000
     11      -7.3675      2.00000
     12      -7.1756      2.00000
     13      -7.1615      2.00000
     14      -6.7973      2.00000
     15      -6.6510      2.00000
     16      -6.6353      2.00000
     17      -6.4837      2.00000
     18      -6.1142      2.00000
     19      -6.0320      2.00000
     20      -5.9620      2.00000
     21      -5.9533      2.00000
     22      -5.9414      2.00000
     23      -5.8778      2.00000
     24      -5.8573      2.00000
     25      -5.7303      2.00000
     26      -5.7028      2.00000
     27      -5.6767      2.00000
     28      -5.6726      2.00000
     29      -5.6552      2.00000
     30      -5.6409      2.00000
     31      -5.6323      2.00000
     32      -5.6212      2.00000
     33      -5.5326      2.00000
     34      -5.5287      2.00000
     35      -5.3485      2.00000
     36      -5.3202      2.00000
     37      -5.3126      2.00000
     38      -5.3121      2.00000
     39      -5.3015      2.00000
     40      -5.2804      2.00000
     41      -5.2282      2.00000
     42      -5.2097      2.00000
     43      -5.2059      2.00000
     44      -5.1704      2.00000
     45      -5.0881      2.00000
     46      -5.0797      2.00000
     47      -5.0666      2.00000
     48      -5.0533      2.00000
     49      -5.0525      2.00000
     50      -5.0218      2.00000
     51      -4.9462      2.00000
     52      -4.9165      2.00000
     53      -4.8930      2.00000
     54      -4.8886      2.00000
     55      -4.8827      2.00000
     56      -4.8745      2.00000
     57      -4.8574      2.00000
     58      -4.8548      2.00000
     59      -4.8498      2.00000
     60      -4.8447      2.00000
     61      -4.8224      2.00000
     62      -4.8071      2.00000
     63      -4.7763      2.00000
     64      -4.7712      2.00000
     65      -4.7489      2.00000
     66      -4.7444      2.00000
     67      -4.7162      2.00000
     68      -4.7084      2.00000
     69      -4.6845      2.00000
     70      -4.6499      2.00000
     71      -4.6365      2.00000
     72      -4.6256      2.00000
     73      -4.6221      2.00000
     74      -4.6090      2.00000
     75      -4.5950      2.00000
     76      -4.5859      2.00000
     77      -4.5792      2.00000
     78      -4.5645      2.00000
     79      -4.5528      2.00000
     80      -4.5388      2.00000
     81      -4.5329      2.00000
     82      -4.5239      2.00000
     83      -4.4967      2.00000
     84      -4.4916      2.00000
     85      -4.4671      2.00000
     86      -4.4577      2.00000
     87      -4.4215      2.00000
     88      -4.4045      2.00000
     89      -4.3944      2.00000
     90      -4.3754      2.00000
     91      -4.3728      2.00000
     92      -4.3233      2.00000
     93      -4.2799      2.00000
     94      -4.2724      2.00000
     95      -4.2694      2.00000
     96      -4.2670      2.00000
     97      -4.2634      2.00000
     98      -4.2626      2.00000
     99      -4.2481      2.00000
    100      -4.2311      2.00000
    101      -4.2245      2.00000
    102      -4.2051      2.00000
    103      -4.1955      2.00000
    104      -4.1921      2.00000
    105      -4.1693      2.00000
    106      -4.1617      2.00000
    107      -4.1466      2.00000
    108      -4.1386      2.00000
    109      -4.1375      2.00000
    110      -4.1215      2.00000
    111      -4.1203      2.00000
    112      -4.0921      2.00000
    113      -4.0505      2.00000
    114      -4.0378      2.00000
    115      -4.0248      2.00000
    116      -4.0055      2.00000
    117      -4.0047      2.00000
    118      -3.9965      2.00000
    119      -3.9762      2.00000
    120      -3.9585      2.00000
    121      -3.9455      2.00000
    122      -3.9398      2.00000
    123      -3.8980      2.00000
    124      -3.8952      2.00000
    125      -3.8820      2.00000
    126      -3.8740      2.00000
    127      -3.8679      2.00000
    128      -3.8639      2.00000
    129      -3.8590      2.00000
    130      -3.8546      2.00000
    131      -3.8532      2.00000
    132      -3.8478      2.00000
    133      -3.8376      2.00000
    134      -3.8217      2.00000
    135      -3.8069      2.00000
    136      -3.7971      2.00000
    137      -3.7780      2.00000
    138      -3.7728      2.00000
    139      -3.7670      2.00000
    140      -3.7340      2.00000
    141      -3.7319      2.00000
    142      -3.7188      2.00000
    143      -3.7105      2.00000
    144      -3.7047      2.00000
    145      -3.6861      2.00000
    146      -3.6671      2.00000
    147      -3.6508      2.00000
    148      -3.6326      2.00000
    149      -3.6190      2.00000
    150      -3.6112      2.00000
    151      -3.5923      2.00000
    152      -3.5874      2.00000
    153      -3.5770      2.00000
    154      -3.5220      2.00000
    155      -3.4932      2.00000
    156      -3.4747      2.00000
    157      -3.4574      2.00000
    158      -3.4514      2.00000
    159      -3.4425      2.00000
    160      -3.4397      2.00000
    161      -3.4367      2.00000
    162      -3.4287      2.00000
    163      -3.4242      2.00000
    164      -3.4195      2.00000
    165      -3.4154      2.00000
    166      -3.4135      2.00000
    167      -3.3956      2.00000
    168      -3.3797      2.00000
    169      -3.3712      2.00000
    170      -3.3572      2.00000
    171      -3.3525      2.00000
    172      -3.3456      2.00000
    173      -3.3304      2.00000
    174      -3.3175      2.00000
    175      -3.3007      2.00000
    176      -3.2886      2.00000
    177      -3.2780      2.00000
    178      -3.2643      2.00000
    179      -3.2635      2.00000
    180      -3.2578      2.00000
    181      -3.2436      2.00000
    182      -3.2339      2.00000
    183      -3.2184      2.00000
    184      -3.2009      2.00000
    185      -3.1993      2.00000
    186      -3.1751      2.00000
    187      -3.1562      2.00000
    188      -3.1558      2.00000
    189      -3.1522      2.00000
    190      -3.1392      2.00000
    191      -3.1347      2.00000
    192      -3.1105      2.00000
    193      -3.0924      2.00000
    194      -3.0791      2.00000
    195      -3.0736      2.00000
    196      -3.0690      2.00000
    197      -3.0578      2.00000
    198      -3.0132      2.00000
    199      -2.9965      2.00000
    200      -2.9896      2.00000
    201      -2.9714      2.00000
    202      -2.9667      2.00000
    203      -2.9559      2.00000
    204      -2.9467      2.00000
    205      -2.9378      2.00000
    206      -2.9293      2.00000
    207      -2.9237      2.00000
    208      -2.9170      2.00000
    209      -2.9015      2.00000
    210      -2.8955      2.00000
    211      -2.8911      2.00000
    212      -2.8901      2.00000
    213      -2.8854      2.00000
    214      -2.8832      2.00000
    215      -2.8805      2.00000
    216      -2.8782      2.00000
    217      -2.8688      2.00000
    218      -2.8637      2.00000
    219      -2.8603      2.00000
    220      -2.8543      2.00000
    221      -2.8533      2.00000
    222      -2.8483      2.00000
    223      -2.8426      2.00000
    224      -2.8375      2.00000
    225      -2.8256      2.00000
    226      -2.8166      2.00000
    227      -2.8031      2.00000
    228      -2.8001      2.00000
    229      -2.7901      2.00000
    230      -2.7807      2.00000
    231      -2.7743      2.00000
    232      -2.7664      2.00000
    233      -2.7567      2.00000
    234      -2.7521      2.00000
    235      -2.7391      2.00000
    236      -2.7291      2.00000
    237      -2.7172      2.00000
    238      -2.7114      2.00000
    239      -2.6974      2.00000
    240      -2.6853      2.00000
    241      -2.6758      2.00000
    242      -2.6719      2.00000
    243      -2.6705      2.00000
    244      -2.6618      2.00000
    245      -2.6475      2.00000
    246      -2.6375      2.00000
    247      -2.6226      2.00000
    248      -2.6148      2.00000
    249      -2.5987      2.00000
    250      -2.5954      2.00000
    251      -2.5896      2.00000
    252      -2.5886      2.00000
    253      -2.5836      2.00000
    254      -2.5785      2.00000
    255      -2.5761      2.00000
    256      -2.5652      2.00000
    257      -2.5576      2.00000
    258      -2.5528      2.00000
    259      -2.5482      2.00000
    260      -2.4680      2.00000
    261      -2.4027      2.00000
    262      -2.2817      2.00000
    263      -2.2613      2.00000
    264      -2.1441      2.00000
    265      -2.0416      2.00000
    266      -2.0288      2.00000
    267      -1.9744      2.00000
    268      -1.6603      2.00000
    269      -1.6271      2.00000
    270      -1.5687      2.00000
    271      -1.5035      2.00000
    272      -1.4818      2.00000
    273      -1.1042      1.01698
    274      -0.9724     -0.06898
    275      -0.7978     -0.00014
    276      -0.5634     -0.00000
    277      -0.3814     -0.00000
    278      -0.3733     -0.00000
    279      -0.3585     -0.00000
    280      -0.1392     -0.00000
    281      -0.0461     -0.00000
    282      -0.0012     -0.00000
    283       0.0191     -0.00000
    284       0.2037     -0.00000
    285       0.2837     -0.00000
    286       0.4215     -0.00000
    287       0.5369     -0.00000
    288       0.6526     -0.00000
    289       0.8304     -0.00000
    290       0.9630     -0.00000
    291       1.1092     -0.00000
    292       1.1775     -0.00000
    293       1.3672     -0.00000
    294       1.4523     -0.00000
    295       1.5655     -0.00000
    296       1.8308      0.00000
    297       1.8986      0.00000
    298       2.0867      0.00000
    299       2.1215      0.00000
    300       2.1663      0.00000
    301       2.2685      0.00000
    302       2.3382      0.00000
    303       2.3611      0.00000
    304       2.6124      0.00000
    305       2.6533      0.00000
    306       2.9377      0.00000
    307       3.0440      0.00000
    308       3.1041      0.00000
    309       3.2641      0.00000
    310       3.3982      0.00000
    311       3.5312      0.00000
    312       3.6295      0.00000
    313       3.6502      0.00000
    314       3.7162      0.00000
    315       3.7207      0.00000
    316       3.8334      0.00000
    317       3.8799      0.00000
    318       4.0006      0.00000
    319       4.0510      0.00000
    320       4.0838      0.00000
    321       4.1712      0.00000
    322       4.2440      0.00000
    323       4.2676      0.00000
    324       4.3546      0.00000
    325       4.4797      0.00000
    326       4.6989      0.00000
    327       4.7522      0.00000
    328       4.8663      0.00000

 k-point     8 :      -0.2000    0.2000    0.0000
  band No.  band energies     occupation 
      1     -23.7780      2.00000
      2     -21.6412      2.00000
      3     -11.6435      2.00000
      4      -9.4659      2.00000
      5      -8.8751      2.00000
      6      -8.7177      2.00000
      7      -8.6597      2.00000
      8      -8.5434      2.00000
      9      -7.8316      2.00000
     10      -7.7252      2.00000
     11      -7.4953      2.00000
     12      -7.4710      2.00000
     13      -6.9634      2.00000
     14      -6.9013      2.00000
     15      -6.8923      2.00000
     16      -6.4457      2.00000
     17      -6.2565      2.00000
     18      -6.2482      2.00000
     19      -6.2118      2.00000
     20      -6.0129      2.00000
     21      -5.9770      2.00000
     22      -5.8115      2.00000
     23      -5.7779      2.00000
     24      -5.7639      2.00000
     25      -5.7326      2.00000
     26      -5.7080      2.00000
     27      -5.7032      2.00000
     28      -5.6616      2.00000
     29      -5.6205      2.00000
     30      -5.6141      2.00000
     31      -5.6034      2.00000
     32      -5.4946      2.00000
     33      -5.4625      2.00000
     34      -5.4216      2.00000
     35      -5.3938      2.00000
     36      -5.3585      2.00000
     37      -5.3019      2.00000
     38      -5.2957      2.00000
     39      -5.2910      2.00000
     40      -5.2550      2.00000
     41      -5.2465      2.00000
     42      -5.2253      2.00000
     43      -5.1627      2.00000
     44      -5.1434      2.00000
     45      -5.1102      2.00000
     46      -5.0858      2.00000
     47      -5.0512      2.00000
     48      -5.0391      2.00000
     49      -5.0335      2.00000
     50      -5.0189      2.00000
     51      -5.0078      2.00000
     52      -4.9984      2.00000
     53      -4.9614      2.00000
     54      -4.9455      2.00000
     55      -4.9419      2.00000
     56      -4.9347      2.00000
     57      -4.9262      2.00000
     58      -4.8700      2.00000
     59      -4.8506      2.00000
     60      -4.8329      2.00000
     61      -4.8180      2.00000
     62      -4.7920      2.00000
     63      -4.7675      2.00000
     64      -4.7615      2.00000
     65      -4.7425      2.00000
     66      -4.7358      2.00000
     67      -4.7289      2.00000
     68      -4.7184      2.00000
     69      -4.7013      2.00000
     70      -4.6770      2.00000
     71      -4.6635      2.00000
     72      -4.6536      2.00000
     73      -4.6457      2.00000
     74      -4.6284      2.00000
     75      -4.6084      2.00000
     76      -4.5760      2.00000
     77      -4.5489      2.00000
     78      -4.5445      2.00000
     79      -4.5283      2.00000
     80      -4.5156      2.00000
     81      -4.4987      2.00000
     82      -4.4895      2.00000
     83      -4.4456      2.00000
     84      -4.4426      2.00000
     85      -4.4287      2.00000
     86      -4.4070      2.00000
     87      -4.3944      2.00000
     88      -4.3856      2.00000
     89      -4.3304      2.00000
     90      -4.3194      2.00000
     91      -4.3106      2.00000
     92      -4.3036      2.00000
     93      -4.2969      2.00000
     94      -4.2908      2.00000
     95      -4.2762      2.00000
     96      -4.2700      2.00000
     97      -4.2645      2.00000
     98      -4.2594      2.00000
     99      -4.2455      2.00000
    100      -4.2427      2.00000
    101      -4.2375      2.00000
    102      -4.2281      2.00000
    103      -4.2134      2.00000
    104      -4.2050      2.00000
    105      -4.2041      2.00000
    106      -4.1937      2.00000
    107      -4.1834      2.00000
    108      -4.1427      2.00000
    109      -4.1333      2.00000
    110      -4.1156      2.00000
    111      -4.0646      2.00000
    112      -4.0618      2.00000
    113      -4.0543      2.00000
    114      -4.0488      2.00000
    115      -4.0421      2.00000
    116      -4.0303      2.00000
    117      -4.0148      2.00000
    118      -3.9950      2.00000
    119      -3.9730      2.00000
    120      -3.9487      2.00000
    121      -3.9357      2.00000
    122      -3.9267      2.00000
    123      -3.9174      2.00000
    124      -3.9120      2.00000
    125      -3.9056      2.00000
    126      -3.8989      2.00000
    127      -3.8885      2.00000
    128      -3.8792      2.00000
    129      -3.8760      2.00000
    130      -3.8735      2.00000
    131      -3.8658      2.00000
    132      -3.8619      2.00000
    133      -3.8548      2.00000
    134      -3.8289      2.00000
    135      -3.8250      2.00000
    136      -3.7741      2.00000
    137      -3.7712      2.00000
    138      -3.7659      2.00000
    139      -3.7417      2.00000
    140      -3.7313      2.00000
    141      -3.7160      2.00000
    142      -3.6963      2.00000
    143      -3.6929      2.00000
    144      -3.6864      2.00000
    145      -3.6806      2.00000
    146      -3.6398      2.00000
    147      -3.6287      2.00000
    148      -3.6235      2.00000
    149      -3.6170      2.00000
    150      -3.5991      2.00000
    151      -3.5967      2.00000
    152      -3.5861      2.00000
    153      -3.5521      2.00000
    154      -3.5474      2.00000
    155      -3.5067      2.00000
    156      -3.4996      2.00000
    157      -3.4880      2.00000
    158      -3.4822      2.00000
    159      -3.4747      2.00000
    160      -3.4591      2.00000
    161      -3.4536      2.00000
    162      -3.4458      2.00000
    163      -3.4256      2.00000
    164      -3.4230      2.00000
    165      -3.4155      2.00000
    166      -3.4077      2.00000
    167      -3.3963      2.00000
    168      -3.3900      2.00000
    169      -3.3739      2.00000
    170      -3.3619      2.00000
    171      -3.3484      2.00000
    172      -3.3320      2.00000
    173      -3.3292      2.00000
    174      -3.3139      2.00000
    175      -3.3038      2.00000
    176      -3.2757      2.00000
    177      -3.2647      2.00000
    178      -3.2610      2.00000
    179      -3.2549      2.00000
    180      -3.2518      2.00000
    181      -3.2414      2.00000
    182      -3.2301      2.00000
    183      -3.2213      2.00000
    184      -3.2055      2.00000
    185      -3.1989      2.00000
    186      -3.1949      2.00000
    187      -3.1907      2.00000
    188      -3.1841      2.00000
    189      -3.1605      2.00000
    190      -3.1530      2.00000
    191      -3.1070      2.00000
    192      -3.0895      2.00000
    193      -3.0666      2.00000
    194      -3.0535      2.00000
    195      -3.0379      2.00000
    196      -3.0300      2.00000
    197      -3.0146      2.00000
    198      -3.0104      2.00000
    199      -3.0065      2.00000
    200      -2.9953      2.00000
    201      -2.9842      2.00000
    202      -2.9784      2.00000
    203      -2.9687      2.00000
    204      -2.9604      2.00000
    205      -2.9534      2.00000
    206      -2.9509      2.00000
    207      -2.9441      2.00000
    208      -2.9338      2.00000
    209      -2.9153      2.00000
    210      -2.9113      2.00000
    211      -2.9057      2.00000
    212      -2.9015      2.00000
    213      -2.8963      2.00000
    214      -2.8913      2.00000
    215      -2.8865      2.00000
    216      -2.8713      2.00000
    217      -2.8661      2.00000
    218      -2.8566      2.00000
    219      -2.8486      2.00000
    220      -2.8461      2.00000
    221      -2.8422      2.00000
    222      -2.8379      2.00000
    223      -2.8308      2.00000
    224      -2.8287      2.00000
    225      -2.8192      2.00000
    226      -2.8186      2.00000
    227      -2.8051      2.00000
    228      -2.7921      2.00000
    229      -2.7846      2.00000
    230      -2.7724      2.00000
    231      -2.7640      2.00000
    232      -2.7599      2.00000
    233      -2.7547      2.00000
    234      -2.7500      2.00000
    235      -2.7445      2.00000
    236      -2.7391      2.00000
    237      -2.7337      2.00000
    238      -2.7248      2.00000
    239      -2.7169      2.00000
    240      -2.7073      2.00000
    241      -2.7027      2.00000
    242      -2.6859      2.00000
    243      -2.6726      2.00000
    244      -2.6683      2.00000
    245      -2.6506      2.00000
    246      -2.6434      2.00000
    247      -2.6299      2.00000
    248      -2.6189      2.00000
    249      -2.6065      2.00000
    250      -2.5958      2.00000
    251      -2.5886      2.00000
    252      -2.5799      2.00000
    253      -2.5768      2.00000
    254      -2.5718      2.00000
    255      -2.5655      2.00000
    256      -2.5642      2.00000
    257      -2.5566      2.00000
    258      -2.5528      2.00000
    259      -2.5404      2.00000
    260      -2.5307      2.00000
    261      -2.4277      2.00000
    262      -2.3964      2.00000
    263      -2.2930      2.00000
    264      -2.2492      2.00000
    265      -2.2168      2.00000
    266      -1.7431      2.00000
    267      -1.6770      2.00000
    268      -1.6624      2.00000
    269      -1.5624      2.00000
    270      -1.5050      2.00000
    271      -1.2719      2.03824
    272      -1.1729      1.91702
    273      -1.0218      0.01261
    274      -0.9857     -0.07011
    275      -0.9184     -0.02530
    276      -0.8666     -0.00412
    277      -0.6679     -0.00000
    278      -0.6064     -0.00000
    279      -0.4028     -0.00000
    280       0.0029     -0.00000
    281       0.0393     -0.00000
    282       0.1408     -0.00000
    283       0.1594     -0.00000
    284       0.1851     -0.00000
    285       0.3060     -0.00000
    286       0.3422     -0.00000
    287       0.4502     -0.00000
    288       0.5206     -0.00000
    289       1.0475     -0.00000
    290       1.1463     -0.00000
    291       1.1826     -0.00000
    292       1.2125     -0.00000
    293       1.2510     -0.00000
    294       1.3963     -0.00000
    295       1.4157     -0.00000
    296       1.5168     -0.00000
    297       1.5375     -0.00000
    298       1.8475      0.00000
    299       2.0336      0.00000
    300       2.1917      0.00000
    301       2.2817      0.00000
    302       2.2857      0.00000
    303       2.4872      0.00000
    304       2.5317      0.00000
    305       2.6433      0.00000
    306       2.8848      0.00000
    307       2.9576      0.00000
    308       3.1211      0.00000
    309       3.3425      0.00000
    310       3.4352      0.00000
    311       3.5866      0.00000
    312       3.6209      0.00000
    313       3.6966      0.00000
    314       3.7797      0.00000
    315       3.8155      0.00000
    316       3.9013      0.00000
    317       3.9196      0.00000
    318       4.0081      0.00000
    319       4.2483      0.00000
    320       4.3297      0.00000
    321       4.3510      0.00000
    322       4.3896      0.00000
    323       4.5178      0.00000
    324       4.5526      0.00000
    325       4.5753      0.00000
    326       4.6660      0.00000
    327       4.7099      0.00000
    328       4.7927      0.00000

 k-point     9 :       0.0000    0.4000    0.0000
  band No.  band energies     occupation 
      1     -23.7779      2.00000
      2     -21.6412      2.00000
      3     -11.6433      2.00000
      4      -9.3403      2.00000
      5      -9.0547      2.00000
      6      -8.8196      2.00000
      7      -8.6988      2.00000
      8      -8.0712      2.00000
      9      -8.0542      2.00000
     10      -7.7970      2.00000
     11      -7.7778      2.00000
     12      -7.4697      2.00000
     13      -6.9502      2.00000
     14      -6.7778      2.00000
     15      -6.5353      2.00000
     16      -6.4181      2.00000
     17      -6.2197      2.00000
     18      -6.2094      2.00000
     19      -6.1114      2.00000
     20      -6.1036      2.00000
     21      -5.9491      2.00000
     22      -5.9393      2.00000
     23      -5.8786      2.00000
     24      -5.8714      2.00000
     25      -5.7444      2.00000
     26      -5.7263      2.00000
     27      -5.7107      2.00000
     28      -5.6951      2.00000
     29      -5.5755      2.00000
     30      -5.5553      2.00000
     31      -5.5325      2.00000
     32      -5.4581      2.00000
     33      -5.4517      2.00000
     34      -5.4046      2.00000
     35      -5.3938      2.00000
     36      -5.3933      2.00000
     37      -5.3758      2.00000
     38      -5.3695      2.00000
     39      -5.2447      2.00000
     40      -5.2421      2.00000
     41      -5.2333      2.00000
     42      -5.2182      2.00000
     43      -5.1495      2.00000
     44      -5.1296      2.00000
     45      -5.1285      2.00000
     46      -5.1170      2.00000
     47      -5.0948      2.00000
     48      -5.0905      2.00000
     49      -5.0867      2.00000
     50      -5.0720      2.00000
     51      -5.0666      2.00000
     52      -5.0533      2.00000
     53      -5.0401      2.00000
     54      -5.0353      2.00000
     55      -5.0241      2.00000
     56      -4.9681      2.00000
     57      -4.9206      2.00000
     58      -4.8771      2.00000
     59      -4.8350      2.00000
     60      -4.8231      2.00000
     61      -4.7935      2.00000
     62      -4.7600      2.00000
     63      -4.7453      2.00000
     64      -4.7206      2.00000
     65      -4.7142      2.00000
     66      -4.6980      2.00000
     67      -4.6847      2.00000
     68      -4.6775      2.00000
     69      -4.6642      2.00000
     70      -4.6637      2.00000
     71      -4.6554      2.00000
     72      -4.6432      2.00000
     73      -4.6380      2.00000
     74      -4.6280      2.00000
     75      -4.6185      2.00000
     76      -4.6013      2.00000
     77      -4.5771      2.00000
     78      -4.5443      2.00000
     79      -4.5264      2.00000
     80      -4.5193      2.00000
     81      -4.4504      2.00000
     82      -4.4346      2.00000
     83      -4.4333      2.00000
     84      -4.4141      2.00000
     85      -4.3712      2.00000
     86      -4.3662      2.00000
     87      -4.3628      2.00000
     88      -4.3624      2.00000
     89      -4.3452      2.00000
     90      -4.3400      2.00000
     91      -4.3256      2.00000
     92      -4.3205      2.00000
     93      -4.3091      2.00000
     94      -4.3053      2.00000
     95      -4.3020      2.00000
     96      -4.2877      2.00000
     97      -4.2851      2.00000
     98      -4.2734      2.00000
     99      -4.2677      2.00000
    100      -4.2337      2.00000
    101      -4.2262      2.00000
    102      -4.2256      2.00000
    103      -4.2244      2.00000
    104      -4.2014      2.00000
    105      -4.1992      2.00000
    106      -4.1856      2.00000
    107      -4.1781      2.00000
    108      -4.1754      2.00000
    109      -4.1650      2.00000
    110      -4.1123      2.00000
    111      -4.1022      2.00000
    112      -4.0221      2.00000
    113      -4.0135      2.00000
    114      -3.9976      2.00000
    115      -3.9682      2.00000
    116      -3.9617      2.00000
    117      -3.9577      2.00000
    118      -3.9568      2.00000
    119      -3.9504      2.00000
    120      -3.9466      2.00000
    121      -3.9446      2.00000
    122      -3.9259      2.00000
    123      -3.9238      2.00000
    124      -3.9207      2.00000
    125      -3.9070      2.00000
    126      -3.8944      2.00000
    127      -3.8869      2.00000
    128      -3.8859      2.00000
    129      -3.8630      2.00000
    130      -3.8575      2.00000
    131      -3.8562      2.00000
    132      -3.8423      2.00000
    133      -3.8399      2.00000
    134      -3.8274      2.00000
    135      -3.8230      2.00000
    136      -3.8199      2.00000
    137      -3.8127      2.00000
    138      -3.8053      2.00000
    139      -3.7928      2.00000
    140      -3.7814      2.00000
    141      -3.7471      2.00000
    142      -3.7416      2.00000
    143      -3.7409      2.00000
    144      -3.7341      2.00000
    145      -3.7216      2.00000
    146      -3.6258      2.00000
    147      -3.6230      2.00000
    148      -3.6176      2.00000
    149      -3.6147      2.00000
    150      -3.5957      2.00000
    151      -3.5931      2.00000
    152      -3.5594      2.00000
    153      -3.5576      2.00000
    154      -3.5305      2.00000
    155      -3.5287      2.00000
    156      -3.5110      2.00000
    157      -3.5070      2.00000
    158      -3.5001      2.00000
    159      -3.4856      2.00000
    160      -3.4747      2.00000
    161      -3.4684      2.00000
    162      -3.4349      2.00000
    163      -3.4067      2.00000
    164      -3.3971      2.00000
    165      -3.3820      2.00000
    166      -3.3814      2.00000
    167      -3.3681      2.00000
    168      -3.3495      2.00000
    169      -3.3388      2.00000
    170      -3.3089      2.00000
    171      -3.3060      2.00000
    172      -3.2989      2.00000
    173      -3.2859      2.00000
    174      -3.2827      2.00000
    175      -3.2818      2.00000
    176      -3.2770      2.00000
    177      -3.2483      2.00000
    178      -3.2416      2.00000
    179      -3.2380      2.00000
    180      -3.2345      2.00000
    181      -3.2291      2.00000
    182      -3.2182      2.00000
    183      -3.2111      2.00000
    184      -3.1891      2.00000
    185      -3.1785      2.00000
    186      -3.1754      2.00000
    187      -3.1622      2.00000
    188      -3.1350      2.00000
    189      -3.1219      2.00000
    190      -3.1171      2.00000
    191      -3.1073      2.00000
    192      -3.0822      2.00000
    193      -3.0578      2.00000
    194      -3.0235      2.00000
    195      -3.0121      2.00000
    196      -3.0025      2.00000
    197      -2.9860      2.00000
    198      -2.9773      2.00000
    199      -2.9706      2.00000
    200      -2.9644      2.00000
    201      -2.9566      2.00000
    202      -2.9557      2.00000
    203      -2.9514      2.00000
    204      -2.9430      2.00000
    205      -2.9401      2.00000
    206      -2.9367      2.00000
    207      -2.9295      2.00000
    208      -2.9262      2.00000
    209      -2.9183      2.00000
    210      -2.9138      2.00000
    211      -2.9074      2.00000
    212      -2.8993      2.00000
    213      -2.8811      2.00000
    214      -2.8769      2.00000
    215      -2.8752      2.00000
    216      -2.8615      2.00000
    217      -2.8523      2.00000
    218      -2.8441      2.00000
    219      -2.8431      2.00000
    220      -2.8228      2.00000
    221      -2.8191      2.00000
    222      -2.8179      2.00000
    223      -2.8017      2.00000
    224      -2.7983      2.00000
    225      -2.7937      2.00000
    226      -2.7767      2.00000
    227      -2.7753      2.00000
    228      -2.7724      2.00000
    229      -2.7627      2.00000
    230      -2.7605      2.00000
    231      -2.7583      2.00000
    232      -2.7539      2.00000
    233      -2.7505      2.00000
    234      -2.7443      2.00000
    235      -2.7390      2.00000
    236      -2.7365      2.00000
    237      -2.7294      2.00000
    238      -2.7153      2.00000
    239      -2.7100      2.00000
    240      -2.7097      2.00000
    241      -2.7038      2.00000
    242      -2.6997      2.00000
    243      -2.6915      2.00000
    244      -2.6848      2.00000
    245      -2.6842      2.00000
    246      -2.6751      2.00000
    247      -2.6447      2.00000
    248      -2.6447      2.00000
    249      -2.6336      2.00000
    250      -2.6231      2.00000
    251      -2.6122      2.00000
    252      -2.6077      2.00000
    253      -2.5899      2.00000
    254      -2.5787      2.00000
    255      -2.5785      2.00000
    256      -2.5551      2.00000
    257      -2.5507      2.00000
    258      -2.5411      2.00000
    259      -2.5382      2.00000
    260      -2.5026      2.00000
    261      -2.4603      2.00000
    262      -2.4109      2.00000
    263      -2.3105      2.00000
    264      -2.2451      2.00000
    265      -2.2344      2.00000
    266      -2.1737      2.00000
    267      -2.1255      2.00000
    268      -2.0956      2.00000
    269      -1.6355      2.00000
    270      -1.4759      2.00000
    271      -1.4665      2.00000
    272      -1.4068      2.00015
    273      -1.1191      1.26494
    274      -1.1092      1.10070
    275      -1.0802      0.62112
    276      -0.7228     -0.00000
    277      -0.6583     -0.00000
    278      -0.4788     -0.00000
    279      -0.2654     -0.00000
    280      -0.0568     -0.00000
    281      -0.0106     -0.00000
    282       0.0288     -0.00000
    283       0.2854     -0.00000
    284       0.5948     -0.00000
    285       0.6431     -0.00000
    286       0.6510     -0.00000
    287       0.6596     -0.00000
    288       0.7943     -0.00000
    289       0.8170     -0.00000
    290       0.8348     -0.00000
    291       0.9208     -0.00000
    292       0.9705     -0.00000
    293       1.2460     -0.00000
    294       1.3180     -0.00000
    295       1.4377     -0.00000
    296       1.7304      0.00000
    297       1.8576      0.00000
    298       2.0588      0.00000
    299       2.0733      0.00000
    300       2.1682      0.00000
    301       2.3087      0.00000
    302       2.3683      0.00000
    303       2.5864      0.00000
    304       2.6388      0.00000
    305       2.6891      0.00000
    306       2.7834      0.00000
    307       3.0593      0.00000
    308       3.1952      0.00000
    309       3.3499      0.00000
    310       3.4713      0.00000
    311       3.5137      0.00000
    312       3.5417      0.00000
    313       3.8080      0.00000
    314       3.8159      0.00000
    315       3.8386      0.00000
    316       4.0543      0.00000
    317       4.0989      0.00000
    318       4.1487      0.00000
    319       4.2129      0.00000
    320       4.3339      0.00000
    321       4.3455      0.00000
    322       4.3817      0.00000
    323       4.4160      0.00000
    324       4.4341      0.00000
    325       4.4607      0.00000
    326       4.4918      0.00000
    327       4.5522      0.00000
    328       4.6448      0.00000

 k-point    10 :       0.2000    0.4000    0.0000
  band No.  band energies     occupation 
      1     -23.7779      2.00000
      2     -21.6412      2.00000
      3     -11.6433      2.00000
      4      -9.2880      2.00000
      5      -9.0093      2.00000
      6      -8.8171      2.00000
      7      -8.7002      2.00000
      8      -8.4960      2.00000
      9      -8.2116      2.00000
     10      -7.5642      2.00000
     11      -7.4713      2.00000
     12      -7.2951      2.00000
     13      -6.9140      2.00000
     14      -6.7422      2.00000
     15      -6.5005      2.00000
     16      -6.4381      2.00000
     17      -6.3910      2.00000
     18      -6.2915      2.00000
     19      -6.1093      2.00000
     20      -6.0715      2.00000
     21      -6.0548      2.00000
     22      -5.9953      2.00000
     23      -5.8978      2.00000
     24      -5.8456      2.00000
     25      -5.8314      2.00000
     26      -5.6814      2.00000
     27      -5.6696      2.00000
     28      -5.6461      2.00000
     29      -5.5975      2.00000
     30      -5.5466      2.00000
     31      -5.5318      2.00000
     32      -5.5008      2.00000
     33      -5.4924      2.00000
     34      -5.4349      2.00000
     35      -5.3952      2.00000
     36      -5.3713      2.00000
     37      -5.3362      2.00000
     38      -5.3103      2.00000
     39      -5.2956      2.00000
     40      -5.2875      2.00000
     41      -5.2431      2.00000
     42      -5.2375      2.00000
     43      -5.2348      2.00000
     44      -5.1868      2.00000
     45      -5.1561      2.00000
     46      -5.1496      2.00000
     47      -5.1392      2.00000
     48      -5.1108      2.00000
     49      -5.0520      2.00000
     50      -5.0137      2.00000
     51      -4.9959      2.00000
     52      -4.9694      2.00000
     53      -4.9614      2.00000
     54      -4.9541      2.00000
     55      -4.9510      2.00000
     56      -4.9292      2.00000
     57      -4.9113      2.00000
     58      -4.8937      2.00000
     59      -4.8705      2.00000
     60      -4.8106      2.00000
     61      -4.7680      2.00000
     62      -4.7507      2.00000
     63      -4.7471      2.00000
     64      -4.7361      2.00000
     65      -4.7266      2.00000
     66      -4.7108      2.00000
     67      -4.7085      2.00000
     68      -4.6987      2.00000
     69      -4.6921      2.00000
     70      -4.6549      2.00000
     71      -4.6502      2.00000
     72      -4.6275      2.00000
     73      -4.6127      2.00000
     74      -4.6115      2.00000
     75      -4.6047      2.00000
     76      -4.5899      2.00000
     77      -4.5670      2.00000
     78      -4.5399      2.00000
     79      -4.5197      2.00000
     80      -4.5052      2.00000
     81      -4.4743      2.00000
     82      -4.4570      2.00000
     83      -4.4466      2.00000
     84      -4.4404      2.00000
     85      -4.4200      2.00000
     86      -4.4168      2.00000
     87      -4.4089      2.00000
     88      -4.3827      2.00000
     89      -4.3651      2.00000
     90      -4.3607      2.00000
     91      -4.3494      2.00000
     92      -4.3385      2.00000
     93      -4.3307      2.00000
     94      -4.3227      2.00000
     95      -4.3056      2.00000
     96      -4.2880      2.00000
     97      -4.2798      2.00000
     98      -4.2722      2.00000
     99      -4.2602      2.00000
    100      -4.2508      2.00000
    101      -4.2402      2.00000
    102      -4.2253      2.00000
    103      -4.2078      2.00000
    104      -4.2070      2.00000
    105      -4.1804      2.00000
    106      -4.1652      2.00000
    107      -4.1585      2.00000
    108      -4.1514      2.00000
    109      -4.1209      2.00000
    110      -4.1094      2.00000
    111      -4.1031      2.00000
    112      -4.0918      2.00000
    113      -4.0507      2.00000
    114      -4.0018      2.00000
    115      -3.9854      2.00000
    116      -3.9800      2.00000
    117      -3.9725      2.00000
    118      -3.9597      2.00000
    119      -3.9519      2.00000
    120      -3.9464      2.00000
    121      -3.9453      2.00000
    122      -3.9283      2.00000
    123      -3.9237      2.00000
    124      -3.9191      2.00000
    125      -3.9118      2.00000
    126      -3.9003      2.00000
    127      -3.8852      2.00000
    128      -3.8700      2.00000
    129      -3.8533      2.00000
    130      -3.8504      2.00000
    131      -3.8347      2.00000
    132      -3.8293      2.00000
    133      -3.8253      2.00000
    134      -3.8210      2.00000
    135      -3.8146      2.00000
    136      -3.8110      2.00000
    137      -3.8023      2.00000
    138      -3.7795      2.00000
    139      -3.7737      2.00000
    140      -3.7434      2.00000
    141      -3.7260      2.00000
    142      -3.7111      2.00000
    143      -3.7052      2.00000
    144      -3.6845      2.00000
    145      -3.6752      2.00000
    146      -3.6684      2.00000
    147      -3.6649      2.00000
    148      -3.6589      2.00000
    149      -3.5969      2.00000
    150      -3.5682      2.00000
    151      -3.5669      2.00000
    152      -3.5460      2.00000
    153      -3.5399      2.00000
    154      -3.5343      2.00000
    155      -3.5156      2.00000
    156      -3.4930      2.00000
    157      -3.4908      2.00000
    158      -3.4749      2.00000
    159      -3.4622      2.00000
    160      -3.4399      2.00000
    161      -3.4297      2.00000
    162      -3.4249      2.00000
    163      -3.4158      2.00000
    164      -3.4030      2.00000
    165      -3.3885      2.00000
    166      -3.3856      2.00000
    167      -3.3644      2.00000
    168      -3.3558      2.00000
    169      -3.3538      2.00000
    170      -3.3464      2.00000
    171      -3.3349      2.00000
    172      -3.3180      2.00000
    173      -3.3134      2.00000
    174      -3.2888      2.00000
    175      -3.2820      2.00000
    176      -3.2539      2.00000
    177      -3.2517      2.00000
    178      -3.2322      2.00000
    179      -3.2242      2.00000
    180      -3.2235      2.00000
    181      -3.2205      2.00000
    182      -3.2110      2.00000
    183      -3.2087      2.00000
    184      -3.2078      2.00000
    185      -3.1895      2.00000
    186      -3.1796      2.00000
    187      -3.1691      2.00000
    188      -3.1568      2.00000
    189      -3.1411      2.00000
    190      -3.1341      2.00000
    191      -3.1088      2.00000
    192      -3.1013      2.00000
    193      -3.0803      2.00000
    194      -3.0629      2.00000
    195      -3.0470      2.00000
    196      -3.0207      2.00000
    197      -3.0106      2.00000
    198      -3.0002      2.00000
    199      -2.9914      2.00000
    200      -2.9650      2.00000
    201      -2.9571      2.00000
    202      -2.9525      2.00000
    203      -2.9502      2.00000
    204      -2.9455      2.00000
    205      -2.9410      2.00000
    206      -2.9387      2.00000
    207      -2.9313      2.00000
    208      -2.9247      2.00000
    209      -2.9177      2.00000
    210      -2.8814      2.00000
    211      -2.8743      2.00000
    212      -2.8722      2.00000
    213      -2.8667      2.00000
    214      -2.8612      2.00000
    215      -2.8532      2.00000
    216      -2.8501      2.00000
    217      -2.8441      2.00000
    218      -2.8354      2.00000
    219      -2.8331      2.00000
    220      -2.8319      2.00000
    221      -2.8234      2.00000
    222      -2.8113      2.00000
    223      -2.8040      2.00000
    224      -2.8033      2.00000
    225      -2.7925      2.00000
    226      -2.7884      2.00000
    227      -2.7826      2.00000
    228      -2.7811      2.00000
    229      -2.7773      2.00000
    230      -2.7713      2.00000
    231      -2.7653      2.00000
    232      -2.7635      2.00000
    233      -2.7616      2.00000
    234      -2.7561      2.00000
    235      -2.7554      2.00000
    236      -2.7494      2.00000
    237      -2.7306      2.00000
    238      -2.7239      2.00000
    239      -2.7146      2.00000
    240      -2.7124      2.00000
    241      -2.7017      2.00000
    242      -2.6911      2.00000
    243      -2.6864      2.00000
    244      -2.6713      2.00000
    245      -2.6686      2.00000
    246      -2.6622      2.00000
    247      -2.6552      2.00000
    248      -2.6500      2.00000
    249      -2.6461      2.00000
    250      -2.6448      2.00000
    251      -2.6340      2.00000
    252      -2.6207      2.00000
    253      -2.6189      2.00000
    254      -2.6072      2.00000
    255      -2.5968      2.00000
    256      -2.5925      2.00000
    257      -2.5733      2.00000
    258      -2.5685      2.00000
    259      -2.5593      2.00000
    260      -2.4396      2.00000
    261      -2.3730      2.00000
    262      -2.2788      2.00000
    263      -2.2446      2.00000
    264      -2.2404      2.00000
    265      -2.2211      2.00000
    266      -2.1257      2.00000
    267      -2.0254      2.00000
    268      -1.9746      2.00000
    269      -1.8156      2.00000
    270      -1.6446      2.00000
    271      -1.5286      2.00000
    272      -1.3768      2.00076
    273      -1.1387      1.56086
    274      -1.0689      0.45488
    275      -0.6989     -0.00000
    276      -0.6940     -0.00000
    277      -0.4964     -0.00000
    278      -0.4761     -0.00000
    279      -0.4545     -0.00000
    280      -0.3029     -0.00000
    281      -0.2938     -0.00000
    282      -0.0391     -0.00000
    283      -0.0136     -0.00000
    284       0.1203     -0.00000
    285       0.2998     -0.00000
    286       0.6504     -0.00000
    287       0.7668     -0.00000
    288       0.8635     -0.00000
    289       1.2552     -0.00000
    290       1.3150     -0.00000
    291       1.3527     -0.00000
    292       1.4422     -0.00000
    293       1.5413     -0.00000
    294       1.6051     -0.00000
    295       1.6857      0.00000
    296       1.7633      0.00000
    297       1.7742      0.00000
    298       1.9306      0.00000
    299       1.9395      0.00000
    300       2.0828      0.00000
    301       2.1546      0.00000
    302       2.1961      0.00000
    303       2.3375      0.00000
    304       2.3947      0.00000
    305       2.5809      0.00000
    306       2.6276      0.00000
    307       2.7409      0.00000
    308       3.0891      0.00000
    309       3.2556      0.00000
    310       3.4016      0.00000
    311       3.4694      0.00000
    312       3.8032      0.00000
    313       3.9694      0.00000
    314       3.9915      0.00000
    315       4.0514      0.00000
    316       4.0873      0.00000
    317       4.1266      0.00000
    318       4.1545      0.00000
    319       4.1888      0.00000
    320       4.2528      0.00000
    321       4.2820      0.00000
    322       4.3115      0.00000
    323       4.3903      0.00000
    324       4.4675      0.00000
    325       4.4855      0.00000
    326       4.5211      0.00000
    327       4.5560      0.00000
    328       4.7344      0.00000

 k-point    11 :       0.4000    0.4000    0.0000
  band No.  band energies     occupation 
      1     -23.7779      2.00000
      2     -21.6412      2.00000
      3     -11.6433      2.00000
      4      -9.1339      2.00000
      5      -8.9323      2.00000
      6      -8.8406      2.00000
      7      -8.7634      2.00000
      8      -8.6937      2.00000
      9      -8.5465      2.00000
     10      -7.4761      2.00000
     11      -7.0223      2.00000
     12      -6.8088      2.00000
     13      -6.7809      2.00000
     14      -6.6482      2.00000
     15      -6.6371      2.00000
     16      -6.5068      2.00000
     17      -6.4802      2.00000
     18      -6.3979      2.00000
     19      -6.3147      2.00000
     20      -6.2877      2.00000
     21      -6.2391      2.00000
     22      -6.1991      2.00000
     23      -5.8028      2.00000
     24      -5.7362      2.00000
     25      -5.7261      2.00000
     26      -5.6432      2.00000
     27      -5.6322      2.00000
     28      -5.6090      2.00000
     29      -5.5939      2.00000
     30      -5.5873      2.00000
     31      -5.5403      2.00000
     32      -5.5333      2.00000
     33      -5.5279      2.00000
     34      -5.4615      2.00000
     35      -5.4591      2.00000
     36      -5.4285      2.00000
     37      -5.3876      2.00000
     38      -5.3850      2.00000
     39      -5.3004      2.00000
     40      -5.2603      2.00000
     41      -5.2533      2.00000
     42      -5.2387      2.00000
     43      -5.2000      2.00000
     44      -5.1750      2.00000
     45      -5.1671      2.00000
     46      -5.1644      2.00000
     47      -5.1517      2.00000
     48      -5.0581      2.00000
     49      -5.0367      2.00000
     50      -5.0184      2.00000
     51      -4.9746      2.00000
     52      -4.9464      2.00000
     53      -4.9228      2.00000
     54      -4.9127      2.00000
     55      -4.9025      2.00000
     56      -4.8967      2.00000
     57      -4.8555      2.00000
     58      -4.8310      2.00000
     59      -4.8263      2.00000
     60      -4.8154      2.00000
     61      -4.7916      2.00000
     62      -4.7653      2.00000
     63      -4.7447      2.00000
     64      -4.7324      2.00000
     65      -4.6984      2.00000
     66      -4.6956      2.00000
     67      -4.6836      2.00000
     68      -4.6719      2.00000
     69      -4.6543      2.00000
     70      -4.6508      2.00000
     71      -4.6317      2.00000
     72      -4.6150      2.00000
     73      -4.6109      2.00000
     74      -4.6007      2.00000
     75      -4.5935      2.00000
     76      -4.5847      2.00000
     77      -4.5668      2.00000
     78      -4.5575      2.00000
     79      -4.5458      2.00000
     80      -4.5431      2.00000
     81      -4.5251      2.00000
     82      -4.5168      2.00000
     83      -4.5076      2.00000
     84      -4.5053      2.00000
     85      -4.4690      2.00000
     86      -4.4580      2.00000
     87      -4.4482      2.00000
     88      -4.4453      2.00000
     89      -4.4190      2.00000
     90      -4.3878      2.00000
     91      -4.3774      2.00000
     92      -4.3651      2.00000
     93      -4.3573      2.00000
     94      -4.3482      2.00000
     95      -4.3329      2.00000
     96      -4.3037      2.00000
     97      -4.2895      2.00000
     98      -4.2646      2.00000
     99      -4.2336      2.00000
    100      -4.2201      2.00000
    101      -4.2045      2.00000
    102      -4.1841      2.00000
    103      -4.1780      2.00000
    104      -4.1613      2.00000
    105      -4.1479      2.00000
    106      -4.1356      2.00000
    107      -4.1252      2.00000
    108      -4.1170      2.00000
    109      -4.1119      2.00000
    110      -4.1074      2.00000
    111      -4.0982      2.00000
    112      -4.0763      2.00000
    113      -4.0641      2.00000
    114      -4.0546      2.00000
    115      -4.0420      2.00000
    116      -4.0269      2.00000
    117      -4.0211      2.00000
    118      -4.0120      2.00000
    119      -4.0025      2.00000
    120      -3.9819      2.00000
    121      -3.9647      2.00000
    122      -3.9457      2.00000
    123      -3.9290      2.00000
    124      -3.9167      2.00000
    125      -3.9088      2.00000
    126      -3.8757      2.00000
    127      -3.8702      2.00000
    128      -3.8590      2.00000
    129      -3.8538      2.00000
    130      -3.8425      2.00000
    131      -3.8378      2.00000
    132      -3.8292      2.00000
    133      -3.8129      2.00000
    134      -3.8021      2.00000
    135      -3.7896      2.00000
    136      -3.7735      2.00000
    137      -3.7665      2.00000
    138      -3.7386      2.00000
    139      -3.7336      2.00000
    140      -3.7227      2.00000
    141      -3.7020      2.00000
    142      -3.6920      2.00000
    143      -3.6864      2.00000
    144      -3.6635      2.00000
    145      -3.6476      2.00000
    146      -3.6227      2.00000
    147      -3.6103      2.00000
    148      -3.6073      2.00000
    149      -3.5926      2.00000
    150      -3.5728      2.00000
    151      -3.5249      2.00000
    152      -3.5140      2.00000
    153      -3.5099      2.00000
    154      -3.5014      2.00000
    155      -3.4649      2.00000
    156      -3.4636      2.00000
    157      -3.4583      2.00000
    158      -3.4515      2.00000
    159      -3.4448      2.00000
    160      -3.4367      2.00000
    161      -3.4241      2.00000
    162      -3.4230      2.00000
    163      -3.4193      2.00000
    164      -3.4130      2.00000
    165      -3.4102      2.00000
    166      -3.4055      2.00000
    167      -3.3926      2.00000
    168      -3.3896      2.00000
    169      -3.3832      2.00000
    170      -3.3606      2.00000
    171      -3.3400      2.00000
    172      -3.3328      2.00000
    173      -3.3150      2.00000
    174      -3.3113      2.00000
    175      -3.2988      2.00000
    176      -3.2893      2.00000
    177      -3.2682      2.00000
    178      -3.2595      2.00000
    179      -3.2485      2.00000
    180      -3.2440      2.00000
    181      -3.2352      2.00000
    182      -3.2201      2.00000
    183      -3.2105      2.00000
    184      -3.2036      2.00000
    185      -3.1937      2.00000
    186      -3.1783      2.00000
    187      -3.1677      2.00000
    188      -3.1595      2.00000
    189      -3.1459      2.00000
    190      -3.1307      2.00000
    191      -3.1252      2.00000
    192      -3.1092      2.00000
    193      -3.0939      2.00000
    194      -3.0846      2.00000
    195      -3.0572      2.00000
    196      -3.0363      2.00000
    197      -3.0269      2.00000
    198      -2.9949      2.00000
    199      -2.9833      2.00000
    200      -2.9704      2.00000
    201      -2.9511      2.00000
    202      -2.9465      2.00000
    203      -2.9439      2.00000
    204      -2.9298      2.00000
    205      -2.9235      2.00000
    206      -2.9156      2.00000
    207      -2.9086      2.00000
    208      -2.9046      2.00000
    209      -2.9001      2.00000
    210      -2.8934      2.00000
    211      -2.8848      2.00000
    212      -2.8817      2.00000
    213      -2.8736      2.00000
    214      -2.8612      2.00000
    215      -2.8517      2.00000
    216      -2.8481      2.00000
    217      -2.8423      2.00000
    218      -2.8350      2.00000
    219      -2.8277      2.00000
    220      -2.8210      2.00000
    221      -2.8193      2.00000
    222      -2.8170      2.00000
    223      -2.8143      2.00000
    224      -2.8128      2.00000
    225      -2.8110      2.00000
    226      -2.8095      2.00000
    227      -2.8061      2.00000
    228      -2.8002      2.00000
    229      -2.7942      2.00000
    230      -2.7906      2.00000
    231      -2.7859      2.00000
    232      -2.7802      2.00000
    233      -2.7763      2.00000
    234      -2.7757      2.00000
    235      -2.7717      2.00000
    236      -2.7628      2.00000
    237      -2.7459      2.00000
    238      -2.7396      2.00000
    239      -2.7213      2.00000
    240      -2.6978      2.00000
    241      -2.6880      2.00000
    242      -2.6802      2.00000
    243      -2.6781      2.00000
    244      -2.6649      2.00000
    245      -2.6607      2.00000
    246      -2.6491      2.00000
    247      -2.6462      2.00000
    248      -2.6399      2.00000
    249      -2.6355      2.00000
    250      -2.6321      2.00000
    251      -2.6272      2.00000
    252      -2.6244      2.00000
    253      -2.6206      2.00000
    254      -2.6171      2.00000
    255      -2.6125      2.00000
    256      -2.6111      2.00000
    257      -2.6021      2.00000
    258      -2.5981      2.00000
    259      -2.5434      2.00000
    260      -2.4643      2.00000
    261      -2.4002      2.00000
    262      -2.3225      2.00000
    263      -2.2687      2.00000
    264      -2.2489      2.00000
    265      -2.2204      2.00000
    266      -1.9258      2.00000
    267      -1.7860      2.00000
    268      -1.7313      2.00000
    269      -1.5590      2.00000
    270      -1.4045      2.00017
    271      -1.3269      2.00691
    272      -1.2880      2.02531
    273      -1.2562      2.05267
    274      -1.2164      2.06789
    275      -1.1265      1.38222
    276      -1.0290      0.05215
    277      -0.8986     -0.01373
    278      -0.8831     -0.00790
    279      -0.8077     -0.00024
    280      -0.7021     -0.00000
    281      -0.4080     -0.00000
    282       0.2465     -0.00000
    283       0.6060     -0.00000
    284       0.6690     -0.00000
    285       0.7254     -0.00000
    286       1.0414     -0.00000
    287       1.0787     -0.00000
    288       1.2599     -0.00000
    289       1.2695     -0.00000
    290       1.2787     -0.00000
    291       1.3325     -0.00000
    292       1.3889     -0.00000
    293       1.4099     -0.00000
    294       1.4514     -0.00000
    295       1.5389     -0.00000
    296       1.5844     -0.00000
    297       1.6511      0.00000
    298       1.7121      0.00000
    299       1.8352      0.00000
    300       1.9149      0.00000
    301       1.9651      0.00000
    302       2.0900      0.00000
    303       2.1854      0.00000
    304       2.3194      0.00000
    305       2.5973      0.00000
    306       2.7530      0.00000
    307       2.9865      0.00000
    308       3.2433      0.00000
    309       3.3544      0.00000
    310       3.5183      0.00000
    311       3.6292      0.00000
    312       3.7971      0.00000
    313       3.8617      0.00000
    314       4.0322      0.00000
    315       4.0454      0.00000
    316       4.1098      0.00000
    317       4.2117      0.00000
    318       4.2500      0.00000
    319       4.2884      0.00000
    320       4.3411      0.00000
    321       4.3719      0.00000
    322       4.4219      0.00000
    323       4.4387      0.00000
    324       4.4714      0.00000
    325       4.5025      0.00000
    326       4.5722      0.00000
    327       4.6006      0.00000
    328       4.6387      0.00000

 k-point    12 :      -0.4000    0.4000    0.0000
  band No.  band energies     occupation 
      1     -23.7779      2.00000
      2     -21.6412      2.00000
      3     -11.6433      2.00000
      4      -9.1339      2.00000
      5      -8.9323      2.00000
      6      -8.8406      2.00000
      7      -8.7634      2.00000
      8      -8.6937      2.00000
      9      -8.5465      2.00000
     10      -7.4761      2.00000
     11      -7.0223      2.00000
     12      -6.8088      2.00000
     13      -6.7809      2.00000
     14      -6.6482      2.00000
     15      -6.6371      2.00000
     16      -6.5068      2.00000
     17      -6.4802      2.00000
     18      -6.3979      2.00000
     19      -6.3147      2.00000
     20      -6.2877      2.00000
     21      -6.2391      2.00000
     22      -6.1991      2.00000
     23      -5.8028      2.00000
     24      -5.7362      2.00000
     25      -5.7261      2.00000
     26      -5.6432      2.00000
     27      -5.6322      2.00000
     28      -5.6090      2.00000
     29      -5.5939      2.00000
     30      -5.5873      2.00000
     31      -5.5403      2.00000
     32      -5.5333      2.00000
     33      -5.5279      2.00000
     34      -5.4615      2.00000
     35      -5.4591      2.00000
     36      -5.4285      2.00000
     37      -5.3876      2.00000
     38      -5.3850      2.00000
     39      -5.3004      2.00000
     40      -5.2603      2.00000
     41      -5.2533      2.00000
     42      -5.2387      2.00000
     43      -5.2000      2.00000
     44      -5.1750      2.00000
     45      -5.1671      2.00000
     46      -5.1644      2.00000
     47      -5.1517      2.00000
     48      -5.0581      2.00000
     49      -5.0367      2.00000
     50      -5.0184      2.00000
     51      -4.9746      2.00000
     52      -4.9464      2.00000
     53      -4.9228      2.00000
     54      -4.9127      2.00000
     55      -4.9025      2.00000
     56      -4.8967      2.00000
     57      -4.8555      2.00000
     58      -4.8310      2.00000
     59      -4.8263      2.00000
     60      -4.8154      2.00000
     61      -4.7916      2.00000
     62      -4.7654      2.00000
     63      -4.7447      2.00000
     64      -4.7324      2.00000
     65      -4.6984      2.00000
     66      -4.6956      2.00000
     67      -4.6836      2.00000
     68      -4.6718      2.00000
     69      -4.6543      2.00000
     70      -4.6508      2.00000
     71      -4.6317      2.00000
     72      -4.6150      2.00000
     73      -4.6109      2.00000
     74      -4.6007      2.00000
     75      -4.5935      2.00000
     76      -4.5847      2.00000
     77      -4.5668      2.00000
     78      -4.5575      2.00000
     79      -4.5458      2.00000
     80      -4.5431      2.00000
     81      -4.5251      2.00000
     82      -4.5168      2.00000
     83      -4.5076      2.00000
     84      -4.5053      2.00000
     85      -4.4690      2.00000
     86      -4.4580      2.00000
     87      -4.4481      2.00000
     88      -4.4453      2.00000
     89      -4.4190      2.00000
     90      -4.3878      2.00000
     91      -4.3774      2.00000
     92      -4.3651      2.00000
     93      -4.3573      2.00000
     94      -4.3482      2.00000
     95      -4.3329      2.00000
     96      -4.3037      2.00000
     97      -4.2895      2.00000
     98      -4.2646      2.00000
     99      -4.2336      2.00000
    100      -4.2201      2.00000
    101      -4.2045      2.00000
    102      -4.1841      2.00000
    103      -4.1780      2.00000
    104      -4.1613      2.00000
    105      -4.1479      2.00000
    106      -4.1356      2.00000
    107      -4.1252      2.00000
    108      -4.1170      2.00000
    109      -4.1119      2.00000
    110      -4.1074      2.00000
    111      -4.0982      2.00000
    112      -4.0763      2.00000
    113      -4.0641      2.00000
    114      -4.0546      2.00000
    115      -4.0420      2.00000
    116      -4.0269      2.00000
    117      -4.0211      2.00000
    118      -4.0120      2.00000
    119      -4.0025      2.00000
    120      -3.9819      2.00000
    121      -3.9647      2.00000
    122      -3.9457      2.00000
    123      -3.9290      2.00000
    124      -3.9167      2.00000
    125      -3.9088      2.00000
    126      -3.8758      2.00000
    127      -3.8702      2.00000
    128      -3.8590      2.00000
    129      -3.8538      2.00000
    130      -3.8425      2.00000
    131      -3.8378      2.00000
    132      -3.8292      2.00000
    133      -3.8129      2.00000
    134      -3.8021      2.00000
    135      -3.7896      2.00000
    136      -3.7735      2.00000
    137      -3.7665      2.00000
    138      -3.7386      2.00000
    139      -3.7336      2.00000
    140      -3.7227      2.00000
    141      -3.7020      2.00000
    142      -3.6920      2.00000
    143      -3.6864      2.00000
    144      -3.6635      2.00000
    145      -3.6476      2.00000
    146      -3.6227      2.00000
    147      -3.6103      2.00000
    148      -3.6073      2.00000
    149      -3.5926      2.00000
    150      -3.5728      2.00000
    151      -3.5249      2.00000
    152      -3.5140      2.00000
    153      -3.5099      2.00000
    154      -3.5014      2.00000
    155      -3.4650      2.00000
    156      -3.4636      2.00000
    157      -3.4583      2.00000
    158      -3.4515      2.00000
    159      -3.4448      2.00000
    160      -3.4367      2.00000
    161      -3.4241      2.00000
    162      -3.4230      2.00000
    163      -3.4193      2.00000
    164      -3.4130      2.00000
    165      -3.4102      2.00000
    166      -3.4055      2.00000
    167      -3.3926      2.00000
    168      -3.3896      2.00000
    169      -3.3832      2.00000
    170      -3.3606      2.00000
    171      -3.3400      2.00000
    172      -3.3328      2.00000
    173      -3.3150      2.00000
    174      -3.3113      2.00000
    175      -3.2988      2.00000
    176      -3.2893      2.00000
    177      -3.2682      2.00000
    178      -3.2595      2.00000
    179      -3.2485      2.00000
    180      -3.2440      2.00000
    181      -3.2351      2.00000
    182      -3.2201      2.00000
    183      -3.2105      2.00000
    184      -3.2036      2.00000
    185      -3.1937      2.00000
    186      -3.1784      2.00000
    187      -3.1677      2.00000
    188      -3.1595      2.00000
    189      -3.1459      2.00000
    190      -3.1307      2.00000
    191      -3.1252      2.00000
    192      -3.1092      2.00000
    193      -3.0939      2.00000
    194      -3.0846      2.00000
    195      -3.0572      2.00000
    196      -3.0363      2.00000
    197      -3.0269      2.00000
    198      -2.9949      2.00000
    199      -2.9833      2.00000
    200      -2.9704      2.00000
    201      -2.9511      2.00000
    202      -2.9465      2.00000
    203      -2.9439      2.00000
    204      -2.9298      2.00000
    205      -2.9235      2.00000
    206      -2.9156      2.00000
    207      -2.9086      2.00000
    208      -2.9046      2.00000
    209      -2.9001      2.00000
    210      -2.8934      2.00000
    211      -2.8848      2.00000
    212      -2.8817      2.00000
    213      -2.8736      2.00000
    214      -2.8612      2.00000
    215      -2.8516      2.00000
    216      -2.8481      2.00000
    217      -2.8423      2.00000
    218      -2.8350      2.00000
    219      -2.8277      2.00000
    220      -2.8211      2.00000
    221      -2.8193      2.00000
    222      -2.8170      2.00000
    223      -2.8143      2.00000
    224      -2.8128      2.00000
    225      -2.8110      2.00000
    226      -2.8095      2.00000
    227      -2.8061      2.00000
    228      -2.8002      2.00000
    229      -2.7942      2.00000
    230      -2.7906      2.00000
    231      -2.7859      2.00000
    232      -2.7802      2.00000
    233      -2.7763      2.00000
    234      -2.7757      2.00000
    235      -2.7717      2.00000
    236      -2.7628      2.00000
    237      -2.7459      2.00000
    238      -2.7396      2.00000
    239      -2.7213      2.00000
    240      -2.6978      2.00000
    241      -2.6880      2.00000
    242      -2.6802      2.00000
    243      -2.6781      2.00000
    244      -2.6649      2.00000
    245      -2.6607      2.00000
    246      -2.6491      2.00000
    247      -2.6462      2.00000
    248      -2.6400      2.00000
    249      -2.6355      2.00000
    250      -2.6321      2.00000
    251      -2.6272      2.00000
    252      -2.6244      2.00000
    253      -2.6206      2.00000
    254      -2.6171      2.00000
    255      -2.6125      2.00000
    256      -2.6111      2.00000
    257      -2.6021      2.00000
    258      -2.5980      2.00000
    259      -2.5434      2.00000
    260      -2.4643      2.00000
    261      -2.4002      2.00000
    262      -2.3225      2.00000
    263      -2.2687      2.00000
    264      -2.2489      2.00000
    265      -2.2204      2.00000
    266      -1.9258      2.00000
    267      -1.7860      2.00000
    268      -1.7313      2.00000
    269      -1.5590      2.00000
    270      -1.4044      2.00017
    271      -1.3270      2.00691
    272      -1.2881      2.02530
    273      -1.2561      2.05268
    274      -1.2164      2.06789
    275      -1.1265      1.38229
    276      -1.0289      0.05189
    277      -0.8986     -0.01374
    278      -0.8830     -0.00789
    279      -0.8077     -0.00024
    280      -0.7021     -0.00000
    281      -0.4080     -0.00000
    282       0.2465     -0.00000
    283       0.6060     -0.00000
    284       0.6690     -0.00000
    285       0.7254     -0.00000
    286       1.0414     -0.00000
    287       1.0787     -0.00000
    288       1.2599     -0.00000
    289       1.2695     -0.00000
    290       1.2787     -0.00000
    291       1.3325     -0.00000
    292       1.3889     -0.00000
    293       1.4099     -0.00000
    294       1.4514     -0.00000
    295       1.5389     -0.00000
    296       1.5844     -0.00000
    297       1.6510      0.00000
    298       1.7121      0.00000
    299       1.8352      0.00000
    300       1.9149      0.00000
    301       1.9651      0.00000
    302       2.0901      0.00000
    303       2.1852      0.00000
    304       2.3195      0.00000
    305       2.5973      0.00000
    306       2.7530      0.00000
    307       2.9866      0.00000
    308       3.2432      0.00000
    309       3.3543      0.00000
    310       3.5183      0.00000
    311       3.6293      0.00000
    312       3.7971      0.00000
    313       3.8617      0.00000
    314       4.0322      0.00000
    315       4.0455      0.00000
    316       4.1098      0.00000
    317       4.2117      0.00000
    318       4.2500      0.00000
    319       4.2885      0.00000
    320       4.3408      0.00000
    321       4.3718      0.00000
    322       4.4199      0.00000
    323       4.4377      0.00000
    324       4.4720      0.00000
    325       4.4967      0.00000
    326       4.5642      0.00000
    327       4.6016      0.00000
    328       4.6410      0.00000

 k-point    13 :      -0.2000    0.4000    0.0000
  band No.  band energies     occupation 
      1     -23.7779      2.00000
      2     -21.6412      2.00000
      3     -11.6433      2.00000
      4      -9.2880      2.00000
      5      -9.0093      2.00000
      6      -8.8171      2.00000
      7      -8.7002      2.00000
      8      -8.4960      2.00000
      9      -8.2116      2.00000
     10      -7.5642      2.00000
     11      -7.4713      2.00000
     12      -7.2951      2.00000
     13      -6.9140      2.00000
     14      -6.7422      2.00000
     15      -6.5005      2.00000
     16      -6.4381      2.00000
     17      -6.3910      2.00000
     18      -6.2915      2.00000
     19      -6.1093      2.00000
     20      -6.0715      2.00000
     21      -6.0548      2.00000
     22      -5.9953      2.00000
     23      -5.8978      2.00000
     24      -5.8456      2.00000
     25      -5.8314      2.00000
     26      -5.6814      2.00000
     27      -5.6696      2.00000
     28      -5.6461      2.00000
     29      -5.5975      2.00000
     30      -5.5466      2.00000
     31      -5.5319      2.00000
     32      -5.5008      2.00000
     33      -5.4924      2.00000
     34      -5.4349      2.00000
     35      -5.3952      2.00000
     36      -5.3713      2.00000
     37      -5.3362      2.00000
     38      -5.3103      2.00000
     39      -5.2956      2.00000
     40      -5.2875      2.00000
     41      -5.2431      2.00000
     42      -5.2375      2.00000
     43      -5.2348      2.00000
     44      -5.1868      2.00000
     45      -5.1562      2.00000
     46      -5.1496      2.00000
     47      -5.1392      2.00000
     48      -5.1108      2.00000
     49      -5.0520      2.00000
     50      -5.0137      2.00000
     51      -4.9959      2.00000
     52      -4.9694      2.00000
     53      -4.9614      2.00000
     54      -4.9541      2.00000
     55      -4.9510      2.00000
     56      -4.9292      2.00000
     57      -4.9113      2.00000
     58      -4.8937      2.00000
     59      -4.8705      2.00000
     60      -4.8106      2.00000
     61      -4.7680      2.00000
     62      -4.7507      2.00000
     63      -4.7471      2.00000
     64      -4.7361      2.00000
     65      -4.7266      2.00000
     66      -4.7108      2.00000
     67      -4.7085      2.00000
     68      -4.6986      2.00000
     69      -4.6921      2.00000
     70      -4.6549      2.00000
     71      -4.6502      2.00000
     72      -4.6275      2.00000
     73      -4.6127      2.00000
     74      -4.6115      2.00000
     75      -4.6047      2.00000
     76      -4.5899      2.00000
     77      -4.5670      2.00000
     78      -4.5399      2.00000
     79      -4.5196      2.00000
     80      -4.5052      2.00000
     81      -4.4742      2.00000
     82      -4.4570      2.00000
     83      -4.4467      2.00000
     84      -4.4404      2.00000
     85      -4.4200      2.00000
     86      -4.4168      2.00000
     87      -4.4089      2.00000
     88      -4.3827      2.00000
     89      -4.3651      2.00000
     90      -4.3607      2.00000
     91      -4.3494      2.00000
     92      -4.3385      2.00000
     93      -4.3307      2.00000
     94      -4.3227      2.00000
     95      -4.3056      2.00000
     96      -4.2880      2.00000
     97      -4.2798      2.00000
     98      -4.2722      2.00000
     99      -4.2602      2.00000
    100      -4.2508      2.00000
    101      -4.2402      2.00000
    102      -4.2253      2.00000
    103      -4.2078      2.00000
    104      -4.2070      2.00000
    105      -4.1804      2.00000
    106      -4.1652      2.00000
    107      -4.1584      2.00000
    108      -4.1514      2.00000
    109      -4.1209      2.00000
    110      -4.1095      2.00000
    111      -4.1031      2.00000
    112      -4.0918      2.00000
    113      -4.0507      2.00000
    114      -4.0018      2.00000
    115      -3.9854      2.00000
    116      -3.9800      2.00000
    117      -3.9725      2.00000
    118      -3.9597      2.00000
    119      -3.9519      2.00000
    120      -3.9464      2.00000
    121      -3.9453      2.00000
    122      -3.9283      2.00000
    123      -3.9238      2.00000
    124      -3.9191      2.00000
    125      -3.9118      2.00000
    126      -3.9003      2.00000
    127      -3.8852      2.00000
    128      -3.8701      2.00000
    129      -3.8532      2.00000
    130      -3.8504      2.00000
    131      -3.8347      2.00000
    132      -3.8293      2.00000
    133      -3.8253      2.00000
    134      -3.8210      2.00000
    135      -3.8146      2.00000
    136      -3.8110      2.00000
    137      -3.8023      2.00000
    138      -3.7795      2.00000
    139      -3.7737      2.00000
    140      -3.7434      2.00000
    141      -3.7260      2.00000
    142      -3.7111      2.00000
    143      -3.7052      2.00000
    144      -3.6845      2.00000
    145      -3.6752      2.00000
    146      -3.6684      2.00000
    147      -3.6649      2.00000
    148      -3.6589      2.00000
    149      -3.5969      2.00000
    150      -3.5682      2.00000
    151      -3.5669      2.00000
    152      -3.5460      2.00000
    153      -3.5399      2.00000
    154      -3.5343      2.00000
    155      -3.5156      2.00000
    156      -3.4930      2.00000
    157      -3.4908      2.00000
    158      -3.4749      2.00000
    159      -3.4622      2.00000
    160      -3.4399      2.00000
    161      -3.4297      2.00000
    162      -3.4249      2.00000
    163      -3.4158      2.00000
    164      -3.4030      2.00000
    165      -3.3885      2.00000
    166      -3.3856      2.00000
    167      -3.3644      2.00000
    168      -3.3558      2.00000
    169      -3.3538      2.00000
    170      -3.3464      2.00000
    171      -3.3349      2.00000
    172      -3.3180      2.00000
    173      -3.3134      2.00000
    174      -3.2888      2.00000
    175      -3.2820      2.00000
    176      -3.2539      2.00000
    177      -3.2517      2.00000
    178      -3.2322      2.00000
    179      -3.2242      2.00000
    180      -3.2235      2.00000
    181      -3.2205      2.00000
    182      -3.2110      2.00000
    183      -3.2087      2.00000
    184      -3.2078      2.00000
    185      -3.1895      2.00000
    186      -3.1796      2.00000
    187      -3.1691      2.00000
    188      -3.1568      2.00000
    189      -3.1411      2.00000
    190      -3.1341      2.00000
    191      -3.1088      2.00000
    192      -3.1013      2.00000
    193      -3.0803      2.00000
    194      -3.0629      2.00000
    195      -3.0470      2.00000
    196      -3.0206      2.00000
    197      -3.0106      2.00000
    198      -3.0002      2.00000
    199      -2.9914      2.00000
    200      -2.9650      2.00000
    201      -2.9571      2.00000
    202      -2.9525      2.00000
    203      -2.9502      2.00000
    204      -2.9455      2.00000
    205      -2.9410      2.00000
    206      -2.9387      2.00000
    207      -2.9313      2.00000
    208      -2.9247      2.00000
    209      -2.9177      2.00000
    210      -2.8814      2.00000
    211      -2.8743      2.00000
    212      -2.8722      2.00000
    213      -2.8667      2.00000
    214      -2.8613      2.00000
    215      -2.8532      2.00000
    216      -2.8501      2.00000
    217      -2.8441      2.00000
    218      -2.8354      2.00000
    219      -2.8331      2.00000
    220      -2.8319      2.00000
    221      -2.8234      2.00000
    222      -2.8113      2.00000
    223      -2.8040      2.00000
    224      -2.8033      2.00000
    225      -2.7925      2.00000
    226      -2.7884      2.00000
    227      -2.7826      2.00000
    228      -2.7811      2.00000
    229      -2.7773      2.00000
    230      -2.7713      2.00000
    231      -2.7653      2.00000
    232      -2.7635      2.00000
    233      -2.7616      2.00000
    234      -2.7561      2.00000
    235      -2.7554      2.00000
    236      -2.7494      2.00000
    237      -2.7306      2.00000
    238      -2.7239      2.00000
    239      -2.7146      2.00000
    240      -2.7125      2.00000
    241      -2.7017      2.00000
    242      -2.6911      2.00000
    243      -2.6864      2.00000
    244      -2.6713      2.00000
    245      -2.6686      2.00000
    246      -2.6622      2.00000
    247      -2.6552      2.00000
    248      -2.6500      2.00000
    249      -2.6461      2.00000
    250      -2.6448      2.00000
    251      -2.6340      2.00000
    252      -2.6207      2.00000
    253      -2.6189      2.00000
    254      -2.6072      2.00000
    255      -2.5968      2.00000
    256      -2.5925      2.00000
    257      -2.5733      2.00000
    258      -2.5685      2.00000
    259      -2.5593      2.00000
    260      -2.4396      2.00000
    261      -2.3730      2.00000
    262      -2.2788      2.00000
    263      -2.2446      2.00000
    264      -2.2404      2.00000
    265      -2.2211      2.00000
    266      -2.1256      2.00000
    267      -2.0254      2.00000
    268      -1.9746      2.00000
    269      -1.8157      2.00000
    270      -1.6446      2.00000
    271      -1.5286      2.00000
    272      -1.3768      2.00076
    273      -1.1387      1.56095
    274      -1.0689      0.45479
    275      -0.6989     -0.00000
    276      -0.6940     -0.00000
    277      -0.4964     -0.00000
    278      -0.4761     -0.00000
    279      -0.4545     -0.00000
    280      -0.3029     -0.00000
    281      -0.2938     -0.00000
    282      -0.0391     -0.00000
    283      -0.0136     -0.00000
    284       0.1203     -0.00000
    285       0.2998     -0.00000
    286       0.6505     -0.00000
    287       0.7668     -0.00000
    288       0.8635     -0.00000
    289       1.2552     -0.00000
    290       1.3150     -0.00000
    291       1.3527     -0.00000
    292       1.4422     -0.00000
    293       1.5413     -0.00000
    294       1.6051     -0.00000
    295       1.6856      0.00000
    296       1.7633      0.00000
    297       1.7742      0.00000
    298       1.9306      0.00000
    299       1.9395      0.00000
    300       2.0827      0.00000
    301       2.1547      0.00000
    302       2.1961      0.00000
    303       2.3376      0.00000
    304       2.3946      0.00000
    305       2.5809      0.00000
    306       2.6276      0.00000
    307       2.7409      0.00000
    308       3.0891      0.00000
    309       3.2555      0.00000
    310       3.4017      0.00000
    311       3.4695      0.00000
    312       3.8032      0.00000
    313       3.9694      0.00000
    314       3.9915      0.00000
    315       4.0514      0.00000
    316       4.0873      0.00000
    317       4.1266      0.00000
    318       4.1544      0.00000
    319       4.1888      0.00000
    320       4.2528      0.00000
    321       4.2820      0.00000
    322       4.3115      0.00000
    323       4.3901      0.00000
    324       4.4660      0.00000
    325       4.4855      0.00000
    326       4.5238      0.00000
    327       4.5596      0.00000
    328       4.7449      0.00000


--------------------------------------------------------------------------------------------------------


 soft charge-density along one line, spin component           1
         0         1         2         3         4         5         6         7         8         9
 total charge-density along one line
 
 pseudopotential strength for first ion, spin component:           1
 10.219  13.590  -0.000  -0.006  -0.000   0.000   0.020   0.000
 13.590  18.072  -0.000  -0.008  -0.000   0.000   0.026   0.000
 -0.000  -0.000  -4.376   0.000  -0.000   8.563  -0.000   0.000
 -0.006  -0.008   0.000  -4.358   0.000  -0.000   8.531  -0.000
 -0.000  -0.000  -0.000   0.000  -4.359   0.000  -0.000   8.538
  0.000   0.000   8.563  -0.000   0.000 -18.895   0.000  -0.000
  0.020   0.026  -0.000   8.531  -0.000   0.000 -18.838   0.000
  0.000   0.000   0.000  -0.000   8.538  -0.000   0.000 -18.861
 total augmentation occupancy for first ion, spin component:           1
  9.011  -4.329  -0.000  -0.526  -0.002  -0.000  -0.127  -0.000
 -4.329   2.257   0.000   0.412   0.001   0.000   0.084   0.000
 -0.000   0.000   1.924  -0.000   0.000   0.224  -0.000   0.000
 -0.526   0.412  -0.000   1.745   0.002  -0.000   0.154   0.000
 -0.002   0.001   0.000   0.002   1.065   0.000   0.000   0.070
 -0.000   0.000   0.224  -0.000   0.000   0.031  -0.000   0.000
 -0.127   0.084  -0.000   0.154   0.000  -0.000   0.015   0.000
 -0.000   0.000   0.000   0.000   0.070   0.000   0.000   0.005


------------------------ aborting loop because EDIFF is reached ----------------------------------------


    CHARGE:  cpu time    1.2121: real time    1.2177
    FORLOC:  cpu time    0.0280: real time    0.0274
    FORNL :  cpu time    6.5964: real time    6.6117
    STRESS:  cpu time   19.8052: real time   19.8470
    FORCOR:  cpu time    0.1640: real time    0.1627
    FORHAR:  cpu time    0.0520: real time    0.0539
    MIXING:  cpu time    0.0080: real time    0.0061
    OFIELD:  cpu time    0.0000: real time    0.0003

  Hirshfeld charges:
            ion         q(e)     
   ------------------------------
      1     C           0.127
      2     O          -0.233
      3     O          -0.233
      4     H           0.054
      5     Cu          0.015
      6     Cu          0.023
      7     Cu          0.023
      8     Cu          0.015
      9     Cu          0.015
     10     Cu          0.023
     11     Cu          0.023
     12     Cu          0.015
     13     Cu          0.041
     14     Cu          0.081
     15     Cu          0.081
     16     Cu          0.041
     17     Cu         -0.012
     18     Cu         -0.011
     19     Cu         -0.012
     20     Cu         -0.012
     21     Cu         -0.009
     22     Cu         -0.008
     23     Cu         -0.009
     24     Cu         -0.010
     25     Cu         -0.009
     26     Cu         -0.007
     27     Cu         -0.009
     28     Cu         -0.010
     29     Cu         -0.012
     30     Cu         -0.010
     31     Cu         -0.010
     32     Cu         -0.012
     33     Cu         -0.012
     34     Cu         -0.010
     35     Cu         -0.010
     36     Cu         -0.012
     37     Cu         -0.010
     38     Cu         -0.014
     39     Cu         -0.014
     40     Cu         -0.010
     41     Cu          0.009
     42     Cu          0.011
     43     Cu          0.009
     44     Cu          0.005
     45     Cu          0.014
     46     Cu          0.013
     47     Cu          0.014
     48     Cu          0.016
     49     Cu          0.014
     50     Cu          0.013
     51     Cu          0.014
     52     Cu          0.016

  Atomic reference data used in the T-S method for vdW correction:
            C6at              R0at           ALPHAat      REFSTATE
            (au)              (au)            (au)                
   ---------------------------------------------------------------
   C          46.600          3.590         12.000         0
   O          15.600          3.194          5.400         0
   H           6.500          3.099          4.500         0
   Cu        253.000          3.761         42.000         0

  Tkatchenko/Scheffler method for vdW energy calculation
  ---------------------------------------------------------------------------------------------

  Parameters of vdW forcefield:
            C6ts              R0ts           ALPHAts        RELVOL
            (au)              (au)            (au)                
   ---------------------------------------------------------------
   C          32.831          3.387         10.072          0.839
   O          14.413          3.152          5.191          0.961
   O          14.413          3.152          5.190          0.961
   H           2.593          2.659          2.842          0.632
   Cu        270.199          3.802         43.404          1.033
   Cu        266.939          3.794         43.141          1.027
   Cu        266.890          3.794         43.137          1.027
   Cu        270.146          3.802         43.400          1.033
   Cu        270.166          3.802         43.401          1.033
   Cu        266.935          3.794         43.141          1.027
   Cu        266.906          3.794         43.139          1.027
   Cu        270.136          3.802         43.399          1.033
   Cu        263.986          3.787         42.902          1.021
   Cu        264.627          3.789         42.954          1.023
   Cu        264.640          3.789         42.955          1.023
   Cu        263.978          3.787         42.901          1.021
   Cu        292.407          3.852         45.152          1.075
   Cu        291.804          3.851         45.106          1.074
   Cu        292.394          3.852         45.151          1.075
   Cu        292.928          3.854         45.193          1.076
   Cu        289.717          3.846         44.944          1.070
   Cu        288.891          3.845         44.880          1.069
   Cu        289.715          3.846         44.944          1.070
   Cu        290.585          3.848         45.012          1.072
   Cu        289.705          3.846         44.943          1.070
   Cu        288.869          3.845         44.878          1.069
   Cu        289.700          3.846         44.943          1.070
   Cu        290.583          3.848         45.011          1.072
   Cu        292.591          3.853         45.167          1.075
   Cu        292.049          3.852         45.125          1.074
   Cu        292.049          3.852         45.125          1.074
   Cu        292.590          3.853         45.167          1.075
   Cu        292.597          3.853         45.167          1.075
   Cu        292.046          3.852         45.125          1.074
   Cu        292.043          3.852         45.124          1.074
   Cu        292.594          3.853         45.167          1.075
   Cu        291.619          3.851         45.092          1.074
   Cu        293.167          3.854         45.211          1.076
   Cu        293.170          3.854         45.211          1.076
   Cu        291.625          3.851         45.092          1.074
   Cu        273.908          3.811         43.701          1.040
   Cu        272.862          3.808         43.617          1.039
   Cu        273.888          3.811         43.699          1.040
   Cu        275.273          3.814         43.810          1.043
   Cu        270.978          3.804         43.466          1.035
   Cu        270.902          3.804         43.460          1.035
   Cu        270.990          3.804         43.467          1.035
   Cu        271.077          3.804         43.474          1.035
   Cu        271.001          3.804         43.468          1.035
   Cu        270.971          3.804         43.466          1.035
   Cu        271.048          3.804         43.472          1.035
   Cu        271.086          3.804         43.475          1.035

  IVDW =   2
  VDW_RADIUS =    50.000 A
  VDW_IDAMPF =  0
  VDW_S6 =     1.000
  VDW_SR =     0.940
  VDW_D =    20.000
  LVDW_ONECELL = F F F
  LVDW_SAMETYPE T T T T
  LVDW_EWALD = F

  Number of pair interactions contributing to vdW energy:  344086
  Edisp (eV):  -15.20340
    FORVDW:  cpu time   21.8254: real time   21.8882

  FORCE on cell =-STRESS in cart. coord.  units (eV):
  Direction    XX          YY          ZZ          XY          YZ          ZX
  --------------------------------------------------------------------------------------
  Alpha Z   832.74572   832.74572   832.74572
  Ewald  206908.75738210152.82137************     0.28774    -0.03834     3.91489
  Hartree224547.69428226614.86452************     0.16284     0.00817     2.41352
  E(xc)   -3162.34370 -3158.19506 -3167.01473     0.00067     0.00047     0.00669
  Local  ************************450056.24852    -0.43614     0.02130    -6.24920
  n-local -1099.62289 -1087.62957 -1119.15268    -0.00223    -0.00592     0.00241
  augment  4546.14187  4528.26784  4571.63149    -0.00008     0.00201    -0.01324
  Kinetic  4657.53804  4606.11690  4678.99752    -0.01244    -0.00656    -0.05561
  Fock        0.00000     0.00000     0.00000     0.00000     0.00000     0.00000
  vdW       -20.26124   -25.49532    -7.38968    -0.00002     0.00102    -0.00024
  -------------------------------------------------------------------------------------
  Total     -22.93829   -19.88349    -4.77077     0.00035    -0.01785     0.01923
  in kB     -17.22257   -14.92896    -3.58200     0.00026    -0.01340     0.01444
  external pressure =      -11.91 kB  Pullay stress =        0.00 kB


 VOLUME and BASIS-vectors are now :
 -----------------------------------------------------------------------------
  energy-cutoff  :      400.00
  volume of cell :     2133.90
      direct lattice vectors                 reciprocal lattice vectors
    10.638000000  0.000000000  0.000000000     0.094002632  0.000000000  0.000000000
     0.000000000 10.029602584  0.000000000     0.000000000  0.099704848  0.000000000
     0.000000000  0.000000000 20.000000000     0.000000000  0.000000000  0.050000000

  length of vectors
    10.638000000 10.029602584 20.000000000     0.094002632  0.099704848  0.050000000


 FORCES acting on ions
    electron-ion (+dipol)            ewald-force                    non-local-force                 convergence-correction
 -----------------------------------------------------------------------------------------------
   -.627E+00 -.503E-01 -.114E+04   0.648E+00 0.522E-01 0.114E+04   -.220E-01 -.234E-02 -.618E+01   -.582E-07 0.115E-05 -.640E-05
   -.184E-01 0.248E+03 -.159E+04   -.343E-01 -.291E+03 0.159E+04   0.523E-01 0.436E+02 0.691E+01   -.681E-07 0.811E-05 -.198E-05
   -.300E+00 -.248E+03 -.159E+04   0.290E+00 0.291E+03 0.159E+04   0.976E-02 -.436E+02 0.694E+01   -.980E-07 -.727E-05 -.153E-05
   -.282E+00 -.187E-01 -.276E+03   0.302E+00 0.199E-01 0.282E+03   -.202E-01 -.105E-02 -.566E+01   -.174E-07 0.971E-07 -.201E-05
   -.286E+02 0.191E+02 -.246E+04   0.287E+02 -.191E+02 0.245E+04   -.128E+00 -.468E-01 0.503E+01   -.183E-06 -.709E-06 0.985E-05
   -.661E+02 0.212E+02 -.242E+04   0.662E+02 -.212E+02 0.241E+04   -.405E-01 -.471E-02 0.527E+01   -.117E-05 -.200E-06 0.990E-05
   -.661E+02 -.211E+02 -.242E+04   0.662E+02 0.211E+02 0.241E+04   -.418E-01 0.494E-02 0.527E+01   -.189E-05 0.809E-06 0.927E-05
   -.286E+02 -.192E+02 -.246E+04   0.288E+02 0.191E+02 0.245E+04   -.128E+00 0.470E-01 0.503E+01   -.611E-06 0.120E-06 0.941E-05
   0.286E+02 0.191E+02 -.246E+04   -.288E+02 -.190E+02 0.245E+04   0.127E+00 -.469E-01 0.503E+01   0.243E-06 -.721E-06 0.977E-05
   0.661E+02 0.211E+02 -.242E+04   -.661E+02 -.211E+02 0.241E+04   0.383E-01 -.408E-02 0.527E+01   0.120E-05 -.277E-06 0.998E-05
   0.661E+02 -.210E+02 -.242E+04   -.661E+02 0.210E+02 0.241E+04   0.389E-01 0.451E-02 0.527E+01   0.188E-05 0.792E-06 0.944E-05
   0.286E+02 -.191E+02 -.246E+04   -.288E+02 0.191E+02 0.245E+04   0.127E+00 0.470E-01 0.503E+01   0.730E-06 0.185E-06 0.940E-05
   -.155E+00 0.631E+02 -.237E+04   0.152E+00 -.639E+02 0.236E+04   0.237E-02 0.878E+00 0.584E+01   -.703E-07 0.255E-05 0.161E-04
   0.469E+00 0.105E+03 -.216E+04   -.468E+00 -.105E+03 0.216E+04   -.777E-03 0.126E+00 0.280E+01   -.769E-07 0.315E-05 0.121E-04
   0.562E+00 -.104E+03 -.216E+04   -.560E+00 0.105E+03 0.216E+04   -.124E-02 -.131E+00 0.280E+01   -.579E-07 -.171E-05 0.105E-04
   -.133E+00 -.633E+02 -.237E+04   0.130E+00 0.642E+02 0.236E+04   0.254E-02 -.883E+00 0.585E+01   -.145E-06 -.413E-05 0.142E-04
   -.116E+00 0.996E+01 -.938E+03   0.117E+00 -.100E+02 0.939E+03   -.117E-02 0.434E-01 -.158E+01   0.261E-06 -.225E-05 -.493E-06
   -.141E+00 0.700E-01 -.928E+03   0.142E+00 -.698E-01 0.930E+03   -.156E-02 -.378E-03 -.160E+01   0.180E-06 0.515E-06 -.933E-07
   -.127E+00 -.100E+02 -.938E+03   0.128E+00 0.101E+02 0.939E+03   -.147E-02 -.435E-01 -.158E+01   0.140E-06 0.208E-05 -.122E-05
   -.103E+00 -.194E-01 -.949E+03   0.103E+00 0.198E-01 0.951E+03   -.222E-03 -.157E-03 -.159E+01   0.267E-06 -.338E-06 -.141E-05
   0.385E+02 0.345E+02 -.881E+03   -.383E+02 -.343E+02 0.883E+03   -.209E+00 -.207E+00 -.189E+01   0.467E-05 0.231E-05 0.396E-06
   0.537E+02 0.993E-01 -.847E+03   -.535E+02 -.988E-01 0.849E+03   -.183E+00 -.456E-03 -.157E+01   0.876E-05 0.197E-05 -.884E-06
   0.386E+02 -.345E+02 -.880E+03   -.384E+02 0.343E+02 0.882E+03   -.209E+00 0.206E+00 -.189E+01   0.665E-05 -.301E-05 -.166E-05
   0.212E+02 -.446E-01 -.916E+03   -.213E+02 0.447E-01 0.918E+03   0.182E+00 -.600E-04 -.186E+01   0.165E-06 -.126E-05 -.304E-05
   -.382E+02 0.345E+02 -.880E+03   0.380E+02 -.343E+02 0.882E+03   0.205E+00 -.205E+00 -.189E+01   -.491E-05 0.235E-05 0.283E-06
   -.534E+02 0.103E+00 -.847E+03   0.533E+02 -.103E+00 0.848E+03   0.177E+00 -.732E-04 -.156E+01   -.881E-05 0.203E-05 -.110E-05
   -.383E+02 -.345E+02 -.880E+03   0.381E+02 0.343E+02 0.882E+03   0.205E+00 0.204E+00 -.189E+01   -.672E-05 -.325E-05 -.163E-05
   -.210E+02 -.712E-01 -.915E+03   0.211E+02 0.715E-01 0.917E+03   -.181E+00 -.265E-03 -.187E+01   -.442E-06 -.113E-05 -.299E-05
   -.824E+01 0.321E+01 0.109E+04   0.831E+01 -.328E+01 -.109E+04   -.745E-01 0.625E-01 0.166E+01   -.108E-05 -.313E-05 -.371E-05
   -.110E+02 0.369E+01 0.109E+04   0.111E+02 -.376E+01 -.109E+04   -.778E-01 0.688E-01 0.189E+01   -.140E-05 -.171E-05 0.135E-05
   -.110E+02 -.358E+01 0.109E+04   0.111E+02 0.365E+01 -.109E+04   -.779E-01 -.686E-01 0.189E+01   -.275E-05 0.314E-05 0.130E-05
   -.829E+01 -.334E+01 0.109E+04   0.836E+01 0.340E+01 -.109E+04   -.742E-01 -.618E-01 0.166E+01   -.179E-05 0.170E-05 -.400E-05
   0.835E+01 0.323E+01 0.109E+04   -.843E+01 -.329E+01 -.109E+04   0.732E-01 0.618E-01 0.166E+01   0.117E-05 -.323E-05 -.358E-05
   0.112E+02 0.371E+01 0.109E+04   -.113E+02 -.378E+01 -.109E+04   0.783E-01 0.688E-01 0.189E+01   0.126E-05 -.185E-05 0.152E-05
   0.112E+02 -.361E+01 0.109E+04   -.113E+02 0.368E+01 -.109E+04   0.785E-01 -.684E-01 0.189E+01   0.269E-05 0.318E-05 0.139E-05
   0.838E+01 -.334E+01 0.109E+04   -.845E+01 0.340E+01 -.109E+04   0.731E-01 -.612E-01 0.166E+01   0.201E-05 0.188E-05 -.384E-05
   -.165E+00 0.891E+01 0.110E+04   0.166E+00 -.897E+01 -.111E+04   -.150E-02 0.535E-01 0.205E+01   -.138E-06 -.139E-05 0.870E-06
   -.171E+00 0.593E+01 0.106E+04   0.172E+00 -.586E+01 -.106E+04   -.171E-02 -.740E-01 0.695E+00   0.791E-07 0.433E-05 0.923E-05
   -.178E+00 -.577E+01 0.106E+04   0.180E+00 0.569E+01 -.106E+04   -.194E-02 0.738E-01 0.693E+00   -.454E-07 -.214E-06 0.101E-04
   -.155E+00 -.907E+01 0.110E+04   0.156E+00 0.912E+01 -.111E+04   -.124E-02 -.530E-01 0.205E+01   -.249E-06 -.275E-05 0.109E-05
   -.207E+00 0.147E+00 0.257E+04   0.206E+00 -.227E+00 -.257E+04   0.852E-03 0.825E-01 -.493E+01   0.111E-06 -.390E-05 -.168E-04
   -.205E+00 0.626E-01 0.257E+04   0.204E+00 -.621E-01 -.257E+04   0.133E-02 -.129E-03 -.500E+01   -.232E-07 0.536E-06 -.155E-04
   -.206E+00 -.167E+00 0.257E+04   0.204E+00 0.248E+00 -.257E+04   0.731E-03 -.829E-01 -.493E+01   -.515E-07 0.397E-05 -.166E-04
   -.209E+00 -.707E-01 0.257E+04   0.210E+00 0.707E-01 -.256E+04   -.137E-02 0.925E-03 -.472E+01   0.132E-06 -.600E-06 -.180E-04
   -.394E+01 -.317E+01 0.258E+04   0.394E+01 0.320E+01 -.258E+04   0.594E-01 0.170E-01 -.533E+01   -.303E-05 -.608E-05 -.800E-05
   -.106E+02 0.807E-01 0.259E+04   0.107E+02 -.803E-01 -.258E+04   0.105E+00 0.231E-04 -.525E+01   0.270E-06 0.209E-05 -.312E-06
   -.391E+01 0.314E+01 0.258E+04   0.391E+01 -.317E+01 -.258E+04   0.587E-01 -.175E-01 -.533E+01   -.183E-05 0.570E-05 -.751E-05
   0.101E+01 -.729E-01 0.258E+04   -.118E+01 0.732E-01 -.257E+04   0.146E+00 0.500E-03 -.540E+01   -.434E-05 -.165E-05 -.142E-04
   0.419E+01 -.320E+01 0.258E+04   -.418E+01 0.323E+01 -.258E+04   -.613E-01 0.175E-01 -.533E+01   0.299E-05 -.584E-05 -.790E-05
   0.109E+02 0.768E-01 0.259E+04   -.109E+02 -.764E-01 -.258E+04   -.106E+00 0.204E-04 -.525E+01   -.246E-06 0.202E-05 -.407E-06
   0.417E+01 0.318E+01 0.258E+04   -.416E+01 -.321E+01 -.258E+04   -.605E-01 -.181E-01 -.533E+01   0.192E-05 0.548E-05 -.753E-05
   -.736E+00 -.814E-01 0.258E+04   0.904E+00 0.814E-01 -.257E+04   -.148E+00 0.744E-03 -.540E+01   0.427E-05 -.166E-05 -.143E-04
 -----------------------------------------------------------------------------------------------
   -.188E-02 0.212E-01 0.282E+01   -.313E-12 0.169E-13 0.118E-10   -.139E-01 -.204E-01 -.281E+01   -.260E-06 0.196E-05 -.111E-04
 
 
 POSITION                                       TOTAL-FORCE (eV/Angst)
 -----------------------------------------------------------------------------------
      7.09847      3.76398      6.32074        -0.000020     -0.000471      0.000509
      7.09606      2.62268      5.76466        -0.000121     -0.000176     -0.000390
      7.09702      4.90503      5.76415        -0.000179     -0.000852     -0.000362
      7.10244      3.76421      7.42908        -0.000073      0.000091     -0.000290
      0.01049      0.00197      3.73380        -0.000143     -0.000159      0.000006
      0.00564      2.50831      3.72213        -0.000087     -0.000122      0.000101
      0.00557      5.01463      3.72197        -0.000363      0.000040      0.000308
      0.01044      7.52100      3.73367        -0.000071      0.000198      0.000180
      3.53501      0.00200      3.73445         0.000135     -0.000243     -0.000140
      3.54032      2.50832      3.72285         0.000185     -0.000158      0.000075
      3.54045      5.01480      3.72261         0.000184      0.000009      0.000392
      3.53487      7.52110      3.73425         0.000182      0.000229      0.000240
      7.09164     10.00462      3.69216        -0.000036     -0.000190      0.000010
      7.09134      2.47402      3.80209         0.000047     -0.000603     -0.000578
      7.09135      5.05018      3.80125         0.000117      0.000099      0.000538
      7.09167      7.54873      3.69202        -0.000066     -0.000114     -0.000242
      1.77288      1.25188      2.56102        -0.000010     -0.000120      0.000343
      1.77302      3.76147      2.55857         0.000002     -0.000212     -0.000570
      1.77282      6.27087      2.56108        -0.000061      0.000286     -0.000503
      1.77269      8.77626      2.56493        -0.000012      0.000206      0.000337
      5.31148      1.25310      2.55369        -0.000225     -0.000216      0.000224
      5.32479      3.76162      2.55985         0.000312     -0.000003     -0.000234
      5.31132      6.27029      2.55338         0.000247     -0.000287      0.000258
      5.29343      8.77646      2.55396         0.000166      0.000023      0.000726
      8.87242      1.25311      2.55335         0.000049     -0.000292      0.000270
      8.85893      3.76155      2.55945        -0.000282      0.000074     -0.000205
      8.87261      6.27010      2.55303        -0.000224     -0.000314      0.000203
      8.89026      8.77641      2.55364        -0.000080     -0.000001      0.000624
      0.00508     10.02941      1.15800        -0.000056      0.000185     -0.000269
      0.00213      2.50774      1.16515         0.000277      0.000018      0.000073
      0.00216      5.01471      1.16498         0.000134     -0.000335      0.000353
      0.00511      7.52264      1.15789         0.000095      0.000167     -0.000026
      3.54100     10.02942      1.15864        -0.000096      0.000105     -0.000311
      3.54411      2.50774      1.16563        -0.000274     -0.000010      0.000119
      3.54410      5.01474      1.16548        -0.000127     -0.000264      0.000315
      3.54092      7.52264      1.15849        -0.000005      0.000177     -0.000043
      7.09169      0.00111      1.16689         0.000037      0.000067     -0.000618
      7.09167      2.50556      1.23507        -0.000057     -0.000215      0.000381
      7.09164      5.01701      1.23482        -0.000019      0.000054      0.000606
      7.09171      7.52139      1.16674         0.000027      0.000090      0.000193
      1.77300      1.25370      0.00000        -0.000192      0.001164     -0.039970
      1.77300      3.76110      0.00000        -0.000082      0.000313     -0.027252
      1.77300      6.26850      0.00000        -0.000241     -0.001259     -0.040477
      1.77300      8.77590      0.00000        -0.000278      0.000897     -0.063341
      5.31900      1.25370      0.00000         0.051314      0.046664      0.009289
      5.31900      3.76110      0.00000         0.138363      0.000399      0.049992
      5.31900      6.26850      0.00000         0.051232     -0.046716      0.008198
      5.31900      8.77590      0.00000        -0.020707      0.000728      0.015375
      8.86500      1.25370      0.00000        -0.050958      0.046937      0.010027
      8.86500      3.76110      0.00000        -0.137643      0.000386      0.051020
      8.86500      6.26850      0.00000        -0.050926     -0.047001      0.008905
      8.86500      8.77590      0.00000         0.020605      0.000730      0.015632
 -----------------------------------------------------------------------------------
    total drift:                               -0.015810      0.000859      0.008374


--------------------------------------------------------------------------------------------------------


  FREE ENERGIE OF THE ION-ELECTRON SYSTEM (eV)
  ---------------------------------------------------
  free  energy   TOTEN  =      -200.38494023 eV

  energy  without entropy=     -200.37640859  energy(sigma->0) =     -200.38209635
 


--------------------------------------------------------------------------------------------------------


    POTLOK:  cpu time    0.1640: real time    0.1636


--------------------------------------------------------------------------------------------------------


 stress matrix after NEB project (eV)
    -22.93829      0.00035      0.01923
      0.00035    -19.88349     -0.01785
      0.01923     -0.01785     -4.77077
  FORCES: max atom, RMS     0.000943    0.000244
  FORCE total and by dimension    0.001759    0.000852
  Stress total and by dimension   30.729142   22.938292
 Finite differences:
   Step               POTIM =   1.000000000000000E-002
   Degrees of freedom DOF   =           30
    WAVPRE:  cpu time    0.0440: real time    0.0452
 FEWALD executed in parallel
    FEWALD:  cpu time    0.0000: real time    0.0012

 real space projection operators:
  total allocation   :      34052.36 KBytes
  max/ min on nodes  :       1679.77        880.61

    ORTHCH:  cpu time    3.6282: real time    3.6438
     LOOP+:  cpu time 1009.8431: real time 1013.1585


----------------------------------------- Iteration    2(   1)  ---------------------------------------


    POTLOK:  cpu time    0.1480: real time    0.1495
    SETDIJ:  cpu time    0.0120: real time    0.0085
     EDDAV:  cpu time   33.8861: real time   33.9782
       DOS:  cpu time    0.0040: real time    0.0066
    CHARGE:  cpu time    1.2881: real time    1.2909
    MIXING:  cpu time    0.0040: real time    0.0022
    --------------------------------------------
      LOOP:  cpu time   35.3462: real time   35.4446

 eigenvalue-minimisations  :  8816
 total energy-change (2. order) : 0.4210426E-02  (-0.8052651E-01)
 number of electron     545.0000191 magnetization 
 augmentation part      338.5187608 magnetization 

  free energy =  -0.185177327577E+03  energy without entropy=  -0.185168796906E+03


--------------------------------------------------------------------------------------------------------


----------------------------------------- Iteration    2(   2)  ---------------------------------------


    POTLOK:  cpu time    0.1440: real time    0.1466
    SETDIJ:  cpu time    0.0080: real time    0.0086
    EDDIAG:  cpu time    6.3804: real time    6.4051
  RMM-DIIS:  cpu time   17.7331: real time   17.7693
    ORTHCH:  cpu time    1.4721: real time    1.4802
       DOS:  cpu time    0.0080: real time    0.0067
    CHARGE:  cpu time    1.3241: real time    1.3308
    MIXING:  cpu time    0.0000: real time    0.0022
    --------------------------------------------
      LOOP:  cpu time   27.0777: real time   27.1621

 eigenvalue-minimisations  :  9734
 total energy-change (2. order) :-0.6625508E-03  (-0.8164997E-03)
 number of electron     545.0000191 magnetization 
 augmentation part      338.5198044 magnetization 

 eigenvalues of (default mixing * dielectric matrix)
  average eigenvalue GAMMA=   2.1070
  2.1070

  free energy =  -0.185177990128E+03  energy without entropy=  -0.185169457555E+03


--------------------------------------------------------------------------------------------------------


----------------------------------------- Iteration    2(   3)  ---------------------------------------


    POTLOK:  cpu time    0.1440: real time    0.1481
    SETDIJ:  cpu time    0.0120: real time    0.0083
    EDDIAG:  cpu time    6.4004: real time    6.4231
  RMM-DIIS:  cpu time   18.6452: real time   18.6843
    ORTHCH:  cpu time    1.4761: real time    1.4859
       DOS:  cpu time    0.0040: real time    0.0066
    CHARGE:  cpu time    1.3281: real time    1.3283
    MIXING:  cpu time    0.0000: real time    0.0023
    --------------------------------------------
      LOOP:  cpu time   28.0138: real time   28.0992

 eigenvalue-minimisations  : 10239
 total energy-change (2. order) :-0.1159437E-03  (-0.9775644E-04)
 number of electron     545.0000191 magnetization 
 augmentation part      338.5189102 magnetization 

 eigenvalues of (default mixing * dielectric matrix)
  average eigenvalue GAMMA=   1.7717
  1.0732  2.4703

  free energy =  -0.185178106071E+03  energy without entropy=  -0.185169571339E+03


--------------------------------------------------------------------------------------------------------


----------------------------------------- Iteration    2(   4)  ---------------------------------------


    POTLOK:  cpu time    0.1480: real time    0.1478
    SETDIJ:  cpu time    0.0080: real time    0.0083
    EDDIAG:  cpu time    6.4084: real time    6.4345
  RMM-DIIS:  cpu time   16.7130: real time   16.7476
    ORTHCH:  cpu time    1.4881: real time    1.4966
       DOS:  cpu time    0.0040: real time    0.0065
    CHARGE:  cpu time    1.3241: real time    1.3267
    MIXING:  cpu time    0.0040: real time    0.0024
    --------------------------------------------
      LOOP:  cpu time   26.1016: real time   26.1801

 eigenvalue-minimisations  :  9114
 total energy-change (2. order) :-0.1877021E-04  (-0.1268472E-04)
 number of electron     545.0000191 magnetization 
 augmentation part      338.5202833 magnetization 

 eigenvalues of (default mixing * dielectric matrix)
  average eigenvalue GAMMA=   1.3839
  2.5341  1.1959  0.4216

  free energy =  -0.185178124841E+03  energy without entropy=  -0.185169600796E+03


--------------------------------------------------------------------------------------------------------


----------------------------------------- Iteration    2(   5)  ---------------------------------------


    POTLOK:  cpu time    0.1480: real time    0.1472
    SETDIJ:  cpu time    0.0080: real time    0.0086
    EDDIAG:  cpu time    6.4044: real time    6.4264
  RMM-DIIS:  cpu time   16.2530: real time   16.3095
    ORTHCH:  cpu time    1.4921: real time    1.5006
       DOS:  cpu time    0.0040: real time    0.0066
    CHARGE:  cpu time    1.3201: real time    1.3234
    MIXING:  cpu time    0.0040: real time    0.0025
    --------------------------------------------
      LOOP:  cpu time   25.6336: real time   25.7383

 eigenvalue-minimisations  :  8807
 total energy-change (2. order) : 0.6373652E-05  (-0.2788448E-05)
 number of electron     545.0000191 magnetization 
 augmentation part      338.5196348 magnetization 

 eigenvalues of (default mixing * dielectric matrix)
  average eigenvalue GAMMA=   1.4273
  2.6277  1.7197  0.9830  0.3786

  free energy =  -0.185178118468E+03  energy without entropy=  -0.185169588281E+03


--------------------------------------------------------------------------------------------------------


----------------------------------------- Iteration    2(   6)  ---------------------------------------


    POTLOK:  cpu time    0.1440: real time    0.1476
    SETDIJ:  cpu time    0.0120: real time    0.0084
    EDDIAG:  cpu time    6.4044: real time    6.4302
  RMM-DIIS:  cpu time   18.5812: real time   18.6209
    ORTHCH:  cpu time    1.4801: real time    1.4883
       DOS:  cpu time    0.0080: real time    0.0066
    CHARGE:  cpu time    1.3321: real time    1.3362
    MIXING:  cpu time    0.0040: real time    0.0026
    --------------------------------------------
      LOOP:  cpu time   27.9697: real time   28.0533

 eigenvalue-minimisations  : 10248
 total energy-change (2. order) :-0.1202643E-05  (-0.9530722E-06)
 number of electron     545.0000191 magnetization 
 augmentation part      338.5193037 magnetization 

 eigenvalues of (default mixing * dielectric matrix)
  average eigenvalue GAMMA=   1.2977
  2.7015  1.9246  1.0287  0.4592  0.3743

  free energy =  -0.185178119670E+03  energy without entropy=  -0.185169587683E+03


--------------------------------------------------------------------------------------------------------


----------------------------------------- Iteration    2(   7)  ---------------------------------------


    POTLOK:  cpu time    0.1480: real time    0.1477
    SETDIJ:  cpu time    0.0080: real time    0.0085
    EDDIAG:  cpu time    6.3924: real time    6.4148
  RMM-DIIS:  cpu time   15.9650: real time   15.9980
    ORTHCH:  cpu time    1.4841: real time    1.4944
       DOS:  cpu time    0.0040: real time    0.0065
    CHARGE:  cpu time    1.3321: real time    1.3323
    MIXING:  cpu time    0.0000: real time    0.0027
    --------------------------------------------
      LOOP:  cpu time   25.3336: real time   25.4213

 eigenvalue-minimisations  :  8751
 total energy-change (2. order) : 0.1337903E-06  (-0.1413325E-06)
 number of electron     545.0000191 magnetization 
 augmentation part      338.5194229 magnetization 

 eigenvalues of (default mixing * dielectric matrix)
  average eigenvalue GAMMA=   1.2675
  2.7622  2.0014  1.1403  0.9065  0.3662  0.4281

  free energy =  -0.185178119537E+03  energy without entropy=  -0.185169588407E+03


--------------------------------------------------------------------------------------------------------


----------------------------------------- Iteration    2(   8)  ---------------------------------------


    POTLOK:  cpu time    0.1480: real time    0.1473
    SETDIJ:  cpu time    0.0080: real time    0.0087
    EDDIAG:  cpu time    6.4124: real time    6.4356
  RMM-DIIS:  cpu time   21.0933: real time   21.1371
    ORTHCH:  cpu time    1.4801: real time    1.4893
       DOS:  cpu time    0.0040: real time    0.0066
    CHARGE:  cpu time    1.3361: real time    1.3377
    MIXING:  cpu time    0.0040: real time    0.0027
    --------------------------------------------
      LOOP:  cpu time   30.4899: real time   30.5784

 eigenvalue-minimisations  : 11528
 total energy-change (2. order) :-0.1715816E-06  (-0.6149993E-07)
 number of electron     545.0000191 magnetization 
 augmentation part      338.5196122 magnetization 

 eigenvalues of (default mixing * dielectric matrix)
  average eigenvalue GAMMA=   1.2916
  2.8161  1.8618  1.8618  0.9928  0.7146  0.4287  0.3654

  free energy =  -0.185178119708E+03  energy without entropy=  -0.185169589138E+03


--------------------------------------------------------------------------------------------------------


----------------------------------------- Iteration    2(   9)  ---------------------------------------


    POTLOK:  cpu time    0.1480: real time    0.1478
    SETDIJ:  cpu time    0.0080: real time    0.0083
    EDDIAG:  cpu time    6.4124: real time    6.4346
  RMM-DIIS:  cpu time   11.8687: real time   11.8945
    ORTHCH:  cpu time    1.4881: real time    1.4974
       DOS:  cpu time    0.0080: real time    0.0066
    CHARGE:  cpu time    1.3161: real time    1.3220
    MIXING:  cpu time    0.0000: real time    0.0029
    --------------------------------------------
      LOOP:  cpu time   21.2533: real time   21.3267

 eigenvalue-minimisations  :  6147
 total energy-change (2. order) :-0.8995994E-07  (-0.5174287E-08)
 number of electron     545.0000191 magnetization 
 augmentation part      338.5194720 magnetization 

 eigenvalues of (default mixing * dielectric matrix)
  average eigenvalue GAMMA=   1.2956
  2.8730  2.1781  2.1781  1.0169  0.8481  0.3668  0.4330  0.4710

  free energy =  -0.185178119798E+03  energy without entropy=  -0.185169588799E+03


--------------------------------------------------------------------------------------------------------


----------------------------------------- Iteration    2(  10)  ---------------------------------------


    POTLOK:  cpu time    0.1480: real time    0.1482
    SETDIJ:  cpu time    0.0080: real time    0.0084
    EDDIAG:  cpu time    6.4084: real time    6.4336
  RMM-DIIS:  cpu time   10.1566: real time   10.1787
    ORTHCH:  cpu time    1.4841: real time    1.4935
       DOS:  cpu time    0.0040: real time    0.0065
    CHARGE:  cpu time    1.3321: real time    1.3342
    MIXING:  cpu time    0.0040: real time    0.0029
    --------------------------------------------
      LOOP:  cpu time   19.5492: real time   19.6180

 eigenvalue-minimisations  :  5117
 total energy-change (2. order) :-0.6650225E-07  (-0.2622215E-08)
 number of electron     545.0000191 magnetization 
 augmentation part      338.5195037 magnetization 

 eigenvalues of (default mixing * dielectric matrix)
  average eigenvalue GAMMA=   1.2451
  2.8438  2.4276  2.0864  1.0358  0.8927  0.7249  0.4369  0.3649  0.3929

  free energy =  -0.185178119865E+03  energy without entropy=  -0.185169588835E+03


--------------------------------------------------------------------------------------------------------


----------------------------------------- Iteration    2(  11)  ---------------------------------------


    POTLOK:  cpu time    0.1440: real time    0.1478
    SETDIJ:  cpu time    0.0080: real time    0.0084
    EDDIAG:  cpu time    6.4044: real time    6.4285
  RMM-DIIS:  cpu time    9.8126: real time    9.8333
    ORTHCH:  cpu time    1.5001: real time    1.5339
       DOS:  cpu time    0.0040: real time    0.0066
    CHARGE:  cpu time    1.3241: real time    1.3254
    MIXING:  cpu time    0.0040: real time    0.0030
    --------------------------------------------
      LOOP:  cpu time   19.2092: real time   19.2998

 eigenvalue-minimisations  :  4951
 total energy-change (2. order) :-0.5619950E-07  (-0.1154226E-08)
 number of electron     545.0000191 magnetization 
 augmentation part      338.5195432 magnetization 

 eigenvalues of (default mixing * dielectric matrix)
  average eigenvalue GAMMA=   1.2805
  2.7472  2.7472  1.9538  1.6589  0.9729  0.9729  0.5967  0.4305  0.3672  0.3575

  free energy =  -0.185178119921E+03  energy without entropy=  -0.185169589083E+03


--------------------------------------------------------------------------------------------------------


----------------------------------------- Iteration    2(  12)  ---------------------------------------


    POTLOK:  cpu time    0.1480: real time    0.1477
    SETDIJ:  cpu time    0.0080: real time    0.0085
    EDDIAG:  cpu time    6.3924: real time    6.4171
  RMM-DIIS:  cpu time    9.8806: real time    9.9007
    ORTHCH:  cpu time    1.4801: real time    1.4916
       DOS:  cpu time    0.0040: real time    0.0067
    CHARGE:  cpu time    1.2921: real time    1.2956
    MIXING:  cpu time    0.0040: real time    0.0031
    --------------------------------------------
      LOOP:  cpu time   19.2132: real time   19.2833

 eigenvalue-minimisations  :  4960
 total energy-change (2. order) :-0.9301584E-07  (-0.1098110E-08)
 number of electron     545.0000191 magnetization 
 augmentation part      338.5195065 magnetization 

 eigenvalues of (default mixing * dielectric matrix)
  average eigenvalue GAMMA=   1.2779
  2.9331  2.8031  2.1066  1.7442  0.9802  0.9071  0.9071  0.5343  0.4289  0.3658
  0.3463

  free energy =  -0.185178120014E+03  energy without entropy=  -0.185169589104E+03


--------------------------------------------------------------------------------------------------------


----------------------------------------- Iteration    2(  13)  ---------------------------------------


    POTLOK:  cpu time    0.1480: real time    0.1478
    SETDIJ:  cpu time    0.0080: real time    0.0084
    EDDIAG:  cpu time    6.4044: real time    6.4288
  RMM-DIIS:  cpu time    9.6486: real time    9.6681
    ORTHCH:  cpu time    1.4841: real time    1.4940
       DOS:  cpu time    0.0040: real time    0.0063
    CHARGE:  cpu time    1.2961: real time    1.2961
    MIXING:  cpu time    0.0000: real time    0.0032
    --------------------------------------------
      LOOP:  cpu time   18.9972: real time   19.0664

 eigenvalue-minimisations  :  4877
 total energy-change (2. order) :-0.6170012E-07  (-0.6900588E-09)
 number of electron     545.0000191 magnetization 
 augmentation part      338.5195337 magnetization 

 eigenvalues of (default mixing * dielectric matrix)
  average eigenvalue GAMMA=   1.3029
  3.4578  2.7346  2.3173  1.6610  1.3223  1.0256  0.9903  0.6048  0.4332  0.3654
  0.3960  0.3261

  free energy =  -0.185178120076E+03  energy without entropy=  -0.185169589193E+03


--------------------------------------------------------------------------------------------------------


----------------------------------------- Iteration    2(  14)  ---------------------------------------


    POTLOK:  cpu time    0.1480: real time    0.1477
    SETDIJ:  cpu time    0.0080: real time    0.0085
    EDDIAG:  cpu time    6.4124: real time    6.4358
  RMM-DIIS:  cpu time    9.6486: real time    9.6696
    ORTHCH:  cpu time    1.4801: real time    1.4884
       DOS:  cpu time    0.0040: real time    0.0067
    CHARGE:  cpu time    1.2921: real time    1.2933
    MIXING:  cpu time    0.0040: real time    0.0033
    --------------------------------------------
      LOOP:  cpu time   19.0012: real time   19.0662

 eigenvalue-minimisations  :  4886
 total energy-change (2. order) :-0.5500624E-07  (-0.5076014E-09)
 number of electron     545.0000191 magnetization 
 augmentation part      338.5195273 magnetization 

 eigenvalues of (default mixing * dielectric matrix)
  average eigenvalue GAMMA=   1.3564
  3.9490  2.7858  2.3784  1.8849  1.6824  0.9810  0.9659  0.9659  0.5708  0.4302
  0.3646  0.3695  0.3051

  free energy =  -0.185178120131E+03  energy without entropy=  -0.185169589240E+03


--------------------------------------------------------------------------------------------------------


----------------------------------------- Iteration    2(  15)  ---------------------------------------


    POTLOK:  cpu time    0.1480: real time    0.1473
    SETDIJ:  cpu time    0.0080: real time    0.0084
    EDDIAG:  cpu time    6.4004: real time    6.4232
  RMM-DIIS:  cpu time    9.6406: real time    9.6612
    ORTHCH:  cpu time    1.4841: real time    1.4949
       DOS:  cpu time    0.0080: real time    0.0068
    CHARGE:  cpu time    1.2921: real time    1.2965
    MIXING:  cpu time    0.0040: real time    0.0034
    --------------------------------------------
      LOOP:  cpu time   18.9852: real time   19.0551

 eigenvalue-minimisations  :  4882
 total energy-change (2. order) :-0.5601032E-07  (-0.4057788E-09)
 number of electron     545.0000191 magnetization 
 augmentation part      338.5195216 magnetization 

 eigenvalues of (default mixing * dielectric matrix)
  average eigenvalue GAMMA=   1.3634
  4.4882  2.7817  2.4619  2.0585  1.5564  1.0528  1.0528  0.9723  0.6917  0.5281
  0.4293  0.3661  0.3584  0.2889

  free energy =  -0.185178120187E+03  energy without entropy=  -0.185169589259E+03


--------------------------------------------------------------------------------------------------------


----------------------------------------- Iteration    2(  16)  ---------------------------------------


    POTLOK:  cpu time    0.1440: real time    0.1475
    SETDIJ:  cpu time    0.0120: real time    0.0087
    EDDIAG:  cpu time    6.4004: real time    6.4256
  RMM-DIIS:  cpu time    9.4966: real time    9.5160
    ORTHCH:  cpu time    1.4841: real time    1.4950
       DOS:  cpu time    0.0080: real time    0.0064
    CHARGE:  cpu time    1.2881: real time    1.2917
    MIXING:  cpu time    0.0040: real time    0.0036
    --------------------------------------------
      LOOP:  cpu time   18.8412: real time   18.9061

 eigenvalue-minimisations  :  4781
 total energy-change (2. order) :-0.2550951E-07  (-0.2161600E-09)
 number of electron     545.0000191 magnetization 
 augmentation part      338.5195283 magnetization 

 eigenvalues of (default mixing * dielectric matrix)
  average eigenvalue GAMMA=   1.3857
  5.1445  2.7467  2.5741  2.1019  1.4817  1.4817  1.0576  0.9218  0.9218  0.5686
  0.4304  0.3657  0.3824  0.3346  0.2714

  free energy =  -0.185178120212E+03  energy without entropy=  -0.185169589308E+03


--------------------------------------------------------------------------------------------------------


----------------------------------------- Iteration    2(  17)  ---------------------------------------


    POTLOK:  cpu time    0.1480: real time    0.1482
    SETDIJ:  cpu time    0.0120: real time    0.0086
    EDDIAG:  cpu time    6.3964: real time    6.4202
  RMM-DIIS:  cpu time    9.4086: real time    9.4297
    ORTHCH:  cpu time    1.4801: real time    1.4905
       DOS:  cpu time    0.0080: real time    0.0068
    CHARGE:  cpu time    1.2841: real time    1.2860
    MIXING:  cpu time    0.0040: real time    0.0037
    --------------------------------------------
      LOOP:  cpu time   18.7412: real time   18.8060

 eigenvalue-minimisations  :  4712
 total energy-change (2. order) :-0.2195884E-07  (-0.1435906E-09)
 number of electron     545.0000191 magnetization 
 augmentation part      338.5195254 magnetization 

 eigenvalues of (default mixing * dielectric matrix)
  average eigenvalue GAMMA=   1.4035
  5.4490  2.8140  2.5791  1.9211  1.9211  1.5140  1.0264  1.0264  1.0411  0.8673
  0.5590  0.4301  0.3705  0.3650  0.3166  0.2560

  free energy =  -0.185178120234E+03  energy without entropy=  -0.185169589335E+03


--------------------------------------------------------------------------------------------------------


----------------------------------------- Iteration    2(  18)  ---------------------------------------


    POTLOK:  cpu time    0.1480: real time    0.1480
    SETDIJ:  cpu time    0.0080: real time    0.0085
    EDDIAG:  cpu time    6.4004: real time    6.4229
  RMM-DIIS:  cpu time    9.3566: real time    9.3769
    ORTHCH:  cpu time    1.4841: real time    1.4970
       DOS:  cpu time    0.0080: real time    0.0068
    CHARGE:  cpu time    1.2881: real time    1.2898
    MIXING:  cpu time    0.0040: real time    0.0038
    --------------------------------------------
      LOOP:  cpu time   18.6972: real time   18.7652

 eigenvalue-minimisations  :  4647
 total energy-change (2. order) :-0.1839362E-07  (-0.9358490E-10)
 number of electron     545.0000191 magnetization 
 augmentation part      338.5195238 magnetization 

 eigenvalues of (default mixing * dielectric matrix)
  average eigenvalue GAMMA=   1.4539
  5.8948  3.0354  2.6334  2.3843  2.3394  1.3123  1.3123  1.0948  1.0203  0.8732
  0.5943  0.5103  0.4297  0.3671  0.3629  0.3067  0.2455

  free energy =  -0.185178120253E+03  energy without entropy=  -0.185169589345E+03


--------------------------------------------------------------------------------------------------------


----------------------------------------- Iteration    2(  19)  ---------------------------------------


    POTLOK:  cpu time    0.1480: real time    0.1477
    SETDIJ:  cpu time    0.0080: real time    0.0085
    EDDIAG:  cpu time    6.3964: real time    6.4194
  RMM-DIIS:  cpu time    9.2566: real time    9.2987
    ORTHCH:  cpu time    1.4761: real time    1.4888
       DOS:  cpu time    0.0080: real time    0.0066
    CHARGE:  cpu time    1.2881: real time    1.2895
    MIXING:  cpu time    0.0040: real time    0.0039
    --------------------------------------------
      LOOP:  cpu time   18.5852: real time   18.6762

 eigenvalue-minimisations  :  4415
 total energy-change (2. order) :-0.1567241E-07  (-0.8141122E-10)
 number of electron     545.0000191 magnetization 
 augmentation part      338.5195254 magnetization 

 eigenvalues of (default mixing * dielectric matrix)
  average eigenvalue GAMMA=   1.4844
  6.4542  3.6215  2.7686  2.5318  2.1294  1.3900  1.3900  1.0387  1.0005  0.9448
  0.8021  0.5568  0.4303  0.3936  0.3660  0.3563  0.3017  0.2424

  free energy =  -0.185178120268E+03  energy without entropy=  -0.185169589366E+03


--------------------------------------------------------------------------------------------------------


----------------------------------------- Iteration    2(  20)  ---------------------------------------


    POTLOK:  cpu time    0.1480: real time    0.1481
    SETDIJ:  cpu time    0.0080: real time    0.0085
    EDDIAG:  cpu time    6.4044: real time    6.4269
  RMM-DIIS:  cpu time    8.8886: real time    8.9073
    ORTHCH:  cpu time    1.4841: real time    1.4949
       DOS:  cpu time    0.0080: real time    0.0063
    --------------------------------------------
      LOOP:  cpu time   16.9411: real time   17.0007

 eigenvalue-minimisations  :  4016
 total energy-change (2. order) :-0.5122274E-08  (-0.3803836E-10)
 number of electron     545.0000191 magnetization 
 augmentation part      338.5195254 magnetization 

  free energy =  -0.185178120273E+03  energy without entropy=  -0.185169589370E+03


--------------------------------------------------------------------------------------------------------


 average (electrostatic) potential at core
  the test charge radii are     0.6991  0.7215  0.5201  0.9430
  (the norm of the test charge is              1.0000)
       1 -58.4200       2 -77.5375       3 -77.5377       4 -39.3903       5 -72.0157
       6 -72.0418       7 -72.0419       8 -72.0158       9 -72.0153      10 -72.0410
      11 -72.0412      12 -72.0154      13 -72.0378      14 -72.1312      15 -72.1316
      16 -72.0378      17 -72.4060      18 -72.4170      19 -72.4061      20 -72.3860
      21 -72.3915      22 -72.3376      23 -72.3915      24 -72.4249      25 -72.3912
      26 -72.3376      27 -72.3912      28 -72.4249      29 -72.4028      30 -72.4095
      31 -72.4096      32 -72.4028      33 -72.4027      34 -72.4095      35 -72.4095
      36 -72.4027      37 -72.4237      38 -72.4474      39 -72.4475      40 -72.4237
      41 -72.0144      42 -72.0273      43 -72.0145      44 -71.9998      45 -72.0225
      46 -71.9983      47 -72.0226      48 -72.0531      49 -72.0224      50 -71.9981
      51 -72.0225      52 -72.0530
 
 
 
 E-fermi :  -1.1032     XC(G=0):  -4.4913     alpha+bet : -3.6964


 k-point     1 :       0.0000    0.0000    0.0000
  band No.  band energies     occupation 
      1     -23.7761      2.00000
      2     -21.6388      2.00000
      3     -11.6436      2.00000
      4      -9.5801      2.00000
      5      -8.8623      2.00000
      6      -8.7012      2.00000
      7      -8.2997      2.00000
      8      -8.2884      2.00000
      9      -8.1111      2.00000
     10      -8.0914      2.00000
     11      -7.4751      2.00000
     12      -7.0149      2.00000
     13      -7.0097      2.00000
     14      -7.0084      2.00000
     15      -6.9908      2.00000
     16      -6.9897      2.00000
     17      -6.3124      2.00000
     18      -6.3052      2.00000
     19      -5.9914      2.00000
     20      -5.9738      2.00000
     21      -5.9047      2.00000
     22      -5.8866      2.00000
     23      -5.8257      2.00000
     24      -5.8246      2.00000
     25      -5.6523      2.00000
     26      -5.6509      2.00000
     27      -5.6430      2.00000
     28      -5.6421      2.00000
     29      -5.6306      2.00000
     30      -5.5470      2.00000
     31      -5.5406      2.00000
     32      -5.3766      2.00000
     33      -5.3423      2.00000
     34      -5.3394      2.00000
     35      -5.3310      2.00000
     36      -5.3038      2.00000
     37      -5.3020      2.00000
     38      -5.2564      2.00000
     39      -5.2558      2.00000
     40      -5.2500      2.00000
     41      -5.2495      2.00000
     42      -5.1742      2.00000
     43      -5.1632      2.00000
     44      -5.1550      2.00000
     45      -5.1547      2.00000
     46      -5.1413      2.00000
     47      -5.0983      2.00000
     48      -5.0539      2.00000
     49      -5.0501      2.00000
     50      -5.0183      2.00000
     51      -5.0153      2.00000
     52      -4.9959      2.00000
     53      -4.9876      2.00000
     54      -4.9305      2.00000
     55      -4.9178      2.00000
     56      -4.9016      2.00000
     57      -4.8979      2.00000
     58      -4.8873      2.00000
     59      -4.8695      2.00000
     60      -4.8654      2.00000
     61      -4.8608      2.00000
     62      -4.8275      2.00000
     63      -4.8255      2.00000
     64      -4.7807      2.00000
     65      -4.7401      2.00000
     66      -4.7374      2.00000
     67      -4.7365      2.00000
     68      -4.7301      2.00000
     69      -4.7285      2.00000
     70      -4.7254      2.00000
     71      -4.7118      2.00000
     72      -4.7116      2.00000
     73      -4.7099      2.00000
     74      -4.6584      2.00000
     75      -4.5840      2.00000
     76      -4.5253      2.00000
     77      -4.5184      2.00000
     78      -4.5160      2.00000
     79      -4.5060      2.00000
     80      -4.5051      2.00000
     81      -4.4996      2.00000
     82      -4.4947      2.00000
     83      -4.4461      2.00000
     84      -4.4323      2.00000
     85      -4.3490      2.00000
     86      -4.3460      2.00000
     87      -4.3338      2.00000
     88      -4.3325      2.00000
     89      -4.3323      2.00000
     90      -4.3303      2.00000
     91      -4.2783      2.00000
     92      -4.2746      2.00000
     93      -4.2734      2.00000
     94      -4.2731      2.00000
     95      -4.2629      2.00000
     96      -4.2614      2.00000
     97      -4.2577      2.00000
     98      -4.2528      2.00000
     99      -4.2433      2.00000
    100      -4.2386      2.00000
    101      -4.2368      2.00000
    102      -4.2346      2.00000
    103      -4.2320      2.00000
    104      -4.2227      2.00000
    105      -4.1996      2.00000
    106      -4.1706      2.00000
    107      -4.1525      2.00000
    108      -4.1491      2.00000
    109      -4.1433      2.00000
    110      -4.1345      2.00000
    111      -4.1086      2.00000
    112      -4.0907      2.00000
    113      -4.0882      2.00000
    114      -4.0539      2.00000
    115      -4.0455      2.00000
    116      -4.0149      2.00000
    117      -4.0135      2.00000
    118      -4.0134      2.00000
    119      -4.0086      2.00000
    120      -3.9562      2.00000
    121      -3.9550      2.00000
    122      -3.9495      2.00000
    123      -3.9463      2.00000
    124      -3.9353      2.00000
    125      -3.9305      2.00000
    126      -3.9226      2.00000
    127      -3.9094      2.00000
    128      -3.8963      2.00000
    129      -3.8889      2.00000
    130      -3.8887      2.00000
    131      -3.8778      2.00000
    132      -3.8663      2.00000
    133      -3.8519      2.00000
    134      -3.8442      2.00000
    135      -3.8307      2.00000
    136      -3.8270      2.00000
    137      -3.7187      2.00000
    138      -3.7129      2.00000
    139      -3.6988      2.00000
    140      -3.6968      2.00000
    141      -3.6960      2.00000
    142      -3.6922      2.00000
    143      -3.6914      2.00000
    144      -3.6637      2.00000
    145      -3.6611      2.00000
    146      -3.6477      2.00000
    147      -3.6294      2.00000
    148      -3.6288      2.00000
    149      -3.6244      2.00000
    150      -3.5733      2.00000
    151      -3.5709      2.00000
    152      -3.5244      2.00000
    153      -3.5192      2.00000
    154      -3.5105      2.00000
    155      -3.5100      2.00000
    156      -3.5048      2.00000
    157      -3.4968      2.00000
    158      -3.4954      2.00000
    159      -3.4925      2.00000
    160      -3.4867      2.00000
    161      -3.4616      2.00000
    162      -3.4585      2.00000
    163      -3.4585      2.00000
    164      -3.4558      2.00000
    165      -3.4461      2.00000
    166      -3.4432      2.00000
    167      -3.4395      2.00000
    168      -3.4376      2.00000
    169      -3.4276      2.00000
    170      -3.3734      2.00000
    171      -3.3668      2.00000
    172      -3.3578      2.00000
    173      -3.3550      2.00000
    174      -3.3480      2.00000
    175      -3.3324      2.00000
    176      -3.3319      2.00000
    177      -3.2949      2.00000
    178      -3.2899      2.00000
    179      -3.2824      2.00000
    180      -3.2796      2.00000
    181      -3.2736      2.00000
    182      -3.2698      2.00000
    183      -3.2179      2.00000
    184      -3.2144      2.00000
    185      -3.2088      2.00000
    186      -3.1952      2.00000
    187      -3.1918      2.00000
    188      -3.1876      2.00000
    189      -3.1864      2.00000
    190      -3.1854      2.00000
    191      -3.1704      2.00000
    192      -3.0927      2.00000
    193      -3.0919      2.00000
    194      -3.0505      2.00000
    195      -3.0368      2.00000
    196      -3.0317      2.00000
    197      -3.0314      2.00000
    198      -2.9970      2.00000
    199      -2.9968      2.00000
    200      -2.9838      2.00000
    201      -2.9810      2.00000
    202      -2.9675      2.00000
    203      -2.9618      2.00000
    204      -2.9543      2.00000
    205      -2.9441      2.00000
    206      -2.9425      2.00000
    207      -2.9299      2.00000
    208      -2.9275      2.00000
    209      -2.9263      2.00000
    210      -2.9244      2.00000
    211      -2.9223      2.00000
    212      -2.9155      2.00000
    213      -2.9082      2.00000
    214      -2.8996      2.00000
    215      -2.8835      2.00000
    216      -2.8661      2.00000
    217      -2.8623      2.00000
    218      -2.8602      2.00000
    219      -2.8592      2.00000
    220      -2.8388      2.00000
    221      -2.8385      2.00000
    222      -2.8363      2.00000
    223      -2.8349      2.00000
    224      -2.8180      2.00000
    225      -2.8011      2.00000
    226      -2.7959      2.00000
    227      -2.7945      2.00000
    228      -2.7878      2.00000
    229      -2.7859      2.00000
    230      -2.7816      2.00000
    231      -2.7668      2.00000
    232      -2.7518      2.00000
    233      -2.7498      2.00000
    234      -2.7409      2.00000
    235      -2.7386      2.00000
    236      -2.7362      2.00000
    237      -2.7348      2.00000
    238      -2.7281      2.00000
    239      -2.7257      2.00000
    240      -2.7252      2.00000
    241      -2.7167      2.00000
    242      -2.7159      2.00000
    243      -2.7088      2.00000
    244      -2.7007      2.00000
    245      -2.6775      2.00000
    246      -2.6719      2.00000
    247      -2.6612      2.00000
    248      -2.6576      2.00000
    249      -2.6088      2.00000
    250      -2.5970      2.00000
    251      -2.5948      2.00000
    252      -2.5910      2.00000
    253      -2.5793      2.00000
    254      -2.5485      2.00000
    255      -2.5454      2.00000
    256      -2.5444      2.00000
    257      -2.5429      2.00000
    258      -2.5367      2.00000
    259      -2.5182      2.00000
    260      -2.5173      2.00000
    261      -2.4897      2.00000
    262      -2.3662      2.00000
    263      -2.3022      2.00000
    264      -1.8685      2.00000
    265      -1.8558      2.00000
    266      -1.7147      2.00000
    267      -1.6999      2.00000
    268      -1.6941      2.00000
    269      -1.6164      2.00000
    270      -1.5055      2.00000
    271      -0.9240     -0.02948
    272      -0.9109     -0.02033
    273      -0.8894     -0.00997
    274      -0.7253     -0.00000
    275      -0.5686     -0.00000
    276      -0.5613     -0.00000
    277      -0.5608     -0.00000
    278      -0.5502     -0.00000
    279      -0.3037     -0.00000
    280      -0.2722     -0.00000
    281      -0.2609     -0.00000
    282      -0.2605     -0.00000
    283      -0.2450     -0.00000
    284      -0.2080     -0.00000
    285       0.2662     -0.00000
    286       0.3044     -0.00000
    287       0.3388     -0.00000
    288       0.4473     -0.00000
    289       0.9209     -0.00000
    290       0.9265     -0.00000
    291       1.0529     -0.00000
    292       1.1905     -0.00000
    293       1.2567     -0.00000
    294       1.5304     -0.00000
    295       1.8555      0.00000
    296       1.8923      0.00000
    297       1.8939      0.00000
    298       1.9220      0.00000
    299       1.9282      0.00000
    300       1.9742      0.00000
    301       1.9824      0.00000
    302       2.0236      0.00000
    303       2.1073      0.00000
    304       2.2052      0.00000
    305       2.3809      0.00000
    306       2.6530      0.00000
    307       2.7781      0.00000
    308       2.8796      0.00000
    309       3.4072      0.00000
    310       3.4183      0.00000
    311       3.5229      0.00000
    312       3.6950      0.00000
    313       3.8592      0.00000
    314       4.0706      0.00000
    315       4.0898      0.00000
    316       4.1861      0.00000
    317       4.2184      0.00000
    318       4.2749      0.00000
    319       4.3001      0.00000
    320       4.3248      0.00000
    321       4.3982      0.00000
    322       4.5992      0.00000
    323       4.6002      0.00000
    324       4.6147      0.00000
    325       4.6317      0.00000
    326       4.6361      0.00000
    327       4.6543      0.00000
    328       4.6653      0.00000

 k-point     2 :       0.2000    0.0000    0.0000
  band No.  band energies     occupation 
      1     -23.7761      2.00000
      2     -21.6387      2.00000
      3     -11.6436      2.00000
      4      -9.5264      2.00000
      5      -8.8616      2.00000
      6      -8.7554      2.00000
      7      -8.6840      2.00000
      8      -8.0668      2.00000
      9      -8.0454      2.00000
     10      -7.7797      2.00000
     11      -7.4784      2.00000
     12      -7.3766      2.00000
     13      -7.3730      2.00000
     14      -6.9542      2.00000
     15      -6.5990      2.00000
     16      -6.5936      2.00000
     17      -6.4986      2.00000
     18      -6.2954      2.00000
     19      -6.0243      2.00000
     20      -5.9570      2.00000
     21      -5.9401      2.00000
     22      -5.8033      2.00000
     23      -5.8032      2.00000
     24      -5.7446      2.00000
     25      -5.6706      2.00000
     26      -5.6591      2.00000
     27      -5.6556      2.00000
     28      -5.6508      2.00000
     29      -5.6353      2.00000
     30      -5.6278      2.00000
     31      -5.5296      2.00000
     32      -5.5077      2.00000
     33      -5.4977      2.00000
     34      -5.4948      2.00000
     35      -5.4314      2.00000
     36      -5.3133      2.00000
     37      -5.3114      2.00000
     38      -5.2888      2.00000
     39      -5.2832      2.00000
     40      -5.1893      2.00000
     41      -5.1706      2.00000
     42      -5.1334      2.00000
     43      -5.1270      2.00000
     44      -5.1268      2.00000
     45      -5.1215      2.00000
     46      -5.0452      2.00000
     47      -5.0422      2.00000
     48      -5.0280      2.00000
     49      -5.0242      2.00000
     50      -5.0240      2.00000
     51      -5.0143      2.00000
     52      -4.9893      2.00000
     53      -4.9835      2.00000
     54      -4.9598      2.00000
     55      -4.9316      2.00000
     56      -4.9302      2.00000
     57      -4.9003      2.00000
     58      -4.8993      2.00000
     59      -4.8430      2.00000
     60      -4.8422      2.00000
     61      -4.8269      2.00000
     62      -4.8221      2.00000
     63      -4.8189      2.00000
     64      -4.7969      2.00000
     65      -4.7813      2.00000
     66      -4.7725      2.00000
     67      -4.7682      2.00000
     68      -4.7227      2.00000
     69      -4.7215      2.00000
     70      -4.6797      2.00000
     71      -4.6617      2.00000
     72      -4.6484      2.00000
     73      -4.6453      2.00000
     74      -4.6342      2.00000
     75      -4.5928      2.00000
     76      -4.5868      2.00000
     77      -4.5827      2.00000
     78      -4.5202      2.00000
     79      -4.5162      2.00000
     80      -4.5063      2.00000
     81      -4.4857      2.00000
     82      -4.4629      2.00000
     83      -4.4555      2.00000
     84      -4.4523      2.00000
     85      -4.4237      2.00000
     86      -4.4180      2.00000
     87      -4.3943      2.00000
     88      -4.3832      2.00000
     89      -4.3133      2.00000
     90      -4.3130      2.00000
     91      -4.3051      2.00000
     92      -4.3002      2.00000
     93      -4.2930      2.00000
     94      -4.2927      2.00000
     95      -4.2535      2.00000
     96      -4.2490      2.00000
     97      -4.2478      2.00000
     98      -4.2456      2.00000
     99      -4.2399      2.00000
    100      -4.2237      2.00000
    101      -4.2125      2.00000
    102      -4.1995      2.00000
    103      -4.1758      2.00000
    104      -4.1675      2.00000
    105      -4.1647      2.00000
    106      -4.1586      2.00000
    107      -4.1571      2.00000
    108      -4.1489      2.00000
    109      -4.1414      2.00000
    110      -4.1343      2.00000
    111      -4.1247      2.00000
    112      -4.1165      2.00000
    113      -4.1018      2.00000
    114      -4.0496      2.00000
    115      -4.0366      2.00000
    116      -4.0271      2.00000
    117      -4.0228      2.00000
    118      -3.9961      2.00000
    119      -3.9843      2.00000
    120      -3.9644      2.00000
    121      -3.9630      2.00000
    122      -3.9573      2.00000
    123      -3.9541      2.00000
    124      -3.9420      2.00000
    125      -3.9362      2.00000
    126      -3.9077      2.00000
    127      -3.9015      2.00000
    128      -3.8929      2.00000
    129      -3.8873      2.00000
    130      -3.8840      2.00000
    131      -3.8804      2.00000
    132      -3.8780      2.00000
    133      -3.8434      2.00000
    134      -3.8358      2.00000
    135      -3.8035      2.00000
    136      -3.7997      2.00000
    137      -3.7554      2.00000
    138      -3.7379      2.00000
    139      -3.7278      2.00000
    140      -3.7221      2.00000
    141      -3.7190      2.00000
    142      -3.7141      2.00000
    143      -3.7123      2.00000
    144      -3.6948      2.00000
    145      -3.6670      2.00000
    146      -3.6491      2.00000
    147      -3.6344      2.00000
    148      -3.6055      2.00000
    149      -3.6028      2.00000
    150      -3.5957      2.00000
    151      -3.5834      2.00000
    152      -3.5730      2.00000
    153      -3.5564      2.00000
    154      -3.5100      2.00000
    155      -3.5073      2.00000
    156      -3.5017      2.00000
    157      -3.5007      2.00000
    158      -3.4797      2.00000
    159      -3.4777      2.00000
    160      -3.4741      2.00000
    161      -3.4677      2.00000
    162      -3.4615      2.00000
    163      -3.4494      2.00000
    164      -3.4473      2.00000
    165      -3.4362      2.00000
    166      -3.4141      2.00000
    167      -3.4084      2.00000
    168      -3.3938      2.00000
    169      -3.3813      2.00000
    170      -3.3798      2.00000
    171      -3.3615      2.00000
    172      -3.3609      2.00000
    173      -3.3518      2.00000
    174      -3.3511      2.00000
    175      -3.3397      2.00000
    176      -3.3322      2.00000
    177      -3.2899      2.00000
    178      -3.2751      2.00000
    179      -3.2644      2.00000
    180      -3.2538      2.00000
    181      -3.2475      2.00000
    182      -3.2313      2.00000
    183      -3.2212      2.00000
    184      -3.2208      2.00000
    185      -3.2095      2.00000
    186      -3.2001      2.00000
    187      -3.1931      2.00000
    188      -3.1805      2.00000
    189      -3.1712      2.00000
    190      -3.1664      2.00000
    191      -3.1362      2.00000
    192      -3.1352      2.00000
    193      -3.1032      2.00000
    194      -3.0451      2.00000
    195      -3.0431      2.00000
    196      -3.0076      2.00000
    197      -3.0048      2.00000
    198      -2.9990      2.00000
    199      -2.9910      2.00000
    200      -2.9813      2.00000
    201      -2.9786      2.00000
    202      -2.9733      2.00000
    203      -2.9618      2.00000
    204      -2.9466      2.00000
    205      -2.9420      2.00000
    206      -2.9345      2.00000
    207      -2.9330      2.00000
    208      -2.9245      2.00000
    209      -2.9228      2.00000
    210      -2.9214      2.00000
    211      -2.9161      2.00000
    212      -2.9122      2.00000
    213      -2.9093      2.00000
    214      -2.8946      2.00000
    215      -2.8919      2.00000
    216      -2.8892      2.00000
    217      -2.8827      2.00000
    218      -2.8785      2.00000
    219      -2.8677      2.00000
    220      -2.8668      2.00000
    221      -2.8608      2.00000
    222      -2.8509      2.00000
    223      -2.8363      2.00000
    224      -2.8332      2.00000
    225      -2.8281      2.00000
    226      -2.8036      2.00000
    227      -2.8004      2.00000
    228      -2.7920      2.00000
    229      -2.7829      2.00000
    230      -2.7672      2.00000
    231      -2.7661      2.00000
    232      -2.7512      2.00000
    233      -2.7501      2.00000
    234      -2.7414      2.00000
    235      -2.7392      2.00000
    236      -2.7320      2.00000
    237      -2.7255      2.00000
    238      -2.7240      2.00000
    239      -2.7214      2.00000
    240      -2.7129      2.00000
    241      -2.7047      2.00000
    242      -2.6816      2.00000
    243      -2.6761      2.00000
    244      -2.6712      2.00000
    245      -2.6625      2.00000
    246      -2.6537      2.00000
    247      -2.6206      2.00000
    248      -2.5992      2.00000
    249      -2.5797      2.00000
    250      -2.5764      2.00000
    251      -2.5727      2.00000
    252      -2.5560      2.00000
    253      -2.5542      2.00000
    254      -2.5520      2.00000
    255      -2.5430      2.00000
    256      -2.5430      2.00000
    257      -2.5396      2.00000
    258      -2.5381      2.00000
    259      -2.5327      2.00000
    260      -2.5176      2.00000
    261      -2.4958      2.00000
    262      -2.3833      2.00000
    263      -2.3635      2.00000
    264      -2.3075      2.00000
    265      -2.0101      2.00000
    266      -1.9962      2.00000
    267      -1.5987      2.00000
    268      -1.3865      2.00046
    269      -1.3841      2.00052
    270      -1.0990      0.92782
    271      -1.0458      0.18383
    272      -0.9766     -0.07042
    273      -0.8946     -0.01199
    274      -0.8731     -0.00537
    275      -0.8628     -0.00351
    276      -0.8571     -0.00275
    277      -0.6769     -0.00000
    278      -0.6631     -0.00000
    279      -0.4512     -0.00000
    280      -0.4478     -0.00000
    281      -0.2753     -0.00000
    282      -0.2436     -0.00000
    283       0.1193     -0.00000
    284       0.3540     -0.00000
    285       0.3896     -0.00000
    286       0.6055     -0.00000
    287       0.6148     -0.00000
    288       0.6695     -0.00000
    289       0.6722     -0.00000
    290       0.9253     -0.00000
    291       0.9543     -0.00000
    292       1.1807     -0.00000
    293       1.3215     -0.00000
    294       1.4110     -0.00000
    295       1.4131     -0.00000
    296       1.4389     -0.00000
    297       1.6172     -0.00000
    298       1.7132      0.00000
    299       1.7430      0.00000
    300       2.1585      0.00000
    301       2.2434      0.00000
    302       2.3757      0.00000
    303       2.3957      0.00000
    304       2.6901      0.00000
    305       2.7685      0.00000
    306       2.9094      0.00000
    307       3.0268      0.00000
    308       3.0458      0.00000
    309       3.2406      0.00000
    310       3.2493      0.00000
    311       3.5372      0.00000
    312       3.5557      0.00000
    313       3.7263      0.00000
    314       3.9024      0.00000
    315       3.9495      0.00000
    316       3.9546      0.00000
    317       4.0397      0.00000
    318       4.0460      0.00000
    319       4.1381      0.00000
    320       4.1439      0.00000
    321       4.2023      0.00000
    322       4.3091      0.00000
    323       4.3721      0.00000
    324       4.4059      0.00000
    325       4.5458      0.00000
    326       4.6942      0.00000
    327       4.8063      0.00000
    328       4.8840      0.00000

 k-point     3 :       0.4000    0.0000    0.0000
  band No.  band energies     occupation 
      1     -23.7760      2.00000
      2     -21.6388      2.00000
      3     -11.6436      2.00000
      4      -9.3666      2.00000
      5      -9.1035      2.00000
      6      -8.8604      2.00000
      7      -8.6955      2.00000
      8      -7.9248      2.00000
      9      -7.9087      2.00000
     10      -7.6948      2.00000
     11      -7.6779      2.00000
     12      -7.4736      2.00000
     13      -7.2281      2.00000
     14      -6.8515      2.00000
     15      -6.7008      2.00000
     16      -6.6891      2.00000
     17      -6.1857      2.00000
     18      -6.1803      2.00000
     19      -5.9039      2.00000
     20      -5.8598      2.00000
     21      -5.8434      2.00000
     22      -5.8080      2.00000
     23      -5.8035      2.00000
     24      -5.7728      2.00000
     25      -5.7437      2.00000
     26      -5.7417      2.00000
     27      -5.7052      2.00000
     28      -5.6935      2.00000
     29      -5.6855      2.00000
     30      -5.6759      2.00000
     31      -5.6692      2.00000
     32      -5.6689      2.00000
     33      -5.6640      2.00000
     34      -5.6536      2.00000
     35      -5.3452      2.00000
     36      -5.3434      2.00000
     37      -5.3373      2.00000
     38      -5.3302      2.00000
     39      -5.3189      2.00000
     40      -5.2125      2.00000
     41      -5.1187      2.00000
     42      -5.0859      2.00000
     43      -5.0858      2.00000
     44      -5.0524      2.00000
     45      -5.0496      2.00000
     46      -5.0471      2.00000
     47      -5.0424      2.00000
     48      -5.0308      2.00000
     49      -5.0284      2.00000
     50      -5.0255      2.00000
     51      -4.9752      2.00000
     52      -4.9716      2.00000
     53      -4.9515      2.00000
     54      -4.9466      2.00000
     55      -4.9319      2.00000
     56      -4.9094      2.00000
     57      -4.8939      2.00000
     58      -4.8888      2.00000
     59      -4.8638      2.00000
     60      -4.8531      2.00000
     61      -4.8148      2.00000
     62      -4.8122      2.00000
     63      -4.8030      2.00000
     64      -4.7987      2.00000
     65      -4.7788      2.00000
     66      -4.7702      2.00000
     67      -4.7473      2.00000
     68      -4.6937      2.00000
     69      -4.6803      2.00000
     70      -4.6794      2.00000
     71      -4.6650      2.00000
     72      -4.6370      2.00000
     73      -4.6226      2.00000
     74      -4.5922      2.00000
     75      -4.5802      2.00000
     76      -4.5772      2.00000
     77      -4.5551      2.00000
     78      -4.5428      2.00000
     79      -4.5425      2.00000
     80      -4.5284      2.00000
     81      -4.5043      2.00000
     82      -4.4845      2.00000
     83      -4.4814      2.00000
     84      -4.4672      2.00000
     85      -4.4661      2.00000
     86      -4.4521      2.00000
     87      -4.4051      2.00000
     88      -4.4017      2.00000
     89      -4.3998      2.00000
     90      -4.3496      2.00000
     91      -4.3493      2.00000
     92      -4.3431      2.00000
     93      -4.3092      2.00000
     94      -4.3067      2.00000
     95      -4.3028      2.00000
     96      -4.2958      2.00000
     97      -4.2310      2.00000
     98      -4.2201      2.00000
     99      -4.2191      2.00000
    100      -4.2151      2.00000
    101      -4.2066      2.00000
    102      -4.1877      2.00000
    103      -4.1868      2.00000
    104      -4.1809      2.00000
    105      -4.1741      2.00000
    106      -4.1561      2.00000
    107      -4.1479      2.00000
    108      -4.1113      2.00000
    109      -4.1058      2.00000
    110      -4.1007      2.00000
    111      -4.0874      2.00000
    112      -4.0556      2.00000
    113      -4.0474      2.00000
    114      -4.0353      2.00000
    115      -4.0271      2.00000
    116      -4.0202      2.00000
    117      -4.0159      2.00000
    118      -4.0088      2.00000
    119      -3.9937      2.00000
    120      -3.9718      2.00000
    121      -3.9717      2.00000
    122      -3.9474      2.00000
    123      -3.9091      2.00000
    124      -3.9062      2.00000
    125      -3.9015      2.00000
    126      -3.9003      2.00000
    127      -3.8994      2.00000
    128      -3.8909      2.00000
    129      -3.8836      2.00000
    130      -3.8820      2.00000
    131      -3.8764      2.00000
    132      -3.8706      2.00000
    133      -3.8546      2.00000
    134      -3.8532      2.00000
    135      -3.8105      2.00000
    136      -3.7906      2.00000
    137      -3.7876      2.00000
    138      -3.7846      2.00000
    139      -3.7724      2.00000
    140      -3.7643      2.00000
    141      -3.7538      2.00000
    142      -3.7414      2.00000
    143      -3.7338      2.00000
    144      -3.7327      2.00000
    145      -3.7286      2.00000
    146      -3.7160      2.00000
    147      -3.6526      2.00000
    148      -3.6340      2.00000
    149      -3.6305      2.00000
    150      -3.5921      2.00000
    151      -3.5878      2.00000
    152      -3.5095      2.00000
    153      -3.5094      2.00000
    154      -3.5058      2.00000
    155      -3.5028      2.00000
    156      -3.4638      2.00000
    157      -3.4635      2.00000
    158      -3.4563      2.00000
    159      -3.4474      2.00000
    160      -3.4318      2.00000
    161      -3.4264      2.00000
    162      -3.4197      2.00000
    163      -3.4193      2.00000
    164      -3.4145      2.00000
    165      -3.4112      2.00000
    166      -3.4089      2.00000
    167      -3.4042      2.00000
    168      -3.3995      2.00000
    169      -3.3935      2.00000
    170      -3.3800      2.00000
    171      -3.3767      2.00000
    172      -3.3636      2.00000
    173      -3.3429      2.00000
    174      -3.3414      2.00000
    175      -3.3244      2.00000
    176      -3.3189      2.00000
    177      -3.2931      2.00000
    178      -3.2834      2.00000
    179      -3.2580      2.00000
    180      -3.2485      2.00000
    181      -3.2418      2.00000
    182      -3.2409      2.00000
    183      -3.2391      2.00000
    184      -3.2365      2.00000
    185      -3.2314      2.00000
    186      -3.2283      2.00000
    187      -3.2102      2.00000
    188      -3.1887      2.00000
    189      -3.1788      2.00000
    190      -3.1484      2.00000
    191      -3.1368      2.00000
    192      -3.1283      2.00000
    193      -3.1238      2.00000
    194      -3.1104      2.00000
    195      -3.0708      2.00000
    196      -3.0662      2.00000
    197      -3.0385      2.00000
    198      -3.0168      2.00000
    199      -3.0037      2.00000
    200      -2.9824      2.00000
    201      -2.9809      2.00000
    202      -2.9421      2.00000
    203      -2.9343      2.00000
    204      -2.9335      2.00000
    205      -2.9276      2.00000
    206      -2.9185      2.00000
    207      -2.9181      2.00000
    208      -2.9168      2.00000
    209      -2.9101      2.00000
    210      -2.9074      2.00000
    211      -2.9038      2.00000
    212      -2.8941      2.00000
    213      -2.8889      2.00000
    214      -2.8852      2.00000
    215      -2.8846      2.00000
    216      -2.8820      2.00000
    217      -2.8791      2.00000
    218      -2.8769      2.00000
    219      -2.8763      2.00000
    220      -2.8709      2.00000
    221      -2.8669      2.00000
    222      -2.8646      2.00000
    223      -2.8482      2.00000
    224      -2.8371      2.00000
    225      -2.8291      2.00000
    226      -2.8264      2.00000
    227      -2.8131      2.00000
    228      -2.7950      2.00000
    229      -2.7837      2.00000
    230      -2.7656      2.00000
    231      -2.7637      2.00000
    232      -2.7468      2.00000
    233      -2.7365      2.00000
    234      -2.7205      2.00000
    235      -2.7153      2.00000
    236      -2.6918      2.00000
    237      -2.6834      2.00000
    238      -2.6777      2.00000
    239      -2.6758      2.00000
    240      -2.6667      2.00000
    241      -2.6630      2.00000
    242      -2.6561      2.00000
    243      -2.6445      2.00000
    244      -2.6440      2.00000
    245      -2.6395      2.00000
    246      -2.6239      2.00000
    247      -2.6120      2.00000
    248      -2.5982      2.00000
    249      -2.5952      2.00000
    250      -2.5799      2.00000
    251      -2.5770      2.00000
    252      -2.5692      2.00000
    253      -2.5539      2.00000
    254      -2.5497      2.00000
    255      -2.5475      2.00000
    256      -2.5396      2.00000
    257      -2.5367      2.00000
    258      -2.5241      2.00000
    259      -2.5159      2.00000
    260      -2.4529      2.00000
    261      -2.3963      2.00000
    262      -2.3860      2.00000
    263      -2.2773      2.00000
    264      -2.2402      2.00000
    265      -2.1781      2.00000
    266      -2.1779      2.00000
    267      -1.7941      2.00000
    268      -1.7860      2.00000
    269      -1.7369      2.00000
    270      -1.5711      2.00000
    271      -1.1484      1.68526
    272      -0.8482     -0.00184
    273      -0.8275     -0.00068
    274      -0.7731     -0.00003
    275      -0.7547     -0.00001
    276      -0.5233     -0.00000
    277      -0.5206     -0.00000
    278      -0.3747     -0.00000
    279      -0.3733     -0.00000
    280      -0.1559     -0.00000
    281      -0.1003     -0.00000
    282      -0.0915     -0.00000
    283       0.1025     -0.00000
    284       0.1093     -0.00000
    285       0.2136     -0.00000
    286       0.3459     -0.00000
    287       0.5193     -0.00000
    288       0.6032     -0.00000
    289       0.6329     -0.00000
    290       0.8540     -0.00000
    291       0.9681     -0.00000
    292       0.9848     -0.00000
    293       1.0385     -0.00000
    294       1.3020     -0.00000
    295       1.7065      0.00000
    296       1.7375      0.00000
    297       1.7924      0.00000
    298       2.1118      0.00000
    299       2.2392      0.00000
    300       2.3037      0.00000
    301       2.5919      0.00000
    302       2.7089      0.00000
    303       2.7109      0.00000
    304       2.7497      0.00000
    305       2.7572      0.00000
    306       2.8411      0.00000
    307       2.8837      0.00000
    308       2.9773      0.00000
    309       2.9794      0.00000
    310       3.0355      0.00000
    311       3.2798      0.00000
    312       3.3444      0.00000
    313       3.5467      0.00000
    314       3.5598      0.00000
    315       3.5830      0.00000
    316       3.7678      0.00000
    317       3.9676      0.00000
    318       4.0234      0.00000
    319       4.1830      0.00000
    320       4.2066      0.00000
    321       4.2456      0.00000
    322       4.2929      0.00000
    323       4.4010      0.00000
    324       4.4283      0.00000
    325       4.5399      0.00000
    326       4.5461      0.00000
    327       4.5710      0.00000
    328       4.7005      0.00000

 k-point     4 :       0.0000    0.2000    0.0000
  band No.  band energies     occupation 
      1     -23.7761      2.00000
      2     -21.6388      2.00000
      3     -11.6435      2.00000
      4      -9.5193      2.00000
      5      -8.8761      2.00000
      6      -8.7008      2.00000
      7      -8.5892      2.00000
      8      -8.2418      2.00000
      9      -8.2266      2.00000
     10      -7.5374      2.00000
     11      -7.4880      2.00000
     12      -7.4168      2.00000
     13      -7.4152      2.00000
     14      -6.9357      2.00000
     15      -6.5885      2.00000
     16      -6.5766      2.00000
     17      -6.2622      2.00000
     18      -6.2609      2.00000
     19      -6.2398      2.00000
     20      -6.0340      2.00000
     21      -5.8628      2.00000
     22      -5.8448      2.00000
     23      -5.7989      2.00000
     24      -5.7703      2.00000
     25      -5.7611      2.00000
     26      -5.7307      2.00000
     27      -5.6217      2.00000
     28      -5.5946      2.00000
     29      -5.5899      2.00000
     30      -5.5472      2.00000
     31      -5.5383      2.00000
     32      -5.5082      2.00000
     33      -5.5019      2.00000
     34      -5.3980      2.00000
     35      -5.3838      2.00000
     36      -5.3170      2.00000
     37      -5.3158      2.00000
     38      -5.2852      2.00000
     39      -5.2772      2.00000
     40      -5.2344      2.00000
     41      -5.1648      2.00000
     42      -5.1527      2.00000
     43      -5.1378      2.00000
     44      -5.1354      2.00000
     45      -5.1281      2.00000
     46      -5.1065      2.00000
     47      -5.0995      2.00000
     48      -5.0918      2.00000
     49      -5.0892      2.00000
     50      -5.0533      2.00000
     51      -5.0332      2.00000
     52      -5.0106      2.00000
     53      -5.0019      2.00000
     54      -4.9919      2.00000
     55      -4.9903      2.00000
     56      -4.9555      2.00000
     57      -4.9025      2.00000
     58      -4.8721      2.00000
     59      -4.8562      2.00000
     60      -4.8491      2.00000
     61      -4.8163      2.00000
     62      -4.7871      2.00000
     63      -4.7680      2.00000
     64      -4.7587      2.00000
     65      -4.7410      2.00000
     66      -4.7336      2.00000
     67      -4.7260      2.00000
     68      -4.7133      2.00000
     69      -4.7023      2.00000
     70      -4.7016      2.00000
     71      -4.6935      2.00000
     72      -4.6822      2.00000
     73      -4.6603      2.00000
     74      -4.6143      2.00000
     75      -4.5831      2.00000
     76      -4.5739      2.00000
     77      -4.5673      2.00000
     78      -4.5373      2.00000
     79      -4.5005      2.00000
     80      -4.4842      2.00000
     81      -4.4674      2.00000
     82      -4.4654      2.00000
     83      -4.4286      2.00000
     84      -4.4269      2.00000
     85      -4.3803      2.00000
     86      -4.3735      2.00000
     87      -4.3632      2.00000
     88      -4.3463      2.00000
     89      -4.3413      2.00000
     90      -4.3243      2.00000
     91      -4.3230      2.00000
     92      -4.3089      2.00000
     93      -4.3069      2.00000
     94      -4.2962      2.00000
     95      -4.2659      2.00000
     96      -4.2648      2.00000
     97      -4.2596      2.00000
     98      -4.2553      2.00000
     99      -4.2446      2.00000
    100      -4.2364      2.00000
    101      -4.2360      2.00000
    102      -4.2332      2.00000
    103      -4.2216      2.00000
    104      -4.2105      2.00000
    105      -4.2017      2.00000
    106      -4.1827      2.00000
    107      -4.1791      2.00000
    108      -4.1702      2.00000
    109      -4.1542      2.00000
    110      -4.1178      2.00000
    111      -4.1174      2.00000
    112      -4.0905      2.00000
    113      -4.0383      2.00000
    114      -4.0371      2.00000
    115      -4.0361      2.00000
    116      -4.0262      2.00000
    117      -4.0014      2.00000
    118      -3.9984      2.00000
    119      -3.9553      2.00000
    120      -3.9493      2.00000
    121      -3.9330      2.00000
    122      -3.9234      2.00000
    123      -3.9181      2.00000
    124      -3.9145      2.00000
    125      -3.9033      2.00000
    126      -3.9013      2.00000
    127      -3.8914      2.00000
    128      -3.8809      2.00000
    129      -3.8805      2.00000
    130      -3.8789      2.00000
    131      -3.8744      2.00000
    132      -3.8675      2.00000
    133      -3.8623      2.00000
    134      -3.8404      2.00000
    135      -3.7997      2.00000
    136      -3.7936      2.00000
    137      -3.7827      2.00000
    138      -3.7654      2.00000
    139      -3.7522      2.00000
    140      -3.7477      2.00000
    141      -3.7061      2.00000
    142      -3.6808      2.00000
    143      -3.6640      2.00000
    144      -3.6613      2.00000
    145      -3.6487      2.00000
    146      -3.6371      2.00000
    147      -3.6252      2.00000
    148      -3.6198      2.00000
    149      -3.6064      2.00000
    150      -3.6052      2.00000
    151      -3.6019      2.00000
    152      -3.5940      2.00000
    153      -3.5685      2.00000
    154      -3.5575      2.00000
    155      -3.5280      2.00000
    156      -3.5027      2.00000
    157      -3.5003      2.00000
    158      -3.4997      2.00000
    159      -3.4732      2.00000
    160      -3.4678      2.00000
    161      -3.4628      2.00000
    162      -3.4461      2.00000
    163      -3.4294      2.00000
    164      -3.4238      2.00000
    165      -3.4209      2.00000
    166      -3.4166      2.00000
    167      -3.3999      2.00000
    168      -3.3982      2.00000
    169      -3.3856      2.00000
    170      -3.3773      2.00000
    171      -3.3433      2.00000
    172      -3.3309      2.00000
    173      -3.3220      2.00000
    174      -3.3143      2.00000
    175      -3.3069      2.00000
    176      -3.3030      2.00000
    177      -3.2882      2.00000
    178      -3.2756      2.00000
    179      -3.2470      2.00000
    180      -3.2374      2.00000
    181      -3.2241      2.00000
    182      -3.2215      2.00000
    183      -3.2133      2.00000
    184      -3.2026      2.00000
    185      -3.1957      2.00000
    186      -3.1923      2.00000
    187      -3.1797      2.00000
    188      -3.1733      2.00000
    189      -3.1671      2.00000
    190      -3.1423      2.00000
    191      -3.1329      2.00000
    192      -3.1170      2.00000
    193      -3.1157      2.00000
    194      -3.0449      2.00000
    195      -3.0369      2.00000
    196      -3.0209      2.00000
    197      -3.0126      2.00000
    198      -3.0117      2.00000
    199      -2.9852      2.00000
    200      -2.9838      2.00000
    201      -2.9823      2.00000
    202      -2.9713      2.00000
    203      -2.9691      2.00000
    204      -2.9678      2.00000
    205      -2.9646      2.00000
    206      -2.9475      2.00000
    207      -2.9367      2.00000
    208      -2.9206      2.00000
    209      -2.9171      2.00000
    210      -2.9092      2.00000
    211      -2.9074      2.00000
    212      -2.9013      2.00000
    213      -2.8991      2.00000
    214      -2.8902      2.00000
    215      -2.8738      2.00000
    216      -2.8726      2.00000
    217      -2.8630      2.00000
    218      -2.8482      2.00000
    219      -2.8480      2.00000
    220      -2.8443      2.00000
    221      -2.8323      2.00000
    222      -2.8261      2.00000
    223      -2.8165      2.00000
    224      -2.8140      2.00000
    225      -2.8124      2.00000
    226      -2.8079      2.00000
    227      -2.8042      2.00000
    228      -2.8003      2.00000
    229      -2.7890      2.00000
    230      -2.7755      2.00000
    231      -2.7625      2.00000
    232      -2.7518      2.00000
    233      -2.7476      2.00000
    234      -2.7457      2.00000
    235      -2.7417      2.00000
    236      -2.7371      2.00000
    237      -2.7315      2.00000
    238      -2.7281      2.00000
    239      -2.7252      2.00000
    240      -2.7196      2.00000
    241      -2.7101      2.00000
    242      -2.7092      2.00000
    243      -2.6810      2.00000
    244      -2.6800      2.00000
    245      -2.6776      2.00000
    246      -2.6489      2.00000
    247      -2.6434      2.00000
    248      -2.6380      2.00000
    249      -2.6295      2.00000
    250      -2.6260      2.00000
    251      -2.6002      2.00000
    252      -2.5965      2.00000
    253      -2.5927      2.00000
    254      -2.5854      2.00000
    255      -2.5804      2.00000
    256      -2.5731      2.00000
    257      -2.5720      2.00000
    258      -2.5669      2.00000
    259      -2.5355      2.00000
    260      -2.5278      2.00000
    261      -2.5170      2.00000
    262      -2.3519      2.00000
    263      -2.3092      2.00000
    264      -2.0307      2.00000
    265      -1.9488      2.00000
    266      -1.7523      2.00000
    267      -1.7408      2.00000
    268      -1.6819      2.00000
    269      -1.5473      2.00000
    270      -1.4268      2.00005
    271      -1.4229      2.00006
    272      -1.2766      2.03419
    273      -1.1902      2.01167
    274      -0.8240     -0.00057
    275      -0.8008     -0.00016
    276      -0.7198     -0.00000
    277      -0.7086     -0.00000
    278      -0.6986     -0.00000
    279      -0.4641     -0.00000
    280       0.1177     -0.00000
    281       0.1955     -0.00000
    282       0.2169     -0.00000
    283       0.2217     -0.00000
    284       0.2650     -0.00000
    285       0.2788     -0.00000
    286       0.4021     -0.00000
    287       0.4192     -0.00000
    288       0.4717     -0.00000
    289       0.7388     -0.00000
    290       0.9492     -0.00000
    291       0.9834     -0.00000
    292       1.1338     -0.00000
    293       1.2429     -0.00000
    294       1.3818     -0.00000
    295       1.3950     -0.00000
    296       1.4731     -0.00000
    297       1.6169     -0.00000
    298       1.6226     -0.00000
    299       2.0750      0.00000
    300       2.1180      0.00000
    301       2.3926      0.00000
    302       2.4110      0.00000
    303       2.6767      0.00000
    304       2.6799      0.00000
    305       2.7236      0.00000
    306       2.7418      0.00000
    307       2.8006      0.00000
    308       2.9083      0.00000
    309       3.1054      0.00000
    310       3.4933      0.00000
    311       3.5946      0.00000
    312       3.7591      0.00000
    313       3.8617      0.00000
    314       3.8803      0.00000
    315       3.8988      0.00000
    316       3.9023      0.00000
    317       3.9624      0.00000
    318       4.0948      0.00000
    319       4.2183      0.00000
    320       4.2447      0.00000
    321       4.2815      0.00000
    322       4.3567      0.00000
    323       4.4594      0.00000
    324       4.5446      0.00000
    325       4.6321      0.00000
    326       4.6873      0.00000
    327       4.6887      0.00000
    328       4.8177      0.00000

 k-point     5 :       0.2000    0.2000    0.0000
  band No.  band energies     occupation 
      1     -23.7761      2.00000
      2     -21.6388      2.00000
      3     -11.6434      2.00000
      4      -9.4659      2.00000
      5      -8.8742      2.00000
      6      -8.7171      2.00000
      7      -8.6594      2.00000
      8      -8.5434      2.00000
      9      -7.8316      2.00000
     10      -7.7252      2.00000
     11      -7.4952      2.00000
     12      -7.4697      2.00000
     13      -6.9634      2.00000
     14      -6.9013      2.00000
     15      -6.8923      2.00000
     16      -6.4457      2.00000
     17      -6.2565      2.00000
     18      -6.2482      2.00000
     19      -6.2118      2.00000
     20      -6.0129      2.00000
     21      -5.9770      2.00000
     22      -5.8115      2.00000
     23      -5.7779      2.00000
     24      -5.7639      2.00000
     25      -5.7326      2.00000
     26      -5.7080      2.00000
     27      -5.7032      2.00000
     28      -5.6616      2.00000
     29      -5.6205      2.00000
     30      -5.6141      2.00000
     31      -5.6034      2.00000
     32      -5.4946      2.00000
     33      -5.4625      2.00000
     34      -5.4216      2.00000
     35      -5.3938      2.00000
     36      -5.3585      2.00000
     37      -5.3019      2.00000
     38      -5.2957      2.00000
     39      -5.2910      2.00000
     40      -5.2550      2.00000
     41      -5.2465      2.00000
     42      -5.2253      2.00000
     43      -5.1627      2.00000
     44      -5.1434      2.00000
     45      -5.1102      2.00000
     46      -5.0857      2.00000
     47      -5.0512      2.00000
     48      -5.0391      2.00000
     49      -5.0335      2.00000
     50      -5.0189      2.00000
     51      -5.0078      2.00000
     52      -4.9984      2.00000
     53      -4.9614      2.00000
     54      -4.9455      2.00000
     55      -4.9419      2.00000
     56      -4.9347      2.00000
     57      -4.9262      2.00000
     58      -4.8700      2.00000
     59      -4.8506      2.00000
     60      -4.8329      2.00000
     61      -4.8180      2.00000
     62      -4.7920      2.00000
     63      -4.7675      2.00000
     64      -4.7615      2.00000
     65      -4.7426      2.00000
     66      -4.7358      2.00000
     67      -4.7289      2.00000
     68      -4.7185      2.00000
     69      -4.7013      2.00000
     70      -4.6770      2.00000
     71      -4.6636      2.00000
     72      -4.6536      2.00000
     73      -4.6456      2.00000
     74      -4.6285      2.00000
     75      -4.6084      2.00000
     76      -4.5761      2.00000
     77      -4.5488      2.00000
     78      -4.5445      2.00000
     79      -4.5284      2.00000
     80      -4.5156      2.00000
     81      -4.4986      2.00000
     82      -4.4895      2.00000
     83      -4.4452      2.00000
     84      -4.4426      2.00000
     85      -4.4287      2.00000
     86      -4.4071      2.00000
     87      -4.3943      2.00000
     88      -4.3854      2.00000
     89      -4.3303      2.00000
     90      -4.3194      2.00000
     91      -4.3106      2.00000
     92      -4.3036      2.00000
     93      -4.2968      2.00000
     94      -4.2907      2.00000
     95      -4.2762      2.00000
     96      -4.2700      2.00000
     97      -4.2645      2.00000
     98      -4.2593      2.00000
     99      -4.2455      2.00000
    100      -4.2427      2.00000
    101      -4.2375      2.00000
    102      -4.2281      2.00000
    103      -4.2134      2.00000
    104      -4.2050      2.00000
    105      -4.2041      2.00000
    106      -4.1936      2.00000
    107      -4.1833      2.00000
    108      -4.1426      2.00000
    109      -4.1333      2.00000
    110      -4.1156      2.00000
    111      -4.0646      2.00000
    112      -4.0618      2.00000
    113      -4.0543      2.00000
    114      -4.0488      2.00000
    115      -4.0421      2.00000
    116      -4.0303      2.00000
    117      -4.0148      2.00000
    118      -3.9950      2.00000
    119      -3.9730      2.00000
    120      -3.9486      2.00000
    121      -3.9356      2.00000
    122      -3.9267      2.00000
    123      -3.9174      2.00000
    124      -3.9120      2.00000
    125      -3.9056      2.00000
    126      -3.8989      2.00000
    127      -3.8885      2.00000
    128      -3.8792      2.00000
    129      -3.8760      2.00000
    130      -3.8735      2.00000
    131      -3.8658      2.00000
    132      -3.8619      2.00000
    133      -3.8548      2.00000
    134      -3.8288      2.00000
    135      -3.8250      2.00000
    136      -3.7740      2.00000
    137      -3.7712      2.00000
    138      -3.7659      2.00000
    139      -3.7417      2.00000
    140      -3.7313      2.00000
    141      -3.7160      2.00000
    142      -3.6963      2.00000
    143      -3.6929      2.00000
    144      -3.6865      2.00000
    145      -3.6806      2.00000
    146      -3.6397      2.00000
    147      -3.6287      2.00000
    148      -3.6235      2.00000
    149      -3.6170      2.00000
    150      -3.5991      2.00000
    151      -3.5967      2.00000
    152      -3.5860      2.00000
    153      -3.5521      2.00000
    154      -3.5474      2.00000
    155      -3.5067      2.00000
    156      -3.4996      2.00000
    157      -3.4879      2.00000
    158      -3.4821      2.00000
    159      -3.4747      2.00000
    160      -3.4591      2.00000
    161      -3.4535      2.00000
    162      -3.4458      2.00000
    163      -3.4256      2.00000
    164      -3.4230      2.00000
    165      -3.4155      2.00000
    166      -3.4077      2.00000
    167      -3.3963      2.00000
    168      -3.3900      2.00000
    169      -3.3739      2.00000
    170      -3.3619      2.00000
    171      -3.3484      2.00000
    172      -3.3320      2.00000
    173      -3.3292      2.00000
    174      -3.3139      2.00000
    175      -3.3037      2.00000
    176      -3.2757      2.00000
    177      -3.2646      2.00000
    178      -3.2610      2.00000
    179      -3.2549      2.00000
    180      -3.2517      2.00000
    181      -3.2414      2.00000
    182      -3.2301      2.00000
    183      -3.2213      2.00000
    184      -3.2055      2.00000
    185      -3.1988      2.00000
    186      -3.1949      2.00000
    187      -3.1907      2.00000
    188      -3.1841      2.00000
    189      -3.1605      2.00000
    190      -3.1530      2.00000
    191      -3.1070      2.00000
    192      -3.0895      2.00000
    193      -3.0666      2.00000
    194      -3.0535      2.00000
    195      -3.0379      2.00000
    196      -3.0300      2.00000
    197      -3.0146      2.00000
    198      -3.0104      2.00000
    199      -3.0065      2.00000
    200      -2.9952      2.00000
    201      -2.9842      2.00000
    202      -2.9784      2.00000
    203      -2.9687      2.00000
    204      -2.9604      2.00000
    205      -2.9534      2.00000
    206      -2.9509      2.00000
    207      -2.9441      2.00000
    208      -2.9338      2.00000
    209      -2.9153      2.00000
    210      -2.9113      2.00000
    211      -2.9057      2.00000
    212      -2.9015      2.00000
    213      -2.8963      2.00000
    214      -2.8913      2.00000
    215      -2.8865      2.00000
    216      -2.8713      2.00000
    217      -2.8661      2.00000
    218      -2.8566      2.00000
    219      -2.8486      2.00000
    220      -2.8461      2.00000
    221      -2.8422      2.00000
    222      -2.8378      2.00000
    223      -2.8308      2.00000
    224      -2.8287      2.00000
    225      -2.8192      2.00000
    226      -2.8186      2.00000
    227      -2.8051      2.00000
    228      -2.7921      2.00000
    229      -2.7846      2.00000
    230      -2.7724      2.00000
    231      -2.7640      2.00000
    232      -2.7599      2.00000
    233      -2.7547      2.00000
    234      -2.7500      2.00000
    235      -2.7445      2.00000
    236      -2.7391      2.00000
    237      -2.7337      2.00000
    238      -2.7248      2.00000
    239      -2.7169      2.00000
    240      -2.7073      2.00000
    241      -2.7027      2.00000
    242      -2.6859      2.00000
    243      -2.6726      2.00000
    244      -2.6683      2.00000
    245      -2.6506      2.00000
    246      -2.6433      2.00000
    247      -2.6299      2.00000
    248      -2.6189      2.00000
    249      -2.6065      2.00000
    250      -2.5958      2.00000
    251      -2.5885      2.00000
    252      -2.5799      2.00000
    253      -2.5768      2.00000
    254      -2.5718      2.00000
    255      -2.5655      2.00000
    256      -2.5642      2.00000
    257      -2.5566      2.00000
    258      -2.5528      2.00000
    259      -2.5404      2.00000
    260      -2.5307      2.00000
    261      -2.4277      2.00000
    262      -2.3964      2.00000
    263      -2.2929      2.00000
    264      -2.2492      2.00000
    265      -2.2168      2.00000
    266      -1.7431      2.00000
    267      -1.6770      2.00000
    268      -1.6624      2.00000
    269      -1.5624      2.00000
    270      -1.5050      2.00000
    271      -1.2719      2.03823
    272      -1.1728      1.91693
    273      -1.0218      0.01262
    274      -0.9857     -0.07011
    275      -0.9185     -0.02532
    276      -0.8666     -0.00411
    277      -0.6679     -0.00000
    278      -0.6063     -0.00000
    279      -0.4028     -0.00000
    280       0.0029     -0.00000
    281       0.0393     -0.00000
    282       0.1408     -0.00000
    283       0.1594     -0.00000
    284       0.1851     -0.00000
    285       0.3060     -0.00000
    286       0.3422     -0.00000
    287       0.4502     -0.00000
    288       0.5205     -0.00000
    289       1.0475     -0.00000
    290       1.1463     -0.00000
    291       1.1826     -0.00000
    292       1.2125     -0.00000
    293       1.2509     -0.00000
    294       1.3960     -0.00000
    295       1.4156     -0.00000
    296       1.5168     -0.00000
    297       1.5375     -0.00000
    298       1.8466      0.00000
    299       2.0336      0.00000
    300       2.1867      0.00000
    301       2.2797      0.00000
    302       2.2874      0.00000
    303       2.4869      0.00000
    304       2.5311      0.00000
    305       2.6430      0.00000
    306       2.8848      0.00000
    307       2.9576      0.00000
    308       3.1212      0.00000
    309       3.3424      0.00000
    310       3.4352      0.00000
    311       3.5867      0.00000
    312       3.6209      0.00000
    313       3.6965      0.00000
    314       3.7797      0.00000
    315       3.8155      0.00000
    316       3.9014      0.00000
    317       3.9196      0.00000
    318       4.0080      0.00000
    319       4.2483      0.00000
    320       4.3297      0.00000
    321       4.3510      0.00000
    322       4.3896      0.00000
    323       4.5180      0.00000
    324       4.5515      0.00000
    325       4.5752      0.00000
    326       4.6626      0.00000
    327       4.7052      0.00000
    328       4.7855      0.00000

 k-point     6 :       0.4000    0.2000    0.0000
  band No.  band energies     occupation 
      1     -23.7760      2.00000
      2     -21.6387      2.00000
      3     -11.6434      2.00000
      4      -9.3069      2.00000
      5      -9.0473      2.00000
      6      -8.8600      2.00000
      7      -8.6953      2.00000
      8      -8.4030      2.00000
      9      -8.1601      2.00000
     10      -7.4761      2.00000
     11      -7.3675      2.00000
     12      -7.1756      2.00000
     13      -7.1614      2.00000
     14      -6.7972      2.00000
     15      -6.6510      2.00000
     16      -6.6353      2.00000
     17      -6.4837      2.00000
     18      -6.1142      2.00000
     19      -6.0320      2.00000
     20      -5.9620      2.00000
     21      -5.9533      2.00000
     22      -5.9414      2.00000
     23      -5.8778      2.00000
     24      -5.8573      2.00000
     25      -5.7303      2.00000
     26      -5.7028      2.00000
     27      -5.6767      2.00000
     28      -5.6726      2.00000
     29      -5.6552      2.00000
     30      -5.6409      2.00000
     31      -5.6323      2.00000
     32      -5.6212      2.00000
     33      -5.5326      2.00000
     34      -5.5287      2.00000
     35      -5.3485      2.00000
     36      -5.3202      2.00000
     37      -5.3126      2.00000
     38      -5.3121      2.00000
     39      -5.3015      2.00000
     40      -5.2804      2.00000
     41      -5.2282      2.00000
     42      -5.2097      2.00000
     43      -5.2059      2.00000
     44      -5.1704      2.00000
     45      -5.0881      2.00000
     46      -5.0797      2.00000
     47      -5.0666      2.00000
     48      -5.0533      2.00000
     49      -5.0525      2.00000
     50      -5.0218      2.00000
     51      -4.9462      2.00000
     52      -4.9165      2.00000
     53      -4.8930      2.00000
     54      -4.8886      2.00000
     55      -4.8828      2.00000
     56      -4.8744      2.00000
     57      -4.8574      2.00000
     58      -4.8548      2.00000
     59      -4.8498      2.00000
     60      -4.8447      2.00000
     61      -4.8224      2.00000
     62      -4.8072      2.00000
     63      -4.7763      2.00000
     64      -4.7712      2.00000
     65      -4.7489      2.00000
     66      -4.7445      2.00000
     67      -4.7162      2.00000
     68      -4.7084      2.00000
     69      -4.6846      2.00000
     70      -4.6500      2.00000
     71      -4.6365      2.00000
     72      -4.6258      2.00000
     73      -4.6219      2.00000
     74      -4.6090      2.00000
     75      -4.5950      2.00000
     76      -4.5859      2.00000
     77      -4.5792      2.00000
     78      -4.5645      2.00000
     79      -4.5528      2.00000
     80      -4.5388      2.00000
     81      -4.5330      2.00000
     82      -4.5239      2.00000
     83      -4.4968      2.00000
     84      -4.4916      2.00000
     85      -4.4671      2.00000
     86      -4.4578      2.00000
     87      -4.4213      2.00000
     88      -4.4043      2.00000
     89      -4.3943      2.00000
     90      -4.3750      2.00000
     91      -4.3727      2.00000
     92      -4.3233      2.00000
     93      -4.2799      2.00000
     94      -4.2724      2.00000
     95      -4.2693      2.00000
     96      -4.2670      2.00000
     97      -4.2634      2.00000
     98      -4.2626      2.00000
     99      -4.2481      2.00000
    100      -4.2310      2.00000
    101      -4.2245      2.00000
    102      -4.2051      2.00000
    103      -4.1955      2.00000
    104      -4.1920      2.00000
    105      -4.1693      2.00000
    106      -4.1616      2.00000
    107      -4.1466      2.00000
    108      -4.1386      2.00000
    109      -4.1375      2.00000
    110      -4.1215      2.00000
    111      -4.1203      2.00000
    112      -4.0921      2.00000
    113      -4.0505      2.00000
    114      -4.0378      2.00000
    115      -4.0247      2.00000
    116      -4.0055      2.00000
    117      -4.0047      2.00000
    118      -3.9965      2.00000
    119      -3.9762      2.00000
    120      -3.9585      2.00000
    121      -3.9455      2.00000
    122      -3.9398      2.00000
    123      -3.8980      2.00000
    124      -3.8951      2.00000
    125      -3.8820      2.00000
    126      -3.8740      2.00000
    127      -3.8680      2.00000
    128      -3.8639      2.00000
    129      -3.8590      2.00000
    130      -3.8546      2.00000
    131      -3.8532      2.00000
    132      -3.8478      2.00000
    133      -3.8376      2.00000
    134      -3.8217      2.00000
    135      -3.8069      2.00000
    136      -3.7971      2.00000
    137      -3.7780      2.00000
    138      -3.7728      2.00000
    139      -3.7670      2.00000
    140      -3.7340      2.00000
    141      -3.7319      2.00000
    142      -3.7187      2.00000
    143      -3.7104      2.00000
    144      -3.7047      2.00000
    145      -3.6861      2.00000
    146      -3.6671      2.00000
    147      -3.6508      2.00000
    148      -3.6326      2.00000
    149      -3.6190      2.00000
    150      -3.6112      2.00000
    151      -3.5923      2.00000
    152      -3.5874      2.00000
    153      -3.5770      2.00000
    154      -3.5220      2.00000
    155      -3.4932      2.00000
    156      -3.4747      2.00000
    157      -3.4574      2.00000
    158      -3.4514      2.00000
    159      -3.4425      2.00000
    160      -3.4396      2.00000
    161      -3.4367      2.00000
    162      -3.4287      2.00000
    163      -3.4242      2.00000
    164      -3.4195      2.00000
    165      -3.4154      2.00000
    166      -3.4135      2.00000
    167      -3.3956      2.00000
    168      -3.3797      2.00000
    169      -3.3712      2.00000
    170      -3.3572      2.00000
    171      -3.3525      2.00000
    172      -3.3456      2.00000
    173      -3.3304      2.00000
    174      -3.3175      2.00000
    175      -3.3007      2.00000
    176      -3.2886      2.00000
    177      -3.2780      2.00000
    178      -3.2643      2.00000
    179      -3.2635      2.00000
    180      -3.2577      2.00000
    181      -3.2436      2.00000
    182      -3.2339      2.00000
    183      -3.2184      2.00000
    184      -3.2009      2.00000
    185      -3.1993      2.00000
    186      -3.1750      2.00000
    187      -3.1562      2.00000
    188      -3.1558      2.00000
    189      -3.1522      2.00000
    190      -3.1392      2.00000
    191      -3.1347      2.00000
    192      -3.1105      2.00000
    193      -3.0924      2.00000
    194      -3.0791      2.00000
    195      -3.0736      2.00000
    196      -3.0690      2.00000
    197      -3.0578      2.00000
    198      -3.0132      2.00000
    199      -2.9965      2.00000
    200      -2.9896      2.00000
    201      -2.9714      2.00000
    202      -2.9667      2.00000
    203      -2.9559      2.00000
    204      -2.9467      2.00000
    205      -2.9378      2.00000
    206      -2.9293      2.00000
    207      -2.9237      2.00000
    208      -2.9170      2.00000
    209      -2.9015      2.00000
    210      -2.8955      2.00000
    211      -2.8911      2.00000
    212      -2.8901      2.00000
    213      -2.8854      2.00000
    214      -2.8831      2.00000
    215      -2.8805      2.00000
    216      -2.8782      2.00000
    217      -2.8688      2.00000
    218      -2.8637      2.00000
    219      -2.8603      2.00000
    220      -2.8543      2.00000
    221      -2.8533      2.00000
    222      -2.8483      2.00000
    223      -2.8426      2.00000
    224      -2.8375      2.00000
    225      -2.8256      2.00000
    226      -2.8166      2.00000
    227      -2.8031      2.00000
    228      -2.8001      2.00000
    229      -2.7901      2.00000
    230      -2.7807      2.00000
    231      -2.7743      2.00000
    232      -2.7664      2.00000
    233      -2.7567      2.00000
    234      -2.7521      2.00000
    235      -2.7390      2.00000
    236      -2.7291      2.00000
    237      -2.7172      2.00000
    238      -2.7114      2.00000
    239      -2.6974      2.00000
    240      -2.6853      2.00000
    241      -2.6758      2.00000
    242      -2.6719      2.00000
    243      -2.6705      2.00000
    244      -2.6618      2.00000
    245      -2.6474      2.00000
    246      -2.6375      2.00000
    247      -2.6226      2.00000
    248      -2.6148      2.00000
    249      -2.5987      2.00000
    250      -2.5954      2.00000
    251      -2.5895      2.00000
    252      -2.5886      2.00000
    253      -2.5836      2.00000
    254      -2.5785      2.00000
    255      -2.5761      2.00000
    256      -2.5652      2.00000
    257      -2.5576      2.00000
    258      -2.5528      2.00000
    259      -2.5482      2.00000
    260      -2.4680      2.00000
    261      -2.4027      2.00000
    262      -2.2817      2.00000
    263      -2.2612      2.00000
    264      -2.1441      2.00000
    265      -2.0416      2.00000
    266      -2.0288      2.00000
    267      -1.9744      2.00000
    268      -1.6603      2.00000
    269      -1.6271      2.00000
    270      -1.5687      2.00000
    271      -1.5035      2.00000
    272      -1.4818      2.00000
    273      -1.1043      1.01744
    274      -0.9723     -0.06897
    275      -0.7978     -0.00014
    276      -0.5634     -0.00000
    277      -0.3814     -0.00000
    278      -0.3733     -0.00000
    279      -0.3585     -0.00000
    280      -0.1392     -0.00000
    281      -0.0461     -0.00000
    282      -0.0012     -0.00000
    283       0.0191     -0.00000
    284       0.2037     -0.00000
    285       0.2837     -0.00000
    286       0.4215     -0.00000
    287       0.5369     -0.00000
    288       0.6525     -0.00000
    289       0.8305     -0.00000
    290       0.9629     -0.00000
    291       1.1091     -0.00000
    292       1.1774     -0.00000
    293       1.3671     -0.00000
    294       1.4523     -0.00000
    295       1.5654     -0.00000
    296       1.8307      0.00000
    297       1.8985      0.00000
    298       2.0817      0.00000
    299       2.1215      0.00000
    300       2.1665      0.00000
    301       2.2683      0.00000
    302       2.3373      0.00000
    303       2.3609      0.00000
    304       2.6116      0.00000
    305       2.6530      0.00000
    306       2.9378      0.00000
    307       3.0439      0.00000
    308       3.1041      0.00000
    309       3.2641      0.00000
    310       3.3981      0.00000
    311       3.5313      0.00000
    312       3.6296      0.00000
    313       3.6502      0.00000
    314       3.7162      0.00000
    315       3.7207      0.00000
    316       3.8334      0.00000
    317       3.8799      0.00000
    318       4.0007      0.00000
    319       4.0509      0.00000
    320       4.0838      0.00000
    321       4.1712      0.00000
    322       4.2440      0.00000
    323       4.2675      0.00000
    324       4.3548      0.00000
    325       4.4796      0.00000
    326       4.6987      0.00000
    327       4.7511      0.00000
    328       4.8359      0.00000

 k-point     7 :      -0.4000    0.2000    0.0000
  band No.  band energies     occupation 
      1     -23.7760      2.00000
      2     -21.6387      2.00000
      3     -11.6434      2.00000
      4      -9.3069      2.00000
      5      -9.0473      2.00000
      6      -8.8600      2.00000
      7      -8.6953      2.00000
      8      -8.4030      2.00000
      9      -8.1601      2.00000
     10      -7.4761      2.00000
     11      -7.3675      2.00000
     12      -7.1756      2.00000
     13      -7.1614      2.00000
     14      -6.7972      2.00000
     15      -6.6510      2.00000
     16      -6.6353      2.00000
     17      -6.4837      2.00000
     18      -6.1142      2.00000
     19      -6.0320      2.00000
     20      -5.9620      2.00000
     21      -5.9533      2.00000
     22      -5.9414      2.00000
     23      -5.8778      2.00000
     24      -5.8573      2.00000
     25      -5.7303      2.00000
     26      -5.7028      2.00000
     27      -5.6767      2.00000
     28      -5.6726      2.00000
     29      -5.6552      2.00000
     30      -5.6409      2.00000
     31      -5.6323      2.00000
     32      -5.6212      2.00000
     33      -5.5326      2.00000
     34      -5.5287      2.00000
     35      -5.3485      2.00000
     36      -5.3202      2.00000
     37      -5.3126      2.00000
     38      -5.3121      2.00000
     39      -5.3015      2.00000
     40      -5.2804      2.00000
     41      -5.2282      2.00000
     42      -5.2097      2.00000
     43      -5.2059      2.00000
     44      -5.1704      2.00000
     45      -5.0881      2.00000
     46      -5.0797      2.00000
     47      -5.0666      2.00000
     48      -5.0533      2.00000
     49      -5.0525      2.00000
     50      -5.0218      2.00000
     51      -4.9462      2.00000
     52      -4.9165      2.00000
     53      -4.8930      2.00000
     54      -4.8886      2.00000
     55      -4.8828      2.00000
     56      -4.8744      2.00000
     57      -4.8574      2.00000
     58      -4.8548      2.00000
     59      -4.8498      2.00000
     60      -4.8447      2.00000
     61      -4.8224      2.00000
     62      -4.8072      2.00000
     63      -4.7763      2.00000
     64      -4.7712      2.00000
     65      -4.7489      2.00000
     66      -4.7444      2.00000
     67      -4.7162      2.00000
     68      -4.7084      2.00000
     69      -4.6845      2.00000
     70      -4.6500      2.00000
     71      -4.6365      2.00000
     72      -4.6258      2.00000
     73      -4.6219      2.00000
     74      -4.6090      2.00000
     75      -4.5950      2.00000
     76      -4.5859      2.00000
     77      -4.5792      2.00000
     78      -4.5645      2.00000
     79      -4.5528      2.00000
     80      -4.5389      2.00000
     81      -4.5330      2.00000
     82      -4.5239      2.00000
     83      -4.4967      2.00000
     84      -4.4916      2.00000
     85      -4.4671      2.00000
     86      -4.4578      2.00000
     87      -4.4213      2.00000
     88      -4.4043      2.00000
     89      -4.3943      2.00000
     90      -4.3750      2.00000
     91      -4.3727      2.00000
     92      -4.3233      2.00000
     93      -4.2799      2.00000
     94      -4.2724      2.00000
     95      -4.2693      2.00000
     96      -4.2670      2.00000
     97      -4.2634      2.00000
     98      -4.2626      2.00000
     99      -4.2481      2.00000
    100      -4.2311      2.00000
    101      -4.2245      2.00000
    102      -4.2051      2.00000
    103      -4.1955      2.00000
    104      -4.1921      2.00000
    105      -4.1693      2.00000
    106      -4.1617      2.00000
    107      -4.1466      2.00000
    108      -4.1386      2.00000
    109      -4.1375      2.00000
    110      -4.1215      2.00000
    111      -4.1203      2.00000
    112      -4.0921      2.00000
    113      -4.0505      2.00000
    114      -4.0378      2.00000
    115      -4.0248      2.00000
    116      -4.0055      2.00000
    117      -4.0047      2.00000
    118      -3.9965      2.00000
    119      -3.9762      2.00000
    120      -3.9585      2.00000
    121      -3.9455      2.00000
    122      -3.9398      2.00000
    123      -3.8980      2.00000
    124      -3.8951      2.00000
    125      -3.8820      2.00000
    126      -3.8740      2.00000
    127      -3.8679      2.00000
    128      -3.8639      2.00000
    129      -3.8590      2.00000
    130      -3.8546      2.00000
    131      -3.8532      2.00000
    132      -3.8478      2.00000
    133      -3.8376      2.00000
    134      -3.8217      2.00000
    135      -3.8069      2.00000
    136      -3.7971      2.00000
    137      -3.7780      2.00000
    138      -3.7728      2.00000
    139      -3.7670      2.00000
    140      -3.7340      2.00000
    141      -3.7318      2.00000
    142      -3.7188      2.00000
    143      -3.7104      2.00000
    144      -3.7047      2.00000
    145      -3.6861      2.00000
    146      -3.6671      2.00000
    147      -3.6508      2.00000
    148      -3.6326      2.00000
    149      -3.6190      2.00000
    150      -3.6112      2.00000
    151      -3.5923      2.00000
    152      -3.5874      2.00000
    153      -3.5770      2.00000
    154      -3.5220      2.00000
    155      -3.4932      2.00000
    156      -3.4747      2.00000
    157      -3.4574      2.00000
    158      -3.4514      2.00000
    159      -3.4425      2.00000
    160      -3.4397      2.00000
    161      -3.4367      2.00000
    162      -3.4287      2.00000
    163      -3.4242      2.00000
    164      -3.4195      2.00000
    165      -3.4154      2.00000
    166      -3.4135      2.00000
    167      -3.3956      2.00000
    168      -3.3797      2.00000
    169      -3.3712      2.00000
    170      -3.3572      2.00000
    171      -3.3525      2.00000
    172      -3.3456      2.00000
    173      -3.3304      2.00000
    174      -3.3175      2.00000
    175      -3.3007      2.00000
    176      -3.2886      2.00000
    177      -3.2780      2.00000
    178      -3.2643      2.00000
    179      -3.2635      2.00000
    180      -3.2577      2.00000
    181      -3.2436      2.00000
    182      -3.2339      2.00000
    183      -3.2184      2.00000
    184      -3.2009      2.00000
    185      -3.1993      2.00000
    186      -3.1751      2.00000
    187      -3.1562      2.00000
    188      -3.1558      2.00000
    189      -3.1522      2.00000
    190      -3.1392      2.00000
    191      -3.1347      2.00000
    192      -3.1105      2.00000
    193      -3.0924      2.00000
    194      -3.0791      2.00000
    195      -3.0736      2.00000
    196      -3.0690      2.00000
    197      -3.0578      2.00000
    198      -3.0132      2.00000
    199      -2.9965      2.00000
    200      -2.9896      2.00000
    201      -2.9714      2.00000
    202      -2.9666      2.00000
    203      -2.9559      2.00000
    204      -2.9467      2.00000
    205      -2.9378      2.00000
    206      -2.9293      2.00000
    207      -2.9237      2.00000
    208      -2.9170      2.00000
    209      -2.9015      2.00000
    210      -2.8955      2.00000
    211      -2.8911      2.00000
    212      -2.8901      2.00000
    213      -2.8854      2.00000
    214      -2.8832      2.00000
    215      -2.8805      2.00000
    216      -2.8782      2.00000
    217      -2.8688      2.00000
    218      -2.8637      2.00000
    219      -2.8603      2.00000
    220      -2.8543      2.00000
    221      -2.8533      2.00000
    222      -2.8483      2.00000
    223      -2.8426      2.00000
    224      -2.8375      2.00000
    225      -2.8256      2.00000
    226      -2.8166      2.00000
    227      -2.8031      2.00000
    228      -2.8001      2.00000
    229      -2.7901      2.00000
    230      -2.7806      2.00000
    231      -2.7743      2.00000
    232      -2.7664      2.00000
    233      -2.7567      2.00000
    234      -2.7521      2.00000
    235      -2.7390      2.00000
    236      -2.7291      2.00000
    237      -2.7172      2.00000
    238      -2.7114      2.00000
    239      -2.6974      2.00000
    240      -2.6853      2.00000
    241      -2.6758      2.00000
    242      -2.6719      2.00000
    243      -2.6705      2.00000
    244      -2.6618      2.00000
    245      -2.6474      2.00000
    246      -2.6375      2.00000
    247      -2.6226      2.00000
    248      -2.6148      2.00000
    249      -2.5987      2.00000
    250      -2.5954      2.00000
    251      -2.5895      2.00000
    252      -2.5886      2.00000
    253      -2.5836      2.00000
    254      -2.5785      2.00000
    255      -2.5761      2.00000
    256      -2.5652      2.00000
    257      -2.5576      2.00000
    258      -2.5528      2.00000
    259      -2.5482      2.00000
    260      -2.4680      2.00000
    261      -2.4027      2.00000
    262      -2.2817      2.00000
    263      -2.2612      2.00000
    264      -2.1441      2.00000
    265      -2.0416      2.00000
    266      -2.0288      2.00000
    267      -1.9744      2.00000
    268      -1.6603      2.00000
    269      -1.6271      2.00000
    270      -1.5687      2.00000
    271      -1.5035      2.00000
    272      -1.4818      2.00000
    273      -1.1042      1.01688
    274      -0.9724     -0.06898
    275      -0.7978     -0.00014
    276      -0.5634     -0.00000
    277      -0.3814     -0.00000
    278      -0.3733     -0.00000
    279      -0.3585     -0.00000
    280      -0.1392     -0.00000
    281      -0.0461     -0.00000
    282      -0.0012     -0.00000
    283       0.0191     -0.00000
    284       0.2037     -0.00000
    285       0.2837     -0.00000
    286       0.4215     -0.00000
    287       0.5369     -0.00000
    288       0.6526     -0.00000
    289       0.8304     -0.00000
    290       0.9629     -0.00000
    291       1.1092     -0.00000
    292       1.1774     -0.00000
    293       1.3671     -0.00000
    294       1.4523     -0.00000
    295       1.5654     -0.00000
    296       1.8307      0.00000
    297       1.8984      0.00000
    298       2.0815      0.00000
    299       2.1214      0.00000
    300       2.1665      0.00000
    301       2.2683      0.00000
    302       2.3374      0.00000
    303       2.3609      0.00000
    304       2.6116      0.00000
    305       2.6530      0.00000
    306       2.9378      0.00000
    307       3.0439      0.00000
    308       3.1041      0.00000
    309       3.2642      0.00000
    310       3.3981      0.00000
    311       3.5312      0.00000
    312       3.6295      0.00000
    313       3.6502      0.00000
    314       3.7162      0.00000
    315       3.7208      0.00000
    316       3.8334      0.00000
    317       3.8799      0.00000
    318       4.0007      0.00000
    319       4.0509      0.00000
    320       4.0838      0.00000
    321       4.1712      0.00000
    322       4.2440      0.00000
    323       4.2675      0.00000
    324       4.3548      0.00000
    325       4.4796      0.00000
    326       4.6985      0.00000
    327       4.7509      0.00000
    328       4.8397      0.00000

 k-point     8 :      -0.2000    0.2000    0.0000
  band No.  band energies     occupation 
      1     -23.7761      2.00000
      2     -21.6388      2.00000
      3     -11.6434      2.00000
      4      -9.4659      2.00000
      5      -8.8742      2.00000
      6      -8.7171      2.00000
      7      -8.6594      2.00000
      8      -8.5434      2.00000
      9      -7.8316      2.00000
     10      -7.7252      2.00000
     11      -7.4952      2.00000
     12      -7.4697      2.00000
     13      -6.9634      2.00000
     14      -6.9013      2.00000
     15      -6.8923      2.00000
     16      -6.4457      2.00000
     17      -6.2565      2.00000
     18      -6.2482      2.00000
     19      -6.2118      2.00000
     20      -6.0129      2.00000
     21      -5.9770      2.00000
     22      -5.8115      2.00000
     23      -5.7779      2.00000
     24      -5.7639      2.00000
     25      -5.7326      2.00000
     26      -5.7080      2.00000
     27      -5.7032      2.00000
     28      -5.6616      2.00000
     29      -5.6205      2.00000
     30      -5.6141      2.00000
     31      -5.6034      2.00000
     32      -5.4946      2.00000
     33      -5.4625      2.00000
     34      -5.4216      2.00000
     35      -5.3938      2.00000
     36      -5.3585      2.00000
     37      -5.3019      2.00000
     38      -5.2957      2.00000
     39      -5.2910      2.00000
     40      -5.2550      2.00000
     41      -5.2465      2.00000
     42      -5.2253      2.00000
     43      -5.1627      2.00000
     44      -5.1434      2.00000
     45      -5.1102      2.00000
     46      -5.0857      2.00000
     47      -5.0512      2.00000
     48      -5.0391      2.00000
     49      -5.0335      2.00000
     50      -5.0189      2.00000
     51      -5.0078      2.00000
     52      -4.9984      2.00000
     53      -4.9614      2.00000
     54      -4.9455      2.00000
     55      -4.9419      2.00000
     56      -4.9347      2.00000
     57      -4.9262      2.00000
     58      -4.8700      2.00000
     59      -4.8506      2.00000
     60      -4.8329      2.00000
     61      -4.8180      2.00000
     62      -4.7920      2.00000
     63      -4.7675      2.00000
     64      -4.7615      2.00000
     65      -4.7426      2.00000
     66      -4.7358      2.00000
     67      -4.7289      2.00000
     68      -4.7185      2.00000
     69      -4.7013      2.00000
     70      -4.6770      2.00000
     71      -4.6635      2.00000
     72      -4.6536      2.00000
     73      -4.6457      2.00000
     74      -4.6284      2.00000
     75      -4.6084      2.00000
     76      -4.5762      2.00000
     77      -4.5489      2.00000
     78      -4.5445      2.00000
     79      -4.5283      2.00000
     80      -4.5156      2.00000
     81      -4.4986      2.00000
     82      -4.4895      2.00000
     83      -4.4453      2.00000
     84      -4.4426      2.00000
     85      -4.4287      2.00000
     86      -4.4071      2.00000
     87      -4.3942      2.00000
     88      -4.3855      2.00000
     89      -4.3303      2.00000
     90      -4.3194      2.00000
     91      -4.3106      2.00000
     92      -4.3036      2.00000
     93      -4.2968      2.00000
     94      -4.2907      2.00000
     95      -4.2762      2.00000
     96      -4.2700      2.00000
     97      -4.2645      2.00000
     98      -4.2593      2.00000
     99      -4.2455      2.00000
    100      -4.2427      2.00000
    101      -4.2375      2.00000
    102      -4.2281      2.00000
    103      -4.2134      2.00000
    104      -4.2050      2.00000
    105      -4.2041      2.00000
    106      -4.1936      2.00000
    107      -4.1833      2.00000
    108      -4.1426      2.00000
    109      -4.1333      2.00000
    110      -4.1156      2.00000
    111      -4.0646      2.00000
    112      -4.0618      2.00000
    113      -4.0543      2.00000
    114      -4.0488      2.00000
    115      -4.0421      2.00000
    116      -4.0303      2.00000
    117      -4.0148      2.00000
    118      -3.9950      2.00000
    119      -3.9730      2.00000
    120      -3.9486      2.00000
    121      -3.9356      2.00000
    122      -3.9267      2.00000
    123      -3.9174      2.00000
    124      -3.9120      2.00000
    125      -3.9056      2.00000
    126      -3.8989      2.00000
    127      -3.8885      2.00000
    128      -3.8792      2.00000
    129      -3.8760      2.00000
    130      -3.8735      2.00000
    131      -3.8658      2.00000
    132      -3.8619      2.00000
    133      -3.8548      2.00000
    134      -3.8289      2.00000
    135      -3.8250      2.00000
    136      -3.7740      2.00000
    137      -3.7712      2.00000
    138      -3.7659      2.00000
    139      -3.7417      2.00000
    140      -3.7313      2.00000
    141      -3.7160      2.00000
    142      -3.6963      2.00000
    143      -3.6929      2.00000
    144      -3.6864      2.00000
    145      -3.6806      2.00000
    146      -3.6398      2.00000
    147      -3.6287      2.00000
    148      -3.6235      2.00000
    149      -3.6170      2.00000
    150      -3.5991      2.00000
    151      -3.5967      2.00000
    152      -3.5861      2.00000
    153      -3.5521      2.00000
    154      -3.5473      2.00000
    155      -3.5067      2.00000
    156      -3.4996      2.00000
    157      -3.4879      2.00000
    158      -3.4822      2.00000
    159      -3.4747      2.00000
    160      -3.4591      2.00000
    161      -3.4535      2.00000
    162      -3.4458      2.00000
    163      -3.4256      2.00000
    164      -3.4230      2.00000
    165      -3.4155      2.00000
    166      -3.4077      2.00000
    167      -3.3963      2.00000
    168      -3.3900      2.00000
    169      -3.3739      2.00000
    170      -3.3618      2.00000
    171      -3.3484      2.00000
    172      -3.3320      2.00000
    173      -3.3292      2.00000
    174      -3.3139      2.00000
    175      -3.3037      2.00000
    176      -3.2757      2.00000
    177      -3.2646      2.00000
    178      -3.2610      2.00000
    179      -3.2549      2.00000
    180      -3.2517      2.00000
    181      -3.2414      2.00000
    182      -3.2301      2.00000
    183      -3.2213      2.00000
    184      -3.2055      2.00000
    185      -3.1989      2.00000
    186      -3.1949      2.00000
    187      -3.1907      2.00000
    188      -3.1841      2.00000
    189      -3.1605      2.00000
    190      -3.1530      2.00000
    191      -3.1070      2.00000
    192      -3.0895      2.00000
    193      -3.0666      2.00000
    194      -3.0535      2.00000
    195      -3.0379      2.00000
    196      -3.0300      2.00000
    197      -3.0146      2.00000
    198      -3.0104      2.00000
    199      -3.0065      2.00000
    200      -2.9953      2.00000
    201      -2.9842      2.00000
    202      -2.9784      2.00000
    203      -2.9687      2.00000
    204      -2.9604      2.00000
    205      -2.9534      2.00000
    206      -2.9509      2.00000
    207      -2.9441      2.00000
    208      -2.9338      2.00000
    209      -2.9153      2.00000
    210      -2.9113      2.00000
    211      -2.9057      2.00000
    212      -2.9015      2.00000
    213      -2.8963      2.00000
    214      -2.8913      2.00000
    215      -2.8865      2.00000
    216      -2.8713      2.00000
    217      -2.8661      2.00000
    218      -2.8566      2.00000
    219      -2.8486      2.00000
    220      -2.8461      2.00000
    221      -2.8422      2.00000
    222      -2.8378      2.00000
    223      -2.8308      2.00000
    224      -2.8287      2.00000
    225      -2.8192      2.00000
    226      -2.8186      2.00000
    227      -2.8051      2.00000
    228      -2.7921      2.00000
    229      -2.7846      2.00000
    230      -2.7724      2.00000
    231      -2.7640      2.00000
    232      -2.7599      2.00000
    233      -2.7547      2.00000
    234      -2.7500      2.00000
    235      -2.7445      2.00000
    236      -2.7391      2.00000
    237      -2.7337      2.00000
    238      -2.7248      2.00000
    239      -2.7169      2.00000
    240      -2.7073      2.00000
    241      -2.7027      2.00000
    242      -2.6859      2.00000
    243      -2.6726      2.00000
    244      -2.6683      2.00000
    245      -2.6506      2.00000
    246      -2.6434      2.00000
    247      -2.6299      2.00000
    248      -2.6189      2.00000
    249      -2.6065      2.00000
    250      -2.5958      2.00000
    251      -2.5885      2.00000
    252      -2.5799      2.00000
    253      -2.5768      2.00000
    254      -2.5718      2.00000
    255      -2.5655      2.00000
    256      -2.5642      2.00000
    257      -2.5566      2.00000
    258      -2.5528      2.00000
    259      -2.5404      2.00000
    260      -2.5307      2.00000
    261      -2.4277      2.00000
    262      -2.3964      2.00000
    263      -2.2929      2.00000
    264      -2.2492      2.00000
    265      -2.2168      2.00000
    266      -1.7431      2.00000
    267      -1.6770      2.00000
    268      -1.6624      2.00000
    269      -1.5624      2.00000
    270      -1.5050      2.00000
    271      -1.2719      2.03823
    272      -1.1728      1.91703
    273      -1.0218      0.01262
    274      -0.9857     -0.07011
    275      -0.9184     -0.02529
    276      -0.8666     -0.00412
    277      -0.6679     -0.00000
    278      -0.6064     -0.00000
    279      -0.4028     -0.00000
    280       0.0029     -0.00000
    281       0.0393     -0.00000
    282       0.1408     -0.00000
    283       0.1594     -0.00000
    284       0.1851     -0.00000
    285       0.3060     -0.00000
    286       0.3422     -0.00000
    287       0.4502     -0.00000
    288       0.5206     -0.00000
    289       1.0475     -0.00000
    290       1.1463     -0.00000
    291       1.1826     -0.00000
    292       1.2125     -0.00000
    293       1.2509     -0.00000
    294       1.3960     -0.00000
    295       1.4156     -0.00000
    296       1.5168     -0.00000
    297       1.5375     -0.00000
    298       1.8466      0.00000
    299       2.0336      0.00000
    300       2.1868      0.00000
    301       2.2796      0.00000
    302       2.2873      0.00000
    303       2.4869      0.00000
    304       2.5311      0.00000
    305       2.6430      0.00000
    306       2.8848      0.00000
    307       2.9576      0.00000
    308       3.1212      0.00000
    309       3.3424      0.00000
    310       3.4353      0.00000
    311       3.5867      0.00000
    312       3.6209      0.00000
    313       3.6966      0.00000
    314       3.7797      0.00000
    315       3.8155      0.00000
    316       3.9013      0.00000
    317       3.9196      0.00000
    318       4.0080      0.00000
    319       4.2483      0.00000
    320       4.3297      0.00000
    321       4.3510      0.00000
    322       4.3896      0.00000
    323       4.5180      0.00000
    324       4.5515      0.00000
    325       4.5752      0.00000
    326       4.6625      0.00000
    327       4.7052      0.00000
    328       4.7856      0.00000

 k-point     9 :       0.0000    0.4000    0.0000
  band No.  band energies     occupation 
      1     -23.7761      2.00000
      2     -21.6387      2.00000
      3     -11.6432      2.00000
      4      -9.3403      2.00000
      5      -9.0546      2.00000
      6      -8.8188      2.00000
      7      -8.6980      2.00000
      8      -8.0712      2.00000
      9      -8.0542      2.00000
     10      -7.7970      2.00000
     11      -7.7778      2.00000
     12      -7.4683      2.00000
     13      -6.9502      2.00000
     14      -6.7778      2.00000
     15      -6.5353      2.00000
     16      -6.4181      2.00000
     17      -6.2197      2.00000
     18      -6.2094      2.00000
     19      -6.1114      2.00000
     20      -6.1035      2.00000
     21      -5.9491      2.00000
     22      -5.9393      2.00000
     23      -5.8786      2.00000
     24      -5.8714      2.00000
     25      -5.7444      2.00000
     26      -5.7263      2.00000
     27      -5.7107      2.00000
     28      -5.6951      2.00000
     29      -5.5754      2.00000
     30      -5.5553      2.00000
     31      -5.5325      2.00000
     32      -5.4581      2.00000
     33      -5.4517      2.00000
     34      -5.4046      2.00000
     35      -5.3938      2.00000
     36      -5.3933      2.00000
     37      -5.3758      2.00000
     38      -5.3695      2.00000
     39      -5.2447      2.00000
     40      -5.2421      2.00000
     41      -5.2333      2.00000
     42      -5.2182      2.00000
     43      -5.1495      2.00000
     44      -5.1296      2.00000
     45      -5.1285      2.00000
     46      -5.1170      2.00000
     47      -5.0948      2.00000
     48      -5.0905      2.00000
     49      -5.0867      2.00000
     50      -5.0720      2.00000
     51      -5.0666      2.00000
     52      -5.0533      2.00000
     53      -5.0401      2.00000
     54      -5.0353      2.00000
     55      -5.0241      2.00000
     56      -4.9681      2.00000
     57      -4.9206      2.00000
     58      -4.8771      2.00000
     59      -4.8350      2.00000
     60      -4.8231      2.00000
     61      -4.7935      2.00000
     62      -4.7600      2.00000
     63      -4.7453      2.00000
     64      -4.7207      2.00000
     65      -4.7145      2.00000
     66      -4.6979      2.00000
     67      -4.6847      2.00000
     68      -4.6775      2.00000
     69      -4.6643      2.00000
     70      -4.6636      2.00000
     71      -4.6554      2.00000
     72      -4.6432      2.00000
     73      -4.6380      2.00000
     74      -4.6280      2.00000
     75      -4.6185      2.00000
     76      -4.6013      2.00000
     77      -4.5774      2.00000
     78      -4.5449      2.00000
     79      -4.5259      2.00000
     80      -4.5188      2.00000
     81      -4.4504      2.00000
     82      -4.4347      2.00000
     83      -4.4328      2.00000
     84      -4.4141      2.00000
     85      -4.3712      2.00000
     86      -4.3662      2.00000
     87      -4.3629      2.00000
     88      -4.3623      2.00000
     89      -4.3452      2.00000
     90      -4.3400      2.00000
     91      -4.3255      2.00000
     92      -4.3205      2.00000
     93      -4.3090      2.00000
     94      -4.3053      2.00000
     95      -4.3020      2.00000
     96      -4.2877      2.00000
     97      -4.2851      2.00000
     98      -4.2735      2.00000
     99      -4.2675      2.00000
    100      -4.2337      2.00000
    101      -4.2263      2.00000
    102      -4.2255      2.00000
    103      -4.2244      2.00000
    104      -4.2014      2.00000
    105      -4.1991      2.00000
    106      -4.1856      2.00000
    107      -4.1786      2.00000
    108      -4.1749      2.00000
    109      -4.1645      2.00000
    110      -4.1123      2.00000
    111      -4.1022      2.00000
    112      -4.0221      2.00000
    113      -4.0135      2.00000
    114      -3.9976      2.00000
    115      -3.9682      2.00000
    116      -3.9617      2.00000
    117      -3.9577      2.00000
    118      -3.9568      2.00000
    119      -3.9504      2.00000
    120      -3.9466      2.00000
    121      -3.9446      2.00000
    122      -3.9259      2.00000
    123      -3.9238      2.00000
    124      -3.9207      2.00000
    125      -3.9070      2.00000
    126      -3.8944      2.00000
    127      -3.8869      2.00000
    128      -3.8858      2.00000
    129      -3.8630      2.00000
    130      -3.8575      2.00000
    131      -3.8562      2.00000
    132      -3.8422      2.00000
    133      -3.8399      2.00000
    134      -3.8274      2.00000
    135      -3.8230      2.00000
    136      -3.8198      2.00000
    137      -3.8127      2.00000
    138      -3.8053      2.00000
    139      -3.7928      2.00000
    140      -3.7814      2.00000
    141      -3.7471      2.00000
    142      -3.7416      2.00000
    143      -3.7409      2.00000
    144      -3.7341      2.00000
    145      -3.7216      2.00000
    146      -3.6258      2.00000
    147      -3.6230      2.00000
    148      -3.6176      2.00000
    149      -3.6147      2.00000
    150      -3.5957      2.00000
    151      -3.5931      2.00000
    152      -3.5594      2.00000
    153      -3.5576      2.00000
    154      -3.5305      2.00000
    155      -3.5287      2.00000
    156      -3.5110      2.00000
    157      -3.5070      2.00000
    158      -3.5001      2.00000
    159      -3.4856      2.00000
    160      -3.4747      2.00000
    161      -3.4683      2.00000
    162      -3.4349      2.00000
    163      -3.4067      2.00000
    164      -3.3971      2.00000
    165      -3.3820      2.00000
    166      -3.3814      2.00000
    167      -3.3681      2.00000
    168      -3.3494      2.00000
    169      -3.3388      2.00000
    170      -3.3089      2.00000
    171      -3.3060      2.00000
    172      -3.2989      2.00000
    173      -3.2859      2.00000
    174      -3.2827      2.00000
    175      -3.2818      2.00000
    176      -3.2770      2.00000
    177      -3.2483      2.00000
    178      -3.2416      2.00000
    179      -3.2380      2.00000
    180      -3.2345      2.00000
    181      -3.2291      2.00000
    182      -3.2182      2.00000
    183      -3.2111      2.00000
    184      -3.1891      2.00000
    185      -3.1785      2.00000
    186      -3.1754      2.00000
    187      -3.1622      2.00000
    188      -3.1350      2.00000
    189      -3.1219      2.00000
    190      -3.1171      2.00000
    191      -3.1073      2.00000
    192      -3.0822      2.00000
    193      -3.0578      2.00000
    194      -3.0235      2.00000
    195      -3.0121      2.00000
    196      -3.0025      2.00000
    197      -2.9860      2.00000
[truncated: 22,939,686 more chars]
