# Supplementary material for: Toward benchmarking theoretical computations of elementary rate constants on catalytic surfaces: formate decomposition on Au and Cu
Source: Chem Sci. 2021 Dec 21;13(3):804–15. doi: 10.1039/d1sc05127j (PMC8768843; doi:10.1039/d1sc05127j)
Supplement: SC-013-D1SC05127J-s005 [file SC-013-D1SC05127J-s005.00ev]

 C  O  H Cu                             
   1.00000000000000     
    10.6379999999999999    0.0000000000000000    0.0000000000000000
     0.0000000000000000   10.0296025843457706    0.0000000000000000
     0.0000000000000000    0.0000000000000000   19.9999999999224016
   C    O    H    Cu
     1     2     1    48
Selective dynamics
Direct
  0.6704014609072033  0.6401685666128881  0.3147747443611031   T   T   T
  0.6734104970316360  0.6672255472192461  0.3741353306584873   T   T   T
  0.6687261021642349  0.5252211866039747  0.2857999716622127   T   T   T
  0.6687904524803587  0.7328417616005050  0.2780701959346678   T   T   T
  0.0010756115379349  0.9997077445279887  0.1870378202891578   F   F   F
  0.0003948899441333  0.2497445768690173  0.1866422817610836   F   F   F
  0.0002916168406319  0.4996364614773964  0.1862567281198917   F   F   F
  0.0004224327431421  0.7497248902611173  0.1864112761702837   F   F   F
  0.3322868020429708  0.9996897316706046  0.1870541402748167   F   F   F
  0.3329878381162696  0.2497248625518343  0.1866736163612512   F   F   F
  0.3331254365085696  0.4996080072495134  0.1862929096850182   F   F   F
  0.3329731186353936  0.7497096658526770  0.1864465408911304   F   F   F
  0.6665663621168659  0.0001582982918848  0.1860363523617740   F   F   F
  0.6665987615593484  0.2470347520438831  0.1853683758807889   F   F   F
  0.6665427007274548  0.4984830901573555  0.1906796240133125   F   F   F
  0.6665971864287804  0.7527510346175486  0.1867198890652384   F   F   F
  0.1666740869788552  0.1246925261842334  0.1283542737793742   F   F   F
  0.1666872913029570  0.3744387988221726  0.1281751028135636   F   F   F
  0.1666974829110254  0.6247510285625120  0.1280826974663322   F   F   F
  0.1666801174857781  0.8750302522094680  0.1282021128062233   F   F   F
  0.4985172724131215  0.1243363367965462  0.1280087506151181   F   F   F
  0.5001570848691786  0.3746197578370453  0.1278322965979780   F   F   F
  0.4998966209570853  0.6247673417261622  0.1276066694496853   F   F   F
  0.4987046128567985  0.8750156444015947  0.1278618335552006   F   F   F
  0.8347952421934367  0.1243399568776453  0.1280324928408526   F   F   F
  0.8331820547299758  0.3746095773255828  0.1278150637890335   F   F   F
  0.8334655842931125  0.6247749150663443  0.1275646227900422   F   F   F
  0.8346206876758727  0.8750483413001884  0.1278666540494071   F   F   F
  0.0003736327952979  0.0000057142295704  0.0580123128370329   F   F   F
  0.0002986326685336  0.2497799368938571  0.0581617312538088   F   F   F
  0.0002149925899635  0.4997944694744768  0.0584333427344898   F   F   F
  0.0003948962739713  0.7500099984577746  0.0582764330730971   F   F   F
  0.3329701272348415  0.0000002880924708  0.0580194635751774   F   F   F
  0.3330565462695722  0.2497756345165969  0.0581765139577864   F   F   F
  0.3331459836553847  0.4997924517930790  0.0584450265606034   F   F   F
  0.3329486575756110  0.7500096160484736  0.0582831905782110   F   F   F
  0.6666460089963269  0.9998772922102123  0.0586120169653653   F   F   F
  0.6666543825304947  0.2498554300893115  0.0585323589767927   F   F   F
  0.6666422167223129  0.4996504407578946  0.0618044783196939   F   F   F
  0.6666502993289752  0.7499333508910034  0.0597995841900661   F   F   F
  0.1666666666666643  0.1250000000000000  0.0000000000000000   F   F   F
  0.1666666666666643  0.3750000000000000  0.0000000000000000   F   F   F
  0.1666666666666643  0.6250000000000000  0.0000000000000000   F   F   F
  0.1666666666666643  0.8750000000000000  0.0000000000000000   F   F   F
  0.5000000000000000  0.1250000000000000  0.0000000000000000   F   F   F
  0.5000000000000000  0.3750000000000000  0.0000000000000000   F   F   F
  0.5000000000000000  0.6250000000000000  0.0000000000000000   F   F   F
  0.5000000000000000  0.8750000000000000  0.0000000000000000   F   F   F
  0.8333333333333357  0.1250000000000000  0.0000000000000000   F   F   F
  0.8333333333333357  0.3750000000000000  0.0000000000000000   F   F   F
  0.8333333333333357  0.6250000000000000  0.0000000000000000   F   F   F
  0.8333333333333357  0.8750000000000000  0.0000000000000000   F   F   F
 
  0.00000000E+00  0.00000000E+00  0.00000000E+00
  0.00000000E+00  0.00000000E+00  0.00000000E+00
  0.00000000E+00  0.00000000E+00  0.00000000E+00
  0.00000000E+00  0.00000000E+00  0.00000000E+00
  0.00000000E+00  0.00000000E+00  0.00000000E+00
  0.00000000E+00  0.00000000E+00  0.00000000E+00
  0.00000000E+00  0.00000000E+00  0.00000000E+00
  0.00000000E+00  0.00000000E+00  0.00000000E+00
  0.00000000E+00  0.00000000E+00  0.00000000E+00
  0.00000000E+00  0.00000000E+00  0.00000000E+00
  0.00000000E+00  0.00000000E+00  0.00000000E+00
  0.00000000E+00  0.00000000E+00  0.00000000E+00
  0.00000000E+00  0.00000000E+00  0.00000000E+00
  0.00000000E+00  0.00000000E+00  0.00000000E+00
  0.00000000E+00  0.00000000E+00  0.00000000E+00
  0.00000000E+00  0.00000000E+00  0.00000000E+00
  0.00000000E+00  0.00000000E+00  0.00000000E+00
  0.00000000E+00  0.00000000E+00  0.00000000E+00
  0.00000000E+00  0.00000000E+00  0.00000000E+00
  0.00000000E+00  0.00000000E+00  0.00000000E+00
  0.00000000E+00  0.00000000E+00  0.00000000E+00
  0.00000000E+00  0.00000000E+00  0.00000000E+00
  0.00000000E+00  0.00000000E+00  0.00000000E+00
  0.00000000E+00  0.00000000E+00  0.00000000E+00
  0.00000000E+00  0.00000000E+00  0.00000000E+00
  0.00000000E+00  0.00000000E+00  0.00000000E+00
  0.00000000E+00  0.00000000E+00  0.00000000E+00
  0.00000000E+00  0.00000000E+00  0.00000000E+00
  0.00000000E+00  0.00000000E+00  0.00000000E+00
  0.00000000E+00  0.00000000E+00  0.00000000E+00
  0.00000000E+00  0.00000000E+00  0.00000000E+00
  0.00000000E+00  0.00000000E+00  0.00000000E+00
  0.00000000E+00  0.00000000E+00  0.00000000E+00
  0.00000000E+00  0.00000000E+00  0.00000000E+00
  0.00000000E+00  0.00000000E+00  0.00000000E+00
  0.00000000E+00  0.00000000E+00  0.00000000E+00
  0.00000000E+00  0.00000000E+00  0.00000000E+00
  0.00000000E+00  0.00000000E+00  0.00000000E+00
  0.00000000E+00  0.00000000E+00  0.00000000E+00
  0.00000000E+00  0.00000000E+00  0.00000000E+00
  0.00000000E+00  0.00000000E+00  0.00000000E+00
  0.00000000E+00  0.00000000E+00  0.00000000E+00
  0.00000000E+00  0.00000000E+00  0.00000000E+00
  0.00000000E+00  0.00000000E+00  0.00000000E+00
  0.00000000E+00  0.00000000E+00  0.00000000E+00
  0.00000000E+00  0.00000000E+00  0.00000000E+00
  0.00000000E+00  0.00000000E+00  0.00000000E+00
  0.00000000E+00  0.00000000E+00  0.00000000E+00
  0.00000000E+00  0.00000000E+00  0.00000000E+00
  0.00000000E+00  0.00000000E+00  0.00000000E+00
  0.00000000E+00  0.00000000E+00  0.00000000E+00
  0.00000000E+00  0.00000000E+00  0.00000000E+00
