# Supplementary material for: Toward benchmarking theoretical computations of elementary rate constants on catalytic surfaces: formate decomposition on Au and Cu
Source: Chem Sci. 2021 Dec 21;13(3):804–15. doi: 10.1039/d1sc05127j (PMC8768843; doi:10.1039/d1sc05127j)
Supplement: SC-013-D1SC05127J-s006 [file SC-013-D1SC05127J-s006.14ev]

 vasp.5.4.1 24Jun15 (build Feb 13 2016 18:06:34) complex                        
  
 executed on                  Eos date 2019.05.30  03:35:17
 running on   96 total cores
 distrk:  each k-point on   96 cores,    1 groups
 distr:  one band on NCORES_PER_BAND=  24 cores,    4 groups


--------------------------------------------------------------------------------------------------------


 INCAR:
 POTCAR:    PAW_PBE C 08Apr2002                   
 POTCAR:    PAW_PBE O 08Apr2002                   
 POTCAR:    PAW_PBE H 15Jun2001                   
 POTCAR:    PAW_PBE Cu 22Jun2005                  

 ----------------------------------------------------------------------------- 
|                                                                             |
|           W    W    AA    RRRRR   N    N  II  N    N   GGGG   !!!           |
|           W    W   A  A   R    R  NN   N  II  NN   N  G    G  !!!           |
|           W    W  A    A  R    R  N N  N  II  N N  N  G       !!!           |
|           W WW W  AAAAAA  RRRRR   N  N N  II  N  N N  G  GGG   !            |
|           WW  WW  A    A  R   R   N   NN  II  N   NN  G    G                |
|           W    W  A    A  R    R  N    N  II  N    N   GGGG   !!!           |
|                                                                             |
|      For optimal performance we recommend to set                            |
|        NCORE= 4 - approx SQRT( number of cores)                             |
|      NCORE specifies how many cores store one orbital (NPAR=cpu/NCORE).     |
|      This setting can  greatly improve the performance of VASP for DFT.     |
|      The default, NPAR=number of cores might be grossly inefficient         |
|      on modern multi-core architectures or massively parallel machines.     |
|      Do your own testing !!!!                                               |
|      Unfortunately you need to use the default for GW and RPA calculations. |
|      (for HF NCORE is supported but not extensively tested yet)             |
|                                                                             |
 ----------------------------------------------------------------------------- 

 POTCAR:    PAW_PBE C 08Apr2002                   
  local pseudopotential read in
  partial core-charges read in
  partial kinetic energy density read in
  atomic valenz-charges read in
  non local Contribution for L=           0  read in
    real space projection operators read in
  non local Contribution for L=           0  read in
    real space projection operators read in
  non local Contribution for L=           1  read in
    real space projection operators read in
  non local Contribution for L=           1  read in
    real space projection operators read in
    PAW grid and wavefunctions read in
 
   number of l-projection  operators is LMAX  =           4
   number of lm-projection operators is LMMAX =           8
 
 POTCAR:    PAW_PBE O 08Apr2002                   
  local pseudopotential read in
  partial core-charges read in
  partial kinetic energy density read in
  kinetic energy density of atom read in
  atomic valenz-charges read in
  non local Contribution for L=           0  read in
    real space projection operators read in
  non local Contribution for L=           0  read in
    real space projection operators read in
  non local Contribution for L=           1  read in
    real space projection operators read in
  non local Contribution for L=           1  read in
    real space projection operators read in
    PAW grid and wavefunctions read in
 
   number of l-projection  operators is LMAX  =           4
   number of lm-projection operators is LMMAX =           8
 
 POTCAR:    PAW_PBE H 15Jun2001                   
  local pseudopotential read in
  atomic valenz-charges read in
  non local Contribution for L=           0  read in
    real space projection operators read in
  non local Contribution for L=           0  read in
    real space projection operators read in
  non local Contribution for L=           1  read in
    real space projection operators read in
    PAW grid and wavefunctions read in
 
   number of l-projection  operators is LMAX  =           3
   number of lm-projection operators is LMMAX =           5
 
 POTCAR:    PAW_PBE Cu 22Jun2005                  
  local pseudopotential read in
  partial core-charges read in
  partial kinetic energy density read in
  atomic valenz-charges read in
  non local Contribution for L=           2  read in
    real space projection operators read in
  non local Contribution for L=           2  read in
    real space projection operators read in
  non local Contribution for L=           0  read in
    real space projection operators read in
  non local Contribution for L=           0  read in
    real space projection operators read in
  non local Contribution for L=           1  read in
    real space projection operators read in
  non local Contribution for L=           1  read in
    real space projection operators read in
    PAW grid and wavefunctions read in
 
   number of l-projection  operators is LMAX  =           6
   number of lm-projection operators is LMMAX =          18
 
 Optimization of the real space projectors (new method)

 maximal supplied QI-value         = 25.13
 optimisation between [QCUT,QGAM] = [ 10.05, 20.36] = [ 28.30,116.06] Ry 
 Optimized for a Real-space Cutoff    1.51 Angstroem

   l    n(q)    QCUT    max X(q) W(low)/X(q) W(high)/X(q)  e(spline) 
   0      9    10.053   115.676    0.19E-03    0.21E-03    0.38E-06
   0      9    10.053    87.132    0.19E-03    0.21E-03    0.38E-06
   1      9    10.053     4.429    0.87E-04    0.11E-03    0.39E-06
   1      9    10.053     2.733    0.59E-04    0.62E-04    0.43E-06
 Optimization of the real space projectors (new method)

 maximal supplied QI-value         = 24.76
 optimisation between [QCUT,QGAM] = [ 10.15, 20.30] = [ 28.85,115.39] Ry 
 Optimized for a Real-space Cutoff    1.51 Angstroem

   l    n(q)    QCUT    max X(q) W(low)/X(q) W(high)/X(q)  e(spline) 
   0      9    10.150    20.381    0.17E-03    0.18E-03    0.41E-06
   0      9    10.150    15.268    0.18E-03    0.20E-03    0.43E-06
   1      9    10.150     5.964    0.16E-03    0.20E-03    0.36E-06
   1      9    10.150     5.382    0.13E-03    0.16E-03    0.33E-06
 Optimization of the real space projectors (new method)

 maximal supplied QI-value         = 34.20
 optimisation between [QCUT,QGAM] = [  9.92, 20.18] = [ 27.55,114.04] Ry 
 Optimized for a Real-space Cutoff    1.34 Angstroem

   l    n(q)    QCUT    max X(q) W(low)/X(q) W(high)/X(q)  e(spline) 
   0      8     9.919    19.460    0.16E-03    0.20E-03    0.36E-06
   0      8     9.919    12.209    0.16E-03    0.20E-03    0.35E-06
   1      8     9.919     4.655    0.19E-03    0.46E-03    0.40E-06
 Optimization of the real space projectors (new method)

 maximal supplied QI-value         = 16.25
 optimisation between [QCUT,QGAM] = [ 10.24, 20.48] = [ 29.35,117.42] Ry 
 Optimized for a Real-space Cutoff    1.55 Angstroem

   l    n(q)    QCUT    max X(q) W(low)/X(q) W(high)/X(q)  e(spline) 
   2      9    10.239     4.610    0.85E-04    0.29E-03    0.14E-06
   2      9    10.239     8.522    0.15E-03    0.50E-03    0.27E-06
   0     10    10.239    51.609    0.45E-04    0.99E-04    0.10E-06
   0     10    10.239    27.747    0.40E-04    0.93E-04    0.97E-07
   1      9    10.239    20.408    0.15E-03    0.78E-05    0.15E-06
   1      9    10.239    13.425    0.13E-03    0.71E-05    0.14E-06
  PAW_PBE C 08Apr2002                   :
 energy of atom  1       EATOM= -147.1560
 kinetic energy error for atom=    0.0288 (will be added to EATOM!!)
  PAW_PBE O 08Apr2002                   :
 energy of atom  2       EATOM= -432.3788
 kinetic energy error for atom=    0.1156 (will be added to EATOM!!)
  PAW_PBE H 15Jun2001                   :
 energy of atom  3       EATOM=  -12.4884
 kinetic energy error for atom=    0.0098 (will be added to EATOM!!)
  PAW_PBE Cu 22Jun2005                  :
 energy of atom  4       EATOM=-1390.9808
 kinetic energy error for atom=    0.0232 (will be added to EATOM!!)
 
 
 POSCAR: C    O    H    Cu                       
  positions in direct lattice
  No initial velocities read in
 exchange correlation table for  LEXCH =        8
   RHO(1)=    0.500       N(1)  =     2000
   RHO(2)=  100.500       N(2)  =     4000

 VTST: version 3.1, (03/28/14)

 CHAIN: initializing optimizer
 
 OPT: Using VASP Dynamics algorithm
 CHAIN: Read ICHAIN            0
 
 POSCAR: C    O    H    Cu                       
  positions in direct lattice
  No initial velocities read in
 


--------------------------------------------------------------------------------------------------------


 ion  position               nearest neighbor table
   1  0.864  0.721  0.302-   2 1.20   3 1.23
   2  0.938  0.745  0.345-   1 1.20
   3  0.754  0.722  0.284-   1 1.23  16 2.09
   4  0.943  0.638  0.244-   8 1.69   7 1.82
   5  1.000  0.000  0.186-  20 2.46  25 2.46  17 2.47  28 2.47   6 2.52   8 2.52  29 2.56
   6  0.000  0.251  0.187-  18 2.45  26 2.46  25 2.47  17 2.47   5 2.52   7 2.54  30 2.57
   7  0.997  0.504  0.190-   4 1.82   8 2.46  26 2.49  27 2.49  18 2.50  19 2.51   6 2.54  31 2.61

   8  0.999  0.749  0.188-   4 1.69   7 2.46  20 2.47  19 2.50  28 2.50   5 2.52  27 2.52  32 2.57

   9  0.333  1.000  0.187-  21 2.46  17 2.46  20 2.47  24 2.48  12 2.51  10 2.51  33 2.56
  10  0.332  0.250  0.187-  17 2.46  22 2.46  21 2.47  18 2.47   9 2.51  11 2.51  34 2.58
  11  0.333  0.500  0.187-  22 2.46  18 2.46  19 2.47  23 2.47  10 2.51  12 2.51  35 2.56
  12  0.333  0.750  0.186-  19 2.46  20 2.46  24 2.46  23 2.47   9 2.51  11 2.51  36 2.55
  13  0.668  0.001  0.186-  24 2.45  25 2.46  21 2.46  28 2.47  14 2.48  16 2.54  37 2.55
  14  0.666  0.249  0.186-  21 2.46  25 2.47  22 2.47  15 2.48  26 2.48  13 2.48  38 2.56
  15  0.666  0.496  0.185-  22 2.44  26 2.45  23 2.45  14 2.48  27 2.49  39 2.53  16 2.54
  16  0.669  0.749  0.191-   3 2.09  24 2.50  23 2.51  27 2.51  28 2.51  13 2.54  15 2.54  40 2.59

  17  0.167  0.126  0.128-  10 2.46   9 2.46   5 2.47   6 2.47  18 2.52  20 2.52  41 2.57  30 2.58
                            34 2.58  29 2.58  33 2.59
  18  0.165  0.376  0.129-   6 2.45  11 2.46  10 2.47  19 2.49   7 2.50  17 2.52  31 2.56  30 2.59
                            42 2.59  35 2.60  34 2.61
  19  0.168  0.625  0.127-  12 2.46  11 2.47  18 2.49   8 2.50  20 2.51   7 2.51  43 2.55  31 2.56
                            35 2.57  32 2.57  36 2.57
  20  0.165  0.874  0.128-   5 2.46  12 2.46   9 2.47   8 2.47  19 2.51  17 2.52  32 2.56  44 2.57
                            29 2.58  36 2.59  33 2.60
  21  0.499  0.125  0.129-   9 2.46  13 2.46  14 2.46  10 2.47  22 2.50  24 2.51  45 2.57  33 2.57
                            34 2.59  37 2.59  38 2.60
  22  0.498  0.374  0.128-  15 2.44  11 2.46  10 2.46  14 2.47  21 2.50  23 2.53  46 2.56  34 2.57
                            35 2.57  38 2.59  39 2.59
  23  0.501  0.625  0.129-  15 2.45  12 2.47  11 2.47  24 2.50  16 2.51  22 2.53  40 2.55  47 2.57
                            39 2.58  36 2.59  35 2.59
  24  0.501  0.874  0.129-  13 2.45  12 2.46   9 2.48  23 2.50  16 2.50  21 2.51  40 2.55  37 2.59
                            48 2.59  36 2.59  33 2.61
  25  0.834  0.126  0.128-  13 2.46   5 2.46  14 2.47   6 2.47  26 2.49  28 2.51  49 2.56  30 2.57
                            29 2.58  38 2.58  37 2.59
  26  0.834  0.374  0.128-  15 2.45   6 2.46  14 2.48   7 2.49  25 2.49  27 2.50  50 2.56  31 2.57
                            30 2.57  38 2.59  39 2.59
  27  0.832  0.624  0.125-  15 2.49   7 2.49  51 2.50  26 2.50  16 2.51  40 2.52   8 2.52  28 2.53
                            39 2.54  31 2.55  32 2.56
  28  0.834  0.876  0.127-   5 2.47  13 2.47   8 2.50  25 2.51  16 2.51  27 2.53  52 2.53  40 2.55
                            32 2.56  29 2.56  37 2.57
  29  0.000  0.000  0.058-  41 2.46  44 2.46  49 2.47  52 2.47  30 2.50  32 2.51   5 2.56  28 2.56
                            20 2.58  25 2.58  17 2.58
  30  0.000  0.250  0.058-  41 2.46  42 2.46  49 2.47  50 2.47  29 2.50  31 2.51  26 2.57  25 2.57
                             6 2.57  17 2.58  18 2.59
  31  0.001  0.500  0.059-  42 2.47  43 2.47  50 2.48  51 2.48  32 2.51  30 2.51  27 2.55  18 2.56
                            19 2.56  26 2.57   7 2.61
  32  0.000  0.750  0.059-  43 2.47  44 2.47  51 2.48  52 2.48  31 2.51  29 2.51  27 2.56  28 2.56
                            20 2.56  19 2.57   8 2.57
  33  0.333  1.000  0.059-  48 2.47  44 2.47  45 2.47  41 2.47  36 2.50  34 2.51   9 2.56  21 2.57
                            17 2.59  20 2.60  24 2.61
  34  0.333  0.250  0.058-  41 2.46  42 2.46  45 2.47  46 2.47  35 2.50  33 2.51  22 2.57  17 2.58
                            10 2.58  21 2.59  18 2.61
  35  0.334  0.500  0.058-  46 2.46  47 2.47  42 2.47  43 2.47  34 2.50  36 2.51  11 2.56  19 2.57
                            22 2.57  23 2.59  18 2.60
  36  0.334  0.750  0.059-  48 2.46  47 2.47  44 2.47  43 2.47  33 2.50  35 2.51  12 2.55  19 2.57
                            23 2.59  20 2.59  24 2.59
  37  0.666  0.000  0.058-  45 2.46  48 2.46  49 2.47  52 2.47  38 2.50  40 2.51  13 2.55  28 2.57
                            24 2.59  21 2.59  25 2.59
  38  0.666  0.250  0.058-  45 2.46  46 2.46  49 2.47  50 2.47  37 2.50  39 2.50  14 2.56  25 2.58
                            22 2.59  26 2.59  21 2.60
  39  0.666  0.499  0.058-  46 2.46  47 2.46  50 2.47  51 2.47  38 2.50  40 2.52  15 2.53  27 2.54
                            23 2.58  26 2.59  22 2.59
  40  0.666  0.750  0.061-  48 2.49  47 2.49  52 2.49  51 2.50  37 2.51  39 2.52  27 2.52  28 2.55
                            24 2.55  23 2.55  16 2.59
  41  0.167  0.125  0.000-  34 2.46  29 2.46  30 2.46  33 2.47  44 2.51  42 2.51  17 2.57
  42  0.167  0.375  0.000-  34 2.46  30 2.46  35 2.47  31 2.47  43 2.51  41 2.51  18 2.59
  43  0.167  0.625  0.000-  32 2.47  31 2.47  35 2.47  36 2.47  42 2.51  44 2.51  19 2.55
  44  0.167  0.875  0.000-  29 2.46  33 2.47  36 2.47  32 2.47  41 2.51  43 2.51  20 2.57
  45  0.500  0.125  0.000-  37 2.46  38 2.46  33 2.47  34 2.47  48 2.51  46 2.51  21 2.57
  46  0.500  0.375  0.000-  39 2.46  35 2.46  38 2.46  34 2.47  47 2.51  45 2.51  22 2.56
  47  0.500  0.625  0.000-  39 2.46  35 2.47  36 2.47  40 2.49  46 2.51  48 2.51  23 2.57
  48  0.500  0.875  0.000-  37 2.46  36 2.46  33 2.47  40 2.49  45 2.51  47 2.51  24 2.59
  49  0.833  0.125  0.000-  38 2.47  29 2.47  37 2.47  30 2.47  52 2.51  50 2.51  25 2.56
  50  0.833  0.375  0.000-  39 2.47  30 2.47  38 2.47  31 2.48  51 2.51  49 2.51  26 2.56
  51  0.833  0.625  0.000-  39 2.47  32 2.48  31 2.48  40 2.50  27 2.50  50 2.51  52 2.51
  52  0.833  0.875  0.000-  29 2.47  37 2.47  32 2.48  40 2.49  49 2.51  51 2.51  28 2.53
 

IMPORTANT INFORMATION: All symmetrisations will be switched off!
NOSYMM: (Re-)initialisation of all symmetry stuff for point group C_1.

 
 
 KPOINTS: Bulk                                    

Automatic generation of k-mesh.
Space group operators:
 irot       det(A)        alpha          n_x          n_y          n_z        tau_x        tau_y        tau_z
    1     1.000000     0.000000     1.000000     0.000000     0.000000     0.000000     0.000000     0.000000
 
 Subroutine IBZKPT returns following result:
 ===========================================
 
 Found     13 irreducible k-points:
 
 Following reciprocal coordinates:
            Coordinates               Weight
  0.000000  0.000000  0.000000      1.000000
  0.200000  0.000000  0.000000      2.000000
  0.400000  0.000000  0.000000      2.000000
  0.000000  0.200000  0.000000      2.000000
  0.200000  0.200000  0.000000      2.000000
  0.400000  0.200000  0.000000      2.000000
 -0.400000  0.200000  0.000000      2.000000
 -0.200000  0.200000  0.000000      2.000000
  0.000000  0.400000  0.000000      2.000000
  0.200000  0.400000  0.000000      2.000000
  0.400000  0.400000  0.000000      2.000000
 -0.400000  0.400000  0.000000      2.000000
 -0.200000  0.400000  0.000000      2.000000
 
 Following cartesian coordinates:
            Coordinates               Weight
  0.000000  0.000000  0.000000      1.000000
  0.018801  0.000000  0.000000      2.000000
  0.037601  0.000000  0.000000      2.000000
  0.000000  0.019941  0.000000      2.000000
  0.018801  0.019941  0.000000      2.000000
  0.037601  0.019941  0.000000      2.000000
 -0.037601  0.019941  0.000000      2.000000
 -0.018801  0.019941  0.000000      2.000000
  0.000000  0.039882  0.000000      2.000000
  0.018801  0.039882  0.000000      2.000000
  0.037601  0.039882  0.000000      2.000000
 -0.037601  0.039882  0.000000      2.000000
 -0.018801  0.039882  0.000000      2.000000
 
 
 Subroutine IBZKPT_HF returns following result:
 ==============================================
 
 Found     25 k-points in 1st BZ
 the following     25 k-points will be used (e.g. in the exchange kernel)
 Following reciprocal coordinates:   # in IRBZ
  0.000000  0.000000  0.000000    0.04000000   1 t-inv F
  0.200000  0.000000  0.000000    0.04000000   2 t-inv F
  0.400000  0.000000  0.000000    0.04000000   3 t-inv F
  0.000000  0.200000  0.000000    0.04000000   4 t-inv F
  0.200000  0.200000  0.000000    0.04000000   5 t-inv F
  0.400000  0.200000  0.000000    0.04000000   6 t-inv F
 -0.400000  0.200000  0.000000    0.04000000   7 t-inv F
 -0.200000  0.200000  0.000000    0.04000000   8 t-inv F
  0.000000  0.400000  0.000000    0.04000000   9 t-inv F
  0.200000  0.400000  0.000000    0.04000000  10 t-inv F
  0.400000  0.400000  0.000000    0.04000000  11 t-inv F
 -0.400000  0.400000  0.000000    0.04000000  12 t-inv F
 -0.200000  0.400000  0.000000    0.04000000  13 t-inv F
 -0.200000  0.000000  0.000000    0.04000000   2 t-inv T
 -0.400000  0.000000  0.000000    0.04000000   3 t-inv T
  0.000000 -0.200000  0.000000    0.04000000   4 t-inv T
 -0.200000 -0.200000  0.000000    0.04000000   5 t-inv T
 -0.400000 -0.200000  0.000000    0.04000000   6 t-inv T
  0.400000 -0.200000  0.000000    0.04000000   7 t-inv T
  0.200000 -0.200000  0.000000    0.04000000   8 t-inv T
  0.000000 -0.400000  0.000000    0.04000000   9 t-inv T
 -0.200000 -0.400000  0.000000    0.04000000  10 t-inv T
 -0.400000 -0.400000  0.000000    0.04000000  11 t-inv T
  0.400000 -0.400000  0.000000    0.04000000  12 t-inv T
  0.200000 -0.400000  0.000000    0.04000000  13 t-inv T


--------------------------------------------------------------------------------------------------------


 Dimension of arrays:
   k-points           NKPTS =     13   k-points in BZ     NKDIM =     13   number of bands    NBANDS=    328
   number of dos      NEDOS =    301   number of ions     NIONS =     52
   non local maximal  LDIM  =      6   non local SUM 2l+1 LMDIM =     18
   total plane-waves  NPLWV = 686000
   max r-space proj   IRMAX =   5101   max aug-charges    IRDMAX=   9510
   dimension x,y,z NGX =    70 NGY =   70 NGZ =  140
   dimension x,y,z NGXF=   140 NGYF=  140 NGZF=  280
   support grid    NGXF=   140 NGYF=  140 NGZF=  280
   ions per type =               1   2   1  48
 NGX,Y,Z   is equivalent  to a cutoff of  10.94, 11.60, 11.64 a.u.
 NGXF,Y,Z  is equivalent  to a cutoff of  21.88, 23.21, 23.27 a.u.


 I would recommend the setting:
   dimension x,y,z NGX =    69 NGY =   65 NGZ =  130
 SYSTEM =  Cu                                      
 POSCAR =  C    O    H    Cu                       

 Startparameter for this run:
   NWRITE =      1    write-flag & timer
   PREC   = accura    normal or accurate (medium, high low for compatibility)
   ISTART =      0    job   : 0-new  1-cont  2-samecut
   ICHARG =      2    charge: 1-file 2-atom 10-const
   ISPIN  =      1    spin polarized calculation?
   LNONCOLLINEAR =      F non collinear calculations
   LSORBIT =      F    spin-orbit coupling
   INIWAV =      1    electr: 0-lowe 1-rand  2-diag
   LASPH  =      F    aspherical Exc in radial PAW
   METAGGA=      F    non-selfconsistent MetaGGA calc.

 Electronic Relaxation 1
   ENCUT  =  400.0 eV  29.40 Ry    5.42 a.u.  17.35 16.36 32.61*2*pi/ulx,y,z
   ENINI  =  400.0     initial cutoff
   ENAUG  = 1600.0 eV  augmentation charge cutoff
   NELM   =    150;   NELMIN=  3; NELMDL= -5     # of ELM steps 
   EDIFF  = 0.1E-07   stopping-criterion for ELM
   LREAL  =      T    real-space projection
   NLSPLINE    = F    spline interpolate recip. space projectors
   LCOMPAT=      F    compatible to vasp.4.4
   GGA_COMPAT  = T    GGA compatible to vasp.4.4-vasp.4.6
   LMAXPAW     = -100 max onsite density
   LMAXMIX     =    2 max onsite mixed and CHGCAR
   VOSKOWN=      0    Vosko Wilk Nusair interpolation
   ROPT   =   -0.00020  -0.00020  -0.00020  -0.00020
 Ionic relaxation
   EDIFFG = -.1E-02   stopping-criterion for IOM
   NSW    =    660    number of steps for IOM
   NBLOCK =      1;   KBLOCK =      5    inner block; outer block 
   IBRION =      5    ionic relax: 0-MD 1-quasi-New 2-CG
   NFREE  =      4    steps in history (QN), initial steepest desc. (CG)
   ISIF   =      2    stress and relaxation
   IWAVPR =     11    prediction:  0-non 1-charg 2-wave 3-comb
   ISYM   =      0    0-nonsym 1-usesym 2-fastsym
   LCORR  =      T    Harris-Foulkes like correction to forces

   POTIM  = 0.0100    time-step for ionic-motion
   TEIN   =    0.0    initial temperature
   TEBEG  =    0.0;   TEEND  =   0.0 temperature during run
   SMASS  =  -3.00    Nose mass-parameter (am)
   estimated Nose-frequenzy (Omega)   =  0.10E-29 period in steps =****** mass=  -0.259E-26a.u.
   SCALEE = 1.0000    scale energy and forces
   NPACO  =    256;   APACO  = 16.0  distance and # of slots for P.C.
   PSTRESS=    0.0 pullay stress

  Mass of Ions in am
   POMASS =  12.01 16.00  1.00 63.55
  Ionic Valenz
   ZVAL   =   4.00  6.00  1.00 11.00
  Atomic Wigner-Seitz radii
   RWIGS  =  -1.00 -1.00 -1.00 -1.00
  virtual crystal weights 
   VCA    =   1.00  1.00  1.00  1.00
   NELECT =     545.0000    total number of electrons
   NUPDOWN=      -1.0000    fix difference up-down

 DOS related values:
   EMIN   =  10.00;   EMAX   =-10.00  energy-range for DOS
   EFERMI =   0.00
   ISMEAR =     1;   SIGMA  =   0.10  broadening in eV -4-tet -1-fermi 0-gaus

 Electronic relaxation 2 (details)
   IALGO  =     68    algorithm
   LDIAG  =      T    sub-space diagonalisation (order eigenvalues)
   LSUBROT=      F    optimize rotation matrix (better conditioning)
   TURBO    =      0    0=normal 1=particle mesh
   IRESTART =      0    0=no restart 2=restart with 2 vectors
   NREBOOT  =      0    no. of reboots
   NMIN     =      0    reboot dimension
   EREF     =   0.00    reference energy to select bands
   IMIX   =      4    mixing-type and parameters
     AMIX     =   0.40;   BMIX     =  1.00
     AMIX_MAG =   1.60;   BMIX_MAG =  1.00
     AMIN     =   0.10
     WC   =   100.;   INIMIX=   1;  MIXPRE=   1;  MAXMIX= -45

 Intra band minimization:
   WEIMIN = 0.0010     energy-eigenvalue tresh-hold
   EBREAK =  0.76E-11  absolut break condition
   DEPER  =   0.30     relativ break condition  

   TIME   =   0.40     timestep for ELM

  volume/ion in A,a.u.               =      41.04       276.93
  Fermi-wavevector in a.u.,A,eV,Ry     =   1.038682  1.962824 14.678774  1.078859
  Thomas-Fermi vector in A             =   2.173177
 
 Write flags
   LWAVE  =      F    write WAVECAR
   LCHARG =      F    write CHGCAR
   LVTOT  =      F    write LOCPOT, total local potential
   LVHAR  =      F    write LOCPOT, Hartree potential only
   LELF   =      F    write electronic localiz. function (ELF)
   LORBIT =      0    0 simple, 1 ext, 2 COOP (PROOUT)


 Dipole corrections
   LMONO  =      F    monopole corrections only (constant potential shift)
   LDIPOL =      F    correct potential (dipole corrections)
   IDIPOL =      0    1-x, 2-y, 3-z, 4-all directions 
   EPSILON=  1.0000000 bulk dielectric constant

 Exchange correlation treatment:
   GGA     =    --    GGA type
   LEXCH   =     8    internal setting for exchange type
   VOSKOWN=      0    Vosko Wilk Nusair interpolation
   LHFCALC =     F    Hartree Fock is set to
   LHFONE  =     F    Hartree Fock one center treatment
   AEXX    =    0.0000 exact exchange contribution

 Linear response parameters
   LEPSILON=     F    determine dielectric tensor
   LRPA    =     F    only Hartree local field effects (RPA)
   LNABLA  =     F    use nabla operator in PAW spheres
   LVEL    =     F    velocity operator in full k-point grid
   LINTERFAST=   F  fast interpolation
   KINTER  =     0    interpolate to denser k-point grid
   CSHIFT  =0.1000    complex shift for real part using Kramers Kronig
   OMEGAMAX=  -1.0    maximum frequency
   DEG_THRESHOLD= 0.2000000E-02 threshold for treating states as degnerate
   RTIME   =    0.100 relaxation time in fs

 Orbital magnetization related:
   ORBITALMAG=     F  switch on orbital magnetization
   LCHIMAG   =     F  perturbation theory with respect to B field
   DQ        =  0.001000  dq finite difference perturbation B field


--------------------------------------------------------------------------------------------------------


 finite differences
   using selective dynamics as specified on POSCAR
 charge density and potential will be updated during run
 non-spin polarized calculation
 RMM-DIIS sequential band-by-band and
  variant of blocked Davidson during initial phase
 perform sub-space diagonalisation
    before iterative eigenvector-optimisation
 modified Broyden-mixing scheme, WC =      100.0
 initial mixing is a Kerker type mixing with AMIX =  0.4000 and BMIX =      1.0000
 Hartree-type preconditioning will be used
 using additional bands           55
 real space projection scheme for non local part
 use partial core corrections
 calculate Harris-corrections to forces 
   (improved forces if not selfconsistent)
 use gradient corrections 
 use of overlap-Matrix (Vanderbilt PP)
 Methfessel and Paxton  Order N= 1 SIGMA  =   0.10


--------------------------------------------------------------------------------------------------------


  energy-cutoff  :      400.00
  volume of cell :     2133.90
      direct lattice vectors                 reciprocal lattice vectors
    10.638000000  0.000000000  0.000000000     0.094002632  0.000000000  0.000000000
     0.000000000 10.029602584  0.000000000     0.000000000  0.099704848  0.000000000
     0.000000000  0.000000000 20.000000000     0.000000000  0.000000000  0.050000000

  length of vectors
    10.638000000 10.029602584 20.000000000     0.094002632  0.099704848  0.050000000


 
 k-points in units of 2pi/SCALE and weight: Bulk                                    
   0.00000000  0.00000000  0.00000000       0.040
   0.01880053  0.00000000  0.00000000       0.080
   0.03760105  0.00000000  0.00000000       0.080
   0.00000000  0.01994097  0.00000000       0.080
   0.01880053  0.01994097  0.00000000       0.080
   0.03760105  0.01994097  0.00000000       0.080
  -0.03760105  0.01994097  0.00000000       0.080
  -0.01880053  0.01994097  0.00000000       0.080
   0.00000000  0.03988194  0.00000000       0.080
   0.01880053  0.03988194  0.00000000       0.080
   0.03760105  0.03988194  0.00000000       0.080
  -0.03760105  0.03988194  0.00000000       0.080
  -0.01880053  0.03988194  0.00000000       0.080
 
 k-points in reciprocal lattice and weights: Bulk                                    
   0.00000000  0.00000000  0.00000000       0.040
   0.20000000  0.00000000  0.00000000       0.080
   0.40000000  0.00000000  0.00000000       0.080
   0.00000000  0.20000000  0.00000000       0.080
   0.20000000  0.20000000  0.00000000       0.080
   0.40000000  0.20000000  0.00000000       0.080
  -0.40000000  0.20000000  0.00000000       0.080
  -0.20000000  0.20000000  0.00000000       0.080
   0.00000000  0.40000000  0.00000000       0.080
   0.20000000  0.40000000  0.00000000       0.080
   0.40000000  0.40000000  0.00000000       0.080
  -0.40000000  0.40000000  0.00000000       0.080
  -0.20000000  0.40000000  0.00000000       0.080
 
 position of ions in fractional coordinates (direct lattice) 
   0.86440991  0.72050031  0.30167246
   0.93844820  0.74460550  0.34506211
   0.75370234  0.72231036  0.28414345
   0.94270580  0.63757341  0.24360931
   0.99959818  0.00012742  0.18633209
   0.00003278  0.25105519  0.18708054
   0.99688703  0.50387433  0.18964013
   0.99947464  0.74903573  0.18784834
   0.33252924  0.99980328  0.18672565
   0.33197723  0.24977225  0.18720816
   0.33342301  0.49982610  0.18656099
   0.33269098  0.75000830  0.18630490
   0.66754133  0.00146592  0.18576930
   0.66641666  0.24912918  0.18639983
   0.66587068  0.49597394  0.18473668
   0.66925723  0.74879582  0.19062467
   0.16652465  0.12554128  0.12831537
   0.16472093  0.37638916  0.12938866
   0.16765832  0.62459254  0.12727373
   0.16530934  0.87445287  0.12847640
   0.49877792  0.12462955  0.12870488
   0.49823571  0.37357914  0.12814460
   0.50080599  0.62533539  0.12869322
   0.50145186  0.87424444  0.12943522
   0.83407510  0.12558551  0.12790918
   0.83448043  0.37434808  0.12786958
   0.83174898  0.62375452  0.12486847
   0.83360655  0.87580556  0.12658995
   0.00041824  0.00033849  0.05828426
   0.00037140  0.24991060  0.05836504
   0.00054580  0.49997784  0.05937682
   0.00036675  0.74992757  0.05926350
   0.33342402  0.99985535  0.05858069
   0.33266607  0.24994186  0.05817527
   0.33370251  0.49966232  0.05849072
   0.33385721  0.75030119  0.05867713
   0.66606380  0.00040116  0.05826587
   0.66625596  0.24971814  0.05824312
   0.66590219  0.49946701  0.05821780
   0.66610327  0.75027404  0.06101361
   0.16666667  0.12500000  0.00000000
   0.16666667  0.37500000  0.00000000
   0.16666667  0.62500000  0.00000000
   0.16666667  0.87500000  0.00000000
   0.50000000  0.12500000  0.00000000
   0.50000000  0.37500000  0.00000000
   0.50000000  0.62500000  0.00000000
   0.50000000  0.87500000  0.00000000
   0.83333333  0.12500000  0.00000000
   0.83333333  0.37500000  0.00000000
   0.83333333  0.62500000  0.00000000
   0.83333333  0.87500000  0.00000000
 
 position of ions in cartesian coordinates  (Angst):
   9.19559267  7.22633176  6.03344915
   9.98321200  7.46809725  6.90124229
   8.01788554  7.24448588  5.68286902
  10.02850434  6.39460788  4.87218626
  10.63372539  0.00127795  3.72664185
   0.00034866  2.51798376  3.74161073
  10.60488423  5.05365927  3.79280257
  10.63241120  7.51253074  3.75696690
   3.53744600 10.02762959  3.73451300
   3.53157382  2.50511640  3.74416327
   3.54695398  5.01305714  3.73121982
   3.53916668  7.52228518  3.72609797
   7.10130468  0.01470263  3.71538608
   7.08934042  2.49866666  3.72799670
   7.08353232  4.97442147  3.69473366
   7.11955844  7.51012449  3.81249330
   1.77148918  1.25912919  2.56630749
   1.75230125  3.77503365  2.58777325
   1.78354922  6.26441491  2.54547469
   1.75856079  8.77041473  2.56952810
   5.30599952  1.24998488  2.57409762
   5.30023146  3.74685028  2.56289191
   5.32757413  6.27186542  2.57386448
   5.33444491  8.76832432  2.58870436
   8.87289095  1.25957271  2.55818353
   8.87720282  3.75456250  2.55739157
   8.84814563  6.25600990  2.49736942
   8.86790652  8.78398173  2.53179901
   0.00444920  0.00339488  1.16568517
   0.00395091  2.50650395  1.16730072
   0.00580622  5.01457899  1.18753633
   0.00390149  7.52147553  1.18526993
   3.54696471 10.02815178  1.17161382
   3.53890163  2.50681748  1.16350540
   3.54992731  5.01141447  1.16981442
   3.55157302  7.52522279  1.17354256
   7.08558666  0.00402343  1.16531730
   7.08763090  2.50457368  1.16486235
   7.08386746  5.00945556  1.16435591
   7.08600660  7.52495049  1.22027213
   1.77300000  1.25370032  0.00000000
   1.77300000  3.76110097  0.00000000
   1.77300000  6.26850162  0.00000000
   1.77300000  8.77590226  0.00000000
   5.31900000  1.25370032  0.00000000
   5.31900000  3.76110097  0.00000000
   5.31900000  6.26850162  0.00000000
   5.31900000  8.77590226  0.00000000
   8.86500000  1.25370032  0.00000000
   8.86500000  3.76110097  0.00000000
   8.86500000  6.26850162  0.00000000
   8.86500000  8.77590226  0.00000000
 


--------------------------------------------------------------------------------------------------------


 k-point  1 :   0.0000 0.0000 0.0000  plane waves:   38791
 k-point  2 :   0.2000 0.0000 0.0000  plane waves:   38777
 k-point  3 :   0.4000 0.0000 0.0000  plane waves:   38778
 k-point  4 :   0.0000 0.2000 0.0000  plane waves:   38801
 k-point  5 :   0.2000 0.2000 0.0000  plane waves:   38790
 k-point  6 :   0.4000 0.2000 0.0000  plane waves:   38755
 k-point  7 :  -0.4000 0.2000 0.0000  plane waves:   38755
 k-point  8 :  -0.2000 0.2000 0.0000  plane waves:   38790
 k-point  9 :   0.0000 0.4000 0.0000  plane waves:   38760
 k-point 10 :   0.2000 0.4000 0.0000  plane waves:   38737
 k-point 11 :   0.4000 0.4000 0.0000  plane waves:   38742
 k-point 12 :  -0.4000 0.4000 0.0000  plane waves:   38742
 k-point 13 :  -0.2000 0.4000 0.0000  plane waves:   38737

 maximum and minimum number of plane-waves per node :      1657     1570

 maximum number of plane-waves:     38801
 maximum index in each direction: 
   IXMAX=   17   IYMAX=   16   IZMAX=   32
   IXMIN=  -17   IYMIN=  -16   IZMIN=  -32

 NGX is ok and might be reduce to  70
 NGY is ok and might be reduce to  66
 NGZ is ok and might be reduce to 130

 real space projection operators:
  total allocation   :      34047.34 KBytes
  max/ min on nodes  :       1678.90        818.59


 parallel 3D FFT for wavefunctions:
    minimum data exchange during FFTs selected (reduces bandwidth)
 parallel 3D FFT for charge:
    minimum data exchange during FFTs selected (reduces bandwidth)


 total amount of memory used by VASP on root node    74334. kBytes
========================================================================

   base      :      30000. kBytes
   nonlr-proj:       6039. kBytes
   fftplans  :       3354. kBytes
   grid      :       6855. kBytes
   one-center:         46. kBytes
   wavefun   :      28040. kBytes
 
     INWAV:  cpu time    0.0000: real time    0.0000
 Broyden mixing: mesh for mixing (old mesh)
   NGX = 35   NGY = 33   NGZ = 65
  (NGX  =140   NGY  =140   NGZ  =280)
  gives a total of  75075 points

 initial charge density was supplied:
 charge density of overlapping atoms calculated
 number of electron     545.0000000 magnetization 
 keeping initial charge density in first step


--------------------------------------------------------------------------------------------------------


 Maximum index for non-local projection operator          364
 Maximum index for augmentation-charges          549 (set IRDMAX)


--------------------------------------------------------------------------------------------------------


 First call to EWALD:  gamma=   0.138
 Maximum number of real-space cells 3x 3x 2
 Maximum number of reciprocal cells 2x 2x 4

 FEWALD executed in parallel
    FEWALD:  cpu time    0.0080: real time    0.0065


----------------------------------------- Iteration    1(   1)  ---------------------------------------


    POTLOK:  cpu time    0.1640: real time    0.1673
    SETDIJ:  cpu time    0.0120: real time    0.0106
     EDDAV:  cpu time   36.1343: real time   36.2424
       DOS:  cpu time    0.0080: real time    0.0114
    --------------------------------------------
      LOOP:  cpu time   36.3303: real time   36.4460

 eigenvalue-minimisations  :  8528
 total energy-change (2. order) : 0.4790137E+04  (-0.1929807E+05)
 number of electron     545.0000000 magnetization 
 augmentation part      545.0000000 magnetization 

 Free energy of the ion-electron system (eV)
  ---------------------------------------------------
  alpha Z        PSCENC =       832.74572176
  Ewald energy   TEWEN  =    173465.75772162
  -Hartree energ DENC   =   -237555.94013627
  -exchange      EXHF   =         0.00000000
  -V(xc)+E(xc)   XCENC  =      2252.33614538
  PAW double counting   =     59757.67470175   -64842.25707458
  entropy T*S    EENTRO =         0.00921626
  eigenvalues    EBANDS =      3089.71164889
  atomic energy  EATOM  =     67790.09897820
  Solvation  Ediel_sol  =         0.00000000
  ---------------------------------------------------
  free energy    TOTEN  =      4790.13692302 eV

  energy without entropy =     4790.12770676  energy(sigma->0) =     4790.13385094


--------------------------------------------------------------------------------------------------------


----------------------------------------- Iteration    1(   2)  ---------------------------------------


     EDDAV:  cpu time   36.1263: real time   36.2414
       DOS:  cpu time    0.0120: real time    0.0105
    --------------------------------------------
      LOOP:  cpu time   36.1543: real time   36.2801

 eigenvalue-minimisations  :  8528
 total energy-change (2. order) :-0.4357849E+04  (-0.4202651E+04)
 number of electron     545.0000000 magnetization 
 augmentation part      545.0000000 magnetization 

 Free energy of the ion-electron system (eV)
  ---------------------------------------------------
  alpha Z        PSCENC =       832.74572176
  Ewald energy   TEWEN  =    173465.75772162
  -Hartree energ DENC   =   -237555.94013627
  -exchange      EXHF   =         0.00000000
  -V(xc)+E(xc)   XCENC  =      2252.33614538
  PAW double counting   =     59757.67470175   -64842.25707458
  entropy T*S    EENTRO =        -0.00395914
  eigenvalues    EBANDS =     -1268.12434535
  atomic energy  EATOM  =     67790.09897820
  Solvation  Ediel_sol  =         0.00000000
  ---------------------------------------------------
  free energy    TOTEN  =       432.28775339 eV

  energy without entropy =      432.29171252  energy(sigma->0) =      432.28907310


--------------------------------------------------------------------------------------------------------


----------------------------------------- Iteration    1(   3)  ---------------------------------------


     EDDAV:  cpu time   40.7065: real time   40.8138
       DOS:  cpu time    0.0120: real time    0.0118
    --------------------------------------------
      LOOP:  cpu time   40.7225: real time   40.8378

 eigenvalue-minimisations  :  9888
 total energy-change (2. order) :-0.5688815E+03  (-0.5197339E+03)
 number of electron     545.0000000 magnetization 
 augmentation part      545.0000000 magnetization 

 Free energy of the ion-electron system (eV)
  ---------------------------------------------------
  alpha Z        PSCENC =       832.74572176
  Ewald energy   TEWEN  =    173465.75772162
  -Hartree energ DENC   =   -237555.94013627
  -exchange      EXHF   =         0.00000000
  -V(xc)+E(xc)   XCENC  =      2252.33614538
  PAW double counting   =     59757.67470175   -64842.25707458
  entropy T*S    EENTRO =        -0.00422854
  eigenvalues    EBANDS =     -1837.00561139
  atomic energy  EATOM  =     67790.09897820
  Solvation  Ediel_sol  =         0.00000000
  ---------------------------------------------------
  free energy    TOTEN  =      -136.59378206 eV

  energy without entropy =     -136.58955352  energy(sigma->0) =     -136.59237255


--------------------------------------------------------------------------------------------------------


----------------------------------------- Iteration    1(   4)  ---------------------------------------


     EDDAV:  cpu time   55.2875: real time   55.4291
       DOS:  cpu time    0.0120: real time    0.0124
    --------------------------------------------
      LOOP:  cpu time   55.3075: real time   55.4591

 eigenvalue-minimisations  : 14432
 total energy-change (2. order) :-0.8084631E+02  (-0.7698688E+02)
 number of electron     545.0000000 magnetization 
 augmentation part      545.0000000 magnetization 

 Free energy of the ion-electron system (eV)
  ---------------------------------------------------
  alpha Z        PSCENC =       832.74572176
  Ewald energy   TEWEN  =    173465.75772162
  -Hartree energ DENC   =   -237555.94013627
  -exchange      EXHF   =         0.00000000
  -V(xc)+E(xc)   XCENC  =      2252.33614538
  PAW double counting   =     59757.67470175   -64842.25707458
  entropy T*S    EENTRO =        -0.01204991
  eigenvalues    EBANDS =     -1917.84410105
  atomic energy  EATOM  =     67790.09897820
  Solvation  Ediel_sol  =         0.00000000
  ---------------------------------------------------
  free energy    TOTEN  =      -217.44009309 eV

  energy without entropy =     -217.42804318  energy(sigma->0) =     -217.43607645


--------------------------------------------------------------------------------------------------------


----------------------------------------- Iteration    1(   5)  ---------------------------------------


     EDDAV:  cpu time   51.0832: real time   51.2365
       DOS:  cpu time    0.0120: real time    0.0116
    CHARGE:  cpu time    1.3361: real time    1.3410
    MIXING:  cpu time    0.0040: real time    0.0028
    --------------------------------------------
      LOOP:  cpu time   52.4473: real time   52.6113

 eigenvalue-minimisations  : 13192
 total energy-change (2. order) :-0.5381320E+01  (-0.5173304E+01)
 number of electron     545.0000212 magnetization 
 augmentation part      315.3235213 magnetization 

 Broyden mixing:
  rms(total) = 0.50485E+01    rms(broyden)= 0.50477E+01
  rms(prec ) = 0.54197E+01
  weight for this iteration     100.00

 Free energy of the ion-electron system (eV)
  ---------------------------------------------------
  alpha Z        PSCENC =       832.74572176
  Ewald energy   TEWEN  =    173465.75772162
  -Hartree energ DENC   =   -237555.94013627
  -exchange      EXHF   =         0.00000000
  -V(xc)+E(xc)   XCENC  =      2252.33614538
  PAW double counting   =     59757.67470175   -64842.25707458
  entropy T*S    EENTRO =        -0.00894716
  eigenvalues    EBANDS =     -1923.22852370
  atomic energy  EATOM  =     67790.09897820
  Solvation  Ediel_sol  =         0.00000000
  ---------------------------------------------------
  free energy    TOTEN  =      -222.82141300 eV

  energy without entropy =     -222.81246583  energy(sigma->0) =     -222.81843061


--------------------------------------------------------------------------------------------------------


----------------------------------------- Iteration    1(   6)  ---------------------------------------


    POTLOK:  cpu time    0.1440: real time    0.1445
    SETDIJ:  cpu time    0.0080: real time    0.0085
    EDDIAG:  cpu time    7.3725: real time    7.3992
  RMM-DIIS:  cpu time   17.4011: real time   17.4404
    ORTHCH:  cpu time    1.5481: real time    1.5555
       DOS:  cpu time    0.0080: real time    0.0073
    CHARGE:  cpu time    1.4841: real time    1.4870
    MIXING:  cpu time    0.0000: real time    0.0026
    --------------------------------------------
      LOOP:  cpu time   27.9697: real time   28.0543

 eigenvalue-minimisations  :  8599
 total energy-change (2. order) : 0.1894830E+02  (-0.4875878E+02)
 number of electron     545.0000233 magnetization 
 augmentation part      353.3898303 magnetization 

 Broyden mixing:
  rms(total) = 0.28174E+01    rms(broyden)= 0.28165E+01
  rms(prec ) = 0.30375E+01
  weight for this iteration     100.00

 eigenvalues of (default mixing * dielectric matrix)
  average eigenvalue GAMMA=   0.6473
  0.6473

 Free energy of the ion-electron system (eV)
  ---------------------------------------------------
  alpha Z        PSCENC =       832.74572176
  Ewald energy   TEWEN  =    173465.75772162
  -Hartree energ DENC   =   -236286.56035728
  -exchange      EXHF   =         0.00000000
  -V(xc)+E(xc)   XCENC  =      2192.52757460
  PAW double counting   =     60744.43811640   -65581.62227899
  entropy T*S    EENTRO =         0.00395881
  eigenvalues    EBANDS =     -3361.26255041
  atomic energy  EATOM  =     67790.09897820
  Solvation  Ediel_sol  =         0.00000000
  ---------------------------------------------------
  free energy    TOTEN  =      -203.87311528 eV

  energy without entropy =     -203.87707409  energy(sigma->0) =     -203.87443488


--------------------------------------------------------------------------------------------------------


----------------------------------------- Iteration    1(   7)  ---------------------------------------


    POTLOK:  cpu time    0.1480: real time    0.1472
    SETDIJ:  cpu time    0.0080: real time    0.0086
    EDDIAG:  cpu time    7.3045: real time    7.3312
  RMM-DIIS:  cpu time   17.4371: real time   17.4726
    ORTHCH:  cpu time    1.5521: real time    1.5628
       DOS:  cpu time    0.0080: real time    0.0070
    CHARGE:  cpu time    1.4841: real time    1.4886
    MIXING:  cpu time    0.0040: real time    0.0025
    --------------------------------------------
      LOOP:  cpu time   27.9497: real time   28.0319

 eigenvalue-minimisations  :  8639
 total energy-change (2. order) : 0.1929925E+02  (-0.8673032E+01)
 number of electron     545.0000225 magnetization 
 augmentation part      338.3363418 magnetization 

 Broyden mixing:
  rms(total) = 0.53580E+00    rms(broyden)= 0.53545E+00
  rms(prec ) = 0.58755E+00
  weight for this iteration     100.00

 eigenvalues of (default mixing * dielectric matrix)
  average eigenvalue GAMMA=   0.8639
  1.1177  0.6100

 Free energy of the ion-electron system (eV)
  ---------------------------------------------------
  alpha Z        PSCENC =       832.74572176
  Ewald energy   TEWEN  =    173465.75772162
  -Hartree energ DENC   =   -236870.79134998
  -exchange      EXHF   =         0.00000000
  -V(xc)+E(xc)   XCENC  =      2213.31852304
  PAW double counting   =     62072.90855613   -67132.83780392
  entropy T*S    EENTRO =         0.01057617
  eigenvalues    EBANDS =     -2555.78478862
  atomic energy  EATOM  =     67790.09897820
  Solvation  Ediel_sol  =         0.00000000
  ---------------------------------------------------
  free energy    TOTEN  =      -184.57386559 eV

  energy without entropy =     -184.58444176  energy(sigma->0) =     -184.57739098


--------------------------------------------------------------------------------------------------------


----------------------------------------- Iteration    1(   8)  ---------------------------------------


    POTLOK:  cpu time    0.1400: real time    0.1392
    SETDIJ:  cpu time    0.0080: real time    0.0085
    EDDIAG:  cpu time    7.0124: real time    7.0389
  RMM-DIIS:  cpu time   17.6891: real time   17.7280
    ORTHCH:  cpu time    1.5801: real time    1.5855
       DOS:  cpu time    0.0040: real time    0.0070
    CHARGE:  cpu time    1.6321: real time    1.6347
    MIXING:  cpu time    0.0040: real time    0.0026
    --------------------------------------------
      LOOP:  cpu time   28.0698: real time   28.1549

 eigenvalue-minimisations  :  8770
 total energy-change (2. order) : 0.1958641E+00  (-0.4563342E+00)
 number of electron     545.0000225 magnetization 
 augmentation part      337.8703189 magnetization 

 Broyden mixing:
  rms(total) = 0.48246E+00    rms(broyden)= 0.48242E+00
  rms(prec ) = 0.53104E+00
  weight for this iteration     100.00

 eigenvalues of (default mixing * dielectric matrix)
  average eigenvalue GAMMA=   0.8902
  1.6253  0.6001  0.4451

 Free energy of the ion-electron system (eV)
  ---------------------------------------------------
  alpha Z        PSCENC =       832.74572176
  Ewald energy   TEWEN  =    173465.75772162
  -Hartree energ DENC   =   -236908.21098273
  -exchange      EXHF   =         0.00000000
  -V(xc)+E(xc)   XCENC  =      2211.73397979
  PAW double counting   =     63087.69286450   -68210.56846207
  entropy T*S    EENTRO =         0.00344575
  eigenvalues    EBANDS =     -2453.63126830
  atomic energy  EATOM  =     67790.09897820
  Solvation  Ediel_sol  =         0.00000000
  ---------------------------------------------------
  free energy    TOTEN  =      -184.37800147 eV

  energy without entropy =     -184.38144723  energy(sigma->0) =     -184.37915006


--------------------------------------------------------------------------------------------------------


----------------------------------------- Iteration    1(   9)  ---------------------------------------


    POTLOK:  cpu time    0.1440: real time    0.1409
    SETDIJ:  cpu time    0.0080: real time    0.0091
    EDDIAG:  cpu time    7.2845: real time    7.3097
  RMM-DIIS:  cpu time   17.5211: real time   17.5584
    ORTHCH:  cpu time    1.5361: real time    1.5441
       DOS:  cpu time    0.0080: real time    0.0074
    CHARGE:  cpu time    1.5761: real time    1.5791
    MIXING:  cpu time    0.0000: real time    0.0025
    --------------------------------------------
      LOOP:  cpu time   28.0778: real time   28.1626

 eigenvalue-minimisations  :  8651
 total energy-change (2. order) : 0.3193915E+00  (-0.1373833E+00)
 number of electron     545.0000224 magnetization 
 augmentation part      337.8869749 magnetization 

 Broyden mixing:
  rms(total) = 0.20702E+00    rms(broyden)= 0.20698E+00
  rms(prec ) = 0.22750E+00
  weight for this iteration     100.00

 eigenvalues of (default mixing * dielectric matrix)
  average eigenvalue GAMMA=   1.0357
  2.1110  0.9480  0.6638  0.4200

 Free energy of the ion-electron system (eV)
  ---------------------------------------------------
  alpha Z        PSCENC =       832.74572176
  Ewald energy   TEWEN  =    173465.75772162
  -Hartree energ DENC   =   -236925.28702599
  -exchange      EXHF   =         0.00000000
  -V(xc)+E(xc)   XCENC  =      2210.06613442
  PAW double counting   =     63689.28554283   -68842.52894871
  entropy T*S    EENTRO =        -0.00084827
  eigenvalues    EBANDS =     -2404.19588585
  atomic energy  EATOM  =     67790.09897820
  Solvation  Ediel_sol  =         0.00000000
  ---------------------------------------------------
  free energy    TOTEN  =      -184.05860998 eV

  energy without entropy =     -184.05776171  energy(sigma->0) =     -184.05832722


--------------------------------------------------------------------------------------------------------


----------------------------------------- Iteration    1(  10)  ---------------------------------------


    POTLOK:  cpu time    0.1440: real time    0.1433
    SETDIJ:  cpu time    0.0080: real time    0.0084
    EDDIAG:  cpu time    6.7324: real time    6.7595
  RMM-DIIS:  cpu time   17.3531: real time   17.3896
    ORTHCH:  cpu time    1.5401: real time    1.5482
       DOS:  cpu time    0.0040: real time    0.0067
    CHARGE:  cpu time    1.5561: real time    1.5589
    MIXING:  cpu time    0.0040: real time    0.0028
    --------------------------------------------
      LOOP:  cpu time   27.3457: real time   27.4310

 eigenvalue-minimisations  :  8663
 total energy-change (2. order) : 0.6182620E-01  (-0.2354516E-01)
 number of electron     545.0000225 magnetization 
 augmentation part      338.4936277 magnetization 

 Broyden mixing:
  rms(total) = 0.69603E-01    rms(broyden)= 0.69588E-01
  rms(prec ) = 0.80201E-01
  weight for this iteration     100.00

 eigenvalues of (default mixing * dielectric matrix)
  average eigenvalue GAMMA=   1.1417
  2.3160  1.4484  0.8728  0.6638  0.4076

 Free energy of the ion-electron system (eV)
  ---------------------------------------------------
  alpha Z        PSCENC =       832.74572176
  Ewald energy   TEWEN  =    173465.75772162
  -Hartree energ DENC   =   -236905.00655494
  -exchange      EXHF   =         0.00000000
  -V(xc)+E(xc)   XCENC  =      2208.49139480
  PAW double counting   =     64065.02965092   -69231.20354161
  entropy T*S    EENTRO =         0.00058953
  eigenvalues    EBANDS =     -2409.91074406
  atomic energy  EATOM  =     67790.09897820
  Solvation  Ediel_sol  =         0.00000000
  ---------------------------------------------------
  free energy    TOTEN  =      -183.99678378 eV

  energy without entropy =     -183.99737331  energy(sigma->0) =     -183.99698029


--------------------------------------------------------------------------------------------------------


----------------------------------------- Iteration    1(  11)  ---------------------------------------


    POTLOK:  cpu time    0.1400: real time    0.1438
    SETDIJ:  cpu time    0.0120: real time    0.0090
    EDDIAG:  cpu time    6.9204: real time    6.9698
  RMM-DIIS:  cpu time   17.4091: real time   17.4469
    ORTHCH:  cpu time    1.5961: real time    1.6080
       DOS:  cpu time    0.0080: real time    0.0068
    CHARGE:  cpu time    1.5521: real time    1.5542
    MIXING:  cpu time    0.0040: real time    0.0028
    --------------------------------------------
      LOOP:  cpu time   27.6457: real time   27.7520

 eigenvalue-minimisations  :  8669
 total energy-change (2. order) : 0.6534084E-02  (-0.6501006E-02)
 number of electron     545.0000225 magnetization 
 augmentation part      338.5760826 magnetization 

 Broyden mixing:
  rms(total) = 0.44005E-01    rms(broyden)= 0.44000E-01
  rms(prec ) = 0.54701E-01
  weight for this iteration     100.00

 eigenvalues of (default mixing * dielectric matrix)
  average eigenvalue GAMMA=   1.0853
  2.4560  1.6332  0.8940  0.6665  0.4016  0.4606

 Free energy of the ion-electron system (eV)
  ---------------------------------------------------
  alpha Z        PSCENC =       832.74572176
  Ewald energy   TEWEN  =    173465.75772162
  -Hartree energ DENC   =   -236916.46228265
  -exchange      EXHF   =         0.00000000
  -V(xc)+E(xc)   XCENC  =      2208.10142622
  PAW double counting   =     64263.68154460   -69437.85927201
  entropy T*S    EENTRO =         0.00060353
  eigenvalues    EBANDS =     -2390.05469097
  atomic energy  EATOM  =     67790.09897820
  Solvation  Ediel_sol  =         0.00000000
  ---------------------------------------------------
  free energy    TOTEN  =      -183.99024970 eV

  energy without entropy =     -183.99085322  energy(sigma->0) =     -183.99045087


--------------------------------------------------------------------------------------------------------


----------------------------------------- Iteration    1(  12)  ---------------------------------------


    POTLOK:  cpu time    0.1440: real time    0.1440
    SETDIJ:  cpu time    0.0080: real time    0.0087
    EDDIAG:  cpu time    7.3165: real time    7.3382
  RMM-DIIS:  cpu time   17.6731: real time   17.7105
    ORTHCH:  cpu time    1.5641: real time    1.5721
       DOS:  cpu time    0.0040: real time    0.0069
    CHARGE:  cpu time    1.4921: real time    1.4955
    MIXING:  cpu time    0.0040: real time    0.0031
    --------------------------------------------
      LOOP:  cpu time   28.2058: real time   28.2908

 eigenvalue-minimisations  :  8750
 total energy-change (2. order) : 0.3660128E-02  (-0.1697753E-02)
 number of electron     545.0000225 magnetization 
 augmentation part      338.5646126 magnetization 

 Broyden mixing:
  rms(total) = 0.18852E-01    rms(broyden)= 0.18848E-01
  rms(prec ) = 0.29371E-01
  weight for this iteration     100.00

 eigenvalues of (default mixing * dielectric matrix)
  average eigenvalue GAMMA=   1.1856
  2.2994  2.2994  1.2927  0.9110  0.6614  0.4081  0.4275

 Free energy of the ion-electron system (eV)
  ---------------------------------------------------
  alpha Z        PSCENC =       832.74572176
  Ewald energy   TEWEN  =    173465.75772162
  -Hartree energ DENC   =   -236925.44710605
  -exchange      EXHF   =         0.00000000
  -V(xc)+E(xc)   XCENC  =      2208.10533890
  PAW double counting   =     64296.64200485   -69472.24285602
  entropy T*S    EENTRO =         0.00037459
  eigenvalues    EBANDS =     -2379.64676743
  atomic energy  EATOM  =     67790.09897820
  Solvation  Ediel_sol  =         0.00000000
  ---------------------------------------------------
  free energy    TOTEN  =      -183.98658957 eV

  energy without entropy =     -183.98696416  energy(sigma->0) =     -183.98671443


--------------------------------------------------------------------------------------------------------


----------------------------------------- Iteration    1(  13)  ---------------------------------------


    POTLOK:  cpu time    0.1480: real time    0.1500
    SETDIJ:  cpu time    0.0080: real time    0.0085
    EDDIAG:  cpu time    6.9284: real time    6.9524
  RMM-DIIS:  cpu time   17.8211: real time   17.8593
    ORTHCH:  cpu time    1.5201: real time    1.5330
       DOS:  cpu time    0.0080: real time    0.0068
    CHARGE:  cpu time    1.6041: real time    1.6066
    MIXING:  cpu time    0.0040: real time    0.0029
    --------------------------------------------
      LOOP:  cpu time   28.0458: real time   28.1397

 eigenvalue-minimisations  :  8735
 total energy-change (2. order) : 0.1352232E-02  (-0.7657393E-03)
 number of electron     545.0000225 magnetization 
 augmentation part      338.4874144 magnetization 

 Broyden mixing:
  rms(total) = 0.13469E-01    rms(broyden)= 0.13466E-01
  rms(prec ) = 0.18722E-01
  weight for this iteration     100.00

 eigenvalues of (default mixing * dielectric matrix)
  average eigenvalue GAMMA=   1.1299
  2.4082  2.4082  1.2399  0.8893  0.6781  0.5858  0.4049  0.4249

 Free energy of the ion-electron system (eV)
  ---------------------------------------------------
  alpha Z        PSCENC =       832.74572176
  Ewald energy   TEWEN  =    173465.75772162
  -Hartree energ DENC   =   -236952.73388216
  -exchange      EXHF   =         0.00000000
  -V(xc)+E(xc)   XCENC  =      2208.31704048
  PAW double counting   =     64284.52226155   -69459.63297671
  entropy T*S    EENTRO =        -0.00033305
  eigenvalues    EBANDS =     -2353.05976903
  atomic energy  EATOM  =     67790.09897820
  Solvation  Ediel_sol  =         0.00000000
  ---------------------------------------------------
  free energy    TOTEN  =      -183.98523734 eV

  energy without entropy =     -183.98490429  energy(sigma->0) =     -183.98512632


--------------------------------------------------------------------------------------------------------


----------------------------------------- Iteration    1(  14)  ---------------------------------------


    POTLOK:  cpu time    0.1480: real time    0.1486
    SETDIJ:  cpu time    0.0080: real time    0.0086
    EDDIAG:  cpu time    7.3085: real time    7.3313
  RMM-DIIS:  cpu time   17.9011: real time   17.9387
    ORTHCH:  cpu time    1.5641: real time    1.5754
       DOS:  cpu time    0.0080: real time    0.0068
    CHARGE:  cpu time    1.5881: real time    1.5922
    MIXING:  cpu time    0.0040: real time    0.0031
    --------------------------------------------
      LOOP:  cpu time   28.5298: real time   28.6190

 eigenvalue-minimisations  :  8873
 total energy-change (2. order) :-0.1568795E-03  (-0.2516423E-03)
 number of electron     545.0000225 magnetization 
 augmentation part      338.5088505 magnetization 

 Broyden mixing:
  rms(total) = 0.94799E-02    rms(broyden)= 0.94785E-02
  rms(prec ) = 0.13876E-01
  weight for this iteration     100.00

 eigenvalues of (default mixing * dielectric matrix)
  average eigenvalue GAMMA=   1.1500
  2.7359  2.3801  1.1994  1.1994  0.9377  0.6580  0.4380  0.4103  0.3914

 Free energy of the ion-electron system (eV)
  ---------------------------------------------------
  alpha Z        PSCENC =       832.74572176
  Ewald energy   TEWEN  =    173465.75772162
  -Hartree energ DENC   =   -236960.32386431
  -exchange      EXHF   =         0.00000000
  -V(xc)+E(xc)   XCENC  =      2208.32442854
  PAW double counting   =     64278.28808039   -69452.85945096
  entropy T*S    EENTRO =        -0.00036844
  eigenvalues    EBANDS =     -2346.01664102
  atomic energy  EATOM  =     67790.09897820
  Solvation  Ediel_sol  =         0.00000000
  ---------------------------------------------------
  free energy    TOTEN  =      -183.98539422 eV

  energy without entropy =     -183.98502578  energy(sigma->0) =     -183.98527140


--------------------------------------------------------------------------------------------------------


----------------------------------------- Iteration    1(  15)  ---------------------------------------


    POTLOK:  cpu time    0.1440: real time    0.1443
    SETDIJ:  cpu time    0.0080: real time    0.0088
    EDDIAG:  cpu time    7.0044: real time    7.0287
  RMM-DIIS:  cpu time   17.6091: real time   17.6471
    ORTHCH:  cpu time    1.4841: real time    1.4961
       DOS:  cpu time    0.0080: real time    0.0067
    CHARGE:  cpu time    1.3121: real time    1.3148
    MIXING:  cpu time    0.0000: real time    0.0031
    --------------------------------------------
      LOOP:  cpu time   27.5777: real time   27.6604

 eigenvalue-minimisations  :  8594
 total energy-change (2. order) :-0.6657251E-03  (-0.1403365E-03)
 number of electron     545.0000225 magnetization 
 augmentation part      338.5396757 magnetization 

 Broyden mixing:
  rms(total) = 0.60223E-02    rms(broyden)= 0.60212E-02
  rms(prec ) = 0.93161E-02
  weight for this iteration     100.00

 eigenvalues of (default mixing * dielectric matrix)
  average eigenvalue GAMMA=   1.2318
  2.8838  2.4527  1.6527  1.6527  0.8846  0.8846  0.6547  0.4401  0.4094  0.4032

 Free energy of the ion-electron system (eV)
  ---------------------------------------------------
  alpha Z        PSCENC =       832.74572176
  Ewald energy   TEWEN  =    173465.75772162
  -Hartree energ DENC   =   -236967.64095559
  -exchange      EXHF   =         0.00000000
  -V(xc)+E(xc)   XCENC  =      2208.31904442
  PAW double counting   =     64270.51387286   -69444.54772494
  entropy T*S    EENTRO =        -0.00039399
  eigenvalues    EBANDS =     -2339.23232428
  atomic energy  EATOM  =     67790.09897820
  Solvation  Ediel_sol  =         0.00000000
  ---------------------------------------------------
  free energy    TOTEN  =      -183.98605994 eV

  energy without entropy =     -183.98566595  energy(sigma->0) =     -183.98592861


--------------------------------------------------------------------------------------------------------


----------------------------------------- Iteration    1(  16)  ---------------------------------------


    POTLOK:  cpu time    0.1720: real time    0.1709
    SETDIJ:  cpu time    0.0080: real time    0.0085
    EDDIAG:  cpu time    7.3525: real time    7.3768
  RMM-DIIS:  cpu time   17.4891: real time   17.5504
    ORTHCH:  cpu time    1.5601: real time    1.5665
       DOS:  cpu time    0.0080: real time    0.0067
    CHARGE:  cpu time    1.4961: real time    1.5006
    MIXING:  cpu time    0.0040: real time    0.0033
    --------------------------------------------
      LOOP:  cpu time   28.0898: real time   28.1941

 eigenvalue-minimisations  :  8658
 total energy-change (2. order) :-0.1731453E-02  (-0.9176948E-04)
 number of electron     545.0000225 magnetization 
 augmentation part      338.5334838 magnetization 

 Broyden mixing:
  rms(total) = 0.49003E-02    rms(broyden)= 0.48996E-02
  rms(prec ) = 0.62762E-02
  weight for this iteration     100.00

 eigenvalues of (default mixing * dielectric matrix)
  average eigenvalue GAMMA=   1.3073
  3.7980  2.7591  2.1567  1.2613  1.0057  1.0057  0.6569  0.4852  0.4326  0.4094
  0.4094

 Free energy of the ion-electron system (eV)
  ---------------------------------------------------
  alpha Z        PSCENC =       832.74572176
  Ewald energy   TEWEN  =    173465.75772162
  -Hartree energ DENC   =   -236978.44406903
  -exchange      EXHF   =         0.00000000
  -V(xc)+E(xc)   XCENC  =      2208.36238926
  PAW double counting   =     64258.05629716   -69431.85497143
  entropy T*S    EENTRO =        -0.00065257
  eigenvalues    EBANDS =     -2328.70920636
  atomic energy  EATOM  =     67790.09897820
  Solvation  Ediel_sol  =         0.00000000
  ---------------------------------------------------
  free energy    TOTEN  =      -183.98779139 eV

  energy without entropy =     -183.98713882  energy(sigma->0) =     -183.98757387


--------------------------------------------------------------------------------------------------------


----------------------------------------- Iteration    1(  17)  ---------------------------------------


    POTLOK:  cpu time    0.1440: real time    0.1448
    SETDIJ:  cpu time    0.0080: real time    0.0088
    EDDIAG:  cpu time    7.3165: real time    7.3421
  RMM-DIIS:  cpu time   17.3291: real time   17.3677
    ORTHCH:  cpu time    1.5681: real time    1.5766
       DOS:  cpu time    0.0080: real time    0.0068
    CHARGE:  cpu time    1.4001: real time    1.4045
    MIXING:  cpu time    0.0000: real time    0.0033
    --------------------------------------------
      LOOP:  cpu time   27.7817: real time   27.8663

 eigenvalue-minimisations  :  8615
 total energy-change (2. order) :-0.7672341E-03  (-0.3406679E-04)
 number of electron     545.0000225 magnetization 
 augmentation part      338.5230885 magnetization 

 Broyden mixing:
  rms(total) = 0.22308E-02    rms(broyden)= 0.22300E-02
  rms(prec ) = 0.31681E-02
  weight for this iteration     100.00

 eigenvalues of (default mixing * dielectric matrix)
  average eigenvalue GAMMA=   1.3826
  4.8837  2.6287  2.0127  1.4000  1.4000  0.9649  0.9649  0.6564  0.4467  0.4228
  0.4013  0.4094

 Free energy of the ion-electron system (eV)
  ---------------------------------------------------
  alpha Z        PSCENC =       832.74572176
  Ewald energy   TEWEN  =    173465.75772162
  -Hartree energ DENC   =   -236983.03199384
  -exchange      EXHF   =         0.00000000
  -V(xc)+E(xc)   XCENC  =      2208.38866947
  PAW double counting   =     64253.97096346   -69427.76356801
  entropy T*S    EENTRO =        -0.00075426
  eigenvalues    EBANDS =     -2324.15429703
  atomic energy  EATOM  =     67790.09897820
  Solvation  Ediel_sol  =         0.00000000
  ---------------------------------------------------
  free energy    TOTEN  =      -183.98855863 eV

  energy without entropy =     -183.98780436  energy(sigma->0) =     -183.98830721


--------------------------------------------------------------------------------------------------------


----------------------------------------- Iteration    1(  18)  ---------------------------------------


    POTLOK:  cpu time    0.1440: real time    0.1430
    SETDIJ:  cpu time    0.0080: real time    0.0084
    EDDIAG:  cpu time    7.1204: real time    7.1466
  RMM-DIIS:  cpu time   18.5212: real time   18.5589
    ORTHCH:  cpu time    1.5921: real time    1.6019
       DOS:  cpu time    0.0080: real time    0.0069
    CHARGE:  cpu time    1.5041: real time    1.5071
    MIXING:  cpu time    0.0040: real time    0.0036
    --------------------------------------------
      LOOP:  cpu time   28.9058: real time   28.9851

 eigenvalue-minimisations  :  9264
 total energy-change (2. order) :-0.6531343E-03  (-0.1512461E-04)
 number of electron     545.0000225 magnetization 
 augmentation part      338.5159872 magnetization 

 Broyden mixing:
  rms(total) = 0.17199E-02    rms(broyden)= 0.17196E-02
  rms(prec ) = 0.24048E-02
  weight for this iteration     100.00

 eigenvalues of (default mixing * dielectric matrix)
  average eigenvalue GAMMA=   1.4297
  5.4338  2.6505  2.0669  2.0669  1.2899  0.9500  0.9500  0.8485  0.6574  0.4469
  0.4237  0.4077  0.3944

 Free energy of the ion-electron system (eV)
  ---------------------------------------------------
  alpha Z        PSCENC =       832.74572176
  Ewald energy   TEWEN  =    173465.75772162
  -Hartree energ DENC   =   -236985.34734798
  -exchange      EXHF   =         0.00000000
  -V(xc)+E(xc)   XCENC  =      2208.39887561
  PAW double counting   =     64254.26566721   -69428.14006546
  entropy T*S    EENTRO =        -0.00078762
  eigenvalues    EBANDS =     -2321.76797511
  atomic energy  EATOM  =     67790.09897820
  Solvation  Ediel_sol  =         0.00000000
  ---------------------------------------------------
  free energy    TOTEN  =      -183.98921176 eV

  energy without entropy =     -183.98842414  energy(sigma->0) =     -183.98894922


--------------------------------------------------------------------------------------------------------


----------------------------------------- Iteration    1(  19)  ---------------------------------------


    POTLOK:  cpu time    0.1480: real time    0.1467
    SETDIJ:  cpu time    0.0080: real time    0.0089
    EDDIAG:  cpu time    7.2365: real time    7.2630
  RMM-DIIS:  cpu time   17.3571: real time   17.3971
    ORTHCH:  cpu time    1.5401: real time    1.5473
       DOS:  cpu time    0.0040: real time    0.0067
    CHARGE:  cpu time    1.6001: real time    1.6008
    MIXING:  cpu time    0.0040: real time    0.0036
    --------------------------------------------
      LOOP:  cpu time   27.9017: real time   27.9858

 eigenvalue-minimisations  :  8612
 total energy-change (2. order) :-0.5826732E-03  (-0.5908956E-05)
 number of electron     545.0000225 magnetization 
 augmentation part      338.5217463 magnetization 

 Broyden mixing:
  rms(total) = 0.97712E-03    rms(broyden)= 0.97694E-03
  rms(prec ) = 0.13942E-02
  weight for this iteration     100.00

 eigenvalues of (default mixing * dielectric matrix)
  average eigenvalue GAMMA=   1.4248
  5.6822  2.8045  2.4586  1.9743  1.1758  1.1154  0.9602  0.9602  0.6568  0.4915
  0.4478  0.4202  0.4071  0.3924

 Free energy of the ion-electron system (eV)
  ---------------------------------------------------
  alpha Z        PSCENC =       832.74572176
  Ewald energy   TEWEN  =    173465.75772162
  -Hartree energ DENC   =   -236985.66933171
  -exchange      EXHF   =         0.00000000
  -V(xc)+E(xc)   XCENC  =      2208.38345516
  PAW double counting   =     64256.15829732   -69430.09392457
  entropy T*S    EENTRO =        -0.00074927
  eigenvalues    EBANDS =     -2321.36996295
  atomic energy  EATOM  =     67790.09897820
  Solvation  Ediel_sol  =         0.00000000
  ---------------------------------------------------
  free energy    TOTEN  =      -183.98979444 eV

  energy without entropy =     -183.98904517  energy(sigma->0) =     -183.98954468


--------------------------------------------------------------------------------------------------------


----------------------------------------- Iteration    1(  20)  ---------------------------------------


    POTLOK:  cpu time    0.1480: real time    0.1467
    SETDIJ:  cpu time    0.0080: real time    0.0084
    EDDIAG:  cpu time    6.9044: real time    6.9307
  RMM-DIIS:  cpu time   17.3331: real time   17.3678
    ORTHCH:  cpu time    1.5761: real time    1.5864
       DOS:  cpu time    0.0080: real time    0.0070
    CHARGE:  cpu time    1.6001: real time    1.6027
    MIXING:  cpu time    0.0040: real time    0.0038
    --------------------------------------------
      LOOP:  cpu time   27.5817: real time   27.6659

 eigenvalue-minimisations  :  8684
 total energy-change (2. order) :-0.2487198E-03  (-0.2681280E-05)
 number of electron     545.0000225 magnetization 
 augmentation part      338.5236905 magnetization 

 Broyden mixing:
  rms(total) = 0.61479E-03    rms(broyden)= 0.61466E-03
  rms(prec ) = 0.93245E-03
  weight for this iteration     100.00

 eigenvalues of (default mixing * dielectric matrix)
  average eigenvalue GAMMA=   1.4343
  5.7519  3.1564  2.4557  1.8141  1.5488  1.1025  1.1025  0.9352  0.8790  0.6570
  0.4540  0.3951  0.4076  0.4193  0.4348

 Free energy of the ion-electron system (eV)
  ---------------------------------------------------
  alpha Z        PSCENC =       832.74572176
  Ewald energy   TEWEN  =    173465.75772162
  -Hartree energ DENC   =   -236985.93683135
  -exchange      EXHF   =         0.00000000
  -V(xc)+E(xc)   XCENC  =      2208.37818479
  PAW double counting   =     64256.95930973   -69430.92673585
  entropy T*S    EENTRO =        -0.00074187
  eigenvalues    EBANDS =     -2321.06565018
  atomic energy  EATOM  =     67790.09897820
  Solvation  Ediel_sol  =         0.00000000
  ---------------------------------------------------
  free energy    TOTEN  =      -183.99004316 eV

  energy without entropy =     -183.98930129  energy(sigma->0) =     -183.98979587


--------------------------------------------------------------------------------------------------------


----------------------------------------- Iteration    1(  21)  ---------------------------------------


    POTLOK:  cpu time    0.1560: real time    0.1565
    SETDIJ:  cpu time    0.0120: real time    0.0102
    EDDIAG:  cpu time    7.2124: real time    7.2375
  RMM-DIIS:  cpu time   19.4052: real time   19.4674
    ORTHCH:  cpu time    1.5321: real time    1.5424
       DOS:  cpu time    0.0080: real time    0.0068
    CHARGE:  cpu time    1.5241: real time    1.5301
    MIXING:  cpu time    0.0280: real time    0.0260
    --------------------------------------------
      LOOP:  cpu time   29.8779: real time   29.9900

 eigenvalue-minimisations  :  9710
 total energy-change (2. order) :-0.1802600E-03  (-0.1648222E-05)
 number of electron     545.0000225 magnetization 
 augmentation part      338.5221244 magnetization 

 Broyden mixing:
  rms(total) = 0.34284E-03    rms(broyden)= 0.34279E-03
  rms(prec ) = 0.60361E-03
  weight for this iteration     100.00

 eigenvalues of (default mixing * dielectric matrix)
  average eigenvalue GAMMA=   1.5250
  6.1292  3.6821  2.5665  2.0474  2.0474  1.1271  1.1271  0.9750  0.9635  0.9635
  0.6571  0.3941  0.4074  0.4201  0.4529  0.4389

 Free energy of the ion-electron system (eV)
  ---------------------------------------------------
  alpha Z        PSCENC =       832.74572176
  Ewald energy   TEWEN  =    173465.75772162
  -Hartree energ DENC   =   -236986.48027653
  -exchange      EXHF   =         0.00000000
  -V(xc)+E(xc)   XCENC  =      2208.38038400
  PAW double counting   =     64257.17512395   -69431.16245898
  entropy T*S    EENTRO =        -0.00075044
  eigenvalues    EBANDS =     -2320.50466700
  atomic energy  EATOM  =     67790.09897820
  Solvation  Ediel_sol  =         0.00000000
  ---------------------------------------------------
  free energy    TOTEN  =      -183.99022342 eV

  energy without entropy =     -183.98947298  energy(sigma->0) =     -183.98997327


--------------------------------------------------------------------------------------------------------


----------------------------------------- Iteration    1(  22)  ---------------------------------------


    POTLOK:  cpu time    0.1720: real time    0.1729
    SETDIJ:  cpu time    0.0080: real time    0.0087
    EDDIAG:  cpu time    6.9364: real time    6.9640
  RMM-DIIS:  cpu time   17.7651: real time   17.8015
    ORTHCH:  cpu time    1.5761: real time    1.5858
       DOS:  cpu time    0.0040: real time    0.0066
    CHARGE:  cpu time    1.5881: real time    1.5881
    MIXING:  cpu time    0.0040: real time    0.0038
    --------------------------------------------
      LOOP:  cpu time   28.0578: real time   28.1441

 eigenvalue-minimisations  :  8801
 total energy-change (2. order) :-0.1741007E-03  (-0.1665671E-05)
 number of electron     545.0000225 magnetization 
 augmentation part      338.5221255 magnetization 

 Broyden mixing:
  rms(total) = 0.29336E-03    rms(broyden)= 0.29331E-03
  rms(prec ) = 0.42348E-03
  weight for this iteration     100.00

 eigenvalues of (default mixing * dielectric matrix)
  average eigenvalue GAMMA=   1.5228
  6.4347  4.0869  2.6704  2.3295  1.8786  1.2452  1.0321  1.0321  0.9670  0.9670
  0.6571  0.3947  0.4078  0.4197  0.4607  0.4607  0.4441

 Free energy of the ion-electron system (eV)
  ---------------------------------------------------
  alpha Z        PSCENC =       832.74572176
  Ewald energy   TEWEN  =    173465.75772162
  -Hartree energ DENC   =   -236986.96493202
  -exchange      EXHF   =         0.00000000
  -V(xc)+E(xc)   XCENC  =      2208.38070050
  PAW double counting   =     64257.44235303   -69431.41867996
  entropy T*S    EENTRO =        -0.00074902
  eigenvalues    EBANDS =     -2320.03151164
  atomic energy  EATOM  =     67790.09897820
  Solvation  Ediel_sol  =         0.00000000
  ---------------------------------------------------
  free energy    TOTEN  =      -183.99039752 eV

  energy without entropy =     -183.98964850  energy(sigma->0) =     -183.99014784


--------------------------------------------------------------------------------------------------------


----------------------------------------- Iteration    1(  23)  ---------------------------------------


    POTLOK:  cpu time    0.1520: real time    0.1501
    SETDIJ:  cpu time    0.0080: real time    0.0089
    EDDIAG:  cpu time    7.2645: real time    7.2874
  RMM-DIIS:  cpu time   18.9252: real time   18.9673
    ORTHCH:  cpu time    1.5241: real time    1.5321
       DOS:  cpu time    0.0080: real time    0.0067
    CHARGE:  cpu time    1.5041: real time    1.5073
    MIXING:  cpu time    0.0040: real time    0.0040
    --------------------------------------------
      LOOP:  cpu time   29.3898: real time   29.4750

 eigenvalue-minimisations  :  9374
 total energy-change (2. order) :-0.3560798E-04  (-0.3626443E-06)
 number of electron     545.0000225 magnetization 
 augmentation part      338.5223021 magnetization 

 Broyden mixing:
  rms(total) = 0.18030E-03    rms(broyden)= 0.18027E-03
  rms(prec ) = 0.29448E-03
  weight for this iteration     100.00

 eigenvalues of (default mixing * dielectric matrix)
  average eigenvalue GAMMA=   1.5401
  6.4595  4.2982  2.5069  2.5069  1.7464  1.7464  1.1746  1.1746  0.9715  0.9715
  0.9289  0.6571  0.3945  0.4075  0.4198  0.4369  0.4546  0.4665

 Free energy of the ion-electron system (eV)
  ---------------------------------------------------
  alpha Z        PSCENC =       832.74572176
  Ewald energy   TEWEN  =    173465.75772162
  -Hartree energ DENC   =   -236987.09613888
  -exchange      EXHF   =         0.00000000
  -V(xc)+E(xc)   XCENC  =      2208.38058565
  PAW double counting   =     64257.40235006   -69431.37002003
  entropy T*S    EENTRO =        -0.00074831
  eigenvalues    EBANDS =     -2319.90888320
  atomic energy  EATOM  =     67790.09897820
  Solvation  Ediel_sol  =         0.00000000
  ---------------------------------------------------
  free energy    TOTEN  =      -183.99043312 eV

  energy without entropy =     -183.98968482  energy(sigma->0) =     -183.99018369


--------------------------------------------------------------------------------------------------------


----------------------------------------- Iteration    1(  24)  ---------------------------------------


    POTLOK:  cpu time    0.1520: real time    0.1539
    SETDIJ:  cpu time    0.0080: real time    0.0090
    EDDIAG:  cpu time    6.7924: real time    6.8192
  RMM-DIIS:  cpu time   17.2011: real time   17.2354
    ORTHCH:  cpu time    1.5401: real time    1.5488
       DOS:  cpu time    0.0080: real time    0.0077
    CHARGE:  cpu time    1.5441: real time    1.5476
    MIXING:  cpu time    0.0040: real time    0.0043
    --------------------------------------------
      LOOP:  cpu time   27.2537: real time   27.3372

 eigenvalue-minimisations  :  8594
 total energy-change (2. order) :-0.8230994E-04  (-0.3067789E-06)
 number of electron     545.0000225 magnetization 
 augmentation part      338.5226479 magnetization 

 Broyden mixing:
  rms(total) = 0.15303E-03    rms(broyden)= 0.15298E-03
  rms(prec ) = 0.21355E-03
  weight for this iteration     100.00

 eigenvalues of (default mixing * dielectric matrix)
  average eigenvalue GAMMA=   1.5798
  6.6461  4.7170  2.6762  2.6762  2.0701  2.0701  1.1743  1.1743  0.9593  0.9593
  0.9385  0.6568  0.6996  0.3943  0.4074  0.4198  0.4359  0.4509  0.4896

 Free energy of the ion-electron system (eV)
  ---------------------------------------------------
  alpha Z        PSCENC =       832.74572176
  Ewald energy   TEWEN  =    173465.75772162
  -Hartree energ DENC   =   -236987.28134665
  -exchange      EXHF   =         0.00000000
  -V(xc)+E(xc)   XCENC  =      2208.38037559
  PAW double counting   =     64257.07693776   -69431.02821706
  entropy T*S    EENTRO =        -0.00075151
  eigenvalues    EBANDS =     -2319.73993515
  atomic energy  EATOM  =     67790.09897820
  Solvation  Ediel_sol  =         0.00000000
  ---------------------------------------------------
  free energy    TOTEN  =      -183.99051543 eV

  energy without entropy =     -183.98976393  energy(sigma->0) =     -183.99026493


--------------------------------------------------------------------------------------------------------


----------------------------------------- Iteration    1(  25)  ---------------------------------------


    POTLOK:  cpu time    0.1480: real time    0.1492
    SETDIJ:  cpu time    0.0080: real time    0.0088
    EDDIAG:  cpu time    6.9124: real time    6.9402
  RMM-DIIS:  cpu time   17.4851: real time   17.5196
    ORTHCH:  cpu time    1.5721: real time    1.5808
       DOS:  cpu time    0.0080: real time    0.0090
    CHARGE:  cpu time    1.5801: real time    1.5836
    MIXING:  cpu time    0.0040: real time    0.0045
    --------------------------------------------
      LOOP:  cpu time   27.7217: real time   27.8066

 eigenvalue-minimisations  :  8663
 total energy-change (2. order) :-0.4879970E-04  (-0.2357835E-06)
 number of electron     545.0000225 magnetization 
 augmentation part      338.5224083 magnetization 

 Broyden mixing:
  rms(total) = 0.10948E-03    rms(broyden)= 0.10947E-03
  rms(prec ) = 0.13854E-03
  weight for this iteration     100.00

 eigenvalues of (default mixing * dielectric matrix)
  average eigenvalue GAMMA=   1.5860
  6.9002  5.0084  2.9100  2.7152  2.2863  1.9075  1.1659  1.1093  1.1093  0.9493
  0.9431  0.9431  0.6571  0.5268  0.3944  0.4075  0.4199  0.4375  0.4514  0.4788

 Free energy of the ion-electron system (eV)
  ---------------------------------------------------
  alpha Z        PSCENC =       832.74572176
  Ewald energy   TEWEN  =    173465.75772162
  -Hartree energ DENC   =   -236987.42325639
  -exchange      EXHF   =         0.00000000
  -V(xc)+E(xc)   XCENC  =      2208.38096553
  PAW double counting   =     64257.03879800   -69430.99165089
  entropy T*S    EENTRO =        -0.00075248
  eigenvalues    EBANDS =     -2319.59708958
  atomic energy  EATOM  =     67790.09897820
  Solvation  Ediel_sol  =         0.00000000
  ---------------------------------------------------
  free energy    TOTEN  =      -183.99056423 eV

  energy without entropy =     -183.98981175  energy(sigma->0) =     -183.99031341


--------------------------------------------------------------------------------------------------------


----------------------------------------- Iteration    1(  26)  ---------------------------------------


    POTLOK:  cpu time    0.1480: real time    0.1492
    SETDIJ:  cpu time    0.0080: real time    0.0091
    EDDIAG:  cpu time    7.3525: real time    7.3756
  RMM-DIIS:  cpu time   17.3411: real time   17.3782
    ORTHCH:  cpu time    1.5641: real time    1.5738
       DOS:  cpu time    0.0120: real time    0.0091
    CHARGE:  cpu time    1.5521: real time    1.5554
    MIXING:  cpu time    0.0040: real time    0.0044
    --------------------------------------------
      LOOP:  cpu time   27.9857: real time   28.0661

 eigenvalue-minimisations  :  8578
 total energy-change (2. order) :-0.1586549E-04  (-0.5448555E-07)
 number of electron     545.0000225 magnetization 
 augmentation part      338.5221426 magnetization 

 Broyden mixing:
  rms(total) = 0.62051E-04    rms(broyden)= 0.62033E-04
  rms(prec ) = 0.83039E-04
  weight for this iteration     100.00

 eigenvalues of (default mixing * dielectric matrix)
  average eigenvalue GAMMA=   1.6616
  7.3310  5.5716  3.5355  2.5585  2.3365  1.8499  1.8499  1.1860  1.1860  0.9510
  0.9510  0.9317  0.9317  0.6570  0.4954  0.3944  0.4075  0.4200  0.4363  0.4571
  0.4555

 Free energy of the ion-electron system (eV)
  ---------------------------------------------------
  alpha Z        PSCENC =       832.74572176
  Ewald energy   TEWEN  =    173465.75772162
  -Hartree energ DENC   =   -236987.46983110
  -exchange      EXHF   =         0.00000000
  -V(xc)+E(xc)   XCENC  =      2208.38131112
  PAW double counting   =     64257.06949893   -69431.02683170
  entropy T*S    EENTRO =        -0.00075346
  eigenvalues    EBANDS =     -2319.54639546
  atomic energy  EATOM  =     67790.09897820
  Solvation  Ediel_sol  =         0.00000000
  ---------------------------------------------------
  free energy    TOTEN  =      -183.99058010 eV

  energy without entropy =     -183.98982664  energy(sigma->0) =     -183.99032895


--------------------------------------------------------------------------------------------------------


----------------------------------------- Iteration    1(  27)  ---------------------------------------


    POTLOK:  cpu time    0.1480: real time    0.1481
    SETDIJ:  cpu time    0.0080: real time    0.0089
    EDDIAG:  cpu time    6.8484: real time    6.8924
  RMM-DIIS:  cpu time   17.4651: real time   17.5015
    ORTHCH:  cpu time    1.4841: real time    1.4984
       DOS:  cpu time    0.0080: real time    0.0069
    CHARGE:  cpu time    1.4921: real time    1.4967
    MIXING:  cpu time    0.0080: real time    0.0051
    --------------------------------------------
      LOOP:  cpu time   27.4617: real time   27.5692

 eigenvalue-minimisations  :  8505
 total energy-change (2. order) :-0.2042440E-04  (-0.8507013E-07)
 number of electron     545.0000225 magnetization 
 augmentation part      338.5220832 magnetization 

 Broyden mixing:
  rms(total) = 0.47943E-04    rms(broyden)= 0.47933E-04
  rms(prec ) = 0.58093E-04
  weight for this iteration     100.00

 eigenvalues of (default mixing * dielectric matrix)
  average eigenvalue GAMMA=   1.6836
  7.7352  6.1097  3.6811  2.7163  2.3940  1.9049  1.9049  1.1754  1.1754  0.9753
  0.9753  0.9607  0.9607  0.6569  0.6379  0.5065  0.3944  0.4075  0.4199  0.4362
  0.4552  0.4552

 Free energy of the ion-electron system (eV)
  ---------------------------------------------------
  alpha Z        PSCENC =       832.74572176
  Ewald energy   TEWEN  =    173465.75772162
  -Hartree energ DENC   =   -236987.50391419
  -exchange      EXHF   =         0.00000000
  -V(xc)+E(xc)   XCENC  =      2208.38125849
  PAW double counting   =     64257.09502519   -69431.05651114
  entropy T*S    EENTRO =        -0.00075376
  eigenvalues    EBANDS =     -2319.50812670
  atomic energy  EATOM  =     67790.09897820
  Solvation  Ediel_sol  =         0.00000000
  ---------------------------------------------------
  free energy    TOTEN  =      -183.99060052 eV

  energy without entropy =     -183.98984677  energy(sigma->0) =     -183.99034927


--------------------------------------------------------------------------------------------------------


----------------------------------------- Iteration    1(  28)  ---------------------------------------


    POTLOK:  cpu time    0.1520: real time    0.1521
    SETDIJ:  cpu time    0.0080: real time    0.0085
    EDDIAG:  cpu time    7.3125: real time    7.3348
  RMM-DIIS:  cpu time   13.9769: real time   14.0058
    ORTHCH:  cpu time    1.5761: real time    1.5856
       DOS:  cpu time    0.0080: real time    0.0071
    CHARGE:  cpu time    1.5881: real time    1.5932
    MIXING:  cpu time    0.0040: real time    0.0047
    --------------------------------------------
      LOOP:  cpu time   24.6255: real time   24.7029

 eigenvalue-minimisations  :  6634
 total energy-change (2. order) :-0.5466762E-05  (-0.1924510E-07)
 number of electron     545.0000225 magnetization 
 augmentation part      338.5222480 magnetization 

 Broyden mixing:
  rms(total) = 0.21419E-04    rms(broyden)= 0.21413E-04
  rms(prec ) = 0.28204E-04
  weight for this iteration     100.00

 eigenvalues of (default mixing * dielectric matrix)
  average eigenvalue GAMMA=   1.6807
  8.0559  6.3774  3.7363  2.8110  2.4071  1.9390  1.8463  1.1762  1.1762  1.1857
  1.0003  1.0003  0.9217  0.7838  0.6570  0.5256  0.3944  0.4075  0.4199  0.4365
  0.4511  0.4737  0.4737

 Free energy of the ion-electron system (eV)
  ---------------------------------------------------
  alpha Z        PSCENC =       832.74572176
  Ewald energy   TEWEN  =    173465.75772162
  -Hartree energ DENC   =   -236987.50091454
  -exchange      EXHF   =         0.00000000
  -V(xc)+E(xc)   XCENC  =      2208.38093994
  PAW double counting   =     64257.08898360   -69431.04965758
  entropy T*S    EENTRO =        -0.00075337
  eigenvalues    EBANDS =     -2319.51162563
  atomic energy  EATOM  =     67790.09897820
  Solvation  Ediel_sol  =         0.00000000
  ---------------------------------------------------
  free energy    TOTEN  =      -183.99060599 eV

  energy without entropy =     -183.98985262  energy(sigma->0) =     -183.99035487


--------------------------------------------------------------------------------------------------------


----------------------------------------- Iteration    1(  29)  ---------------------------------------


    POTLOK:  cpu time    0.1480: real time    0.1486
    SETDIJ:  cpu time    0.0080: real time    0.0087
    EDDIAG:  cpu time    7.2165: real time    7.2408
  RMM-DIIS:  cpu time   11.4727: real time   11.4963
    ORTHCH:  cpu time    1.5441: real time    1.5536
       DOS:  cpu time    0.0080: real time    0.0071
    CHARGE:  cpu time    1.4841: real time    1.4879
    MIXING:  cpu time    0.0040: real time    0.0050
    --------------------------------------------
      LOOP:  cpu time   21.8894: real time   21.9584

 eigenvalue-minimisations  :  5356
 total energy-change (2. order) :-0.2272733E-05  (-0.6519068E-08)
 number of electron     545.0000225 magnetization 
 augmentation part      338.5223114 magnetization 

 Broyden mixing:
  rms(total) = 0.19861E-04    rms(broyden)= 0.19857E-04
  rms(prec ) = 0.23813E-04
  weight for this iteration     100.00

 eigenvalues of (default mixing * dielectric matrix)
  average eigenvalue GAMMA=   1.6997
  8.3044  6.5179  3.7745  2.8040  2.5365  2.3443  1.7048  1.7048  1.1030  1.1030
  0.9724  0.9724  1.0906  0.9477  0.7774  0.6571  0.5036  0.4559  0.4559  0.4356
  0.3944  0.4199  0.4073  0.4049

 Free energy of the ion-electron system (eV)
  ---------------------------------------------------
  alpha Z        PSCENC =       832.74572176
  Ewald energy   TEWEN  =    173465.75772162
  -Hartree energ DENC   =   -236987.49894610
  -exchange      EXHF   =         0.00000000
  -V(xc)+E(xc)   XCENC  =      2208.38081292
  PAW double counting   =     64257.09323176   -69431.05356245
  entropy T*S    EENTRO =        -0.00075300
  eigenvalues    EBANDS =     -2319.51381298
  atomic energy  EATOM  =     67790.09897820
  Solvation  Ediel_sol  =         0.00000000
  ---------------------------------------------------
  free energy    TOTEN  =      -183.99060826 eV

  energy without entropy =     -183.98985527  energy(sigma->0) =     -183.99035726


--------------------------------------------------------------------------------------------------------


----------------------------------------- Iteration    1(  30)  ---------------------------------------


    POTLOK:  cpu time    0.1520: real time    0.1537
    SETDIJ:  cpu time    0.0080: real time    0.0083
    EDDIAG:  cpu time    7.2965: real time    7.3215
  RMM-DIIS:  cpu time   11.4287: real time   11.4509
    ORTHCH:  cpu time    1.5841: real time    1.5946
       DOS:  cpu time    0.0080: real time    0.0073
    CHARGE:  cpu time    1.5481: real time    1.5520
    MIXING:  cpu time    0.0080: real time    0.0053
    --------------------------------------------
      LOOP:  cpu time   22.0374: real time   22.1041

 eigenvalue-minimisations  :  5357
 total energy-change (2. order) :-0.1726148E-05  (-0.6262348E-08)
 number of electron     545.0000225 magnetization 
 augmentation part      338.5222594 magnetization 

 Broyden mixing:
  rms(total) = 0.12967E-04    rms(broyden)= 0.12963E-04
  rms(prec ) = 0.15588E-04
  weight for this iteration     100.00

 eigenvalues of (default mixing * dielectric matrix)
  average eigenvalue GAMMA=   1.7026
  8.4881  6.6595  3.8140  3.1574  2.5616  2.4361  1.8419  1.8419  1.1435  1.1435
  0.9816  0.9816  1.0134  0.9559  0.6571  0.7268  0.7268  0.4985  0.3944  0.4074
  0.4199  0.4361  0.4531  0.4602  0.3635

 Free energy of the ion-electron system (eV)
  ---------------------------------------------------
  alpha Z        PSCENC =       832.74572176
  Ewald energy   TEWEN  =    173465.75772162
  -Hartree energ DENC   =   -236987.50392835
  -exchange      EXHF   =         0.00000000
  -V(xc)+E(xc)   XCENC  =      2208.38085816
  PAW double counting   =     64257.10884226   -69431.06980167
  entropy T*S    EENTRO =        -0.00075304
  eigenvalues    EBANDS =     -2319.50824893
  atomic energy  EATOM  =     67790.09897820
  Solvation  Ediel_sol  =         0.00000000
  ---------------------------------------------------
  free energy    TOTEN  =      -183.99060999 eV

  energy without entropy =     -183.98985695  energy(sigma->0) =     -183.99035898


--------------------------------------------------------------------------------------------------------


----------------------------------------- Iteration    1(  31)  ---------------------------------------


    POTLOK:  cpu time    0.1520: real time    0.1502
    SETDIJ:  cpu time    0.0080: real time    0.0086
    EDDIAG:  cpu time    6.9884: real time    7.0133
  RMM-DIIS:  cpu time   11.1167: real time   11.1412
    ORTHCH:  cpu time    1.5601: real time    1.5684
       DOS:  cpu time    0.0080: real time    0.0068
    CHARGE:  cpu time    1.5241: real time    1.5300
    MIXING:  cpu time    0.0080: real time    0.0049
    --------------------------------------------
      LOOP:  cpu time   21.3653: real time   21.4348

 eigenvalue-minimisations  :  5073
 total energy-change (2. order) :-0.3750029E-06  (-0.1713704E-08)
 number of electron     545.0000225 magnetization 
 augmentation part      338.5222944 magnetization 

 Broyden mixing:
  rms(total) = 0.87705E-05    rms(broyden)= 0.87684E-05
  rms(prec ) = 0.10930E-04
  weight for this iteration     100.00

 eigenvalues of (default mixing * dielectric matrix)
  average eigenvalue GAMMA=   1.6843
  8.6303  6.7112  3.9498  3.3026  2.4509  2.4509  2.0378  1.3849  1.3362  1.3362
  1.0098  1.0098  0.9725  0.9725  0.8728  0.8728  0.6570  0.5025  0.3944  0.4075
  0.4199  0.4545  0.4545  0.4391  0.4391  0.3218

 Free energy of the ion-electron system (eV)
  ---------------------------------------------------
  alpha Z        PSCENC =       832.74572176
  Ewald energy   TEWEN  =    173465.75772162
  -Hartree energ DENC   =   -236987.50651228
  -exchange      EXHF   =         0.00000000
  -V(xc)+E(xc)   XCENC  =      2208.38084866
  PAW double counting   =     64257.10942647   -69431.07021141
  entropy T*S    EENTRO =        -0.00075306
  eigenvalues    EBANDS =     -2319.50583033
  atomic energy  EATOM  =     67790.09897820
  Solvation  Ediel_sol  =         0.00000000
  ---------------------------------------------------
  free energy    TOTEN  =      -183.99061036 eV

  energy without entropy =     -183.98985731  energy(sigma->0) =     -183.99035934


--------------------------------------------------------------------------------------------------------


----------------------------------------- Iteration    1(  32)  ---------------------------------------


    POTLOK:  cpu time    0.1480: real time    0.1489
    SETDIJ:  cpu time    0.0080: real time    0.0086
    EDDIAG:  cpu time    6.8964: real time    6.9224
  RMM-DIIS:  cpu time   11.0967: real time   11.1205
    ORTHCH:  cpu time    1.5321: real time    1.5429
       DOS:  cpu time    0.0080: real time    0.0073
    CHARGE:  cpu time    1.5481: real time    1.5511
    MIXING:  cpu time    0.0040: real time    0.0057
    --------------------------------------------
      LOOP:  cpu time   21.2453: real time   21.3199

 eigenvalue-minimisations  :  4985
 total energy-change (2. order) :-0.1331209E-06  (-0.6631910E-09)
 number of electron     545.0000225 magnetization 
 augmentation part      338.5222708 magnetization 

 Broyden mixing:
  rms(total) = 0.59753E-05    rms(broyden)= 0.59742E-05
  rms(prec ) = 0.77266E-05
  weight for this iteration     100.00

 eigenvalues of (default mixing * dielectric matrix)
  average eigenvalue GAMMA=   1.6841
  8.6750  6.7485  4.0228  3.4617  2.4641  2.4173  2.1801  1.4579  1.4501  1.4501
  1.0538  1.0538  0.9743  0.9743  0.9272  0.9272  0.7976  0.6571  0.5019  0.4556
  0.4556  0.3944  0.4355  0.4199  0.4075  0.4124  0.2957

 Free energy of the ion-electron system (eV)
  ---------------------------------------------------
  alpha Z        PSCENC =       832.74572176
  Ewald energy   TEWEN  =    173465.75772162
  -Hartree energ DENC   =   -236987.50941210
  -exchange      EXHF   =         0.00000000
  -V(xc)+E(xc)   XCENC  =      2208.38086548
  PAW double counting   =     64257.10817057   -69431.06900128
  entropy T*S    EENTRO =        -0.00075315
  eigenvalues    EBANDS =     -2319.50290160
  atomic energy  EATOM  =     67790.09897820
  Solvation  Ediel_sol  =         0.00000000
  ---------------------------------------------------
  free energy    TOTEN  =      -183.99061050 eV

  energy without entropy =     -183.98985735  energy(sigma->0) =     -183.99035945


--------------------------------------------------------------------------------------------------------


----------------------------------------- Iteration    1(  33)  ---------------------------------------


    POTLOK:  cpu time    0.1480: real time    0.1504
    SETDIJ:  cpu time    0.0120: real time    0.0086
    EDDIAG:  cpu time    6.9164: real time    6.9414
  RMM-DIIS:  cpu time   11.0127: real time   11.0581
    ORTHCH:  cpu time    1.5641: real time    1.5749
       DOS:  cpu time    0.0080: real time    0.0069
    CHARGE:  cpu time    1.3961: real time    1.3991
    MIXING:  cpu time    0.0040: real time    0.0054
    --------------------------------------------
      LOOP:  cpu time   21.0653: real time   21.1554

 eigenvalue-minimisations  :  4975
 total energy-change (2. order) :-0.1347507E-06  (-0.4693448E-09)
 number of electron     545.0000225 magnetization 
 augmentation part      338.5222717 magnetization 

 Broyden mixing:
  rms(total) = 0.51309E-05    rms(broyden)= 0.51298E-05
  rms(prec ) = 0.61744E-05
  weight for this iteration     100.00

 eigenvalues of (default mixing * dielectric matrix)
  average eigenvalue GAMMA=   1.6778
  8.7232  6.7495  4.1957  3.5335  2.6147  2.2784  2.2784  1.9047  1.5174  1.2756
  1.0975  1.0975  0.9860  0.9860  0.9466  0.9466  0.8107  0.6570  0.6290  0.5007
  0.4598  0.4532  0.4359  0.4199  0.4074  0.3945  0.3945  0.2856

 Free energy of the ion-electron system (eV)
  ---------------------------------------------------
  alpha Z        PSCENC =       832.74572176
  Ewald energy   TEWEN  =    173465.75772162
  -Hartree energ DENC   =   -236987.51346143
  -exchange      EXHF   =         0.00000000
  -V(xc)+E(xc)   XCENC  =      2208.38088650
  PAW double counting   =     64257.10758400   -69431.06828068
  entropy T*S    EENTRO =        -0.00075323
  eigenvalues    EBANDS =     -2319.49900738
  atomic energy  EATOM  =     67790.09897820
  Solvation  Ediel_sol  =         0.00000000
  ---------------------------------------------------
  free energy    TOTEN  =      -183.99061063 eV

  energy without entropy =     -183.98985740  energy(sigma->0) =     -183.99035956


--------------------------------------------------------------------------------------------------------


----------------------------------------- Iteration    1(  34)  ---------------------------------------


    POTLOK:  cpu time    0.1480: real time    0.1477
    SETDIJ:  cpu time    0.0080: real time    0.0086
    EDDIAG:  cpu time    7.1204: real time    7.1470
  RMM-DIIS:  cpu time   10.8407: real time   10.8628
    ORTHCH:  cpu time    1.4921: real time    1.5003
       DOS:  cpu time    0.0080: real time    0.0073
    CHARGE:  cpu time    1.2841: real time    1.2876
    MIXING:  cpu time    0.0040: real time    0.0055
    --------------------------------------------
      LOOP:  cpu time   20.9093: real time   20.9752

 eigenvalue-minimisations  :  4911
 total energy-change (2. order) :-0.7466588E-07  (-0.2830606E-09)
 number of electron     545.0000225 magnetization 
 augmentation part      338.5222711 magnetization 

 Broyden mixing:
  rms(total) = 0.31976E-05    rms(broyden)= 0.31968E-05
  rms(prec ) = 0.38772E-05
  weight for this iteration     100.00

 eigenvalues of (default mixing * dielectric matrix)
  average eigenvalue GAMMA=   1.6734
  8.7370  6.7905  4.3246  3.7532  2.7150  2.3362  2.3362  2.0873  1.4035  1.4035
  1.1286  1.1286  0.9804  0.9804  0.9403  0.9003  0.9003  0.8746  0.6571  0.5021
  0.3944  0.4075  0.4199  0.4548  0.4548  0.4386  0.4386  0.3606  0.2789

 Free energy of the ion-electron system (eV)
  ---------------------------------------------------
  alpha Z        PSCENC =       832.74572176
  Ewald energy   TEWEN  =    173465.75772162
  -Hartree energ DENC   =   -236987.51604315
  -exchange      EXHF   =         0.00000000
  -V(xc)+E(xc)   XCENC  =      2208.38088840
  PAW double counting   =     64257.10813665   -69431.06872331
  entropy T*S    EENTRO =        -0.00075322
  eigenvalues    EBANDS =     -2319.49653766
  atomic energy  EATOM  =     67790.09897820
  Solvation  Ediel_sol  =         0.00000000
  ---------------------------------------------------
  free energy    TOTEN  =      -183.99061071 eV

  energy without entropy =     -183.98985748  energy(sigma->0) =     -183.99035963


--------------------------------------------------------------------------------------------------------


----------------------------------------- Iteration    1(  35)  ---------------------------------------


    POTLOK:  cpu time    0.1480: real time    0.1474
    SETDIJ:  cpu time    0.0080: real time    0.0086
    EDDIAG:  cpu time    7.2725: real time    7.2974
  RMM-DIIS:  cpu time   10.5807: real time   10.6053
    ORTHCH:  cpu time    1.4841: real time    1.4928
       DOS:  cpu time    0.0080: real time    0.0068
    CHARGE:  cpu time    1.4281: real time    1.4345
    MIXING:  cpu time    0.0040: real time    0.0064
    --------------------------------------------
      LOOP:  cpu time   20.9413: real time   21.0082

 eigenvalue-minimisations  :  4815
 total energy-change (2. order) :-0.2844899E-07  (-0.1325650E-09)
 number of electron     545.0000225 magnetization 
 augmentation part      338.5222732 magnetization 

 Broyden mixing:
  rms(total) = 0.25466E-05    rms(broyden)= 0.25462E-05
  rms(prec ) = 0.29642E-05
  weight for this iteration     100.00

 eigenvalues of (default mixing * dielectric matrix)
  average eigenvalue GAMMA=   1.6965
  8.7803  6.8212  4.6604  3.9031  2.7632  2.6240  2.2597  2.2597  1.5704  1.5704
  1.2319  1.1105  1.1105  0.9906  0.9906  0.9704  0.9704  0.7885  0.7885  0.6571
  0.5015  0.4577  0.4543  0.4357  0.3944  0.4199  0.4075  0.4107  0.2698  0.3205

 Free energy of the ion-electron system (eV)
  ---------------------------------------------------
  alpha Z        PSCENC =       832.74572176
  Ewald energy   TEWEN  =    173465.75772162
  -Hartree energ DENC   =   -236987.51737678
  -exchange      EXHF   =         0.00000000
  -V(xc)+E(xc)   XCENC  =      2208.38088996
  PAW double counting   =     64257.10780264   -69431.06835499
  entropy T*S    EENTRO =        -0.00075323
  eigenvalues    EBANDS =     -2319.49523993
  atomic energy  EATOM  =     67790.09897820
  Solvation  Ediel_sol  =         0.00000000
  ---------------------------------------------------
  free energy    TOTEN  =      -183.99061074 eV

  energy without entropy =     -183.98985751  energy(sigma->0) =     -183.99035966


--------------------------------------------------------------------------------------------------------


----------------------------------------- Iteration    1(  36)  ---------------------------------------


    POTLOK:  cpu time    0.1520: real time    0.1544
    SETDIJ:  cpu time    0.0120: real time    0.0107
    EDDIAG:  cpu time    7.3045: real time    7.3291
  RMM-DIIS:  cpu time   10.3646: real time   10.3874
    ORTHCH:  cpu time    1.5401: real time    1.5517
       DOS:  cpu time    0.0080: real time    0.0068
    CHARGE:  cpu time    1.5601: real time    1.5647
    MIXING:  cpu time    0.0080: real time    0.0062
    --------------------------------------------
      LOOP:  cpu time   20.9533: real time   21.0255

 eigenvalue-minimisations  :  4786
 total energy-change (2. order) :-0.1853914E-07  (-0.1033249E-09)
 number of electron     545.0000225 magnetization 
 augmentation part      338.5222616 magnetization 

 Broyden mixing:
  rms(total) = 0.25447E-05    rms(broyden)= 0.25443E-05
  rms(prec ) = 0.28105E-05
  weight for this iteration     100.00

 eigenvalues of (default mixing * dielectric matrix)
  average eigenvalue GAMMA=   1.7120
  8.8491  6.8531  5.4080  3.9797  3.0984  2.6692  2.2374  2.2374  1.8308  1.5734
  1.2841  1.1189  1.1189  0.9849  0.9849  0.9387  0.9387  0.8503  0.8503  0.6570
  0.5627  0.5009  0.4592  0.4535  0.4359  0.4199  0.3944  0.4074  0.4028  0.2652
  0.3087

 Free energy of the ion-electron system (eV)
  ---------------------------------------------------
  alpha Z        PSCENC =       832.74572176
  Ewald energy   TEWEN  =    173465.75772162
  -Hartree energ DENC   =   -236987.51917881
  -exchange      EXHF   =         0.00000000
  -V(xc)+E(xc)   XCENC  =      2208.38090652
  PAW double counting   =     64257.10655083   -69431.06718592
  entropy T*S    EENTRO =        -0.00075326
  eigenvalues    EBANDS =     -2319.49337170
  atomic energy  EATOM  =     67790.09897820
  Solvation  Ediel_sol  =         0.00000000
  ---------------------------------------------------
  free energy    TOTEN  =      -183.99061075 eV

  energy without entropy =     -183.98985749  energy(sigma->0) =     -183.99035967


--------------------------------------------------------------------------------------------------------


----------------------------------------- Iteration    1(  37)  ---------------------------------------


    POTLOK:  cpu time    0.1520: real time    0.1489
    SETDIJ:  cpu time    0.0080: real time    0.0107
    EDDIAG:  cpu time    7.3125: real time    7.3364
  RMM-DIIS:  cpu time    9.8846: real time    9.9044
    ORTHCH:  cpu time    1.5641: real time    1.5753
       DOS:  cpu time    0.0080: real time    0.0075
    --------------------------------------------
      LOOP:  cpu time   18.9292: real time   18.9932

 eigenvalue-minimisations  :  4309
 total energy-change (2. order) :-0.4394678E-08  (-0.4128502E-10)
 number of electron     545.0000225 magnetization 
 augmentation part      338.5222616 magnetization 

 Free energy of the ion-electron system (eV)
  ---------------------------------------------------
  alpha Z        PSCENC =       832.74572176
  Ewald energy   TEWEN  =    173465.75772162
  -Hartree energ DENC   =   -236987.51960218
  -exchange      EXHF   =         0.00000000
  -V(xc)+E(xc)   XCENC  =      2208.38090129
  PAW double counting   =     64257.10624288   -69431.06685676
  entropy T*S    EENTRO =        -0.00075326
  eigenvalues    EBANDS =     -2319.49296431
  atomic energy  EATOM  =     67790.09897820
  Solvation  Ediel_sol  =         0.00000000
  ---------------------------------------------------
  free energy    TOTEN  =      -183.99061076 eV

  energy without entropy =     -183.98985750  energy(sigma->0) =     -183.99035967


--------------------------------------------------------------------------------------------------------


 average (electrostatic) potential at core
  the test charge radii are     0.6991  0.7215  0.5201  0.9430
  (the norm of the test charge is              1.0000)
       1 -59.6727       2 -78.3037       3 -78.6751       4 -38.1404       5 -72.1315
       6 -72.1192       7 -72.2627       8 -72.4605       9 -72.1091      10 -72.0907
      11 -72.1380      12 -72.1479      13 -72.1332      14 -72.1327      15 -72.1599
      16 -72.2564      17 -72.4865      18 -72.5015      19 -72.4698      20 -72.5266
      21 -72.4829      22 -72.5044      23 -72.5039      24 -72.4942      25 -72.5268
      26 -72.5260      27 -72.4526      28 -72.5045      29 -72.5178      30 -72.5145
      31 -72.5364      32 -72.5559      33 -72.5020      34 -72.4847      35 -72.5093
      36 -72.5110      37 -72.5154      38 -72.5031      39 -72.5299      40 -72.5472
      41 -72.1220      42 -72.1214      43 -72.1234      44 -72.1271      45 -72.1107
      46 -72.1183      47 -72.1391      48 -72.1160      49 -72.1434      50 -72.1376
      51 -72.1017      52 -72.1222
 
 
 
 E-fermi :  -1.2134     XC(G=0):  -4.4926     alpha+bet : -3.6964


 k-point     1 :       0.0000    0.0000    0.0000
  band No.  band energies     occupation 
      1     -24.8300      2.00000
      2     -23.3212      2.00000
      3     -10.7869      2.00000
      4      -9.8730      2.00000
      5      -9.4766      2.00000
      6      -8.6305      2.00000
      7      -8.5024      2.00000
      8      -8.3907      2.00000
      9      -8.3734      2.00000
     10      -8.2119      2.00000
     11      -8.1820      2.00000
     12      -7.1333      2.00000
     13      -7.1234      2.00000
     14      -7.1099      2.00000
     15      -7.1080      2.00000
     16      -7.0767      2.00000
     17      -6.5192      2.00000
     18      -6.4077      2.00000
     19      -6.1599      2.00000
     20      -6.0892      2.00000
     21      -6.0456      2.00000
     22      -5.9937      2.00000
     23      -5.9306      2.00000
     24      -5.9278      2.00000
     25      -5.8196      2.00000
     26      -5.7624      2.00000
     27      -5.7530      2.00000
     28      -5.7470      2.00000
     29      -5.7364      2.00000
     30      -5.7293      2.00000
     31      -5.6460      2.00000
     32      -5.5403      2.00000
     33      -5.4765      2.00000
     34      -5.4503      2.00000
     35      -5.4423      2.00000
     36      -5.4115      2.00000
     37      -5.4027      2.00000
     38      -5.3773      2.00000
     39      -5.3608      2.00000
     40      -5.3565      2.00000
     41      -5.3553      2.00000
     42      -5.3412      2.00000
     43      -5.2989      2.00000
     44      -5.2800      2.00000
     45      -5.2597      2.00000
     46      -5.2572      2.00000
     47      -5.2442      2.00000
     48      -5.2237      2.00000
     49      -5.1699      2.00000
     50      -5.1523      2.00000
     51      -5.1418      2.00000
     52      -5.1231      2.00000
     53      -5.0954      2.00000
     54      -5.0880      2.00000
     55      -5.0715      2.00000
     56      -5.0430      2.00000
     57      -5.0111      2.00000
     58      -4.9983      2.00000
     59      -4.9927      2.00000
     60      -4.9889      2.00000
     61      -4.9697      2.00000
     62      -4.9630      2.00000
     63      -4.9587      2.00000
     64      -4.9456      2.00000
     65      -4.9311      2.00000
     66      -4.9081      2.00000
     67      -4.8501      2.00000
     68      -4.8399      2.00000
     69      -4.8367      2.00000
     70      -4.8348      2.00000
     71      -4.8300      2.00000
     72      -4.8259      2.00000
     73      -4.8196      2.00000
     74      -4.8107      2.00000
     75      -4.8059      2.00000
     76      -4.7229      2.00000
     77      -4.6242      2.00000
     78      -4.6240      2.00000
     79      -4.6188      2.00000
     80      -4.6142      2.00000
     81      -4.6094      2.00000
     82      -4.6036      2.00000
     83      -4.5940      2.00000
     84      -4.5499      2.00000
     85      -4.4616      2.00000
     86      -4.4580      2.00000
     87      -4.4507      2.00000
     88      -4.4454      2.00000
     89      -4.4400      2.00000
     90      -4.4354      2.00000
     91      -4.4020      2.00000
     92      -4.3903      2.00000
     93      -4.3861      2.00000
     94      -4.3818      2.00000
     95      -4.3753      2.00000
     96      -4.3702      2.00000
     97      -4.3674      2.00000
     98      -4.3617      2.00000
     99      -4.3581      2.00000
    100      -4.3546      2.00000
    101      -4.3470      2.00000
    102      -4.3388      2.00000
    103      -4.3339      2.00000
    104      -4.3224      2.00000
    105      -4.3205      2.00000
    106      -4.2999      2.00000
    107      -4.2680      2.00000
    108      -4.2626      2.00000
    109      -4.2478      2.00000
    110      -4.2448      2.00000
    111      -4.2361      2.00000
    112      -4.1997      2.00000
    113      -4.1773      2.00000
    114      -4.1699      2.00000
    115      -4.1428      2.00000
    116      -4.1254      2.00000
    117      -4.1206      2.00000
    118      -4.1145      2.00000
    119      -4.1105      2.00000
    120      -4.0741      2.00000
    121      -4.0643      2.00000
    122      -4.0620      2.00000
    123      -4.0577      2.00000
    124      -4.0518      2.00000
    125      -4.0463      2.00000
    126      -4.0454      2.00000
    127      -4.0263      2.00000
    128      -4.0172      2.00000
    129      -4.0095      2.00000
    130      -3.9916      2.00000
    131      -3.9906      2.00000
    132      -3.9827      2.00000
    133      -3.9594      2.00000
    134      -3.9539      2.00000
    135      -3.9451      2.00000
    136      -3.9376      2.00000
    137      -3.8305      2.00000
    138      -3.8285      2.00000
    139      -3.8230      2.00000
    140      -3.8131      2.00000
    141      -3.8109      2.00000
    142      -3.7973      2.00000
    143      -3.7910      2.00000
    144      -3.7844      2.00000
    145      -3.7544      2.00000
    146      -3.7536      2.00000
    147      -3.7447      2.00000
    148      -3.7431      2.00000
    149      -3.7269      2.00000
    150      -3.7022      2.00000
    151      -3.6890      2.00000
    152      -3.6643      2.00000
    153      -3.6412      2.00000
    154      -3.6277      2.00000
    155      -3.6199      2.00000
    156      -3.6135      2.00000
    157      -3.6069      2.00000
    158      -3.6051      2.00000
    159      -3.6027      2.00000
    160      -3.5957      2.00000
    161      -3.5765      2.00000
    162      -3.5718      2.00000
    163      -3.5647      2.00000
    164      -3.5616      2.00000
    165      -3.5589      2.00000
    166      -3.5548      2.00000
    167      -3.5490      2.00000
    168      -3.5419      2.00000
    169      -3.5209      2.00000
    170      -3.5032      2.00000
    171      -3.4814      2.00000
    172      -3.4699      2.00000
    173      -3.4633      2.00000
    174      -3.4612      2.00000
    175      -3.4426      2.00000
    176      -3.4292      2.00000
    177      -3.4171      2.00000
    178      -3.4013      2.00000
    179      -3.3980      2.00000
    180      -3.3914      2.00000
    181      -3.3847      2.00000
    182      -3.3546      2.00000
    183      -3.3416      2.00000
    184      -3.3333      2.00000
    185      -3.3201      2.00000
    186      -3.3200      2.00000
    187      -3.3112      2.00000
    188      -3.3101      2.00000
    189      -3.3017      2.00000
    190      -3.2946      2.00000
    191      -3.2441      2.00000
    192      -3.2143      2.00000
    193      -3.2028      2.00000
    194      -3.1787      2.00000
    195      -3.1740      2.00000
    196      -3.1660      2.00000
    197      -3.1357      2.00000
    198      -3.1334      2.00000
    199      -3.1118      2.00000
    200      -3.1088      2.00000
    201      -3.0951      2.00000
    202      -3.0851      2.00000
    203      -3.0788      2.00000
    204      -3.0735      2.00000
    205      -3.0669      2.00000
    206      -3.0623      2.00000
    207      -3.0564      2.00000
    208      -3.0469      2.00000
    209      -3.0392      2.00000
    210      -3.0348      2.00000
    211      -3.0294      2.00000
    212      -3.0266      2.00000
    213      -3.0233      2.00000
    214      -3.0215      2.00000
    215      -2.9923      2.00000
    216      -2.9790      2.00000
    217      -2.9766      2.00000
    218      -2.9678      2.00000
    219      -2.9668      2.00000
    220      -2.9660      2.00000
    221      -2.9536      2.00000
    222      -2.9495      2.00000
    223      -2.9442      2.00000
    224      -2.9249      2.00000
    225      -2.9156      2.00000
    226      -2.9101      2.00000
    227      -2.9064      2.00000
    228      -2.9005      2.00000
    229      -2.8957      2.00000
    230      -2.8951      2.00000
    231      -2.8846      2.00000
    232      -2.8747      2.00000
    233      -2.8703      2.00000
    234      -2.8638      2.00000
    235      -2.8578      2.00000
    236      -2.8537      2.00000
    237      -2.8475      2.00000
    238      -2.8436      2.00000
    239      -2.8400      2.00000
    240      -2.8361      2.00000
    241      -2.8308      2.00000
    242      -2.8284      2.00000
    243      -2.8220      2.00000
    244      -2.8113      2.00000
    245      -2.8100      2.00000
    246      -2.7962      2.00000
    247      -2.7733      2.00000
    248      -2.7397      2.00000
    249      -2.7286      2.00000
    250      -2.7183      2.00000
    251      -2.7146      2.00000
    252      -2.7056      2.00000
    253      -2.7038      2.00000
    254      -2.6752      2.00000
    255      -2.6645      2.00000
    256      -2.6514      2.00000
    257      -2.6457      2.00000
    258      -2.6445      2.00000
    259      -2.6341      2.00000
    260      -2.6228      2.00000
    261      -2.6193      2.00000
    262      -2.5982      2.00000
    263      -2.3785      2.00000
    264      -1.9643      2.00000
    265      -1.9603      2.00000
    266      -1.8298      2.00000
    267      -1.8194      2.00000
    268      -1.7989      2.00000
    269      -1.7271      2.00000
    270      -1.5050      2.00030
    271      -1.0250     -0.02281
    272      -1.0055     -0.01231
    273      -0.9620     -0.00217
    274      -0.8885     -0.00004
    275      -0.6834     -0.00000
    276      -0.6774     -0.00000
    277      -0.6593     -0.00000
    278      -0.6441     -0.00000
    279      -0.5528     -0.00000
    280      -0.3941     -0.00000
    281      -0.3797     -0.00000
    282      -0.3741     -0.00000
    283      -0.3384     -0.00000
    284      -0.1569     -0.00000
    285       0.1432     -0.00000
    286       0.1658     -0.00000
    287       0.2259     -0.00000
    288       0.3467     -0.00000
    289       0.7064     -0.00000
    290       0.8341     -0.00000
    291       0.8796     -0.00000
    292       0.9871     -0.00000
    293       1.2084     -0.00000
    294       1.5223      0.00000
    295       1.5678      0.00000
    296       1.6269      0.00000
    297       1.7494      0.00000
    298       1.7813      0.00000
    299       1.7987      0.00000
    300       1.8254      0.00000
    301       1.8611      0.00000
    302       1.9019      0.00000
    303       1.9327      0.00000
    304       2.0951      0.00000
    305       2.3794      0.00000
    306       2.5386      0.00000
    307       2.6347      0.00000
    308       2.9451      0.00000
    309       3.1819      0.00000
    310       3.3507      0.00000
    311       3.4146      0.00000
    312       3.5567      0.00000
    313       3.7321      0.00000
    314       3.9270      0.00000
    315       3.9798      0.00000
    316       4.0663      0.00000
    317       4.1702      0.00000
    318       4.1930      0.00000
    319       4.2852      0.00000
    320       4.3235      0.00000
    321       4.3395      0.00000
    322       4.4787      0.00000
    323       4.4890      0.00000
    324       4.5036      0.00000
    325       4.5116      0.00000
    326       4.5291      0.00000
    327       4.5441      0.00000
    328       4.5955      0.00000

 k-point     2 :       0.2000    0.0000    0.0000
  band No.  band energies     occupation 
      1     -24.8300      2.00000
      2     -23.3212      2.00000
      3     -10.7871      2.00000
      4      -9.8458      2.00000
      5      -9.4573      2.00000
      6      -8.8277      2.00000
      7      -8.6159      2.00000
      8      -8.4937      2.00000
      9      -8.1665      2.00000
     10      -8.1398      2.00000
     11      -7.8792      2.00000
     12      -7.4922      2.00000
     13      -7.4739      2.00000
     14      -7.0643      2.00000
     15      -6.7244      2.00000
     16      -6.6970      2.00000
     17      -6.6393      2.00000
     18      -6.3986      2.00000
     19      -6.2618      2.00000
     20      -6.0749      2.00000
     21      -6.0491      2.00000
     22      -5.9229      2.00000
     23      -5.9058      2.00000
     24      -5.8879      2.00000
     25      -5.8205      2.00000
     26      -5.7776      2.00000
     27      -5.7681      2.00000
     28      -5.7541      2.00000
     29      -5.7377      2.00000
     30      -5.7285      2.00000
     31      -5.6734      2.00000
     32      -5.6270      2.00000
     33      -5.6061      2.00000
     34      -5.5980      2.00000
     35      -5.5696      2.00000
     36      -5.4508      2.00000
     37      -5.4216      2.00000
     38      -5.4039      2.00000
     39      -5.3925      2.00000
     40      -5.3724      2.00000
     41      -5.3255      2.00000
     42      -5.2777      2.00000
     43      -5.2436      2.00000
     44      -5.2341      2.00000
     45      -5.2281      2.00000
     46      -5.2215      2.00000
     47      -5.1924      2.00000
     48      -5.1647      2.00000
     49      -5.1368      2.00000
     50      -5.1314      2.00000
     51      -5.1196      2.00000
     52      -5.1135      2.00000
     53      -5.1021      2.00000
     54      -5.0790      2.00000
     55      -5.0773      2.00000
     56      -5.0566      2.00000
     57      -5.0318      2.00000
     58      -5.0167      2.00000
     59      -5.0017      2.00000
     60      -4.9939      2.00000
     61      -4.9721      2.00000
     62      -4.9367      2.00000
     63      -4.9339      2.00000
     64      -4.9193      2.00000
     65      -4.9153      2.00000
     66      -4.8987      2.00000
     67      -4.8932      2.00000
     68      -4.8719      2.00000
     69      -4.8660      2.00000
     70      -4.8493      2.00000
     71      -4.8044      2.00000
     72      -4.7964      2.00000
     73      -4.7552      2.00000
     74      -4.7498      2.00000
     75      -4.7466      2.00000
     76      -4.7085      2.00000
     77      -4.6984      2.00000
     78      -4.6890      2.00000
     79      -4.6276      2.00000
     80      -4.6152      2.00000
     81      -4.6128      2.00000
     82      -4.5680      2.00000
     83      -4.5666      2.00000
     84      -4.5616      2.00000
     85      -4.5491      2.00000
     86      -4.5361      2.00000
     87      -4.5241      2.00000
     88      -4.4893      2.00000
     89      -4.4283      2.00000
     90      -4.4260      2.00000
     91      -4.4206      2.00000
     92      -4.4127      2.00000
     93      -4.4077      2.00000
     94      -4.3971      2.00000
     95      -4.3712      2.00000
     96      -4.3663      2.00000
     97      -4.3528      2.00000
     98      -4.3503      2.00000
     99      -4.3500      2.00000
    100      -4.3306      2.00000
    101      -4.3184      2.00000
    102      -4.3134      2.00000
    103      -4.2960      2.00000
    104      -4.2852      2.00000
    105      -4.2780      2.00000
    106      -4.2713      2.00000
    107      -4.2620      2.00000
    108      -4.2583      2.00000
    109      -4.2548      2.00000
    110      -4.2493      2.00000
    111      -4.2417      2.00000
    112      -4.2238      2.00000
    113      -4.1923      2.00000
    114      -4.1648      2.00000
    115      -4.1521      2.00000
    116      -4.1458      2.00000
    117      -4.1140      2.00000
    118      -4.1038      2.00000
    119      -4.0991      2.00000
    120      -4.0822      2.00000
    121      -4.0779      2.00000
    122      -4.0725      2.00000
    123      -4.0614      2.00000
    124      -4.0517      2.00000
    125      -4.0440      2.00000
    126      -4.0215      2.00000
    127      -4.0176      2.00000
    128      -4.0024      2.00000
    129      -3.9980      2.00000
    130      -3.9963      2.00000
    131      -3.9880      2.00000
    132      -3.9853      2.00000
    133      -3.9764      2.00000
    134      -3.9556      2.00000
    135      -3.9191      2.00000
    136      -3.9096      2.00000
    137      -3.8660      2.00000
    138      -3.8506      2.00000
    139      -3.8445      2.00000
    140      -3.8362      2.00000
    141      -3.8322      2.00000
    142      -3.8253      2.00000
    143      -3.8105      2.00000
    144      -3.7977      2.00000
    145      -3.7831      2.00000
    146      -3.7652      2.00000
    147      -3.7406      2.00000
    148      -3.7205      2.00000
    149      -3.7127      2.00000
    150      -3.7097      2.00000
    151      -3.7000      2.00000
    152      -3.6886      2.00000
    153      -3.6649      2.00000
    154      -3.6610      2.00000
    155      -3.6195      2.00000
    156      -3.6113      2.00000
    157      -3.6103      2.00000
    158      -3.5992      2.00000
    159      -3.5854      2.00000
    160      -3.5818      2.00000
    161      -3.5778      2.00000
    162      -3.5676      2.00000
    163      -3.5592      2.00000
    164      -3.5485      2.00000
    165      -3.5391      2.00000
    166      -3.5334      2.00000
    167      -3.5203      2.00000
    168      -3.5088      2.00000
    169      -3.5046      2.00000
    170      -3.4791      2.00000
    171      -3.4747      2.00000
    172      -3.4694      2.00000
    173      -3.4627      2.00000
    174      -3.4526      2.00000
    175      -3.4460      2.00000
    176      -3.4321      2.00000
    177      -3.4028      2.00000
    178      -3.3894      2.00000
    179      -3.3779      2.00000
    180      -3.3696      2.00000
    181      -3.3655      2.00000
    182      -3.3458      2.00000
    183      -3.3433      2.00000
    184      -3.3329      2.00000
    185      -3.3280      2.00000
    186      -3.3188      2.00000
    187      -3.3092      2.00000
    188      -3.2919      2.00000
    189      -3.2868      2.00000
    190      -3.2646      2.00000
    191      -3.2565      2.00000
    192      -3.2422      2.00000
    193      -3.2094      2.00000
    194      -3.1863      2.00000
    195      -3.1628      2.00000
    196      -3.1543      2.00000
    197      -3.1322      2.00000
    198      -3.1225      2.00000
    199      -3.1047      2.00000
    200      -3.0988      2.00000
    201      -3.0909      2.00000
    202      -3.0883      2.00000
    203      -3.0754      2.00000
    204      -3.0690      2.00000
    205      -3.0650      2.00000
    206      -3.0556      2.00000
    207      -3.0521      2.00000
    208      -3.0435      2.00000
    209      -3.0382      2.00000
    210      -3.0362      2.00000
    211      -3.0308      2.00000
    212      -3.0272      2.00000
    213      -3.0209      2.00000
    214      -3.0132      2.00000
    215      -3.0069      2.00000
    216      -2.9978      2.00000
    217      -2.9904      2.00000
    218      -2.9831      2.00000
    219      -2.9816      2.00000
    220      -2.9777      2.00000
    221      -2.9735      2.00000
    222      -2.9671      2.00000
    223      -2.9494      2.00000
    224      -2.9450      2.00000
    225      -2.9355      2.00000
    226      -2.9297      2.00000
    227      -2.9125      2.00000
    228      -2.9024      2.00000
    229      -2.8935      2.00000
    230      -2.8875      2.00000
    231      -2.8841      2.00000
    232      -2.8699      2.00000
    233      -2.8653      2.00000
    234      -2.8594      2.00000
    235      -2.8499      2.00000
    236      -2.8456      2.00000
    237      -2.8410      2.00000
    238      -2.8360      2.00000
    239      -2.8315      2.00000
    240      -2.8272      2.00000
    241      -2.8199      2.00000
    242      -2.8157      2.00000
    243      -2.7932      2.00000
    244      -2.7857      2.00000
    245      -2.7725      2.00000
    246      -2.7466      2.00000
    247      -2.7373      2.00000
    248      -2.7302      2.00000
    249      -2.7156      2.00000
    250      -2.6947      2.00000
    251      -2.6881      2.00000
    252      -2.6759      2.00000
    253      -2.6709      2.00000
    254      -2.6624      2.00000
    255      -2.6588      2.00000
    256      -2.6527      2.00000
    257      -2.6479      2.00000
    258      -2.6436      2.00000
    259      -2.6412      2.00000
    260      -2.6388      2.00000
    261      -2.6165      2.00000
    262      -2.6057      2.00000
    263      -2.4877      2.00000
    264      -2.3554      2.00000
    265      -2.1584      2.00000
    266      -2.0557      2.00000
    267      -1.6634      2.00000
    268      -1.5233      2.00011
    269      -1.4303      2.00893
    270      -1.2049      0.85730
    271      -1.1693      0.32767
    272      -1.0761     -0.06541
    273      -1.0088     -0.01373
    274      -0.9966     -0.00896
    275      -0.9794     -0.00459
    276      -0.9200     -0.00027
    277      -0.7892     -0.00000
    278      -0.7528     -0.00000
    279      -0.5672     -0.00000
    280      -0.5520     -0.00000
    281      -0.4865     -0.00000
    282      -0.2368     -0.00000
    283       0.0114     -0.00000
    284       0.2213     -0.00000
    285       0.2488     -0.00000
    286       0.3622     -0.00000
    287       0.5446     -0.00000
    288       0.5604     -0.00000
    289       0.5783     -0.00000
    290       0.7229     -0.00000
    291       0.8297     -0.00000
    292       1.1601     -0.00000
    293       1.2104     -0.00000
    294       1.2391     -0.00000
    295       1.2941     -0.00000
    296       1.3206     -0.00000
    297       1.4761     -0.00000
    298       1.5791      0.00000
    299       1.6755      0.00000
    300       1.7197      0.00000
    301       2.0650      0.00000
    302       2.2563      0.00000
    303       2.4165      0.00000
    304       2.5209      0.00000
    305       2.6549      0.00000
    306       2.8771      0.00000
    307       2.9356      0.00000
    308       2.9810      0.00000
    309       3.0745      0.00000
    310       3.1864      0.00000
    311       3.2701      0.00000
    312       3.4265      0.00000
    313       3.7485      0.00000
    314       3.7887      0.00000
    315       3.8385      0.00000
    316       3.8458      0.00000
    317       3.9216      0.00000
    318       3.9540      0.00000
    319       3.9698      0.00000
    320       4.0322      0.00000
    321       4.0994      0.00000
    322       4.2557      0.00000
    323       4.3106      0.00000
    324       4.3881      0.00000
    325       4.5003      0.00000
    326       4.7718      0.00000
    327       4.8023      0.00000
    328       4.8696      0.00000

 k-point     3 :       0.4000    0.0000    0.0000
  band No.  band energies     occupation 
      1     -24.8299      2.00000
      2     -23.3212      2.00000
      3     -10.7876      2.00000
      4      -9.7963      2.00000
      5      -9.3800      2.00000
      6      -9.1463      2.00000
      7      -8.6185      2.00000
      8      -8.4920      2.00000
      9      -8.0280      2.00000
     10      -8.0031      2.00000
     11      -7.7987      2.00000
     12      -7.7780      2.00000
     13      -7.3374      2.00000
     14      -6.9756      2.00000
     15      -6.8257      2.00000
     16      -6.7987      2.00000
     17      -6.3215      2.00000
     18      -6.2834      2.00000
     19      -6.1868      2.00000
     20      -5.9763      2.00000
     21      -5.9556      2.00000
     22      -5.9236      2.00000
     23      -5.9071      2.00000
     24      -5.8990      2.00000
     25      -5.8517      2.00000
     26      -5.8461      2.00000
     27      -5.8236      2.00000
     28      -5.8059      2.00000
     29      -5.7930      2.00000
     30      -5.7858      2.00000
     31      -5.7801      2.00000
     32      -5.7711      2.00000
     33      -5.7622      2.00000
     34      -5.7524      2.00000
     35      -5.5567      2.00000
     36      -5.4558      2.00000
     37      -5.4500      2.00000
     38      -5.4358      2.00000
     39      -5.4326      2.00000
     40      -5.3783      2.00000
     41      -5.3230      2.00000
     42      -5.2606      2.00000
     43      -5.2160      2.00000
     44      -5.1828      2.00000
     45      -5.1709      2.00000
     46      -5.1621      2.00000
     47      -5.1511      2.00000
     48      -5.1434      2.00000
     49      -5.1358      2.00000
     50      -5.1308      2.00000
     51      -5.1199      2.00000
     52      -5.1119      2.00000
     53      -5.0903      2.00000
     54      -5.0676      2.00000
     55      -5.0609      2.00000
     56      -5.0331      2.00000
     57      -5.0140      2.00000
     58      -5.0083      2.00000
     59      -4.9912      2.00000
     60      -4.9857      2.00000
     61      -4.9723      2.00000
     62      -4.9575      2.00000
     63      -4.9488      2.00000
     64      -4.9144      2.00000
     65      -4.8991      2.00000
     66      -4.8910      2.00000
     67      -4.8769      2.00000
     68      -4.8720      2.00000
     69      -4.8463      2.00000
     70      -4.7915      2.00000
     71      -4.7828      2.00000
     72      -4.7674      2.00000
     73      -4.7587      2.00000
     74      -4.7521      2.00000
     75      -4.6979      2.00000
     76      -4.6842      2.00000
     77      -4.6823      2.00000
     78      -4.6621      2.00000
     79      -4.6582      2.00000
     80      -4.6487      2.00000
     81      -4.6393      2.00000
     82      -4.6114      2.00000
     83      -4.5902      2.00000
     84      -4.5805      2.00000
     85      -4.5750      2.00000
     86      -4.5718      2.00000
     87      -4.5542      2.00000
     88      -4.5170      2.00000
     89      -4.4941      2.00000
     90      -4.4593      2.00000
     91      -4.4556      2.00000
     92      -4.4476      2.00000
     93      -4.4244      2.00000
     94      -4.4217      2.00000
     95      -4.4115      2.00000
     96      -4.3982      2.00000
     97      -4.3433      2.00000
     98      -4.3379      2.00000
     99      -4.3298      2.00000
    100      -4.3241      2.00000
    101      -4.3155      2.00000
    102      -4.3009      2.00000
    103      -4.2939      2.00000
    104      -4.2885      2.00000
    105      -4.2826      2.00000
    106      -4.2728      2.00000
    107      -4.2456      2.00000
    108      -4.2364      2.00000
    109      -4.2215      2.00000
    110      -4.2118      2.00000
    111      -4.2024      2.00000
    112      -4.1693      2.00000
    113      -4.1605      2.00000
    114      -4.1529      2.00000
    115      -4.1418      2.00000
    116      -4.1376      2.00000
    117      -4.1302      2.00000
    118      -4.1216      2.00000
    119      -4.1030      2.00000
    120      -4.0897      2.00000
    121      -4.0700      2.00000
    122      -4.0582      2.00000
    123      -4.0417      2.00000
    124      -4.0206      2.00000
    125      -4.0126      2.00000
    126      -4.0094      2.00000
    127      -4.0069      2.00000
    128      -4.0046      2.00000
    129      -3.9959      2.00000
    130      -3.9877      2.00000
    131      -3.9821      2.00000
    132      -3.9791      2.00000
    133      -3.9767      2.00000
    134      -3.9618      2.00000
    135      -3.9231      2.00000
    136      -3.9125      2.00000
    137      -3.9013      2.00000
    138      -3.8962      2.00000
    139      -3.8775      2.00000
    140      -3.8749      2.00000
    141      -3.8639      2.00000
    142      -3.8536      2.00000
    143      -3.8433      2.00000
    144      -3.8391      2.00000
    145      -3.8287      2.00000
    146      -3.8213      2.00000
    147      -3.7592      2.00000
    148      -3.7571      2.00000
    149      -3.7350      2.00000
    150      -3.7126      2.00000
    151      -3.7002      2.00000
    152      -3.6663      2.00000
    153      -3.6128      2.00000
    154      -3.6120      2.00000
    155      -3.6055      2.00000
    156      -3.5921      2.00000
    157      -3.5840      2.00000
    158      -3.5705      2.00000
    159      -3.5577      2.00000
    160      -3.5527      2.00000
    161      -3.5421      2.00000
    162      -3.5379      2.00000
    163      -3.5316      2.00000
    164      -3.5254      2.00000
    165      -3.5200      2.00000
    166      -3.5128      2.00000
    167      -3.5073      2.00000
    168      -3.5051      2.00000
    169      -3.4962      2.00000
    170      -3.4908      2.00000
    171      -3.4751      2.00000
    172      -3.4661      2.00000
    173      -3.4522      2.00000
    174      -3.4500      2.00000
    175      -3.4430      2.00000
    176      -3.4311      2.00000
    177      -3.4051      2.00000
    178      -3.3900      2.00000
    179      -3.3742      2.00000
    180      -3.3664      2.00000
    181      -3.3652      2.00000
    182      -3.3575      2.00000
    183      -3.3534      2.00000
    184      -3.3451      2.00000
    185      -3.3368      2.00000
    186      -3.3277      2.00000
    187      -3.3229      2.00000
    188      -3.2928      2.00000
    189      -3.2892      2.00000
    190      -3.2827      2.00000
    191      -3.2600      2.00000
    192      -3.2530      2.00000
    193      -3.2368      2.00000
    194      -3.2124      2.00000
    195      -3.1969      2.00000
    196      -3.1733      2.00000
    197      -3.1545      2.00000
    198      -3.1488      2.00000
    199      -3.1325      2.00000
    200      -3.1164      2.00000
    201      -3.0992      2.00000
    202      -3.0879      2.00000
    203      -3.0645      2.00000
    204      -3.0605      2.00000
    205      -3.0504      2.00000
    206      -3.0365      2.00000
    207      -3.0331      2.00000
    208      -3.0298      2.00000
    209      -3.0242      2.00000
    210      -3.0182      2.00000
    211      -3.0144      2.00000
    212      -3.0127      2.00000
    213      -3.0113      2.00000
    214      -3.0032      2.00000
    215      -2.9965      2.00000
    216      -2.9940      2.00000
    217      -2.9901      2.00000
    218      -2.9859      2.00000
    219      -2.9846      2.00000
    220      -2.9816      2.00000
    221      -2.9754      2.00000
    222      -2.9701      2.00000
    223      -2.9656      2.00000
    224      -2.9620      2.00000
    225      -2.9436      2.00000
    226      -2.9333      2.00000
    227      -2.9140      2.00000
    228      -2.8991      2.00000
    229      -2.8929      2.00000
    230      -2.8866      2.00000
    231      -2.8783      2.00000
    232      -2.8707      2.00000
    233      -2.8616      2.00000
    234      -2.8541      2.00000
    235      -2.8138      2.00000
    236      -2.8066      2.00000
    237      -2.8024      2.00000
    238      -2.7946      2.00000
    239      -2.7898      2.00000
    240      -2.7821      2.00000
    241      -2.7788      2.00000
    242      -2.7725      2.00000
    243      -2.7626      2.00000
    244      -2.7521      2.00000
    245      -2.7477      2.00000
    246      -2.7307      2.00000
    247      -2.7277      2.00000
    248      -2.7136      2.00000
    249      -2.7058      2.00000
    250      -2.7043      2.00000
    251      -2.6933      2.00000
    252      -2.6858      2.00000
    253      -2.6805      2.00000
    254      -2.6605      2.00000
    255      -2.6566      2.00000
    256      -2.6490      2.00000
    257      -2.6436      2.00000
    258      -2.6311      2.00000
    259      -2.6273      2.00000
    260      -2.6251      2.00000
    261      -2.5654      2.00000
    262      -2.4800      2.00000
    263      -2.4526      2.00000
    264      -2.3593      2.00000
    265      -2.3339      2.00000
    266      -2.1763      2.00000
    267      -1.9121      2.00000
    268      -1.8745      2.00000
    269      -1.8268      2.00000
    270      -1.6049      2.00000
    271      -1.2339      1.33989
    272      -0.9635     -0.00232
    273      -0.9254     -0.00036
    274      -0.8841     -0.00003
    275      -0.8484     -0.00000
    276      -0.6701     -0.00000
    277      -0.6100     -0.00000
    278      -0.4910     -0.00000
    279      -0.4741     -0.00000
    280      -0.3084     -0.00000
    281      -0.2559     -0.00000
    282      -0.1233     -0.00000
    283      -0.0281     -0.00000
    284       0.0088     -0.00000
    285       0.0316     -0.00000
    286       0.2907     -0.00000
    287       0.3619     -0.00000
    288       0.4651     -0.00000
    289       0.5006     -0.00000
    290       0.7498     -0.00000
    291       0.8094     -0.00000
    292       0.8506     -0.00000
    293       0.9190     -0.00000
    294       1.2573     -0.00000
    295       1.4964     -0.00000
    296       1.6063      0.00000
    297       1.6406      0.00000
    298       1.8606      0.00000
    299       2.1201      0.00000
    300       2.2593      0.00000
    301       2.3753      0.00000
    302       2.5220      0.00000
    303       2.6040      0.00000
    304       2.6180      0.00000
    305       2.6617      0.00000
    306       2.7010      0.00000
    307       2.8490      0.00000
    308       2.8729      0.00000
    309       2.8871      0.00000
    310       3.0015      0.00000
    311       3.0975      0.00000
    312       3.1967      0.00000
    313       3.4352      0.00000
    314       3.4475      0.00000
    315       3.4635      0.00000
    316       3.6420      0.00000
    317       3.8619      0.00000
    318       4.0141      0.00000
    319       4.0727      0.00000
    320       4.1120      0.00000
    321       4.1881      0.00000
    322       4.2086      0.00000
    323       4.2899      0.00000
    324       4.4351      0.00000
    325       4.4565      0.00000
    326       4.5145      0.00000
    327       4.5703      0.00000
    328       4.6244      0.00000

 k-point     4 :       0.0000    0.2000    0.0000
  band No.  band energies     occupation 
      1     -24.8300      2.00000
      2     -23.3212      2.00000
      3     -10.7869      2.00000
      4      -9.8427      2.00000
      5      -9.4519      2.00000
      6      -8.7115      2.00000
      7      -8.6208      2.00000
      8      -8.4840      2.00000
      9      -8.3311      2.00000
     10      -8.3163      2.00000
     11      -7.6411      2.00000
     12      -7.5317      2.00000
     13      -7.5264      2.00000
     14      -7.0445      2.00000
     15      -6.6960      2.00000
     16      -6.6868      2.00000
     17      -6.4886      2.00000
     18      -6.3681      2.00000
     19      -6.3425      2.00000
     20      -6.1378      2.00000
     21      -6.0641      2.00000
     22      -5.9526      2.00000
     23      -5.9088      2.00000
     24      -5.8754      2.00000
     25      -5.8696      2.00000
     26      -5.8394      2.00000
     27      -5.8158      2.00000
     28      -5.7225      2.00000
     29      -5.6983      2.00000
     30      -5.6639      2.00000
     31      -5.6474      2.00000
     32      -5.6438      2.00000
     33      -5.6076      2.00000
     34      -5.4991      2.00000
     35      -5.4906      2.00000
     36      -5.4377      2.00000
     37      -5.4196      2.00000
     38      -5.4090      2.00000
     39      -5.3825      2.00000
     40      -5.3668      2.00000
     41      -5.3463      2.00000
     42      -5.3040      2.00000
     43      -5.2732      2.00000
     44      -5.2549      2.00000
     45      -5.2371      2.00000
     46      -5.2332      2.00000
     47      -5.2190      2.00000
     48      -5.2111      2.00000
     49      -5.2045      2.00000
     50      -5.1840      2.00000
     51      -5.1696      2.00000
     52      -5.1367      2.00000
     53      -5.1228      2.00000
     54      -5.1123      2.00000
     55      -5.0949      2.00000
     56      -5.0896      2.00000
     57      -5.0545      2.00000
     58      -5.0404      2.00000
     59      -5.0245      2.00000
     60      -4.9733      2.00000
     61      -4.9639      2.00000
     62      -4.9538      2.00000
     63      -4.9304      2.00000
     64      -4.9018      2.00000
     65      -4.8730      2.00000
     66      -4.8674      2.00000
     67      -4.8549      2.00000
     68      -4.8323      2.00000
     69      -4.8250      2.00000
     70      -4.8178      2.00000
     71      -4.8101      2.00000
     72      -4.7956      2.00000
     73      -4.7863      2.00000
     74      -4.7767      2.00000
     75      -4.7361      2.00000
     76      -4.7002      2.00000
     77      -4.6832      2.00000
     78      -4.6796      2.00000
     79      -4.6308      2.00000
     80      -4.5984      2.00000
     81      -4.5934      2.00000
     82      -4.5687      2.00000
     83      -4.5461      2.00000
     84      -4.5358      2.00000
     85      -4.4947      2.00000
     86      -4.4845      2.00000
     87      -4.4688      2.00000
     88      -4.4572      2.00000
     89      -4.4509      2.00000
     90      -4.4376      2.00000
     91      -4.4305      2.00000
     92      -4.4243      2.00000
     93      -4.4157      2.00000
     94      -4.4123      2.00000
     95      -4.3992      2.00000
     96      -4.3826      2.00000
     97      -4.3755      2.00000
     98      -4.3599      2.00000
     99      -4.3547      2.00000
    100      -4.3523      2.00000
    101      -4.3459      2.00000
    102      -4.3427      2.00000
    103      -4.3355      2.00000
    104      -4.3260      2.00000
    105      -4.3081      2.00000
    106      -4.2952      2.00000
    107      -4.2914      2.00000
    108      -4.2791      2.00000
    109      -4.2619      2.00000
    110      -4.2291      2.00000
    111      -4.2172      2.00000
    112      -4.1763      2.00000
    113      -4.1587      2.00000
    114      -4.1516      2.00000
    115      -4.1420      2.00000
    116      -4.1301      2.00000
    117      -4.1143      2.00000
    118      -4.1012      2.00000
    119      -4.0754      2.00000
    120      -4.0683      2.00000
    121      -4.0551      2.00000
    122      -4.0513      2.00000
    123      -4.0299      2.00000
    124      -4.0236      2.00000
    125      -4.0190      2.00000
    126      -4.0113      2.00000
    127      -3.9952      2.00000
    128      -3.9938      2.00000
    129      -3.9888      2.00000
    130      -3.9812      2.00000
    131      -3.9801      2.00000
    132      -3.9755      2.00000
    133      -3.9730      2.00000
    134      -3.9671      2.00000
    135      -3.9115      2.00000
    136      -3.9094      2.00000
    137      -3.8893      2.00000
    138      -3.8853      2.00000
    139      -3.8650      2.00000
    140      -3.8536      2.00000
    141      -3.8275      2.00000
    142      -3.7846      2.00000
    143      -3.7798      2.00000
    144      -3.7661      2.00000
    145      -3.7604      2.00000
    146      -3.7531      2.00000
    147      -3.7421      2.00000
    148      -3.7326      2.00000
    149      -3.7244      2.00000
    150      -3.7198      2.00000
    151      -3.7161      2.00000
    152      -3.7061      2.00000
    153      -3.6765      2.00000
    154      -3.6734      2.00000
    155      -3.6405      2.00000
    156      -3.6363      2.00000
    157      -3.6189      2.00000
    158      -3.6088      2.00000
    159      -3.5877      2.00000
    160      -3.5748      2.00000
    161      -3.5650      2.00000
    162      -3.5511      2.00000
    163      -3.5406      2.00000
    164      -3.5345      2.00000
    165      -3.5299      2.00000
    166      -3.5235      2.00000
    167      -3.5142      2.00000
    168      -3.5058      2.00000
    169      -3.4961      2.00000
    170      -3.4832      2.00000
    171      -3.4633      2.00000
    172      -3.4478      2.00000
    173      -3.4427      2.00000
    174      -3.4353      2.00000
    175      -3.4264      2.00000
    176      -3.4103      2.00000
    177      -3.3961      2.00000
    178      -3.3848      2.00000
    179      -3.3573      2.00000
    180      -3.3509      2.00000
    181      -3.3402      2.00000
    182      -3.3315      2.00000
    183      -3.3292      2.00000
    184      -3.3194      2.00000
    185      -3.3143      2.00000
    186      -3.3100      2.00000
    187      -3.2966      2.00000
    188      -3.2904      2.00000
    189      -3.2616      2.00000
    190      -3.2486      2.00000
    191      -3.2407      2.00000
    192      -3.2292      2.00000
    193      -3.2196      2.00000
    194      -3.1813      2.00000
    195      -3.1726      2.00000
    196      -3.1522      2.00000
    197      -3.1482      2.00000
    198      -3.1347      2.00000
    199      -3.1185      2.00000
    200      -3.1080      2.00000
    201      -3.0997      2.00000
    202      -3.0915      2.00000
    203      -3.0796      2.00000
    204      -3.0730      2.00000
    205      -3.0701      2.00000
    206      -3.0547      2.00000
    207      -3.0486      2.00000
    208      -3.0384      2.00000
    209      -3.0363      2.00000
    210      -3.0298      2.00000
    211      -3.0227      2.00000
    212      -3.0176      2.00000
    213      -3.0134      2.00000
    214      -3.0071      2.00000
    215      -2.9904      2.00000
    216      -2.9802      2.00000
    217      -2.9762      2.00000
    218      -2.9641      2.00000
    219      -2.9636      2.00000
    220      -2.9564      2.00000
    221      -2.9456      2.00000
    222      -2.9389      2.00000
    223      -2.9349      2.00000
    224      -2.9294      2.00000
    225      -2.9267      2.00000
    226      -2.9212      2.00000
    227      -2.9151      2.00000
    228      -2.9124      2.00000
    229      -2.8995      2.00000
    230      -2.8905      2.00000
    231      -2.8849      2.00000
    232      -2.8788      2.00000
    233      -2.8690      2.00000
    234      -2.8645      2.00000
    235      -2.8569      2.00000
    236      -2.8527      2.00000
    237      -2.8488      2.00000
    238      -2.8365      2.00000
    239      -2.8343      2.00000
    240      -2.8281      2.00000
    241      -2.8249      2.00000
    242      -2.8183      2.00000
    243      -2.8065      2.00000
    244      -2.7957      2.00000
    245      -2.7761      2.00000
    246      -2.7681      2.00000
    247      -2.7626      2.00000
    248      -2.7571      2.00000
    249      -2.7493      2.00000
    250      -2.7337      2.00000
    251      -2.7193      2.00000
    252      -2.7121      2.00000
    253      -2.7078      2.00000
    254      -2.7017      2.00000
    255      -2.6965      2.00000
    256      -2.6887      2.00000
    257      -2.6754      2.00000
    258      -2.6748      2.00000
    259      -2.6518      2.00000
    260      -2.6350      2.00000
    261      -2.6259      2.00000
    262      -2.6159      2.00000
    263      -2.3749      2.00000
    264      -2.1191      2.00000
    265      -2.0592      2.00000
    266      -1.8521      2.00000
    267      -1.8437      2.00000
    268      -1.7949      2.00000
    269      -1.6337      2.00000
    270      -1.5365      2.00005
    271      -1.5018      2.00035
    272      -1.3553      2.06214
    273      -1.3079      2.03700
    274      -0.9749     -0.00381
    275      -0.8690     -0.00001
    276      -0.8474     -0.00000
    277      -0.8268     -0.00000
    278      -0.7817     -0.00000
    279      -0.5163     -0.00000
    280      -0.0061     -0.00000
    281       0.0548     -0.00000
    282       0.0925     -0.00000
    283       0.1091     -0.00000
    284       0.1486     -0.00000
    285       0.1646     -0.00000
    286       0.2852     -0.00000
    287       0.3006     -0.00000
    288       0.4399     -0.00000
    289       0.5206     -0.00000
    290       0.7805     -0.00000
    291       0.8584     -0.00000
    292       0.9518     -0.00000
    293       1.1820     -0.00000
    294       1.2221     -0.00000
    295       1.2766     -0.00000
    296       1.3682     -0.00000
    297       1.4247     -0.00000
    298       1.6189      0.00000
    299       1.7219      0.00000
    300       2.0568      0.00000
    301       2.1930      0.00000
    302       2.2750      0.00000
    303       2.5009      0.00000
    304       2.5749      0.00000
    305       2.6034      0.00000
    306       2.6432      0.00000
    307       2.7324      0.00000
    308       2.8712      0.00000
    309       3.0006      0.00000
    310       3.0679      0.00000
    311       3.5864      0.00000
    312       3.7073      0.00000
    313       3.7673      0.00000
    314       3.7860      0.00000
    315       3.7992      0.00000
    316       3.8505      0.00000
    317       3.9636      0.00000
    318       4.0140      0.00000
    319       4.1198      0.00000
    320       4.2244      0.00000
    321       4.2386      0.00000
    322       4.3207      0.00000
    323       4.3617      0.00000
    324       4.4140      0.00000
    325       4.5684      0.00000
    326       4.5977      0.00000
    327       4.6379      0.00000
    328       4.7978      0.00000

 k-point     5 :       0.2000    0.2000    0.0000
  band No.  band energies     occupation 
      1     -24.8299      2.00000
      2     -23.3213      2.00000
      3     -10.7871      2.00000
      4      -9.8206      2.00000
      5      -9.4252      2.00000
      6      -8.7788      2.00000
      7      -8.6666      2.00000
      8      -8.5958      2.00000
      9      -8.4783      2.00000
     10      -7.9313      2.00000
     11      -7.8245      2.00000
     12      -7.5971      2.00000
     13      -7.0786      2.00000
     14      -7.0202      2.00000
     15      -6.9884      2.00000
     16      -6.6057      2.00000
     17      -6.3659      2.00000
     18      -6.3530      2.00000
     19      -6.3441      2.00000
     20      -6.1915      2.00000
     21      -6.1154      2.00000
     22      -5.9379      2.00000
     23      -5.9133      2.00000
     24      -5.8778      2.00000
     25      -5.8431      2.00000
     26      -5.8277      2.00000
     27      -5.8074      2.00000
     28      -5.7754      2.00000
     29      -5.7618      2.00000
     30      -5.7218      2.00000
     31      -5.7081      2.00000
     32      -5.6203      2.00000
     33      -5.5948      2.00000
     34      -5.5622      2.00000
     35      -5.5146      2.00000
     36      -5.4695      2.00000
     37      -5.4225      2.00000
     38      -5.4038      2.00000
     39      -5.3929      2.00000
     40      -5.3718      2.00000
     41      -5.3598      2.00000
     42      -5.3430      2.00000
     43      -5.3301      2.00000
     44      -5.2849      2.00000
     45      -5.2499      2.00000
     46      -5.2295      2.00000
     47      -5.2080      2.00000
     48      -5.1778      2.00000
     49      -5.1542      2.00000
     50      -5.1394      2.00000
     51      -5.1306      2.00000
     52      -5.1108      2.00000
     53      -5.0959      2.00000
     54      -5.0899      2.00000
     55      -5.0576      2.00000
     56      -5.0505      2.00000
     57      -5.0460      2.00000
     58      -5.0294      2.00000
     59      -5.0128      2.00000
     60      -4.9917      2.00000
     61      -4.9517      2.00000
     62      -4.9389      2.00000
     63      -4.9200      2.00000
     64      -4.9068      2.00000
     65      -4.8692      2.00000
     66      -4.8635      2.00000
     67      -4.8427      2.00000
     68      -4.8350      2.00000
     69      -4.8280      2.00000
     70      -4.8201      2.00000
     71      -4.8006      2.00000
     72      -4.7897      2.00000
     73      -4.7588      2.00000
     74      -4.7535      2.00000
     75      -4.7399      2.00000
     76      -4.7165      2.00000
     77      -4.6913      2.00000
     78      -4.6563      2.00000
     79      -4.6455      2.00000
     80      -4.6307      2.00000
     81      -4.6175      2.00000
     82      -4.6006      2.00000
     83      -4.5862      2.00000
     84      -4.5493      2.00000
     85      -4.5391      2.00000
     86      -4.5262      2.00000
     87      -4.5099      2.00000
     88      -4.4945      2.00000
     89      -4.4523      2.00000
     90      -4.4311      2.00000
     91      -4.4200      2.00000
     92      -4.4172      2.00000
     93      -4.4116      2.00000
     94      -4.3923      2.00000
     95      -4.3877      2.00000
     96      -4.3769      2.00000
     97      -4.3737      2.00000
     98      -4.3679      2.00000
     99      -4.3549      2.00000
    100      -4.3520      2.00000
    101      -4.3458      2.00000
    102      -4.3400      2.00000
    103      -4.3353      2.00000
    104      -4.3278      2.00000
    105      -4.3191      2.00000
    106      -4.3026      2.00000
    107      -4.2881      2.00000
    108      -4.2519      2.00000
    109      -4.2366      2.00000
    110      -4.2256      2.00000
    111      -4.1828      2.00000
    112      -4.1790      2.00000
    113      -4.1709      2.00000
    114      -4.1597      2.00000
    115      -4.1490      2.00000
    116      -4.1366      2.00000
    117      -4.1176      2.00000
    118      -4.0924      2.00000
    119      -4.0814      2.00000
    120      -4.0699      2.00000
    121      -4.0508      2.00000
    122      -4.0396      2.00000
    123      -4.0359      2.00000
    124      -4.0267      2.00000
    125      -4.0164      2.00000
    126      -4.0076      2.00000
    127      -4.0037      2.00000
    128      -3.9892      2.00000
    129      -3.9858      2.00000
    130      -3.9833      2.00000
    131      -3.9797      2.00000
    132      -3.9674      2.00000
    133      -3.9626      2.00000
    134      -3.9585      2.00000
    135      -3.9366      2.00000
    136      -3.8952      2.00000
    137      -3.8843      2.00000
    138      -3.8660      2.00000
    139      -3.8581      2.00000
    140      -3.8398      2.00000
    141      -3.8277      2.00000
    142      -3.8135      2.00000
    143      -3.8064      2.00000
    144      -3.7968      2.00000
    145      -3.7882      2.00000
    146      -3.7586      2.00000
    147      -3.7456      2.00000
    148      -3.7380      2.00000
    149      -3.7324      2.00000
    150      -3.7154      2.00000
    151      -3.7062      2.00000
    152      -3.6974      2.00000
    153      -3.6685      2.00000
    154      -3.6581      2.00000
    155      -3.6232      2.00000
    156      -3.6105      2.00000
    157      -3.6064      2.00000
    158      -3.6026      2.00000
    159      -3.5781      2.00000
    160      -3.5707      2.00000
    161      -3.5614      2.00000
    162      -3.5549      2.00000
    163      -3.5373      2.00000
    164      -3.5321      2.00000
    165      -3.5257      2.00000
    166      -3.5170      2.00000
    167      -3.5070      2.00000
    168      -3.4948      2.00000
    169      -3.4868      2.00000
    170      -3.4706      2.00000
    171      -3.4644      2.00000
    172      -3.4449      2.00000
    173      -3.4368      2.00000
    174      -3.4304      2.00000
    175      -3.4126      2.00000
    176      -3.4016      2.00000
    177      -3.3879      2.00000
    178      -3.3763      2.00000
    179      -3.3664      2.00000
    180      -3.3590      2.00000
    181      -3.3528      2.00000
    182      -3.3440      2.00000
    183      -3.3337      2.00000
    184      -3.3265      2.00000
    185      -3.3183      2.00000
    186      -3.3079      2.00000
    187      -3.3019      2.00000
    188      -3.2904      2.00000
    189      -3.2794      2.00000
    190      -3.2469      2.00000
    191      -3.2223      2.00000
    192      -3.2053      2.00000
    193      -3.1930      2.00000
    194      -3.1816      2.00000
    195      -3.1672      2.00000
    196      -3.1552      2.00000
    197      -3.1401      2.00000
    198      -3.1318      2.00000
    199      -3.1221      2.00000
    200      -3.1171      2.00000
    201      -3.1112      2.00000
    202      -3.0987      2.00000
    203      -3.0923      2.00000
    204      -3.0770      2.00000
    205      -3.0659      2.00000
    206      -3.0607      2.00000
    207      -3.0505      2.00000
    208      -3.0438      2.00000
    209      -3.0368      2.00000
    210      -3.0302      2.00000
    211      -3.0234      2.00000
    212      -3.0179      2.00000
    213      -3.0129      2.00000
    214      -3.0050      2.00000
    215      -2.9934      2.00000
    216      -2.9887      2.00000
    217      -2.9840      2.00000
    218      -2.9728      2.00000
    219      -2.9635      2.00000
    220      -2.9622      2.00000
    221      -2.9543      2.00000
    222      -2.9508      2.00000
    223      -2.9444      2.00000
    224      -2.9349      2.00000
    225      -2.9320      2.00000
    226      -2.9257      2.00000
    227      -2.9164      2.00000
    228      -2.9033      2.00000
    229      -2.8987      2.00000
    230      -2.8900      2.00000
    231      -2.8849      2.00000
    232      -2.8769      2.00000
    233      -2.8720      2.00000
    234      -2.8663      2.00000
    235      -2.8625      2.00000
    236      -2.8570      2.00000
    237      -2.8468      2.00000
    238      -2.8435      2.00000
    239      -2.8295      2.00000
    240      -2.8251      2.00000
    241      -2.8142      2.00000
    242      -2.8089      2.00000
    243      -2.7894      2.00000
    244      -2.7796      2.00000
    245      -2.7628      2.00000
    246      -2.7601      2.00000
    247      -2.7424      2.00000
    248      -2.7350      2.00000
    249      -2.7292      2.00000
    250      -2.7157      2.00000
    251      -2.7048      2.00000
    252      -2.6998      2.00000
    253      -2.6919      2.00000
    254      -2.6826      2.00000
    255      -2.6793      2.00000
    256      -2.6710      2.00000
    257      -2.6642      2.00000
    258      -2.6619      2.00000
    259      -2.6493      2.00000
    260      -2.6396      2.00000
    261      -2.6136      2.00000
    262      -2.5443      2.00000
    263      -2.4599      2.00000
    264      -2.3753      2.00000
    265      -2.2113      2.00000
    266      -1.8500      2.00000
    267      -1.7915      2.00000
    268      -1.7608      2.00000
    269      -1.6836      2.00000
    270      -1.5514      2.00002
    271      -1.3846      2.03608
    272      -1.2794      1.89040
    273      -1.1112     -0.05444
    274      -1.0948     -0.07043
    275      -1.0374     -0.03202
    276      -0.9849     -0.00572
    277      -0.7970     -0.00000
    278      -0.6507     -0.00000
    279      -0.5033     -0.00000
    280      -0.0944     -0.00000
    281      -0.0713     -0.00000
    282       0.0014     -0.00000
    283       0.0266     -0.00000
    284       0.0696     -0.00000
    285       0.1692     -0.00000
    286       0.2458     -0.00000
    287       0.3368     -0.00000
    288       0.4028     -0.00000
    289       0.8601     -0.00000
    290       0.9694     -0.00000
    291       1.0386     -0.00000
    292       1.0726     -0.00000
    293       1.2304     -0.00000
    294       1.2592     -0.00000
    295       1.3095     -0.00000
    296       1.3525     -0.00000
    297       1.4852     -0.00000
    298       1.6232      0.00000
    299       1.7981      0.00000
    300       2.0131      0.00000
    301       2.1290      0.00000
    302       2.2514      0.00000
    303       2.3372      0.00000
    304       2.4100      0.00000
    305       2.5763      0.00000
    306       2.7301      0.00000
    307       2.8145      0.00000
    308       3.0088      0.00000
    309       3.0944      0.00000
    310       3.2368      0.00000
    311       3.5034      0.00000
    312       3.5750      0.00000
    313       3.6150      0.00000
    314       3.7244      0.00000
    315       3.8178      0.00000
    316       3.8503      0.00000
    317       3.9187      0.00000
    318       3.9767      0.00000
    319       4.0583      0.00000
    320       4.2131      0.00000
    321       4.2492      0.00000
    322       4.3424      0.00000
    323       4.3654      0.00000
    324       4.4677      0.00000
    325       4.5613      0.00000
    326       4.6556      0.00000
    327       4.6817      0.00000
    328       4.7490      0.00000

 k-point     6 :       0.4000    0.2000    0.0000
  band No.  band energies     occupation 
      1     -24.8299      2.00000
      2     -23.3212      2.00000
      3     -10.7874      2.00000
      4      -9.7816      2.00000
      5      -9.3297      2.00000
      6      -9.0976      2.00000
      7      -8.6264      2.00000
      8      -8.5229      2.00000
      9      -8.4603      2.00000
     10      -8.2548      2.00000
     11      -7.4709      2.00000
     12      -7.2852      2.00000
     13      -7.2679      2.00000
     14      -6.9245      2.00000
     15      -6.7783      2.00000
     16      -6.7485      2.00000
     17      -6.5936      2.00000
     18      -6.2870      2.00000
     19      -6.1567      2.00000
     20      -6.1187      2.00000
     21      -6.0610      2.00000
     22      -6.0508      2.00000
     23      -6.0201      2.00000
     24      -5.9803      2.00000
     25      -5.8792      2.00000
     26      -5.8094      2.00000
     27      -5.7845      2.00000
     28      -5.7798      2.00000
     29      -5.7646      2.00000
     30      -5.7517      2.00000
     31      -5.7364      2.00000
     32      -5.7212      2.00000
     33      -5.6512      2.00000
     34      -5.6348      2.00000
     35      -5.5624      2.00000
     36      -5.4520      2.00000
     37      -5.4347      2.00000
     38      -5.4147      2.00000
     39      -5.4110      2.00000
     40      -5.4006      2.00000
     41      -5.3575      2.00000
     42      -5.3318      2.00000
     43      -5.3094      2.00000
     44      -5.3015      2.00000
     45      -5.2573      2.00000
     46      -5.2123      2.00000
     47      -5.1914      2.00000
     48      -5.1764      2.00000
     49      -5.1612      2.00000
     50      -5.1493      2.00000
     51      -5.1346      2.00000
     52      -5.1215      2.00000
     53      -5.0801      2.00000
     54      -5.0270      2.00000
     55      -4.9979      2.00000
     56      -4.9898      2.00000
     57      -4.9828      2.00000
     58      -4.9703      2.00000
     59      -4.9616      2.00000
     60      -4.9535      2.00000
     61      -4.9462      2.00000
     62      -4.9442      2.00000
     63      -4.9312      2.00000
     64      -4.9084      2.00000
     65      -4.8828      2.00000
     66      -4.8564      2.00000
     67      -4.8495      2.00000
     68      -4.8451      2.00000
     69      -4.8190      2.00000
     70      -4.8035      2.00000
     71      -4.7688      2.00000
     72      -4.7595      2.00000
     73      -4.7370      2.00000
     74      -4.7211      2.00000
     75      -4.7187      2.00000
     76      -4.7000      2.00000
     77      -4.6950      2.00000
     78      -4.6838      2.00000
     79      -4.6696      2.00000
     80      -4.6625      2.00000
     81      -4.6524      2.00000
     82      -4.6361      2.00000
     83      -4.6241      2.00000
     84      -4.6079      2.00000
     85      -4.5909      2.00000
     86      -4.5741      2.00000
     87      -4.5595      2.00000
     88      -4.5205      2.00000
     89      -4.4975      2.00000
     90      -4.4959      2.00000
     91      -4.4722      2.00000
     92      -4.4349      2.00000
     93      -4.3979      2.00000
     94      -4.3848      2.00000
     95      -4.3771      2.00000
     96      -4.3740      2.00000
     97      -4.3722      2.00000
     98      -4.3651      2.00000
     99      -4.3534      2.00000
    100      -4.3436      2.00000
    101      -4.3249      2.00000
    102      -4.3191      2.00000
    103      -4.3095      2.00000
    104      -4.3026      2.00000
    105      -4.2835      2.00000
    106      -4.2696      2.00000
    107      -4.2604      2.00000
    108      -4.2577      2.00000
    109      -4.2461      2.00000
    110      -4.2433      2.00000
    111      -4.2248      2.00000
    112      -4.2120      2.00000
    113      -4.1650      2.00000
    114      -4.1524      2.00000
    115      -4.1358      2.00000
    116      -4.1165      2.00000
    117      -4.1103      2.00000
    118      -4.1042      2.00000
    119      -4.0897      2.00000
    120      -4.0778      2.00000
    121      -4.0530      2.00000
    122      -4.0509      2.00000
    123      -4.0272      2.00000
    124      -4.0084      2.00000
    125      -3.9979      2.00000
    126      -3.9874      2.00000
    127      -3.9801      2.00000
    128      -3.9740      2.00000
    129      -3.9694      2.00000
    130      -3.9664      2.00000
    131      -3.9630      2.00000
    132      -3.9560      2.00000
    133      -3.9450      2.00000
    134      -3.9277      2.00000
    135      -3.9173      2.00000
    136      -3.9132      2.00000
    137      -3.8909      2.00000
    138      -3.8830      2.00000
    139      -3.8738      2.00000
    140      -3.8609      2.00000
    141      -3.8486      2.00000
    142      -3.8367      2.00000
    143      -3.8278      2.00000
    144      -3.8046      2.00000
    145      -3.7966      2.00000
    146      -3.7753      2.00000
    147      -3.7586      2.00000
    148      -3.7432      2.00000
    149      -3.7352      2.00000
    150      -3.7205      2.00000
    151      -3.7050      2.00000
    152      -3.6969      2.00000
    153      -3.6857      2.00000
    154      -3.6394      2.00000
    155      -3.6094      2.00000
    156      -3.6042      2.00000
    157      -3.5878      2.00000
    158      -3.5718      2.00000
    159      -3.5571      2.00000
    160      -3.5470      2.00000
    161      -3.5425      2.00000
    162      -3.5378      2.00000
    163      -3.5303      2.00000
    164      -3.5268      2.00000
    165      -3.5220      2.00000
    166      -3.5174      2.00000
    167      -3.5009      2.00000
    168      -3.4906      2.00000
    169      -3.4839      2.00000
    170      -3.4707      2.00000
    171      -3.4664      2.00000
    172      -3.4504      2.00000
    173      -3.4432      2.00000
    174      -3.4305      2.00000
    175      -3.4156      2.00000
    176      -3.4026      2.00000
    177      -3.3886      2.00000
    178      -3.3838      2.00000
    179      -3.3698      2.00000
    180      -3.3629      2.00000
    181      -3.3580      2.00000
    182      -3.3415      2.00000
    183      -3.3273      2.00000
    184      -3.3166      2.00000
    185      -3.3129      2.00000
    186      -3.2974      2.00000
    187      -3.2881      2.00000
    188      -3.2753      2.00000
    189      -3.2632      2.00000
    190      -3.2608      2.00000
    191      -3.2429      2.00000
    192      -3.2230      2.00000
    193      -3.2130      2.00000
    194      -3.2051      2.00000
    195      -3.1928      2.00000
    196      -3.1881      2.00000
    197      -3.1636      2.00000
    198      -3.1419      2.00000
    199      -3.1263      2.00000
    200      -3.1120      2.00000
    201      -3.1051      2.00000
    202      -3.0934      2.00000
    203      -3.0796      2.00000
    204      -3.0686      2.00000
    205      -3.0514      2.00000
    206      -3.0457      2.00000
    207      -3.0352      2.00000
    208      -3.0274      2.00000
    209      -3.0210      2.00000
    210      -3.0151      2.00000
    211      -3.0103      2.00000
    212      -3.0038      2.00000
    213      -2.9992      2.00000
    214      -2.9967      2.00000
    215      -2.9932      2.00000
    216      -2.9911      2.00000
    217      -2.9812      2.00000
    218      -2.9770      2.00000
    219      -2.9732      2.00000
    220      -2.9679      2.00000
    221      -2.9657      2.00000
    222      -2.9601      2.00000
    223      -2.9540      2.00000
    224      -2.9494      2.00000
    225      -2.9351      2.00000
    226      -2.9277      2.00000
    227      -2.9172      2.00000
    228      -2.9111      2.00000
    229      -2.9018      2.00000
    230      -2.8947      2.00000
    231      -2.8861      2.00000
    232      -2.8849      2.00000
    233      -2.8800      2.00000
    234      -2.8729      2.00000
    235      -2.8666      2.00000
    236      -2.8428      2.00000
    237      -2.8323      2.00000
    238      -2.8200      2.00000
    239      -2.8110      2.00000
    240      -2.7972      2.00000
    241      -2.7927      2.00000
    242      -2.7849      2.00000
    243      -2.7777      2.00000
    244      -2.7749      2.00000
    245      -2.7651      2.00000
    246      -2.7590      2.00000
    247      -2.7459      2.00000
    248      -2.7379      2.00000
    249      -2.7181      2.00000
    250      -2.7091      2.00000
    251      -2.7081      2.00000
    252      -2.6986      2.00000
    253      -2.6964      2.00000
    254      -2.6899      2.00000
    255      -2.6854      2.00000
    256      -2.6717      2.00000
    257      -2.6676      2.00000
    258      -2.6604      2.00000
    259      -2.6534      2.00000
    260      -2.6344      2.00000
    261      -2.5538      2.00000
    262      -2.4762      2.00000
    263      -2.3497      2.00000
    264      -2.2264      2.00000
    265      -2.1685      2.00000
    266      -2.1283      2.00000
    267      -2.0322      2.00000
    268      -1.7736      2.00000
    269      -1.7347      2.00000
    270      -1.6767      2.00000
    271      -1.6031      2.00000
    272      -1.5189      2.00014
    273      -1.2122      0.97993
    274      -1.0744     -0.06426
    275      -0.8994     -0.00008
    276      -0.6601     -0.00000
    277      -0.5044     -0.00000
    278      -0.4778     -0.00000
    279      -0.4572     -0.00000
    280      -0.3087     -0.00000
    281      -0.1538     -0.00000
    282      -0.1450     -0.00000
    283      -0.0487     -0.00000
    284       0.0883     -0.00000
    285       0.1696     -0.00000
    286       0.3138     -0.00000
    287       0.4564     -0.00000
    288       0.5482     -0.00000
    289       0.6386     -0.00000
    290       0.8576     -0.00000
    291       0.9489     -0.00000
    292       1.0856     -0.00000
    293       1.2487     -0.00000
    294       1.2995     -0.00000
    295       1.4825     -0.00000
    296       1.5547      0.00000
    297       1.6640      0.00000
    298       1.8770      0.00000
    299       2.0274      0.00000
    300       2.1208      0.00000
    301       2.1390      0.00000
    302       2.2317      0.00000
    303       2.3906      0.00000
    304       2.4271      0.00000
    305       2.5013      0.00000
    306       2.5902      0.00000
    307       2.8925      0.00000
    308       3.0341      0.00000
    309       3.1731      0.00000
    310       3.3771      0.00000
    311       3.4876      0.00000
    312       3.5045      0.00000
    313       3.5501      0.00000
    314       3.5928      0.00000
    315       3.6163      0.00000
    316       3.7113      0.00000
    317       3.7857      0.00000
    318       3.9340      0.00000
    319       3.9718      0.00000
    320       4.0190      0.00000
    321       4.0686      0.00000
    322       4.1651      0.00000
    323       4.2955      0.00000
    324       4.3542      0.00000
    325       4.5231      0.00000
    326       4.5620      0.00000
    327       4.6703      0.00000
    328       4.7318      0.00000

 k-point     7 :      -0.4000    0.2000    0.0000
  band No.  band energies     occupation 
      1     -24.8299      2.00000
      2     -23.3211      2.00000
      3     -10.7874      2.00000
      4      -9.7811      2.00000
      5      -9.3320      2.00000
      6      -9.0959      2.00000
      7      -8.6213      2.00000
      8      -8.5329      2.00000
      9      -8.4544      2.00000
     10      -8.2560      2.00000
     11      -7.4720      2.00000
     12      -7.2853      2.00000
     13      -7.2664      2.00000
     14      -6.9257      2.00000
     15      -6.7750      2.00000
     16      -6.7480      2.00000
     17      -6.5930      2.00000
     18      -6.2932      2.00000
     19      -6.1630      2.00000
     20      -6.1166      2.00000
     21      -6.0602      2.00000
     22      -6.0486      2.00000
     23      -6.0162      2.00000
     24      -5.9800      2.00000
     25      -5.8781      2.00000
     26      -5.8122      2.00000
     27      -5.7868      2.00000
     28      -5.7764      2.00000
     29      -5.7651      2.00000
     30      -5.7505      2.00000
     31      -5.7390      2.00000
     32      -5.7205      2.00000
     33      -5.6438      2.00000
     34      -5.6358      2.00000
     35      -5.5661      2.00000
     36      -5.4574      2.00000
     37      -5.4301      2.00000
     38      -5.4170      2.00000
     39      -5.4093      2.00000
     40      -5.3992      2.00000
     41      -5.3545      2.00000
     42      -5.3293      2.00000
     43      -5.3111      2.00000
     44      -5.3014      2.00000
     45      -5.2641      2.00000
     46      -5.2104      2.00000
     47      -5.1894      2.00000
     48      -5.1779      2.00000
     49      -5.1632      2.00000
     50      -5.1469      2.00000
     51      -5.1355      2.00000
     52      -5.1191      2.00000
     53      -5.0811      2.00000
     54      -5.0292      2.00000
     55      -4.9986      2.00000
     56      -4.9945      2.00000
     57      -4.9814      2.00000
     58      -4.9687      2.00000
     59      -4.9591      2.00000
     60      -4.9520      2.00000
     61      -4.9440      2.00000
     62      -4.9395      2.00000
     63      -4.9350      2.00000
     64      -4.9038      2.00000
     65      -4.8918      2.00000
     66      -4.8563      2.00000
     67      -4.8487      2.00000
     68      -4.8388      2.00000
     69      -4.8201      2.00000
     70      -4.8102      2.00000
     71      -4.7674      2.00000
     72      -4.7592      2.00000
     73      -4.7343      2.00000
     74      -4.7205      2.00000
     75      -4.7170      2.00000
     76      -4.7002      2.00000
     77      -4.6967      2.00000
     78      -4.6822      2.00000
     79      -4.6719      2.00000
     80      -4.6642      2.00000
     81      -4.6531      2.00000
     82      -4.6398      2.00000
     83      -4.6253      2.00000
     84      -4.6067      2.00000
     85      -4.5892      2.00000
     86      -4.5698      2.00000
     87      -4.5635      2.00000
     88      -4.5213      2.00000
     89      -4.4987      2.00000
     90      -4.4940      2.00000
     91      -4.4707      2.00000
     92      -4.4322      2.00000
     93      -4.3963      2.00000
     94      -4.3852      2.00000
     95      -4.3788      2.00000
     96      -4.3748      2.00000
     97      -4.3723      2.00000
     98      -4.3669      2.00000
     99      -4.3580      2.00000
    100      -4.3413      2.00000
    101      -4.3260      2.00000
    102      -4.3225      2.00000
    103      -4.3080      2.00000
    104      -4.2969      2.00000
    105      -4.2869      2.00000
    106      -4.2717      2.00000
    107      -4.2576      2.00000
    108      -4.2509      2.00000
    109      -4.2475      2.00000
    110      -4.2403      2.00000
    111      -4.2262      2.00000
    112      -4.2151      2.00000
    113      -4.1661      2.00000
    114      -4.1475      2.00000
    115      -4.1387      2.00000
    116      -4.1186      2.00000
    117      -4.1151      2.00000
    118      -4.1095      2.00000
    119      -4.0893      2.00000
    120      -4.0676      2.00000
    121      -4.0527      2.00000
    122      -4.0483      2.00000
    123      -4.0278      2.00000
    124      -4.0063      2.00000
    125      -4.0031      2.00000
    126      -3.9858      2.00000
    127      -3.9809      2.00000
    128      -3.9769      2.00000
    129      -3.9697      2.00000
    130      -3.9619      2.00000
    131      -3.9595      2.00000
    132      -3.9570      2.00000
    133      -3.9470      2.00000
    134      -3.9321      2.00000
    135      -3.9146      2.00000
    136      -3.9126      2.00000
    137      -3.8906      2.00000
    138      -3.8856      2.00000
    139      -3.8757      2.00000
    140      -3.8605      2.00000
    141      -3.8456      2.00000
    142      -3.8384      2.00000
    143      -3.8250      2.00000
    144      -3.8090      2.00000
    145      -3.7924      2.00000
    146      -3.7756      2.00000
    147      -3.7572      2.00000
    148      -3.7501      2.00000
    149      -3.7301      2.00000
    150      -3.7136      2.00000
    151      -3.7069      2.00000
    152      -3.6982      2.00000
    153      -3.6890      2.00000
    154      -3.6401      2.00000
    155      -3.6095      2.00000
    156      -3.5983      2.00000
    157      -3.5906      2.00000
    158      -3.5744      2.00000
    159      -3.5601      2.00000
    160      -3.5478      2.00000
    161      -3.5447      2.00000
    162      -3.5369      2.00000
    163      -3.5325      2.00000
    164      -3.5260      2.00000
    165      -3.5218      2.00000
    166      -3.5146      2.00000
    167      -3.4980      2.00000
    168      -3.4901      2.00000
    169      -3.4828      2.00000
    170      -3.4710      2.00000
    171      -3.4673      2.00000
    172      -3.4484      2.00000
    173      -3.4440      2.00000
    174      -3.4319      2.00000
    175      -3.4169      2.00000
    176      -3.4024      2.00000
    177      -3.3868      2.00000
    178      -3.3805      2.00000
    179      -3.3727      2.00000
    180      -3.3659      2.00000
    181      -3.3569      2.00000
    182      -3.3451      2.00000
    183      -3.3316      2.00000
    184      -3.3170      2.00000
    185      -3.3036      2.00000
    186      -3.2966      2.00000
    187      -3.2844      2.00000
    188      -3.2717      2.00000
    189      -3.2641      2.00000
    190      -3.2623      2.00000
    191      -3.2412      2.00000
    192      -3.2355      2.00000
    193      -3.2115      2.00000
    194      -3.1994      2.00000
    195      -3.1937      2.00000
    196      -3.1865      2.00000
    197      -3.1659      2.00000
    198      -3.1400      2.00000
    199      -3.1290      2.00000
    200      -3.1170      2.00000
    201      -3.1043      2.00000
    202      -3.0910      2.00000
    203      -3.0797      2.00000
    204      -3.0622      2.00000
    205      -3.0551      2.00000
    206      -3.0470      2.00000
    207      -3.0369      2.00000
    208      -3.0266      2.00000
    209      -3.0190      2.00000
    210      -3.0150      2.00000
    211      -3.0097      2.00000
    212      -3.0024      2.00000
    213      -2.9998      2.00000
    214      -2.9965      2.00000
    215      -2.9945      2.00000
    216      -2.9898      2.00000
    217      -2.9834      2.00000
    218      -2.9767      2.00000
    219      -2.9735      2.00000
    220      -2.9706      2.00000
    221      -2.9666      2.00000
    222      -2.9571      2.00000
    223      -2.9546      2.00000
    224      -2.9488      2.00000
    225      -2.9347      2.00000
    226      -2.9240      2.00000
    227      -2.9193      2.00000
    228      -2.9116      2.00000
    229      -2.9019      2.00000
    230      -2.8962      2.00000
    231      -2.8907      2.00000
    232      -2.8832      2.00000
    233      -2.8805      2.00000
    234      -2.8729      2.00000
    235      -2.8615      2.00000
    236      -2.8476      2.00000
    237      -2.8313      2.00000
    238      -2.8205      2.00000
    239      -2.8107      2.00000
    240      -2.7962      2.00000
    241      -2.7909      2.00000
    242      -2.7855      2.00000
    243      -2.7780      2.00000
    244      -2.7734      2.00000
    245      -2.7658      2.00000
    246      -2.7549      2.00000
    247      -2.7500      2.00000
    248      -2.7363      2.00000
    249      -2.7185      2.00000
    250      -2.7110      2.00000
    251      -2.7026      2.00000
    252      -2.6985      2.00000
    253      -2.6937      2.00000
    254      -2.6898      2.00000
    255      -2.6857      2.00000
    256      -2.6736      2.00000
    257      -2.6680      2.00000
    258      -2.6625      2.00000
    259      -2.6534      2.00000
    260      -2.6420      2.00000
    261      -2.5255      2.00000
    262      -2.4912      2.00000
    263      -2.3652      2.00000
    264      -2.2313      2.00000
    265      -2.1600      2.00000
    266      -2.1240      2.00000
    267      -2.0249      2.00000
    268      -1.7706      2.00000
    269      -1.7397      2.00000
    270      -1.6748      2.00000
    271      -1.6000      2.00000
    272      -1.5327      2.00006
    273      -1.2393      1.42331
    274      -1.0625     -0.05446
    275      -0.8964     -0.00007
    276      -0.6254     -0.00000
    277      -0.4996     -0.00000
    278      -0.4815     -0.00000
    279      -0.4527     -0.00000
    280      -0.2971     -0.00000
    281      -0.1539     -0.00000
    282      -0.1358     -0.00000
    283      -0.0895     -0.00000
    284       0.0868     -0.00000
    285       0.1734     -0.00000
    286       0.3003     -0.00000
    287       0.4348     -0.00000
    288       0.5481     -0.00000
    289       0.6597     -0.00000
    290       0.8530     -0.00000
    291       0.9688     -0.00000
    292       1.0767     -0.00000
    293       1.2290     -0.00000
    294       1.3201     -0.00000
    295       1.4783     -0.00000
    296       1.5418      0.00000
    297       1.6596      0.00000
    298       1.9026      0.00000
    299       2.0179      0.00000
    300       2.1107      0.00000
    301       2.1635      0.00000
    302       2.2478      0.00000
    303       2.3572      0.00000
    304       2.4462      0.00000
    305       2.4960      0.00000
    306       2.6223      0.00000
    307       2.8706      0.00000
    308       3.0147      0.00000
    309       3.1605      0.00000
    310       3.3867      0.00000
    311       3.4616      0.00000
    312       3.5112      0.00000
    313       3.5490      0.00000
    314       3.6033      0.00000
    315       3.6205      0.00000
    316       3.7254      0.00000
    317       3.7955      0.00000
    318       3.9143      0.00000
    319       3.9744      0.00000
    320       4.0178      0.00000
    321       4.0741      0.00000
    322       4.1591      0.00000
    323       4.2911      0.00000
    324       4.3595      0.00000
    325       4.5229      0.00000
    326       4.5612      0.00000
    327       4.6978      0.00000
    328       4.7601      0.00000

 k-point     8 :      -0.2000    0.2000    0.0000
  band No.  band energies     occupation 
      1     -24.8300      2.00000
      2     -23.3212      2.00000
      3     -10.7871      2.00000
      4      -9.8198      2.00000
      5      -9.4270      2.00000
      6      -8.7765      2.00000
      7      -8.6610      2.00000
      8      -8.6048      2.00000
      9      -8.4755      2.00000
     10      -7.9328      2.00000
     11      -7.8254      2.00000
     12      -7.5971      2.00000
     13      -7.0729      2.00000
     14      -7.0133      2.00000
     15      -6.9983      2.00000
     16      -6.6020      2.00000
     17      -6.3818      2.00000
     18      -6.3506      2.00000
     19      -6.3413      2.00000
     20      -6.1852      2.00000
     21      -6.1159      2.00000
     22      -5.9482      2.00000
     23      -5.9144      2.00000
     24      -5.8694      2.00000
     25      -5.8420      2.00000
     26      -5.8282      2.00000
     27      -5.8087      2.00000
     28      -5.7744      2.00000
     29      -5.7602      2.00000
     30      -5.7216      2.00000
     31      -5.7085      2.00000
     32      -5.6140      2.00000
     33      -5.5927      2.00000
     34      -5.5647      2.00000
     35      -5.5160      2.00000
     36      -5.4716      2.00000
     37      -5.4216      2.00000
     38      -5.4061      2.00000
     39      -5.3932      2.00000
     40      -5.3696      2.00000
     41      -5.3604      2.00000
     42      -5.3420      2.00000
     43      -5.3265      2.00000
     44      -5.2833      2.00000
     45      -5.2479      2.00000
     46      -5.2456      2.00000
     47      -5.2052      2.00000
     48      -5.1753      2.00000
     49      -5.1505      2.00000
     50      -5.1366      2.00000
     51      -5.1304      2.00000
     52      -5.1138      2.00000
     53      -5.0995      2.00000
     54      -5.0853      2.00000
     55      -5.0626      2.00000
     56      -5.0491      2.00000
     57      -5.0474      2.00000
     58      -5.0273      2.00000
     59      -5.0134      2.00000
     60      -4.9898      2.00000
     61      -4.9544      2.00000
     62      -4.9351      2.00000
     63      -4.9203      2.00000
     64      -4.9019      2.00000
     65      -4.8709      2.00000
     66      -4.8629      2.00000
     67      -4.8455      2.00000
     68      -4.8345      2.00000
     69      -4.8305      2.00000
     70      -4.8208      2.00000
     71      -4.8010      2.00000
     72      -4.7889      2.00000
     73      -4.7586      2.00000
     74      -4.7511      2.00000
     75      -4.7420      2.00000
     76      -4.7150      2.00000
     77      -4.6943      2.00000
     78      -4.6530      2.00000
     79      -4.6437      2.00000
     80      -4.6361      2.00000
     81      -4.6202      2.00000
     82      -4.6002      2.00000
     83      -4.5822      2.00000
     84      -4.5497      2.00000
     85      -4.5417      2.00000
     86      -4.5272      2.00000
     87      -4.5088      2.00000
     88      -4.4955      2.00000
     89      -4.4504      2.00000
     90      -4.4279      2.00000
     91      -4.4230      2.00000
     92      -4.4184      2.00000
     93      -4.4064      2.00000
     94      -4.3924      2.00000
     95      -4.3863      2.00000
     96      -4.3816      2.00000
     97      -4.3718      2.00000
     98      -4.3672      2.00000
     99      -4.3614      2.00000
    100      -4.3505      2.00000
    101      -4.3465      2.00000
    102      -4.3399      2.00000
    103      -4.3345      2.00000
    104      -4.3251      2.00000
    105      -4.3180      2.00000
    106      -4.3033      2.00000
    107      -4.2940      2.00000
    108      -4.2522      2.00000
    109      -4.2362      2.00000
    110      -4.2209      2.00000
    111      -4.1844      2.00000
    112      -4.1797      2.00000
    113      -4.1700      2.00000
    114      -4.1586      2.00000
    115      -4.1470      2.00000
    116      -4.1368      2.00000
    117      -4.1189      2.00000
    118      -4.0935      2.00000
    119      -4.0783      2.00000
    120      -4.0727      2.00000
    121      -4.0564      2.00000
    122      -4.0406      2.00000
    123      -4.0285      2.00000
    124      -4.0226      2.00000
    125      -4.0163      2.00000
    126      -4.0124      2.00000
    127      -4.0012      2.00000
    128      -3.9909      2.00000
    129      -3.9876      2.00000
    130      -3.9801      2.00000
    131      -3.9746      2.00000
    132      -3.9715      2.00000
    133      -3.9634      2.00000
    134      -3.9594      2.00000
    135      -3.9379      2.00000
    136      -3.8931      2.00000
    137      -3.8805      2.00000
    138      -3.8685      2.00000
    139      -3.8620      2.00000
    140      -3.8413      2.00000
    141      -3.8281      2.00000
    142      -3.8117      2.00000
    143      -3.8052      2.00000
    144      -3.7984      2.00000
    145      -3.7885      2.00000
    146      -3.7549      2.00000
    147      -3.7432      2.00000
    148      -3.7407      2.00000
    149      -3.7329      2.00000
    150      -3.7165      2.00000
    151      -3.7052      2.00000
    152      -3.6971      2.00000
    153      -3.6682      2.00000
    154      -3.6565      2.00000
    155      -3.6231      2.00000
    156      -3.6144      2.00000
    157      -3.6093      2.00000
    158      -3.5995      2.00000
    159      -3.5764      2.00000
    160      -3.5723      2.00000
    161      -3.5606      2.00000
    162      -3.5549      2.00000
    163      -3.5391      2.00000
    164      -3.5319      2.00000
    165      -3.5272      2.00000
    166      -3.5159      2.00000
    167      -3.5073      2.00000
    168      -3.5021      2.00000
    169      -3.4848      2.00000
    170      -3.4681      2.00000
    171      -3.4630      2.00000
    172      -3.4436      2.00000
    173      -3.4369      2.00000
    174      -3.4263      2.00000
    175      -3.4120      2.00000
    176      -3.3960      2.00000
    177      -3.3905      2.00000
    178      -3.3725      2.00000
    179      -3.3681      2.00000
    180      -3.3601      2.00000
    181      -3.3534      2.00000
    182      -3.3482      2.00000
    183      -3.3331      2.00000
    184      -3.3251      2.00000
    185      -3.3215      2.00000
    186      -3.3063      2.00000
    187      -3.3047      2.00000
    188      -3.2941      2.00000
    189      -3.2766      2.00000
    190      -3.2497      2.00000
    191      -3.2193      2.00000
    192      -3.2045      2.00000
    193      -3.1910      2.00000
    194      -3.1818      2.00000
    195      -3.1691      2.00000
    196      -3.1535      2.00000
    197      -3.1449      2.00000
    198      -3.1309      2.00000
    199      -3.1222      2.00000
    200      -3.1202      2.00000
    201      -3.1088      2.00000
    202      -3.0982      2.00000
    203      -3.0900      2.00000
    204      -3.0763      2.00000
    205      -3.0675      2.00000
    206      -3.0597      2.00000
    207      -3.0524      2.00000
    208      -3.0436      2.00000
    209      -3.0374      2.00000
    210      -3.0282      2.00000
    211      -3.0210      2.00000
    212      -3.0155      2.00000
    213      -3.0117      2.00000
    214      -3.0030      2.00000
    215      -2.9943      2.00000
    216      -2.9893      2.00000
    217      -2.9843      2.00000
    218      -2.9745      2.00000
    219      -2.9660      2.00000
    220      -2.9611      2.00000
    221      -2.9571      2.00000
    222      -2.9522      2.00000
    223      -2.9436      2.00000
    224      -2.9374      2.00000
    225      -2.9308      2.00000
    226      -2.9253      2.00000
    227      -2.9180      2.00000
    228      -2.9032      2.00000
    229      -2.8963      2.00000
    230      -2.8931      2.00000
    231      -2.8818      2.00000
    232      -2.8766      2.00000
    233      -2.8718      2.00000
    234      -2.8690      2.00000
    235      -2.8591      2.00000
    236      -2.8574      2.00000
    237      -2.8479      2.00000
    238      -2.8413      2.00000
    239      -2.8316      2.00000
    240      -2.8246      2.00000
    241      -2.8143      2.00000
    242      -2.8059      2.00000
    243      -2.7899      2.00000
    244      -2.7793      2.00000
    245      -2.7641      2.00000
    246      -2.7593      2.00000
    247      -2.7412      2.00000
    248      -2.7343      2.00000
    249      -2.7316      2.00000
    250      -2.7158      2.00000
    251      -2.7034      2.00000
    252      -2.6986      2.00000
    253      -2.6935      2.00000
    254      -2.6833      2.00000
    255      -2.6737      2.00000
    256      -2.6704      2.00000
    257      -2.6630      2.00000
    258      -2.6615      2.00000
    259      -2.6495      2.00000
    260      -2.6423      2.00000
    261      -2.6302      2.00000
    262      -2.5392      2.00000
    263      -2.4391      2.00000
    264      -2.3690      2.00000
    265      -2.2320      2.00000
    266      -1.8478      2.00000
    267      -1.7905      2.00000
    268      -1.7795      2.00000
    269      -1.6749      2.00000
    270      -1.5528      2.00002
    271      -1.3840      2.03655
    272      -1.2792      1.88864
    273      -1.1279     -0.00551
    274      -1.0907     -0.07091
    275      -1.0366     -0.03143
    276      -0.9891     -0.00675
    277      -0.7911     -0.00000
    278      -0.6022     -0.00000
    279      -0.4970     -0.00000
    280      -0.1120     -0.00000
    281      -0.0676     -0.00000
    282       0.0124     -0.00000
    283       0.0275     -0.00000
    284       0.0598     -0.00000
    285       0.1625     -0.00000
    286       0.2298     -0.00000
    287       0.3314     -0.00000
    288       0.3657     -0.00000
    289       0.8850     -0.00000
    290       0.9698     -0.00000
    291       1.0352     -0.00000
    292       1.0766     -0.00000
    293       1.2388     -0.00000
    294       1.2566     -0.00000
    295       1.3070     -0.00000
    296       1.3664     -0.00000
    297       1.4839     -0.00000
    298       1.6437      0.00000
    299       1.7966      0.00000
    300       1.9915      0.00000
    301       2.1305      0.00000
    302       2.2395      0.00000
    303       2.3416      0.00000
    304       2.4347      0.00000
    305       2.6005      0.00000
    306       2.6519      0.00000
    307       2.8507      0.00000
    308       3.0111      0.00000
    309       3.0846      0.00000
    310       3.2348      0.00000
    311       3.5059      0.00000
    312       3.5538      0.00000
    313       3.6299      0.00000
    314       3.7385      0.00000
    315       3.8197      0.00000
    316       3.8578      0.00000
    317       3.9134      0.00000
    318       3.9951      0.00000
    319       4.0526      0.00000
    320       4.2037      0.00000
    321       4.2658      0.00000
    322       4.3160      0.00000
    323       4.3613      0.00000
    324       4.4446      0.00000
    325       4.5413      0.00000
    326       4.6509      0.00000
    327       4.6695      0.00000
    328       4.7303      0.00000

 k-point     9 :       0.0000    0.4000    0.0000
  band No.  band energies     occupation 
      1     -24.8299      2.00000
      2     -23.3212      2.00000
      3     -10.7868      2.00000
      4      -9.7896      2.00000
      5      -9.3534      2.00000
      6      -9.0754      2.00000
      7      -8.6224      2.00000
      8      -8.4868      2.00000
      9      -8.1629      2.00000
     10      -8.1539      2.00000
     11      -7.8902      2.00000
     12      -7.8850      2.00000
     13      -7.0550      2.00000
     14      -6.8954      2.00000
     15      -6.6645      2.00000
     16      -6.5219      2.00000
     17      -6.3642      2.00000
     18      -6.3187      2.00000
     19      -6.3067      2.00000
     20      -6.2074      2.00000
     21      -6.0783      2.00000
     22      -6.0491      2.00000
     23      -6.0449      2.00000
     24      -5.9771      2.00000
     25      -5.8849      2.00000
     26      -5.8344      2.00000
     27      -5.8174      2.00000
     28      -5.7999      2.00000
     29      -5.7177      2.00000
     30      -5.6654      2.00000
     31      -5.6353      2.00000
     32      -5.6012      2.00000
     33      -5.5599      2.00000
     34      -5.5564      2.00000
     35      -5.5116      2.00000
     36      -5.4961      2.00000
     37      -5.4799      2.00000
     38      -5.4746      2.00000
     39      -5.4102      2.00000
     40      -5.3687      2.00000
     41      -5.3365      2.00000
     42      -5.3291      2.00000
     43      -5.2889      2.00000
     44      -5.2746      2.00000
     45      -5.2465      2.00000
     46      -5.2381      2.00000
     47      -5.2284      2.00000
     48      -5.2139      2.00000
     49      -5.1959      2.00000
     50      -5.1886      2.00000
     51      -5.1859      2.00000
     52      -5.1799      2.00000
     53      -5.1591      2.00000
     54      -5.1416      2.00000
     55      -5.1341      2.00000
     56      -5.1122      2.00000
     57      -5.0948      2.00000
     58      -5.0600      2.00000
     59      -5.0386      2.00000
     60      -4.9730      2.00000
     61      -4.9386      2.00000
     62      -4.9274      2.00000
     63      -4.9043      2.00000
     64      -4.8957      2.00000
     65      -4.8519      2.00000
     66      -4.8447      2.00000
     67      -4.8079      2.00000
     68      -4.7991      2.00000
     69      -4.7932      2.00000
     70      -4.7723      2.00000
     71      -4.7676      2.00000
     72      -4.7609      2.00000
     73      -4.7561      2.00000
     74      -4.7437      2.00000
     75      -4.7351      2.00000
     76      -4.7263      2.00000
     77      -4.6990      2.00000
     78      -4.6626      2.00000
     79      -4.6309      2.00000
     80      -4.6209      2.00000
     81      -4.5995      2.00000
     82      -4.5476      2.00000
     83      -4.5407      2.00000
     84      -4.5219      2.00000
     85      -4.5017      2.00000
     86      -4.4870      2.00000
     87      -4.4758      2.00000
     88      -4.4698      2.00000
     89      -4.4592      2.00000
     90      -4.4530      2.00000
     91      -4.4444      2.00000
     92      -4.4391      2.00000
     93      -4.4322      2.00000
     94      -4.4197      2.00000
     95      -4.4072      2.00000
     96      -4.4004      2.00000
     97      -4.3969      2.00000
     98      -4.3904      2.00000
     99      -4.3672      2.00000
    100      -4.3490      2.00000
    101      -4.3424      2.00000
    102      -4.3349      2.00000
    103      -4.3334      2.00000
    104      -4.3251      2.00000
    105      -4.3179      2.00000
    106      -4.2985      2.00000
    107      -4.2896      2.00000
    108      -4.2876      2.00000
    109      -4.2444      2.00000
    110      -4.2167      2.00000
    111      -4.1950      2.00000
    112      -4.1290      2.00000
    113      -4.1250      2.00000
    114      -4.1004      2.00000
    115      -4.0844      2.00000
    116      -4.0779      2.00000
    117      -4.0745      2.00000
    118      -4.0689      2.00000
    119      -4.0668      2.00000
    120      -4.0614      2.00000
    121      -4.0568      2.00000
    122      -4.0497      2.00000
    123      -4.0339      2.00000
    124      -4.0266      2.00000
    125      -4.0166      2.00000
    126      -4.0028      2.00000
    127      -3.9955      2.00000
    128      -3.9803      2.00000
    129      -3.9750      2.00000
    130      -3.9675      2.00000
    131      -3.9623      2.00000
    132      -3.9575      2.00000
    133      -3.9556      2.00000
    134      -3.9408      2.00000
    135      -3.9399      2.00000
    136      -3.9326      2.00000
    137      -3.9265      2.00000
    138      -3.9214      2.00000
    139      -3.9101      2.00000
    140      -3.8871      2.00000
    141      -3.8619      2.00000
    142      -3.8535      2.00000
    143      -3.8478      2.00000
    144      -3.8394      2.00000
    145      -3.8309      2.00000
    146      -3.7387      2.00000
    147      -3.7348      2.00000
    148      -3.7290      2.00000
    149      -3.7240      2.00000
    150      -3.7142      2.00000
    151      -3.7109      2.00000
    152      -3.6777      2.00000
    153      -3.6696      2.00000
    154      -3.6473      2.00000
    155      -3.6410      2.00000
    156      -3.6264      2.00000
    157      -3.6195      2.00000
    158      -3.6152      2.00000
    159      -3.6120      2.00000
    160      -3.5824      2.00000
    161      -3.5806      2.00000
    162      -3.5466      2.00000
    163      -3.5296      2.00000
    164      -3.5053      2.00000
    165      -3.4961      2.00000
    166      -3.4841      2.00000
    167      -3.4717      2.00000
    168      -3.4668      2.00000
    169      -3.4487      2.00000
    170      -3.4314      2.00000
    171      -3.4208      2.00000
    172      -3.4136      2.00000
    173      -3.4066      2.00000
    174      -3.4008      2.00000
    175      -3.3976      2.00000
    176      -3.3800      2.00000
    177      -3.3650      2.00000
    178      -3.3591      2.00000
    179      -3.3522      2.00000
    180      -3.3472      2.00000
    181      -3.3386      2.00000
    182      -3.3346      2.00000
    183      -3.3231      2.00000
    184      -3.3044      2.00000
    185      -3.2908      2.00000
    186      -3.2853      2.00000
    187      -3.2699      2.00000
    188      -3.2600      2.00000
    189      -3.2417      2.00000
    190      -3.2396      2.00000
    191      -3.2231      2.00000
    192      -3.1996      2.00000
    193      -3.1789      2.00000
    194      -3.1594      2.00000
    195      -3.1342      2.00000
    196      -3.1263      2.00000
    197      -3.1069      2.00000
    198      -3.1013      2.00000
    199      -3.0928      2.00000
    200      -3.0789      2.00000
    201      -3.0771      2.00000
    202      -3.0699      2.00000
    203      -3.0678      2.00000
    204      -3.0627      2.00000
    205      -3.0519      2.00000
    206      -3.0474      2.00000
    207      -3.0428      2.00000
    208      -3.0393      2.00000
    209      -3.0337      2.00000
    210      -3.0276      2.00000
    211      -3.0108      2.00000
    212      -3.0072      2.00000
    213      -3.0008      2.00000
    214      -2.9983      2.00000
    215      -2.9913      2.00000
    216      -2.9717      2.00000
    217      -2.9666      2.00000
    218      -2.9575      2.00000
    219      -2.9528      2.00000
    220      -2.9509      2.00000
    221      -2.9429      2.00000
    222      -2.9342      2.00000
    223      -2.9256      2.00000
    224      -2.9162      2.00000
    225      -2.9112      2.00000
    226      -2.9044      2.00000
    227      -2.8917      2.00000
    228      -2.8882      2.00000
    229      -2.8791      2.00000
    230      -2.8698      2.00000
    231      -2.8673      2.00000
    232      -2.8649      2.00000
    233      -2.8619      2.00000
    234      -2.8579      2.00000
    235      -2.8511      2.00000
    236      -2.8449      2.00000
    237      -2.8388      2.00000
    238      -2.8324      2.00000
    239      -2.8279      2.00000
    240      -2.8204      2.00000
    241      -2.8151      2.00000
    242      -2.8075      2.00000
    243      -2.8016      2.00000
    244      -2.7989      2.00000
    245      -2.7939      2.00000
    246      -2.7803      2.00000
    247      -2.7734      2.00000
    248      -2.7571      2.00000
    249      -2.7503      2.00000
    250      -2.7451      2.00000
    251      -2.7269      2.00000
    252      -2.7236      2.00000
    253      -2.7170      2.00000
    254      -2.7066      2.00000
    255      -2.6954      2.00000
    256      -2.6866      2.00000
    257      -2.6610      2.00000
    258      -2.6549      2.00000
    259      -2.6505      2.00000
    260      -2.6433      2.00000
    261      -2.5923      2.00000
    262      -2.5287      2.00000
    263      -2.4415      2.00000
    264      -2.3863      2.00000
    265      -2.3589      2.00000
    266      -2.2900      2.00000
    267      -2.2361      2.00000
    268      -2.0612      2.00000
    269      -1.7582      2.00000
    270      -1.5937      2.00000
    271      -1.5711      2.00001
    272      -1.5028      2.00033
    273      -1.2433      1.48146
    274      -1.2160      1.04468
    275      -1.1039     -0.06480
    276      -0.8092     -0.00000
    277      -0.7930     -0.00000
    278      -0.5228     -0.00000
    279      -0.4431     -0.00000
    280      -0.1461     -0.00000
    281      -0.1274     -0.00000
    282      -0.0360     -0.00000
    283       0.0790     -0.00000
    284       0.4724     -0.00000
    285       0.5258     -0.00000
    286       0.5351     -0.00000
    287       0.5695     -0.00000
    288       0.6209     -0.00000
    289       0.7014     -0.00000
    290       0.7103     -0.00000
    291       0.7966     -0.00000
    292       0.8840     -0.00000
    293       1.0481     -0.00000
    294       1.1863     -0.00000
    295       1.3599     -0.00000
    296       1.6241      0.00000
    297       1.7480      0.00000
    298       1.8671      0.00000
    299       1.8832      0.00000
    300       2.0271      0.00000
    301       2.1902      0.00000
    302       2.3103      0.00000
    303       2.3365      0.00000
    304       2.4797      0.00000
    305       2.5325      0.00000
    306       2.6030      0.00000
    307       2.8675      0.00000
    308       3.0859      0.00000
    309       3.1692      0.00000
    310       3.3944      0.00000
    311       3.4220      0.00000
    312       3.4650      0.00000
    313       3.6939      0.00000
    314       3.7079      0.00000
    315       3.8979      0.00000
    316       3.9277      0.00000
    317       4.0470      0.00000
    318       4.1686      0.00000
    319       4.1901      0.00000
    320       4.2208      0.00000
    321       4.2318      0.00000
    322       4.3067      0.00000
    323       4.3706      0.00000
    324       4.3930      0.00000
    325       4.4172      0.00000
    326       4.4651      0.00000
    327       4.4895      0.00000
    328       4.6030      0.00000

 k-point    10 :       0.2000    0.4000    0.0000
  band No.  band energies     occupation 
      1     -24.8299      2.00000
      2     -23.3211      2.00000
      3     -10.7870      2.00000
      4      -9.7776      2.00000
      5      -9.3098      2.00000
      6      -9.0342      2.00000
      7      -8.6472      2.00000
      8      -8.5657      2.00000
      9      -8.4847      2.00000
     10      -8.3027      2.00000
     11      -7.6626      2.00000
     12      -7.4054      2.00000
     13      -7.0189      2.00000
     14      -6.8629      2.00000
     15      -6.6415      2.00000
     16      -6.5433      2.00000
     17      -6.4954      2.00000
     18      -6.4439      2.00000
     19      -6.2288      2.00000
     20      -6.2121      2.00000
     21      -6.1739      2.00000
     22      -6.1038      2.00000
     23      -6.0436      2.00000
     24      -6.0007      2.00000
     25      -5.9383      2.00000
     26      -5.8284      2.00000
     27      -5.7866      2.00000
     28      -5.7726      2.00000
     29      -5.7068      2.00000
     30      -5.6582      2.00000
     31      -5.6494      2.00000
     32      -5.6330      2.00000
     33      -5.5972      2.00000
     34      -5.5408      2.00000
     35      -5.5095      2.00000
     36      -5.4960      2.00000
     37      -5.4753      2.00000
     38      -5.4274      2.00000
     39      -5.4136      2.00000
     40      -5.4043      2.00000
     41      -5.3565      2.00000
     42      -5.3460      2.00000
     43      -5.3423      2.00000
     44      -5.3181      2.00000
     45      -5.2925      2.00000
     46      -5.2713      2.00000
     47      -5.2546      2.00000
     48      -5.2316      2.00000
     49      -5.2129      2.00000
     50      -5.1958      2.00000
     51      -5.1474      2.00000
     52      -5.1323      2.00000
     53      -5.0892      2.00000
     54      -5.0840      2.00000
     55      -5.0580      2.00000
     56      -5.0521      2.00000
     57      -5.0376      2.00000
     58      -5.0224      2.00000
     59      -5.0067      2.00000
     60      -4.9950      2.00000
     61      -4.9723      2.00000
     62      -4.9397      2.00000
     63      -4.8766      2.00000
     64      -4.8563      2.00000
     65      -4.8491      2.00000
     66      -4.8371      2.00000
     67      -4.8255      2.00000
     68      -4.8188      2.00000
     69      -4.8053      2.00000
     70      -4.8005      2.00000
     71      -4.7894      2.00000
     72      -4.7694      2.00000
     73      -4.7313      2.00000
     74      -4.7160      2.00000
     75      -4.7134      2.00000
     76      -4.7005      2.00000
     77      -4.6919      2.00000
     78      -4.6597      2.00000
     79      -4.6436      2.00000
     80      -4.6215      2.00000
     81      -4.6070      2.00000
     82      -4.5776      2.00000
     83      -4.5639      2.00000
     84      -4.5471      2.00000
     85      -4.5397      2.00000
     86      -4.5314      2.00000
     87      -4.5200      2.00000
     88      -4.5058      2.00000
     89      -4.4791      2.00000
     90      -4.4668      2.00000
     91      -4.4551      2.00000
     92      -4.4459      2.00000
     93      -4.4371      2.00000
     94      -4.4316      2.00000
     95      -4.4131      2.00000
     96      -4.4091      2.00000
     97      -4.3943      2.00000
     98      -4.3877      2.00000
     99      -4.3731      2.00000
    100      -4.3563      2.00000
    101      -4.3537      2.00000
    102      -4.3437      2.00000
    103      -4.3195      2.00000
    104      -4.3144      2.00000
    105      -4.2878      2.00000
    106      -4.2821      2.00000
    107      -4.2723      2.00000
    108      -4.2533      2.00000
    109      -4.2311      2.00000
    110      -4.2239      2.00000
    111      -4.2139      2.00000
    112      -4.1872      2.00000
    113      -4.1662      2.00000
    114      -4.1181      2.00000
    115      -4.1046      2.00000
    116      -4.0954      2.00000
    117      -4.0788      2.00000
    118      -4.0684      2.00000
    119      -4.0583      2.00000
    120      -4.0553      2.00000
    121      -4.0506      2.00000
    122      -4.0464      2.00000
    123      -4.0345      2.00000
    124      -4.0269      2.00000
    125      -4.0163      2.00000
    126      -4.0121      2.00000
    127      -3.9998      2.00000
    128      -3.9762      2.00000
    129      -3.9681      2.00000
    130      -3.9644      2.00000
    131      -3.9499      2.00000
    132      -3.9422      2.00000
    133      -3.9339      2.00000
    134      -3.9288      2.00000
    135      -3.9236      2.00000
    136      -3.9203      2.00000
    137      -3.9181      2.00000
    138      -3.9132      2.00000
    139      -3.8786      2.00000
    140      -3.8550      2.00000
    141      -3.8371      2.00000
    142      -3.8231      2.00000
    143      -3.8148      2.00000
    144      -3.7930      2.00000
    145      -3.7864      2.00000
    146      -3.7837      2.00000
    147      -3.7768      2.00000
    148      -3.7700      2.00000
    149      -3.7107      2.00000
    150      -3.6926      2.00000
    151      -3.6766      2.00000
    152      -3.6675      2.00000
    153      -3.6496      2.00000
    154      -3.6431      2.00000
    155      -3.6306      2.00000
    156      -3.6096      2.00000
    157      -3.5986      2.00000
    158      -3.5882      2.00000
    159      -3.5810      2.00000
    160      -3.5509      2.00000
    161      -3.5447      2.00000
    162      -3.5395      2.00000
    163      -3.5340      2.00000
    164      -3.5095      2.00000
    165      -3.4996      2.00000
    166      -3.4930      2.00000
    167      -3.4783      2.00000
    168      -3.4757      2.00000
    169      -3.4668      2.00000
    170      -3.4603      2.00000
    171      -3.4544      2.00000
    172      -3.4288      2.00000
    173      -3.4183      2.00000
    174      -3.4100      2.00000
    175      -3.3893      2.00000
    176      -3.3728      2.00000
    177      -3.3629      2.00000
    178      -3.3524      2.00000
    179      -3.3423      2.00000
    180      -3.3389      2.00000
    181      -3.3338      2.00000
    182      -3.3297      2.00000
    183      -3.3232      2.00000
    184      -3.3119      2.00000
    185      -3.3069      2.00000
    186      -3.2939      2.00000
    187      -3.2866      2.00000
    188      -3.2623      2.00000
    189      -3.2584      2.00000
    190      -3.2472      2.00000
    191      -3.2339      2.00000
    192      -3.2184      2.00000
    193      -3.2039      2.00000
    194      -3.1731      2.00000
    195      -3.1672      2.00000
    196      -3.1422      2.00000
    197      -3.1356      2.00000
    198      -3.1226      2.00000
    199      -3.1145      2.00000
    200      -3.0936      2.00000
    201      -3.0818      2.00000
    202      -3.0696      2.00000
    203      -3.0668      2.00000
    204      -3.0616      2.00000
    205      -3.0574      2.00000
    206      -3.0488      2.00000
    207      -3.0427      2.00000
    208      -3.0329      2.00000
    209      -3.0174      2.00000
    210      -3.0070      2.00000
    211      -2.9999      2.00000
    212      -2.9908      2.00000
    213      -2.9863      2.00000
    214      -2.9745      2.00000
    215      -2.9704      2.00000
    216      -2.9647      2.00000
    217      -2.9608      2.00000
    218      -2.9561      2.00000
    219      -2.9476      2.00000
    220      -2.9433      2.00000
    221      -2.9313      2.00000
    222      -2.9293      2.00000
    223      -2.9245      2.00000
    224      -2.9207      2.00000
    225      -2.9149      2.00000
    226      -2.9018      2.00000
    227      -2.8979      2.00000
    228      -2.8924      2.00000
    229      -2.8903      2.00000
    230      -2.8878      2.00000
    231      -2.8839      2.00000
    232      -2.8784      2.00000
    233      -2.8745      2.00000
    234      -2.8697      2.00000
    235      -2.8617      2.00000
    236      -2.8605      2.00000
    237      -2.8513      2.00000
    238      -2.8376      2.00000
    239      -2.8294      2.00000
    240      -2.8272      2.00000
    241      -2.8189      2.00000
    242      -2.8094      2.00000
    243      -2.7964      2.00000
    244      -2.7897      2.00000
    245      -2.7798      2.00000
    246      -2.7748      2.00000
    247      -2.7680      2.00000
    248      -2.7628      2.00000
    249      -2.7595      2.00000
    250      -2.7545      2.00000
    251      -2.7515      2.00000
    252      -2.7392      2.00000
    253      -2.7286      2.00000
    254      -2.7233      2.00000
    255      -2.7138      2.00000
    256      -2.7033      2.00000
    257      -2.6949      2.00000
    258      -2.6776      2.00000
    259      -2.6687      2.00000
    260      -2.6419      2.00000
    261      -2.5148      2.00000
    262      -2.4097      2.00000
    263      -2.3594      2.00000
    264      -2.3490      2.00000
    265      -2.3315      2.00000
    266      -2.2127      2.00000
    267      -2.1069      2.00000
    268      -2.0394      2.00000
    269      -1.8856      2.00000
    270      -1.7584      2.00000
    271      -1.6590      2.00000
    272      -1.4707      2.00166
    273      -1.2745      1.84941
    274      -1.1026     -0.06601
    275      -0.8389     -0.00000
    276      -0.7934     -0.00000
    277      -0.6212     -0.00000
    278      -0.6032     -0.00000
    279      -0.5792     -0.00000
    280      -0.4069     -0.00000
    281      -0.2942     -0.00000
    282      -0.1559     -0.00000
    283      -0.0910     -0.00000
    284       0.0282     -0.00000
    285       0.1648     -0.00000
    286       0.4709     -0.00000
    287       0.6021     -0.00000
    288       0.7172     -0.00000
    289       1.0824     -0.00000
    290       1.1545     -0.00000
    291       1.2171     -0.00000
    292       1.3859     -0.00000
    293       1.4197     -0.00000
    294       1.4961     -0.00000
    295       1.5288      0.00000
    296       1.6149      0.00000
    297       1.6821      0.00000
    298       1.7730      0.00000
    299       1.8705      0.00000
    300       1.9007      0.00000
    301       2.0136      0.00000
    302       2.1106      0.00000
    303       2.1335      0.00000
    304       2.2725      0.00000
    305       2.4086      0.00000
    306       2.4879      0.00000
    307       2.5807      0.00000
    308       2.7638      0.00000
    309       3.2067      0.00000
    310       3.2513      0.00000
    311       3.5053      0.00000
    312       3.8334      0.00000
    313       3.8784      0.00000
    314       3.9487      0.00000
    315       3.9584      0.00000
    316       4.0110      0.00000
    317       4.0336      0.00000
    318       4.0771      0.00000
    319       4.1247      0.00000
    320       4.2227      0.00000
    321       4.2527      0.00000
    322       4.2873      0.00000
    323       4.3142      0.00000
    324       4.3841      0.00000
    325       4.4547      0.00000
    326       4.5013      0.00000
    327       4.5634      0.00000
    328       4.6445      0.00000

 k-point    11 :       0.4000    0.4000    0.0000
  band No.  band energies     occupation 
      1     -24.8299      2.00000
      2     -23.3211      2.00000
      3     -10.7873      2.00000
      4      -9.7575      2.00000
      5      -9.1776      2.00000
      6      -8.9558      2.00000
      7      -8.8816      2.00000
      8      -8.6559      2.00000
      9      -8.6042      2.00000
     10      -8.4728      2.00000
     11      -7.1325      2.00000
     12      -6.9171      2.00000
     13      -6.8950      2.00000
     14      -6.7798      2.00000
     15      -6.7435      2.00000
     16      -6.6459      2.00000
     17      -6.6034      2.00000
     18      -6.5123      2.00000
     19      -6.4199      2.00000
     20      -6.3986      2.00000
     21      -6.3685      2.00000
     22      -6.3026      2.00000
     23      -6.0103      2.00000
     24      -5.9074      2.00000
     25      -5.8393      2.00000
     26      -5.7713      2.00000
     27      -5.7446      2.00000
     28      -5.7379      2.00000
     29      -5.7027      2.00000
     30      -5.6936      2.00000
     31      -5.6720      2.00000
     32      -5.6439      2.00000
     33      -5.6245      2.00000
     34      -5.5712      2.00000
     35      -5.5641      2.00000
     36      -5.5557      2.00000
     37      -5.5002      2.00000
     38      -5.4801      2.00000
     39      -5.4195      2.00000
     40      -5.4029      2.00000
     41      -5.3677      2.00000
     42      -5.3552      2.00000
     43      -5.3420      2.00000
     44      -5.3039      2.00000
     45      -5.2832      2.00000
     46      -5.2728      2.00000
     47      -5.2562      2.00000
     48      -5.2395      2.00000
     49      -5.2141      2.00000
     50      -5.1593      2.00000
     51      -5.1373      2.00000
     52      -5.1101      2.00000
     53      -5.0827      2.00000
     54      -5.0593      2.00000
     55      -5.0311      2.00000
     56      -5.0169      2.00000
     57      -5.0043      2.00000
     58      -4.9962      2.00000
     59      -4.9636      2.00000
     60      -4.9348      2.00000
     61      -4.9216      2.00000
     62      -4.9130      2.00000
     63      -4.8880      2.00000
     64      -4.8668      2.00000
     65      -4.8421      2.00000
     66      -4.8233      2.00000
     67      -4.8061      2.00000
     68      -4.7906      2.00000
     69      -4.7739      2.00000
     70      -4.7631      2.00000
     71      -4.7528      2.00000
     72      -4.7450      2.00000
     73      -4.7374      2.00000
     74      -4.7274      2.00000
     75      -4.7064      2.00000
     76      -4.6910      2.00000
     77      -4.6881      2.00000
     78      -4.6678      2.00000
     79      -4.6663      2.00000
     80      -4.6518      2.00000
     81      -4.6436      2.00000
     82      -4.6373      2.00000
     83      -4.6256      2.00000
     84      -4.6110      2.00000
     85      -4.6028      2.00000
     86      -4.5752      2.00000
     87      -4.5655      2.00000
     88      -4.5536      2.00000
     89      -4.5429      2.00000
     90      -4.5172      2.00000
     91      -4.4951      2.00000
     92      -4.4761      2.00000
     93      -4.4613      2.00000
     94      -4.4542      2.00000
     95      -4.4335      2.00000
     96      -4.4183      2.00000
     97      -4.3873      2.00000
     98      -4.3638      2.00000
     99      -4.3422      2.00000
    100      -4.3358      2.00000
    101      -4.3201      2.00000
    102      -4.3014      2.00000
    103      -4.2860      2.00000
    104      -4.2739      2.00000
    105      -4.2651      2.00000
    106      -4.2472      2.00000
    107      -4.2416      2.00000
    108      -4.2343      2.00000
    109      -4.2270      2.00000
    110      -4.2169      2.00000
    111      -4.2065      2.00000
    112      -4.1928      2.00000
    113      -4.1729      2.00000
    114      -4.1669      2.00000
    115      -4.1516      2.00000
    116      -4.1340      2.00000
    117      -4.1296      2.00000
    118      -4.1246      2.00000
    119      -4.1157      2.00000
    120      -4.0931      2.00000
    121      -4.0748      2.00000
    122      -4.0601      2.00000
    123      -4.0394      2.00000
    124      -4.0281      2.00000
    125      -4.0119      2.00000
    126      -3.9988      2.00000
    127      -3.9771      2.00000
    128      -3.9720      2.00000
    129      -3.9674      2.00000
    130      -3.9589      2.00000
    131      -3.9458      2.00000
    132      -3.9348      2.00000
    133      -3.9204      2.00000
    134      -3.9069      2.00000
    135      -3.8948      2.00000
    136      -3.8908      2.00000
    137      -3.8780      2.00000
    138      -3.8555      2.00000
    139      -3.8428      2.00000
    140      -3.8384      2.00000
    141      -3.8217      2.00000
    142      -3.8066      2.00000
    143      -3.7969      2.00000
    144      -3.7780      2.00000
    145      -3.7575      2.00000
    146      -3.7412      2.00000
    147      -3.7218      2.00000
    148      -3.7186      2.00000
    149      -3.7019      2.00000
    150      -3.6829      2.00000
    151      -3.6398      2.00000
    152      -3.6353      2.00000
    153      -3.6222      2.00000
    154      -3.6190      2.00000
    155      -3.5872      2.00000
    156      -3.5792      2.00000
    157      -3.5758      2.00000
    158      -3.5703      2.00000
    159      -3.5595      2.00000
    160      -3.5556      2.00000
    161      -3.5456      2.00000
    162      -3.5351      2.00000
    163      -3.5314      2.00000
    164      -3.5214      2.00000
    165      -3.5170      2.00000
    166      -3.5109      2.00000
    167      -3.5069      2.00000
    168      -3.4956      2.00000
    169      -3.4818      2.00000
    170      -3.4775      2.00000
    171      -3.4491      2.00000
    172      -3.4433      2.00000
    173      -3.4289      2.00000
    174      -3.4130      2.00000
    175      -3.4089      2.00000
    176      -3.4009      2.00000
    177      -3.3915      2.00000
    178      -3.3824      2.00000
    179      -3.3656      2.00000
    180      -3.3615      2.00000
    181      -3.3498      2.00000
    182      -3.3378      2.00000
    183      -3.3207      2.00000
    184      -3.3150      2.00000
    185      -3.3058      2.00000
    186      -3.3002      2.00000
    187      -3.2862      2.00000
    188      -3.2790      2.00000
    189      -3.2611      2.00000
    190      -3.2495      2.00000
    191      -3.2379      2.00000
    192      -3.2309      2.00000
    193      -3.2157      2.00000
    194      -3.1948      2.00000
    195      -3.1793      2.00000
    196      -3.1526      2.00000
    197      -3.1411      2.00000
    198      -3.1165      2.00000
    199      -3.1066      2.00000
    200      -3.0917      2.00000
    201      -3.0803      2.00000
    202      -3.0695      2.00000
    203      -3.0542      2.00000
    204      -3.0520      2.00000
    205      -3.0450      2.00000
    206      -3.0319      2.00000
    207      -3.0255      2.00000
    208      -3.0198      2.00000
    209      -3.0145      2.00000
    210      -3.0021      2.00000
    211      -2.9982      2.00000
    212      -2.9941      2.00000
    213      -2.9908      2.00000
    214      -2.9831      2.00000
    215      -2.9697      2.00000
    216      -2.9638      2.00000
    217      -2.9603      2.00000
    218      -2.9551      2.00000
    219      -2.9448      2.00000
    220      -2.9410      2.00000
    221      -2.9335      2.00000
    222      -2.9309      2.00000
    223      -2.9286      2.00000
    224      -2.9241      2.00000
    225      -2.9212      2.00000
    226      -2.9186      2.00000
    227      -2.9159      2.00000
    228      -2.9090      2.00000
    229      -2.9064      2.00000
    230      -2.9038      2.00000
    231      -2.9019      2.00000
    232      -2.8990      2.00000
    233      -2.8933      2.00000
    234      -2.8881      2.00000
    235      -2.8830      2.00000
    236      -2.8790      2.00000
    237      -2.8658      2.00000
    238      -2.8546      2.00000
    239      -2.8415      2.00000
    240      -2.8180      2.00000
    241      -2.8085      2.00000
    242      -2.7982      2.00000
    243      -2.7871      2.00000
    244      -2.7831      2.00000
    245      -2.7760      2.00000
    246      -2.7689      2.00000
    247      -2.7598      2.00000
    248      -2.7553      2.00000
    249      -2.7487      2.00000
    250      -2.7446      2.00000
    251      -2.7398      2.00000
    252      -2.7363      2.00000
    253      -2.7327      2.00000
    254      -2.7270      2.00000
    255      -2.7214      2.00000
    256      -2.7163      2.00000
    257      -2.7060      2.00000
    258      -2.7030      2.00000
    259      -2.6947      2.00000
    260      -2.6356      2.00000
    261      -2.5569      2.00000
    262      -2.4525      2.00000
    263      -2.3785      2.00000
    264      -2.3593      2.00000
    265      -2.2637      2.00000
    266      -2.0165      2.00000
    267      -1.8916      2.00000
    268      -1.8247      2.00000
    269      -1.6806      2.00000
    270      -1.5161      2.00016
    271      -1.4398      2.00622
    272      -1.4192      2.01320
    273      -1.3336      2.07075
    274      -1.3172      2.05735
    275      -1.2322      1.31141
    276      -1.1650      0.27718
    277      -1.0374     -0.03208
    278      -0.9635     -0.00233
    279      -0.9064     -0.00013
    280      -0.8183     -0.00000
    281      -0.3561     -0.00000
    282       0.1490     -0.00000
    283       0.4738     -0.00000
    284       0.5435     -0.00000
    285       0.6162     -0.00000
    286       0.8254     -0.00000
    287       0.9559     -0.00000
    288       1.0901     -0.00000
    289       1.1299     -0.00000
    290       1.1723     -0.00000
    291       1.1991     -0.00000
    292       1.2405     -0.00000
    293       1.2798     -0.00000
    294       1.3096     -0.00000
    295       1.3503     -0.00000
    296       1.4866     -0.00000
    297       1.5826      0.00000
    298       1.5949      0.00000
    299       1.6396      0.00000
    300       1.7716      0.00000
    301       1.8404      0.00000
    302       1.8669      0.00000
    303       2.1634      0.00000
    304       2.2355      0.00000
    305       2.4473      0.00000
    306       2.5440      0.00000
    307       2.7114      0.00000
    308       3.0251      0.00000
    309       3.3347      0.00000
    310       3.6092      0.00000
    311       3.6391      0.00000
    312       3.6938      0.00000
    313       3.8563      0.00000
    314       3.9503      0.00000
    315       3.9834      0.00000
    316       4.0419      0.00000
    317       4.0883      0.00000
    318       4.1845      0.00000
    319       4.2346      0.00000
    320       4.2630      0.00000
    321       4.3045      0.00000
    322       4.3420      0.00000
    323       4.3693      0.00000
    324       4.4202      0.00000
    325       4.4479      0.00000
    326       4.5164      0.00000
    327       4.5639      0.00000
    328       4.6349      0.00000

 k-point    12 :      -0.4000    0.4000    0.0000
  band No.  band energies     occupation 
      1     -24.8299      2.00000
      2     -23.3211      2.00000
      3     -10.7873      2.00000
      4      -9.7572      2.00000
      5      -9.1801      2.00000
      6      -8.9606      2.00000
      7      -8.8662      2.00000
      8      -8.6779      2.00000
      9      -8.5891      2.00000
     10      -8.4744      2.00000
     11      -7.1338      2.00000
     12      -6.9157      2.00000
     13      -6.8933      2.00000
     14      -6.7800      2.00000
     15      -6.7488      2.00000
     16      -6.6332      2.00000
     17      -6.6012      2.00000
     18      -6.5259      2.00000
     19      -6.4183      2.00000
     20      -6.3991      2.00000
     21      -6.3683      2.00000
     22      -6.3030      2.00000
     23      -6.0108      2.00000
     24      -5.9026      2.00000
     25      -5.8416      2.00000
     26      -5.7722      2.00000
     27      -5.7436      2.00000
     28      -5.7393      2.00000
     29      -5.7024      2.00000
     30      -5.6945      2.00000
     31      -5.6707      2.00000
     32      -5.6406      2.00000
     33      -5.6261      2.00000
     34      -5.5689      2.00000
     35      -5.5658      2.00000
     36      -5.5565      2.00000
     37      -5.5005      2.00000
     38      -5.4804      2.00000
     39      -5.4234      2.00000
     40      -5.4014      2.00000
     41      -5.3665      2.00000
     42      -5.3521      2.00000
     43      -5.3433      2.00000
     44      -5.3054      2.00000
     45      -5.2814      2.00000
     46      -5.2688      2.00000
     47      -5.2604      2.00000
     48      -5.2409      2.00000
     49      -5.2138      2.00000
     50      -5.1556      2.00000
     51      -5.1347      2.00000
     52      -5.1146      2.00000
     53      -5.0852      2.00000
     54      -5.0641      2.00000
     55      -5.0311      2.00000
     56      -5.0154      2.00000
     57      -5.0024      2.00000
     58      -4.9965      2.00000
     59      -4.9590      2.00000
     60      -4.9339      2.00000
     61      -4.9263      2.00000
     62      -4.9097      2.00000
     63      -4.8869      2.00000
     64      -4.8662      2.00000
     65      -4.8457      2.00000
     66      -4.8260      2.00000
     67      -4.8046      2.00000
     68      -4.7873      2.00000
     69      -4.7708      2.00000
     70      -4.7620      2.00000
     71      -4.7578      2.00000
     72      -4.7470      2.00000
     73      -4.7351      2.00000
     74      -4.7312      2.00000
     75      -4.6994      2.00000
     76      -4.6890      2.00000
     77      -4.6860      2.00000
     78      -4.6765      2.00000
     79      -4.6649      2.00000
     80      -4.6543      2.00000
     81      -4.6466      2.00000
     82      -4.6347      2.00000
     83      -4.6267      2.00000
     84      -4.6176      2.00000
     85      -4.5944      2.00000
     86      -4.5722      2.00000
     87      -4.5662      2.00000
     88      -4.5545      2.00000
     89      -4.5387      2.00000
     90      -4.5260      2.00000
     91      -4.4926      2.00000
     92      -4.4753      2.00000
     93      -4.4656      2.00000
     94      -4.4513      2.00000
     95      -4.4301      2.00000
     96      -4.4166      2.00000
     97      -4.3918      2.00000
     98      -4.3684      2.00000
     99      -4.3453      2.00000
    100      -4.3279      2.00000
    101      -4.3166      2.00000
    102      -4.3023      2.00000
    103      -4.2823      2.00000
    104      -4.2778      2.00000
    105      -4.2663      2.00000
    106      -4.2491      2.00000
    107      -4.2430      2.00000
    108      -4.2314      2.00000
    109      -4.2252      2.00000
    110      -4.2192      2.00000
    111      -4.2070      2.00000
    112      -4.1898      2.00000
    113      -4.1782      2.00000
    114      -4.1685      2.00000
    115      -4.1477      2.00000
    116      -4.1350      2.00000
    117      -4.1319      2.00000
    118      -4.1207      2.00000
    119      -4.1156      2.00000
    120      -4.0908      2.00000
    121      -4.0740      2.00000
    122      -4.0601      2.00000
    123      -4.0441      2.00000
    124      -4.0273      2.00000
    125      -4.0093      2.00000
    126      -3.9979      2.00000
    127      -3.9793      2.00000
    128      -3.9733      2.00000
    129      -3.9639      2.00000
    130      -3.9596      2.00000
    131      -3.9481      2.00000
    132      -3.9348      2.00000
    133      -3.9207      2.00000
    134      -3.9063      2.00000
    135      -3.8956      2.00000
    136      -3.8885      2.00000
    137      -3.8776      2.00000
    138      -3.8570      2.00000
    139      -3.8425      2.00000
    140      -3.8397      2.00000
    141      -3.8205      2.00000
    142      -3.8099      2.00000
    143      -3.7931      2.00000
    144      -3.7781      2.00000
    145      -3.7603      2.00000
    146      -3.7424      2.00000
    147      -3.7212      2.00000
    148      -3.7166      2.00000
    149      -3.7013      2.00000
    150      -3.6848      2.00000
    151      -3.6386      2.00000
    152      -3.6325      2.00000
    153      -3.6207      2.00000
    154      -3.6147      2.00000
    155      -3.5879      2.00000
    156      -3.5807      2.00000
    157      -3.5762      2.00000
    158      -3.5691      2.00000
    159      -3.5663      2.00000
    160      -3.5567      2.00000
    161      -3.5459      2.00000
    162      -3.5372      2.00000
    163      -3.5305      2.00000
    164      -3.5217      2.00000
    165      -3.5137      2.00000
    166      -3.5089      2.00000
    167      -3.5051      2.00000
    168      -3.4972      2.00000
    169      -3.4893      2.00000
    170      -3.4776      2.00000
    171      -3.4515      2.00000
    172      -3.4329      2.00000
    173      -3.4278      2.00000
    174      -3.4206      2.00000
    175      -3.4093      2.00000
    176      -3.4020      2.00000
    177      -3.3921      2.00000
    178      -3.3791      2.00000
    179      -3.3662      2.00000
    180      -3.3612      2.00000
    181      -3.3422      2.00000
    182      -3.3368      2.00000
    183      -3.3230      2.00000
    184      -3.3140      2.00000
    185      -3.3079      2.00000
    186      -3.2985      2.00000
    187      -3.2911      2.00000
    188      -3.2738      2.00000
    189      -3.2632      2.00000
    190      -3.2487      2.00000
    191      -3.2427      2.00000
    192      -3.2320      2.00000
    193      -3.2138      2.00000
    194      -3.1972      2.00000
    195      -3.1726      2.00000
    196      -3.1501      2.00000
    197      -3.1465      2.00000
    198      -3.1205      2.00000
    199      -3.1051      2.00000
    200      -3.0898      2.00000
    201      -3.0784      2.00000
    202      -3.0725      2.00000
    203      -3.0548      2.00000
    204      -3.0517      2.00000
    205      -3.0463      2.00000
    206      -3.0313      2.00000
    207      -3.0248      2.00000
    208      -3.0181      2.00000
    209      -3.0131      2.00000
    210      -3.0081      2.00000
    211      -2.9989      2.00000
    212      -2.9934      2.00000
    213      -2.9869      2.00000
    214      -2.9776      2.00000
    215      -2.9689      2.00000
    216      -2.9641      2.00000
    217      -2.9593      2.00000
    218      -2.9559      2.00000
    219      -2.9521      2.00000
    220      -2.9450      2.00000
    221      -2.9338      2.00000
    222      -2.9312      2.00000
    223      -2.9288      2.00000
    224      -2.9228      2.00000
    225      -2.9215      2.00000
    226      -2.9172      2.00000
    227      -2.9147      2.00000
    228      -2.9127      2.00000
    229      -2.9069      2.00000
    230      -2.9038      2.00000
    231      -2.8997      2.00000
    232      -2.8962      2.00000
    233      -2.8924      2.00000
    234      -2.8862      2.00000
    235      -2.8824      2.00000
    236      -2.8774      2.00000
    237      -2.8696      2.00000
    238      -2.8539      2.00000
    239      -2.8424      2.00000
    240      -2.8206      2.00000
    241      -2.8058      2.00000
    242      -2.7967      2.00000
    243      -2.7886      2.00000
    244      -2.7831      2.00000
    245      -2.7722      2.00000
    246      -2.7711      2.00000
    247      -2.7608      2.00000
    248      -2.7519      2.00000
    249      -2.7487      2.00000
    250      -2.7433      2.00000
    251      -2.7411      2.00000
    252      -2.7375      2.00000
    253      -2.7316      2.00000
    254      -2.7275      2.00000
    255      -2.7238      2.00000
    256      -2.7151      2.00000
    257      -2.7047      2.00000
    258      -2.7042      2.00000
    259      -2.6854      2.00000
    260      -2.6429      2.00000
    261      -2.5657      2.00000
    262      -2.4467      2.00000
    263      -2.3814      2.00000
    264      -2.3594      2.00000
    265      -2.2495      2.00000
    266      -2.0348      2.00000
    267      -1.8888      2.00000
    268      -1.8188      2.00000
    269      -1.6805      2.00000
    270      -1.5170      2.00015
    271      -1.4476      2.00455
    272      -1.4067      2.01971
    273      -1.3383      2.07073
    274      -1.3150      2.05350
    275      -1.2397      1.42810
    276      -1.1963      0.71574
    277      -1.0244     -0.02246
    278      -0.9510     -0.00131
    279      -0.9028     -0.00010
    280      -0.7958     -0.00000
    281      -0.3670     -0.00000
    282       0.1486     -0.00000
    283       0.4640     -0.00000
    284       0.5467     -0.00000
    285       0.6075     -0.00000
    286       0.8281     -0.00000
    287       0.9672     -0.00000
    288       1.0696     -0.00000
    289       1.1499     -0.00000
    290       1.1709     -0.00000
    291       1.1902     -0.00000
    292       1.2469     -0.00000
    293       1.2765     -0.00000
    294       1.3102     -0.00000
    295       1.3534     -0.00000
    296       1.4729     -0.00000
    297       1.5665      0.00000
    298       1.6146      0.00000
    299       1.6616      0.00000
    300       1.7469      0.00000
    301       1.8454      0.00000
    302       1.8708      0.00000
    303       2.1840      0.00000
    304       2.2217      0.00000
    305       2.4484      0.00000
    306       2.5541      0.00000
    307       2.7066      0.00000
    308       3.0254      0.00000
    309       3.3330      0.00000
    310       3.5913      0.00000
    311       3.6408      0.00000
    312       3.6790      0.00000
    313       3.8639      0.00000
    314       3.9526      0.00000
    315       3.9904      0.00000
    316       4.0475      0.00000
    317       4.0897      0.00000
    318       4.1811      0.00000
    319       4.2317      0.00000
    320       4.2658      0.00000
    321       4.2981      0.00000
    322       4.3351      0.00000
    323       4.3706      0.00000
    324       4.4338      0.00000
    325       4.4712      0.00000
    326       4.4911      0.00000
    327       4.5220      0.00000
    328       4.6358      0.00000

 k-point    13 :      -0.2000    0.4000    0.0000
  band No.  band energies     occupation 
      1     -24.8299      2.00000
      2     -23.3211      2.00000
      3     -10.7870      2.00000
      4      -9.7770      2.00000
      5      -9.3120      2.00000
      6      -9.0327      2.00000
      7      -8.6343      2.00000
      8      -8.5844      2.00000
      9      -8.4778      2.00000
     10      -8.3039      2.00000
     11      -7.6636      2.00000
     12      -7.4037      2.00000
     13      -7.0193      2.00000
     14      -6.8649      2.00000
     15      -6.6325      2.00000
     16      -6.5452      2.00000
     17      -6.4936      2.00000
     18      -6.4513      2.00000
     19      -6.2341      2.00000
     20      -6.2120      2.00000
     21      -6.1740      2.00000
     22      -6.1028      2.00000
     23      -6.0393      2.00000
     24      -5.9997      2.00000
     25      -5.9389      2.00000
     26      -5.8289      2.00000
     27      -5.7872      2.00000
     28      -5.7727      2.00000
     29      -5.7032      2.00000
     30      -5.6607      2.00000
     31      -5.6485      2.00000
     32      -5.6320      2.00000
     33      -5.5983      2.00000
     34      -5.5410      2.00000
     35      -5.5083      2.00000
     36      -5.4958      2.00000
     37      -5.4743      2.00000
     38      -5.4329      2.00000
     39      -5.4149      2.00000
     40      -5.4022      2.00000
     41      -5.3540      2.00000
     42      -5.3467      2.00000
     43      -5.3435      2.00000
     44      -5.3142      2.00000
     45      -5.2908      2.00000
     46      -5.2703      2.00000
     47      -5.2521      2.00000
     48      -5.2417      2.00000
     49      -5.2081      2.00000
     50      -5.1987      2.00000
     51      -5.1496      2.00000
     52      -5.1301      2.00000
     53      -5.0885      2.00000
     54      -5.0823      2.00000
     55      -5.0600      2.00000
     56      -5.0529      2.00000
     57      -5.0392      2.00000
     58      -5.0176      2.00000
     59      -5.0066      2.00000
     60      -4.9951      2.00000
     61      -4.9736      2.00000
     62      -4.9437      2.00000
     63      -4.8731      2.00000
     64      -4.8548      2.00000
     65      -4.8450      2.00000
     66      -4.8390      2.00000
     67      -4.8272      2.00000
     68      -4.8163      2.00000
     69      -4.8100      2.00000
     70      -4.7979      2.00000
     71      -4.7898      2.00000
     72      -4.7698      2.00000
     73      -4.7338      2.00000
     74      -4.7188      2.00000
     75      -4.7104      2.00000
     76      -4.7011      2.00000
     77      -4.6933      2.00000
     78      -4.6538      2.00000
     79      -4.6461      2.00000
     80      -4.6201      2.00000
     81      -4.6098      2.00000
     82      -4.5780      2.00000
     83      -4.5576      2.00000
     84      -4.5471      2.00000
     85      -4.5421      2.00000
     86      -4.5370      2.00000
     87      -4.5192      2.00000
     88      -4.5060      2.00000
     89      -4.4790      2.00000
     90      -4.4620      2.00000
     91      -4.4575      2.00000
     92      -4.4469      2.00000
     93      -4.4376      2.00000
     94      -4.4308      2.00000
     95      -4.4154      2.00000
     96      -4.4056      2.00000
     97      -4.3999      2.00000
     98      -4.3873      2.00000
     99      -4.3691      2.00000
    100      -4.3561      2.00000
    101      -4.3531      2.00000
    102      -4.3462      2.00000
    103      -4.3224      2.00000
    104      -4.3142      2.00000
    105      -4.2897      2.00000
    106      -4.2795      2.00000
    107      -4.2694      2.00000
    108      -4.2486      2.00000
    109      -4.2317      2.00000
    110      -4.2271      2.00000
    111      -4.2154      2.00000
    112      -4.1895      2.00000
    113      -4.1680      2.00000
    114      -4.1157      2.00000
    115      -4.1064      2.00000
    116      -4.0934      2.00000
    117      -4.0750      2.00000
    118      -4.0668      2.00000
    119      -4.0598      2.00000
    120      -4.0536      2.00000
    121      -4.0432      2.00000
    122      -4.0408      2.00000
    123      -4.0395      2.00000
    124      -4.0331      2.00000
    125      -4.0201      2.00000
    126      -4.0112      2.00000
    127      -3.9983      2.00000
    128      -3.9752      2.00000
    129      -3.9708      2.00000
    130      -3.9628      2.00000
    131      -3.9526      2.00000
    132      -3.9458      2.00000
    133      -3.9352      2.00000
    134      -3.9273      2.00000
    135      -3.9249      2.00000
    136      -3.9218      2.00000
    137      -3.9142      2.00000
    138      -3.9129      2.00000
    139      -3.8792      2.00000
    140      -3.8560      2.00000
    141      -3.8375      2.00000
    142      -3.8219      2.00000
    143      -3.8136      2.00000
    144      -3.7942      2.00000
    145      -3.7864      2.00000
    146      -3.7818      2.00000
    147      -3.7780      2.00000
    148      -3.7698      2.00000
    149      -3.7101      2.00000
    150      -3.6927      2.00000
    151      -3.6734      2.00000
    152      -3.6636      2.00000
    153      -3.6508      2.00000
    154      -3.6479      2.00000
    155      -3.6262      2.00000
    156      -3.6122      2.00000
    157      -3.5989      2.00000
    158      -3.5902      2.00000
    159      -3.5784      2.00000
    160      -3.5542      2.00000
    161      -3.5461      2.00000
    162      -3.5396      2.00000
    163      -3.5300      2.00000
    164      -3.5125      2.00000
    165      -3.4982      2.00000
    166      -3.4906      2.00000
    167      -3.4848      2.00000
    168      -3.4739      2.00000
    169      -3.4670      2.00000
    170      -3.4599      2.00000
    171      -3.4520      2.00000
    172      -3.4299      2.00000
    173      -3.4182      2.00000
    174      -3.4116      2.00000
    175      -3.3903      2.00000
    176      -3.3705      2.00000
    177      -3.3624      2.00000
    178      -3.3497      2.00000
    179      -3.3439      2.00000
    180      -3.3384      2.00000
    181      -3.3348      2.00000
    182      -3.3295      2.00000
    183      -3.3221      2.00000
    184      -3.3186      2.00000
    185      -3.3040      2.00000
    186      -3.2934      2.00000
    187      -3.2846      2.00000
    188      -3.2621      2.00000
    189      -3.2579      2.00000
    190      -3.2471      2.00000
    191      -3.2379      2.00000
    192      -3.2179      2.00000
    193      -3.1947      2.00000
    194      -3.1819      2.00000
    195      -3.1672      2.00000
    196      -3.1492      2.00000
    197      -3.1317      2.00000
    198      -3.1218      2.00000
    199      -3.1124      2.00000
    200      -3.0942      2.00000
    201      -3.0812      2.00000
    202      -3.0721      2.00000
    203      -3.0656      2.00000
    204      -3.0611      2.00000
    205      -3.0568      2.00000
    206      -3.0504      2.00000
    207      -3.0412      2.00000
    208      -3.0331      2.00000
    209      -3.0176      2.00000
    210      -3.0092      2.00000
    211      -2.9943      2.00000
    212      -2.9886      2.00000
    213      -2.9830      2.00000
    214      -2.9758      2.00000
    215      -2.9685      2.00000
    216      -2.9657      2.00000
    217      -2.9575      2.00000
    218      -2.9546      2.00000
    219      -2.9516      2.00000
    220      -2.9449      2.00000
    221      -2.9407      2.00000
    222      -2.9327      2.00000
    223      -2.9275      2.00000
    224      -2.9173      2.00000
    225      -2.9125      2.00000
    226      -2.9017      2.00000
    227      -2.8980      2.00000
    228      -2.8931      2.00000
    229      -2.8879      2.00000
    230      -2.8852      2.00000
    231      -2.8806      2.00000
    232      -2.8788      2.00000
    233      -2.8741      2.00000
    234      -2.8680      2.00000
    235      -2.8649      2.00000
    236      -2.8586      2.00000
    237      -2.8511      2.00000
    238      -2.8412      2.00000
    239      -2.8292      2.00000
    240      -2.8263      2.00000
    241      -2.8213      2.00000
    242      -2.8039      2.00000
    243      -2.7976      2.00000
    244      -2.7902      2.00000
    245      -2.7800      2.00000
    246      -2.7713      2.00000
    247      -2.7693      2.00000
    248      -2.7647      2.00000
    249      -2.7580      2.00000
    250      -2.7538      2.00000
    251      -2.7526      2.00000
    252      -2.7406      2.00000
    253      -2.7288      2.00000
    254      -2.7243      2.00000
    255      -2.7160      2.00000
    256      -2.7043      2.00000
    257      -2.6945      2.00000
    258      -2.6763      2.00000
    259      -2.6693      2.00000
    260      -2.6437      2.00000
    261      -2.4995      2.00000
    262      -2.4193      2.00000
    263      -2.3581      2.00000
    264      -2.3490      2.00000
    265      -2.3176      2.00000
    266      -2.2282      2.00000
    267      -2.0964      2.00000
    268      -2.0501      2.00000
    269      -1.8933      2.00000
    270      -1.7572      2.00000
    271      -1.6553      2.00000
    272      -1.4743      2.00140
    273      -1.2922      1.97384
    274      -1.1017     -0.06681
    275      -0.8195     -0.00000
    276      -0.7659     -0.00000
    277      -0.6173     -0.00000
    278      -0.6008     -0.00000
    279      -0.5846     -0.00000
    280      -0.4098     -0.00000
    281      -0.2931     -0.00000
    282      -0.1599     -0.00000
    283      -0.0888     -0.00000
    284      -0.0022     -0.00000
    285       0.1598     -0.00000
    286       0.4702     -0.00000
    287       0.6042     -0.00000
    288       0.7208     -0.00000
    289       1.0906     -0.00000
    290       1.1508     -0.00000
    291       1.2125     -0.00000
    292       1.3829     -0.00000
    293       1.4127     -0.00000
    294       1.4972     -0.00000
    295       1.5316      0.00000
    296       1.6230      0.00000
    297       1.7253      0.00000
    298       1.7669      0.00000
    299       1.8599      0.00000
    300       1.8795      0.00000
    301       2.0181      0.00000
    302       2.1061      0.00000
    303       2.1488      0.00000
    304       2.2628      0.00000
    305       2.3824      0.00000
    306       2.4954      0.00000
    307       2.5930      0.00000
    308       2.7869      0.00000
    309       3.1840      0.00000
    310       3.2310      0.00000
    311       3.5073      0.00000
    312       3.8499      0.00000
    313       3.8878      0.00000
    314       3.9539      0.00000
    315       3.9630      0.00000
    316       4.0096      0.00000
    317       4.0313      0.00000
    318       4.0918      0.00000
    319       4.1152      0.00000
    320       4.2080      0.00000
    321       4.2539      0.00000
    322       4.3009      0.00000
    323       4.3170      0.00000
    324       4.3794      0.00000
    325       4.4398      0.00000
    326       4.4953      0.00000
    327       4.5241      0.00000
    328       4.5827      0.00000


--------------------------------------------------------------------------------------------------------


 soft charge-density along one line, spin component           1
         0         1         2         3         4         5         6         7         8         9
 total charge-density along one line
 
 pseudopotential strength for first ion, spin component:           1
 10.297  13.695   0.001   0.001  -0.002  -0.003  -0.007   0.007
 13.695  18.214   0.001   0.002  -0.003  -0.005  -0.009   0.009
  0.001   0.001  -4.421  -0.002  -0.003   8.656   0.003   0.005
  0.001   0.002  -0.002  -4.431  -0.014   0.003   8.672   0.023
 -0.002  -0.003  -0.003  -0.014  -4.443   0.005   0.023   8.692
 -0.003  -0.005   8.656   0.003   0.005 -19.092  -0.004  -0.008
 -0.007  -0.009   0.003   8.672   0.023  -0.004 -19.116  -0.035
  0.007   0.009   0.005   0.023   8.692  -0.008  -0.035 -19.148
 total augmentation occupancy for first ion, spin component:           1
  9.839  -4.893   0.332   0.731  -0.284   0.059   0.129  -0.051
 -4.893   2.657  -0.210  -0.461   0.200  -0.034  -0.076   0.030
  0.332  -0.210   1.202   0.105   0.068   0.083   0.017   0.013
  0.731  -0.461   0.105   1.569   0.462   0.017   0.147   0.082
 -0.284   0.200   0.068   0.462   1.965   0.013   0.082   0.224
  0.059  -0.034   0.083   0.017   0.013   0.006   0.003   0.002
  0.129  -0.076   0.017   0.147   0.082   0.003   0.017   0.014
 -0.051   0.030   0.013   0.082   0.224   0.002   0.014   0.031


------------------------ aborting loop because EDIFF is reached ----------------------------------------


    CHARGE:  cpu time    1.4961: real time    1.4978
    FORLOC:  cpu time    0.0280: real time    0.0275
    FORNL :  cpu time    7.6285: real time    7.6477
    STRESS:  cpu time   22.4214: real time   22.4699
    FORCOR:  cpu time    0.1720: real time    0.1730
    FORHAR:  cpu time    0.0560: real time    0.0561
    MIXING:  cpu time    0.0080: real time    0.0064
    OFIELD:  cpu time    0.0000: real time    0.0002

  Hirshfeld charges:
            ion         q(e)     
   ------------------------------
      1     C           0.189
      2     O          -0.181
      3     O          -0.185
      4     H          -0.103
      5     Cu          0.022
      6     Cu          0.017
      7     Cu          0.051
      8     Cu          0.054
      9     Cu          0.015
     10     Cu          0.011
     11     Cu          0.020
     12     Cu          0.025
     13     Cu          0.025
     14     Cu          0.014
     15     Cu          0.039
     16     Cu          0.081
     17     Cu         -0.012
     18     Cu         -0.011
     19     Cu         -0.011
     20     Cu         -0.012
     21     Cu         -0.012
     22     Cu         -0.012
     23     Cu         -0.011
     24     Cu         -0.012
     25     Cu         -0.011
     26     Cu         -0.010
     27     Cu          0.003
     28     Cu         -0.008
     29     Cu         -0.011
     30     Cu         -0.012
     31     Cu         -0.012
     32     Cu         -0.013
     33     Cu         -0.011
     34     Cu         -0.013
     35     Cu         -0.011
     36     Cu         -0.010
     37     Cu         -0.011
     38     Cu         -0.011
     39     Cu         -0.010
     40     Cu         -0.010
     41     Cu          0.009
     42     Cu          0.014
     43     Cu          0.013
     44     Cu          0.015
     45     Cu          0.008
     46     Cu          0.009
     47     Cu          0.017
     48     Cu          0.014
     49     Cu          0.015
     50     Cu          0.017
     51     Cu          0.011
     52     Cu          0.016

  Atomic reference data used in the T-S method for vdW correction:
            C6at              R0at           ALPHAat      REFSTATE
            (au)              (au)            (au)                
   ---------------------------------------------------------------
   C          46.600          3.590         12.000         0
   O          15.600          3.194          5.400         0
   H           6.500          3.099          4.500         0
   Cu        253.000          3.761         42.000         0

  Tkatchenko/Scheffler method for vdW energy calculation
  ---------------------------------------------------------------------------------------------

  Parameters of vdW forcefield:
            C6ts              R0ts           ALPHAts        RELVOL
            (au)              (au)            (au)                
   ---------------------------------------------------------------
   C          36.650          3.450         10.642          0.887
   O          13.857          3.131          5.089          0.942
   O          13.920          3.134          5.101          0.945
   H           5.814          3.042          4.256          0.946
   Cu        268.152          3.797         43.239          1.030
   Cu        269.369          3.800         43.337          1.032
   Cu        265.006          3.790         42.985          1.023
   Cu        267.716          3.796         43.204          1.029
   Cu        270.533          3.803         43.431          1.034
   Cu        273.082          3.809         43.635          1.039
   Cu        268.064          3.797         43.232          1.029
   Cu        265.760          3.792         43.046          1.025
   Cu        267.461          3.796         43.184          1.028
   Cu        270.174          3.802         43.402          1.033
   Cu        264.841          3.789         42.971          1.023
   Cu        262.595          3.784         42.789          1.019
   Cu        292.119          3.852         45.130          1.075
   Cu        291.722          3.851         45.100          1.074
   Cu        290.280          3.848         44.988          1.071
   Cu        291.141          3.850         45.055          1.073
   Cu        292.443          3.852         45.155          1.075
   Cu        291.958          3.851         45.118          1.074
   Cu        290.279          3.848         44.988          1.071
   Cu        290.960          3.849         45.041          1.072
   Cu        291.337          3.850         45.070          1.073
   Cu        290.669          3.849         45.018          1.072
   Cu        288.277          3.843         44.832          1.067
   Cu        289.583          3.846         44.934          1.070
   Cu        291.886          3.851         45.112          1.074
   Cu        292.196          3.852         45.136          1.075
   Cu        292.341          3.852         45.147          1.075
   Cu        292.464          3.853         45.157          1.075
   Cu        292.676          3.853         45.173          1.076
   Cu        293.077          3.854         45.204          1.076
   Cu        292.044          3.852         45.124          1.074
   Cu        291.732          3.851         45.100          1.074
   Cu        292.074          3.852         45.127          1.074
   Cu        292.347          3.852         45.148          1.075
   Cu        291.631          3.851         45.093          1.074
   Cu        292.245          3.852         45.140          1.075
   Cu        273.168          3.809         43.642          1.039
   Cu        272.018          3.806         43.550          1.037
   Cu        270.918          3.804         43.462          1.035
   Cu        270.891          3.804         43.459          1.035
   Cu        274.311          3.812         43.733          1.041
   Cu        273.323          3.809         43.654          1.039
   Cu        270.826          3.803         43.454          1.035
   Cu        271.169          3.804         43.482          1.035
   Cu        271.089          3.804         43.475          1.035
   Cu        270.673          3.803         43.442          1.034
   Cu        270.775          3.803         43.450          1.035
   Cu        269.995          3.802         43.388          1.033

  IVDW =   2
  VDW_RADIUS =    50.000 A
  VDW_IDAMPF =  0
  VDW_S6 =     1.000
  VDW_SR =     0.940
  VDW_D =    20.000
  LVDW_ONECELL = F F F
  LVDW_SAMETYPE T T T T
  LVDW_EWALD = F

  Number of pair interactions contributing to vdW energy:  344280
  Edisp (eV):  -15.26268
    FORVDW:  cpu time   21.8294: real time   21.8864

  FORCE on cell =-STRESS in cart. coord.  units (eV):
  Direction    XX          YY          ZZ          XY          YZ          ZX
  --------------------------------------------------------------------------------------
  Alpha Z   832.74572   832.74572   832.74572
  Ewald  206798.96326208610.99647************    18.83100    64.85114   327.04401
  Hartree224038.32539225281.24868************     1.99194    38.72818   164.96815
  E(xc)   -3159.96077 -3158.83204 -3166.75612     0.02264     0.23870     0.66629
  Local  ************************448481.83046   -16.38147  -101.32948  -467.00337
  n-local -1105.12592 -1083.91359 -1119.57004     0.08207    -1.07215    -1.77525
  augment  4544.46950  4527.91234  4572.52681    -0.24864     0.35382    -0.82350
  Kinetic  4621.51103  4635.33733  4677.95541    -3.85030    -1.81602   -22.87397
  Fock        0.00000     0.00000     0.00000     0.00000     0.00000     0.00000
  vdW       -20.03731   -25.63969    -7.10985    -0.02323     0.05362    -0.04871
  -------------------------------------------------------------------------------------
  Total     -23.96116   -22.00824    -4.80579     0.42400     0.00781     0.15364
  in kB     -17.99056   -16.52426    -3.60829     0.31835     0.00586     0.11536
  external pressure =      -12.71 kB  Pullay stress =        0.00 kB


 VOLUME and BASIS-vectors are now :
 -----------------------------------------------------------------------------
  energy-cutoff  :      400.00
  volume of cell :     2133.90
      direct lattice vectors                 reciprocal lattice vectors
    10.638000000  0.000000000  0.000000000     0.094002632  0.000000000  0.000000000
     0.000000000 10.029602584  0.000000000     0.000000000  0.099704848  0.000000000
     0.000000000  0.000000000 20.000000000     0.000000000  0.000000000  0.050000000

  length of vectors
    10.638000000 10.029602584 20.000000000     0.094002632  0.099704848  0.050000000


 FORCES acting on ions
    electron-ion (+dipol)            ewald-force                    non-local-force                 convergence-correction
 -----------------------------------------------------------------------------------------------
   -.396E+02 0.405E+02 -.943E+03   0.415E+02 -.416E+02 0.941E+03   -.198E+01 0.101E+01 0.205E+01   0.111E-05 0.177E-05 0.407E-05
   -.192E+03 -.544E+02 -.154E+04   0.231E+03 0.659E+02 0.158E+04   -.392E+02 -.115E+02 -.420E+02   0.683E-05 0.280E-05 0.128E-04
   0.214E+03 0.900E+01 -.157E+04   -.263E+03 -.882E+01 0.156E+04   0.483E+02 -.193E+00 0.718E+01   -.387E-05 0.112E-05 -.509E-06
   -.371E+01 0.252E+02 -.273E+03   0.351E+01 -.258E+02 0.274E+03   0.187E+00 0.546E+00 -.554E+00   0.486E-06 -.297E-06 -.121E-05
   -.446E+02 -.760E+02 -.239E+04   0.446E+02 0.757E+02 0.239E+04   0.314E-01 0.291E+00 0.513E+01   -.603E-05 -.303E-05 -.164E-04
   -.224E+02 0.144E+02 -.245E+04   0.224E+02 -.142E+02 0.244E+04   -.727E-01 -.193E+00 0.507E+01   -.286E-05 0.457E-05 -.197E-04
   -.766E+02 0.125E+03 -.239E+04   0.765E+02 -.125E+03 0.238E+04   0.597E-01 0.565E+00 0.424E+01   -.358E-05 0.383E-05 -.159E-04
   -.134E+03 -.592E+02 -.225E+04   0.134E+03 0.596E+02 0.225E+04   -.118E+00 -.448E+00 0.372E+01   -.657E-05 -.690E-05 -.128E-04
   -.338E+01 -.198E+02 -.245E+04   0.346E+01 0.198E+02 0.244E+04   -.786E-01 -.217E-01 0.497E+01   0.441E-05 0.688E-05 -.206E-04
   -.264E+01 0.342E+01 -.247E+04   0.263E+01 -.343E+01 0.246E+04   0.140E-01 0.647E-02 0.476E+01   0.205E-05 -.399E-05 -.198E-04
   -.587E+01 0.215E+02 -.244E+04   0.582E+01 -.216E+02 0.244E+04   0.542E-01 0.383E-01 0.522E+01   -.121E-05 -.430E-05 -.181E-04
   -.560E+01 -.513E+01 -.243E+04   0.561E+01 0.515E+01 0.242E+04   -.730E-02 -.237E-01 0.537E+01   0.301E-05 0.150E-05 -.171E-04
   0.475E+02 -.690E+02 -.239E+04   -.478E+02 0.695E+02 0.238E+04   0.254E+00 -.460E+00 0.540E+01   0.147E-05 -.274E-07 -.198E-04
   0.246E+02 0.103E+02 -.244E+04   -.248E+02 -.102E+02 0.244E+04   0.138E+00 -.949E-02 0.491E+01   0.427E-06 -.588E-05 -.185E-04
   0.660E+02 0.803E+02 -.235E+04   -.664E+02 -.813E+02 0.234E+04   0.423E+00 0.105E+01 0.607E+01   0.469E-05 0.229E-05 -.200E-04
   0.163E+03 -.350E+02 -.227E+04   -.164E+03 0.355E+02 0.226E+04   0.103E+01 -.503E+00 0.712E+01   0.469E-05 0.290E-05 -.177E-04
   -.191E+02 -.105E+02 -.937E+03   0.191E+02 0.105E+02 0.939E+03   -.366E-01 -.387E-01 -.165E+01   0.198E-05 0.292E-05 -.127E-04
   -.237E+02 0.195E+02 -.960E+03   0.235E+02 -.193E+02 0.962E+03   0.134E+00 -.218E+00 -.194E+01   -.299E-05 -.172E-05 -.113E-04
   -.351E+02 0.152E+02 -.884E+03   0.349E+02 -.151E+02 0.886E+03   0.243E+00 -.681E-01 -.167E+01   -.731E-05 -.458E-05 -.839E-05
   -.409E+02 -.244E+02 -.916E+03   0.406E+02 0.240E+02 0.919E+03   0.296E+00 0.362E+00 -.210E+01   -.247E-05 0.342E-05 -.120E-04
   0.181E+02 -.857E+01 -.949E+03   -.181E+02 0.858E+01 0.951E+03   0.843E-01 -.478E-02 -.153E+01   -.806E-06 -.319E-06 -.144E-04
   0.206E+02 0.168E+02 -.933E+03   -.207E+02 -.168E+02 0.934E+03   0.134E+00 0.745E-01 -.162E+01   -.123E-05 -.720E-05 -.136E-04
   0.401E+02 0.124E+02 -.923E+03   -.400E+02 -.122E+02 0.925E+03   -.944E-01 -.157E+00 -.203E+01   0.408E-05 0.159E-05 -.116E-04
   0.373E+02 -.216E+02 -.944E+03   -.371E+02 0.214E+02 0.946E+03   -.144E+00 0.149E+00 -.201E+01   0.427E-05 0.589E-05 -.122E-04
   0.131E+01 -.227E+02 -.911E+03   -.126E+01 0.228E+02 0.913E+03   -.514E-01 -.826E-01 -.181E+01   -.124E-05 -.127E-05 -.889E-05
   -.847E+00 0.393E+02 -.899E+03   0.942E+00 -.391E+02 0.901E+03   -.101E+00 -.187E+00 -.194E+01   0.482E-05 0.155E-05 -.903E-05
   -.114E-01 0.293E+02 -.743E+03   -.611E+00 -.294E+02 0.743E+03   0.624E+00 0.942E-01 0.117E+00   0.319E-05 0.154E-07 -.539E-05
   0.286E+01 -.464E+02 -.808E+03   -.273E+01 0.462E+02 0.810E+03   -.139E+00 0.183E+00 -.162E+01   -.158E-05 -.431E-07 -.733E-05
   -.152E+02 -.145E+02 0.110E+04   0.152E+02 0.148E+02 -.110E+04   -.381E-01 -.234E+00 0.198E+01   -.268E-05 0.811E-06 0.101E-04
   -.124E+02 0.132E-01 0.108E+04   0.124E+02 -.183E+00 -.108E+04   -.688E-01 0.169E+00 0.179E+01   -.190E-07 0.166E-05 0.143E-04
   -.191E+02 0.206E+02 0.108E+04   0.192E+02 -.206E+02 -.108E+04   -.642E-01 -.563E-01 0.137E+01   -.208E-05 -.296E-05 0.143E-04
   -.219E+02 -.532E+01 0.110E+04   0.219E+02 0.520E+01 -.110E+04   0.186E-02 0.119E+00 0.121E+01   -.425E-05 0.596E-06 0.119E-04
   -.240E+01 -.410E+01 0.107E+04   0.243E+01 0.417E+01 -.107E+04   -.233E-01 -.679E-01 0.153E+01   0.554E-05 0.414E-05 0.101E-04
   0.200E+01 0.146E+01 0.107E+04   -.194E+01 -.153E+01 -.107E+04   -.634E-01 0.705E-01 0.149E+01   0.483E-05 -.377E-05 0.124E-04
   0.454E+00 0.736E+01 0.107E+04   -.462E+00 -.745E+01 -.108E+04   0.723E-02 0.945E-01 0.170E+01   -.493E-06 -.283E-05 0.913E-05
   -.426E+01 -.482E+01 0.108E+04   0.433E+01 0.491E+01 -.108E+04   -.696E-01 -.931E-01 0.184E+01   0.127E-05 0.251E-05 0.769E-05
   0.172E+02 -.116E+02 0.110E+04   -.173E+02 0.116E+02 -.110E+04   0.138E+00 -.957E-01 0.187E+01   -.272E-05 0.363E-06 0.117E-04
   0.101E+02 0.348E+01 0.108E+04   -.102E+02 -.358E+01 -.108E+04   0.548E-01 0.963E-01 0.165E+01   -.448E-05 -.279E-05 0.113E-04
   0.209E+02 0.160E+02 0.111E+04   -.210E+02 -.161E+02 -.111E+04   0.689E-01 0.891E-01 0.198E+01   0.200E-05 -.748E-07 0.901E-05
   0.285E+02 -.831E+01 0.106E+04   -.284E+02 0.840E+01 -.106E+04   -.299E-01 -.941E-01 0.141E+01   0.249E-05 0.257E-05 0.117E-04
   -.768E+01 -.171E+01 0.256E+04   0.804E+01 0.178E+01 -.256E+04   -.314E+00 -.748E-01 -.489E+01   0.144E-05 -.189E-05 0.199E-04
   -.513E+01 0.212E+01 0.256E+04   0.508E+01 -.218E+01 -.256E+04   0.471E-01 0.554E-01 -.522E+01   -.134E-05 -.171E-06 0.224E-04
   -.833E+01 0.265E+01 0.258E+04   0.826E+01 -.263E+01 -.257E+04   0.585E-01 -.993E-02 -.512E+01   -.407E-06 -.600E-06 0.180E-04
   -.102E+02 -.291E+01 0.257E+04   0.101E+02 0.288E+01 -.257E+04   0.123E+00 0.203E-01 -.533E+01   -.307E-06 0.263E-05 0.168E-04
   0.851E+01 -.313E+00 0.256E+04   -.855E+01 0.356E+00 -.256E+04   -.182E-01 -.194E-01 -.481E+01   -.901E-07 -.118E-05 0.216E-04
   0.810E+01 0.437E+01 0.257E+04   -.814E+01 -.451E+01 -.256E+04   0.109E-01 0.973E-01 -.492E+01   0.524E-06 -.423E-05 0.177E-04
   0.482E+01 -.397E+01 0.257E+04   -.476E+01 0.406E+01 -.257E+04   -.410E-01 -.548E-01 -.541E+01   0.183E-05 -.859E-06 0.145E-04
   0.403E+01 -.194E+00 0.257E+04   -.400E+01 0.208E+00 -.256E+04   0.782E-02 -.233E-01 -.524E+01   0.721E-06 0.620E-05 0.166E-04
   0.577E+00 -.392E+01 0.258E+04   -.718E+00 0.394E+01 -.257E+04   0.132E+00 -.128E-01 -.520E+01   -.180E-05 -.424E-05 0.188E-04
   -.280E+01 0.590E+01 0.258E+04   0.286E+01 -.595E+01 -.257E+04   -.278E-01 0.434E-01 -.538E+01   0.180E-06 0.148E-05 0.211E-04
   0.270E+01 0.104E+00 0.260E+04   -.255E+01 -.616E-01 -.260E+04   -.145E+00 -.149E-02 -.492E+01   -.160E-05 -.263E-07 0.200E-04
   0.579E+01 -.218E+01 0.259E+04   -.572E+01 0.215E+01 -.259E+04   -.996E-01 -.249E-01 -.538E+01   -.985E-06 0.272E-05 0.186E-04
 -----------------------------------------------------------------------------------------------
   -.961E+01 0.971E+01 0.331E+02   0.581E-12 0.151E-12 -.227E-11   0.961E+01 -.970E+01 -.331E+02   0.338E-05 0.354E-05 0.315E-04
 
 
 POSITION                                       TOTAL-FORCE (eV/Angst)
 -----------------------------------------------------------------------------------
      9.19559      7.22633      6.03345         0.000394     -0.000002     -0.000338
      9.98321      7.46810      6.90124         0.000566      0.000639      0.000234
      8.01789      7.24449      5.68287        -0.000296      0.000274     -0.000001
     10.02850      6.39461      4.87219         0.000343      0.000013     -0.000369
     10.63373      0.00128      3.72664        -0.000084      0.000216     -0.000034
      0.00035      2.51798      3.74161         0.000018      0.000002      0.000044
     10.60488      5.05366      3.79280        -0.000179      0.000307      0.000056
     10.63241      7.51253      3.75697        -0.000141     -0.000312      0.000229
      3.53745     10.02763      3.73451        -0.000038      0.000025     -0.000160
      3.53157      2.50512      3.74416         0.000073      0.000055     -0.000153
      3.54695      5.01306      3.73122         0.000013      0.000044      0.000073
      3.53917      7.52229      3.72610         0.000042      0.000144      0.000036
      7.10130      0.01470      3.71539        -0.000018      0.000026      0.000098
      7.08934      2.49867      3.72800        -0.000068      0.000140     -0.000083
      7.08353      4.97442      3.69473         0.000030      0.000181      0.000008
      7.11956      7.51012      3.81249         0.000001      0.000121     -0.000041
      1.77149      1.25913      2.56631        -0.000022      0.000083     -0.000099
      1.75230      3.77503      2.58777         0.000024      0.000113     -0.000031
      1.78355      6.26441      2.54547         0.000063     -0.000027      0.000117
      1.75856      8.77041      2.56953         0.000044      0.000186     -0.000105
      5.30600      1.24998      2.57410         0.000018      0.000037     -0.000092
      5.30023      3.74685      2.56289         0.000042      0.000247      0.000060
      5.32757      6.27187      2.57386         0.000013      0.000158     -0.000009
      5.33444      8.76832      2.58870         0.000116      0.000005      0.000005
      8.87289      1.25957      2.55818        -0.000024      0.000010      0.000018
      8.87720      3.75456      2.55739        -0.000064      0.000082     -0.000022
      8.84815      6.25601      2.49737        -0.000007      0.000050     -0.000015
      8.86791      8.78398      2.53180        -0.000133      0.000042     -0.000123
      0.00445      0.00339      1.16569        -0.000026      0.000162      0.000022
      0.00395      2.50650      1.16730        -0.000033      0.000073     -0.000014
      0.00581      5.01458      1.18754         0.000008      0.000114      0.000028
      0.00390      7.52148      1.18527         0.000026      0.000016      0.000007
      3.54696     10.02815      1.17161        -0.000040     -0.000032     -0.000035
      3.53890      2.50682      1.16351         0.000028      0.000008      0.000061
      3.54993      5.01141      1.16981        -0.000034     -0.000014     -0.000038
      3.55157      7.52522      1.17354        -0.000055     -0.000012      0.000114
      7.08559      0.00402      1.16532         0.000042     -0.000013      0.000077
      7.08763      2.50457      1.16486        -0.000010      0.000062      0.000054
      7.08387      5.00946      1.16436        -0.000007     -0.000037     -0.000057
      7.08601      7.52495      1.22027        -0.000024      0.000023     -0.000052
      1.77300      1.25370      0.00000         0.039786     -0.001038     -0.004568
      1.77300      3.76110      0.00000        -0.003390     -0.000380      0.021423
      1.77300      6.26850      0.00000        -0.018823      0.004347     -0.012922
      1.77300      8.77590      0.00000         0.010155     -0.005536      0.002874
      5.31900      1.25370      0.00000        -0.051488      0.024116      0.002808
      5.31900      3.76110      0.00000        -0.028469     -0.050136     -0.037691
      5.31900      6.26850      0.00000         0.020447      0.032839      0.027161
      5.31900      8.77590      0.00000         0.030922     -0.009274      0.046302
      8.86500      1.25370      0.00000        -0.008764      0.011398      0.025118
      8.86500      3.76110      0.00000         0.032056      0.002703      0.012391
      8.86500      6.26850      0.00000         0.005517      0.040904     -0.070650
      8.86500      8.77590      0.00000        -0.028549     -0.053153     -0.011715
 -----------------------------------------------------------------------------------
    total drift:                               -0.001134      0.001630     -0.001663


--------------------------------------------------------------------------------------------------------


  FREE ENERGIE OF THE ION-ELECTRON SYSTEM (eV)
  ---------------------------------------------------
  free  energy   TOTEN  =      -199.25329364 eV

  energy  without entropy=     -199.25254038  energy(sigma->0) =     -199.25304255
 


--------------------------------------------------------------------------------------------------------


    POTLOK:  cpu time    0.1640: real time    0.1662


--------------------------------------------------------------------------------------------------------


 stress matrix after NEB project (eV)
    -23.96116      0.42400      0.15364
      0.42400    -22.00824      0.00781
      0.15364      0.00781     -4.80579
  FORCES: max atom, RMS     0.000885    0.000189
  FORCE total and by dimension    0.001362    0.000639
  Stress total and by dimension   32.893798   23.961155
 Finite differences:
   Step               POTIM =   1.000000000000000E-002
   Degrees of freedom DOF   =           30
    WAVPRE:  cpu time    0.0480: real time    0.0454
 FEWALD executed in parallel
    FEWALD:  cpu time    0.0000: real time    0.0014

 real space projection operators:
  total allocation   :      34047.40 KBytes
  max/ min on nodes  :       1679.15        818.59

    ORTHCH:  cpu time    3.7282: real time    3.7443
     LOOP+:  cpu time 1110.0654: real time 1113.5608


----------------------------------------- Iteration    2(   1)  ---------------------------------------


    POTLOK:  cpu time    0.1520: real time    0.1511
    SETDIJ:  cpu time    0.0080: real time    0.0109
     EDDAV:  cpu time   37.4823: real time   37.5997
       DOS:  cpu time    0.0080: real time    0.0087
    CHARGE:  cpu time    1.5161: real time    1.5206
    MIXING:  cpu time    0.0040: real time    0.0022
    --------------------------------------------
      LOOP:  cpu time   39.1744: real time   39.2988

 eigenvalue-minimisations  :  9032
 total energy-change (2. order) : 0.1901322E-01  (-0.8840920E-01)
 number of electron     545.0000223 magnetization 
 augmentation part      338.5199993 magnetization 

  free energy =  -0.183971597537E+03  energy without entropy=  -0.183970939806E+03


--------------------------------------------------------------------------------------------------------


----------------------------------------- Iteration    2(   2)  ---------------------------------------


    POTLOK:  cpu time    0.1520: real time    0.1498
    SETDIJ:  cpu time    0.0080: real time    0.0086
    EDDIAG:  cpu time    6.8844: real time    6.9112
  RMM-DIIS:  cpu time   22.9254: real time   22.9716
    ORTHCH:  cpu time    1.5481: real time    1.5559
       DOS:  cpu time    0.0040: real time    0.0074
    CHARGE:  cpu time    1.5161: real time    1.5159
    MIXING:  cpu time    0.0000: real time    0.0023
    --------------------------------------------
      LOOP:  cpu time   33.0381: real time   33.1352

 eigenvalue-minimisations  : 11541
 total energy-change (2. order) :-0.4033088E-02  (-0.5743407E-02)
 number of electron     545.0000223 magnetization 
 augmentation part      338.5260976 magnetization 

 eigenvalues of (default mixing * dielectric matrix)
  average eigenvalue GAMMA=   0.7761
  0.7761

  free energy =  -0.183975630625E+03  energy without entropy=  -0.183975066589E+03


--------------------------------------------------------------------------------------------------------


----------------------------------------- Iteration    2(   3)  ---------------------------------------


    POTLOK:  cpu time    0.1520: real time    0.1516
    SETDIJ:  cpu time    0.0080: real time    0.0085
    EDDIAG:  cpu time    7.3005: real time    7.3457
  RMM-DIIS:  cpu time   21.0533: real time   21.0969
    ORTHCH:  cpu time    1.4761: real time    1.4903
       DOS:  cpu time    0.0080: real time    0.0064
    CHARGE:  cpu time    1.3841: real time    1.3898
    MIXING:  cpu time    0.0040: real time    0.0024
    --------------------------------------------
      LOOP:  cpu time   31.3900: real time   31.5028

 eigenvalue-minimisations  : 10555
 total energy-change (2. order) : 0.9819181E-03  (-0.3358353E-03)
 number of electron     545.0000223 magnetization 
 augmentation part      338.5213431 magnetization 

 eigenvalues of (default mixing * dielectric matrix)
  average eigenvalue GAMMA=   1.5764
  0.6924  2.4604

  free energy =  -0.183974648707E+03  energy without entropy=  -0.183974053116E+03


--------------------------------------------------------------------------------------------------------


----------------------------------------- Iteration    2(   4)  ---------------------------------------


    POTLOK:  cpu time    0.1640: real time    0.1645
    SETDIJ:  cpu time    0.0120: real time    0.0091
    EDDIAG:  cpu time    7.2925: real time    7.3199
  RMM-DIIS:  cpu time   18.3131: real time   18.3528
    ORTHCH:  cpu time    1.5441: real time    1.5514
       DOS:  cpu time    0.0080: real time    0.0067
    CHARGE:  cpu time    1.5521: real time    1.5575
    MIXING:  cpu time    0.0040: real time    0.0026
    --------------------------------------------
      LOOP:  cpu time   28.8898: real time   28.9757

 eigenvalue-minimisations  :  9070
 total energy-change (2. order) : 0.2592185E-03  (-0.2743077E-03)
 number of electron     545.0000223 magnetization 
 augmentation part      338.5226772 magnetization 

 eigenvalues of (default mixing * dielectric matrix)
  average eigenvalue GAMMA=   1.2409
  2.5328  0.5949  0.5949

  free energy =  -0.183974389489E+03  energy without entropy=  -0.183973827964E+03


--------------------------------------------------------------------------------------------------------


----------------------------------------- Iteration    2(   5)  ---------------------------------------


    POTLOK:  cpu time    0.1520: real time    0.1510
    SETDIJ:  cpu time    0.0080: real time    0.0085
    EDDIAG:  cpu time    7.1404: real time    7.1649
  RMM-DIIS:  cpu time   17.6651: real time   17.7246
    ORTHCH:  cpu time    1.5081: real time    1.5384
       DOS:  cpu time    0.0080: real time    0.0062
    CHARGE:  cpu time    1.3001: real time    1.3037
    MIXING:  cpu time    0.0000: real time    0.0025
    --------------------------------------------
      LOOP:  cpu time   27.7817: real time   27.9120

 eigenvalue-minimisations  :  8696
 total energy-change (2. order) : 0.1577258E-03  (-0.6802351E-04)
 number of electron     545.0000223 magnetization 
 augmentation part      338.5217363 magnetization 

 eigenvalues of (default mixing * dielectric matrix)
  average eigenvalue GAMMA=   1.1118
  2.3499  0.8409  0.8409  0.4154

  free energy =  -0.183974231763E+03  energy without entropy=  -0.183973651782E+03


--------------------------------------------------------------------------------------------------------


----------------------------------------- Iteration    2(   6)  ---------------------------------------


    POTLOK:  cpu time    0.1480: real time    0.1477
    SETDIJ:  cpu time    0.0080: real time    0.0087
    EDDIAG:  cpu time    7.2885: real time    7.3152
  RMM-DIIS:  cpu time   18.6932: real time   18.7330
    ORTHCH:  cpu time    1.5481: real time    1.5541
       DOS:  cpu time    0.0040: real time    0.0071
    CHARGE:  cpu time    1.4881: real time    1.4890
    MIXING:  cpu time    0.0040: real time    0.0027
    --------------------------------------------
      LOOP:  cpu time   29.1858: real time   29.2670

 eigenvalue-minimisations  :  9242
 total energy-change (2. order) : 0.2969059E-04  (-0.1945667E-04)
 number of electron     545.0000223 magnetization 
 augmentation part      338.5212374 magnetization 

 eigenvalues of (default mixing * dielectric matrix)
  average eigenvalue GAMMA=   1.0532
  2.3636  0.8901  0.8901  0.7037  0.4187

  free energy =  -0.183974202072E+03  energy without entropy=  -0.183973631749E+03


--------------------------------------------------------------------------------------------------------


----------------------------------------- Iteration    2(   7)  ---------------------------------------


    POTLOK:  cpu time    0.1600: real time    0.1590
    SETDIJ:  cpu time    0.0080: real time    0.0083
    EDDIAG:  cpu time    7.2365: real time    7.2642
  RMM-DIIS:  cpu time   17.9571: real time   17.9941
    ORTHCH:  cpu time    1.5481: real time    1.5575
       DOS:  cpu time    0.0080: real time    0.0067
    CHARGE:  cpu time    1.3281: real time    1.3320
    MIXING:  cpu time    0.0040: real time    0.0027
    --------------------------------------------
      LOOP:  cpu time   28.2498: real time   28.3360

 eigenvalue-minimisations  :  8894
 total energy-change (2. order) :-0.1290941E-04  (-0.2509086E-05)
 number of electron     545.0000223 magnetization 
 augmentation part      338.5222605 magnetization 

 eigenvalues of (default mixing * dielectric matrix)
  average eigenvalue GAMMA=   1.1208
  2.4887  1.4933  0.9473  0.9473  0.4439  0.4041

  free energy =  -0.183974214982E+03  energy without entropy=  -0.183973644700E+03


--------------------------------------------------------------------------------------------------------


----------------------------------------- Iteration    2(   8)  ---------------------------------------


    POTLOK:  cpu time    0.1480: real time    0.1481
    SETDIJ:  cpu time    0.0120: real time    0.0083
    EDDIAG:  cpu time    7.1724: real time    7.1988
WARNING in EDDRMM: call to ZHEGV failed, returncode =   8  4  3
  RMM-DIIS:  cpu time   18.1091: real time   18.1497
    ORTHCH:  cpu time    1.5721: real time    1.5786
       DOS:  cpu time    0.0040: real time    0.0067
    CHARGE:  cpu time    1.5121: real time    1.5151
    MIXING:  cpu time    0.0040: real time    0.0029
    --------------------------------------------
      LOOP:  cpu time   28.5338: real time   28.6180

 eigenvalue-minimisations  :  9001
 total energy-change (2. order) :-0.1823984E-04  (-0.9133796E-06)
 number of electron     545.0000223 magnetization 
 augmentation part      338.5225677 magnetization 

 eigenvalues of (default mixing * dielectric matrix)
  average eigenvalue GAMMA=   1.1733
  2.6585  2.0382  0.9129  0.9129  0.8670  0.4370  0.3864

  free energy =  -0.183974233222E+03  energy without entropy=  -0.183973665114E+03


--------------------------------------------------------------------------------------------------------


----------------------------------------- Iteration    2(   9)  ---------------------------------------


    POTLOK:  cpu time    0.1520: real time    0.1495
    SETDIJ:  cpu time    0.0080: real time    0.0089
    EDDIAG:  cpu time    7.2765: real time    7.3022
  RMM-DIIS:  cpu time   19.6092: real time   19.6485
    ORTHCH:  cpu time    1.5321: real time    1.5436
       DOS:  cpu time    0.0040: real time    0.0064
    CHARGE:  cpu time    1.3081: real time    1.3090
    MIXING:  cpu time    0.0000: real time    0.0028
    --------------------------------------------
      LOOP:  cpu time   29.8939: real time   29.9822

 eigenvalue-minimisations  :  9695
 total energy-change (2. order) :-0.1802130E-04  (-0.3992170E-06)
 number of electron     545.0000223 magnetization 
 augmentation part      338.5217275 magnetization 

 eigenvalues of (default mixing * dielectric matrix)
  average eigenvalue GAMMA=   1.1346
  2.6635  2.1701  0.9612  0.8856  0.8856  0.6903  0.4336  0.3871

  free energy =  -0.183974251243E+03  energy without entropy=  -0.183973681051E+03


--------------------------------------------------------------------------------------------------------


----------------------------------------- Iteration    2(  10)  ---------------------------------------


    POTLOK:  cpu time    0.1480: real time    0.1481
    SETDIJ:  cpu time    0.0080: real time    0.0086
    EDDIAG:  cpu time    7.2765: real time    7.3029
  RMM-DIIS:  cpu time   18.4852: real time   18.5223
    ORTHCH:  cpu time    1.5401: real time    1.5769
       DOS:  cpu time    0.0080: real time    0.0072
    CHARGE:  cpu time    1.5081: real time    1.5103
    MIXING:  cpu time    0.0000: real time    0.0030
    --------------------------------------------
      LOOP:  cpu time   28.9778: real time   29.0891

 eigenvalue-minimisations  :  9174
 total energy-change (2. order) :-0.9983109E-05  (-0.1221028E-06)
 number of electron     545.0000223 magnetization 
 augmentation part      338.5221027 magnetization 

 eigenvalues of (default mixing * dielectric matrix)
  average eigenvalue GAMMA=   1.1573
  2.6616  2.3729  1.2097  0.9359  0.9359  0.9738  0.3858  0.4320  0.5080

  free energy =  -0.183974261226E+03  energy without entropy=  -0.183973692048E+03


--------------------------------------------------------------------------------------------------------


----------------------------------------- Iteration    2(  11)  ---------------------------------------


    POTLOK:  cpu time    0.1520: real time    0.1509
    SETDIJ:  cpu time    0.0080: real time    0.0086
    EDDIAG:  cpu time    7.3045: real time    7.3340
  RMM-DIIS:  cpu time   17.5691: real time   17.6039
    ORTHCH:  cpu time    1.5961: real time    1.6089
       DOS:  cpu time    0.0040: real time    0.0064
    CHARGE:  cpu time    1.4641: real time    1.4662
    MIXING:  cpu time    0.0040: real time    0.0030
    --------------------------------------------
      LOOP:  cpu time   28.1098: real time   28.1930

 eigenvalue-minimisations  :  8620
 total energy-change (2. order) :-0.1621697E-04  (-0.1379223E-06)
 number of electron     545.0000223 magnetization 
 augmentation part      338.5222652 magnetization 

 eigenvalues of (default mixing * dielectric matrix)
  average eigenvalue GAMMA=   1.2406
  3.2421  2.5324  1.8954  1.0183  0.8915  0.8915  0.6695  0.3860  0.4333  0.4455

  free energy =  -0.183974277443E+03  energy without entropy=  -0.183973708419E+03


--------------------------------------------------------------------------------------------------------


----------------------------------------- Iteration    2(  12)  ---------------------------------------


    POTLOK:  cpu time    0.1480: real time    0.1486
    SETDIJ:  cpu time    0.0080: real time    0.0085
    EDDIAG:  cpu time    7.0884: real time    7.1153
  RMM-DIIS:  cpu time   17.3491: real time   17.3873
    ORTHCH:  cpu time    1.5681: real time    1.5763
       DOS:  cpu time    0.0080: real time    0.0071
    CHARGE:  cpu time    1.6241: real time    1.6266
    MIXING:  cpu time    0.0000: real time    0.0032
    --------------------------------------------
      LOOP:  cpu time   27.7977: real time   27.8829

 eigenvalue-minimisations  :  8575
 total energy-change (2. order) :-0.1414545E-04  (-0.1203618E-06)
 number of electron     545.0000223 magnetization 
 augmentation part      338.5220502 magnetization 

 eigenvalues of (default mixing * dielectric matrix)
  average eigenvalue GAMMA=   1.2546
  3.5558  2.4651  2.0394  0.9426  0.9426  0.9896  0.9276  0.6731  0.3861  0.4297
  0.4487

  free energy =  -0.183974291588E+03  energy without entropy=  -0.183973721899E+03


--------------------------------------------------------------------------------------------------------


----------------------------------------- Iteration    2(  13)  ---------------------------------------


    POTLOK:  cpu time    0.1520: real time    0.1515
    SETDIJ:  cpu time    0.0080: real time    0.0087
    EDDIAG:  cpu time    7.2565: real time    7.2837
  RMM-DIIS:  cpu time   17.3211: real time   17.3569
    ORTHCH:  cpu time    1.5281: real time    1.5344
       DOS:  cpu time    0.0040: real time    0.0065
    CHARGE:  cpu time    1.5521: real time    1.5548
    MIXING:  cpu time    0.0040: real time    0.0045
    --------------------------------------------
      LOOP:  cpu time   27.8297: real time   27.9131

 eigenvalue-minimisations  :  8553
 total energy-change (2. order) :-0.7480223E-05  (-0.4894237E-07)
 number of electron     545.0000223 magnetization 
 augmentation part      338.5220079 magnetization 

 eigenvalues of (default mixing * dielectric matrix)
  average eigenvalue GAMMA=   1.2667
  3.7631  2.4396  2.0160  1.4198  1.0593  0.9208  0.9208  0.6985  0.6985  0.3859
  0.4294  0.4483

  free energy =  -0.183974299069E+03  energy without entropy=  -0.183973729214E+03


--------------------------------------------------------------------------------------------------------


----------------------------------------- Iteration    2(  14)  ---------------------------------------


    POTLOK:  cpu time    0.1520: real time    0.1518
    SETDIJ:  cpu time    0.0080: real time    0.0089
    EDDIAG:  cpu time    6.9084: real time    6.9371
  RMM-DIIS:  cpu time   16.2610: real time   16.2994
    ORTHCH:  cpu time    1.5001: real time    1.5099
       DOS:  cpu time    0.0080: real time    0.0064
    CHARGE:  cpu time    1.3161: real time    1.3210
    MIXING:  cpu time    0.0040: real time    0.0034
    --------------------------------------------
      LOOP:  cpu time   26.1656: real time   26.2504

 eigenvalue-minimisations  :  7848
 total energy-change (2. order) :-0.6225469E-05  (-0.3270398E-07)
 number of electron     545.0000223 magnetization 
 augmentation part      338.5220362 magnetization 

 eigenvalues of (default mixing * dielectric matrix)
  average eigenvalue GAMMA=   1.4092
  5.0474  2.6483  2.2139  2.2139  0.9428  0.9428  1.0231  0.8726  0.6856  0.3859
  0.4293  0.4435  0.4711

  free energy =  -0.183974305294E+03  energy without entropy=  -0.183973735441E+03


--------------------------------------------------------------------------------------------------------


----------------------------------------- Iteration    2(  15)  ---------------------------------------


    POTLOK:  cpu time    0.1480: real time    0.1480
    SETDIJ:  cpu time    0.0080: real time    0.0087
    EDDIAG:  cpu time    6.7124: real time    6.7378
  RMM-DIIS:  cpu time   16.6170: real time   16.6535
    ORTHCH:  cpu time    1.4801: real time    1.4943
       DOS:  cpu time    0.0080: real time    0.0065
    CHARGE:  cpu time    1.5481: real time    1.5537
    MIXING:  cpu time    0.0000: real time    0.0035
    --------------------------------------------
      LOOP:  cpu time   26.5297: real time   26.6157

 eigenvalue-minimisations  :  8023
 total energy-change (2. order) :-0.5523907E-05  (-0.3601482E-07)
 number of electron     545.0000223 magnetization 
 augmentation part      338.5220622 magnetization 

 eigenvalues of (default mixing * dielectric matrix)
  average eigenvalue GAMMA=   1.4297
  5.6638  2.8102  2.3958  1.9397  0.9492  0.9492  1.0220  1.0220  0.8065  0.7237
  0.3859  0.4290  0.4445  0.4747

  free energy =  -0.183974310818E+03  energy without entropy=  -0.183973740968E+03


--------------------------------------------------------------------------------------------------------


----------------------------------------- Iteration    2(  16)  ---------------------------------------


    POTLOK:  cpu time    0.1480: real time    0.1480
    SETDIJ:  cpu time    0.0080: real time    0.0085
    EDDIAG:  cpu time    7.3525: real time    7.3791
  RMM-DIIS:  cpu time   11.7687: real time   11.8140
    ORTHCH:  cpu time    1.5921: real time    1.6014
       DOS:  cpu time    0.0080: real time    0.0068
    CHARGE:  cpu time    1.5681: real time    1.5753
    MIXING:  cpu time    0.0000: real time    0.0036
    --------------------------------------------
      LOOP:  cpu time   22.4534: real time   22.5481

 eigenvalue-minimisations  :  5509
 total energy-change (2. order) :-0.1895329E-05  (-0.6723082E-08)
 number of electron     545.0000223 magnetization 
 augmentation part      338.5220361 magnetization 

 eigenvalues of (default mixing * dielectric matrix)
  average eigenvalue GAMMA=   1.4310
  5.9459  2.9001  2.4027  1.7527  1.7527  0.9451  0.9451  1.0094  0.8687  0.6910
  0.3859  0.4290  0.4443  0.4960  0.4960

  free energy =  -0.183974312713E+03  energy without entropy=  -0.183973742761E+03


--------------------------------------------------------------------------------------------------------


----------------------------------------- Iteration    2(  17)  ---------------------------------------


    POTLOK:  cpu time    0.1520: real time    0.1518
    SETDIJ:  cpu time    0.0080: real time    0.0091
    EDDIAG:  cpu time    7.3565: real time    7.3796
  RMM-DIIS:  cpu time   11.2127: real time   11.2389
    ORTHCH:  cpu time    1.5721: real time    1.5790
       DOS:  cpu time    0.0080: real time    0.0069
    CHARGE:  cpu time    1.5321: real time    1.5367
    MIXING:  cpu time    0.0040: real time    0.0042
    --------------------------------------------
      LOOP:  cpu time   21.8494: real time   21.9186

 eigenvalue-minimisations  :  5241
 total energy-change (2. order) :-0.1255015E-05  (-0.3567036E-08)
 number of electron     545.0000223 magnetization 
 augmentation part      338.5220329 magnetization 

 eigenvalues of (default mixing * dielectric matrix)
  average eigenvalue GAMMA=   1.5128
  6.7709  3.2094  2.4546  2.0831  2.0831  0.9464  0.9464  1.0543  1.0543  0.8072
  0.7205  0.3859  0.4665  0.4292  0.4430  0.3508

  free energy =  -0.183974313968E+03  energy without entropy=  -0.183973743991E+03


--------------------------------------------------------------------------------------------------------


----------------------------------------- Iteration    2(  18)  ---------------------------------------


    POTLOK:  cpu time    0.1480: real time    0.1509
    SETDIJ:  cpu time    0.0120: real time    0.0089
    EDDIAG:  cpu time    7.2605: real time    7.2853
  RMM-DIIS:  cpu time   11.3207: real time   11.3452
    ORTHCH:  cpu time    1.5361: real time    1.5442
       DOS:  cpu time    0.0040: real time    0.0067
    CHARGE:  cpu time    1.4881: real time    1.4884
    MIXING:  cpu time    0.0040: real time    0.0045
    --------------------------------------------
      LOOP:  cpu time   21.7774: real time   21.8460

 eigenvalue-minimisations  :  5264
 total energy-change (2. order) :-0.1376437E-05  (-0.4226323E-08)
 number of electron     545.0000223 magnetization 
 augmentation part      338.5220471 magnetization 

 eigenvalues of (default mixing * dielectric matrix)
  average eigenvalue GAMMA=   1.4997
  7.0000  3.4342  2.5475  2.2959  1.8335  1.1533  0.9456  0.9456  1.0315  0.7722
  0.7373  0.7373  0.3859  0.4290  0.4434  0.4750  0.3276

  free energy =  -0.183974315345E+03  energy without entropy=  -0.183973745380E+03


--------------------------------------------------------------------------------------------------------


----------------------------------------- Iteration    2(  19)  ---------------------------------------


    POTLOK:  cpu time    0.1520: real time    0.1500
    SETDIJ:  cpu time    0.0080: real time    0.0085
    EDDIAG:  cpu time    7.2285: real time    7.2551
  RMM-DIIS:  cpu time   10.9247: real time   10.9499
    ORTHCH:  cpu time    1.5441: real time    1.5547
       DOS:  cpu time    0.0080: real time    0.0066
    CHARGE:  cpu time    1.6201: real time    1.6225
    MIXING:  cpu time    0.0040: real time    0.0040
    --------------------------------------------
      LOOP:  cpu time   21.4893: real time   21.5821

 eigenvalue-minimisations  :  5053
 total energy-change (2. order) :-0.4699104E-06  (-0.1154352E-08)
 number of electron     545.0000223 magnetization 
 augmentation part      338.5220371 magnetization 

 eigenvalues of (default mixing * dielectric matrix)
  average eigenvalue GAMMA=   1.5422
  7.2880  3.9109  2.7026  2.3143  1.7367  1.7367  0.9479  0.9479  1.0784  1.0784
  0.8307  0.7120  0.3859  0.4287  0.4450  0.4582  0.4582  0.2999

  free energy =  -0.183974315815E+03  energy without entropy=  -0.183973745851E+03


--------------------------------------------------------------------------------------------------------


----------------------------------------- Iteration    2(  20)  ---------------------------------------


    POTLOK:  cpu time    0.1520: real time    0.1511
    SETDIJ:  cpu time    0.0080: real time    0.0086
    EDDIAG:  cpu time    7.0564: real time    7.0803
  RMM-DIIS:  cpu time   11.0527: real time   11.0775
    ORTHCH:  cpu time    1.5881: real time    1.5986
       DOS:  cpu time    0.0080: real time    0.0067
    CHARGE:  cpu time    1.4761: real time    1.4806
    MIXING:  cpu time    0.0080: real time    0.0042
    --------------------------------------------
      LOOP:  cpu time   21.3493: real time   21.4188

 eigenvalue-minimisations  :  5066
 total energy-change (2. order) :-0.5105976E-06  (-0.1031776E-08)
 number of electron     545.0000223 magnetization 
 augmentation part      338.5220428 magnetization 

 eigenvalues of (default mixing * dielectric matrix)
  average eigenvalue GAMMA=   1.5621
  7.6277  4.3508  2.8304  2.2544  2.0886  1.7020  1.2635  0.9445  0.9445  1.0246
  0.7566  0.7516  0.7516  0.4716  0.4432  0.4291  0.3859  0.3752  0.2849

  free energy =  -0.183974316325E+03  energy without entropy=  -0.183973746375E+03


--------------------------------------------------------------------------------------------------------


----------------------------------------- Iteration    2(  21)  ---------------------------------------


    POTLOK:  cpu time    0.1520: real time    0.1519
    SETDIJ:  cpu time    0.0080: real time    0.0086
    EDDIAG:  cpu time    6.8724: real time    6.8987
  RMM-DIIS:  cpu time   11.0047: real time   11.0260
    ORTHCH:  cpu time    1.5241: real time    1.5319
       DOS:  cpu time    0.0040: real time    0.0070
    CHARGE:  cpu time    1.5361: real time    1.5366
    MIXING:  cpu time    0.0040: real time    0.0043
    --------------------------------------------
      LOOP:  cpu time   21.1053: real time   21.1760

 eigenvalue-minimisations  :  4945
 total energy-change (2. order) :-0.1505832E-06  (-0.3220140E-09)
 number of electron     545.0000223 magnetization 
 augmentation part      338.5220432 magnetization 

 eigenvalues of (default mixing * dielectric matrix)
  average eigenvalue GAMMA=   1.5768
  7.8472  4.6584  2.9393  2.3802  2.3802  1.4966  1.4966  0.9494  0.9494  0.9881
  0.8961  0.8961  0.6978  0.5980  0.3859  0.4757  0.4290  0.4433  0.3540  0.2742

  free energy =  -0.183974316476E+03  energy without entropy=  -0.183973746536E+03


--------------------------------------------------------------------------------------------------------


----------------------------------------- Iteration    2(  22)  ---------------------------------------


    POTLOK:  cpu time    0.1520: real time    0.1511
    SETDIJ:  cpu time    0.0120: real time    0.0107
    EDDIAG:  cpu time    6.9404: real time    6.9666
  RMM-DIIS:  cpu time   10.8007: real time   10.8234
    ORTHCH:  cpu time    1.5641: real time    1.5718
       DOS:  cpu time    0.0080: real time    0.0071
    CHARGE:  cpu time    1.5441: real time    1.5486
    MIXING:  cpu time    0.0040: real time    0.0043
    --------------------------------------------
      LOOP:  cpu time   21.0253: real time   21.0952

 eigenvalue-minimisations  :  4897
 total energy-change (2. order) :-0.7318158E-07  (-0.1924163E-09)
 number of electron     545.0000223 magnetization 
 augmentation part      338.5220423 magnetization 

 eigenvalues of (default mixing * dielectric matrix)
  average eigenvalue GAMMA=   1.5691
  7.9677  4.9174  2.9891  2.5968  2.3186  1.5869  1.5869  0.9517  0.9517  0.9895
  0.9895  0.8065  0.8065  0.7260  0.3859  0.4287  0.4546  0.4489  0.4489  0.3317
  0.2671

  free energy =  -0.183974316549E+03  energy without entropy=  -0.183973746597E+03


--------------------------------------------------------------------------------------------------------


----------------------------------------- Iteration    2(  23)  ---------------------------------------


    POTLOK:  cpu time    0.1480: real time    0.1499
    SETDIJ:  cpu time    0.0120: real time    0.0106
    EDDIAG:  cpu time    6.9884: real time    7.0154
  RMM-DIIS:  cpu time   10.6367: real time   10.6832
    ORTHCH:  cpu time    1.5601: real time    1.5671
       DOS:  cpu time    0.0080: real time    0.0069
    CHARGE:  cpu time    1.3721: real time    1.3761
    MIXING:  cpu time    0.0040: real time    0.0045
    --------------------------------------------
      LOOP:  cpu time   20.7333: real time   20.8252

 eigenvalue-minimisations  :  4751
 total energy-change (2. order) :-0.2091110E-07  (-0.7139940E-10)
 number of electron     545.0000223 magnetization 
 augmentation part      338.5220420 magnetization 

 eigenvalues of (default mixing * dielectric matrix)
  average eigenvalue GAMMA=   1.6029
  8.1111  5.2701  3.1738  2.6655  2.1847  2.1847  1.4448  1.4448  0.9514  0.9514
  1.0132  0.9066  0.9066  0.6860  0.6860  0.4723  0.4431  0.4290  0.3860  0.3822
  0.3099  0.2614

  free energy =  -0.183974316570E+03  energy without entropy=  -0.183973746623E+03


--------------------------------------------------------------------------------------------------------


----------------------------------------- Iteration    2(  24)  ---------------------------------------


    POTLOK:  cpu time    0.1480: real time    0.1480
    SETDIJ:  cpu time    0.0120: real time    0.0103
    EDDIAG:  cpu time    7.1804: real time    7.2075
  RMM-DIIS:  cpu time    9.7846: real time    9.8051
    ORTHCH:  cpu time    1.5401: real time    1.5477
       DOS:  cpu time    0.0080: real time    0.0065
    CHARGE:  cpu time    1.3161: real time    1.3179
    MIXING:  cpu time    0.0040: real time    0.0047
    --------------------------------------------
      LOOP:  cpu time   19.9932: real time   20.0572

 eigenvalue-minimisations  :  3824
 total energy-change (2. order) :-0.1530861E-07  (-0.6031962E-10)
 number of electron     545.0000223 magnetization 
 augmentation part      338.5220441 magnetization 

 eigenvalues of (default mixing * dielectric matrix)
  average eigenvalue GAMMA=   1.6080
  8.2750  5.5187  3.5053  2.6394  2.3350  2.3350  1.4809  1.4809  0.9510  0.9510
  1.0350  0.8729  0.8729  0.7671  0.7149  0.5801  0.4743  0.4432  0.4290  0.3859
  0.3728  0.3038  0.2594

  free energy =  -0.183974316585E+03  energy without entropy=  -0.183973746639E+03


--------------------------------------------------------------------------------------------------------


----------------------------------------- Iteration    2(  25)  ---------------------------------------


    POTLOK:  cpu time    0.1480: real time    0.1479
    SETDIJ:  cpu time    0.0120: real time    0.0103
    EDDIAG:  cpu time    7.2044: real time    7.2302
  RMM-DIIS:  cpu time    8.7525: real time    8.7719
    ORTHCH:  cpu time    1.5681: real time    1.5771
       DOS:  cpu time    0.0080: real time    0.0068
    --------------------------------------------
      LOOP:  cpu time   17.6931: real time   17.7532

 eigenvalue-minimisations  :  2531
 total energy-change (2. order) :-0.3201421E-08  (-0.2026119E-10)
 number of electron     545.0000223 magnetization 
 augmentation part      338.5220441 magnetization 

  free energy =  -0.183974316588E+03  energy without entropy=  -0.183973746645E+03


--------------------------------------------------------------------------------------------------------


 average (electrostatic) potential at core
  the test charge radii are     0.6991  0.7215  0.5201  0.9430
  (the norm of the test charge is              1.0000)
       1 -59.6353       2 -78.3882       3 -78.4927       4 -38.1730       5 -72.1327
       6 -72.1204       7 -72.2647       8 -72.4670       9 -72.1104      10 -72.0915
      11 -72.1391      12 -72.1493      13 -72.1334      14 -72.1336      15 -72.1594
      16 -72.2528      17 -72.4874      18 -72.5023      19 -72.4725      20 -72.5281
      21 -72.4843      22 -72.5056      23 -72.5039      24 -72.4949      25 -72.5281
      26 -72.5277      27 -72.4530      28 -72.5046      29 -72.5188      30 -72.5156
      31 -72.5380      32 -72.5581      33 -72.5034      34 -72.4855      35 -72.5107
      36 -72.5124      37 -72.5168      38 -72.5043      39 -72.5312      40 -72.5484
      41 -72.1226      42 -72.1225      43 -72.1255      44 -72.1289      45 -72.1125
      46 -72.1196      47 -72.1400      48 -72.1171      49 -72.1446      50 -72.1395
      51 -72.1031      52 -72.1229
 
 
 
 E-fermi :  -1.2146     XC(G=0):  -4.4922     alpha+bet : -3.6964


 k-point     1 :       0.0000    0.0000    0.0000
  band No.  band energies     occupation 
      1     -24.8161      2.00000
      2     -23.1910      2.00000
      3     -10.7281      2.00000
      4      -9.8545      2.00000
      5      -9.4555      2.00000
      6      -8.6259      2.00000
      7      -8.4535      2.00000
      8      -8.3911      2.00000
      9      -8.3674      2.00000
     10      -8.2115      2.00000
     11      -8.1813      2.00000
     12      -7.1308      2.00000
     13      -7.1248      2.00000
     14      -7.1111      2.00000
     15      -7.1085      2.00000
     16      -7.0788      2.00000
     17      -6.5100      2.00000
     18      -6.4095      2.00000
     19      -6.1574      2.00000
     20      -6.0911      2.00000
     21      -6.0448      2.00000
     22      -5.9949      2.00000
     23      -5.9319      2.00000
     24      -5.9290      2.00000
     25      -5.8154      2.00000
     26      -5.7634      2.00000
     27      -5.7538      2.00000
     28      -5.7479      2.00000
     29      -5.7374      2.00000
     30      -5.7310      2.00000
     31      -5.6483      2.00000
     32      -5.5354      2.00000
     33      -5.4798      2.00000
     34      -5.4525      2.00000
     35      -5.4437      2.00000
     36      -5.4131      2.00000
     37      -5.4041      2.00000
     38      -5.3802      2.00000
     39      -5.3620      2.00000
     40      -5.3577      2.00000
     41      -5.3567      2.00000
     42      -5.3425      2.00000
     43      -5.2996      2.00000
     44      -5.2822      2.00000
     45      -5.2602      2.00000
     46      -5.2574      2.00000
     47      -5.2444      2.00000
     48      -5.2259      2.00000
     49      -5.1713      2.00000
     50      -5.1472      2.00000
     51      -5.1411      2.00000
     52      -5.1242      2.00000
     53      -5.0965      2.00000
     54      -5.0881      2.00000
     55      -5.0717      2.00000
     56      -5.0357      2.00000
     57      -5.0096      2.00000
     58      -4.9982      2.00000
     59      -4.9921      2.00000
     60      -4.9901      2.00000
     61      -4.9698      2.00000
     62      -4.9634      2.00000
     63      -4.9588      2.00000
     64      -4.9468      2.00000
     65      -4.9319      2.00000
     66      -4.9054      2.00000
     67      -4.8512      2.00000
     68      -4.8409      2.00000
     69      -4.8375      2.00000
     70      -4.8360      2.00000
     71      -4.8309      2.00000
     72      -4.8265      2.00000
     73      -4.8204      2.00000
     74      -4.8116      2.00000
     75      -4.8065      2.00000
     76      -4.7272      2.00000
     77      -4.6255      2.00000
     78      -4.6248      2.00000
     79      -4.6200      2.00000
     80      -4.6152      2.00000
     81      -4.6105      2.00000
     82      -4.6047      2.00000
     83      -4.5955      2.00000
     84      -4.5511      2.00000
     85      -4.4630      2.00000
     86      -4.4592      2.00000
     87      -4.4519      2.00000
     88      -4.4463      2.00000
     89      -4.4416      2.00000
     90      -4.4363      2.00000
     91      -4.4037      2.00000
     92      -4.3915      2.00000
     93      -4.3873      2.00000
     94      -4.3832      2.00000
     95      -4.3763      2.00000
     96      -4.3712      2.00000
     97      -4.3683      2.00000
     98      -4.3628      2.00000
     99      -4.3591      2.00000
    100      -4.3555      2.00000
    101      -4.3482      2.00000
    102      -4.3398      2.00000
    103      -4.3345      2.00000
    104      -4.3226      2.00000
    105      -4.3203      2.00000
    106      -4.2990      2.00000
    107      -4.2690      2.00000
    108      -4.2636      2.00000
    109      -4.2492      2.00000
    110      -4.2459      2.00000
    111      -4.2368      2.00000
    112      -4.2006      2.00000
    113      -4.1780      2.00000
    114      -4.1707      2.00000
    115      -4.1442      2.00000
    116      -4.1265      2.00000
    117      -4.1221      2.00000
    118      -4.1156      2.00000
    119      -4.1120      2.00000
    120      -4.0754      2.00000
    121      -4.0655      2.00000
    122      -4.0636      2.00000
    123      -4.0586      2.00000
    124      -4.0531      2.00000
    125      -4.0473      2.00000
    126      -4.0463      2.00000
    127      -4.0281      2.00000
    128      -4.0183      2.00000
    129      -4.0099      2.00000
    130      -3.9929      2.00000
    131      -3.9915      2.00000
    132      -3.9835      2.00000
    133      -3.9605      2.00000
    134      -3.9551      2.00000
    135      -3.9461      2.00000
    136      -3.9384      2.00000
    137      -3.8322      2.00000
    138      -3.8295      2.00000
    139      -3.8242      2.00000
    140      -3.8143      2.00000
    141      -3.8120      2.00000
    142      -3.7984      2.00000
    143      -3.7920      2.00000
    144      -3.7857      2.00000
    145      -3.7554      2.00000
    146      -3.7545      2.00000
    147      -3.7459      2.00000
    148      -3.7438      2.00000
    149      -3.7273      2.00000
    150      -3.7034      2.00000
    151      -3.6901      2.00000
    152      -3.6654      2.00000
    153      -3.6423      2.00000
    154      -3.6280      2.00000
    155      -3.6210      2.00000
    156      -3.6145      2.00000
    157      -3.6083      2.00000
    158      -3.6064      2.00000
    159      -3.6039      2.00000
    160      -3.5966      2.00000
    161      -3.5780      2.00000
    162      -3.5729      2.00000
    163      -3.5656      2.00000
    164      -3.5627      2.00000
    165      -3.5599      2.00000
    166      -3.5558      2.00000
    167      -3.5503      2.00000
    168      -3.5429      2.00000
    169      -3.5208      2.00000
    170      -3.5034      2.00000
    171      -3.4825      2.00000
    172      -3.4709      2.00000
    173      -3.4641      2.00000
    174      -3.4619      2.00000
    175      -3.4438      2.00000
    176      -3.4304      2.00000
    177      -3.4183      2.00000
    178      -3.4024      2.00000
    179      -3.3993      2.00000
    180      -3.3923      2.00000
    181      -3.3845      2.00000
    182      -3.3563      2.00000
    183      -3.3430      2.00000
    184      -3.3342      2.00000
    185      -3.3212      2.00000
    186      -3.3209      2.00000
    187      -3.3123      2.00000
    188      -3.3111      2.00000
    189      -3.3028      2.00000
    190      -3.2942      2.00000
    191      -3.2457      2.00000
    192      -3.2158      2.00000
    193      -3.2042      2.00000
    194      -3.1795      2.00000
    195      -3.1753      2.00000
    196      -3.1665      2.00000
    197      -3.1373      2.00000
    198      -3.1347      2.00000
    199      -3.1129      2.00000
    200      -3.1099      2.00000
    201      -3.0956      2.00000
    202      -3.0863      2.00000
    203      -3.0801      2.00000
    204      -3.0750      2.00000
    205      -3.0681      2.00000
    206      -3.0630      2.00000
    207      -3.0578      2.00000
    208      -3.0479      2.00000
    209      -3.0399      2.00000
    210      -3.0355      2.00000
    211      -3.0305      2.00000
    212      -3.0273      2.00000
    213      -3.0244      2.00000
    214      -3.0227      2.00000
    215      -2.9935      2.00000
    216      -2.9798      2.00000
    217      -2.9776      2.00000
    218      -2.9691      2.00000
    219      -2.9680      2.00000
    220      -2.9674      2.00000
    221      -2.9544      2.00000
    222      -2.9505      2.00000
    223      -2.9453      2.00000
    224      -2.9259      2.00000
    225      -2.9165      2.00000
    226      -2.9109      2.00000
    227      -2.9074      2.00000
    228      -2.9015      2.00000
    229      -2.8969      2.00000
    230      -2.8960      2.00000
    231      -2.8856      2.00000
    232      -2.8758      2.00000
    233      -2.8717      2.00000
    234      -2.8650      2.00000
    235      -2.8590      2.00000
    236      -2.8548      2.00000
    237      -2.8486      2.00000
    238      -2.8447      2.00000
    239      -2.8407      2.00000
    240      -2.8365      2.00000
    241      -2.8316      2.00000
    242      -2.8294      2.00000
    243      -2.8231      2.00000
    244      -2.8120      2.00000
    245      -2.8110      2.00000
    246      -2.7973      2.00000
    247      -2.7731      2.00000
    248      -2.7403      2.00000
    249      -2.7294      2.00000
    250      -2.7195      2.00000
    251      -2.7155      2.00000
    252      -2.7066      2.00000
    253      -2.7050      2.00000
    254      -2.6752      2.00000
    255      -2.6657      2.00000
    256      -2.6525      2.00000
    257      -2.6470      2.00000
    258      -2.6456      2.00000
    259      -2.6351      2.00000
    260      -2.6231      2.00000
    261      -2.6157      2.00000
    262      -2.5993      2.00000
    263      -2.3867      2.00000
    264      -1.9660      2.00000
    265      -1.9603      2.00000
    266      -1.8309      2.00000
    267      -1.8208      2.00000
    268      -1.7991      2.00000
    269      -1.7260      2.00000
    270      -1.5097      2.00025
    271      -1.0262     -0.02280
    272      -1.0064     -0.01216
    273      -0.9621     -0.00207
    274      -0.8910     -0.00005
    275      -0.6845     -0.00000
    276      -0.6787     -0.00000
    277      -0.6601     -0.00000
    278      -0.6476     -0.00000
    279      -0.5532     -0.00000
    280      -0.3950     -0.00000
    281      -0.3806     -0.00000
    282      -0.3754     -0.00000
    283      -0.3391     -0.00000
    284      -0.1575     -0.00000
    285       0.1413     -0.00000
    286       0.1646     -0.00000
    287       0.2253     -0.00000
    288       0.3437     -0.00000
    289       0.7010     -0.00000
    290       0.8355     -0.00000
    291       0.8785     -0.00000
    292       0.9851     -0.00000
    293       1.2074     -0.00000
    294       1.5196      0.00000
    295       1.5651      0.00000
    296       1.6265      0.00000
    297       1.7484      0.00000
    298       1.7814      0.00000
    299       1.7985      0.00000
    300       1.8243      0.00000
    301       1.8605      0.00000
    302       1.8985      0.00000
    303       1.9342      0.00000
    304       2.0943      0.00000
    305       2.3747      0.00000
    306       2.5400      0.00000
    307       2.6379      0.00000
    308       2.9457      0.00000
    309       3.1843      0.00000
    310       3.3520      0.00000
    311       3.4162      0.00000
    312       3.5576      0.00000
    313       3.7333      0.00000
    314       3.9280      0.00000
    315       3.9787      0.00000
    316       4.0706      0.00000
    317       4.1686      0.00000
    318       4.1923      0.00000
    319       4.2868      0.00000
    320       4.3235      0.00000
    321       4.3406      0.00000
    322       4.4787      0.00000
    323       4.4879      0.00000
    324       4.5025      0.00000
    325       4.5107      0.00000
    326       4.5293      0.00000
    327       4.5437      0.00000
    328       4.5807      0.00000

 k-point     2 :       0.2000    0.0000    0.0000
  band No.  band energies     occupation 
      1     -24.8161      2.00000
      2     -23.1909      2.00000
      3     -10.7283      2.00000
      4      -9.8241      2.00000
      5      -9.4399      2.00000
      6      -8.8290      2.00000
      7      -8.6064      2.00000
      8      -8.4414      2.00000
      9      -8.1666      2.00000
     10      -8.1397      2.00000
     11      -7.8790      2.00000
     12      -7.4930      2.00000
     13      -7.4747      2.00000
     14      -7.0638      2.00000
     15      -6.7224      2.00000
     16      -6.6977      2.00000
     17      -6.6381      2.00000
     18      -6.3998      2.00000
     19      -6.2519      2.00000
     20      -6.0768      2.00000
     21      -6.0521      2.00000
     22      -5.9224      2.00000
     23      -5.9070      2.00000
     24      -5.8864      2.00000
     25      -5.8202      2.00000
     26      -5.7788      2.00000
     27      -5.7693      2.00000
     28      -5.7554      2.00000
     29      -5.7390      2.00000
     30      -5.7299      2.00000
     31      -5.6739      2.00000
     32      -5.6286      2.00000
     33      -5.6073      2.00000
     34      -5.5991      2.00000
     35      -5.5717      2.00000
     36      -5.4492      2.00000
     37      -5.4232      2.00000
     38      -5.4049      2.00000
     39      -5.3940      2.00000
     40      -5.3739      2.00000
     41      -5.3260      2.00000
     42      -5.2796      2.00000
     43      -5.2436      2.00000
     44      -5.2347      2.00000
     45      -5.2291      2.00000
     46      -5.2220      2.00000
     47      -5.1855      2.00000
     48      -5.1685      2.00000
     49      -5.1368      2.00000
     50      -5.1329      2.00000
     51      -5.1208      2.00000
     52      -5.1154      2.00000
     53      -5.1027      2.00000
     54      -5.0798      2.00000
     55      -5.0782      2.00000
     56      -5.0569      2.00000
     57      -5.0272      2.00000
     58      -5.0135      2.00000
     59      -5.0011      2.00000
     60      -4.9942      2.00000
     61      -4.9712      2.00000
     62      -4.9376      2.00000
     63      -4.9352      2.00000
     64      -4.9193      2.00000
     65      -4.9150      2.00000
     66      -4.8990      2.00000
     67      -4.8920      2.00000
     68      -4.8726      2.00000
     69      -4.8657      2.00000
     70      -4.8517      2.00000
     71      -4.8048      2.00000
     72      -4.7979      2.00000
     73      -4.7563      2.00000
     74      -4.7509      2.00000
     75      -4.7477      2.00000
     76      -4.7108      2.00000
     77      -4.6994      2.00000
     78      -4.6901      2.00000
     79      -4.6280      2.00000
     80      -4.6163      2.00000
     81      -4.6145      2.00000
     82      -4.5691      2.00000
     83      -4.5675      2.00000
     84      -4.5622      2.00000
     85      -4.5504      2.00000
     86      -4.5377      2.00000
     87      -4.5253      2.00000
     88      -4.4900      2.00000
     89      -4.4297      2.00000
     90      -4.4273      2.00000
     91      -4.4218      2.00000
     92      -4.4137      2.00000
     93      -4.4088      2.00000
     94      -4.3983      2.00000
     95      -4.3725      2.00000
     96      -4.3673      2.00000
     97      -4.3539      2.00000
     98      -4.3515      2.00000
     99      -4.3509      2.00000
    100      -4.3313      2.00000
    101      -4.3196      2.00000
    102      -4.3142      2.00000
    103      -4.2967      2.00000
    104      -4.2867      2.00000
    105      -4.2790      2.00000
    106      -4.2724      2.00000
    107      -4.2629      2.00000
    108      -4.2592      2.00000
    109      -4.2555      2.00000
    110      -4.2497      2.00000
    111      -4.2425      2.00000
    112      -4.2249      2.00000
    113      -4.1934      2.00000
    114      -4.1660      2.00000
    115      -4.1529      2.00000
    116      -4.1465      2.00000
    117      -4.1153      2.00000
    118      -4.1046      2.00000
    119      -4.1002      2.00000
    120      -4.0833      2.00000
    121      -4.0791      2.00000
    122      -4.0737      2.00000
    123      -4.0626      2.00000
    124      -4.0530      2.00000
    125      -4.0460      2.00000
    126      -4.0224      2.00000
    127      -4.0188      2.00000
    128      -4.0036      2.00000
    129      -3.9992      2.00000
    130      -3.9975      2.00000
    131      -3.9888      2.00000
    132      -3.9863      2.00000
    133      -3.9772      2.00000
    134      -3.9566      2.00000
    135      -3.9202      2.00000
    136      -3.9107      2.00000
    137      -3.8666      2.00000
    138      -3.8518      2.00000
    139      -3.8455      2.00000
    140      -3.8374      2.00000
    141      -3.8333      2.00000
    142      -3.8265      2.00000
    143      -3.8117      2.00000
    144      -3.7981      2.00000
    145      -3.7844      2.00000
    146      -3.7662      2.00000
    147      -3.7414      2.00000
    148      -3.7215      2.00000
    149      -3.7138      2.00000
    150      -3.7107      2.00000
    151      -3.7011      2.00000
    152      -3.6896      2.00000
    153      -3.6661      2.00000
    154      -3.6623      2.00000
    155      -3.6204      2.00000
    156      -3.6126      2.00000
    157      -3.6115      2.00000
    158      -3.6000      2.00000
    159      -3.5866      2.00000
    160      -3.5831      2.00000
    161      -3.5789      2.00000
    162      -3.5686      2.00000
    163      -3.5605      2.00000
    164      -3.5495      2.00000
    165      -3.5400      2.00000
    166      -3.5335      2.00000
    167      -3.5218      2.00000
    168      -3.5089      2.00000
    169      -3.5053      2.00000
    170      -3.4802      2.00000
    171      -3.4759      2.00000
    172      -3.4702      2.00000
    173      -3.4627      2.00000
    174      -3.4537      2.00000
    175      -3.4471      2.00000
    176      -3.4336      2.00000
    177      -3.4040      2.00000
    178      -3.3911      2.00000
    179      -3.3787      2.00000
    180      -3.3705      2.00000
    181      -3.3659      2.00000
    182      -3.3471      2.00000
    183      -3.3446      2.00000
    184      -3.3342      2.00000
    185      -3.3291      2.00000
    186      -3.3195      2.00000
    187      -3.3101      2.00000
    188      -3.2919      2.00000
    189      -3.2878      2.00000
    190      -3.2659      2.00000
    191      -3.2575      2.00000
    192      -3.2432      2.00000
    193      -3.2107      2.00000
    194      -3.1875      2.00000
    195      -3.1641      2.00000
    196      -3.1556      2.00000
    197      -3.1333      2.00000
    198      -3.1236      2.00000
    199      -3.1056      2.00000
    200      -3.0999      2.00000
    201      -3.0918      2.00000
    202      -3.0895      2.00000
    203      -3.0766      2.00000
    204      -3.0703      2.00000
    205      -3.0662      2.00000
    206      -3.0566      2.00000
    207      -3.0531      2.00000
    208      -3.0445      2.00000
    209      -3.0395      2.00000
    210      -3.0370      2.00000
    211      -3.0315      2.00000
    212      -3.0279      2.00000
    213      -3.0220      2.00000
    214      -3.0142      2.00000
    215      -3.0081      2.00000
    216      -2.9989      2.00000
    217      -2.9915      2.00000
    218      -2.9841      2.00000
    219      -2.9828      2.00000
    220      -2.9787      2.00000
    221      -2.9747      2.00000
    222      -2.9681      2.00000
    223      -2.9502      2.00000
    224      -2.9460      2.00000
    225      -2.9365      2.00000
    226      -2.9308      2.00000
    227      -2.9136      2.00000
    228      -2.9031      2.00000
    229      -2.8946      2.00000
    230      -2.8887      2.00000
    231      -2.8853      2.00000
    232      -2.8707      2.00000
    233      -2.8665      2.00000
    234      -2.8604      2.00000
    235      -2.8507      2.00000
    236      -2.8465      2.00000
    237      -2.8421      2.00000
    238      -2.8369      2.00000
    239      -2.8324      2.00000
    240      -2.8279      2.00000
    241      -2.8203      2.00000
    242      -2.8164      2.00000
    243      -2.7939      2.00000
    244      -2.7866      2.00000
    245      -2.7736      2.00000
    246      -2.7474      2.00000
    247      -2.7384      2.00000
    248      -2.7311      2.00000
    249      -2.7171      2.00000
    250      -2.6956      2.00000
    251      -2.6893      2.00000
    252      -2.6768      2.00000
    253      -2.6721      2.00000
    254      -2.6634      2.00000
    255      -2.6598      2.00000
    256      -2.6538      2.00000
    257      -2.6490      2.00000
    258      -2.6446      2.00000
    259      -2.6424      2.00000
    260      -2.6399      2.00000
    261      -2.6142      2.00000
    262      -2.6068      2.00000
    263      -2.4856      2.00000
    264      -2.3617      2.00000
    265      -2.1591      2.00000
    266      -2.0587      2.00000
    267      -1.6642      2.00000
    268      -1.5244      2.00011
    269      -1.4318      2.00882
    270      -1.2058      0.85107
    271      -1.1701      0.32356
    272      -1.0778     -0.06576
    273      -1.0100     -0.01372
    274      -0.9977     -0.00893
    275      -0.9802     -0.00451
    276      -0.9215     -0.00027
    277      -0.7902     -0.00000
    278      -0.7552     -0.00000
    279      -0.5684     -0.00000
    280      -0.5545     -0.00000
    281      -0.4868     -0.00000
    282      -0.2366     -0.00000
    283       0.0089     -0.00000
    284       0.2180     -0.00000
    285       0.2474     -0.00000
    286       0.3611     -0.00000
    287       0.5439     -0.00000
    288       0.5600     -0.00000
    289       0.5767     -0.00000
    290       0.7216     -0.00000
    291       0.8276     -0.00000
    292       1.1598     -0.00000
    293       1.2078     -0.00000
    294       1.2376     -0.00000
    295       1.2932     -0.00000
    296       1.3191     -0.00000
    297       1.4750     -0.00000
    298       1.5777      0.00000
    299       1.6760      0.00000
    300       1.7186      0.00000
    301       2.0598      0.00000
    302       2.2554      0.00000
    303       2.4130      0.00000
    304       2.5249      0.00000
    305       2.6571      0.00000
    306       2.8766      0.00000
    307       2.9348      0.00000
    308       2.9813      0.00000
    309       3.0755      0.00000
    310       3.1878      0.00000
    311       3.2723      0.00000
    312       3.4273      0.00000
    313       3.7506      0.00000
    314       3.7886      0.00000
    315       3.8373      0.00000
    316       3.8447      0.00000
    317       3.9205      0.00000
    318       3.9539      0.00000
    319       3.9701      0.00000
    320       4.0312      0.00000
    321       4.1014      0.00000
    322       4.2565      0.00000
    323       4.3126      0.00000
    324       4.3886      0.00000
    325       4.5026      0.00000
    326       4.7199      0.00000
    327       4.7906      0.00000
    328       4.8090      0.00000

 k-point     3 :       0.4000    0.0000    0.0000
  band No.  band energies     occupation 
      1     -24.8161      2.00000
      2     -23.1910      2.00000
      3     -10.7288      2.00000
      4      -9.7668      2.00000
      5      -9.3743      2.00000
      6      -9.1428      2.00000
      7      -8.6098      2.00000
      8      -8.4385      2.00000
      9      -8.0286      2.00000
     10      -8.0035      2.00000
     11      -7.7996      2.00000
     12      -7.7787      2.00000
     13      -7.3372      2.00000
     14      -6.9734      2.00000
     15      -6.8245      2.00000
     16      -6.8000      2.00000
     17      -6.3172      2.00000
     18      -6.2843      2.00000
     19      -6.1770      2.00000
     20      -5.9781      2.00000
     21      -5.9579      2.00000
     22      -5.9245      2.00000
     23      -5.9080      2.00000
     24      -5.9001      2.00000
     25      -5.8530      2.00000
     26      -5.8473      2.00000
     27      -5.8256      2.00000
     28      -5.8084      2.00000
     29      -5.7943      2.00000
     30      -5.7868      2.00000
     31      -5.7812      2.00000
     32      -5.7723      2.00000
     33      -5.7635      2.00000
     34      -5.7536      2.00000
     35      -5.5559      2.00000
     36      -5.4588      2.00000
     37      -5.4524      2.00000
     38      -5.4371      2.00000
     39      -5.4339      2.00000
     40      -5.3773      2.00000
     41      -5.3173      2.00000
     42      -5.2587      2.00000
     43      -5.2145      2.00000
     44      -5.1843      2.00000
     45      -5.1707      2.00000
     46      -5.1651      2.00000
     47      -5.1522      2.00000
     48      -5.1442      2.00000
     49      -5.1370      2.00000
     50      -5.1319      2.00000
     51      -5.1187      2.00000
     52      -5.1150      2.00000
     53      -5.0873      2.00000
     54      -5.0686      2.00000
     55      -5.0616      2.00000
     56      -5.0326      2.00000
     57      -5.0155      2.00000
     58      -5.0095      2.00000
     59      -4.9914      2.00000
     60      -4.9849      2.00000
     61      -4.9695      2.00000
     62      -4.9583      2.00000
     63      -4.9495      2.00000
     64      -4.9149      2.00000
     65      -4.8968      2.00000
     66      -4.8915      2.00000
     67      -4.8769      2.00000
     68      -4.8722      2.00000
     69      -4.8473      2.00000
     70      -4.7923      2.00000
     71      -4.7834      2.00000
     72      -4.7683      2.00000
     73      -4.7586      2.00000
     74      -4.7539      2.00000
     75      -4.6988      2.00000
     76      -4.6851      2.00000
     77      -4.6832      2.00000
     78      -4.6633      2.00000
     79      -4.6594      2.00000
     80      -4.6499      2.00000
     81      -4.6409      2.00000
     82      -4.6119      2.00000
     83      -4.5912      2.00000
     84      -4.5819      2.00000
     85      -4.5763      2.00000
     86      -4.5729      2.00000
     87      -4.5545      2.00000
     88      -4.5179      2.00000
     89      -4.4955      2.00000
     90      -4.4604      2.00000
     91      -4.4562      2.00000
     92      -4.4490      2.00000
     93      -4.4256      2.00000
     94      -4.4227      2.00000
     95      -4.4123      2.00000
     96      -4.3998      2.00000
     97      -4.3447      2.00000
     98      -4.3391      2.00000
     99      -4.3310      2.00000
    100      -4.3255      2.00000
    101      -4.3167      2.00000
    102      -4.3020      2.00000
    103      -4.2950      2.00000
    104      -4.2897      2.00000
    105      -4.2838      2.00000
    106      -4.2738      2.00000
    107      -4.2470      2.00000
    108      -4.2370      2.00000
    109      -4.2226      2.00000
    110      -4.2127      2.00000
    111      -4.2037      2.00000
    112      -4.1706      2.00000
    113      -4.1618      2.00000
    114      -4.1539      2.00000
    115      -4.1428      2.00000
    116      -4.1384      2.00000
    117      -4.1309      2.00000
    118      -4.1221      2.00000
    119      -4.1038      2.00000
    120      -4.0906      2.00000
    121      -4.0716      2.00000
    122      -4.0592      2.00000
    123      -4.0432      2.00000
    124      -4.0215      2.00000
    125      -4.0136      2.00000
    126      -4.0106      2.00000
    127      -4.0080      2.00000
    128      -4.0053      2.00000
    129      -3.9972      2.00000
    130      -3.9886      2.00000
    131      -3.9831      2.00000
    132      -3.9801      2.00000
    133      -3.9778      2.00000
    134      -3.9630      2.00000
    135      -3.9242      2.00000
    136      -3.9135      2.00000
    137      -3.9026      2.00000
    138      -3.8972      2.00000
    139      -3.8787      2.00000
    140      -3.8760      2.00000
    141      -3.8648      2.00000
    142      -3.8548      2.00000
    143      -3.8444      2.00000
    144      -3.8400      2.00000
    145      -3.8298      2.00000
    146      -3.8212      2.00000
    147      -3.7604      2.00000
    148      -3.7585      2.00000
    149      -3.7357      2.00000
    150      -3.7137      2.00000
    151      -3.7012      2.00000
    152      -3.6676      2.00000
    153      -3.6140      2.00000
    154      -3.6133      2.00000
    155      -3.6067      2.00000
    156      -3.5931      2.00000
    157      -3.5851      2.00000
    158      -3.5713      2.00000
    159      -3.5586      2.00000
    160      -3.5534      2.00000
    161      -3.5433      2.00000
    162      -3.5390      2.00000
    163      -3.5323      2.00000
    164      -3.5264      2.00000
    165      -3.5207      2.00000
    166      -3.5136      2.00000
    167      -3.5081      2.00000
    168      -3.5062      2.00000
    169      -3.4974      2.00000
    170      -3.4911      2.00000
    171      -3.4758      2.00000
    172      -3.4675      2.00000
    173      -3.4533      2.00000
    174      -3.4513      2.00000
    175      -3.4436      2.00000
    176      -3.4323      2.00000
    177      -3.4062      2.00000
    178      -3.3916      2.00000
    179      -3.3750      2.00000
    180      -3.3675      2.00000
    181      -3.3665      2.00000
    182      -3.3586      2.00000
    183      -3.3544      2.00000
    184      -3.3460      2.00000
    185      -3.3377      2.00000
    186      -3.3282      2.00000
    187      -3.3238      2.00000
    188      -3.2940      2.00000
    189      -3.2901      2.00000
    190      -3.2837      2.00000
    191      -3.2612      2.00000
    192      -3.2542      2.00000
    193      -3.2369      2.00000
    194      -3.2134      2.00000
    195      -3.1980      2.00000
    196      -3.1741      2.00000
    197      -3.1557      2.00000
    198      -3.1497      2.00000
    199      -3.1340      2.00000
    200      -3.1175      2.00000
    201      -3.1006      2.00000
    202      -3.0893      2.00000
    203      -3.0658      2.00000
    204      -3.0614      2.00000
    205      -3.0515      2.00000
    206      -3.0374      2.00000
    207      -3.0343      2.00000
    208      -3.0306      2.00000
    209      -3.0253      2.00000
    210      -3.0190      2.00000
    211      -3.0154      2.00000
    212      -3.0136      2.00000
    213      -3.0124      2.00000
    214      -3.0042      2.00000
    215      -2.9976      2.00000
    216      -2.9951      2.00000
    217      -2.9911      2.00000
    218      -2.9870      2.00000
    219      -2.9859      2.00000
    220      -2.9827      2.00000
    221      -2.9764      2.00000
    222      -2.9711      2.00000
    223      -2.9666      2.00000
    224      -2.9629      2.00000
    225      -2.9443      2.00000
    226      -2.9343      2.00000
    227      -2.9150      2.00000
    228      -2.9002      2.00000
    229      -2.8936      2.00000
    230      -2.8877      2.00000
    231      -2.8797      2.00000
    232      -2.8719      2.00000
    233      -2.8621      2.00000
    234      -2.8529      2.00000
    235      -2.8152      2.00000
    236      -2.8078      2.00000
    237      -2.8033      2.00000
    238      -2.7956      2.00000
    239      -2.7907      2.00000
    240      -2.7832      2.00000
    241      -2.7799      2.00000
    242      -2.7736      2.00000
    243      -2.7638      2.00000
    244      -2.7531      2.00000
    245      -2.7489      2.00000
    246      -2.7316      2.00000
    247      -2.7280      2.00000
    248      -2.7153      2.00000
    249      -2.7069      2.00000
    250      -2.7054      2.00000
    251      -2.6943      2.00000
    252      -2.6868      2.00000
    253      -2.6816      2.00000
    254      -2.6616      2.00000
    255      -2.6578      2.00000
    256      -2.6496      2.00000
    257      -2.6448      2.00000
    258      -2.6318      2.00000
    259      -2.6269      2.00000
    260      -2.6260      2.00000
    261      -2.5665      2.00000
    262      -2.4806      2.00000
    263      -2.4527      2.00000
    264      -2.3598      2.00000
    265      -2.3330      2.00000
    266      -2.1825      2.00000
    267      -1.9131      2.00000
    268      -1.8756      2.00000
    269      -1.8278      2.00000
    270      -1.6057      2.00000
    271      -1.2365      1.36024
    272      -0.9646     -0.00232
    273      -0.9267     -0.00036
    274      -0.8852     -0.00003
    275      -0.8504     -0.00000
    276      -0.6715     -0.00000
    277      -0.6112     -0.00000
    278      -0.4920     -0.00000
    279      -0.4769     -0.00000
    280      -0.3097     -0.00000
    281      -0.2570     -0.00000
    282      -0.1240     -0.00000
    283      -0.0302     -0.00000
    284       0.0091     -0.00000
    285       0.0306     -0.00000
    286       0.2925     -0.00000
    287       0.3588     -0.00000
    288       0.4621     -0.00000
    289       0.4995     -0.00000
    290       0.7487     -0.00000
    291       0.8086     -0.00000
    292       0.8495     -0.00000
    293       0.9161     -0.00000
    294       1.2559     -0.00000
    295       1.4971     -0.00000
    296       1.6047      0.00000
    297       1.6390      0.00000
    298       1.8545      0.00000
    299       2.1195      0.00000
    300       2.2556      0.00000
    301       2.3745      0.00000
    302       2.5244      0.00000
    303       2.6036      0.00000
    304       2.6172      0.00000
    305       2.6614      0.00000
    306       2.7010      0.00000
    307       2.8487      0.00000
    308       2.8719      0.00000
    309       2.8881      0.00000
    310       3.0040      0.00000
    311       3.0976      0.00000
    312       3.2004      0.00000
    313       3.4342      0.00000
    314       3.4471      0.00000
    315       3.4639      0.00000
    316       3.6413      0.00000
    317       3.8632      0.00000
    318       4.0135      0.00000
    319       4.0721      0.00000
    320       4.1134      0.00000
    321       4.1867      0.00000
    322       4.2095      0.00000
    323       4.2849      0.00000
    324       4.4241      0.00000
    325       4.4515      0.00000
    326       4.5052      0.00000
    327       4.5453      0.00000
    328       4.5829      0.00000

 k-point     4 :       0.0000    0.2000    0.0000
  band No.  band energies     occupation 
      1     -24.8162      2.00000
      2     -23.1910      2.00000
      3     -10.7280      2.00000
      4      -9.8208      2.00000
      5      -9.4347      2.00000
      6      -8.7100      2.00000
      7      -8.6161      2.00000
      8      -8.4323      2.00000
      9      -8.3311      2.00000
     10      -8.3124      2.00000
     11      -7.6422      2.00000
     12      -7.5312      2.00000
     13      -7.5279      2.00000
     14      -7.0445      2.00000
     15      -6.6961      2.00000
     16      -6.6879      2.00000
     17      -6.4790      2.00000
     18      -6.3695      2.00000
     19      -6.3453      2.00000
     20      -6.1390      2.00000
     21      -6.0569      2.00000
     22      -5.9537      2.00000
     23      -5.9110      2.00000
     24      -5.8769      2.00000
     25      -5.8706      2.00000
     26      -5.8400      2.00000
     27      -5.8127      2.00000
     28      -5.7239      2.00000
     29      -5.7010      2.00000
     30      -5.6644      2.00000
     31      -5.6491      2.00000
     32      -5.6450      2.00000
     33      -5.6099      2.00000
     34      -5.4989      2.00000
     35      -5.4918      2.00000
     36      -5.4374      2.00000
     37      -5.4215      2.00000
     38      -5.4110      2.00000
     39      -5.3838      2.00000
     40      -5.3699      2.00000
     41      -5.3469      2.00000
     42      -5.3031      2.00000
     43      -5.2756      2.00000
     44      -5.2551      2.00000
     45      -5.2380      2.00000
     46      -5.2338      2.00000
     47      -5.2194      2.00000
     48      -5.2129      2.00000
     49      -5.2059      2.00000
     50      -5.1846      2.00000
     51      -5.1698      2.00000
     52      -5.1367      2.00000
     53      -5.1231      2.00000
     54      -5.1136      2.00000
     55      -5.0940      2.00000
     56      -5.0893      2.00000
     57      -5.0537      2.00000
     58      -5.0391      2.00000
     59      -5.0106      2.00000
     60      -4.9739      2.00000
     61      -4.9640      2.00000
     62      -4.9537      2.00000
     63      -4.9320      2.00000
     64      -4.9027      2.00000
     65      -4.8742      2.00000
     66      -4.8685      2.00000
     67      -4.8558      2.00000
     68      -4.8330      2.00000
     69      -4.8260      2.00000
     70      -4.8191      2.00000
     71      -4.8108      2.00000
     72      -4.7966      2.00000
     73      -4.7871      2.00000
     74      -4.7764      2.00000
     75      -4.7390      2.00000
     76      -4.7018      2.00000
     77      -4.6843      2.00000
     78      -4.6806      2.00000
     79      -4.6318      2.00000
     80      -4.5997      2.00000
     81      -4.5946      2.00000
     82      -4.5699      2.00000
     83      -4.5474      2.00000
     84      -4.5366      2.00000
     85      -4.4955      2.00000
     86      -4.4857      2.00000
     87      -4.4703      2.00000
     88      -4.4584      2.00000
     89      -4.4520      2.00000
     90      -4.4388      2.00000
     91      -4.4317      2.00000
     92      -4.4252      2.00000
     93      -4.4168      2.00000
     94      -4.4134      2.00000
     95      -4.4005      2.00000
     96      -4.3839      2.00000
     97      -4.3767      2.00000
     98      -4.3607      2.00000
     99      -4.3557      2.00000
    100      -4.3533      2.00000
    101      -4.3467      2.00000
    102      -4.3437      2.00000
    103      -4.3363      2.00000
    104      -4.3267      2.00000
    105      -4.3069      2.00000
    106      -4.2963      2.00000
    107      -4.2921      2.00000
    108      -4.2798      2.00000
    109      -4.2634      2.00000
    110      -4.2302      2.00000
    111      -4.2177      2.00000
    112      -4.1778      2.00000
    113      -4.1598      2.00000
    114      -4.1530      2.00000
    115      -4.1435      2.00000
    116      -4.1311      2.00000
    117      -4.1153      2.00000
    118      -4.1027      2.00000
    119      -4.0769      2.00000
    120      -4.0700      2.00000
    121      -4.0563      2.00000
    122      -4.0522      2.00000
    123      -4.0311      2.00000
    124      -4.0246      2.00000
    125      -4.0195      2.00000
    126      -4.0123      2.00000
    127      -3.9963      2.00000
    128      -3.9948      2.00000
    129      -3.9900      2.00000
    130      -3.9824      2.00000
    131      -3.9813      2.00000
    132      -3.9765      2.00000
    133      -3.9740      2.00000
    134      -3.9684      2.00000
    135      -3.9125      2.00000
    136      -3.9104      2.00000
    137      -3.8904      2.00000
    138      -3.8866      2.00000
    139      -3.8660      2.00000
    140      -3.8541      2.00000
    141      -3.8287      2.00000
    142      -3.7858      2.00000
    143      -3.7803      2.00000
    144      -3.7672      2.00000
    145      -3.7618      2.00000
    146      -3.7543      2.00000
    147      -3.7431      2.00000
    148      -3.7336      2.00000
    149      -3.7253      2.00000
    150      -3.7210      2.00000
    151      -3.7169      2.00000
    152      -3.7070      2.00000
    153      -3.6778      2.00000
    154      -3.6745      2.00000
    155      -3.6420      2.00000
    156      -3.6375      2.00000
    157      -3.6201      2.00000
    158      -3.6097      2.00000
    159      -3.5889      2.00000
    160      -3.5760      2.00000
    161      -3.5659      2.00000
    162      -3.5522      2.00000
    163      -3.5412      2.00000
    164      -3.5355      2.00000
    165      -3.5307      2.00000
    166      -3.5242      2.00000
    167      -3.5154      2.00000
    168      -3.5067      2.00000
    169      -3.4968      2.00000
    170      -3.4846      2.00000
    171      -3.4645      2.00000
    172      -3.4487      2.00000
    173      -3.4439      2.00000
    174      -3.4361      2.00000
    175      -3.4267      2.00000
    176      -3.4110      2.00000
    177      -3.3971      2.00000
    178      -3.3864      2.00000
    179      -3.3588      2.00000
    180      -3.3520      2.00000
    181      -3.3410      2.00000
    182      -3.3324      2.00000
    183      -3.3302      2.00000
    184      -3.3203      2.00000
    185      -3.3152      2.00000
    186      -3.3107      2.00000
    187      -3.2961      2.00000
    188      -3.2913      2.00000
    189      -3.2632      2.00000
    190      -3.2500      2.00000
    191      -3.2417      2.00000
    192      -3.2302      2.00000
    193      -3.2211      2.00000
    194      -3.1829      2.00000
    195      -3.1741      2.00000
    196      -3.1529      2.00000
    197      -3.1491      2.00000
    198      -3.1355      2.00000
    199      -3.1196      2.00000
    200      -3.1088      2.00000
    201      -3.1008      2.00000
    202      -3.0922      2.00000
    203      -3.0808      2.00000
    204      -3.0744      2.00000
    205      -3.0708      2.00000
    206      -3.0561      2.00000
    207      -3.0496      2.00000
    208      -3.0397      2.00000
    209      -3.0376      2.00000
    210      -3.0305      2.00000
    211      -3.0237      2.00000
    212      -3.0187      2.00000
    213      -3.0144      2.00000
    214      -3.0080      2.00000
    215      -2.9913      2.00000
    216      -2.9814      2.00000
    217      -2.9769      2.00000
    218      -2.9653      2.00000
    219      -2.9648      2.00000
    220      -2.9572      2.00000
    221      -2.9467      2.00000
    222      -2.9400      2.00000
    223      -2.9360      2.00000
    224      -2.9307      2.00000
    225      -2.9276      2.00000
    226      -2.9223      2.00000
    227      -2.9162      2.00000
    228      -2.9136      2.00000
    229      -2.9006      2.00000
    230      -2.8915      2.00000
    231      -2.8857      2.00000
    232      -2.8797      2.00000
    233      -2.8701      2.00000
    234      -2.8654      2.00000
    235      -2.8579      2.00000
    236      -2.8533      2.00000
    237      -2.8499      2.00000
    238      -2.8375      2.00000
    239      -2.8354      2.00000
    240      -2.8292      2.00000
    241      -2.8260      2.00000
    242      -2.8192      2.00000
    243      -2.8072      2.00000
    244      -2.7966      2.00000
    245      -2.7770      2.00000
    246      -2.7693      2.00000
    247      -2.7635      2.00000
    248      -2.7582      2.00000
    249      -2.7502      2.00000
    250      -2.7345      2.00000
    251      -2.7202      2.00000
    252      -2.7132      2.00000
    253      -2.7087      2.00000
    254      -2.7029      2.00000
    255      -2.6976      2.00000
    256      -2.6896      2.00000
    257      -2.6765      2.00000
    258      -2.6760      2.00000
    259      -2.6526      2.00000
    260      -2.6360      2.00000
    261      -2.6269      2.00000
    262      -2.6104      2.00000
    263      -2.3818      2.00000
    264      -2.1192      2.00000
    265      -2.0623      2.00000
    266      -1.8537      2.00000
    267      -1.8437      2.00000
    268      -1.7959      2.00000
    269      -1.6346      2.00000
    270      -1.5368      2.00005
    271      -1.5039      2.00034
    272      -1.3548      2.06340
    273      -1.3123      2.04501
    274      -0.9756     -0.00374
    275      -0.8701     -0.00001
    276      -0.8483     -0.00000
    277      -0.8276     -0.00000
    278      -0.7820     -0.00000
    279      -0.5203     -0.00000
    280      -0.0080     -0.00000
    281       0.0533     -0.00000
    282       0.0912     -0.00000
    283       0.1088     -0.00000
    284       0.1471     -0.00000
    285       0.1638     -0.00000
    286       0.2846     -0.00000
    287       0.2994     -0.00000
    288       0.4415     -0.00000
    289       0.5139     -0.00000
    290       0.7765     -0.00000
    291       0.8586     -0.00000
    292       0.9516     -0.00000
    293       1.1808     -0.00000
    294       1.2200     -0.00000
    295       1.2766     -0.00000
    296       1.3642     -0.00000
    297       1.4254     -0.00000
    298       1.6175      0.00000
    299       1.7225      0.00000
    300       2.0553      0.00000
    301       2.1923      0.00000
    302       2.2717      0.00000
    303       2.5015      0.00000
    304       2.5739      0.00000
    305       2.6040      0.00000
    306       2.6424      0.00000
    307       2.7331      0.00000
    308       2.8715      0.00000
    309       3.0015      0.00000
    310       3.0707      0.00000
    311       3.5891      0.00000
    312       3.7083      0.00000
    313       3.7671      0.00000
    314       3.7852      0.00000
    315       3.7983      0.00000
    316       3.8508      0.00000
    317       3.9642      0.00000
    318       4.0141      0.00000
    319       4.1209      0.00000
    320       4.2228      0.00000
    321       4.2382      0.00000
    322       4.3232      0.00000
    323       4.3624      0.00000
    324       4.4133      0.00000
    325       4.5628      0.00000
    326       4.5941      0.00000
    327       4.6377      0.00000
    328       4.7542      0.00000

 k-point     5 :       0.2000    0.2000    0.0000
  band No.  band energies     occupation 
      1     -24.8161      2.00000
      2     -23.1910      2.00000
      3     -10.7283      2.00000
      4      -9.7957      2.00000
      5      -9.4113      2.00000
      6      -8.7806      2.00000
      7      -8.6642      2.00000
      8      -8.5871      2.00000
      9      -8.4257      2.00000
     10      -7.9319      2.00000
     11      -7.8243      2.00000
     12      -7.5983      2.00000
     13      -7.0777      2.00000
     14      -7.0197      2.00000
     15      -6.9902      2.00000
     16      -6.6010      2.00000
     17      -6.3669      2.00000
     18      -6.3538      2.00000
     19      -6.3446      2.00000
     20      -6.1840      2.00000
     21      -6.1166      2.00000
     22      -5.9379      2.00000
     23      -5.9146      2.00000
     24      -5.8795      2.00000
     25      -5.8442      2.00000
     26      -5.8283      2.00000
     27      -5.8085      2.00000
     28      -5.7749      2.00000
     29      -5.7629      2.00000
     30      -5.7230      2.00000
     31      -5.7094      2.00000
     32      -5.6185      2.00000
     33      -5.5955      2.00000
     34      -5.5637      2.00000
     35      -5.5174      2.00000
     36      -5.4708      2.00000
     37      -5.4239      2.00000
     38      -5.4061      2.00000
     39      -5.3944      2.00000
     40      -5.3753      2.00000
     41      -5.3607      2.00000
     42      -5.3438      2.00000
     43      -5.3314      2.00000
     44      -5.2853      2.00000
     45      -5.2504      2.00000
     46      -5.2267      2.00000
     47      -5.2081      2.00000
     48      -5.1739      2.00000
     49      -5.1556      2.00000
     50      -5.1399      2.00000
     51      -5.1312      2.00000
     52      -5.1111      2.00000
     53      -5.0962      2.00000
     54      -5.0912      2.00000
     55      -5.0570      2.00000
     56      -5.0511      2.00000
     57      -5.0466      2.00000
     58      -5.0292      2.00000
     59      -5.0097      2.00000
     60      -4.9850      2.00000
     61      -4.9518      2.00000
     62      -4.9402      2.00000
     63      -4.9207      2.00000
     64      -4.9072      2.00000
     65      -4.8700      2.00000
     66      -4.8647      2.00000
     67      -4.8439      2.00000
     68      -4.8360      2.00000
     69      -4.8296      2.00000
     70      -4.8203      2.00000
     71      -4.8015      2.00000
     72      -4.7908      2.00000
     73      -4.7599      2.00000
     74      -4.7532      2.00000
     75      -4.7412      2.00000
     76      -4.7173      2.00000
     77      -4.6932      2.00000
     78      -4.6573      2.00000
     79      -4.6467      2.00000
     80      -4.6314      2.00000
     81      -4.6188      2.00000
     82      -4.6017      2.00000
     83      -4.5871      2.00000
     84      -4.5506      2.00000
     85      -4.5402      2.00000
     86      -4.5271      2.00000
     87      -4.5111      2.00000
     88      -4.4951      2.00000
     89      -4.4534      2.00000
     90      -4.4324      2.00000
     91      -4.4211      2.00000
     92      -4.4183      2.00000
     93      -4.4126      2.00000
     94      -4.3933      2.00000
     95      -4.3887      2.00000
     96      -4.3782      2.00000
     97      -4.3746      2.00000
     98      -4.3690      2.00000
     99      -4.3561      2.00000
    100      -4.3534      2.00000
    101      -4.3469      2.00000
    102      -4.3411      2.00000
    103      -4.3364      2.00000
    104      -4.3289      2.00000
    105      -4.3202      2.00000
    106      -4.3028      2.00000
    107      -4.2891      2.00000
    108      -4.2529      2.00000
    109      -4.2376      2.00000
    110      -4.2269      2.00000
    111      -4.1840      2.00000
    112      -4.1800      2.00000
    113      -4.1716      2.00000
    114      -4.1606      2.00000
    115      -4.1501      2.00000
    116      -4.1376      2.00000
    117      -4.1183      2.00000
    118      -4.0941      2.00000
    119      -4.0826      2.00000
    120      -4.0712      2.00000
    121      -4.0525      2.00000
    122      -4.0407      2.00000
    123      -4.0368      2.00000
    124      -4.0279      2.00000
    125      -4.0174      2.00000
    126      -4.0087      2.00000
    127      -4.0047      2.00000
    128      -3.9903      2.00000
    129      -3.9871      2.00000
    130      -3.9844      2.00000
    131      -3.9807      2.00000
    132      -3.9684      2.00000
    133      -3.9635      2.00000
    134      -3.9599      2.00000
    135      -3.9375      2.00000
    136      -3.8965      2.00000
    137      -3.8853      2.00000
    138      -3.8665      2.00000
    139      -3.8591      2.00000
    140      -3.8409      2.00000
    141      -3.8286      2.00000
    142      -3.8144      2.00000
    143      -3.8076      2.00000
    144      -3.7980      2.00000
    145      -3.7891      2.00000
    146      -3.7597      2.00000
    147      -3.7469      2.00000
    148      -3.7391      2.00000
    149      -3.7335      2.00000
    150      -3.7162      2.00000
    151      -3.7072      2.00000
    152      -3.6985      2.00000
    153      -3.6696      2.00000
    154      -3.6593      2.00000
    155      -3.6246      2.00000
    156      -3.6116      2.00000
    157      -3.6075      2.00000
    158      -3.6038      2.00000
    159      -3.5792      2.00000
    160      -3.5715      2.00000
    161      -3.5625      2.00000
    162      -3.5561      2.00000
    163      -3.5381      2.00000
    164      -3.5326      2.00000
    165      -3.5268      2.00000
    166      -3.5181      2.00000
    167      -3.5076      2.00000
    168      -3.4957      2.00000
    169      -3.4878      2.00000
    170      -3.4717      2.00000
    171      -3.4649      2.00000
    172      -3.4461      2.00000
    173      -3.4376      2.00000
    174      -3.4316      2.00000
    175      -3.4137      2.00000
    176      -3.4030      2.00000
    177      -3.3888      2.00000
    178      -3.3776      2.00000
    179      -3.3676      2.00000
    180      -3.3602      2.00000
    181      -3.3533      2.00000
    182      -3.3446      2.00000
    183      -3.3347      2.00000
    184      -3.3276      2.00000
    185      -3.3194      2.00000
    186      -3.3089      2.00000
    187      -3.3025      2.00000
    188      -3.2893      2.00000
    189      -3.2807      2.00000
    190      -3.2491      2.00000
    191      -3.2239      2.00000
    192      -3.2064      2.00000
    193      -3.1940      2.00000
    194      -3.1831      2.00000
    195      -3.1681      2.00000
    196      -3.1561      2.00000
    197      -3.1414      2.00000
    198      -3.1329      2.00000
    199      -3.1232      2.00000
    200      -3.1176      2.00000
    201      -3.1122      2.00000
    202      -3.0998      2.00000
    203      -3.0930      2.00000
    204      -3.0783      2.00000
    205      -3.0669      2.00000
    206      -3.0618      2.00000
    207      -3.0513      2.00000
    208      -3.0448      2.00000
    209      -3.0377      2.00000
    210      -3.0313      2.00000
    211      -3.0247      2.00000
    212      -3.0188      2.00000
    213      -3.0138      2.00000
    214      -3.0062      2.00000
    215      -2.9944      2.00000
    216      -2.9898      2.00000
    217      -2.9851      2.00000
    218      -2.9736      2.00000
    219      -2.9646      2.00000
    220      -2.9632      2.00000
    221      -2.9554      2.00000
    222      -2.9517      2.00000
    223      -2.9453      2.00000
    224      -2.9360      2.00000
    225      -2.9332      2.00000
    226      -2.9269      2.00000
    227      -2.9175      2.00000
    228      -2.9040      2.00000
    229      -2.8998      2.00000
    230      -2.8911      2.00000
    231      -2.8858      2.00000
    232      -2.8778      2.00000
    233      -2.8731      2.00000
    234      -2.8674      2.00000
    235      -2.8635      2.00000
    236      -2.8578      2.00000
    237      -2.8476      2.00000
    238      -2.8446      2.00000
    239      -2.8305      2.00000
    240      -2.8250      2.00000
    241      -2.8154      2.00000
    242      -2.8099      2.00000
    243      -2.7905      2.00000
    244      -2.7807      2.00000
    245      -2.7640      2.00000
    246      -2.7612      2.00000
    247      -2.7430      2.00000
    248      -2.7360      2.00000
    249      -2.7304      2.00000
    250      -2.7167      2.00000
    251      -2.7061      2.00000
    252      -2.7008      2.00000
    253      -2.6927      2.00000
    254      -2.6832      2.00000
    255      -2.6804      2.00000
    256      -2.6722      2.00000
    257      -2.6654      2.00000
    258      -2.6629      2.00000
    259      -2.6504      2.00000
    260      -2.6407      2.00000
    261      -2.6106      2.00000
    262      -2.5451      2.00000
    263      -2.4605      2.00000
    264      -2.3757      2.00000
    265      -2.2175      2.00000
    266      -1.8509      2.00000
    267      -1.7926      2.00000
    268      -1.7618      2.00000
    269      -1.6842      2.00000
    270      -1.5540      2.00002
    271      -1.3855      2.03632
    272      -1.2807      1.89063
    273      -1.1119     -0.05545
    274      -1.0957     -0.07050
    275      -1.0396     -0.03284
    276      -0.9858     -0.00567
    277      -0.7977     -0.00000
    278      -0.6533     -0.00000
    279      -0.5043     -0.00000
    280      -0.0960     -0.00000
    281      -0.0720     -0.00000
    282      -0.0001     -0.00000
    283       0.0254     -0.00000
    284       0.0683     -0.00000
    285       0.1690     -0.00000
    286       0.2445     -0.00000
    287       0.3354     -0.00000
    288       0.3990     -0.00000
    289       0.8582     -0.00000
    290       0.9667     -0.00000
    291       1.0378     -0.00000
    292       1.0716     -0.00000
    293       1.2297     -0.00000
    294       1.2587     -0.00000
    295       1.3088     -0.00000
    296       1.3509     -0.00000
    297       1.4828     -0.00000
    298       1.6236      0.00000
    299       1.7965      0.00000
    300       2.0081      0.00000
    301       2.1306      0.00000
    302       2.2509      0.00000
    303       2.3368      0.00000
    304       2.4094      0.00000
    305       2.5770      0.00000
    306       2.7300      0.00000
    307       2.8149      0.00000
    308       3.0102      0.00000
    309       3.0963      0.00000
    310       3.2355      0.00000
    311       3.5024      0.00000
    312       3.5743      0.00000
    313       3.6165      0.00000
    314       3.7269      0.00000
    315       3.8192      0.00000
    316       3.8499      0.00000
    317       3.9198      0.00000
    318       3.9776      0.00000
    319       4.0587      0.00000
    320       4.2130      0.00000
    321       4.2482      0.00000
    322       4.3428      0.00000
    323       4.3666      0.00000
    324       4.4425      0.00000
    325       4.5497      0.00000
    326       4.6424      0.00000
    327       4.6687      0.00000
    328       4.7339      0.00000

 k-point     6 :       0.4000    0.2000    0.0000
  band No.  band energies     occupation 
      1     -24.8160      2.00000
      2     -23.1910      2.00000
      3     -10.7287      2.00000
      4      -9.7501      2.00000
      5      -9.3251      2.00000
      6      -9.0955      2.00000
      7      -8.6191      2.00000
      8      -8.5067      2.00000
      9      -8.4229      2.00000
     10      -8.2534      2.00000
     11      -7.4722      2.00000
     12      -7.2847      2.00000
     13      -7.2689      2.00000
     14      -6.9222      2.00000
     15      -6.7766      2.00000
     16      -6.7497      2.00000
     17      -6.5940      2.00000
     18      -6.2811      2.00000
     19      -6.1551      2.00000
     20      -6.1187      2.00000
     21      -6.0623      2.00000
     22      -6.0518      2.00000
     23      -6.0196      2.00000
     24      -5.9815      2.00000
     25      -5.8789      2.00000
     26      -5.8106      2.00000
     27      -5.7868      2.00000
     28      -5.7814      2.00000
     29      -5.7657      2.00000
     30      -5.7529      2.00000
     31      -5.7377      2.00000
     32      -5.7223      2.00000
     33      -5.6513      2.00000
     34      -5.6363      2.00000
     35      -5.5604      2.00000
     36      -5.4558      2.00000
     37      -5.4371      2.00000
     38      -5.4164      2.00000
     39      -5.4125      2.00000
     40      -5.4024      2.00000
     41      -5.3579      2.00000
     42      -5.3337      2.00000
     43      -5.3112      2.00000
     44      -5.3031      2.00000
     45      -5.2513      2.00000
     46      -5.2146      2.00000
     47      -5.1912      2.00000
     48      -5.1742      2.00000
     49      -5.1628      2.00000
     50      -5.1501      2.00000
     51      -5.1299      2.00000
     52      -5.1130      2.00000
     53      -5.0835      2.00000
     54      -5.0287      2.00000
     55      -4.9990      2.00000
     56      -4.9897      2.00000
     57      -4.9838      2.00000
     58      -4.9709      2.00000
     59      -4.9627      2.00000
     60      -4.9543      2.00000
     61      -4.9470      2.00000
     62      -4.9449      2.00000
     63      -4.9281      2.00000
     64      -4.9086      2.00000
     65      -4.8837      2.00000
     66      -4.8577      2.00000
     67      -4.8504      2.00000
     68      -4.8460      2.00000
     69      -4.8200      2.00000
     70      -4.8021      2.00000
     71      -4.7698      2.00000
     72      -4.7607      2.00000
     73      -4.7380      2.00000
     74      -4.7215      2.00000
     75      -4.7196      2.00000
     76      -4.7007      2.00000
     77      -4.6962      2.00000
     78      -4.6846      2.00000
     79      -4.6703      2.00000
     80      -4.6635      2.00000
     81      -4.6532      2.00000
     82      -4.6376      2.00000
     83      -4.6247      2.00000
     84      -4.6088      2.00000
     85      -4.5923      2.00000
     86      -4.5745      2.00000
     87      -4.5605      2.00000
     88      -4.5216      2.00000
     89      -4.4987      2.00000
     90      -4.4967      2.00000
     91      -4.4735      2.00000
     92      -4.4358      2.00000
     93      -4.3992      2.00000
     94      -4.3859      2.00000
     95      -4.3780      2.00000
     96      -4.3751      2.00000
     97      -4.3729      2.00000
     98      -4.3661      2.00000
     99      -4.3544      2.00000
    100      -4.3449      2.00000
    101      -4.3263      2.00000
    102      -4.3207      2.00000
    103      -4.3106      2.00000
    104      -4.3041      2.00000
    105      -4.2848      2.00000
    106      -4.2710      2.00000
    107      -4.2617      2.00000
    108      -4.2588      2.00000
    109      -4.2471      2.00000
    110      -4.2444      2.00000
    111      -4.2258      2.00000
    112      -4.2131      2.00000
    113      -4.1657      2.00000
    114      -4.1537      2.00000
    115      -4.1364      2.00000
    116      -4.1178      2.00000
    117      -4.1114      2.00000
    118      -4.1051      2.00000
    119      -4.0912      2.00000
    120      -4.0792      2.00000
    121      -4.0543      2.00000
    122      -4.0522      2.00000
    123      -4.0281      2.00000
    124      -4.0095      2.00000
    125      -3.9986      2.00000
    126      -3.9885      2.00000
    127      -3.9812      2.00000
    128      -3.9751      2.00000
    129      -3.9704      2.00000
    130      -3.9674      2.00000
    131      -3.9636      2.00000
    132      -3.9572      2.00000
    133      -3.9463      2.00000
    134      -3.9291      2.00000
    135      -3.9183      2.00000
    136      -3.9141      2.00000
    137      -3.8918      2.00000
    138      -3.8840      2.00000
    139      -3.8748      2.00000
    140      -3.8620      2.00000
    141      -3.8495      2.00000
    142      -3.8376      2.00000
    143      -3.8286      2.00000
    144      -3.8053      2.00000
    145      -3.7978      2.00000
    146      -3.7762      2.00000
    147      -3.7597      2.00000
    148      -3.7442      2.00000
    149      -3.7364      2.00000
    150      -3.7216      2.00000
    151      -3.7061      2.00000
    152      -3.6981      2.00000
    153      -3.6868      2.00000
    154      -3.6404      2.00000
    155      -3.6109      2.00000
    156      -3.6054      2.00000
    157      -3.5892      2.00000
    158      -3.5729      2.00000
    159      -3.5581      2.00000
    160      -3.5479      2.00000
    161      -3.5435      2.00000
    162      -3.5389      2.00000
    163      -3.5311      2.00000
    164      -3.5275      2.00000
    165      -3.5230      2.00000
    166      -3.5175      2.00000
    167      -3.5025      2.00000
    168      -3.4918      2.00000
    169      -3.4852      2.00000
    170      -3.4719      2.00000
    171      -3.4671      2.00000
    172      -3.4514      2.00000
    173      -3.4438      2.00000
    174      -3.4318      2.00000
    175      -3.4167      2.00000
    176      -3.4037      2.00000
    177      -3.3897      2.00000
    178      -3.3851      2.00000
    179      -3.3705      2.00000
    180      -3.3641      2.00000
    181      -3.3580      2.00000
    182      -3.3423      2.00000
    183      -3.3285      2.00000
    184      -3.3176      2.00000
    185      -3.3145      2.00000
    186      -3.2979      2.00000
    187      -3.2892      2.00000
    188      -3.2765      2.00000
    189      -3.2643      2.00000
    190      -3.2617      2.00000
    191      -3.2431      2.00000
    192      -3.2243      2.00000
    193      -3.2138      2.00000
    194      -3.2061      2.00000
    195      -3.1937      2.00000
    196      -3.1887      2.00000
    197      -3.1650      2.00000
    198      -3.1428      2.00000
    199      -3.1281      2.00000
    200      -3.1132      2.00000
    201      -3.1063      2.00000
    202      -3.0941      2.00000
    203      -3.0805      2.00000
    204      -3.0698      2.00000
    205      -3.0523      2.00000
    206      -3.0467      2.00000
    207      -3.0365      2.00000
    208      -3.0284      2.00000
    209      -3.0216      2.00000
    210      -3.0163      2.00000
    211      -3.0114      2.00000
    212      -3.0047      2.00000
    213      -3.0003      2.00000
    214      -2.9977      2.00000
    215      -2.9943      2.00000
    216      -2.9922      2.00000
    217      -2.9823      2.00000
    218      -2.9779      2.00000
    219      -2.9741      2.00000
    220      -2.9689      2.00000
    221      -2.9668      2.00000
    222      -2.9611      2.00000
    223      -2.9550      2.00000
    224      -2.9504      2.00000
    225      -2.9363      2.00000
    226      -2.9287      2.00000
    227      -2.9182      2.00000
    228      -2.9120      2.00000
    229      -2.9029      2.00000
    230      -2.8958      2.00000
    231      -2.8872      2.00000
    232      -2.8860      2.00000
    233      -2.8812      2.00000
    234      -2.8736      2.00000
    235      -2.8666      2.00000
    236      -2.8422      2.00000
    237      -2.8334      2.00000
    238      -2.8210      2.00000
    239      -2.8121      2.00000
    240      -2.7982      2.00000
    241      -2.7941      2.00000
    242      -2.7860      2.00000
    243      -2.7788      2.00000
    244      -2.7758      2.00000
    245      -2.7658      2.00000
    246      -2.7602      2.00000
    247      -2.7468      2.00000
    248      -2.7396      2.00000
    249      -2.7192      2.00000
    250      -2.7102      2.00000
    251      -2.7091      2.00000
    252      -2.6998      2.00000
    253      -2.6974      2.00000
    254      -2.6910      2.00000
    255      -2.6865      2.00000
    256      -2.6727      2.00000
    257      -2.6688      2.00000
    258      -2.6615      2.00000
    259      -2.6545      2.00000
    260      -2.6319      2.00000
    261      -2.5551      2.00000
    262      -2.4758      2.00000
    263      -2.3519      2.00000
    264      -2.2275      2.00000
    265      -2.1694      2.00000
    266      -2.1278      2.00000
    267      -2.0376      2.00000
    268      -1.7748      2.00000
    269      -1.7357      2.00000
    270      -1.6776      2.00000
    271      -1.6037      2.00000
    272      -1.5197      2.00014
    273      -1.2142      0.99357
    274      -1.0762     -0.06470
    275      -0.9011     -0.00009
    276      -0.6616     -0.00000
    277      -0.5059     -0.00000
    278      -0.4789     -0.00000
    279      -0.4583     -0.00000
    280      -0.3094     -0.00000
    281      -0.1547     -0.00000
    282      -0.1458     -0.00000
    283      -0.0511     -0.00000
    284       0.0868     -0.00000
    285       0.1684     -0.00000
    286       0.3126     -0.00000
    287       0.4540     -0.00000
    288       0.5453     -0.00000
    289       0.6395     -0.00000
    290       0.8565     -0.00000
    291       0.9469     -0.00000
    292       1.0843     -0.00000
    293       1.2457     -0.00000
    294       1.2985     -0.00000
    295       1.4813     -0.00000
    296       1.5543      0.00000
    297       1.6624      0.00000
    298       1.8738      0.00000
    299       2.0265      0.00000
    300       2.1196      0.00000
    301       2.1387      0.00000
    302       2.2307      0.00000
    303       2.3898      0.00000
    304       2.4268      0.00000
    305       2.5026      0.00000
    306       2.5910      0.00000
    307       2.8912      0.00000
    308       3.0359      0.00000
    309       3.1739      0.00000
    310       3.3783      0.00000
    311       3.4878      0.00000
    312       3.5041      0.00000
    313       3.5494      0.00000
    314       3.5934      0.00000
    315       3.6157      0.00000
    316       3.7108      0.00000
    317       3.7877      0.00000
    318       3.9353      0.00000
    319       3.9713      0.00000
    320       4.0211      0.00000
    321       4.0699      0.00000
    322       4.1664      0.00000
    323       4.2952      0.00000
    324       4.3551      0.00000
    325       4.5229      0.00000
    326       4.5615      0.00000
    327       4.6620      0.00000
    328       4.7158      0.00000

 k-point     7 :      -0.4000    0.2000    0.0000
  band No.  band energies     occupation 
      1     -24.8161      2.00000
      2     -23.1909      2.00000
      3     -10.7287      2.00000
      4      -9.7494      2.00000
      5      -9.3277      2.00000
      6      -9.0936      2.00000
      7      -8.6133      2.00000
      8      -8.5178      2.00000
      9      -8.4165      2.00000
     10      -8.2546      2.00000
     11      -7.4731      2.00000
     12      -7.2852      2.00000
     13      -7.2675      2.00000
     14      -6.9232      2.00000
     15      -6.7739      2.00000
     16      -6.7494      2.00000
     17      -6.5936      2.00000
     18      -6.2870      2.00000
     19      -6.1605      2.00000
     20      -6.1162      2.00000
     21      -6.0615      2.00000
     22      -6.0500      2.00000
     23      -6.0158      2.00000
     24      -5.9813      2.00000
     25      -5.8782      2.00000
     26      -5.8138      2.00000
     27      -5.7883      2.00000
     28      -5.7780      2.00000
     29      -5.7662      2.00000
     30      -5.7517      2.00000
     31      -5.7402      2.00000
     32      -5.7217      2.00000
     33      -5.6461      2.00000
     34      -5.6372      2.00000
     35      -5.5635      2.00000
     36      -5.4598      2.00000
     37      -5.4343      2.00000
     38      -5.4181      2.00000
     39      -5.4106      2.00000
     40      -5.4011      2.00000
     41      -5.3552      2.00000
     42      -5.3311      2.00000
     43      -5.3129      2.00000
     44      -5.3026      2.00000
     45      -5.2580      2.00000
     46      -5.2129      2.00000
     47      -5.1885      2.00000
     48      -5.1759      2.00000
     49      -5.1649      2.00000
     50      -5.1478      2.00000
     51      -5.1311      2.00000
     52      -5.1098      2.00000
     53      -5.0854      2.00000
     54      -5.0308      2.00000
     55      -4.9995      2.00000
     56      -4.9951      2.00000
     57      -4.9824      2.00000
     58      -4.9693      2.00000
     59      -4.9603      2.00000
     60      -4.9520      2.00000
     61      -4.9448      2.00000
     62      -4.9386      2.00000
     63      -4.9341      2.00000
     64      -4.9038      2.00000
     65      -4.8928      2.00000
     66      -4.8574      2.00000
     67      -4.8493      2.00000
     68      -4.8389      2.00000
     69      -4.8199      2.00000
     70      -4.8111      2.00000
     71      -4.7680      2.00000
     72      -4.7606      2.00000
     73      -4.7348      2.00000
     74      -4.7213      2.00000
     75      -4.7181      2.00000
     76      -4.7009      2.00000
     77      -4.6977      2.00000
     78      -4.6830      2.00000
     79      -4.6727      2.00000
     80      -4.6653      2.00000
     81      -4.6537      2.00000
     82      -4.6412      2.00000
     83      -4.6262      2.00000
     84      -4.6076      2.00000
     85      -4.5905      2.00000
     86      -4.5706      2.00000
     87      -4.5644      2.00000
     88      -4.5220      2.00000
     89      -4.4994      2.00000
     90      -4.4958      2.00000
     91      -4.4723      2.00000
     92      -4.4329      2.00000
     93      -4.3978      2.00000
     94      -4.3862      2.00000
     95      -4.3802      2.00000
     96      -4.3755      2.00000
     97      -4.3733      2.00000
     98      -4.3681      2.00000
     99      -4.3589      2.00000
    100      -4.3424      2.00000
    101      -4.3273      2.00000
    102      -4.3242      2.00000
    103      -4.3088      2.00000
    104      -4.2981      2.00000
    105      -4.2886      2.00000
    106      -4.2729      2.00000
    107      -4.2586      2.00000
    108      -4.2521      2.00000
    109      -4.2487      2.00000
    110      -4.2417      2.00000
    111      -4.2273      2.00000
    112      -4.2160      2.00000
    113      -4.1669      2.00000
    114      -4.1483      2.00000
    115      -4.1398      2.00000
    116      -4.1200      2.00000
    117      -4.1162      2.00000
    118      -4.1106      2.00000
    119      -4.0905      2.00000
    120      -4.0685      2.00000
    121      -4.0541      2.00000
    122      -4.0495      2.00000
    123      -4.0286      2.00000
    124      -4.0075      2.00000
    125      -4.0041      2.00000
    126      -3.9870      2.00000
    127      -3.9819      2.00000
    128      -3.9779      2.00000
    129      -3.9708      2.00000
    130      -3.9630      2.00000
    131      -3.9606      2.00000
    132      -3.9579      2.00000
    133      -3.9480      2.00000
    134      -3.9332      2.00000
    135      -3.9156      2.00000
    136      -3.9136      2.00000
    137      -3.8915      2.00000
    138      -3.8867      2.00000
    139      -3.8768      2.00000
    140      -3.8616      2.00000
    141      -3.8467      2.00000
    142      -3.8394      2.00000
    143      -3.8257      2.00000
    144      -3.8100      2.00000
    145      -3.7935      2.00000
    146      -3.7764      2.00000
    147      -3.7580      2.00000
    148      -3.7515      2.00000
    149      -3.7312      2.00000
    150      -3.7146      2.00000
    151      -3.7080      2.00000
    152      -3.6993      2.00000
    153      -3.6902      2.00000
    154      -3.6411      2.00000
    155      -3.6105      2.00000
    156      -3.6001      2.00000
    157      -3.5921      2.00000
    158      -3.5753      2.00000
    159      -3.5609      2.00000
    160      -3.5489      2.00000
    161      -3.5459      2.00000
    162      -3.5378      2.00000
    163      -3.5329      2.00000
    164      -3.5270      2.00000
    165      -3.5229      2.00000
    166      -3.5151      2.00000
    167      -3.4992      2.00000
    168      -3.4913      2.00000
    169      -3.4841      2.00000
    170      -3.4721      2.00000
    171      -3.4682      2.00000
    172      -3.4494      2.00000
    173      -3.4450      2.00000
    174      -3.4326      2.00000
    175      -3.4179      2.00000
    176      -3.4035      2.00000
    177      -3.3880      2.00000
    178      -3.3818      2.00000
    179      -3.3732      2.00000
    180      -3.3671      2.00000
    181      -3.3570      2.00000
    182      -3.3461      2.00000
    183      -3.3330      2.00000
    184      -3.3182      2.00000
    185      -3.3039      2.00000
    186      -3.2979      2.00000
    187      -3.2853      2.00000
    188      -3.2726      2.00000
    189      -3.2651      2.00000
    190      -3.2633      2.00000
    191      -3.2417      2.00000
    192      -3.2367      2.00000
    193      -3.2127      2.00000
    194      -3.2002      2.00000
    195      -3.1945      2.00000
    196      -3.1871      2.00000
    197      -3.1675      2.00000
    198      -3.1408      2.00000
    199      -3.1305      2.00000
    200      -3.1183      2.00000
    201      -3.1056      2.00000
    202      -3.0916      2.00000
    203      -3.0810      2.00000
    204      -3.0632      2.00000
    205      -3.0560      2.00000
    206      -3.0481      2.00000
    207      -3.0379      2.00000
    208      -3.0277      2.00000
    209      -3.0201      2.00000
    210      -3.0159      2.00000
    211      -3.0107      2.00000
    212      -3.0034      2.00000
    213      -3.0007      2.00000
    214      -2.9977      2.00000
    215      -2.9957      2.00000
    216      -2.9909      2.00000
    217      -2.9844      2.00000
    218      -2.9780      2.00000
    219      -2.9746      2.00000
    220      -2.9715      2.00000
    221      -2.9676      2.00000
    222      -2.9582      2.00000
    223      -2.9558      2.00000
    224      -2.9496      2.00000
    225      -2.9359      2.00000
    226      -2.9249      2.00000
    227      -2.9203      2.00000
    228      -2.9124      2.00000
    229      -2.9030      2.00000
    230      -2.8973      2.00000
    231      -2.8917      2.00000
    232      -2.8844      2.00000
    233      -2.8817      2.00000
    234      -2.8736      2.00000
    235      -2.8620      2.00000
    236      -2.8471      2.00000
    237      -2.8324      2.00000
    238      -2.8215      2.00000
    239      -2.8116      2.00000
    240      -2.7972      2.00000
    241      -2.7923      2.00000
    242      -2.7867      2.00000
    243      -2.7791      2.00000
    244      -2.7744      2.00000
    245      -2.7666      2.00000
    246      -2.7558      2.00000
    247      -2.7512      2.00000
    248      -2.7378      2.00000
    249      -2.7195      2.00000
    250      -2.7122      2.00000
    251      -2.7037      2.00000
    252      -2.6995      2.00000
    253      -2.6947      2.00000
    254      -2.6909      2.00000
    255      -2.6867      2.00000
    256      -2.6744      2.00000
    257      -2.6692      2.00000
    258      -2.6634      2.00000
    259      -2.6546      2.00000
    260      -2.6406      2.00000
    261      -2.5248      2.00000
    262      -2.4921      2.00000
    263      -2.3685      2.00000
    264      -2.2325      2.00000
    265      -2.1609      2.00000
    266      -2.1230      2.00000
    267      -2.0294      2.00000
    268      -1.7718      2.00000
    269      -1.7408      2.00000
    270      -1.6756      2.00000
    271      -1.6009      2.00000
    272      -1.5341      2.00006
    273      -1.2410      1.42969
    274      -1.0642     -0.05498
    275      -0.8980     -0.00007
    276      -0.6261     -0.00000
    277      -0.5016     -0.00000
    278      -0.4826     -0.00000
    279      -0.4536     -0.00000
    280      -0.2979     -0.00000
    281      -0.1553     -0.00000
    282      -0.1365     -0.00000
    283      -0.0930     -0.00000
    284       0.0856     -0.00000
    285       0.1721     -0.00000
    286       0.2997     -0.00000
    287       0.4317     -0.00000
    288       0.5458     -0.00000
    289       0.6602     -0.00000
    290       0.8518     -0.00000
    291       0.9663     -0.00000
    292       1.0756     -0.00000
    293       1.2267     -0.00000
    294       1.3194     -0.00000
    295       1.4775     -0.00000
    296       1.5401      0.00000
    297       1.6590      0.00000
    298       1.9002      0.00000
    299       2.0164      0.00000
    300       2.1098      0.00000
    301       2.1623      0.00000
    302       2.2460      0.00000
    303       2.3560      0.00000
    304       2.4474      0.00000
    305       2.4993      0.00000
    306       2.6210      0.00000
    307       2.8702      0.00000
    308       3.0156      0.00000
    309       3.1612      0.00000
    310       3.3865      0.00000
    311       3.4612      0.00000
    312       3.5111      0.00000
    313       3.5484      0.00000
    314       3.6023      0.00000
    315       3.6227      0.00000
    316       3.7259      0.00000
    317       3.7967      0.00000
    318       3.9159      0.00000
    319       3.9738      0.00000
    320       4.0191      0.00000
    321       4.0757      0.00000
    322       4.1607      0.00000
    323       4.2906      0.00000
    324       4.3605      0.00000
    325       4.5225      0.00000
    326       4.5613      0.00000
    327       4.6606      0.00000
    328       4.7285      0.00000

 k-point     8 :      -0.2000    0.2000    0.0000
  band No.  band energies     occupation 
      1     -24.8162      2.00000
      2     -23.1909      2.00000
      3     -10.7283      2.00000
      4      -9.7947      2.00000
      5      -9.4134      2.00000
      6      -8.7781      2.00000
      7      -8.6582      2.00000
      8      -8.5962      2.00000
      9      -8.4233      2.00000
     10      -7.9329      2.00000
     11      -7.8252      2.00000
     12      -7.5982      2.00000
     13      -7.0730      2.00000
     14      -7.0129      2.00000
     15      -6.9998      2.00000
     16      -6.5977      2.00000
     17      -6.3802      2.00000
     18      -6.3518      2.00000
     19      -6.3429      2.00000
     20      -6.1777      2.00000
     21      -6.1171      2.00000
     22      -5.9467      2.00000
     23      -5.9157      2.00000
     24      -5.8717      2.00000
     25      -5.8434      2.00000
     26      -5.8285      2.00000
     27      -5.8100      2.00000
     28      -5.7742      2.00000
     29      -5.7613      2.00000
     30      -5.7229      2.00000
     31      -5.7098      2.00000
     32      -5.6135      2.00000
     33      -5.5945      2.00000
     34      -5.5662      2.00000
     35      -5.5188      2.00000
     36      -5.4732      2.00000
     37      -5.4227      2.00000
     38      -5.4068      2.00000
     39      -5.3946      2.00000
     40      -5.3695      2.00000
     41      -5.3627      2.00000
     42      -5.3467      2.00000
     43      -5.3275      2.00000
     44      -5.2796      2.00000
     45      -5.2476      2.00000
     46      -5.2468      2.00000
     47      -5.2056      2.00000
     48      -5.1697      2.00000
     49      -5.1523      2.00000
     50      -5.1380      2.00000
     51      -5.1306      2.00000
     52      -5.1144      2.00000
     53      -5.1001      2.00000
     54      -5.0869      2.00000
     55      -5.0598      2.00000
     56      -5.0503      2.00000
     57      -5.0484      2.00000
     58      -5.0250      2.00000
     59      -5.0153      2.00000
     60      -4.9797      2.00000
     61      -4.9549      2.00000
     62      -4.9360      2.00000
     63      -4.9212      2.00000
     64      -4.9027      2.00000
     65      -4.8719      2.00000
     66      -4.8640      2.00000
     67      -4.8470      2.00000
     68      -4.8356      2.00000
     69      -4.8308      2.00000
     70      -4.8217      2.00000
     71      -4.8017      2.00000
     72      -4.7901      2.00000
     73      -4.7598      2.00000
     74      -4.7511      2.00000
     75      -4.7433      2.00000
     76      -4.7159      2.00000
     77      -4.6963      2.00000
     78      -4.6538      2.00000
     79      -4.6450      2.00000
     80      -4.6369      2.00000
     81      -4.6212      2.00000
     82      -4.6012      2.00000
     83      -4.5835      2.00000
     84      -4.5509      2.00000
     85      -4.5430      2.00000
     86      -4.5282      2.00000
     87      -4.5097      2.00000
     88      -4.4960      2.00000
     89      -4.4516      2.00000
     90      -4.4290      2.00000
     91      -4.4243      2.00000
     92      -4.4192      2.00000
     93      -4.4073      2.00000
     94      -4.3938      2.00000
     95      -4.3876      2.00000
     96      -4.3830      2.00000
     97      -4.3726      2.00000
     98      -4.3687      2.00000
     99      -4.3626      2.00000
    100      -4.3517      2.00000
    101      -4.3477      2.00000
    102      -4.3410      2.00000
    103      -4.3355      2.00000
    104      -4.3261      2.00000
    105      -4.3189      2.00000
    106      -4.3033      2.00000
    107      -4.2955      2.00000
    108      -4.2533      2.00000
    109      -4.2373      2.00000
    110      -4.2217      2.00000
    111      -4.1857      2.00000
    112      -4.1810      2.00000
    113      -4.1706      2.00000
    114      -4.1595      2.00000
    115      -4.1478      2.00000
    116      -4.1378      2.00000
    117      -4.1198      2.00000
    118      -4.0948      2.00000
    119      -4.0799      2.00000
    120      -4.0741      2.00000
    121      -4.0576      2.00000
    122      -4.0418      2.00000
    123      -4.0299      2.00000
    124      -4.0237      2.00000
    125      -4.0170      2.00000
    126      -4.0135      2.00000
    127      -4.0022      2.00000
    128      -3.9920      2.00000
    129      -3.9889      2.00000
    130      -3.9812      2.00000
    131      -3.9758      2.00000
    132      -3.9725      2.00000
    133      -3.9646      2.00000
    134      -3.9604      2.00000
    135      -3.9388      2.00000
    136      -3.8945      2.00000
    137      -3.8819      2.00000
    138      -3.8688      2.00000
    139      -3.8629      2.00000
    140      -3.8424      2.00000
    141      -3.8292      2.00000
    142      -3.8126      2.00000
    143      -3.8063      2.00000
    144      -3.7995      2.00000
    145      -3.7894      2.00000
    146      -3.7561      2.00000
    147      -3.7443      2.00000
    148      -3.7418      2.00000
    149      -3.7338      2.00000
    150      -3.7173      2.00000
    151      -3.7063      2.00000
    152      -3.6981      2.00000
    153      -3.6694      2.00000
    154      -3.6575      2.00000
    155      -3.6246      2.00000
    156      -3.6158      2.00000
    157      -3.6104      2.00000
    158      -3.6005      2.00000
    159      -3.5775      2.00000
    160      -3.5734      2.00000
    161      -3.5616      2.00000
    162      -3.5561      2.00000
    163      -3.5389      2.00000
    164      -3.5331      2.00000
    165      -3.5283      2.00000
    166      -3.5171      2.00000
    167      -3.5084      2.00000
    168      -3.5029      2.00000
    169      -3.4863      2.00000
    170      -3.4687      2.00000
    171      -3.4635      2.00000
    172      -3.4448      2.00000
    173      -3.4379      2.00000
    174      -3.4268      2.00000
    175      -3.4130      2.00000
    176      -3.3971      2.00000
    177      -3.3916      2.00000
    178      -3.3737      2.00000
    179      -3.3692      2.00000
    180      -3.3616      2.00000
    181      -3.3544      2.00000
    182      -3.3484      2.00000
    183      -3.3342      2.00000
    184      -3.3262      2.00000
    185      -3.3225      2.00000
    186      -3.3073      2.00000
    187      -3.3056      2.00000
    188      -3.2937      2.00000
    189      -3.2770      2.00000
    190      -3.2516      2.00000
    191      -3.2211      2.00000
    192      -3.2057      2.00000
    193      -3.1924      2.00000
    194      -3.1829      2.00000
    195      -3.1702      2.00000
    196      -3.1544      2.00000
    197      -3.1460      2.00000
    198      -3.1320      2.00000
    199      -3.1235      2.00000
    200      -3.1211      2.00000
    201      -3.1093      2.00000
    202      -3.0991      2.00000
    203      -3.0909      2.00000
    204      -3.0774      2.00000
    205      -3.0687      2.00000
    206      -3.0607      2.00000
    207      -3.0531      2.00000
    208      -3.0445      2.00000
    209      -3.0387      2.00000
    210      -3.0293      2.00000
    211      -3.0220      2.00000
    212      -3.0164      2.00000
    213      -3.0125      2.00000
    214      -3.0041      2.00000
    215      -2.9954      2.00000
    216      -2.9904      2.00000
    217      -2.9852      2.00000
    218      -2.9755      2.00000
    219      -2.9671      2.00000
    220      -2.9623      2.00000
    221      -2.9580      2.00000
    222      -2.9531      2.00000
    223      -2.9446      2.00000
    224      -2.9386      2.00000
    225      -2.9319      2.00000
    226      -2.9264      2.00000
    227      -2.9190      2.00000
    228      -2.9043      2.00000
    229      -2.8972      2.00000
    230      -2.8944      2.00000
    231      -2.8829      2.00000
    232      -2.8776      2.00000
    233      -2.8728      2.00000
    234      -2.8702      2.00000
    235      -2.8598      2.00000
    236      -2.8583      2.00000
    237      -2.8489      2.00000
    238      -2.8424      2.00000
    239      -2.8324      2.00000
    240      -2.8249      2.00000
    241      -2.8155      2.00000
    242      -2.8065      2.00000
    243      -2.7910      2.00000
    244      -2.7803      2.00000
    245      -2.7652      2.00000
    246      -2.7603      2.00000
    247      -2.7418      2.00000
    248      -2.7352      2.00000
    249      -2.7329      2.00000
    250      -2.7168      2.00000
    251      -2.7046      2.00000
    252      -2.6997      2.00000
    253      -2.6942      2.00000
    254      -2.6845      2.00000
    255      -2.6748      2.00000
    256      -2.6715      2.00000
    257      -2.6641      2.00000
    258      -2.6625      2.00000
    259      -2.6505      2.00000
    260      -2.6429      2.00000
    261      -2.6288      2.00000
    262      -2.5396      2.00000
    263      -2.4384      2.00000
    264      -2.3685      2.00000
    265      -2.2395      2.00000
    266      -1.8489      2.00000
    267      -1.7915      2.00000
    268      -1.7804      2.00000
    269      -1.6756      2.00000
    270      -1.5551      2.00002
    271      -1.3850      2.03676
    272      -1.2805      1.88920
    273      -1.1285     -0.00799
    274      -1.0914     -0.07090
    275      -1.0389     -0.03224
    276      -0.9897     -0.00660
    277      -0.7916     -0.00000
    278      -0.6049     -0.00000
    279      -0.4980     -0.00000
    280      -0.1142     -0.00000
    281      -0.0675     -0.00000
    282       0.0105     -0.00000
    283       0.0257     -0.00000
    284       0.0584     -0.00000
    285       0.1607     -0.00000
    286       0.2287     -0.00000
    287       0.3301     -0.00000
    288       0.3623     -0.00000
    289       0.8832     -0.00000
    290       0.9678     -0.00000
    291       1.0349     -0.00000
    292       1.0758     -0.00000
    293       1.2367     -0.00000
    294       1.2564     -0.00000
    295       1.3062     -0.00000
    296       1.3654     -0.00000
    297       1.4824     -0.00000
    298       1.6437      0.00000
    299       1.7949      0.00000
    300       1.9869      0.00000
    301       2.1317      0.00000
    302       2.2391      0.00000
    303       2.3413      0.00000
    304       2.4329      0.00000
    305       2.6009      0.00000
    306       2.6536      0.00000
    307       2.8501      0.00000
    308       3.0127      0.00000
    309       3.0862      0.00000
    310       3.2336      0.00000
    311       3.5049      0.00000
    312       3.5532      0.00000
    313       3.6324      0.00000
    314       3.7405      0.00000
    315       3.8197      0.00000
    316       3.8585      0.00000
    317       3.9142      0.00000
    318       3.9960      0.00000
    319       4.0528      0.00000
    320       4.2039      0.00000
    321       4.2652      0.00000
    322       4.3167      0.00000
    323       4.3629      0.00000
    324       4.4433      0.00000
    325       4.5393      0.00000
    326       4.6497      0.00000
    327       4.6713      0.00000
    328       4.7248      0.00000

 k-point     9 :       0.0000    0.4000    0.0000
  band No.  band energies     occupation 
      1     -24.8161      2.00000
      2     -23.1909      2.00000
      3     -10.7279      2.00000
      4      -9.7593      2.00000
      5      -9.3480      2.00000
      6      -9.0720      2.00000
[truncated: 23,007,969 more chars]
