# Supplementary material for: Toward benchmarking theoretical computations of elementary rate constants on catalytic surfaces: formate decomposition on Au and Cu
Source: Chem Sci. 2021 Dec 21;13(3):804–15. doi: 10.1039/d1sc05127j (PMC8768843; doi:10.1039/d1sc05127j)
Supplement: SC-013-D1SC05127J-s007 [file SC-013-D1SC05127J-s007.14ev]

C    O    H    Cu                       
   1.00000000000000     
    10.6379999999999999    0.0000000000000000    0.0000000000000000
     0.0000000000000000   10.0296025843458008    0.0000000000000000
     0.0000000000000000    0.0000000000000000   19.9999999999224016
   C    O    H    Cu
     1     2     1    48
Selective dynamics
Direct
  0.8644099148562461  0.7205003091344011  0.3016724576704064   T   T   T
  0.9384482042163427  0.7446055007770056  0.3450621145915562   T   T   T
  0.7537023446882785  0.7223103624640856  0.2841434510488270   T   T   T
  0.9427058035919416  0.6375734056474514  0.2436093131806985   T   T   T
  0.9995981753343770  0.0001274174770387  0.1863320924150216   F   F   F
  0.0000327753555780  0.2510551879441749  0.1870805365046593   T   T   T
  0.9968870304056736  0.5038743286377638  0.1896401285116056   T   T   T
  0.9994746382582989  0.7490357346888743  0.1878483449387218   T   T   T
  0.3325292352164482  0.9998032832197410  0.1867256498839396   F   F   F
  0.3319772344086971  0.2497722497615484  0.1872081634491494   F   F   F
  0.3334230095944051  0.4998260993963797  0.1865609907659049   F   F   F
  0.3326909834289111  0.7500082995385284  0.1863048986534253   F   F   F
  0.6675413308519964  0.0014659238973351  0.1857693037826991   F   F   F
  0.6664166588276075  0.2491291787475660  0.1863998348293165   T   T   T
  0.6658706821818470  0.4959739357296442  0.1847366829742896   T   T   T
  0.6692572328290255  0.7487958194628562  0.1896246651095064   T   T   T
  0.1665246459620775  0.1255412848470741  0.1283153745240071   F   F   F
  0.1647209292717449  0.3763891555981971  0.1293886626723690   F   F   F
  0.1676583215770151  0.6245925357819004  0.1272737343981589   F   F   F
  0.1653093425227325  0.8744528666411853  0.1284764048241982   F   F   F
  0.4987779201973908  0.1246295525936674  0.1287048811911333   F   F   F
  0.4982357082652271  0.3735791374103314  0.1281445954597231   F   F   F
  0.5008059903874553  0.6253353876284464  0.1286932241195728   F   F   F
  0.5014518624202893  0.8742444423567548  0.1294352179795268   F   F   F
  0.8340751031419202  0.1255855058332855  0.1279091766219835   F   F   F
  0.8344804305408431  0.3743480831462236  0.1278695785154227   F   F   F
  0.8317489783693759  0.6237545157861106  0.1248684709675700   F   F   F
  0.8336065543133202  0.8758055624125518  0.1265899505212786   F   F   F
  0.0004182365193444  0.0003384864522928  0.0582842584209189   F   F   F
  0.0003713961081857  0.2499105953555301  0.0583650360528125   F   F   F
  0.0005457996576652  0.4999778350167219  0.0593768163464148   F   F   F
  0.0003667507110947  0.7499275732565494  0.0592634966440357   F   F   F
  0.3334240185439938  0.9998553476488752  0.0585806912313487   F   F   F
  0.3326660677552411  0.2499418559620921  0.0581752701514660   F   F   F
  0.3337025112337031  0.4996623178261075  0.0584907207637357   F   F   F
  0.3338572116551219  0.7503011940133959  0.0586771279296201   F   F   F
  0.6660637956521143  0.0004011556908097  0.0582658651200489   F   F   F
  0.6662559597362119  0.2497181374076831  0.0582431174541114   F   F   F
  0.6659021865557193  0.4994670050138197  0.0582177954473551   F   F   F
  0.6661032715816830  0.7502740440196405  0.0610136065046163   F   F   F
  0.1666666666666643  0.1250000000000000  0.0000000000000000   F   F   F
  0.1666666666666643  0.3750000000000426  0.0000000000000000   F   F   F
  0.1666666666666643  0.6250000000000711  0.0000000000000000   F   F   F
  0.1666666666666643  0.8750000000001137  0.0000000000000000   F   F   F
  0.5000000000000000  0.1250000000000000  0.0000000000000000   F   F   F
  0.5000000000000000  0.3750000000000426  0.0000000000000000   F   F   F
  0.5000000000000000  0.6250000000000711  0.0000000000000000   F   F   F
  0.5000000000000000  0.8750000000001137  0.0000000000000000   F   F   F
  0.8333333333333499  0.1250000000000000  0.0000000000000000   F   F   F
  0.8333333333333499  0.3750000000000426  0.0000000000000000   F   F   F
  0.8333333333333499  0.6250000000000711  0.0000000000000000   F   F   F
  0.8333333333333499  0.8750000000001137  0.0000000000000000   F   F   F
 
  0.00000000E+00  0.00000000E+00  0.00000000E+00
  0.00000000E+00  0.00000000E+00  0.00000000E+00
  0.00000000E+00  0.00000000E+00  0.00000000E+00
  0.00000000E+00  0.00000000E+00  0.00000000E+00
  0.00000000E+00  0.00000000E+00  0.00000000E+00
  0.00000000E+00  0.00000000E+00  0.00000000E+00
  0.00000000E+00  0.00000000E+00  0.00000000E+00
  0.00000000E+00  0.00000000E+00  0.00000000E+00
  0.00000000E+00  0.00000000E+00  0.00000000E+00
  0.00000000E+00  0.00000000E+00  0.00000000E+00
  0.00000000E+00  0.00000000E+00  0.00000000E+00
  0.00000000E+00  0.00000000E+00  0.00000000E+00
  0.00000000E+00  0.00000000E+00  0.00000000E+00
  0.00000000E+00  0.00000000E+00  0.00000000E+00
  0.00000000E+00  0.00000000E+00  0.00000000E+00
  0.00000000E+00  0.00000000E+00  0.00000000E+00
  0.00000000E+00  0.00000000E+00  0.00000000E+00
  0.00000000E+00  0.00000000E+00  0.00000000E+00
  0.00000000E+00  0.00000000E+00  0.00000000E+00
  0.00000000E+00  0.00000000E+00  0.00000000E+00
  0.00000000E+00  0.00000000E+00  0.00000000E+00
  0.00000000E+00  0.00000000E+00  0.00000000E+00
  0.00000000E+00  0.00000000E+00  0.00000000E+00
  0.00000000E+00  0.00000000E+00  0.00000000E+00
  0.00000000E+00  0.00000000E+00  0.00000000E+00
  0.00000000E+00  0.00000000E+00  0.00000000E+00
  0.00000000E+00  0.00000000E+00  0.00000000E+00
  0.00000000E+00  0.00000000E+00  0.00000000E+00
  0.00000000E+00  0.00000000E+00  0.00000000E+00
  0.00000000E+00  0.00000000E+00  0.00000000E+00
  0.00000000E+00  0.00000000E+00  0.00000000E+00
  0.00000000E+00  0.00000000E+00  0.00000000E+00
  0.00000000E+00  0.00000000E+00  0.00000000E+00
  0.00000000E+00  0.00000000E+00  0.00000000E+00
  0.00000000E+00  0.00000000E+00  0.00000000E+00
  0.00000000E+00  0.00000000E+00  0.00000000E+00
  0.00000000E+00  0.00000000E+00  0.00000000E+00
  0.00000000E+00  0.00000000E+00  0.00000000E+00
  0.00000000E+00  0.00000000E+00  0.00000000E+00
  0.00000000E+00  0.00000000E+00  0.00000000E+00
  0.00000000E+00  0.00000000E+00  0.00000000E+00
  0.00000000E+00  0.00000000E+00  0.00000000E+00
  0.00000000E+00  0.00000000E+00  0.00000000E+00
  0.00000000E+00  0.00000000E+00  0.00000000E+00
  0.00000000E+00  0.00000000E+00  0.00000000E+00
  0.00000000E+00  0.00000000E+00  0.00000000E+00
  0.00000000E+00  0.00000000E+00  0.00000000E+00
  0.00000000E+00  0.00000000E+00  0.00000000E+00
  0.00000000E+00  0.00000000E+00  0.00000000E+00
  0.00000000E+00  0.00000000E+00  0.00000000E+00
  0.00000000E+00  0.00000000E+00  0.00000000E+00
  0.00000000E+00  0.00000000E+00  0.00000000E+00
