# Supplementary material for: Toward benchmarking theoretical computations of elementary rate constants on catalytic surfaces: formate decomposition on Au and Cu
Source: Chem Sci. 2021 Dec 21;13(3):804–15. doi: 10.1039/d1sc05127j (PMC8768843; doi:10.1039/d1sc05127j)
Supplement: SC-013-D1SC05127J-s008 [file SC-013-D1SC05127J-s008.00ev]

 vasp.5.4.1 05Feb16 (build Jan 05 2017 14:27:57) complex                        
  
 executed on          BNL-Dec2016 date 2021.11.29  20:31:54
 running on  108 total cores
 distrk:  each k-point on  108 cores,    1 groups
 distr:  one band on NCORES_PER_BAND=  12 cores,    9 groups


--------------------------------------------------------------------------------------------------------


 INCAR:
 POTCAR:    PAW_PBE C 08Apr2002                   
 POTCAR:    PAW_PBE O 08Apr2002                   
 POTCAR:    PAW_PBE H 15Jun2001                   
 POTCAR:    PAW_PBE Cu 22Jun2005                  
 POTCAR:    PAW_PBE C 08Apr2002                   
  local pseudopotential read in
  partial core-charges read in
  partial kinetic energy density read in
  atomic valenz-charges read in
  non local Contribution for L=           0  read in
    real space projection operators read in
  non local Contribution for L=           0  read in
    real space projection operators read in
  non local Contribution for L=           1  read in
    real space projection operators read in
  non local Contribution for L=           1  read in
    real space projection operators read in
    PAW grid and wavefunctions read in
 
   number of l-projection  operators is LMAX  =           4
   number of lm-projection operators is LMMAX =           8
 
 POTCAR:    PAW_PBE O 08Apr2002                   
  local pseudopotential read in
  partial core-charges read in
  partial kinetic energy density read in
  kinetic energy density of atom read in
  atomic valenz-charges read in
  non local Contribution for L=           0  read in
    real space projection operators read in
  non local Contribution for L=           0  read in
    real space projection operators read in
  non local Contribution for L=           1  read in
    real space projection operators read in
  non local Contribution for L=           1  read in
    real space projection operators read in
    PAW grid and wavefunctions read in
 
   number of l-projection  operators is LMAX  =           4
   number of lm-projection operators is LMMAX =           8
 
 POTCAR:    PAW_PBE H 15Jun2001                   
  local pseudopotential read in
  atomic valenz-charges read in
  non local Contribution for L=           0  read in
    real space projection operators read in
  non local Contribution for L=           0  read in
    real space projection operators read in
  non local Contribution for L=           1  read in
    real space projection operators read in
    PAW grid and wavefunctions read in
 
   number of l-projection  operators is LMAX  =           3
   number of lm-projection operators is LMMAX =           5
 
 POTCAR:    PAW_PBE Cu 22Jun2005                  
  local pseudopotential read in
  partial core-charges read in
  partial kinetic energy density read in
  atomic valenz-charges read in
  non local Contribution for L=           2  read in
    real space projection operators read in
  non local Contribution for L=           2  read in
    real space projection operators read in
  non local Contribution for L=           0  read in
    real space projection operators read in
  non local Contribution for L=           0  read in
    real space projection operators read in
  non local Contribution for L=           1  read in
    real space projection operators read in
  non local Contribution for L=           1  read in
    real space projection operators read in
    PAW grid and wavefunctions read in
 
   number of l-projection  operators is LMAX  =           6
   number of lm-projection operators is LMMAX =          18
 
 Optimization of the real space projectors (new method)

 maximal supplied QI-value         = 25.13
 optimisation between [QCUT,QGAM] = [ 10.05, 20.36] = [ 28.30,116.06] Ry 
 Optimized for a Real-space Cutoff    1.51 Angstroem

   l    n(q)    QCUT    max X(q) W(low)/X(q) W(high)/X(q)  e(spline) 
   0      9    10.053   115.676    0.19E-03    0.21E-03    0.38E-06
   0      9    10.053    87.132    0.19E-03    0.21E-03    0.38E-06
   1      9    10.053     4.429    0.87E-04    0.11E-03    0.39E-06
   1      9    10.053     2.733    0.59E-04    0.62E-04    0.43E-06
 Optimization of the real space projectors (new method)

 maximal supplied QI-value         = 24.76
 optimisation between [QCUT,QGAM] = [ 10.15, 20.30] = [ 28.85,115.39] Ry 
 Optimized for a Real-space Cutoff    1.51 Angstroem

   l    n(q)    QCUT    max X(q) W(low)/X(q) W(high)/X(q)  e(spline) 
   0      9    10.150    20.381    0.17E-03    0.18E-03    0.41E-06
   0      9    10.150    15.268    0.18E-03    0.20E-03    0.43E-06
   1      9    10.150     5.964    0.16E-03    0.20E-03    0.36E-06
   1      9    10.150     5.382    0.13E-03    0.16E-03    0.33E-06
 Optimization of the real space projectors (new method)

 maximal supplied QI-value         = 34.20
 optimisation between [QCUT,QGAM] = [  9.92, 20.18] = [ 27.55,114.04] Ry 
 Optimized for a Real-space Cutoff    1.34 Angstroem

   l    n(q)    QCUT    max X(q) W(low)/X(q) W(high)/X(q)  e(spline) 
   0      8     9.919    19.460    0.16E-03    0.20E-03    0.36E-06
   0      8     9.919    12.209    0.16E-03    0.20E-03    0.35E-06
   1      8     9.919     4.655    0.19E-03    0.46E-03    0.40E-06
 Optimization of the real space projectors (new method)

 maximal supplied QI-value         = 16.25
 optimisation between [QCUT,QGAM] = [ 10.24, 20.48] = [ 29.35,117.42] Ry 
 Optimized for a Real-space Cutoff    1.55 Angstroem

   l    n(q)    QCUT    max X(q) W(low)/X(q) W(high)/X(q)  e(spline) 
   2      9    10.239     4.610    0.85E-04    0.29E-03    0.14E-06
   2      9    10.239     8.522    0.15E-03    0.50E-03    0.27E-06
   0     10    10.239    51.609    0.45E-04    0.99E-04    0.10E-06
   0     10    10.239    27.747    0.40E-04    0.93E-04    0.97E-07
   1      9    10.239    20.408    0.15E-03    0.78E-05    0.15E-06
   1      9    10.239    13.425    0.13E-03    0.71E-05    0.14E-06
  PAW_PBE C 08Apr2002                   :
 energy of atom  1       EATOM= -147.1560
 kinetic energy error for atom=    0.0288 (will be added to EATOM!!)
  PAW_PBE O 08Apr2002                   :
 energy of atom  2       EATOM= -432.3788
 kinetic energy error for atom=    0.1156 (will be added to EATOM!!)
  PAW_PBE H 15Jun2001                   :
 energy of atom  3       EATOM=  -12.4884
 kinetic energy error for atom=    0.0098 (will be added to EATOM!!)
  PAW_PBE Cu 22Jun2005                  :
 energy of atom  4       EATOM=-1390.9808
 kinetic energy error for atom=    0.0232 (will be added to EATOM!!)
 
 
 POSCAR:  C  O  H Cu                             
  positions in direct lattice
  velocities in cartesian coordinates
 exchange correlation table for  LEXCH =        8
   RHO(1)=    0.500       N(1)  =     2000
   RHO(2)=  100.500       N(2)  =     4000

 VTST: version 3.1, (03/28/14)

 CHAIN: initializing optimizer
 
 OPT: Using VASP Dynamics algorithm
 CHAIN: Read ICHAIN            0
 
 POSCAR:  C  O  H Cu                             
  positions in direct lattice
  velocities in cartesian coordinates
 


--------------------------------------------------------------------------------------------------------


 ion  position               nearest neighbor table
   1  0.670  0.640  0.315-   4 1.18   2 1.22   3 1.29
   2  0.673  0.667  0.374-   1 1.22
   3  0.669  0.525  0.286-   1 1.29  15 1.92
   4  0.669  0.733  0.278-   1 1.18  16 1.84
   5  0.001  1.000  0.187-  20 2.46  17 2.46  25 2.47  28 2.47   8 2.51   6 2.51  29 2.58
   6  0.000  0.250  0.187-  25 2.46  18 2.46  17 2.46  26 2.47   7 2.51   5 2.51  30 2.57
   7  0.000  0.500  0.186-  18 2.46  19 2.46  26 2.47  27 2.47   6 2.51   8 2.51  31 2.56
   8  0.000  0.750  0.186-  19 2.46  28 2.46  20 2.46  27 2.47   5 2.51   7 2.51  32 2.56
   9  0.332  1.000  0.187-  20 2.46  17 2.46  21 2.47  24 2.47  12 2.51  10 2.51  33 2.58
  10  0.333  0.250  0.187-  21 2.46  18 2.46  17 2.46  22 2.47  11 2.51   9 2.51  34 2.57
  11  0.333  0.500  0.186-  18 2.46  19 2.46  22 2.47  23 2.47  10 2.51  12 2.51  35 2.56
  12  0.333  0.750  0.186-  24 2.46  19 2.46  20 2.46  23 2.47   9 2.51  11 2.51  36 2.56
  13  0.667  0.000  0.186-  21 2.47  25 2.47  24 2.47  28 2.47  14 2.48  16 2.48  37 2.55
  14  0.667  0.247  0.185-  21 2.46  25 2.46  22 2.47  26 2.47  13 2.48  15 2.52  38 2.54
  15  0.667  0.498  0.191-   3 1.92  22 2.50  26 2.50  23 2.52  27 2.52  14 2.52  16 2.55  39 2.58

  16  0.667  0.753  0.187-   4 1.84  24 2.47  28 2.47  13 2.48  23 2.49  27 2.49  40 2.54  15 2.55

  17  0.167  0.125  0.128-   5 2.46   9 2.46   6 2.46  10 2.46  20 2.50  18 2.50  41 2.57  33 2.58
                            29 2.58  34 2.58  30 2.58
  18  0.167  0.374  0.128-   7 2.46   6 2.46  11 2.46  10 2.46  17 2.50  19 2.51  42 2.56  34 2.58
                            30 2.58  35 2.58  31 2.58
  19  0.167  0.625  0.128-   8 2.46   7 2.46  12 2.46  11 2.46  20 2.51  18 2.51  43 2.56  35 2.58
                            31 2.58  36 2.58  32 2.58
  20  0.167  0.875  0.128-   5 2.46   9 2.46   8 2.46  12 2.46  17 2.50  19 2.51  44 2.56  36 2.58
                            32 2.58  33 2.58  29 2.58
  21  0.499  0.124  0.128-  14 2.46  10 2.46   9 2.47  13 2.47  24 2.50  22 2.51  45 2.56  33 2.57
                            34 2.58  37 2.59  38 2.59
  22  0.500  0.375  0.128-  11 2.47  14 2.47  10 2.47  15 2.50  23 2.51  21 2.51  39 2.54  46 2.56
                            38 2.57  35 2.58  34 2.58
  23  0.500  0.625  0.128-  11 2.47  12 2.47  16 2.49  22 2.51  24 2.51  15 2.52  39 2.54  47 2.55
                            40 2.56  35 2.58  36 2.58
  24  0.499  0.875  0.128-  12 2.46  16 2.47   9 2.47  13 2.47  21 2.50  23 2.51  48 2.56  36 2.57
                            40 2.57  33 2.58  37 2.58
  25  0.835  0.124  0.128-  14 2.46   6 2.46   5 2.47  13 2.47  28 2.50  26 2.51  49 2.56  29 2.57
                            30 2.58  37 2.59  38 2.59
  26  0.833  0.375  0.128-   7 2.47  14 2.47   6 2.47  15 2.50  27 2.51  25 2.51  39 2.54  50 2.56
                            38 2.57  31 2.58  30 2.58
  27  0.833  0.625  0.128-   7 2.47   8 2.47  16 2.49  26 2.51  28 2.51  15 2.52  39 2.54  51 2.55
                            40 2.56  31 2.57  32 2.58
  28  0.835  0.875  0.128-   8 2.46  16 2.47   5 2.47  13 2.47  25 2.50  27 2.51  52 2.56  32 2.57
                            40 2.57  29 2.58  37 2.58
  29  0.000  0.000  0.058-  41 2.46  44 2.46  49 2.46  52 2.46  30 2.51  32 2.51  25 2.57  28 2.58
                             5 2.58  20 2.58  17 2.58
  30  0.000  0.250  0.058-  41 2.46  42 2.46  49 2.46  50 2.47  29 2.51  31 2.51   6 2.57  25 2.58
                            18 2.58  26 2.58  17 2.58
  31  0.000  0.500  0.058-  42 2.46  43 2.47  50 2.47  51 2.47  30 2.51  32 2.51   7 2.56  27 2.57
                            19 2.58  26 2.58  18 2.58
  32  0.000  0.750  0.058-  44 2.46  43 2.46  52 2.47  51 2.47  29 2.51  31 2.51   8 2.56  28 2.57
                            27 2.58  19 2.58  20 2.58
  33  0.333  0.000  0.058-  41 2.46  44 2.46  45 2.46  48 2.46  34 2.51  36 2.51  21 2.57  24 2.58
                             9 2.58  20 2.58  17 2.58
  34  0.333  0.250  0.058-  41 2.46  42 2.46  45 2.46  46 2.47  33 2.51  35 2.51  10 2.57  21 2.58
                            18 2.58  22 2.58  17 2.58
  35  0.333  0.500  0.058-  42 2.46  43 2.47  46 2.47  47 2.47  34 2.51  36 2.51  11 2.56  23 2.58
                            19 2.58  22 2.58  18 2.58
  36  0.333  0.750  0.058-  44 2.46  43 2.46  48 2.47  47 2.47  33 2.51  35 2.51  12 2.56  24 2.57
                            23 2.58  19 2.58  20 2.58
  37  0.667  1.000  0.059-  48 2.47  52 2.47  45 2.47  49 2.47  40 2.51  38 2.51  13 2.55  24 2.58
                            28 2.58  21 2.59  25 2.59
  38  0.667  0.250  0.059-  45 2.47  49 2.47  46 2.47  50 2.47  39 2.51  37 2.51  14 2.54  26 2.57
                            22 2.57  21 2.59  25 2.59
  39  0.667  0.500  0.062-  46 2.50  50 2.50  47 2.50  51 2.50  38 2.51  40 2.51  22 2.54  23 2.54
                            27 2.54  26 2.54  15 2.58
  40  0.667  0.750  0.060-  47 2.48  51 2.48  48 2.48  52 2.48  37 2.51  39 2.51  16 2.54  27 2.56
                            23 2.56  24 2.57  28 2.57
  41  0.167  0.125  0.000-  29 2.46  33 2.46  30 2.46  34 2.46  42 2.51  44 2.51  17 2.57
  42  0.167  0.375  0.000-  30 2.46  34 2.46  31 2.46  35 2.46  41 2.51  43 2.51  18 2.56
  43  0.167  0.625  0.000-  32 2.46  36 2.46  31 2.47  35 2.47  42 2.51  44 2.51  19 2.56
  44  0.167  0.875  0.000-  29 2.46  33 2.46  32 2.46  36 2.46  41 2.51  43 2.51  20 2.56
  45  0.500  0.125  0.000-  34 2.46  33 2.46  38 2.47  37 2.47  46 2.51  48 2.51  21 2.56
  46  0.500  0.375  0.000-  35 2.47  34 2.47  38 2.47  39 2.50  45 2.51  47 2.51  22 2.56
  47  0.500  0.625  0.000-  36 2.47  35 2.47  40 2.48  39 2.50  46 2.51  48 2.51  23 2.55
  48  0.500  0.875  0.000-  33 2.46  37 2.47  36 2.47  40 2.48  45 2.51  47 2.51  24 2.56
  49  0.833  0.125  0.000-  30 2.46  29 2.46  38 2.47  37 2.47  50 2.51  52 2.51  25 2.56
  50  0.833  0.375  0.000-  31 2.47  30 2.47  38 2.47  39 2.50  49 2.51  51 2.51  26 2.56
  51  0.833  0.625  0.000-  32 2.47  31 2.47  40 2.48  39 2.50  50 2.51  52 2.51  27 2.55
  52  0.833  0.875  0.000-  29 2.46  37 2.47  32 2.47  40 2.48  49 2.51  51 2.51  28 2.56
 

IMPORTANT INFORMATION: All symmetrisations will be switched off!
NOSYMM: (Re-)initialisation of all symmetry stuff for point group C_1.

 
 
 KPOINTS: Bulk                                    

Automatic generation of k-mesh.
Space group operators:
 irot       det(A)        alpha          n_x          n_y          n_z        tau_x        tau_y        tau_z
    1     1.000000     0.000000     1.000000     0.000000     0.000000     0.000000     0.000000     0.000000
 
 Subroutine IBZKPT returns following result:
 ===========================================
 
 Found     13 irreducible k-points:
 
 Following reciprocal coordinates:
            Coordinates               Weight
  0.000000  0.000000  0.000000      1.000000
  0.200000  0.000000  0.000000      2.000000
  0.400000  0.000000  0.000000      2.000000
  0.000000  0.200000  0.000000      2.000000
  0.200000  0.200000  0.000000      2.000000
  0.400000  0.200000  0.000000      2.000000
 -0.400000  0.200000  0.000000      2.000000
 -0.200000  0.200000  0.000000      2.000000
  0.000000  0.400000  0.000000      2.000000
  0.200000  0.400000  0.000000      2.000000
  0.400000  0.400000  0.000000      2.000000
 -0.400000  0.400000  0.000000      2.000000
 -0.200000  0.400000  0.000000      2.000000
 
 Following cartesian coordinates:
            Coordinates               Weight
  0.000000  0.000000  0.000000      1.000000
  0.018801  0.000000  0.000000      2.000000
  0.037601  0.000000  0.000000      2.000000
  0.000000  0.019941  0.000000      2.000000
  0.018801  0.019941  0.000000      2.000000
  0.037601  0.019941  0.000000      2.000000
 -0.037601  0.019941  0.000000      2.000000
 -0.018801  0.019941  0.000000      2.000000
  0.000000  0.039882  0.000000      2.000000
  0.018801  0.039882  0.000000      2.000000
  0.037601  0.039882  0.000000      2.000000
 -0.037601  0.039882  0.000000      2.000000
 -0.018801  0.039882  0.000000      2.000000
 
 
 Subroutine IBZKPT_HF returns following result:
 ==============================================
 
 Found     25 k-points in 1st BZ
 the following     25 k-points will be used (e.g. in the exchange kernel)
 Following reciprocal coordinates:   # in IRBZ
  0.000000  0.000000  0.000000    0.04000000   1 t-inv F
  0.200000  0.000000  0.000000    0.04000000   2 t-inv F
  0.400000  0.000000  0.000000    0.04000000   3 t-inv F
  0.000000  0.200000  0.000000    0.04000000   4 t-inv F
  0.200000  0.200000  0.000000    0.04000000   5 t-inv F
  0.400000  0.200000  0.000000    0.04000000   6 t-inv F
 -0.400000  0.200000  0.000000    0.04000000   7 t-inv F
 -0.200000  0.200000  0.000000    0.04000000   8 t-inv F
  0.000000  0.400000  0.000000    0.04000000   9 t-inv F
  0.200000  0.400000  0.000000    0.04000000  10 t-inv F
  0.400000  0.400000  0.000000    0.04000000  11 t-inv F
 -0.400000  0.400000  0.000000    0.04000000  12 t-inv F
 -0.200000  0.400000  0.000000    0.04000000  13 t-inv F
 -0.200000  0.000000  0.000000    0.04000000   2 t-inv T
 -0.400000  0.000000  0.000000    0.04000000   3 t-inv T
  0.000000 -0.200000  0.000000    0.04000000   4 t-inv T
 -0.200000 -0.200000  0.000000    0.04000000   5 t-inv T
 -0.400000 -0.200000  0.000000    0.04000000   6 t-inv T
  0.400000 -0.200000  0.000000    0.04000000   7 t-inv T
  0.200000 -0.200000  0.000000    0.04000000   8 t-inv T
  0.000000 -0.400000  0.000000    0.04000000   9 t-inv T
 -0.200000 -0.400000  0.000000    0.04000000  10 t-inv T
 -0.400000 -0.400000  0.000000    0.04000000  11 t-inv T
  0.400000 -0.400000  0.000000    0.04000000  12 t-inv T
  0.200000 -0.400000  0.000000    0.04000000  13 t-inv T


--------------------------------------------------------------------------------------------------------


 Dimension of arrays:
   k-points           NKPTS =     13   k-points in BZ     NKDIM =     13   number of bands    NBANDS=    333
   number of dos      NEDOS =    301   number of ions     NIONS =     52
   non local maximal  LDIM  =      6   non local SUM 2l+1 LMDIM =     18
   total plane-waves  NPLWV = 686000
   max r-space proj   IRMAX =   5101   max aug-charges    IRDMAX=   9510
   dimension x,y,z NGX =    70 NGY =   70 NGZ =  140
   dimension x,y,z NGXF=   140 NGYF=  140 NGZF=  280
   support grid    NGXF=   140 NGYF=  140 NGZF=  280
   ions per type =               1   2   1  48
 NGX,Y,Z   is equivalent  to a cutoff of  10.94, 11.60, 11.64 a.u.
 NGXF,Y,Z  is equivalent  to a cutoff of  21.88, 23.21, 23.27 a.u.


 I would recommend the setting:
   dimension x,y,z NGX =    69 NGY =   65 NGZ =  130
 SYSTEM =  Au110                                   
 POSCAR =   C  O  H Cu                             

 Startparameter for this run:
   NWRITE =      1    write-flag & timer
   PREC   = accura    normal or accurate (medium, high low for compatibility)
   ISTART =      0    job   : 0-new  1-cont  2-samecut
   ICHARG =      2    charge: 1-file 2-atom 10-const
   ISPIN  =      1    spin polarized calculation?
   LNONCOLLINEAR =      F non collinear calculations
   LSORBIT =      F    spin-orbit coupling
   INIWAV =      1    electr: 0-lowe 1-rand  2-diag
   LASPH  =      F    aspherical Exc in radial PAW
   METAGGA=      F    non-selfconsistent MetaGGA calc.

 Electronic Relaxation 1
   ENCUT  =  400.0 eV  29.40 Ry    5.42 a.u.  17.35 16.36 32.61*2*pi/ulx,y,z
   ENINI  =  400.0     initial cutoff
   ENAUG  = 1600.0 eV  augmentation charge cutoff
   NELM   =    200;   NELMIN=  3; NELMDL= -5     # of ELM steps 
   EDIFF  = 0.1E-06   stopping-criterion for ELM
   LREAL  =      T    real-space projection
   NLSPLINE    = F    spline interpolate recip. space projectors
   LCOMPAT=      F    compatible to vasp.4.4
   GGA_COMPAT  = T    GGA compatible to vasp.4.4-vasp.4.6
   LMAXPAW     = -100 max onsite density
   LMAXMIX     =    2 max onsite mixed and CHGCAR
   VOSKOWN=      0    Vosko Wilk Nusair interpolation
   ROPT   =   -0.00020  -0.00020  -0.00020  -0.00020
 Ionic relaxation
   EDIFFG = -.1E-02   stopping-criterion for IOM
   NSW    =    660    number of steps for IOM
   NBLOCK =      1;   KBLOCK =      5    inner block; outer block 
   IBRION =      5    ionic relax: 0-MD 1-quasi-New 2-CG
   NFREE  =      2    steps in history (QN), initial steepest desc. (CG)
   ISIF   =      2    stress and relaxation
   IWAVPR =     11    prediction:  0-non 1-charg 2-wave 3-comb
   ISYM   =      0    0-nonsym 1-usesym 2-fastsym
   LCORR  =      T    Harris-Foulkes like correction to forces

   POTIM  = 0.0100    time-step for ionic-motion
   TEIN   =    0.0    initial temperature
   TEBEG  =    0.0;   TEEND  =   0.0 temperature during run
   SMASS  =  -3.00    Nose mass-parameter (am)
   estimated Nose-frequenzy (Omega)   =  0.10E-29 period in steps =****** mass=  -0.259E-26a.u.
   SCALEE = 1.0000    scale energy and forces
   NPACO  =    256;   APACO  = 16.0  distance and # of slots for P.C.
   PSTRESS=    0.0 pullay stress

  Mass of Ions in am
   POMASS =  12.01 16.00  1.00 63.55
  Ionic Valenz
   ZVAL   =   4.00  6.00  1.00 11.00
  Atomic Wigner-Seitz radii
   RWIGS  =  -1.00 -1.00 -1.00 -1.00
  virtual crystal weights 
   VCA    =   1.00  1.00  1.00  1.00
   NELECT =     545.0000    total number of electrons
   NUPDOWN=      -1.0000    fix difference up-down

 DOS related values:
   EMIN   =  10.00;   EMAX   =-10.00  energy-range for DOS
   EFERMI =   0.00
   ISMEAR =     1;   SIGMA  =   0.10  broadening in eV -4-tet -1-fermi 0-gaus

 Electronic relaxation 2 (details)
   IALGO  =     68    algorithm
   LDIAG  =      T    sub-space diagonalisation (order eigenvalues)
   LSUBROT=      F    optimize rotation matrix (better conditioning)
   TURBO    =      0    0=normal 1=particle mesh
   IRESTART =      0    0=no restart 2=restart with 2 vectors
   NREBOOT  =      0    no. of reboots
   NMIN     =      0    reboot dimension
   EREF     =   0.00    reference energy to select bands
   IMIX   =      4    mixing-type and parameters
     AMIX     =   0.40;   BMIX     =  1.00
     AMIX_MAG =   1.60;   BMIX_MAG =  1.00
     AMIN     =   0.10
     WC   =   100.;   INIMIX=   1;  MIXPRE=   1;  MAXMIX= -45

 Intra band minimization:
   WEIMIN = 0.0010     energy-eigenvalue tresh-hold
   EBREAK =  0.75E-10  absolut break condition
   DEPER  =   0.30     relativ break condition  

   TIME   =   0.40     timestep for ELM

  volume/ion in A,a.u.               =      41.04       276.93
  Fermi-wavevector in a.u.,A,eV,Ry     =   1.038682  1.962824 14.678774  1.078859
  Thomas-Fermi vector in A             =   2.173177
 
 Write flags
   LWAVE  =      F    write WAVECAR
   LCHARG =      F    write CHGCAR
   LVTOT  =      F    write LOCPOT, total local potential
   LVHAR  =      F    write LOCPOT, Hartree potential only
   LELF   =      F    write electronic localiz. function (ELF)
   LORBIT =      0    0 simple, 1 ext, 2 COOP (PROOUT)


 Dipole corrections
   LMONO  =      F    monopole corrections only (constant potential shift)
   LDIPOL =      F    correct potential (dipole corrections)
   IDIPOL =      0    1-x, 2-y, 3-z, 4-all directions 
   EPSILON=  1.0000000 bulk dielectric constant

 Exchange correlation treatment:
   GGA     =    --    GGA type
   LEXCH   =     8    internal setting for exchange type
   VOSKOWN=      0    Vosko Wilk Nusair interpolation
   LHFCALC =     F    Hartree Fock is set to
   LHFONE  =     F    Hartree Fock one center treatment
   AEXX    =    0.0000 exact exchange contribution

 Linear response parameters
   LEPSILON=     F    determine dielectric tensor
   LRPA    =     F    only Hartree local field effects (RPA)
   LNABLA  =     F    use nabla operator in PAW spheres
   LVEL    =     F    velocity operator in full k-point grid
   LINTERFAST=   F  fast interpolation
   KINTER  =     0    interpolate to denser k-point grid
   CSHIFT  =0.1000    complex shift for real part using Kramers Kronig
   OMEGAMAX=  -1.0    maximum frequency
   DEG_THRESHOLD= 0.2000000E-02 threshold for treating states as degnerate
   RTIME   =    0.100 relaxation time in fs

 Orbital magnetization related:
   ORBITALMAG=     F  switch on orbital magnetization
   LCHIMAG   =     F  perturbation theory with respect to B field
   DQ        =  0.001000  dq finite difference perturbation B field


--------------------------------------------------------------------------------------------------------


 finite differences
   using selective dynamics as specified on POSCAR
 charge density and potential will be updated during run
 non-spin polarized calculation
 RMM-DIIS sequential band-by-band and
  variant of blocked Davidson during initial phase
 perform sub-space diagonalisation
    before iterative eigenvector-optimisation
 modified Broyden-mixing scheme, WC =      100.0
 initial mixing is a Kerker type mixing with AMIX =  0.4000 and BMIX =      1.0000
 Hartree-type preconditioning will be used
 using additional bands           60
 real space projection scheme for non local part
 use partial core corrections
 calculate Harris-corrections to forces 
   (improved forces if not selfconsistent)
 use gradient corrections 
 use of overlap-Matrix (Vanderbilt PP)
 Methfessel and Paxton  Order N= 1 SIGMA  =   0.10


--------------------------------------------------------------------------------------------------------


  energy-cutoff  :      400.00
  volume of cell :     2133.90
      direct lattice vectors                 reciprocal lattice vectors
    10.638000000  0.000000000  0.000000000     0.094002632  0.000000000  0.000000000
     0.000000000 10.029602584  0.000000000     0.000000000  0.099704848  0.000000000
     0.000000000  0.000000000 20.000000000     0.000000000  0.000000000  0.050000000

  length of vectors
    10.638000000 10.029602584 20.000000000     0.094002632  0.099704848  0.050000000


 
 k-points in units of 2pi/SCALE and weight: Bulk                                    
   0.00000000  0.00000000  0.00000000       0.040
   0.01880053  0.00000000  0.00000000       0.080
   0.03760105  0.00000000  0.00000000       0.080
   0.00000000  0.01994097  0.00000000       0.080
   0.01880053  0.01994097  0.00000000       0.080
   0.03760105  0.01994097  0.00000000       0.080
  -0.03760105  0.01994097  0.00000000       0.080
  -0.01880053  0.01994097  0.00000000       0.080
   0.00000000  0.03988194  0.00000000       0.080
   0.01880053  0.03988194  0.00000000       0.080
   0.03760105  0.03988194  0.00000000       0.080
  -0.03760105  0.03988194  0.00000000       0.080
  -0.01880053  0.03988194  0.00000000       0.080
 
 k-points in reciprocal lattice and weights: Bulk                                    
   0.00000000  0.00000000  0.00000000       0.040
   0.20000000  0.00000000  0.00000000       0.080
   0.40000000  0.00000000  0.00000000       0.080
   0.00000000  0.20000000  0.00000000       0.080
   0.20000000  0.20000000  0.00000000       0.080
   0.40000000  0.20000000  0.00000000       0.080
  -0.40000000  0.20000000  0.00000000       0.080
  -0.20000000  0.20000000  0.00000000       0.080
   0.00000000  0.40000000  0.00000000       0.080
   0.20000000  0.40000000  0.00000000       0.080
   0.40000000  0.40000000  0.00000000       0.080
  -0.40000000  0.40000000  0.00000000       0.080
  -0.20000000  0.40000000  0.00000000       0.080
 
 position of ions in fractional coordinates (direct lattice) 
   0.67040146  0.64016857  0.31477474
   0.67341050  0.66722555  0.37413533
   0.66872610  0.52522119  0.28579997
   0.66879045  0.73284176  0.27807020
   0.00107561  0.99970774  0.18703782
   0.00039489  0.24974458  0.18664228
   0.00029162  0.49963646  0.18625673
   0.00042243  0.74972489  0.18641128
   0.33228680  0.99968973  0.18705414
   0.33298784  0.24972486  0.18667362
   0.33312544  0.49960801  0.18629291
   0.33297312  0.74970967  0.18644654
   0.66656636  0.00015830  0.18603635
   0.66659876  0.24703475  0.18536838
   0.66654270  0.49848309  0.19067962
   0.66659719  0.75275103  0.18671989
   0.16667409  0.12469253  0.12835427
   0.16668729  0.37443880  0.12817510
   0.16669748  0.62475103  0.12808270
   0.16668012  0.87503025  0.12820211
   0.49851727  0.12433634  0.12800875
   0.50015708  0.37461976  0.12783230
   0.49989662  0.62476734  0.12760667
   0.49870461  0.87501564  0.12786183
   0.83479524  0.12433996  0.12803249
   0.83318205  0.37460958  0.12781506
   0.83346558  0.62477492  0.12756462
   0.83462069  0.87504834  0.12786665
   0.00037363  0.00000571  0.05801231
   0.00029863  0.24977994  0.05816173
   0.00021499  0.49979447  0.05843334
   0.00039490  0.75001000  0.05827643
   0.33297013  0.00000029  0.05801946
   0.33305655  0.24977563  0.05817651
   0.33314598  0.49979245  0.05844503
   0.33294866  0.75000962  0.05828319
   0.66664601  0.99987729  0.05861202
   0.66665438  0.24985543  0.05853236
   0.66664222  0.49965044  0.06180448
   0.66665030  0.74993335  0.05979958
   0.16666667  0.12500000  0.00000000
   0.16666667  0.37500000  0.00000000
   0.16666667  0.62500000  0.00000000
   0.16666667  0.87500000  0.00000000
   0.50000000  0.12500000  0.00000000
   0.50000000  0.37500000  0.00000000
   0.50000000  0.62500000  0.00000000
   0.50000000  0.87500000  0.00000000
   0.83333333  0.12500000  0.00000000
   0.83333333  0.37500000  0.00000000
   0.83333333  0.62500000  0.00000000
   0.83333333  0.87500000  0.00000000
 
 position of ions in cartesian coordinates  (Angst):
   7.13173074  6.42063631  6.29549489
   7.16374087  6.69200707  7.48270661
   7.11390827  5.26775977  5.71599943
   7.11459283  7.35011163  5.56140392
   0.01144236 10.02667138  3.74075641
   0.00420084  2.50483885  3.73284564
   0.00310222  5.01115515  3.72513456
   0.00449384  7.51944270  3.72822552
   3.53486700 10.02649072  3.74108281
   3.54232462  2.50464113  3.73347233
   3.54378839  5.01086976  3.72585819
   3.54216804  7.51929000  3.72893082
   7.09093296  0.00158767  3.72072705
   7.09127763  2.47766039  3.70736752
   7.09068125  4.99958729  3.81359248
   7.09126087  7.54979372  3.73439778
   1.77307894  1.25061648  2.56708548
   1.77321940  3.75547234  2.56350206
   1.77332782  6.26600453  2.56165395
   1.77314309  8.77620568  2.56404226
   5.30322674  1.24704404  2.56017501
   5.32067107  3.75728729  2.55664593
   5.31790025  6.26616815  2.55213339
   5.30521967  8.77605917  2.55723667
   8.88055179  1.24708035  2.56064986
   8.86339070  3.75718518  2.55630128
   8.86640689  6.26624410  2.55129246
   8.87869488  8.77638711  2.55733308
   0.00397471  0.00005731  1.16024626
   0.00317685  2.50519350  1.16323463
   0.00228709  5.01273990  1.16866685
   0.00420091  7.52230222  1.16552866
   3.54213621  0.00000289  1.16038927
   3.54305554  2.50515035  1.16353028
   3.54400697  5.01271967  1.16890053
   3.54190782  7.52229838  1.16566381
   7.09178024 10.02837187  1.17224034
   7.09186932  2.50595067  1.17064718
   7.09173990  5.01129535  1.23608957
   7.09182588  7.52153347  1.19599168
   1.77300000  1.25370032  0.00000000
   1.77300000  3.76110097  0.00000000
   1.77300000  6.26850162  0.00000000
   1.77300000  8.77590226  0.00000000
   5.31900000  1.25370032  0.00000000
   5.31900000  3.76110097  0.00000000
   5.31900000  6.26850162  0.00000000
   5.31900000  8.77590226  0.00000000
   8.86500000  1.25370032  0.00000000
   8.86500000  3.76110097  0.00000000
   8.86500000  6.26850162  0.00000000
   8.86500000  8.77590226  0.00000000
 


--------------------------------------------------------------------------------------------------------


 k-point  1 :   0.0000 0.0000 0.0000  plane waves:   38791
 k-point  2 :   0.2000 0.0000 0.0000  plane waves:   38777
 k-point  3 :   0.4000 0.0000 0.0000  plane waves:   38778
 k-point  4 :   0.0000 0.2000 0.0000  plane waves:   38801
 k-point  5 :   0.2000 0.2000 0.0000  plane waves:   38790
 k-point  6 :   0.4000 0.2000 0.0000  plane waves:   38755
 k-point  7 :  -0.4000 0.2000 0.0000  plane waves:   38755
 k-point  8 :  -0.2000 0.2000 0.0000  plane waves:   38790
 k-point  9 :   0.0000 0.4000 0.0000  plane waves:   38760
 k-point 10 :   0.2000 0.4000 0.0000  plane waves:   38737
 k-point 11 :   0.4000 0.4000 0.0000  plane waves:   38742
 k-point 12 :  -0.4000 0.4000 0.0000  plane waves:   38742
 k-point 13 :  -0.2000 0.4000 0.0000  plane waves:   38737

 maximum and minimum number of plane-waves per node :      3284     3185

 maximum number of plane-waves:     38801
 maximum index in each direction: 
   IXMAX=   17   IYMAX=   16   IZMAX=   32
   IXMIN=  -17   IYMIN=  -16   IZMIN=  -32

 NGX is ok and might be reduce to  70
 NGY is ok and might be reduce to  66
 NGZ is ok and might be reduce to 130

 real space projection operators:
  total allocation   :      34057.20 KBytes
  max/ min on nodes  :       3350.51       2099.27


 parallel 3D FFT for wavefunctions:
    minimum data exchange during FFTs selected (reduces bandwidth)
 parallel 3D FFT for charge:
    minimum data exchange during FFTs selected (reduces bandwidth)


 total amount of memory used by VASP on root node    75411. kBytes
========================================================================

   base      :      30000. kBytes
   nonlr-proj:       7577. kBytes
   fftplans  :       4165. kBytes
   grid      :       8034. kBytes
   one-center:         77. kBytes
   wavefun   :      25558. kBytes
 
     INWAV:  cpu time    0.0001: real time    0.0003
 Broyden mixing: mesh for mixing (old mesh)
   NGX = 35   NGY = 33   NGZ = 65
  (NGX  =140   NGY  =140   NGZ  =280)
  gives a total of  75075 points

 initial charge density was supplied:
 charge density of overlapping atoms calculated
 number of electron     545.0000000 magnetization 
 keeping initial charge density in first step


--------------------------------------------------------------------------------------------------------


 Maximum index for non-local projection operator          371
 Maximum index for augmentation-charges          549 (set IRDMAX)


--------------------------------------------------------------------------------------------------------


 First call to EWALD:  gamma=   0.138
 Maximum number of real-space cells 3x 3x 2
 Maximum number of reciprocal cells 2x 2x 4

 FEWALD executed in parallel
    FEWALD:  cpu time    0.0022: real time    0.0022


----------------------------------------- Iteration    1(   1)  ---------------------------------------


    POTLOK:  cpu time    0.0781: real time    0.0787
    SETDIJ:  cpu time    0.0049: real time    0.0050
     EDDAV:  cpu time   15.1657: real time   15.1807
       DOS:  cpu time    0.0020: real time    0.0020
    --------------------------------------------
      LOOP:  cpu time   15.2557: real time   15.2743

 eigenvalue-minimisations  :  8658
 total energy-change (2. order) : 0.4780606E+04  (-0.1925956E+05)
 number of electron     545.0000000 magnetization 
 augmentation part      545.0000000 magnetization 

 Free energy of the ion-electron system (eV)
  ---------------------------------------------------
  alpha Z        PSCENC =       832.74572176
  Ewald energy   TEWEN  =    172422.45872869
  -Hartree energ DENC   =   -236513.78356167
  -exchange      EXHF   =         0.00000000
  -V(xc)+E(xc)   XCENC  =      2252.26954542
  PAW double counting   =     59757.67470175   -64842.25707458
  entropy T*S    EENTRO =        -0.00038425
  eigenvalues    EBANDS =      3081.39912599
  atomic energy  EATOM  =     67790.09897820
  Solvation  Ediel_sol  =         0.00000000
  ---------------------------------------------------
  free energy    TOTEN  =      4780.60578130 eV

  energy without entropy =     4780.60616555  energy(sigma->0) =     4780.60590939


--------------------------------------------------------------------------------------------------------


----------------------------------------- Iteration    1(   2)  ---------------------------------------


     EDDAV:  cpu time   18.0720: real time   18.1274
       DOS:  cpu time    0.0022: real time    0.0022
    --------------------------------------------
      LOOP:  cpu time   18.0752: real time   18.1309

 eigenvalue-minimisations  :  8658
 total energy-change (2. order) :-0.4352322E+04  (-0.4190343E+04)
 number of electron     545.0000000 magnetization 
 augmentation part      545.0000000 magnetization 

 Free energy of the ion-electron system (eV)
  ---------------------------------------------------
  alpha Z        PSCENC =       832.74572176
  Ewald energy   TEWEN  =    172422.45872869
  -Hartree energ DENC   =   -236513.78356167
  -exchange      EXHF   =         0.00000000
  -V(xc)+E(xc)   XCENC  =      2252.26954542
  PAW double counting   =     59757.67470175   -64842.25707458
  entropy T*S    EENTRO =        -0.00264838
  eigenvalues    EBANDS =     -1270.92072904
  atomic energy  EATOM  =     67790.09897820
  Solvation  Ediel_sol  =         0.00000000
  ---------------------------------------------------
  free energy    TOTEN  =       428.28366214 eV

  energy without entropy =      428.28631052  energy(sigma->0) =      428.28454494


--------------------------------------------------------------------------------------------------------


----------------------------------------- Iteration    1(   3)  ---------------------------------------


     EDDAV:  cpu time   25.3305: real time   25.6668
       DOS:  cpu time    0.0019: real time    0.0019
    --------------------------------------------
      LOOP:  cpu time   25.3335: real time   25.6727

 eigenvalue-minimisations  : 10161
 total energy-change (2. order) :-0.5678889E+03  (-0.5207694E+03)
 number of electron     545.0000000 magnetization 
 augmentation part      545.0000000 magnetization 

 Free energy of the ion-electron system (eV)
  ---------------------------------------------------
  alpha Z        PSCENC =       832.74572176
  Ewald energy   TEWEN  =    172422.45872869
  -Hartree energ DENC   =   -236513.78356167
  -exchange      EXHF   =         0.00000000
  -V(xc)+E(xc)   XCENC  =      2252.26954542
  PAW double counting   =     59757.67470175   -64842.25707458
  entropy T*S    EENTRO =         0.00005765
  eigenvalues    EBANDS =     -1838.81231017
  atomic energy  EATOM  =     67790.09897820
  Solvation  Ediel_sol  =         0.00000000
  ---------------------------------------------------
  free energy    TOTEN  =      -139.60521296 eV

  energy without entropy =     -139.60527061  energy(sigma->0) =     -139.60523217


--------------------------------------------------------------------------------------------------------


----------------------------------------- Iteration    1(   4)  ---------------------------------------


     EDDAV:  cpu time   22.7438: real time   22.7842
       DOS:  cpu time    0.0024: real time    0.0024
    --------------------------------------------
      LOOP:  cpu time   22.7469: real time   22.7900

 eigenvalue-minimisations  : 14751
 total energy-change (2. order) :-0.7962315E+02  (-0.7601207E+02)
 number of electron     545.0000000 magnetization 
 augmentation part      545.0000000 magnetization 

 Free energy of the ion-electron system (eV)
  ---------------------------------------------------
  alpha Z        PSCENC =       832.74572176
  Ewald energy   TEWEN  =    172422.45872869
  -Hartree energ DENC   =   -236513.78356167
  -exchange      EXHF   =         0.00000000
  -V(xc)+E(xc)   XCENC  =      2252.26954542
  PAW double counting   =     59757.67470175   -64842.25707458
  entropy T*S    EENTRO =        -0.00783617
  eigenvalues    EBANDS =     -1918.42757128
  atomic energy  EATOM  =     67790.09897820
  Solvation  Ediel_sol  =         0.00000000
  ---------------------------------------------------
  free energy    TOTEN  =      -219.22836788 eV

  energy without entropy =     -219.22053171  energy(sigma->0) =     -219.22575582


--------------------------------------------------------------------------------------------------------


----------------------------------------- Iteration    1(   5)  ---------------------------------------


     EDDAV:  cpu time   20.8708: real time   20.9319
       DOS:  cpu time    0.0023: real time    0.0023
    CHARGE:  cpu time    0.4220: real time    0.4283
    MIXING:  cpu time    0.0029: real time    0.0035
    --------------------------------------------
      LOOP:  cpu time   21.3004: real time   21.3689

 eigenvalue-minimisations  : 13113
 total energy-change (2. order) :-0.4761298E+01  (-0.4696953E+01)
 number of electron     545.0000230 magnetization 
 augmentation part      315.3730534 magnetization 

 Broyden mixing:
  rms(total) = 0.50452E+01    rms(broyden)= 0.50442E+01
  rms(prec ) = 0.54164E+01
  weight for this iteration     100.00

 Free energy of the ion-electron system (eV)
  ---------------------------------------------------
  alpha Z        PSCENC =       832.74572176
  Ewald energy   TEWEN  =    172422.45872869
  -Hartree energ DENC   =   -236513.78356167
  -exchange      EXHF   =         0.00000000
  -V(xc)+E(xc)   XCENC  =      2252.26954542
  PAW double counting   =     59757.67470175   -64842.25707458
  entropy T*S    EENTRO =        -0.00615355
  eigenvalues    EBANDS =     -1923.19055231
  atomic energy  EATOM  =     67790.09897820
  Solvation  Ediel_sol  =         0.00000000
  ---------------------------------------------------
  free energy    TOTEN  =      -223.98966629 eV

  energy without entropy =     -223.98351274  energy(sigma->0) =     -223.98761510


--------------------------------------------------------------------------------------------------------


----------------------------------------- Iteration    1(   6)  ---------------------------------------


    POTLOK:  cpu time    0.0741: real time    0.0741
    SETDIJ:  cpu time    0.0045: real time    0.0045
    EDDIAG:  cpu time    2.7212: real time    2.7318
  RMM-DIIS:  cpu time    6.3794: real time    6.3829
    ORTHCH:  cpu time    0.6058: real time    0.6062
       DOS:  cpu time    0.0023: real time    0.0023
    CHARGE:  cpu time    0.4191: real time    0.4193
    MIXING:  cpu time    0.0019: real time    0.0022
    --------------------------------------------
      LOOP:  cpu time   10.2095: real time   10.2252

 eigenvalue-minimisations  :  8730
 total energy-change (2. order) : 0.2026019E+02  (-0.4761486E+02)
 number of electron     545.0000249 magnetization 
 augmentation part      353.4667515 magnetization 

 Broyden mixing:
  rms(total) = 0.28058E+01    rms(broyden)= 0.28050E+01
  rms(prec ) = 0.30198E+01
  weight for this iteration     100.00

 eigenvalues of (default mixing * dielectric matrix)
  average eigenvalue GAMMA=   0.6485
  0.6485

 Free energy of the ion-electron system (eV)
  ---------------------------------------------------
  alpha Z        PSCENC =       832.74572176
  Ewald energy   TEWEN  =    172422.45872869
  -Hartree energ DENC   =   -235239.63183256
  -exchange      EXHF   =         0.00000000
  -V(xc)+E(xc)   XCENC  =      2192.68031729
  PAW double counting   =     60754.26708280   -65592.22207858
  entropy T*S    EENTRO =        -0.00549841
  eigenvalues    EBANDS =     -3364.12089075
  atomic energy  EATOM  =     67790.09897820
  Solvation  Ediel_sol  =         0.00000000
  ---------------------------------------------------
  free energy    TOTEN  =      -203.72947155 eV

  energy without entropy =     -203.72397314  energy(sigma->0) =     -203.72763875


--------------------------------------------------------------------------------------------------------


----------------------------------------- Iteration    1(   7)  ---------------------------------------


    POTLOK:  cpu time    0.0615: real time    0.0615
    SETDIJ:  cpu time    0.0043: real time    0.0043
    EDDIAG:  cpu time    2.6872: real time    2.6882
  RMM-DIIS:  cpu time    6.2520: real time    6.2556
    ORTHCH:  cpu time    0.5012: real time    0.5013
       DOS:  cpu time    0.0022: real time    0.0022
    CHARGE:  cpu time    0.4083: real time    0.4084
    MIXING:  cpu time    0.0016: real time    0.0016
    --------------------------------------------
      LOOP:  cpu time    9.9196: real time    9.9249

 eigenvalue-minimisations  :  8756
 total energy-change (2. order) : 0.1885901E+02  (-0.8513651E+01)
 number of electron     545.0000243 magnetization 
 augmentation part      338.2389549 magnetization 

 Broyden mixing:
  rms(total) = 0.55769E+00    rms(broyden)= 0.55730E+00
  rms(prec ) = 0.60993E+00
  weight for this iteration     100.00

 eigenvalues of (default mixing * dielectric matrix)
  average eigenvalue GAMMA=   0.8350
  1.0668  0.6031

 Free energy of the ion-electron system (eV)
  ---------------------------------------------------
  alpha Z        PSCENC =       832.74572176
  Ewald energy   TEWEN  =    172422.45872869
  -Hartree energ DENC   =   -235813.76767560
  -exchange      EXHF   =         0.00000000
  -V(xc)+E(xc)   XCENC  =      2213.80176164
  PAW double counting   =     62082.86209632   -67142.98312748
  entropy T*S    EENTRO =         0.00917413
  eigenvalues    EBANDS =     -2570.09612045
  atomic energy  EATOM  =     67790.09897820
  Solvation  Ediel_sol  =         0.00000000
  ---------------------------------------------------
  free energy    TOTEN  =      -184.87046278 eV

  energy without entropy =     -184.87963691  energy(sigma->0) =     -184.87352082


--------------------------------------------------------------------------------------------------------


----------------------------------------- Iteration    1(   8)  ---------------------------------------


    POTLOK:  cpu time    0.0615: real time    0.0615
    SETDIJ:  cpu time    0.0043: real time    0.0043
    EDDIAG:  cpu time    2.7091: real time    2.7126
  RMM-DIIS:  cpu time    6.3361: real time    6.3450
    ORTHCH:  cpu time    0.5027: real time    0.5034
       DOS:  cpu time    0.0021: real time    0.0021
    CHARGE:  cpu time    0.4134: real time    0.4152
    MIXING:  cpu time    0.0017: real time    0.0029
    --------------------------------------------
      LOOP:  cpu time   10.0323: real time   10.0486

 eigenvalue-minimisations  :  8830
 total energy-change (2. order) : 0.2140303E+00  (-0.4442756E+00)
 number of electron     545.0000241 magnetization 
 augmentation part      337.9052792 magnetization 

 Broyden mixing:
  rms(total) = 0.49976E+00    rms(broyden)= 0.49971E+00
  rms(prec ) = 0.55190E+00
  weight for this iteration     100.00

 eigenvalues of (default mixing * dielectric matrix)
  average eigenvalue GAMMA=   0.8555
  1.5257  0.5968  0.4438

 Free energy of the ion-electron system (eV)
  ---------------------------------------------------
  alpha Z        PSCENC =       832.74572176
  Ewald energy   TEWEN  =    172422.45872869
  -Hartree energ DENC   =   -235830.87774091
  -exchange      EXHF   =         0.00000000
  -V(xc)+E(xc)   XCENC  =      2212.29802518
  PAW double counting   =     63052.19746741   -68172.38035710
  entropy T*S    EENTRO =         0.00523968
  eigenvalues    EBANDS =     -2491.20249544
  atomic energy  EATOM  =     67790.09897820
  Solvation  Ediel_sol  =         0.00000000
  ---------------------------------------------------
  free energy    TOTEN  =      -184.65643253 eV

  energy without entropy =     -184.66167221  energy(sigma->0) =     -184.65817909


--------------------------------------------------------------------------------------------------------


----------------------------------------- Iteration    1(   9)  ---------------------------------------


    POTLOK:  cpu time    0.0832: real time    0.0832
    SETDIJ:  cpu time    0.0043: real time    0.0043
    EDDIAG:  cpu time    2.7407: real time    2.7521
  RMM-DIIS:  cpu time    6.2308: real time    6.2326
    ORTHCH:  cpu time    0.5039: real time    0.5040
       DOS:  cpu time    0.0022: real time    0.0022
    CHARGE:  cpu time    0.4066: real time    0.4067
    MIXING:  cpu time    0.0018: real time    0.0018
    --------------------------------------------
      LOOP:  cpu time    9.9749: real time    9.9903

 eigenvalue-minimisations  :  8759
 total energy-change (2. order) : 0.3719074E+00  (-0.1338447E+00)
 number of electron     545.0000242 magnetization 
 augmentation part      337.9420031 magnetization 

 Broyden mixing:
  rms(total) = 0.21808E+00    rms(broyden)= 0.21801E+00
  rms(prec ) = 0.23817E+00
  weight for this iteration     100.00

 eigenvalues of (default mixing * dielectric matrix)
  average eigenvalue GAMMA=   1.0584
  2.0633  1.1168  0.6471  0.4062

 Free energy of the ion-electron system (eV)
  ---------------------------------------------------
  alpha Z        PSCENC =       832.74572176
  Ewald energy   TEWEN  =    172422.45872869
  -Hartree energ DENC   =   -235836.79339232
  -exchange      EXHF   =         0.00000000
  -V(xc)+E(xc)   XCENC  =      2210.70314599
  PAW double counting   =     63622.21953593   -68771.46359679
  entropy T*S    EENTRO =        -0.00377625
  eigenvalues    EBANDS =     -2454.24987031
  atomic energy  EATOM  =     67790.09897820
  Solvation  Ediel_sol  =         0.00000000
  ---------------------------------------------------
  free energy    TOTEN  =      -184.28452511 eV

  energy without entropy =     -184.28074885  energy(sigma->0) =     -184.28326636


--------------------------------------------------------------------------------------------------------


----------------------------------------- Iteration    1(  10)  ---------------------------------------


    POTLOK:  cpu time    0.0614: real time    0.0614
    SETDIJ:  cpu time    0.0046: real time    0.0046
    EDDIAG:  cpu time    2.7461: real time    2.7498
  RMM-DIIS:  cpu time    6.2673: real time    6.2739
    ORTHCH:  cpu time    0.5007: real time    0.5010
       DOS:  cpu time    0.0022: real time    0.0022
    CHARGE:  cpu time    0.4153: real time    0.4154
    MIXING:  cpu time    0.0020: real time    0.0020
    --------------------------------------------
      LOOP:  cpu time   10.0008: real time   10.0119

 eigenvalue-minimisations  :  8796
 total energy-change (2. order) : 0.6200825E-01  (-0.2773006E-01)
 number of electron     545.0000242 magnetization 
 augmentation part      338.5922638 magnetization 

 Broyden mixing:
  rms(total) = 0.78555E-01    rms(broyden)= 0.78532E-01
  rms(prec ) = 0.93898E-01
  weight for this iteration     100.00

 eigenvalues of (default mixing * dielectric matrix)
  average eigenvalue GAMMA=   1.0327
  2.2387  1.1723  0.6784  0.6784  0.3955

 Free energy of the ion-electron system (eV)
  ---------------------------------------------------
  alpha Z        PSCENC =       832.74572176
  Ewald energy   TEWEN  =    172422.45872869
  -Hartree energ DENC   =   -235805.88357240
  -exchange      EXHF   =         0.00000000
  -V(xc)+E(xc)   XCENC  =      2208.78575479
  PAW double counting   =     64063.56494099   -69229.08515230
  entropy T*S    EENTRO =        -0.00189845
  eigenvalues    EBANDS =     -2466.90601813
  atomic energy  EATOM  =     67790.09897820
  Solvation  Ediel_sol  =         0.00000000
  ---------------------------------------------------
  free energy    TOTEN  =      -184.22251686 eV

  energy without entropy =     -184.22061840  energy(sigma->0) =     -184.22188404


--------------------------------------------------------------------------------------------------------


----------------------------------------- Iteration    1(  11)  ---------------------------------------


    POTLOK:  cpu time    0.0615: real time    0.0615
    SETDIJ:  cpu time    0.0044: real time    0.0044
    EDDIAG:  cpu time    2.7159: real time    2.7169
  RMM-DIIS:  cpu time    6.3825: real time    6.3843
    ORTHCH:  cpu time    0.5045: real time    0.5046
       DOS:  cpu time    0.0022: real time    0.0022
    CHARGE:  cpu time    0.4167: real time    0.4179
    MIXING:  cpu time    0.0019: real time    0.0019
    --------------------------------------------
      LOOP:  cpu time   10.0910: real time   10.0953

 eigenvalue-minimisations  :  9014
 total energy-change (2. order) : 0.2671166E-02  (-0.8503784E-02)
 number of electron     545.0000242 magnetization 
 augmentation part      338.5768653 magnetization 

 Broyden mixing:
  rms(total) = 0.70791E-01    rms(broyden)= 0.70763E-01
  rms(prec ) = 0.84474E-01
  weight for this iteration     100.00

 eigenvalues of (default mixing * dielectric matrix)
  average eigenvalue GAMMA=   1.0570
  2.3183  1.5719  1.0219  0.6497  0.4136  0.3667

 Free energy of the ion-electron system (eV)
  ---------------------------------------------------
  alpha Z        PSCENC =       832.74572176
  Ewald energy   TEWEN  =    172422.45872869
  -Hartree energ DENC   =   -235810.51247866
  -exchange      EXHF   =         0.00000000
  -V(xc)+E(xc)   XCENC  =      2208.58827127
  PAW double counting   =     64197.80131516   -69369.82381480
  entropy T*S    EENTRO =        -0.00185391
  eigenvalues    EBANDS =     -2455.57471340
  atomic energy  EATOM  =     67790.09897820
  Solvation  Ediel_sol  =         0.00000000
  ---------------------------------------------------
  free energy    TOTEN  =      -184.21984569 eV

  energy without entropy =     -184.21799178  energy(sigma->0) =     -184.21922772


--------------------------------------------------------------------------------------------------------


----------------------------------------- Iteration    1(  12)  ---------------------------------------


    POTLOK:  cpu time    0.0668: real time    0.0668
    SETDIJ:  cpu time    0.0045: real time    0.0045
    EDDIAG:  cpu time    2.8822: real time    2.9353
  RMM-DIIS:  cpu time    6.2681: real time    6.2713
    ORTHCH:  cpu time    0.5319: real time    0.5323
       DOS:  cpu time    0.0023: real time    0.0023
    CHARGE:  cpu time    0.4267: real time    0.4268
    MIXING:  cpu time    0.0017: real time    0.0017
    --------------------------------------------
      LOOP:  cpu time   10.1855: real time   10.2428

 eigenvalue-minimisations  :  8774
 total energy-change (2. order) : 0.7102643E-02  (-0.2589710E-02)
 number of electron     545.0000242 magnetization 
 augmentation part      338.5258725 magnetization 

 Broyden mixing:
  rms(total) = 0.20631E-01    rms(broyden)= 0.20609E-01
  rms(prec ) = 0.31230E-01
  weight for this iteration     100.00

 eigenvalues of (default mixing * dielectric matrix)
  average eigenvalue GAMMA=   1.0745
  2.3060  1.8230  1.0649  0.9123  0.6551  0.4038  0.3568

 Free energy of the ion-electron system (eV)
  ---------------------------------------------------
  alpha Z        PSCENC =       832.74572176
  Ewald energy   TEWEN  =    172422.45872869
  -Hartree energ DENC   =   -235820.43124502
  -exchange      EXHF   =         0.00000000
  -V(xc)+E(xc)   XCENC  =      2208.55763692
  PAW double counting   =     64269.06099565   -69444.76872469
  entropy T*S    EENTRO =        -0.00269145
  eigenvalues    EBANDS =     -2441.93214310
  atomic energy  EATOM  =     67790.09897820
  Solvation  Ediel_sol  =         0.00000000
  ---------------------------------------------------
  free energy    TOTEN  =      -184.21274305 eV

  energy without entropy =     -184.21005160  energy(sigma->0) =     -184.21184590


--------------------------------------------------------------------------------------------------------


----------------------------------------- Iteration    1(  13)  ---------------------------------------


    POTLOK:  cpu time    0.0618: real time    0.0618
    SETDIJ:  cpu time    0.0044: real time    0.0044
    EDDIAG:  cpu time    2.6949: real time    2.6967
  RMM-DIIS:  cpu time    6.2588: real time    6.2630
    ORTHCH:  cpu time    0.5139: real time    0.5140
       DOS:  cpu time    0.0022: real time    0.0022
    CHARGE:  cpu time    0.4100: real time    0.4112
    MIXING:  cpu time    0.0017: real time    0.0017
    --------------------------------------------
      LOOP:  cpu time    9.9490: real time    9.9569

 eigenvalue-minimisations  :  8805
 total energy-change (2. order) :-0.2682807E-02  (-0.8773933E-03)
 number of electron     545.0000242 magnetization 
 augmentation part      338.5311635 magnetization 

 Broyden mixing:
  rms(total) = 0.21496E-01    rms(broyden)= 0.21494E-01
  rms(prec ) = 0.28806E-01
  weight for this iteration     100.00

 eigenvalues of (default mixing * dielectric matrix)
  average eigenvalue GAMMA=   1.1287
  2.4647  2.4647  1.2223  1.0341  0.6523  0.4334  0.4021  0.3564

 Free energy of the ion-electron system (eV)
  ---------------------------------------------------
  alpha Z        PSCENC =       832.74572176
  Ewald energy   TEWEN  =    172422.45872869
  -Hartree energ DENC   =   -235833.14132531
  -exchange      EXHF   =         0.00000000
  -V(xc)+E(xc)   XCENC  =      2208.60408566
  PAW double counting   =     64264.10978877   -69439.32051804
  entropy T*S    EENTRO =        -0.00318858
  eigenvalues    EBANDS =     -2429.76769701
  atomic energy  EATOM  =     67790.09897820
  Solvation  Ediel_sol  =         0.00000000
  ---------------------------------------------------
  free energy    TOTEN  =      -184.21542585 eV

  energy without entropy =     -184.21223728  energy(sigma->0) =     -184.21436300


--------------------------------------------------------------------------------------------------------


----------------------------------------- Iteration    1(  14)  ---------------------------------------


    POTLOK:  cpu time    0.0816: real time    0.0816
    SETDIJ:  cpu time    0.0043: real time    0.0043
    EDDIAG:  cpu time    2.6767: real time    2.6775
  RMM-DIIS:  cpu time    6.1487: real time    6.1575
    ORTHCH:  cpu time    0.4997: real time    0.5002
       DOS:  cpu time    0.0022: real time    0.0022
    CHARGE:  cpu time    0.4143: real time    0.4202
    MIXING:  cpu time    0.0018: real time    0.0018
    --------------------------------------------
      LOOP:  cpu time    9.8308: real time    9.9078

 eigenvalue-minimisations  :  8759
 total energy-change (2. order) :-0.1353374E-02  (-0.4425957E-03)
 number of electron     545.0000242 magnetization 
 augmentation part      338.5365067 magnetization 

 Broyden mixing:
  rms(total) = 0.79506E-02    rms(broyden)= 0.79481E-02
  rms(prec ) = 0.13789E-01
  weight for this iteration     100.00

 eigenvalues of (default mixing * dielectric matrix)
  average eigenvalue GAMMA=   1.1601
  2.7043  2.3978  1.2686  1.2686  0.9641  0.6528  0.3554  0.4039  0.4256

 Free energy of the ion-electron system (eV)
  ---------------------------------------------------
  alpha Z        PSCENC =       832.74572176
  Ewald energy   TEWEN  =    172422.45872869
  -Hartree energ DENC   =   -235844.20082897
  -exchange      EXHF   =         0.00000000
  -V(xc)+E(xc)   XCENC  =      2208.64106407
  PAW double counting   =     64256.31598514   -69430.98279934
  entropy T*S    EENTRO =        -0.00341911
  eigenvalues    EBANDS =     -2419.29020966
  atomic energy  EATOM  =     67790.09897820
  Solvation  Ediel_sol  =         0.00000000
  ---------------------------------------------------
  free energy    TOTEN  =      -184.21677923 eV

  energy without entropy =     -184.21336011  energy(sigma->0) =     -184.21563952


--------------------------------------------------------------------------------------------------------


----------------------------------------- Iteration    1(  15)  ---------------------------------------


    POTLOK:  cpu time    0.0691: real time    0.0691
    SETDIJ:  cpu time    0.0043: real time    0.0043
    EDDIAG:  cpu time    2.7408: real time    2.7463
  RMM-DIIS:  cpu time    7.0407: real time    7.0456
    ORTHCH:  cpu time    0.5413: real time    0.5426
       DOS:  cpu time    0.0024: real time    0.0024
    CHARGE:  cpu time    0.4139: real time    0.4141
    MIXING:  cpu time    0.0022: real time    0.0022
    --------------------------------------------
      LOOP:  cpu time   10.8161: real time   10.8288

 eigenvalue-minimisations  :  9998
 total energy-change (2. order) :-0.2101222E-02  (-0.1501053E-03)
 number of electron     545.0000242 magnetization 
 augmentation part      338.5319411 magnetization 

 Broyden mixing:
  rms(total) = 0.66601E-02    rms(broyden)= 0.66590E-02
  rms(prec ) = 0.10343E-01
  weight for this iteration     100.00

 eigenvalues of (default mixing * dielectric matrix)
  average eigenvalue GAMMA=   1.1348
  2.6180  2.5168  1.4097  1.4097  1.0011  0.6511  0.5502  0.3556  0.4316  0.4039

 Free energy of the ion-electron system (eV)
  ---------------------------------------------------
  alpha Z        PSCENC =       832.74572176
  Ewald energy   TEWEN  =    172422.45872869
  -Hartree energ DENC   =   -235850.91548955
  -exchange      EXHF   =         0.00000000
  -V(xc)+E(xc)   XCENC  =      2208.66379562
  PAW double counting   =     64250.94347744   -69425.52171021
  entropy T*S    EENTRO =        -0.00375013
  eigenvalues    EBANDS =     -2412.68863226
  atomic energy  EATOM  =     67790.09897820
  Solvation  Ediel_sol  =         0.00000000
  ---------------------------------------------------
  free energy    TOTEN  =      -184.21888045 eV

  energy without entropy =     -184.21513032  energy(sigma->0) =     -184.21763041


--------------------------------------------------------------------------------------------------------


----------------------------------------- Iteration    1(  16)  ---------------------------------------


    POTLOK:  cpu time    0.0629: real time    0.0629
    SETDIJ:  cpu time    0.0045: real time    0.0045
    EDDIAG:  cpu time    2.8211: real time    2.8225
  RMM-DIIS:  cpu time    6.1604: real time    6.1949
    ORTHCH:  cpu time    0.5363: real time    0.5365
       DOS:  cpu time    0.0023: real time    0.0023
    CHARGE:  cpu time    0.4134: real time    0.4137
    MIXING:  cpu time    0.0025: real time    0.0025
    --------------------------------------------
      LOOP:  cpu time   10.0048: real time   10.0415

 eigenvalue-minimisations  :  8692
 total energy-change (2. order) :-0.1820192E-02  (-0.6336562E-04)
 number of electron     545.0000242 magnetization 
 augmentation part      338.5239339 magnetization 

 Broyden mixing:
  rms(total) = 0.54682E-02    rms(broyden)= 0.54677E-02
  rms(prec ) = 0.81136E-02
  weight for this iteration     100.00

 eigenvalues of (default mixing * dielectric matrix)
  average eigenvalue GAMMA=   1.3210
  3.8916  2.8722  2.1708  1.2174  1.2174  0.8863  0.6541  0.3556  0.4019  0.4157
  0.4483

 Free energy of the ion-electron system (eV)
  ---------------------------------------------------
  alpha Z        PSCENC =       832.74572176
  Ewald energy   TEWEN  =    172422.45872869
  -Hartree energ DENC   =   -235855.35272318
  -exchange      EXHF   =         0.00000000
  -V(xc)+E(xc)   XCENC  =      2208.69291558
  PAW double counting   =     64243.47897961   -69417.92832332
  entropy T*S    EENTRO =        -0.00404911
  eigenvalues    EBANDS =     -2408.41092887
  atomic energy  EATOM  =     67790.09897820
  Solvation  Ediel_sol  =         0.00000000
  ---------------------------------------------------
  free energy    TOTEN  =      -184.22070064 eV

  energy without entropy =     -184.21665154  energy(sigma->0) =     -184.21935094


--------------------------------------------------------------------------------------------------------


----------------------------------------- Iteration    1(  17)  ---------------------------------------


    POTLOK:  cpu time    0.0629: real time    0.0629
    SETDIJ:  cpu time    0.0044: real time    0.0044
    EDDIAG:  cpu time    2.6840: real time    2.6857
  RMM-DIIS:  cpu time    6.2948: real time    6.3023
    ORTHCH:  cpu time    0.5680: real time    0.5693
       DOS:  cpu time    0.0022: real time    0.0022
    CHARGE:  cpu time    0.4133: real time    0.4136
    MIXING:  cpu time    0.0024: real time    0.0024
    --------------------------------------------
      LOOP:  cpu time   10.0336: real time   10.0448

 eigenvalue-minimisations  :  8689
 total energy-change (2. order) :-0.2769576E-02  (-0.9256851E-04)
 number of electron     545.0000242 magnetization 
 augmentation part      338.5146102 magnetization 

 Broyden mixing:
  rms(total) = 0.31170E-02    rms(broyden)= 0.31161E-02
  rms(prec ) = 0.41431E-02
  weight for this iteration     100.00

 eigenvalues of (default mixing * dielectric matrix)
  average eigenvalue GAMMA=   1.3434
  4.8304  2.6182  2.1601  1.3551  0.9830  0.9546  0.9546  0.6528  0.3557  0.4425
  0.4050  0.4090

 Free energy of the ion-electron system (eV)
  ---------------------------------------------------
  alpha Z        PSCENC =       832.74572176
  Ewald energy   TEWEN  =    172422.45872869
  -Hartree energ DENC   =   -235861.82818023
  -exchange      EXHF   =         0.00000000
  -V(xc)+E(xc)   XCENC  =      2208.73322516
  PAW double counting   =     64231.60364789   -69405.80687407
  entropy T*S    EENTRO =        -0.00433895
  eigenvalues    EBANDS =     -2402.22437866
  atomic energy  EATOM  =     67790.09897820
  Solvation  Ediel_sol  =         0.00000000
  ---------------------------------------------------
  free energy    TOTEN  =      -184.22347022 eV

  energy without entropy =     -184.21913127  energy(sigma->0) =     -184.22202390


--------------------------------------------------------------------------------------------------------


----------------------------------------- Iteration    1(  18)  ---------------------------------------


    POTLOK:  cpu time    0.0634: real time    0.0634
    SETDIJ:  cpu time    0.0044: real time    0.0044
    EDDIAG:  cpu time    2.6965: real time    2.7009
  RMM-DIIS:  cpu time    6.2826: real time    6.2889
    ORTHCH:  cpu time    0.5368: real time    0.5370
       DOS:  cpu time    0.0025: real time    0.0025
    CHARGE:  cpu time    0.4128: real time    0.4130
    MIXING:  cpu time    0.0021: real time    0.0021
    --------------------------------------------
      LOOP:  cpu time   10.0024: real time   10.0137

 eigenvalue-minimisations  :  8717
 total energy-change (2. order) :-0.5652339E-03  (-0.1279301E-04)
 number of electron     545.0000242 magnetization 
 augmentation part      338.5242620 magnetization 

 Broyden mixing:
  rms(total) = 0.19526E-02    rms(broyden)= 0.19524E-02
  rms(prec ) = 0.28022E-02
  weight for this iteration     100.00

 eigenvalues of (default mixing * dielectric matrix)
  average eigenvalue GAMMA=   1.3327
  5.0915  2.5338  2.1130  1.5708  1.1398  1.1398  0.9091  0.6542  0.5517  0.3556
  0.4476  0.4019  0.4161

 Free energy of the ion-electron system (eV)
  ---------------------------------------------------
  alpha Z        PSCENC =       832.74572176
  Ewald energy   TEWEN  =    172422.45872869
  -Hartree energ DENC   =   -235861.88716312
  -exchange      EXHF   =         0.00000000
  -V(xc)+E(xc)   XCENC  =      2208.71515538
  PAW double counting   =     64232.80456232   -69406.97363718
  entropy T*S    EENTRO =        -0.00427002
  eigenvalues    EBANDS =     -2402.18211147
  atomic energy  EATOM  =     67790.09897820
  Solvation  Ediel_sol  =         0.00000000
  ---------------------------------------------------
  free energy    TOTEN  =      -184.22403545 eV

  energy without entropy =     -184.21976543  energy(sigma->0) =     -184.22261211


--------------------------------------------------------------------------------------------------------


----------------------------------------- Iteration    1(  19)  ---------------------------------------


    POTLOK:  cpu time    0.0618: real time    0.0618
    SETDIJ:  cpu time    0.0043: real time    0.0043
    EDDIAG:  cpu time    2.7724: real time    2.7742
  RMM-DIIS:  cpu time    6.2229: real time    6.2394
    ORTHCH:  cpu time    0.5571: real time    0.5585
       DOS:  cpu time    0.0020: real time    0.0020
    CHARGE:  cpu time    0.4120: real time    0.4122
    MIXING:  cpu time    0.0021: real time    0.0022
    --------------------------------------------
      LOOP:  cpu time   10.0361: real time   10.0572

 eigenvalue-minimisations  :  8719
 total energy-change (2. order) :-0.5775558E-03  (-0.7199303E-05)
 number of electron     545.0000242 magnetization 
 augmentation part      338.5269492 magnetization 

 Broyden mixing:
  rms(total) = 0.16213E-02    rms(broyden)= 0.16211E-02
  rms(prec ) = 0.22301E-02
  weight for this iteration     100.00

 eigenvalues of (default mixing * dielectric matrix)
  average eigenvalue GAMMA=   1.4623
  5.9244  2.9504  2.4380  2.1834  1.3564  0.9845  0.9845  0.9584  0.6529  0.3556
  0.4030  0.4387  0.4206  0.4206

 Free energy of the ion-electron system (eV)
  ---------------------------------------------------
  alpha Z        PSCENC =       832.74572176
  Ewald energy   TEWEN  =    172422.45872869
  -Hartree energ DENC   =   -235861.82244856
  -exchange      EXHF   =         0.00000000
  -V(xc)+E(xc)   XCENC  =      2208.70634633
  PAW double counting   =     64234.31355501   -69408.52672097
  entropy T*S    EENTRO =        -0.00423175
  eigenvalues    EBANDS =     -2402.19454171
  atomic energy  EATOM  =     67790.09897820
  Solvation  Ediel_sol  =         0.00000000
  ---------------------------------------------------
  free energy    TOTEN  =      -184.22461301 eV

  energy without entropy =     -184.22038126  energy(sigma->0) =     -184.22320242


--------------------------------------------------------------------------------------------------------


----------------------------------------- Iteration    1(  20)  ---------------------------------------


    POTLOK:  cpu time    0.0626: real time    0.0627
    SETDIJ:  cpu time    0.0043: real time    0.0043
    EDDIAG:  cpu time    2.6652: real time    2.6665
  RMM-DIIS:  cpu time    6.1944: real time    6.2180
    ORTHCH:  cpu time    0.5553: real time    0.5568
       DOS:  cpu time    0.0022: real time    0.0022
    CHARGE:  cpu time    0.4109: real time    0.4111
    MIXING:  cpu time    0.0022: real time    0.0022
    --------------------------------------------
      LOOP:  cpu time    9.8986: real time    9.9255

 eigenvalue-minimisations  :  8683
 total energy-change (2. order) :-0.8915471E-03  (-0.1090899E-04)
 number of electron     545.0000242 magnetization 
 augmentation part      338.5239853 magnetization 

 Broyden mixing:
  rms(total) = 0.69454E-03    rms(broyden)= 0.69434E-03
  rms(prec ) = 0.10003E-02
  weight for this iteration     100.00

 eigenvalues of (default mixing * dielectric matrix)
  average eigenvalue GAMMA=   1.4658
  6.2188  3.1276  2.3864  1.7256  1.7256  1.1661  1.1661  0.8902  0.8902  0.6527
  0.3557  0.4459  0.4030  0.4132  0.4203

 Free energy of the ion-electron system (eV)
  ---------------------------------------------------
  alpha Z        PSCENC =       832.74572176
  Ewald energy   TEWEN  =    172422.45872869
  -Hartree energ DENC   =   -235861.97349973
  -exchange      EXHF   =         0.00000000
  -V(xc)+E(xc)   XCENC  =      2208.70488290
  PAW double counting   =     64235.87781720   -69410.20282215
  entropy T*S    EENTRO =        -0.00422202
  eigenvalues    EBANDS =     -2401.93108940
  atomic energy  EATOM  =     67790.09897820
  Solvation  Ediel_sol  =         0.00000000
  ---------------------------------------------------
  free energy    TOTEN  =      -184.22550456 eV

  energy without entropy =     -184.22128254  energy(sigma->0) =     -184.22409722


--------------------------------------------------------------------------------------------------------


----------------------------------------- Iteration    1(  21)  ---------------------------------------


    POTLOK:  cpu time    0.0620: real time    0.0620
    SETDIJ:  cpu time    0.0043: real time    0.0043
    EDDIAG:  cpu time    2.7270: real time    2.7507
  RMM-DIIS:  cpu time    6.2831: real time    6.3095
    ORTHCH:  cpu time    0.5461: real time    0.5472
       DOS:  cpu time    0.0024: real time    0.0024
    CHARGE:  cpu time    0.4135: real time    0.4137
    MIXING:  cpu time    0.0026: real time    0.0026
    --------------------------------------------
      LOOP:  cpu time   10.0424: real time   10.0941

 eigenvalue-minimisations  :  8832
 total energy-change (2. order) :-0.1971989E-03  (-0.1873998E-05)
 number of electron     545.0000242 magnetization 
 augmentation part      338.5232921 magnetization 

 Broyden mixing:
  rms(total) = 0.60969E-03    rms(broyden)= 0.60959E-03
  rms(prec ) = 0.81859E-03
  weight for this iteration     100.00

 eigenvalues of (default mixing * dielectric matrix)
  average eigenvalue GAMMA=   1.4938
  6.6529  3.2614  2.4329  2.0661  2.0661  1.2235  1.1288  0.9592  0.9123  0.6528
  0.3557  0.5061  0.4476  0.4010  0.4224  0.4114

 Free energy of the ion-electron system (eV)
  ---------------------------------------------------
  alpha Z        PSCENC =       832.74572176
  Ewald energy   TEWEN  =    172422.45872869
  -Hartree energ DENC   =   -235862.01115647
  -exchange      EXHF   =         0.00000000
  -V(xc)+E(xc)   XCENC  =      2208.70579517
  PAW double counting   =     64235.75446677   -69410.08087410
  entropy T*S    EENTRO =        -0.00423174
  eigenvalues    EBANDS =     -2401.89313004
  atomic energy  EATOM  =     67790.09897820
  Solvation  Ediel_sol  =         0.00000000
  ---------------------------------------------------
  free energy    TOTEN  =      -184.22570175 eV

  energy without entropy =     -184.22147001  energy(sigma->0) =     -184.22429117


--------------------------------------------------------------------------------------------------------


----------------------------------------- Iteration    1(  22)  ---------------------------------------


    POTLOK:  cpu time    0.0632: real time    0.0633
    SETDIJ:  cpu time    0.0046: real time    0.0046
    EDDIAG:  cpu time    2.7313: real time    2.7451
  RMM-DIIS:  cpu time    6.2187: real time    6.2310
    ORTHCH:  cpu time    0.5451: real time    0.5453
       DOS:  cpu time    0.0022: real time    0.0022
    CHARGE:  cpu time    0.4148: real time    0.4150
    MIXING:  cpu time    0.0027: real time    0.0027
    --------------------------------------------
      LOOP:  cpu time    9.9841: real time   10.0108

 eigenvalue-minimisations  :  8683
 total energy-change (2. order) :-0.1589072E-03  (-0.1199253E-05)
 number of electron     545.0000242 magnetization 
 augmentation part      338.5242027 magnetization 

 Broyden mixing:
  rms(total) = 0.43998E-03    rms(broyden)= 0.43994E-03
  rms(prec ) = 0.57674E-03
  weight for this iteration     100.00

 eigenvalues of (default mixing * dielectric matrix)
  average eigenvalue GAMMA=   1.5614
  7.1311  4.0164  2.6921  2.2460  1.9150  1.4166  1.0854  1.0854  0.9149  0.9149
  0.6527  0.3557  0.4024  0.4156  0.4156  0.4446  0.4397

 Free energy of the ion-electron system (eV)
  ---------------------------------------------------
  alpha Z        PSCENC =       832.74572176
  Ewald energy   TEWEN  =    172422.45872869
  -Hartree energ DENC   =   -235861.92071150
  -exchange      EXHF   =         0.00000000
  -V(xc)+E(xc)   XCENC  =      2208.70356090
  PAW double counting   =     64235.94785859   -69410.26491825
  entropy T*S    EENTRO =        -0.00423137
  eigenvalues    EBANDS =     -2401.99084768
  atomic energy  EATOM  =     67790.09897820
  Solvation  Ediel_sol  =         0.00000000
  ---------------------------------------------------
  free energy    TOTEN  =      -184.22586066 eV

  energy without entropy =     -184.22162929  energy(sigma->0) =     -184.22445020


--------------------------------------------------------------------------------------------------------


----------------------------------------- Iteration    1(  23)  ---------------------------------------


    POTLOK:  cpu time    0.0632: real time    0.0632
    SETDIJ:  cpu time    0.0044: real time    0.0044
    EDDIAG:  cpu time    2.6725: real time    2.6734
  RMM-DIIS:  cpu time    6.2831: real time    6.2898
    ORTHCH:  cpu time    0.5510: real time    0.5524
       DOS:  cpu time    0.0021: real time    0.0021
    CHARGE:  cpu time    0.4159: real time    0.4160
    MIXING:  cpu time    0.0030: real time    0.0030
    --------------------------------------------
      LOOP:  cpu time    9.9968: real time   10.0061

 eigenvalue-minimisations  :  8726
 total energy-change (2. order) :-0.9894109E-04  (-0.1247915E-05)
 number of electron     545.0000242 magnetization 
 augmentation part      338.5249575 magnetization 

 Broyden mixing:
  rms(total) = 0.23637E-03    rms(broyden)= 0.23619E-03
  rms(prec ) = 0.32755E-03
  weight for this iteration     100.00

 eigenvalues of (default mixing * dielectric matrix)
  average eigenvalue GAMMA=   1.5315
  7.1596  4.0766  2.7557  2.3519  1.7987  1.4252  1.1226  1.1226  0.8885  0.8661
  0.8661  0.6529  0.3557  0.4024  0.4153  0.4153  0.4460  0.4460

 Free energy of the ion-electron system (eV)
  ---------------------------------------------------
  alpha Z        PSCENC =       832.74572176
  Ewald energy   TEWEN  =    172422.45872869
  -Hartree energ DENC   =   -235861.81996761
  -exchange      EXHF   =         0.00000000
  -V(xc)+E(xc)   XCENC  =      2208.70121194
  PAW double counting   =     64236.27594292   -69410.58400042
  entropy T*S    EENTRO =        -0.00422396
  eigenvalues    EBANDS =     -2402.09835113
  atomic energy  EATOM  =     67790.09897820
  Solvation  Ediel_sol  =         0.00000000
  ---------------------------------------------------
  free energy    TOTEN  =      -184.22595960 eV

  energy without entropy =     -184.22173565  energy(sigma->0) =     -184.22455162


--------------------------------------------------------------------------------------------------------


----------------------------------------- Iteration    1(  24)  ---------------------------------------


    POTLOK:  cpu time    0.0636: real time    0.0636
    SETDIJ:  cpu time    0.0044: real time    0.0044
    EDDIAG:  cpu time    2.7072: real time    2.7475
  RMM-DIIS:  cpu time    5.7341: real time    5.7581
    ORTHCH:  cpu time    0.5083: real time    0.5085
       DOS:  cpu time    0.0022: real time    0.0022
    CHARGE:  cpu time    0.4633: real time    0.4634
    MIXING:  cpu time    0.0025: real time    0.0025
    --------------------------------------------
      LOOP:  cpu time    9.4869: real time    9.5517

 eigenvalue-minimisations  :  8032
 total energy-change (2. order) :-0.4660734E-04  (-0.1917713E-06)
 number of electron     545.0000242 magnetization 
 augmentation part      338.5243318 magnetization 

 Broyden mixing:
  rms(total) = 0.13260E-03    rms(broyden)= 0.13257E-03
  rms(prec ) = 0.20751E-03
  weight for this iteration     100.00

 eigenvalues of (default mixing * dielectric matrix)
  average eigenvalue GAMMA=   1.5710
  7.2476  4.3584  2.9886  2.4284  1.9294  1.9294  1.3313  1.0121  1.0121  0.9566
  0.9566  0.6528  0.5673  0.3557  0.4023  0.4151  0.4151  0.4453  0.4453

 Free energy of the ion-electron system (eV)
  ---------------------------------------------------
  alpha Z        PSCENC =       832.74572176
  Ewald energy   TEWEN  =    172422.45872869
  -Hartree energ DENC   =   -235861.84829992
  -exchange      EXHF   =         0.00000000
  -V(xc)+E(xc)   XCENC  =      2208.70281020
  PAW double counting   =     64236.16083501   -69410.46701757
  entropy T*S    EENTRO =        -0.00422818
  eigenvalues    EBANDS =     -2402.07353441
  atomic energy  EATOM  =     67790.09897820
  Solvation  Ediel_sol  =         0.00000000
  ---------------------------------------------------
  free energy    TOTEN  =      -184.22600621 eV

  energy without entropy =     -184.22177804  energy(sigma->0) =     -184.22459682


--------------------------------------------------------------------------------------------------------


----------------------------------------- Iteration    1(  25)  ---------------------------------------


    POTLOK:  cpu time    0.0642: real time    0.0642
    SETDIJ:  cpu time    0.0043: real time    0.0043
    EDDIAG:  cpu time    2.7001: real time    2.7134
  RMM-DIIS:  cpu time    5.7269: real time    5.7619
    ORTHCH:  cpu time    0.5029: real time    0.5030
       DOS:  cpu time    0.0021: real time    0.0021
    CHARGE:  cpu time    0.4137: real time    0.4148
    MIXING:  cpu time    0.0026: real time    0.0026
    --------------------------------------------
      LOOP:  cpu time    9.4183: real time    9.4684

 eigenvalue-minimisations  :  8079
 total energy-change (2. order) :-0.5872865E-04  (-0.3245195E-06)
 number of electron     545.0000242 magnetization 
 augmentation part      338.5238872 magnetization 

 Broyden mixing:
  rms(total) = 0.14462E-03    rms(broyden)= 0.14458E-03
  rms(prec ) = 0.17942E-03
  weight for this iteration     100.00

 eigenvalues of (default mixing * dielectric matrix)
  average eigenvalue GAMMA=   1.5864
  7.4275  4.8642  3.1957  2.4634  2.1165  2.1165  1.3164  1.0315  1.0315  0.9394
  0.9394  0.6539  0.6539  0.3557  0.5099  0.4025  0.4416  0.4375  0.4151  0.4151

 Free energy of the ion-electron system (eV)
  ---------------------------------------------------
  alpha Z        PSCENC =       832.74572176
  Ewald energy   TEWEN  =    172422.45872869
  -Hartree energ DENC   =   -235861.83148447
  -exchange      EXHF   =         0.00000000
  -V(xc)+E(xc)   XCENC  =      2208.70375905
  PAW double counting   =     64236.04313950   -69410.34806374
  entropy T*S    EENTRO =        -0.00423006
  eigenvalues    EBANDS =     -2402.09261387
  atomic energy  EATOM  =     67790.09897820
  Solvation  Ediel_sol  =         0.00000000
  ---------------------------------------------------
  free energy    TOTEN  =      -184.22606494 eV

  energy without entropy =     -184.22183488  energy(sigma->0) =     -184.22465492


--------------------------------------------------------------------------------------------------------


----------------------------------------- Iteration    1(  26)  ---------------------------------------


    POTLOK:  cpu time    0.0627: real time    0.0627
    SETDIJ:  cpu time    0.0043: real time    0.0043
    EDDIAG:  cpu time    2.6813: real time    2.6991
  RMM-DIIS:  cpu time    4.5763: real time    4.5791
    ORTHCH:  cpu time    0.5070: real time    0.5071
       DOS:  cpu time    0.0023: real time    0.0023
    CHARGE:  cpu time    0.4111: real time    0.4112
    MIXING:  cpu time    0.0027: real time    0.0027
    --------------------------------------------
      LOOP:  cpu time    8.2491: real time    8.2701

 eigenvalue-minimisations  :  6200
 total energy-change (2. order) :-0.2233857E-04  (-0.1129652E-06)
 number of electron     545.0000242 magnetization 
 augmentation part      338.5240004 magnetization 

 Broyden mixing:
  rms(total) = 0.85365E-04    rms(broyden)= 0.85353E-04
  rms(prec ) = 0.10806E-03
  weight for this iteration     100.00

 eigenvalues of (default mixing * dielectric matrix)
  average eigenvalue GAMMA=   1.6171
  7.6737  5.1110  3.5173  2.7180  2.3246  1.7324  1.4589  1.1475  1.1475  0.9080
  0.9080  0.9267  0.8226  0.6528  0.3557  0.4023  0.4519  0.4408  0.4150  0.4166
  0.4288

 Free energy of the ion-electron system (eV)
  ---------------------------------------------------
  alpha Z        PSCENC =       832.74572176
  Ewald energy   TEWEN  =    172422.45872869
  -Hartree energ DENC   =   -235861.79019940
  -exchange      EXHF   =         0.00000000
  -V(xc)+E(xc)   XCENC  =      2208.70340365
  PAW double counting   =     64236.00273867   -69410.30670975
  entropy T*S    EENTRO =        -0.00422954
  eigenvalues    EBANDS =     -2402.13451956
  atomic energy  EATOM  =     67790.09897820
  Solvation  Ediel_sol  =         0.00000000
  ---------------------------------------------------
  free energy    TOTEN  =      -184.22608728 eV

  energy without entropy =     -184.22185774  energy(sigma->0) =     -184.22467743


--------------------------------------------------------------------------------------------------------


----------------------------------------- Iteration    1(  27)  ---------------------------------------


    POTLOK:  cpu time    0.0641: real time    0.0641
    SETDIJ:  cpu time    0.0042: real time    0.0042
    EDDIAG:  cpu time    2.6517: real time    2.6801
  RMM-DIIS:  cpu time    4.2103: real time    4.2538
    ORTHCH:  cpu time    0.5067: real time    0.5068
       DOS:  cpu time    0.0023: real time    0.0023
    CHARGE:  cpu time    0.4100: real time    0.4102
    MIXING:  cpu time    0.0032: real time    0.0032
    --------------------------------------------
      LOOP:  cpu time    7.8540: real time    7.9268

 eigenvalue-minimisations  :  5715
 total energy-change (2. order) :-0.1564044E-04  (-0.8218198E-07)
 number of electron     545.0000242 magnetization 
 augmentation part      338.5242188 magnetization 

 Broyden mixing:
  rms(total) = 0.52894E-04    rms(broyden)= 0.52873E-04
  rms(prec ) = 0.65241E-04
  weight for this iteration     100.00

 eigenvalues of (default mixing * dielectric matrix)
  average eigenvalue GAMMA=   1.6099
  7.7774  5.3463  3.6909  2.7413  2.3246  1.6987  1.6987  1.1976  1.1976  0.9364
  0.9364  0.9284  0.8190  0.6528  0.5976  0.3557  0.4449  0.4449  0.4151  0.4151
  0.4025  0.3960

 Free energy of the ion-electron system (eV)
  ---------------------------------------------------
  alpha Z        PSCENC =       832.74572176
  Ewald energy   TEWEN  =    172422.45872869
  -Hartree energ DENC   =   -235861.75261734
  -exchange      EXHF   =         0.00000000
  -V(xc)+E(xc)   XCENC  =      2208.70292110
  PAW double counting   =     64235.95213295   -69410.25474770
  entropy T*S    EENTRO =        -0.00422936
  eigenvalues    EBANDS =     -2402.17299122
  atomic energy  EATOM  =     67790.09897820
  Solvation  Ediel_sol  =         0.00000000
  ---------------------------------------------------
  free energy    TOTEN  =      -184.22610292 eV

  energy without entropy =     -184.22187356  energy(sigma->0) =     -184.22469313


--------------------------------------------------------------------------------------------------------


----------------------------------------- Iteration    1(  28)  ---------------------------------------


    POTLOK:  cpu time    0.0636: real time    0.0636
    SETDIJ:  cpu time    0.0046: real time    0.0046
    EDDIAG:  cpu time    2.6160: real time    2.6334
  RMM-DIIS:  cpu time    3.9595: real time    3.9761
    ORTHCH:  cpu time    0.5792: real time    0.5794
       DOS:  cpu time    0.0022: real time    0.0022
    CHARGE:  cpu time    0.4937: real time    0.4943
    MIXING:  cpu time    0.0033: real time    0.0033
    --------------------------------------------
      LOOP:  cpu time    7.7236: real time    7.7608

 eigenvalue-minimisations  :  5246
 total energy-change (2. order) :-0.6089715E-05  (-0.2714207E-07)
 number of electron     545.0000242 magnetization 
 augmentation part      338.5241809 magnetization 

 Broyden mixing:
  rms(total) = 0.44120E-04    rms(broyden)= 0.44114E-04
  rms(prec ) = 0.52605E-04
  weight for this iteration     100.00

 eigenvalues of (default mixing * dielectric matrix)
  average eigenvalue GAMMA=   1.6553
  7.9935  6.0243  3.9231  2.6177  2.3129  2.3129  1.9432  1.2176  1.2176  0.9752
  0.9752  0.9231  0.9231  0.7942  0.6528  0.3557  0.4023  0.4154  0.4154  0.4569
  0.4404  0.4404  0.3397

 Free energy of the ion-electron system (eV)
  ---------------------------------------------------
  alpha Z        PSCENC =       832.74572176
  Ewald energy   TEWEN  =    172422.45872869
  -Hartree energ DENC   =   -235861.74211418
  -exchange      EXHF   =         0.00000000
  -V(xc)+E(xc)   XCENC  =      2208.70280825
  PAW double counting   =     64235.96659220   -69410.27051350
  entropy T*S    EENTRO =        -0.00422968
  eigenvalues    EBANDS =     -2402.18208075
  atomic energy  EATOM  =     67790.09897820
  Solvation  Ediel_sol  =         0.00000000
  ---------------------------------------------------
  free energy    TOTEN  =      -184.22610901 eV

  energy without entropy =     -184.22187933  energy(sigma->0) =     -184.22469911


--------------------------------------------------------------------------------------------------------


----------------------------------------- Iteration    1(  29)  ---------------------------------------


    POTLOK:  cpu time    0.0778: real time    0.0779
    SETDIJ:  cpu time    0.0045: real time    0.0045
    EDDIAG:  cpu time    2.6396: real time    2.6503
  RMM-DIIS:  cpu time    3.9552: real time    3.9587
    ORTHCH:  cpu time    0.5014: real time    0.5016
       DOS:  cpu time    0.0022: real time    0.0022
    CHARGE:  cpu time    0.4095: real time    0.4099
    MIXING:  cpu time    0.0029: real time    0.0029
    --------------------------------------------
      LOOP:  cpu time    7.5945: real time    7.6097

 eigenvalue-minimisations  :  5258
 total energy-change (2. order) :-0.4920701E-05  (-0.2721940E-07)
 number of electron     545.0000242 magnetization 
 augmentation part      338.5242493 magnetization 

 Broyden mixing:
  rms(total) = 0.22413E-04    rms(broyden)= 0.22408E-04
  rms(prec ) = 0.27096E-04
  weight for this iteration     100.00

 eigenvalues of (default mixing * dielectric matrix)
  average eigenvalue GAMMA=   1.6639
  8.1096  6.3656  4.0153  2.7408  2.4007  2.4007  1.7990  1.2819  1.2819  1.0259
  1.0259  0.9605  0.9135  0.9135  0.8217  0.6528  0.3557  0.4023  0.4494  0.4448
  0.4155  0.4155  0.4268  0.3138

 Free energy of the ion-electron system (eV)
  ---------------------------------------------------
  alpha Z        PSCENC =       832.74572176
  Ewald energy   TEWEN  =    172422.45872869
  -Hartree energ DENC   =   -235861.73109531
  -exchange      EXHF   =         0.00000000
  -V(xc)+E(xc)   XCENC  =      2208.70264964
  PAW double counting   =     64236.00208139   -69410.30745948
  entropy T*S    EENTRO =        -0.00422904
  eigenvalues    EBANDS =     -2402.19148977
  atomic energy  EATOM  =     67790.09897820
  Solvation  Ediel_sol  =         0.00000000
  ---------------------------------------------------
  free energy    TOTEN  =      -184.22611393 eV

  energy without entropy =     -184.22188489  energy(sigma->0) =     -184.22470425


--------------------------------------------------------------------------------------------------------


----------------------------------------- Iteration    1(  30)  ---------------------------------------


    POTLOK:  cpu time    0.0631: real time    0.0631
    SETDIJ:  cpu time    0.0043: real time    0.0043
    EDDIAG:  cpu time    2.6768: real time    2.6935
  RMM-DIIS:  cpu time    3.9172: real time    3.9183
    ORTHCH:  cpu time    0.5055: real time    0.5056
       DOS:  cpu time    0.0021: real time    0.0021
    CHARGE:  cpu time    0.4111: real time    0.4112
    MIXING:  cpu time    0.0034: real time    0.0034
    --------------------------------------------
      LOOP:  cpu time    7.5850: real time    7.6034

 eigenvalue-minimisations  :  5131
 total energy-change (2. order) :-0.1691398E-05  (-0.1057824E-07)
 number of electron     545.0000242 magnetization 
 augmentation part      338.5242655 magnetization 

 Broyden mixing:
  rms(total) = 0.21893E-04    rms(broyden)= 0.21890E-04
  rms(prec ) = 0.24756E-04
  weight for this iteration     100.00

 eigenvalues of (default mixing * dielectric matrix)
  average eigenvalue GAMMA=   1.6570
  8.2261  6.5914  4.0887  2.9767  2.4498  2.2765  1.8791  1.3854  1.2441  1.2441
  0.9952  0.9952  0.9317  0.9317  0.7871  0.6528  0.5779  0.3557  0.4458  0.4458
  0.4023  0.4162  0.4162  0.4124  0.2965

 Free energy of the ion-electron system (eV)
  ---------------------------------------------------
  alpha Z        PSCENC =       832.74572176
  Ewald energy   TEWEN  =    172422.45872869
  -Hartree energ DENC   =   -235861.72326057
  -exchange      EXHF   =         0.00000000
  -V(xc)+E(xc)   XCENC  =      2208.70254937
  PAW double counting   =     64236.01587971   -69410.32166122
  entropy T*S    EENTRO =        -0.00422864
  eigenvalues    EBANDS =     -2402.19882292
  atomic energy  EATOM  =     67790.09897820
  Solvation  Ediel_sol  =         0.00000000
  ---------------------------------------------------
  free energy    TOTEN  =      -184.22611562 eV

  energy without entropy =     -184.22188697  energy(sigma->0) =     -184.22470607


--------------------------------------------------------------------------------------------------------


----------------------------------------- Iteration    1(  31)  ---------------------------------------


    POTLOK:  cpu time    0.0649: real time    0.0649
    SETDIJ:  cpu time    0.0044: real time    0.0044
    EDDIAG:  cpu time    2.6788: real time    2.6883
  RMM-DIIS:  cpu time    3.8595: real time    3.8708
    ORTHCH:  cpu time    0.5070: real time    0.5071
       DOS:  cpu time    0.0022: real time    0.0022
    CHARGE:  cpu time    0.4119: real time    0.4120
    MIXING:  cpu time    0.0030: real time    0.0030
    --------------------------------------------
      LOOP:  cpu time    7.5332: real time    7.5545

 eigenvalue-minimisations  :  5024
 total energy-change (2. order) :-0.5735201E-06  (-0.3959321E-08)
 number of electron     545.0000242 magnetization 
 augmentation part      338.5242633 magnetization 

 Broyden mixing:
  rms(total) = 0.10971E-04    rms(broyden)= 0.10968E-04
  rms(prec ) = 0.13096E-04
  weight for this iteration     100.00

 eigenvalues of (default mixing * dielectric matrix)
  average eigenvalue GAMMA=   1.6654
  8.3273  6.7291  4.2011  3.0970  2.4765  2.2321  2.2321  1.7738  1.2974  1.0916
  1.0916  1.0307  0.9057  0.9057  0.8403  0.8403  0.6528  0.3557  0.4023  0.4153
  0.4153  0.4533  0.4423  0.4363  0.3692  0.2855

 Free energy of the ion-electron system (eV)
  ---------------------------------------------------
  alpha Z        PSCENC =       832.74572176
  Ewald energy   TEWEN  =    172422.45872869
  -Hartree energ DENC   =   -235861.72206399
  -exchange      EXHF   =         0.00000000
  -V(xc)+E(xc)   XCENC  =      2208.70254312
  PAW double counting   =     64236.01923765   -69410.32521562
  entropy T*S    EENTRO =        -0.00422870
  eigenvalues    EBANDS =     -2402.19981731
  atomic energy  EATOM  =     67790.09897820
  Solvation  Ediel_sol  =         0.00000000
  ---------------------------------------------------
  free energy    TOTEN  =      -184.22611619 eV

  energy without entropy =     -184.22188750  energy(sigma->0) =     -184.22470663


--------------------------------------------------------------------------------------------------------


----------------------------------------- Iteration    1(  32)  ---------------------------------------


    POTLOK:  cpu time    0.0631: real time    0.0631
    SETDIJ:  cpu time    0.0043: real time    0.0043
    EDDIAG:  cpu time    2.8201: real time    2.8223
  RMM-DIIS:  cpu time    3.8048: real time    3.8064
    ORTHCH:  cpu time    0.5015: real time    0.5016
       DOS:  cpu time    0.0022: real time    0.0022
    CHARGE:  cpu time    0.4111: real time    0.4112
    MIXING:  cpu time    0.0033: real time    0.0033
    --------------------------------------------
      LOOP:  cpu time    7.6119: real time    7.6161

 eigenvalue-minimisations  :  4954
 total energy-change (2. order) :-0.3169116E-06  (-0.1856090E-08)
 number of electron     545.0000242 magnetization 
 augmentation part      338.5242542 magnetization 

 Broyden mixing:
  rms(total) = 0.84746E-05    rms(broyden)= 0.84731E-05
  rms(prec ) = 0.98426E-05
  weight for this iteration     100.00

 eigenvalues of (default mixing * dielectric matrix)
  average eigenvalue GAMMA=   1.6759
  8.4208  6.8399  4.3525  3.1993  2.7811  2.4269  2.2392  1.7086  1.3242  1.3242
  1.0851  1.0851  0.9398  0.9104  0.9104  0.8082  0.6528  0.7389  0.3557  0.4467
  0.4467  0.4023  0.4157  0.4157  0.4240  0.3274  0.2681

 Free energy of the ion-electron system (eV)
  ---------------------------------------------------
  alpha Z        PSCENC =       832.74572176
  Ewald energy   TEWEN  =    172422.45872869
  -Hartree energ DENC   =   -235861.72333489
  -exchange      EXHF   =         0.00000000
  -V(xc)+E(xc)   XCENC  =      2208.70256609
  PAW double counting   =     64236.02059217   -69410.32644702
  entropy T*S    EENTRO =        -0.00422878
  eigenvalues    EBANDS =     -2402.19869274
  atomic energy  EATOM  =     67790.09897820
  Solvation  Ediel_sol  =         0.00000000
  ---------------------------------------------------
  free energy    TOTEN  =      -184.22611651 eV

  energy without entropy =     -184.22188773  energy(sigma->0) =     -184.22470692


--------------------------------------------------------------------------------------------------------


----------------------------------------- Iteration    1(  33)  ---------------------------------------


    POTLOK:  cpu time    0.0633: real time    0.0633
    SETDIJ:  cpu time    0.0042: real time    0.0042
    EDDIAG:  cpu time    2.6181: real time    2.6217
  RMM-DIIS:  cpu time    3.7085: real time    3.7113
    ORTHCH:  cpu time    0.5049: real time    0.5050
       DOS:  cpu time    0.0022: real time    0.0022
    CHARGE:  cpu time    0.4101: real time    0.4104
    MIXING:  cpu time    0.0032: real time    0.0032
    --------------------------------------------
      LOOP:  cpu time    7.3160: real time    7.3232

 eigenvalue-minimisations  :  4851
 total energy-change (2. order) :-0.1970475E-06  (-0.9534199E-09)
 number of electron     545.0000242 magnetization 
 augmentation part      338.5242604 magnetization 

 Broyden mixing:
  rms(total) = 0.50813E-05    rms(broyden)= 0.50797E-05
  rms(prec ) = 0.60509E-05
  weight for this iteration     100.00

 eigenvalues of (default mixing * dielectric matrix)
  average eigenvalue GAMMA=   1.6572
  8.4407  6.9007  4.4391  3.3561  2.8266  2.4063  2.1998  1.7778  1.3877  1.3877
  1.0987  1.0987  0.9409  0.9145  0.9145  0.8212  0.8212  0.6528  0.5379  0.3557
  0.4462  0.4462  0.4023  0.4142  0.4183  0.4183  0.3176  0.2607

 Free energy of the ion-electron system (eV)
  ---------------------------------------------------
  alpha Z        PSCENC =       832.74572176
  Ewald energy   TEWEN  =    172422.45872869
  -Hartree energ DENC   =   -235861.72500256
  -exchange      EXHF   =         0.00000000
  -V(xc)+E(xc)   XCENC  =      2208.70257789
  PAW double counting   =     64236.02050924   -69410.32604525
  entropy T*S    EENTRO =        -0.00422887
  eigenvalues    EBANDS =     -2402.19735580
  atomic energy  EATOM  =     67790.09897820
  Solvation  Ediel_sol  =         0.00000000
  ---------------------------------------------------
  free energy    TOTEN  =      -184.22611671 eV

  energy without entropy =     -184.22188783  energy(sigma->0) =     -184.22470708


--------------------------------------------------------------------------------------------------------


----------------------------------------- Iteration    1(  34)  ---------------------------------------


    POTLOK:  cpu time    0.0633: real time    0.0633
    SETDIJ:  cpu time    0.0042: real time    0.0042
    EDDIAG:  cpu time    2.7149: real time    2.7319
  RMM-DIIS:  cpu time    3.5610: real time    3.5634
    ORTHCH:  cpu time    0.5078: real time    0.5079
       DOS:  cpu time    0.0022: real time    0.0022
    CHARGE:  cpu time    0.4104: real time    0.4105
    MIXING:  cpu time    0.0033: real time    0.0033
    --------------------------------------------
      LOOP:  cpu time    7.2687: real time    7.2887

 eigenvalue-minimisations  :  4305
 total energy-change (2. order) :-0.1077278E-06  (-0.4151665E-09)
 number of electron     545.0000242 magnetization 
 augmentation part      338.5242535 magnetization 

 Broyden mixing:
  rms(total) = 0.36793E-05    rms(broyden)= 0.36785E-05
  rms(prec ) = 0.43906E-05
  weight for this iteration     100.00

 eigenvalues of (default mixing * dielectric matrix)
  average eigenvalue GAMMA=   1.6485
  8.4273  6.9459  4.4890  3.5007  2.8087  2.2865  2.1601  2.1601  1.4660  1.4660
  1.1558  1.1558  0.9112  0.9112  0.9218  0.9218  0.8802  0.6528  0.7296  0.3557
  0.4491  0.4449  0.4023  0.4154  0.4154  0.4286  0.3780  0.3091  0.2562

 Free energy of the ion-electron system (eV)
  ---------------------------------------------------
  alpha Z        PSCENC =       832.74572176
  Ewald energy   TEWEN  =    172422.45872869
  -Hartree energ DENC   =   -235861.72542350
  -exchange      EXHF   =         0.00000000
  -V(xc)+E(xc)   XCENC  =      2208.70258391
  PAW double counting   =     64236.02068268   -69410.32620414
  entropy T*S    EENTRO =        -0.00422888
  eigenvalues    EBANDS =     -2402.19695554
  atomic energy  EATOM  =     67790.09897820
  Solvation  Ediel_sol  =         0.00000000
  ---------------------------------------------------
  free energy    TOTEN  =      -184.22611682 eV

  energy without entropy =     -184.22188794  energy(sigma->0) =     -184.22470719


--------------------------------------------------------------------------------------------------------


----------------------------------------- Iteration    1(  35)  ---------------------------------------


    POTLOK:  cpu time    0.0636: real time    0.0636
    SETDIJ:  cpu time    0.0043: real time    0.0043
    EDDIAG:  cpu time    2.6763: real time    2.6824
  RMM-DIIS:  cpu time    3.2168: real time    3.2254
    ORTHCH:  cpu time    0.5073: real time    0.5074
       DOS:  cpu time    0.0021: real time    0.0021
    --------------------------------------------
      LOOP:  cpu time    6.4716: real time    6.4868

 eigenvalue-minimisations  :  3142
 total energy-change (2. order) :-0.6552727E-07  (-0.1752404E-09)
 number of electron     545.0000242 magnetization 
 augmentation part      338.5242535 magnetization 

 Free energy of the ion-electron system (eV)
  ---------------------------------------------------
  alpha Z        PSCENC =       832.74572176
  Ewald energy   TEWEN  =    172422.45872869
  -Hartree energ DENC   =   -235861.72568662
  -exchange      EXHF   =         0.00000000
  -V(xc)+E(xc)   XCENC  =      2208.70258669
  PAW double counting   =     64236.02065102   -69410.32619422
  entropy T*S    EENTRO =        -0.00422887
  eigenvalues    EBANDS =     -2402.19667353
  atomic energy  EATOM  =     67790.09897820
  Solvation  Ediel_sol  =         0.00000000
  ---------------------------------------------------
  free energy    TOTEN  =      -184.22611688 eV

  energy without entropy =     -184.22188801  energy(sigma->0) =     -184.22470726


--------------------------------------------------------------------------------------------------------


 average (electrostatic) potential at core
  the test charge radii are     0.6991  0.7215  0.5201  0.9430
  (the norm of the test charge is              1.0000)
       1 -58.2591       2 -76.7827       3 -77.3100       4 -39.0415       5 -72.3131
       6 -72.3229       7 -72.3430       8 -72.3390       9 -72.3123      10 -72.3222
      11 -72.3422      12 -72.3381      13 -72.3351      14 -72.3228      15 -72.4695
      16 -72.4480      17 -72.6945      18 -72.7127      19 -72.7211      20 -72.7062
      21 -72.7222      22 -72.6923      23 -72.6686      24 -72.7122      25 -72.7220
      26 -72.6910      27 -72.6676      28 -72.7112      29 -72.7049      30 -72.7082
      31 -72.7234      32 -72.7137      33 -72.7049      34 -72.7081      35 -72.7230
      36 -72.7135      37 -72.7203      38 -72.7244      39 -72.7551      40 -72.7464
      41 -72.3072      42 -72.3275      43 -72.3348      44 -72.3154      45 -72.3464
      46 -72.3233      47 -72.3163      48 -72.3358      49 -72.3463      50 -72.3232
      51 -72.3160      52 -72.3356
 
 
 
 E-fermi :  -1.4131     XC(G=0):  -4.5014     alpha+bet : -3.6964


 k-point     1 :       0.0000    0.0000    0.0000
  band No.  band energies     occupation 
      1     -23.3774      2.00000
      2     -21.3620      2.00000
      3     -10.9356      2.00000
      4      -9.9113      2.00000
      5      -9.2412      2.00000
      6      -8.6022      2.00000
      7      -8.5644      2.00000
      8      -8.4210      2.00000
      9      -8.3905      2.00000
     10      -7.3361      2.00000
     11      -7.3212      2.00000
     12      -7.3170      2.00000
     13      -7.3090      2.00000
     14      -7.2603      2.00000
     15      -7.2281      2.00000
     16      -7.0924      2.00000
     17      -6.6153      2.00000
     18      -6.5931      2.00000
     19      -6.2900      2.00000
     20      -6.2787      2.00000
     21      -6.1919      2.00000
     22      -6.1842      2.00000
     23      -6.1305      2.00000
     24      -6.1302      2.00000
     25      -5.9568      2.00000
     26      -5.9546      2.00000
     27      -5.9473      2.00000
     28      -5.9443      2.00000
     29      -5.9440      2.00000
     30      -5.8457      2.00000
     31      -5.8368      2.00000
     32      -5.6547      2.00000
     33      -5.6472      2.00000
     34      -5.6424      2.00000
     35      -5.6300      2.00000
     36      -5.6061      2.00000
     37      -5.6034      2.00000
     38      -5.5664      2.00000
     39      -5.5583      2.00000
     40      -5.5543      2.00000
     41      -5.5512      2.00000
     42      -5.4808      2.00000
     43      -5.4675      2.00000
     44      -5.4600      2.00000
     45      -5.4598      2.00000
     46      -5.4432      2.00000
     47      -5.3946      2.00000
     48      -5.3563      2.00000
     49      -5.3519      2.00000
     50      -5.3061      2.00000
     51      -5.3030      2.00000
     52      -5.2967      2.00000
     53      -5.2924      2.00000
     54      -5.2210      2.00000
     55      -5.2171      2.00000
     56      -5.2037      2.00000
     57      -5.2029      2.00000
     58      -5.1792      2.00000
     59      -5.1722      2.00000
     60      -5.1678      2.00000
     61      -5.1657      2.00000
     62      -5.1392      2.00000
     63      -5.1308      2.00000
     64      -5.0477      2.00000
     65      -5.0421      2.00000
     66      -5.0403      2.00000
     67      -5.0389      2.00000
     68      -5.0311      2.00000
     69      -5.0238      2.00000
     70      -5.0234      2.00000
     71      -5.0208      2.00000
     72      -5.0191      2.00000
     73      -5.0158      2.00000
     74      -4.8303      2.00000
     75      -4.8218      2.00000
     76      -4.8191      2.00000
     77      -4.8154      2.00000
     78      -4.8090      2.00000
     79      -4.8070      2.00000
     80      -4.8043      2.00000
     81      -4.7531      2.00000
     82      -4.7168      2.00000
     83      -4.6639      2.00000
     84      -4.6565      2.00000
     85      -4.6420      2.00000
     86      -4.6413      2.00000
     87      -4.6393      2.00000
     88      -4.6387      2.00000
     89      -4.5948      2.00000
     90      -4.5884      2.00000
     91      -4.5801      2.00000
     92      -4.5771      2.00000
     93      -4.5761      2.00000
     94      -4.5700      2.00000
     95      -4.5684      2.00000
     96      -4.5650      2.00000
     97      -4.5639      2.00000
     98      -4.5528      2.00000
     99      -4.5452      2.00000
    100      -4.5433      2.00000
    101      -4.5408      2.00000
    102      -4.5399      2.00000
    103      -4.5315      2.00000
    104      -4.5021      2.00000
    105      -4.4616      2.00000
    106      -4.4525      2.00000
    107      -4.4479      2.00000
    108      -4.4401      2.00000
    109      -4.4136      2.00000
    110      -4.4103      2.00000
    111      -4.3997      2.00000
    112      -4.3685      2.00000
    113      -4.3458      2.00000
    114      -4.3292      2.00000
    115      -4.3196      2.00000
    116      -4.3182      2.00000
    117      -4.3156      2.00000
    118      -4.2824      2.00000
    119      -4.2641      2.00000
    120      -4.2560      2.00000
    121      -4.2540      2.00000
    122      -4.2463      2.00000
    123      -4.2447      2.00000
    124      -4.2392      2.00000
    125      -4.2155      2.00000
    126      -4.2071      2.00000
    127      -4.2042      2.00000
    128      -4.1922      2.00000
    129      -4.1857      2.00000
    130      -4.1805      2.00000
    131      -4.1763      2.00000
    132      -4.1587      2.00000
    133      -4.1580      2.00000
    134      -4.1382      2.00000
    135      -4.0499      2.00000
    136      -4.0324      2.00000
    137      -4.0228      2.00000
    138      -4.0136      2.00000
    139      -4.0051      2.00000
    140      -4.0016      2.00000
    141      -3.9952      2.00000
    142      -3.9893      2.00000
    143      -3.9767      2.00000
    144      -3.9626      2.00000
    145      -3.9554      2.00000
    146      -3.9500      2.00000
    147      -3.9389      2.00000
    148      -3.8988      2.00000
    149      -3.8852      2.00000
    150      -3.8647      2.00000
    151      -3.8584      2.00000
    152      -3.8222      2.00000
    153      -3.8218      2.00000
    154      -3.8167      2.00000
    155      -3.8145      2.00000
    156      -3.8110      2.00000
    157      -3.8029      2.00000
    158      -3.8024      2.00000
    159      -3.7840      2.00000
    160      -3.7834      2.00000
    161      -3.7652      2.00000
    162      -3.7651      2.00000
    163      -3.7633      2.00000
    164      -3.7616      2.00000
    165      -3.7525      2.00000
    166      -3.7485      2.00000
    167      -3.7323      2.00000
    168      -3.7308      2.00000
    169      -3.6958      2.00000
    170      -3.6836      2.00000
    171      -3.6728      2.00000
    172      -3.6669      2.00000
    173      -3.6598      2.00000
    174      -3.6470      2.00000
    175      -3.6400      2.00000
    176      -3.6045      2.00000
    177      -3.5994      2.00000
    178      -3.5957      2.00000
    179      -3.5912      2.00000
    180      -3.5814      2.00000
    181      -3.5576      2.00000
    182      -3.5351      2.00000
    183      -3.5234      2.00000
    184      -3.5225      2.00000
    185      -3.5152      2.00000
    186      -3.5132      2.00000
    187      -3.5057      2.00000
    188      -3.4959      2.00000
    189      -3.4875      2.00000
    190      -3.4502      2.00000
    191      -3.4478      2.00000
    192      -3.3986      2.00000
    193      -3.3938      2.00000
    194      -3.3697      2.00000
    195      -3.3445      2.00000
    196      -3.3324      2.00000
    197      -3.3227      2.00000
    198      -3.3073      2.00000
    199      -3.2968      2.00000
    200      -3.2846      2.00000
    201      -3.2811      2.00000
    202      -3.2693      2.00000
    203      -3.2671      2.00000
    204      -3.2646      2.00000
    205      -3.2563      2.00000
    206      -3.2535      2.00000
    207      -3.2356      2.00000
    208      -3.2326      2.00000
    209      -3.2288      2.00000
    210      -3.2277      2.00000
    211      -3.2257      2.00000
    212      -3.2212      2.00000
    213      -3.2044      2.00000
    214      -3.2040      2.00000
    215      -3.1734      2.00000
    216      -3.1691      2.00000
    217      -3.1670      2.00000
    218      -3.1633      2.00000
    219      -3.1610      2.00000
    220      -3.1528      2.00000
    221      -3.1446      2.00000
    222      -3.1418      2.00000
    223      -3.1248      2.00000
    224      -3.1213      2.00000
    225      -3.1069      2.00000
    226      -3.1014      2.00000
    227      -3.0976      2.00000
    228      -3.0930      2.00000
    229      -3.0906      2.00000
    230      -3.0828      2.00000
    231      -3.0722      2.00000
    232      -3.0590      2.00000
    233      -3.0565      2.00000
    234      -3.0525      2.00000
    235      -3.0489      2.00000
    236      -3.0462      2.00000
    237      -3.0441      2.00000
    238      -3.0332      2.00000
    239      -3.0317      2.00000
    240      -3.0293      2.00000
    241      -3.0238      2.00000
    242      -3.0218      2.00000
    243      -3.0154      2.00000
    244      -3.0111      2.00000
    245      -2.9832      2.00000
    246      -2.9634      2.00000
    247      -2.9540      2.00000
    248      -2.9406      2.00000
    249      -2.9128      2.00000
    250      -2.9103      2.00000
    251      -2.9013      2.00000
    252      -2.8903      2.00000
    253      -2.8845      2.00000
    254      -2.8554      2.00000
    255      -2.8502      2.00000
    256      -2.8491      2.00000
    257      -2.8484      2.00000
    258      -2.8442      2.00000
    259      -2.8267      2.00000
    260      -2.8210      2.00000
    261      -2.7973      2.00000
    262      -2.6428      2.00000
    263      -2.5024      2.00000
    264      -2.1702      2.00000
    265      -2.1403      2.00000
    266      -2.0079      2.00000
    267      -2.0074      2.00000
    268      -1.9945      2.00000
    269      -1.9366      2.00000
    270      -1.8094      2.00000
    271      -1.2156     -0.01733
    272      -1.2031     -0.01143
    273      -1.1949     -0.00850
    274      -1.0500     -0.00000
    275      -0.8757     -0.00000
    276      -0.8720     -0.00000
    277      -0.8645     -0.00000
    278      -0.8503     -0.00000
    279      -0.6504     -0.00000
    280      -0.5808     -0.00000
    281      -0.5724     -0.00000
    282      -0.5667     -0.00000
    283      -0.5444     -0.00000
    284      -0.5214     -0.00000
    285      -0.0379     -0.00000
    286      -0.0034     -0.00000
    287       0.0550     -0.00000
    288       0.1230     -0.00000
    289       0.6316     -0.00000
    290       0.6423     -0.00000
    291       0.7109     -0.00000
    292       0.8151     -0.00000
    293       0.9972     -0.00000
    294       1.2820     -0.00000
    295       1.5673      0.00000
    296       1.5759      0.00000
    297       1.5795      0.00000
    298       1.6032      0.00000
    299       1.6276      0.00000
    300       1.6571      0.00000
    301       1.6741      0.00000
    302       1.7196      0.00000
    303       1.7875      0.00000
    304       1.8861      0.00000
    305       2.3538      0.00000
    306       2.4977      0.00000
    307       2.7864      0.00000
    308       2.9270      0.00000
    309       3.1545      0.00000
    310       3.1772      0.00000
    311       3.1946      0.00000
    312       3.6019      0.00000
    313       3.7666      0.00000
    314       3.8037      0.00000
    315       3.9862      0.00000
    316       4.0518      0.00000
    317       4.0837      0.00000
    318       4.1640      0.00000
    319       4.2947      0.00000
    320       4.2958      0.00000
    321       4.3183      0.00000
    322       4.3196      0.00000
    323       4.3309      0.00000
    324       4.3435      0.00000
    325       4.3478      0.00000
    326       4.3545      0.00000
    327       4.3731      0.00000
    328       4.5790      0.00000
    329       5.0051      0.00000
    330       5.0636      0.00000
    331       5.0934      0.00000
    332       5.1497      0.00000
    333       5.2891      0.00000

 k-point     2 :       0.2000    0.0000    0.0000
  band No.  band energies     occupation 
      1     -23.3773      2.00000
      2     -21.3620      2.00000
      3     -10.9355      2.00000
      4      -9.8594      2.00000
      5      -9.2710      2.00000
      6      -8.9858      2.00000
      7      -8.3732      2.00000
      8      -8.3541      2.00000
      9      -8.0715      2.00000
     10      -7.6915      2.00000
     11      -7.6775      2.00000
     12      -7.2575      2.00000
     13      -7.2329      2.00000
     14      -7.0974      2.00000
     15      -6.9029      2.00000
     16      -6.8937      2.00000
     17      -6.7865      2.00000
     18      -6.6004      2.00000
     19      -6.3134      2.00000
     20      -6.2558      2.00000
     21      -6.2379      2.00000
     22      -6.1085      2.00000
     23      -6.1080      2.00000
     24      -6.0440      2.00000
     25      -5.9743      2.00000
     26      -5.9673      2.00000
     27      -5.9557      2.00000
     28      -5.9515      2.00000
     29      -5.9396      2.00000
     30      -5.9350      2.00000
     31      -5.8216      2.00000
     32      -5.8100      2.00000
     33      -5.8046      2.00000
     34      -5.7956      2.00000
     35      -5.7288      2.00000
     36      -5.6175      2.00000
     37      -5.6135      2.00000
     38      -5.5951      2.00000
     39      -5.5876      2.00000
     40      -5.4787      2.00000
     41      -5.4718      2.00000
     42      -5.4337      2.00000
     43      -5.4331      2.00000
     44      -5.4272      2.00000
     45      -5.4224      2.00000
     46      -5.3477      2.00000
     47      -5.3429      2.00000
     48      -5.3319      2.00000
     49      -5.3222      2.00000
     50      -5.3164      2.00000
     51      -5.3142      2.00000
     52      -5.2847      2.00000
     53      -5.2824      2.00000
     54      -5.2649      2.00000
     55      -5.2313      2.00000
     56      -5.2297      2.00000
     57      -5.2037      2.00000
     58      -5.2016      2.00000
     59      -5.1416      2.00000
     60      -5.1385      2.00000
     61      -5.1323      2.00000
     62      -5.1245      2.00000
     63      -5.1065      2.00000
     64      -5.1044      2.00000
     65      -5.0781      2.00000
     66      -5.0755      2.00000
     67      -5.0708      2.00000
     68      -5.0144      2.00000
     69      -5.0078      2.00000
     70      -4.9638      2.00000
     71      -4.9547      2.00000
     72      -4.9518      2.00000
     73      -4.9498      2.00000
     74      -4.8992      2.00000
     75      -4.8919      2.00000
     76      -4.8325      2.00000
     77      -4.8265      2.00000
     78      -4.8169      2.00000
     79      -4.7753      2.00000
     80      -4.7700      2.00000
     81      -4.7663      2.00000
     82      -4.7605      2.00000
     83      -4.7404      2.00000
     84      -4.7292      2.00000
     85      -4.7100      2.00000
     86      -4.6926      2.00000
     87      -4.6207      2.00000
     88      -4.6204      2.00000
     89      -4.6162      2.00000
     90      -4.6071      2.00000
     91      -4.6031      2.00000
     92      -4.5948      2.00000
     93      -4.5694      2.00000
     94      -4.5625      2.00000
     95      -4.5556      2.00000
     96      -4.5537      2.00000
     97      -4.5512      2.00000
     98      -4.5306      2.00000
     99      -4.5274      2.00000
    100      -4.5041      2.00000
    101      -4.4941      2.00000
    102      -4.4806      2.00000
    103      -4.4742      2.00000
    104      -4.4707      2.00000
    105      -4.4633      2.00000
    106      -4.4613      2.00000
    107      -4.4594      2.00000
    108      -4.4502      2.00000
    109      -4.4446      2.00000
    110      -4.4158      2.00000
    111      -4.4059      2.00000
    112      -4.3617      2.00000
    113      -4.3551      2.00000
    114      -4.3531      2.00000
    115      -4.3206      2.00000
    116      -4.3090      2.00000
    117      -4.3035      2.00000
    118      -4.2752      2.00000
    119      -4.2730      2.00000
    120      -4.2689      2.00000
    121      -4.2625      2.00000
    122      -4.2521      2.00000
    123      -4.2439      2.00000
    124      -4.2136      2.00000
    125      -4.2104      2.00000
    126      -4.2004      2.00000
    127      -4.1973      2.00000
    128      -4.1960      2.00000
    129      -4.1897      2.00000
    130      -4.1860      2.00000
    131      -4.1817      2.00000
    132      -4.1582      2.00000
    133      -4.1224      2.00000
    134      -4.1110      2.00000
    135      -4.0654      2.00000
    136      -4.0575      2.00000
    137      -4.0509      2.00000
    138      -4.0372      2.00000
    139      -4.0333      2.00000
    140      -4.0297      2.00000
    141      -4.0242      2.00000
    142      -4.0153      2.00000
    143      -3.9846      2.00000
    144      -3.9692      2.00000
    145      -3.9489      2.00000
    146      -3.9194      2.00000
    147      -3.9141      2.00000
    148      -3.9072      2.00000
    149      -3.9046      2.00000
    150      -3.8941      2.00000
    151      -3.8784      2.00000
    152      -3.8636      2.00000
    153      -3.8589      2.00000
    154      -3.8149      2.00000
    155      -3.8130      2.00000
    156      -3.8038      2.00000
    157      -3.7887      2.00000
    158      -3.7835      2.00000
    159      -3.7810      2.00000
    160      -3.7782      2.00000
    161      -3.7634      2.00000
    162      -3.7548      2.00000
    163      -3.7508      2.00000
    164      -3.7461      2.00000
    165      -3.7216      2.00000
    166      -3.7178      2.00000
    167      -3.7085      2.00000
    168      -3.6942      2.00000
    169      -3.6910      2.00000
    170      -3.6740      2.00000
    171      -3.6634      2.00000
    172      -3.6580      2.00000
    173      -3.6498      2.00000
    174      -3.6465      2.00000
    175      -3.6455      2.00000
    176      -3.6069      2.00000
    177      -3.5947      2.00000
    178      -3.5821      2.00000
    179      -3.5623      2.00000
    180      -3.5606      2.00000
    181      -3.5528      2.00000
    182      -3.5331      2.00000
    183      -3.5274      2.00000
    184      -3.5223      2.00000
    185      -3.5126      2.00000
    186      -3.5008      2.00000
    187      -3.4927      2.00000
    188      -3.4854      2.00000
    189      -3.4681      2.00000
    190      -3.4543      2.00000
    191      -3.4403      2.00000
    192      -3.4247      2.00000
    193      -3.3945      2.00000
    194      -3.3604      2.00000
    195      -3.3411      2.00000
    196      -3.3234      2.00000
    197      -3.3077      2.00000
    198      -3.3034      2.00000
    199      -3.2947      2.00000
    200      -3.2907      2.00000
    201      -3.2849      2.00000
    202      -3.2721      2.00000
    203      -3.2606      2.00000
    204      -3.2523      2.00000
    205      -3.2496      2.00000
    206      -3.2394      2.00000
    207      -3.2387      2.00000
    208      -3.2334      2.00000
    209      -3.2299      2.00000
    210      -3.2246      2.00000
    211      -3.2217      2.00000
    212      -3.2180      2.00000
    213      -3.2143      2.00000
    214      -3.2017      2.00000
    215      -3.1948      2.00000
    216      -3.1863      2.00000
    217      -3.1832      2.00000
    218      -3.1770      2.00000
    219      -3.1732      2.00000
    220      -3.1711      2.00000
    221      -3.1582      2.00000
    222      -3.1482      2.00000
    223      -3.1405      2.00000
    224      -3.1387      2.00000
    225      -3.1341      2.00000
    226      -3.1104      2.00000
    227      -3.1019      2.00000
    228      -3.0940      2.00000
    229      -3.0879      2.00000
    230      -3.0699      2.00000
    231      -3.0682      2.00000
    232      -3.0645      2.00000
    233      -3.0559      2.00000
    234      -3.0556      2.00000
    235      -3.0398      2.00000
    236      -3.0370      2.00000
    237      -3.0333      2.00000
    238      -3.0295      2.00000
    239      -3.0245      2.00000
    240      -3.0159      2.00000
    241      -3.0038      2.00000
    242      -2.9860      2.00000
    243      -2.9789      2.00000
    244      -2.9682      2.00000
    245      -2.9592      2.00000
    246      -2.9539      2.00000
    247      -2.9297      2.00000
    248      -2.9023      2.00000
    249      -2.8874      2.00000
    250      -2.8832      2.00000
    251      -2.8773      2.00000
    252      -2.8637      2.00000
    253      -2.8580      2.00000
    254      -2.8526      2.00000
    255      -2.8500      2.00000
    256      -2.8471      2.00000
    257      -2.8449      2.00000
    258      -2.8424      2.00000
    259      -2.8408      2.00000
    260      -2.8316      2.00000
    261      -2.8043      2.00000
    262      -2.6546      2.00000
    263      -2.6446      2.00000
    264      -2.5292      2.00000
    265      -2.3283      2.00000
    266      -2.2677      2.00000
    267      -1.8896      2.00000
    268      -1.7045      2.00030
    269      -1.6826      2.00093
    270      -1.3997      0.77503
    271      -1.3418      0.07149
    272      -1.2975     -0.06931
    273      -1.1991     -0.00990
    274      -1.1864     -0.00615
    275      -1.1773     -0.00426
    276      -1.1495     -0.00123
    277      -0.9845     -0.00000
    278      -0.9657     -0.00000
    279      -0.7625     -0.00000
    280      -0.7484     -0.00000
    281      -0.5925     -0.00000
    282      -0.5480     -0.00000
    283      -0.2114     -0.00000
    284       0.0497     -0.00000
    285       0.0832     -0.00000
    286       0.2534     -0.00000
    287       0.3295     -0.00000
    288       0.3564     -0.00000
    289       0.3717     -0.00000
    290       0.5747     -0.00000
    291       0.6414     -0.00000
    292       0.9427     -0.00000
    293       1.0562     -0.00000
    294       1.1006     -0.00000
    295       1.1118     -0.00000
    296       1.1494     -0.00000
    297       1.3272      0.00000
    298       1.3540      0.00000
    299       1.4778      0.00000
    300       1.7282      0.00000
    301       2.0485      0.00000
    302       2.0837      0.00000
    303       2.3914      0.00000
    304       2.5013      0.00000
    305       2.5874      0.00000
    306       2.7249      0.00000
    307       2.8559      0.00000
    308       2.9526      0.00000
    309       2.9834      0.00000
    310       2.9937      0.00000
    311       3.0940      0.00000
    312       3.4927      0.00000
    313       3.6433      0.00000
    314       3.6536      0.00000
    315       3.7330      0.00000
    316       3.7479      0.00000
    317       3.7785      0.00000
    318       3.8466      0.00000
    319       3.8574      0.00000
    320       4.0212      0.00000
    321       4.1082      0.00000
    322       4.1611      0.00000
    323       4.3271      0.00000
    324       4.3944      0.00000
    325       4.4829      0.00000
    326       4.5937      0.00000
    327       4.6738      0.00000
    328       4.8392      0.00000
    329       4.8690      0.00000
    330       4.9198      0.00000
    331       5.1801      0.00000
    332       5.2118      0.00000
    333       5.2383      0.00000

 k-point     3 :       0.4000    0.0000    0.0000
  band No.  band energies     occupation 
      1     -23.3773      2.00000
      2     -21.3621      2.00000
      3     -10.9355      2.00000
      4      -9.7088      2.00000
      5      -9.4601      2.00000
      6      -9.1433      2.00000
      7      -8.2313      2.00000
      8      -8.2146      2.00000
      9      -8.0007      2.00000
     10      -7.9843      2.00000
     11      -7.5277      2.00000
     12      -7.2510      2.00000
     13      -7.1524      2.00000
     14      -7.0869      2.00000
     15      -7.0036      2.00000
     16      -6.9664      2.00000
     17      -6.4898      2.00000
     18      -6.4809      2.00000
     19      -6.1988      2.00000
     20      -6.1571      2.00000
     21      -6.1431      2.00000
     22      -6.1119      2.00000
     23      -6.1039      2.00000
     24      -6.0664      2.00000
     25      -6.0488      2.00000
     26      -6.0471      2.00000
     27      -6.0049      2.00000
     28      -5.9915      2.00000
     29      -5.9882      2.00000
     30      -5.9806      2.00000
     31      -5.9778      2.00000
     32      -5.9739      2.00000
     33      -5.9721      2.00000
     34      -5.9576      2.00000
     35      -5.6505      2.00000
     36      -5.6447      2.00000
     37      -5.6419      2.00000
     38      -5.6366      2.00000
     39      -5.6165      2.00000
     40      -5.5091      2.00000
     41      -5.3989      2.00000
     42      -5.3898      2.00000
     43      -5.3839      2.00000
     44      -5.3575      2.00000
     45      -5.3519      2.00000
     46      -5.3437      2.00000
     47      -5.3420      2.00000
     48      -5.3358      2.00000
     49      -5.3334      2.00000
     50      -5.3300      2.00000
     51      -5.2691      2.00000
     52      -5.2675      2.00000
     53      -5.2491      2.00000
     54      -5.2481      2.00000
     55      -5.2284      2.00000
     56      -5.2152      2.00000
     57      -5.1946      2.00000
     58      -5.1905      2.00000
     59      -5.1593      2.00000
     60      -5.1556      2.00000
     61      -5.1235      2.00000
     62      -5.1149      2.00000
     63      -5.1055      2.00000
     64      -5.1028      2.00000
     65      -5.0783      2.00000
     66      -5.0741      2.00000
     67      -4.9938      2.00000
     68      -4.9861      2.00000
     69      -4.9733      2.00000
     70      -4.9679      2.00000
     71      -4.9625      2.00000
     72      -4.9040      2.00000
     73      -4.8931      2.00000
     74      -4.8879      2.00000
     75      -4.8840      2.00000
     76      -4.8563      2.00000
     77      -4.8526      2.00000
     78      -4.8480      2.00000
     79      -4.8188      2.00000
     80      -4.8093      2.00000
     81      -4.7898      2.00000
     82      -4.7784      2.00000
     83      -4.7740      2.00000
     84      -4.7644      2.00000
     85      -4.7441      2.00000
     86      -4.7147      2.00000
     87      -4.6783      2.00000
     88      -4.6637      2.00000
     89      -4.6576      2.00000
     90      -4.6260      2.00000
     91      -4.6198      2.00000
     92      -4.6150      2.00000
     93      -4.6131      2.00000
     94      -4.5780      2.00000
     95      -4.5445      2.00000
     96      -4.5331      2.00000
     97      -4.5260      2.00000
     98      -4.5245      2.00000
     99      -4.5201      2.00000
    100      -4.4987      2.00000
    101      -4.4950      2.00000
    102      -4.4904      2.00000
    103      -4.4848      2.00000
    104      -4.4820      2.00000
    105      -4.4721      2.00000
    106      -4.4248      2.00000
    107      -4.4163      2.00000
    108      -4.4073      2.00000
    109      -4.4067      2.00000
    110      -4.3633      2.00000
    111      -4.3600      2.00000
    112      -4.3500      2.00000
    113      -4.3391      2.00000
    114      -4.3368      2.00000
    115      -4.3273      2.00000
    116      -4.3235      2.00000
    117      -4.3045      2.00000
    118      -4.2887      2.00000
    119      -4.2743      2.00000
    120      -4.2542      2.00000
    121      -4.2320      2.00000
    122      -4.2140      2.00000
    123      -4.2129      2.00000
    124      -4.2091      2.00000
    125      -4.2029      2.00000
    126      -4.1998      2.00000
    127      -4.1949      2.00000
    128      -4.1915      2.00000
    129      -4.1857      2.00000
    130      -4.1826      2.00000
    131      -4.1794      2.00000
    132      -4.1659      2.00000
    133      -4.1340      2.00000
    134      -4.1132      2.00000
    135      -4.1116      2.00000
    136      -4.1002      2.00000
    137      -4.0897      2.00000
    138      -4.0725      2.00000
    139      -4.0658      2.00000
    140      -4.0559      2.00000
    141      -4.0460      2.00000
    142      -4.0423      2.00000
    143      -4.0380      2.00000
    144      -4.0255      2.00000
    145      -3.9626      2.00000
    146      -3.9596      2.00000
    147      -3.9372      2.00000
    148      -3.9235      2.00000
    149      -3.9123      2.00000
    150      -3.8919      2.00000
    151      -3.8614      2.00000
    152      -3.8151      2.00000
    153      -3.8138      2.00000
    154      -3.8015      2.00000
    155      -3.7773      2.00000
    156      -3.7740      2.00000
    157      -3.7619      2.00000
    158      -3.7566      2.00000
    159      -3.7436      2.00000
    160      -3.7375      2.00000
    161      -3.7317      2.00000
    162      -3.7280      2.00000
    163      -3.7207      2.00000
    164      -3.7153      2.00000
    165      -3.7146      2.00000
    166      -3.7103      2.00000
    167      -3.7033      2.00000
    168      -3.6981      2.00000
    169      -3.6909      2.00000
    170      -3.6823      2.00000
    171      -3.6668      2.00000
    172      -3.6570      2.00000
    173      -3.6495      2.00000
    174      -3.6400      2.00000
    175      -3.6298      2.00000
    176      -3.6047      2.00000
    177      -3.5992      2.00000
    178      -3.5735      2.00000
    179      -3.5635      2.00000
    180      -3.5618      2.00000
    181      -3.5512      2.00000
    182      -3.5471      2.00000
    183      -3.5444      2.00000
    184      -3.5428      2.00000
    185      -3.5354      2.00000
    186      -3.5166      2.00000
    187      -3.4991      2.00000
    188      -3.4902      2.00000
    189      -3.4819      2.00000
    190      -3.4551      2.00000
    191      -3.4456      2.00000
    192      -3.4338      2.00000
    193      -3.4149      2.00000
    194      -3.4003      2.00000
    195      -3.3750      2.00000
    196      -3.3611      2.00000
    197      -3.3395      2.00000
    198      -3.3334      2.00000
    199      -3.3078      2.00000
    200      -3.2880      2.00000
    201      -3.2765      2.00000
    202      -3.2514      2.00000
    203      -3.2444      2.00000
    204      -3.2355      2.00000
    205      -3.2307      2.00000
    206      -3.2270      2.00000
    207      -3.2227      2.00000
    208      -3.2175      2.00000
    209      -3.2152      2.00000
    210      -3.2135      2.00000
    211      -3.2068      2.00000
    212      -3.1975      2.00000
    213      -3.1946      2.00000
    214      -3.1906      2.00000
    215      -3.1884      2.00000
    216      -3.1878      2.00000
    217      -3.1861      2.00000
    218      -3.1808      2.00000
    219      -3.1802      2.00000
    220      -3.1766      2.00000
    221      -3.1716      2.00000
    222      -3.1701      2.00000
    223      -3.1463      2.00000
    224      -3.1377      2.00000
    225      -3.1331      2.00000
    226      -3.1163      2.00000
    227      -3.1100      2.00000
    228      -3.0974      2.00000
    229      -3.0892      2.00000
    230      -3.0725      2.00000
    231      -3.0714      2.00000
    232      -3.0491      2.00000
    233      -3.0336      2.00000
    234      -3.0199      2.00000
    235      -3.0069      2.00000
    236      -2.9976      2.00000
    237      -2.9904      2.00000
    238      -2.9846      2.00000
    239      -2.9831      2.00000
    240      -2.9736      2.00000
    241      -2.9631      2.00000
    242      -2.9617      2.00000
    243      -2.9512      2.00000
    244      -2.9470      2.00000
    245      -2.9339      2.00000
    246      -2.9286      2.00000
    247      -2.9185      2.00000
    248      -2.9050      2.00000
    249      -2.9007      2.00000
    250      -2.8871      2.00000
    251      -2.8827      2.00000
    252      -2.8769      2.00000
    253      -2.8607      2.00000
    254      -2.8565      2.00000
    255      -2.8539      2.00000
    256      -2.8461      2.00000
    257      -2.8394      2.00000
    258      -2.8313      2.00000
    259      -2.8238      2.00000
    260      -2.7404      2.00000
    261      -2.6971      2.00000
    262      -2.6634      2.00000
    263      -2.5770      2.00000
    264      -2.5398      2.00000
    265      -2.5045      2.00000
    266      -2.3798      2.00000
    267      -2.1054      2.00000
    268      -2.0893      2.00000
    269      -2.0264      2.00000
    270      -1.8512      2.00000
    271      -1.4868      1.94384
    272      -1.1531     -0.00146
    273      -1.1321     -0.00052
    274      -1.0795     -0.00003
    275      -1.0584     -0.00001
    276      -0.8506     -0.00000
    277      -0.8150     -0.00000
    278      -0.6887     -0.00000
    279      -0.6734     -0.00000
    280      -0.4512     -0.00000
    281      -0.4173     -0.00000
    282      -0.3779     -0.00000
    283      -0.1997     -0.00000
    284      -0.1842     -0.00000
    285      -0.1026     -0.00000
    286      -0.0462     -0.00000
    287       0.2042     -0.00000
    288       0.2986     -0.00000
    289       0.3290     -0.00000
    290       0.5640     -0.00000
    291       0.6558     -0.00000
    292       0.6724     -0.00000
    293       0.7344     -0.00000
    294       1.0601     -0.00000
    295       1.4040      0.00000
    296       1.4217      0.00000
    297       1.4520      0.00000
    298       1.8657      0.00000
    299       1.9917      0.00000
    300       2.2034      0.00000
    301       2.3597      0.00000
    302       2.4251      0.00000
    303       2.4448      0.00000
    304       2.4491      0.00000
    305       2.4941      0.00000
    306       2.5922      0.00000
    307       2.6330      0.00000
    308       2.7060      0.00000
    309       2.7883      0.00000
    310       2.9298      0.00000
    311       2.9941      0.00000
    312       3.2330      0.00000
    313       3.2406      0.00000
    314       3.3105      0.00000
    315       3.5041      0.00000
    316       3.5671      0.00000
    317       3.8587      0.00000
    318       3.8960      0.00000
    319       3.9453      0.00000
    320       4.0083      0.00000
    321       4.1190      0.00000
    322       4.1959      0.00000
    323       4.2605      0.00000
    324       4.2731      0.00000
    325       4.4239      0.00000
    326       4.5118      0.00000
    327       4.5433      0.00000
    328       4.6076      0.00000
    329       4.6721      0.00000
    330       4.8251      0.00000
    331       4.8939      0.00000
    332       4.9740      0.00000
    333       5.0913      0.00000

 k-point     4 :       0.0000    0.2000    0.0000
  band No.  band energies     occupation 
      1     -23.3774      2.00000
      2     -21.3620      2.00000
      3     -10.9358      2.00000
      4      -9.8506      2.00000
      5      -9.2512      2.00000
      6      -8.8992      2.00000
      7      -8.5443      2.00000
      8      -8.4978      2.00000
      9      -7.8464      2.00000
     10      -7.7360      2.00000
     11      -7.7184      2.00000
     12      -7.2576      2.00000
     13      -7.2144      2.00000
     14      -7.0973      2.00000
     15      -6.8902      2.00000
     16      -6.8814      2.00000
     17      -6.5668      2.00000
     18      -6.5640      2.00000
     19      -6.5193      2.00000
     20      -6.3393      2.00000
     21      -6.1501      2.00000
     22      -6.1467      2.00000
     23      -6.1023      2.00000
     24      -6.0733      2.00000
     25      -6.0699      2.00000
     26      -6.0353      2.00000
     27      -5.9261      2.00000
     28      -5.8977      2.00000
     29      -5.8840      2.00000
     30      -5.8501      2.00000
     31      -5.8463      2.00000
     32      -5.8070      2.00000
     33      -5.7952      2.00000
     34      -5.6895      2.00000
     35      -5.6883      2.00000
     36      -5.6190      2.00000
     37      -5.6185      2.00000
     38      -5.5891      2.00000
     39      -5.5800      2.00000
     40      -5.5389      2.00000
     41      -5.4708      2.00000
     42      -5.4576      2.00000
     43      -5.4404      2.00000
     44      -5.4402      2.00000
     45      -5.4250      2.00000
     46      -5.4102      2.00000
     47      -5.4061      2.00000
     48      -5.3918      2.00000
     49      -5.3816      2.00000
     50      -5.3468      2.00000
     51      -5.3358      2.00000
     52      -5.3113      2.00000
     53      -5.3034      2.00000
     54      -5.2937      2.00000
     55      -5.2894      2.00000
     56      -5.2621      2.00000
     57      -5.1801      2.00000
     58      -5.1711      2.00000
     59      -5.1622      2.00000
     60      -5.1484      2.00000
     61      -5.1192      2.00000
     62      -5.0746      2.00000
     63      -5.0701      2.00000
     64      -5.0637      2.00000
     65      -5.0391      2.00000
     66      -5.0192      2.00000
     67      -5.0182      2.00000
     68      -5.0168      2.00000
     69      -5.0082      2.00000
     70      -5.0055      2.00000
     71      -4.9919      2.00000
     72      -4.9885      2.00000
     73      -4.9167      2.00000
     74      -4.8867      2.00000
     75      -4.8809      2.00000
     76      -4.8418      2.00000
     77      -4.8046      2.00000
     78      -4.7954      2.00000
     79      -4.7725      2.00000
     80      -4.7463      2.00000
     81      -4.7363      2.00000
     82      -4.7287      2.00000
     83      -4.6884      2.00000
     84      -4.6821      2.00000
     85      -4.6747      2.00000
     86      -4.6563      2.00000
     87      -4.6538      2.00000
     88      -4.6386      2.00000
     89      -4.6335      2.00000
     90      -4.6288      2.00000
     91      -4.6241      2.00000
     92      -4.6116      2.00000
     93      -4.5858      2.00000
     94      -4.5701      2.00000
     95      -4.5690      2.00000
     96      -4.5680      2.00000
     97      -4.5546      2.00000
     98      -4.5515      2.00000
     99      -4.5510      2.00000
    100      -4.5450      2.00000
    101      -4.5341      2.00000
    102      -4.5328      2.00000
    103      -4.4974      2.00000
    104      -4.4971      2.00000
    105      -4.4864      2.00000
    106      -4.4843      2.00000
    107      -4.4661      2.00000
    108      -4.4410      2.00000
    109      -4.4262      2.00000
    110      -4.3848      2.00000
    111      -4.3668      2.00000
    112      -4.3489      2.00000
    113      -4.3416      2.00000
    114      -4.3403      2.00000
    115      -4.3209      2.00000
    116      -4.2965      2.00000
    117      -4.2708      2.00000
    118      -4.2589      2.00000
    119      -4.2581      2.00000
    120      -4.2323      2.00000
    121      -4.2280      2.00000
    122      -4.2188      2.00000
    123      -4.2100      2.00000
    124      -4.2091      2.00000
    125      -4.1971      2.00000
    126      -4.1937      2.00000
    127      -4.1885      2.00000
    128      -4.1842      2.00000
    129      -4.1821      2.00000
    130      -4.1759      2.00000
    131      -4.1741      2.00000
    132      -4.1617      2.00000
    133      -4.1502      2.00000
    134      -4.1065      2.00000
    135      -4.0954      2.00000
    136      -4.0819      2.00000
    137      -4.0656      2.00000
    138      -4.0557      2.00000
    139      -4.0250      2.00000
    140      -4.0142      2.00000
    141      -3.9849      2.00000
    142      -3.9710      2.00000
    143      -3.9533      2.00000
    144      -3.9513      2.00000
    145      -3.9388      2.00000
    146      -3.9374      2.00000
    147      -3.9242      2.00000
    148      -3.9234      2.00000
    149      -3.9083      2.00000
    150      -3.9058      2.00000
    151      -3.8922      2.00000
    152      -3.8761      2.00000
    153      -3.8560      2.00000
    154      -3.8375      2.00000
    155      -3.8308      2.00000
    156      -3.8206      2.00000
    157      -3.7984      2.00000
    158      -3.7798      2.00000
    159      -3.7749      2.00000
    160      -3.7687      2.00000
    161      -3.7496      2.00000
    162      -3.7485      2.00000
    163      -3.7334      2.00000
    164      -3.7262      2.00000
    165      -3.7228      2.00000
    166      -3.7164      2.00000
    167      -3.7048      2.00000
    168      -3.7040      2.00000
    169      -3.6864      2.00000
    170      -3.6581      2.00000
    171      -3.6490      2.00000
    172      -3.6386      2.00000
    173      -3.6298      2.00000
    174      -3.6175      2.00000
    175      -3.6041      2.00000
    176      -3.5992      2.00000
    177      -3.5862      2.00000
    178      -3.5505      2.00000
    179      -3.5474      2.00000
    180      -3.5341      2.00000
    181      -3.5332      2.00000
    182      -3.5231      2.00000
    183      -3.5199      2.00000
    184      -3.5147      2.00000
    185      -3.5058      2.00000
    186      -3.4987      2.00000
    187      -3.4728      2.00000
    188      -3.4658      2.00000
    189      -3.4455      2.00000
    190      -3.4425      2.00000
    191      -3.4302      2.00000
    192      -3.4225      2.00000
    193      -3.4163      2.00000
    194      -3.3570      2.00000
    195      -3.3443      2.00000
    196      -3.3336      2.00000
    197      -3.3203      2.00000
    198      -3.3123      2.00000
    199      -3.2994      2.00000
    200      -3.2886      2.00000
    201      -3.2830      2.00000
    202      -3.2804      2.00000
    203      -3.2740      2.00000
    204      -3.2652      2.00000
    205      -3.2526      2.00000
    206      -3.2443      2.00000
    207      -3.2415      2.00000
    208      -3.2264      2.00000
    209      -3.2248      2.00000
    210      -3.2171      2.00000
    211      -3.2154      2.00000
    212      -3.2050      2.00000
    213      -3.1968      2.00000
    214      -3.1854      2.00000
    215      -3.1778      2.00000
    216      -3.1774      2.00000
    217      -3.1638      2.00000
    218      -3.1533      2.00000
    219      -3.1496      2.00000
    220      -3.1473      2.00000
    221      -3.1378      2.00000
    222      -3.1293      2.00000
    223      -3.1232      2.00000
    224      -3.1183      2.00000
    225      -3.1176      2.00000
    226      -3.1144      2.00000
    227      -3.1108      2.00000
    228      -3.1031      2.00000
    229      -3.0926      2.00000
    230      -3.0818      2.00000
    231      -3.0672      2.00000
    232      -3.0646      2.00000
    233      -3.0544      2.00000
    234      -3.0527      2.00000
    235      -3.0457      2.00000
    236      -3.0379      2.00000
    237      -3.0370      2.00000
    238      -3.0318      2.00000
    239      -3.0317      2.00000
    240      -3.0261      2.00000
    241      -3.0186      2.00000
    242      -3.0130      2.00000
    243      -2.9830      2.00000
    244      -2.9802      2.00000
    245      -2.9726      2.00000
    246      -2.9542      2.00000
    247      -2.9519      2.00000
    248      -2.9498      2.00000
    249      -2.9253      2.00000
    250      -2.9245      2.00000
    251      -2.9049      2.00000
    252      -2.9041      2.00000
    253      -2.9013      2.00000
    254      -2.8903      2.00000
    255      -2.8823      2.00000
    256      -2.8781      2.00000
    257      -2.8743      2.00000
    258      -2.8679      2.00000
    259      -2.8390      2.00000
    260      -2.8329      2.00000
    261      -2.8241      2.00000
    262      -2.6325      2.00000
    263      -2.5171      2.00000
    264      -2.3361      2.00000
    265      -2.2478      2.00000
    266      -2.0548      2.00000
    267      -2.0291      2.00000
    268      -1.9856      2.00000
    269      -1.8446      2.00000
    270      -1.7377      2.00004
    271      -1.7215      2.00012
    272      -1.5824      2.03775
    273      -1.5058      2.03169
    274      -1.1278     -0.00042
    275      -1.0867     -0.00004
    276      -1.0261     -0.00000
    277      -1.0130     -0.00000
    278      -0.9983     -0.00000
    279      -0.8161     -0.00000
    280      -0.1884     -0.00000
    281      -0.1112     -0.00000
    282      -0.0958     -0.00000
    283      -0.0921     -0.00000
    284      -0.0434     -0.00000
    285      -0.0264     -0.00000
    286       0.1117     -0.00000
    287       0.1379     -0.00000
    288       0.1396     -0.00000
    289       0.3713     -0.00000
    290       0.6380     -0.00000
    291       0.6749     -0.00000
    292       0.8169     -0.00000
    293       0.9997     -0.00000
    294       1.0819     -0.00000
    295       1.0839     -0.00000
    296       1.1864     -0.00000
    297       1.2771     -0.00000
    298       1.3674      0.00000
    299       1.7053      0.00000
    300       2.0025      0.00000
    301       2.0419      0.00000
    302       2.3160      0.00000
    303       2.3709      0.00000
    304       2.3783      0.00000
    305       2.4076      0.00000
    306       2.5269      0.00000
    307       2.7380      0.00000
    308       2.8568      0.00000
    309       2.8949      0.00000
    310       3.1358      0.00000
    311       3.4445      0.00000
    312       3.5531      0.00000
    313       3.5903      0.00000
    314       3.6011      0.00000
    315       3.8173      0.00000
    316       3.8411      0.00000
    317       3.8518      0.00000
    318       4.0012      0.00000
    319       4.0954      0.00000
    320       4.1168      0.00000
    321       4.1392      0.00000
    322       4.2433      0.00000
    323       4.3706      0.00000
    324       4.4131      0.00000
    325       4.4237      0.00000
    326       4.5057      0.00000
    327       4.6643      0.00000
    328       4.7776      0.00000
    329       4.8984      0.00000
    330       4.9408      0.00000
    331       4.9839      0.00000
    332       4.9994      0.00000
    333       5.2365      0.00000

 k-point     5 :       0.2000    0.2000    0.0000
  band No.  band energies     occupation 
      1     -23.3774      2.00000
      2     -21.3620      2.00000
      3     -10.9358      2.00000
      4      -9.7993      2.00000
      5      -9.2670      2.00000
      6      -8.9544      2.00000
      7      -8.8343      2.00000
      8      -8.1344      2.00000
      9      -8.0175      2.00000
     10      -7.8019      2.00000
     11      -7.2845      2.00000
     12      -7.2453      2.00000
     13      -7.2029      2.00000
     14      -7.1754      2.00000
     15      -7.0921      2.00000
     16      -6.7363      2.00000
     17      -6.5594      2.00000
     18      -6.5526      2.00000
     19      -6.5094      2.00000
     20      -6.3182      2.00000
     21      -6.2612      2.00000
     22      -6.1170      2.00000
     23      -6.0762      2.00000
     24      -6.0646      2.00000
     25      -6.0398      2.00000
     26      -6.0102      2.00000
     27      -6.0055      2.00000
     28      -5.9642      2.00000
     29      -5.9245      2.00000
     30      -5.9105      2.00000
     31      -5.9097      2.00000
     32      -5.7985      2.00000
     33      -5.7656      2.00000
     34      -5.7171      2.00000
     35      -5.6896      2.00000
     36      -5.6611      2.00000
     37      -5.6062      2.00000
     38      -5.5988      2.00000
     39      -5.5938      2.00000
     40      -5.5575      2.00000
     41      -5.5520      2.00000
     42      -5.5306      2.00000
     43      -5.4557      2.00000
     44      -5.4473      2.00000
     45      -5.4122      2.00000
     46      -5.3811      2.00000
     47      -5.3477      2.00000
     48      -5.3418      2.00000
     49      -5.3327      2.00000
     50      -5.3159      2.00000
     51      -5.3114      2.00000
     52      -5.3028      2.00000
     53      -5.2546      2.00000
     54      -5.2486      2.00000
     55      -5.2437      2.00000
     56      -5.2375      2.00000
     57      -5.2341      2.00000
     58      -5.1597      2.00000
     59      -5.1533      2.00000
     60      -5.1248      2.00000
     61      -5.1155      2.00000
     62      -5.0753      2.00000
     63      -5.0699      2.00000
     64      -5.0617      2.00000
     65      -5.0418      2.00000
     66      -5.0354      2.00000
     67      -5.0338      2.00000
     68      -5.0179      2.00000
     69      -4.9923      2.00000
     70      -4.9668      2.00000
     71      -4.9594      2.00000
     72      -4.9565      2.00000
     73      -4.9300      2.00000
     74      -4.9198      2.00000
     75      -4.8560      2.00000
     76      -4.8499      2.00000
     77      -4.8352      2.00000
     78      -4.8289      2.00000
     79      -4.8021      2.00000
     80      -4.7986      2.00000
     81      -4.7508      2.00000
     82      -4.7449      2.00000
     83      -4.7376      2.00000
     84      -4.7235      2.00000
     85      -4.7103      2.00000
     86      -4.6967      2.00000
     87      -4.6491      2.00000
     88      -4.6257      2.00000
     89      -4.6194      2.00000
     90      -4.6135      2.00000
     91      -4.6058      2.00000
     92      -4.5977      2.00000
     93      -4.5804      2.00000
     94      -4.5782      2.00000
     95      -4.5712      2.00000
     96      -4.5691      2.00000
     97      -4.5576      2.00000
     98      -4.5541      2.00000
     99      -4.5453      2.00000
    100      -4.5421      2.00000
    101      -4.5345      2.00000
    102      -4.5217      2.00000
    103      -4.5123      2.00000
    104      -4.5111      2.00000
    105      -4.4746      2.00000
    106      -4.4607      2.00000
    107      -4.4469      2.00000
    108      -4.4402      2.00000
    109      -4.3901      2.00000
    110      -4.3743      2.00000
    111      -4.3690      2.00000
    112      -4.3606      2.00000
    113      -4.3483      2.00000
    114      -4.3324      2.00000
    115      -4.3206      2.00000
    116      -4.3112      2.00000
    117      -4.2807      2.00000
    118      -4.2767      2.00000
    119      -4.2416      2.00000
    120      -4.2311      2.00000
    121      -4.2268      2.00000
    122      -4.2196      2.00000
    123      -4.2115      2.00000
    124      -4.2102      2.00000
    125      -4.2029      2.00000
    126      -4.1961      2.00000
    127      -4.1832      2.00000
    128      -4.1822      2.00000
    129      -4.1804      2.00000
    130      -4.1730      2.00000
    131      -4.1664      2.00000
    132      -4.1491      2.00000
    133      -4.1421      2.00000
    134      -4.1152      2.00000
    135      -4.0825      2.00000
    136      -4.0744      2.00000
    137      -4.0503      2.00000
    138      -4.0382      2.00000
    139      -4.0317      2.00000
    140      -4.0236      2.00000
    141      -4.0026      2.00000
    142      -3.9999      2.00000
    143      -3.9960      2.00000
    144      -3.9592      2.00000
    145      -3.9519      2.00000
    146      -3.9376      2.00000
    147      -3.9296      2.00000
    148      -3.9234      2.00000
    149      -3.9074      2.00000
    150      -3.8979      2.00000
    151      -3.8842      2.00000
    152      -3.8642      2.00000
    153      -3.8537      2.00000
    154      -3.8141      2.00000
    155      -3.8099      2.00000
    156      -3.8061      2.00000
    157      -3.7896      2.00000
    158      -3.7782      2.00000
    159      -3.7666      2.00000
    160      -3.7593      2.00000
    161      -3.7502      2.00000
    162      -3.7477      2.00000
    163      -3.7286      2.00000
    164      -3.7228      2.00000
    165      -3.7205      2.00000
    166      -3.7056      2.00000
    167      -3.6982      2.00000
    168      -3.6836      2.00000
    169      -3.6697      2.00000
    170      -3.6585      2.00000
    171      -3.6469      2.00000
    172      -3.6369      2.00000
    173      -3.6234      2.00000
    174      -3.6123      2.00000
    175      -3.6100      2.00000
    176      -3.5845      2.00000
    177      -3.5727      2.00000
    178      -3.5655      2.00000
    179      -3.5576      2.00000
    180      -3.5541      2.00000
    181      -3.5405      2.00000
    182      -3.5308      2.00000
    183      -3.5234      2.00000
    184      -3.5132      2.00000
    185      -3.5085      2.00000
    186      -3.5014      2.00000
    187      -3.4904      2.00000
    188      -3.4724      2.00000
    189      -3.4468      2.00000
    190      -3.4326      2.00000
    191      -3.4050      2.00000
    192      -3.3947      2.00000
    193      -3.3721      2.00000
    194      -3.3604      2.00000
    195      -3.3473      2.00000
    196      -3.3315      2.00000
    197      -3.3277      2.00000
    198      -3.3158      2.00000
    199      -3.3113      2.00000
    200      -3.3047      2.00000
    201      -3.2905      2.00000
    202      -3.2809      2.00000
    203      -3.2721      2.00000
    204      -3.2651      2.00000
    205      -3.2548      2.00000
    206      -3.2532      2.00000
    207      -3.2481      2.00000
    208      -3.2304      2.00000
    209      -3.2241      2.00000
    210      -3.2127      2.00000
    211      -3.2105      2.00000
    212      -3.2027      2.00000
    213      -3.2000      2.00000
    214      -3.1941      2.00000
    215      -3.1896      2.00000
    216      -3.1738      2.00000
    217      -3.1680      2.00000
    218      -3.1627      2.00000
    219      -3.1550      2.00000
    220      -3.1503      2.00000
    221      -3.1466      2.00000
    222      -3.1400      2.00000
    223      -3.1347      2.00000
    224      -3.1319      2.00000
    225      -3.1248      2.00000
    226      -3.1216      2.00000
    227      -3.1065      2.00000
    228      -3.0960      2.00000
    229      -3.0845      2.00000
    230      -3.0776      2.00000
    231      -3.0695      2.00000
    232      -3.0677      2.00000
    233      -3.0633      2.00000
    234      -3.0576      2.00000
    235      -3.0499      2.00000
    236      -3.0461      2.00000
    237      -3.0383      2.00000
    238      -3.0284      2.00000
    239      -3.0238      2.00000
    240      -3.0141      2.00000
    241      -2.9999      2.00000
    242      -2.9910      2.00000
    243      -2.9745      2.00000
    244      -2.9705      2.00000
    245      -2.9519      2.00000
    246      -2.9412      2.00000
    247      -2.9314      2.00000
    248      -2.9171      2.00000
    249      -2.9119      2.00000
    250      -2.9015      2.00000
    251      -2.8927      2.00000
    252      -2.8853      2.00000
    253      -2.8818      2.00000
    254      -2.8778      2.00000
    255      -2.8721      2.00000
    256      -2.8660      2.00000
    257      -2.8619      2.00000
    258      -2.8591      2.00000
    259      -2.8455      2.00000
    260      -2.8379      2.00000
    261      -2.7320      2.00000
    262      -2.6869      2.00000
    263      -2.5666      2.00000
    264      -2.5309      2.00000
    265      -2.4526      2.00000
    266      -2.0502      2.00000
    267      -1.9827      2.00000
    268      -1.9646      2.00000
    269      -1.8653      2.00000
    270      -1.8023      2.00000
    271      -1.5786      2.04116
    272      -1.4795      1.89294
    273      -1.3216     -0.02788
    274      -1.2842     -0.06974
    275      -1.2365     -0.03152
    276      -1.1635     -0.00235
    277      -0.9847     -0.00000
    278      -0.9137     -0.00000
    279      -0.7137     -0.00000
    280      -0.2905     -0.00000
    281      -0.2697     -0.00000
    282      -0.1718     -0.00000
    283      -0.1513     -0.00000
    284      -0.1427     -0.00000
    285      -0.0056     -0.00000
    286       0.0284     -0.00000
    287       0.1352     -0.00000
    288       0.1921     -0.00000
    289       0.7226     -0.00000
    290       0.8407     -0.00000
    291       0.8757     -0.00000
    292       0.8987     -0.00000
    293       1.0101     -0.00000
    294       1.0878     -0.00000
    295       1.1296     -0.00000
    296       1.2114     -0.00000
    297       1.2509     -0.00000
    298       1.5860      0.00000
    299       1.6342      0.00000
    300       1.9528      0.00000
    301       1.9978      0.00000
    302       2.0974      0.00000
    303       2.1868      0.00000
    304       2.3691      0.00000
    305       2.5454      0.00000
    306       2.6970      0.00000
    307       2.7784      0.00000
    308       2.9188      0.00000
    309       3.0398      0.00000
    310       3.1289      0.00000
    311       3.3149      0.00000
    312       3.4004      0.00000
    313       3.4741      0.00000
    314       3.6572      0.00000
    315       3.7916      0.00000
    316       3.8532      0.00000
    317       3.8730      0.00000
    318       3.9829      0.00000
    319       4.0765      0.00000
    320       4.0992      0.00000
    321       4.1470      0.00000
    322       4.2430      0.00000
    323       4.2467      0.00000
    324       4.3585      0.00000
    325       4.3789      0.00000
    326       4.5720      0.00000
    327       4.7066      0.00000
    328       4.7552      0.00000
    329       4.7796      0.00000
    330       4.8479      0.00000
    331       4.8709      0.00000
    332       4.9420      0.00000
    333       4.9729      0.00000

 k-point     6 :       0.4000    0.2000    0.0000
  band No.  band energies     occupation 
      1     -23.3773      2.00000
      2     -21.3620      2.00000
      3     -10.9357      2.00000
      4      -9.6516      2.00000
      5      -9.4090      2.00000
      6      -9.1419      2.00000
      7      -8.7033      2.00000
      8      -8.4617      2.00000
      9      -7.6762      2.00000
     10      -7.4798      2.00000
     11      -7.4678      2.00000
     12      -7.2502      2.00000
     13      -7.1171      2.00000
     14      -7.0676      2.00000
     15      -6.9536      2.00000
     16      -6.9163      2.00000
     17      -6.7843      2.00000
     18      -6.4107      2.00000
     19      -6.3331      2.00000
     20      -6.2606      2.00000
     21      -6.2551      2.00000
     22      -6.2473      2.00000
     23      -6.1843      2.00000
     24      -6.1461      2.00000
     25      -6.0233      2.00000
     26      -6.0077      2.00000
     27      -5.9791      2.00000
     28      -5.9764      2.00000
     29      -5.9640      2.00000
     30      -5.9436      2.00000
     31      -5.9373      2.00000
     32      -5.9252      2.00000
     33      -5.8383      2.00000
     34      -5.8320      2.00000
     35      -5.6530      2.00000
     36      -5.6239      2.00000
     37      -5.6146      2.00000
     38      -5.6113      2.00000
     39      -5.6030      2.00000
     40      -5.5762      2.00000
     41      -5.5237      2.00000
     42      -5.5140      2.00000
     43      -5.5114      2.00000
     44      -5.4663      2.00000
     45      -5.3903      2.00000
     46      -5.3791      2.00000
     47      -5.3648      2.00000
     48      -5.3566      2.00000
     49      -5.3534      2.00000
     50      -5.3233      2.00000
     51      -5.2371      2.00000
     52      -5.2118      2.00000
     53      -5.1951      2.00000
     54      -5.1853      2.00000
     55      -5.1807      2.00000
     56      -5.1648      2.00000
     57      -5.1593      2.00000
     58      -5.1566      2.00000
     59      -5.1550      2.00000
     60      -5.1484      2.00000
     61      -5.1255      2.00000
     62      -5.1061      2.00000
     63      -5.0766      2.00000
     64      -5.0558      2.00000
     65      -5.0518      2.00000
     66      -5.0478      2.00000
     67      -5.0140      2.00000
     68      -4.9790      2.00000
     69      -4.9639      2.00000
     70      -4.9385      2.00000
     71      -4.9301      2.00000
     72      -4.9213      2.00000
     73      -4.9043      2.00000
     74      -4.8993      2.00000
     75      -4.8935      2.00000
     76      -4.8746      2.00000
     77      -4.8714      2.00000
     78      -4.8590      2.00000
     79      -4.8537      2.00000
     80      -4.8347      2.00000
     81      -4.8177      2.00000
     82      -4.8040      2.00000
     83      -4.7816      2.00000
     84      -4.7754      2.00000
     85      -4.7472      2.00000
     86      -4.7148      2.00000
     87      -4.7060      2.00000
     88      -4.6826      2.00000
     89      -4.6519      2.00000
     90      -4.6094      2.00000
     91      -4.5874      2.00000
     92      -4.5849      2.00000
     93      -4.5783      2.00000
     94      -4.5762      2.00000
     95      -4.5717      2.00000
     96      -4.5691      2.00000
     97      -4.5572      2.00000
     98      -4.5461      2.00000
     99      -4.5310      2.00000
    100      -4.5196      2.00000
    101      -4.5094      2.00000
    102      -4.5004      2.00000
    103      -4.4839      2.00000
    104      -4.4729      2.00000
    105      -4.4656      2.00000
    106      -4.4520      2.00000
    107      -4.4486      2.00000
    108      -4.4439      2.00000
    109      -4.4376      2.00000
    110      -4.4065      2.00000
    111      -4.3722      2.00000
    112      -4.3516      2.00000
    113      -4.3414      2.00000
    114      -4.3170      2.00000
    115      -4.3117      2.00000
    116      -4.3040      2.00000
    117      -4.2901      2.00000
    118      -4.2669      2.00000
    119      -4.2536      2.00000
    120      -4.2458      2.00000
    121      -4.2162      2.00000
    122      -4.2041      2.00000
    123      -4.2009      2.00000
    124      -4.1896      2.00000
    125      -4.1780      2.00000
    126      -4.1740      2.00000
    127      -4.1684      2.00000
    128      -4.1671      2.00000
    129      -4.1624      2.00000
    130      -4.1557      2.00000
    131      -4.1505      2.00000
    132      -4.1404      2.00000
    133      -4.1307      2.00000
    134      -4.1043      2.00000
    135      -4.0908      2.00000
    136      -4.0829      2.00000
    137      -4.0737      2.00000
    138      -4.0580      2.00000
    139      -4.0475      2.00000
    140      -4.0366      2.00000
    141      -4.0347      2.00000
    142      -4.0127      2.00000
    143      -3.9992      2.00000
    144      -3.9819      2.00000
    145      -3.9615      2.00000
    146      -3.9563      2.00000
    147      -3.9309      2.00000
    148      -3.9223      2.00000
    149      -3.9147      2.00000
    150      -3.9031      2.00000
    151      -3.8913      2.00000
    152      -3.8801      2.00000
    153      -3.8304      2.00000
    154      -3.8034      2.00000
    155      -3.7923      2.00000
    156      -3.7814      2.00000
    157      -3.7566      2.00000
    158      -3.7531      2.00000
    159      -3.7515      2.00000
    160      -3.7415      2.00000
    161      -3.7369      2.00000
    162      -3.7310      2.00000
    163      -3.7265      2.00000
    164      -3.7255      2.00000
    165      -3.7146      2.00000
    166      -3.6994      2.00000
    167      -3.6918      2.00000
    168      -3.6780      2.00000
    169      -3.6690      2.00000
    170      -3.6629      2.00000
    171      -3.6530      2.00000
    172      -3.6439      2.00000
    173      -3.6254      2.00000
    174      -3.6123      2.00000
    175      -3.6051      2.00000
    176      -3.5913      2.00000
    177      -3.5813      2.00000
    178      -3.5763      2.00000
    179      -3.5666      2.00000
    180      -3.5631      2.00000
    181      -3.5381      2.00000
    182      -3.5281      2.00000
    183      -3.5202      2.00000
    184      -3.5105      2.00000
    185      -3.5019      2.00000
    186      -3.4761      2.00000
    187      -3.4641      2.00000
    188      -3.4614      2.00000
    189      -3.4569      2.00000
    190      -3.4459      2.00000
    191      -3.4281      2.00000
    192      -3.4103      2.00000
    193      -3.3965      2.00000
    194      -3.3878      2.00000
    195      -3.3767      2.00000
    196      -3.3629      2.00000
    197      -3.3454      2.00000
    198      -3.3201      2.00000
    199      -3.3053      2.00000
    200      -3.2948      2.00000
    201      -3.2760      2.00000
    202      -3.2695      2.00000
    203      -3.2648      2.00000
    204      -3.2469      2.00000
    205      -3.2448      2.00000
    206      -3.2326      2.00000
    207      -3.2282      2.00000
    208      -3.2134      2.00000
    209      -3.2062      2.00000
    210      -3.2016      2.00000
    211      -3.1967      2.00000
    212      -3.1937      2.00000
    213      -3.1927      2.00000
    214      -3.1883      2.00000
    215      -3.1863      2.00000
    216      -3.1779      2.00000
    217      -3.1733      2.00000
    218      -3.1682      2.00000
    219      -3.1639      2.00000
    220      -3.1609      2.00000
    221      -3.1596      2.00000
    222      -3.1527      2.00000
    223      -3.1425      2.00000
    224      -3.1383      2.00000
    225      -3.1284      2.00000
    226      -3.1183      2.00000
    227      -3.1092      2.00000
    228      -3.1030      2.00000
    229      -3.0936      2.00000
    230      -3.0856      2.00000
    231      -3.0817      2.00000
    232      -3.0770      2.00000
    233      -3.0712      2.00000
    234      -3.0559      2.00000
    235      -3.0363      2.00000
    236      -3.0268      2.00000
    237      -3.0172      2.00000
    238      -3.0074      2.00000
    239      -2.9971      2.00000
    240      -2.9893      2.00000
    241      -2.9834      2.00000
    242      -2.9780      2.00000
    243      -2.9746      2.00000
    244      -2.9689      2.00000
    245      -2.9434      2.00000
    246      -2.9390      2.00000
    247      -2.9268      2.00000
    248      -2.9153      2.00000
    249      -2.9042      2.00000
    250      -2.9013      2.00000
    251      -2.8951      2.00000
    252      -2.8930      2.00000
    253      -2.8877      2.00000
    254      -2.8840      2.00000
    255      -2.8754      2.00000
    256      -2.8711      2.00000
    257      -2.8616      2.00000
    258      -2.8576      2.00000
    259      -2.8541      2.00000
    260      -2.7482      2.00000
    261      -2.7065      2.00000
    262      -2.5816      2.00000
    263      -2.4997      2.00000
    264      -2.4365      2.00000
    265      -2.3520      2.00000
    266      -2.3328      2.00000
    267      -2.2554      2.00000
    268      -1.9636      2.00000
    269      -1.9309      2.00000
    270      -1.8657      2.00000
    271      -1.7996      2.00000
    272      -1.7731      2.00000
    273      -1.4380      1.40761
    274      -1.2816     -0.06868
    275      -1.1046     -0.00011
    276      -0.8624     -0.00000
    277      -0.6889     -0.00000
    278      -0.6727     -0.00000
    279      -0.6631     -0.00000
    280      -0.4928     -0.00000
    281      -0.3441     -0.00000
    282      -0.3127     -0.00000
    283      -0.2956     -0.00000
    284      -0.1025     -0.00000
    285      -0.0229     -0.00000
    286       0.1136     -0.00000
    287       0.2285     -0.00000
    288       0.3536     -0.00000
    289       0.4955     -0.00000
    290       0.6715     -0.00000
    291       0.7898     -0.00000
    292       0.8766     -0.00000
    293       1.1204     -0.00000
    294       1.1468     -0.00000
    295       1.2533     -0.00000
    296       1.4963      0.00000
    297       1.5456      0.00000
    298       1.7926      0.00000
    299       1.8857      0.00000
    300       1.9448      0.00000
    301       1.9870      0.00000
    302       2.0874      0.00000
    303       2.2496      0.00000
    304       2.3156      0.00000
    305       2.5137      0.00000
    306       2.6088      0.00000
    307       2.7988      0.00000
    308       2.9167      0.00000
    309       3.1451      0.00000
    310       3.2556      0.00000
    311       3.3044      0.00000
    312       3.3971      0.00000
    313       3.4081      0.00000
    314       3.4518      0.00000
    315       3.5665      0.00000
    316       3.5775      0.00000
    317       3.6833      0.00000
    318       3.7785      0.00000
    319       3.8807      0.00000
    320       4.0401      0.00000
    321       4.0771      0.00000
    322       4.2236      0.00000
    323       4.3212      0.00000
    324       4.3673      0.00000
    325       4.5020      0.00000
    326       4.5351      0.00000
    327       4.5605      0.00000
    328       4.6186      0.00000
    329       4.7015      0.00000
    330       4.7427      0.00000
    331       4.8905      0.00000
    332       5.0044      0.00000
    333       5.0985      0.00000

 k-point     7 :      -0.4000    0.2000    0.0000
  band No.  band energies     occupation 
      1     -23.3773      2.00000
      2     -21.3620      2.00000
      3     -10.9357      2.00000
      4      -9.6516      2.00000
      5      -9.4089      2.00000
      6      -9.1419      2.00000
      7      -8.7034      2.00000
      8      -8.4617      2.00000
      9      -7.6762      2.00000
     10      -7.4798      2.00000
     11      -7.4678      2.00000
     12      -7.2502      2.00000
     13      -7.1171      2.00000
     14      -7.0676      2.00000
     15      -6.9536      2.00000
     16      -6.9164      2.00000
     17      -6.7843      2.00000
     18      -6.4107      2.00000
     19      -6.3331      2.00000
     20      -6.2605      2.00000
     21      -6.2551      2.00000
     22      -6.2474      2.00000
     23      -6.1844      2.00000
     24      -6.1461      2.00000
     25      -6.0233      2.00000
     26      -6.0076      2.00000
     27      -5.9791      2.00000
     28      -5.9764      2.00000
     29      -5.9641      2.00000
     30      -5.9436      2.00000
     31      -5.9373      2.00000
     32      -5.9252      2.00000
     33      -5.8382      2.00000
     34      -5.8320      2.00000
     35      -5.6531      2.00000
     36      -5.6239      2.00000
     37      -5.6146      2.00000
     38      -5.6114      2.00000
     39      -5.6029      2.00000
     40      -5.5762      2.00000
     41      -5.5237      2.00000
     42      -5.5141      2.00000
     43      -5.5114      2.00000
     44      -5.4663      2.00000
     45      -5.3903      2.00000
     46      -5.3791      2.00000
     47      -5.3647      2.00000
     48      -5.3567      2.00000
     49      -5.3533      2.00000
     50      -5.3233      2.00000
     51      -5.2370      2.00000
     52      -5.2118      2.00000
     53      -5.1951      2.00000
     54      -5.1851      2.00000
     55      -5.1805      2.00000
     56      -5.1651      2.00000
     57      -5.1594      2.00000
     58      -5.1565      2.00000
     59      -5.1550      2.00000
     60      -5.1485      2.00000
     61      -5.1258      2.00000
     62      -5.1061      2.00000
     63      -5.0761      2.00000
     64      -5.0559      2.00000
     65      -5.0519      2.00000
     66      -5.0481      2.00000
     67      -5.0140      2.00000
     68      -4.9790      2.00000
     69      -4.9639      2.00000
     70      -4.9385      2.00000
     71      -4.9301      2.00000
     72      -4.9211      2.00000
     73      -4.9044      2.00000
     74      -4.8993      2.00000
     75      -4.8935      2.00000
     76      -4.8746      2.00000
     77      -4.8715      2.00000
     78      -4.8587      2.00000
     79      -4.8536      2.00000
     80      -4.8348      2.00000
     81      -4.8175      2.00000
     82      -4.8040      2.00000
     83      -4.7818      2.00000
     84      -4.7755      2.00000
     85      -4.7474      2.00000
     86      -4.7145      2.00000
     87      -4.7062      2.00000
     88      -4.6826      2.00000
     89      -4.6513      2.00000
     90      -4.6100      2.00000
     91      -4.5875      2.00000
     92      -4.5848      2.00000
     93      -4.5782      2.00000
     94      -4.5762      2.00000
     95      -4.5717      2.00000
     96      -4.5690      2.00000
     97      -4.5571      2.00000
     98      -4.5458      2.00000
     99      -4.5314      2.00000
    100      -4.5197      2.00000
    101      -4.5094      2.00000
    102      -4.5004      2.00000
    103      -4.4838      2.00000
    104      -4.4729      2.00000
    105      -4.4656      2.00000
    106      -4.4520      2.00000
    107      -4.4486      2.00000
    108      -4.4438      2.00000
    109      -4.4376      2.00000
    110      -4.4068      2.00000
    111      -4.3720      2.00000
    112      -4.3516      2.00000
    113      -4.3415      2.00000
    114      -4.3169      2.00000
    115      -4.3118      2.00000
    116      -4.3038      2.00000
    117      -4.2904      2.00000
    118      -4.2667      2.00000
    119      -4.2536      2.00000
    120      -4.2458      2.00000
    121      -4.2167      2.00000
    122      -4.2042      2.00000
    123      -4.2003      2.00000
    124      -4.1897      2.00000
    125      -4.1780      2.00000
    126      -4.1740      2.00000
    127      -4.1683      2.00000
    128      -4.1670      2.00000
    129      -4.1628      2.00000
    130      -4.1556      2.00000
    131      -4.1502      2.00000
    132      -4.1404      2.00000
    133      -4.1307      2.00000
    134      -4.1042      2.00000
    135      -4.0908      2.00000
    136      -4.0828      2.00000
    137      -4.0737      2.00000
    138      -4.0582      2.00000
    139      -4.0474      2.00000
    140      -4.0368      2.00000
    141      -4.0345      2.00000
    142      -4.0127      2.00000
    143      -3.9995      2.00000
    144      -3.9819      2.00000
    145      -3.9617      2.00000
    146      -3.9561      2.00000
    147      -3.9307      2.00000
    148      -3.9230      2.00000
    149      -3.9146      2.00000
    150      -3.9031      2.00000
    151      -3.8908      2.00000
    152      -3.8803      2.00000
    153      -3.8304      2.00000
    154      -3.8032      2.00000
    155      -3.7923      2.00000
    156      -3.7814      2.00000
    157      -3.7566      2.00000
    158      -3.7531      2.00000
    159      -3.7516      2.00000
    160      -3.7414      2.00000
    161      -3.7368      2.00000
    162      -3.7311      2.00000
    163      -3.7265      2.00000
    164      -3.7254      2.00000
    165      -3.7147      2.00000
    166      -3.6992      2.00000
    167      -3.6918      2.00000
    168      -3.6780      2.00000
    169      -3.6689      2.00000
    170      -3.6627      2.00000
    171      -3.6529      2.00000
    172      -3.6441      2.00000
    173      -3.6254      2.00000
    174      -3.6125      2.00000
    175      -3.6051      2.00000
    176      -3.5913      2.00000
    177      -3.5812      2.00000
    178      -3.5763      2.00000
    179      -3.5666      2.00000
    180      -3.5631      2.00000
    181      -3.5383      2.00000
    182      -3.5283      2.00000
    183      -3.5201      2.00000
    184      -3.5103      2.00000
    185      -3.5020      2.00000
    186      -3.4761      2.00000
    187      -3.4643      2.00000
    188      -3.4613      2.00000
    189      -3.4568      2.00000
    190      -3.4456      2.00000
    191      -3.4282      2.00000
    192      -3.4103      2.00000
    193      -3.3963      2.00000
    194      -3.3878      2.00000
    195      -3.3768      2.00000
    196      -3.3630      2.00000
    197      -3.3451      2.00000
    198      -3.3208      2.00000
    199      -3.3053      2.00000
    200      -3.2946      2.00000
    201      -3.2758      2.00000
    202      -3.2695      2.00000
    203      -3.2648      2.00000
    204      -3.2469      2.00000
    205      -3.2447      2.00000
    206      -3.2326      2.00000
    207      -3.2281      2.00000
    208      -3.2136      2.00000
    209      -3.2063      2.00000
    210      -3.2016      2.00000
    211      -3.1967      2.00000
    212      -3.1938      2.00000
    213      -3.1927      2.00000
    214      -3.1883      2.00000
    215      -3.1862      2.00000
    216      -3.1779      2.00000
    217      -3.1733      2.00000
    218      -3.1683      2.00000
    219      -3.1639      2.00000
    220      -3.1609      2.00000
    221      -3.1597      2.00000
    222      -3.1526      2.00000
    223      -3.1424      2.00000
    224      -3.1385      2.00000
    225      -3.1285      2.00000
    226      -3.1183      2.00000
    227      -3.1091      2.00000
    228      -3.1031      2.00000
    229      -3.0937      2.00000
    230      -3.0856      2.00000
    231      -3.0817      2.00000
    232      -3.0771      2.00000
    233      -3.0710      2.00000
    234      -3.0558      2.00000
    235      -3.0361      2.00000
    236      -3.0268      2.00000
    237      -3.0175      2.00000
    238      -3.0072      2.00000
    239      -2.9973      2.00000
    240      -2.9892      2.00000
    241      -2.9835      2.00000
    242      -2.9780      2.00000
    243      -2.9746      2.00000
    244      -2.9690      2.00000
    245      -2.9430      2.00000
    246      -2.9391      2.00000
    247      -2.9269      2.00000
    248      -2.9152      2.00000
    249      -2.9042      2.00000
    250      -2.9013      2.00000
    251      -2.8950      2.00000
    252      -2.8930      2.00000
    253      -2.8878      2.00000
    254      -2.8840      2.00000
    255      -2.8753      2.00000
    256      -2.8712      2.00000
    257      -2.8617      2.00000
    258      -2.8575      2.00000
    259      -2.8541      2.00000
    260      -2.7477      2.00000
    261      -2.7070      2.00000
    262      -2.5818      2.00000
    263      -2.4997      2.00000
    264      -2.4361      2.00000
    265      -2.3521      2.00000
    266      -2.3323      2.00000
    267      -2.2564      2.00000
    268      -1.9634      2.00000
    269      -1.9313      2.00000
    270      -1.8656      2.00000
    271      -1.7994      2.00000
    272      -1.7732      2.00000
    273      -1.4376      1.40112
    274      -1.2814     -0.06860
    275      -1.1043     -0.00011
    276      -0.8620     -0.00000
    277      -0.6888     -0.00000
    278      -0.6727     -0.00000
    279      -0.6633     -0.00000
    280      -0.4935     -0.00000
    281      -0.3439     -0.00000
    282      -0.3127     -0.00000
    283      -0.2964     -0.00000
    284      -0.1026     -0.00000
    285      -0.0228     -0.00000
    286       0.1134     -0.00000
    287       0.2286     -0.00000
    288       0.3536     -0.00000
    289       0.4959     -0.00000
    290       0.6714     -0.00000
    291       0.7901     -0.00000
    292       0.8765     -0.00000
    293       1.1200     -0.00000
    294       1.1468     -0.00000
    295       1.2547     -0.00000
    296       1.4953      0.00000
    297       1.5458      0.00000
    298       1.7931      0.00000
    299       1.8858      0.00000
    300       1.9449      0.00000
    301       1.9871      0.00000
    302       2.0874      0.00000
    303       2.2490      0.00000
    304       2.3152      0.00000
    305       2.5119      0.00000
    306       2.6097      0.00000
    307       2.7971      0.00000
    308       2.9194      0.00000
    309       3.1448      0.00000
    310       3.2560      0.00000
    311       3.3054      0.00000
    312       3.3969      0.00000
    313       3.4081      0.00000
    314       3.4517      0.00000
    315       3.5657      0.00000
    316       3.5776      0.00000
    317       3.6836      0.00000
    318       3.7783      0.00000
    319       3.8813      0.00000
    320       4.0400      0.00000
    321       4.0772      0.00000
    322       4.2236      0.00000
    323       4.3214      0.00000
    324       4.3671      0.00000
    325       4.5017      0.00000
    326       4.5348      0.00000
    327       4.5596      0.00000
    328       4.6186      0.00000
    329       4.7057      0.00000
    330       4.7392      0.00000
    331       4.8984      0.00000
    332       5.0294      0.00000
    333       5.1125      0.00000

 k-point     8 :      -0.2000    0.2000    0.0000
  band No.  band energies     occupation 
      1     -23.3774      2.00000
      2     -21.3620      2.00000
      3     -10.9357      2.00000
      4      -9.7993      2.00000
      5      -9.2669      2.00000
      6      -8.9545      2.00000
      7      -8.8343      2.00000
      8      -8.1344      2.00000
      9      -8.0175      2.00000
     10      -7.8019      2.00000
     11      -7.2847      2.00000
     12      -7.2453      2.00000
     13      -7.2027      2.00000
     14      -7.1752      2.00000
     15      -7.0923      2.00000
     16      -6.7363      2.00000
     17      -6.5595      2.00000
     18      -6.5526      2.00000
     19      -6.5094      2.00000
     20      -6.3182      2.00000
     21      -6.2612      2.00000
     22      -6.1170      2.00000
     23      -6.0762      2.00000
     24      -6.0646      2.00000
     25      -6.0397      2.00000
     26      -6.0102      2.00000
     27      -6.0055      2.00000
     28      -5.9643      2.00000
     29      -5.9245      2.00000
     30      -5.9105      2.00000
     31      -5.9097      2.00000
     32      -5.7984      2.00000
     33      -5.7655      2.00000
     34      -5.7171      2.00000
     35      -5.6896      2.00000
     36      -5.6611      2.00000
     37      -5.6063      2.00000
     38      -5.5988      2.00000
     39      -5.5938      2.00000
     40      -5.5575      2.00000
     41      -5.5519      2.00000
     42      -5.5306      2.00000
     43      -5.4557      2.00000
     44      -5.4473      2.00000
     45      -5.4122      2.00000
     46      -5.3811      2.00000
     47      -5.3476      2.00000
     48      -5.3418      2.00000
     49      -5.3328      2.00000
     50      -5.3158      2.00000
     51      -5.3114      2.00000
     52      -5.3028      2.00000
     53      -5.2546      2.00000
     54      -5.2486      2.00000
     55      -5.2437      2.00000
     56      -5.2374      2.00000
     57      -5.2340      2.00000
     58      -5.1597      2.00000
     59      -5.1533      2.00000
     60      -5.1248      2.00000
     61      -5.1155      2.00000
     62      -5.0755      2.00000
     63      -5.0698      2.00000
     64      -5.0613      2.00000
     65      -5.0419      2.00000
     66      -5.0356      2.00000
     67      -5.0340      2.00000
     68      -5.0180      2.00000
     69      -4.9923      2.00000
     70      -4.9669      2.00000
     71      -4.9593      2.00000
     72      -4.9565      2.00000
     73      -4.9300      2.00000
     74      -4.9196      2.00000
     75      -4.8561      2.00000
     76      -4.8500      2.00000
     77      -4.8351      2.00000
     78      -4.8289      2.00000
     79      -4.8023      2.00000
     80      -4.7985      2.00000
     81      -4.7507      2.00000
     82      -4.7447      2.00000
     83      -4.7374      2.00000
     84      -4.7235      2.00000
     85      -4.7101      2.00000
     86      -4.6969      2.00000
     87      -4.6492      2.00000
     88      -4.6256      2.00000
     89      -4.6193      2.00000
     90      -4.6136      2.00000
     91      -4.6059      2.00000
     92      -4.5978      2.00000
     93      -4.5805      2.00000
     94      -4.5782      2.00000
     95      -4.5713      2.00000
     96      -4.5688      2.00000
     97      -4.5576      2.00000
     98      -4.5542      2.00000
     99      -4.5452      2.00000
    100      -4.5420      2.00000
    101      -4.5345      2.00000
    102      -4.5221      2.00000
    103      -4.5123      2.00000
    104      -4.5111      2.00000
    105      -4.4744      2.00000
    106      -4.4608      2.00000
    107      -4.4469      2.00000
    108      -4.4401      2.00000
    109      -4.3903      2.00000
    110      -4.3743      2.00000
    111      -4.3691      2.00000
    112      -4.3605      2.00000
    113      -4.3483      2.00000
    114      -4.3321      2.00000
    115      -4.3209      2.00000
    116      -4.3113      2.00000
    117      -4.2808      2.00000
    118      -4.2768      2.00000
    119      -4.2415      2.00000
    120      -4.2310      2.00000
    121      -4.2269      2.00000
    122      -4.2197      2.00000
    123      -4.2115      2.00000
    124      -4.2103      2.00000
    125      -4.2025      2.00000
    126      -4.1961      2.00000
    127      -4.1830      2.00000
    128      -4.1822      2.00000
    129      -4.1806      2.00000
    130      -4.1728      2.00000
    131      -4.1664      2.00000
    132      -4.1495      2.00000
    133      -4.1418      2.00000
    134      -4.1149      2.00000
    135      -4.0826      2.00000
    136      -4.0745      2.00000
    137      -4.0503      2.00000
    138      -4.0381      2.00000
    139      -4.0319      2.00000
    140      -4.0236      2.00000
    141      -4.0027      2.00000
    142      -3.9999      2.00000
    143      -3.9960      2.00000
    144      -3.9594      2.00000
    145      -3.9517      2.00000
    146      -3.9376      2.00000
    147      -3.9300      2.00000
    148      -3.9232      2.00000
    149      -3.9075      2.00000
    150      -3.8974      2.00000
    151      -3.8843      2.00000
    152      -3.8644      2.00000
    153      -3.8538      2.00000
    154      -3.8140      2.00000
    155      -3.8097      2.00000
    156      -3.8062      2.00000
    157      -3.7897      2.00000
    158      -3.7782      2.00000
    159      -3.7665      2.00000
    160      -3.7592      2.00000
    161      -3.7501      2.00000
    162      -3.7478      2.00000
    163      -3.7287      2.00000
    164      -3.7228      2.00000
    165      -3.7206      2.00000
    166      -3.7056      2.00000
    167      -3.6982      2.00000
    168      -3.6836      2.00000
    169      -3.6696      2.00000
    170      -3.6584      2.00000
    171      -3.6468      2.00000
    172      -3.6369      2.00000
    173      -3.6234      2.00000
    174      -3.6122      2.00000
    175      -3.6100      2.00000
    176      -3.5844      2.00000
    177      -3.5725      2.00000
    178      -3.5656      2.00000
    179      -3.5576      2.00000
    180      -3.5541      2.00000
    181      -3.5407      2.00000
    182      -3.5308      2.00000
    183      -3.5235      2.00000
    184      -3.5134      2.00000
    185      -3.5085      2.00000
    186      -3.5014      2.00000
    187      -3.4905      2.00000
    188      -3.4725      2.00000
    189      -3.4466      2.00000
    190      -3.4325      2.00000
    191      -3.4049      2.00000
    192      -3.3947      2.00000
    193      -3.3720      2.00000
    194      -3.3604      2.00000
    195      -3.3478      2.00000
    196      -3.3313      2.00000
    197      -3.3277      2.00000
    198      -3.3160      2.00000
    199      -3.3112      2.00000
    200      -3.3045      2.00000
    201      -3.2904      2.00000
    202      -3.2806      2.00000
    203      -3.2723      2.00000
    204      -3.2652      2.00000
    205      -3.2547      2.00000
    206      -3.2534      2.00000
    207      -3.2481      2.00000
    208      -3.2302      2.00000
    209      -3.2240      2.00000
    210      -3.2128      2.00000
    211      -3.2105      2.00000
    212      -3.2028      2.00000
    213      -3.2000      2.00000
    214      -3.1939      2.00000
    215      -3.1898      2.00000
    216      -3.1738      2.00000
    217      -3.1680      2.00000
    218      -3.1628      2.00000
    219      -3.1550      2.00000
    220      -3.1503      2.00000
    221      -3.1465      2.00000
    222      -3.1399      2.00000
    223      -3.1346      2.00000
    224      -3.1319      2.00000
    225      -3.1247      2.00000
    226      -3.1216      2.00000
    227      -3.1064      2.00000
    228      -3.0960      2.00000
    229      -3.0846      2.00000
    230      -3.0775      2.00000
    231      -3.0696      2.00000
    232      -3.0677      2.00000
    233      -3.0633      2.00000
    234      -3.0576      2.00000
    235      -3.0498      2.00000
    236      -3.0461      2.00000
    237      -3.0384      2.00000
    238      -3.0285      2.00000
    239      -3.0239      2.00000
    240      -3.0141      2.00000
    241      -2.9999      2.00000
    242      -2.9910      2.00000
    243      -2.9748      2.00000
    244      -2.9703      2.00000
    245      -2.9518      2.00000
    246      -2.9411      2.00000
    247      -2.9315      2.00000
    248      -2.9171      2.00000
    249      -2.9120      2.00000
    250      -2.9015      2.00000
    251      -2.8927      2.00000
    252      -2.8852      2.00000
    253      -2.8818      2.00000
    254      -2.8778      2.00000
    255      -2.8721      2.00000
    256      -2.8659      2.00000
    257      -2.8619      2.00000
    258      -2.8591      2.00000
    259      -2.8455      2.00000
    260      -2.8379      2.00000
    261      -2.7319      2.00000
    262      -2.6864      2.00000
    263      -2.5648      2.00000
    264      -2.5329      2.00000
    265      -2.4538      2.00000
    266      -2.0501      2.00000
    267      -1.9827      2.00000
    268      -1.9640      2.00000
    269      -1.8657      2.00000
    270      -1.8026      2.00000
    271      -1.5785      2.04119
    272      -1.4791      1.88977
    273      -1.3215     -0.02827
    274      -1.2842     -0.06973
    275      -1.2358     -0.03096
    276      -1.1638     -0.00239
    277      -0.9845     -0.00000
    278      -0.9134     -0.00000
    279      -0.7139     -0.00000
    280      -0.2914     -0.00000
    281      -0.2698     -0.00000
    282      -0.1719     -0.00000
    283      -0.1511     -0.00000
    284      -0.1430     -0.00000
    285      -0.0060     -0.00000
    286       0.0287     -0.00000
    287       0.1351     -0.00000
    288       0.1919     -0.00000
    289       0.7234     -0.00000
    290       0.8414     -0.00000
    291       0.8757     -0.00000
    292       0.8985     -0.00000
    293       1.0102     -0.00000
    294       1.0882     -0.00000
    295       1.1297     -0.00000
    296       1.2114     -0.00000
    297       1.2506     -0.00000
    298       1.5860      0.00000
    299       1.6343      0.00000
    300       1.9527      0.00000
    301       1.9979      0.00000
    302       2.0965      0.00000
    303       2.1863      0.00000
    304       2.3691      0.00000
    305       2.5443      0.00000
    306       2.6972      0.00000
    307       2.7786      0.00000
    308       2.9216      0.00000
    309       3.0397      0.00000
    310       3.1289      0.00000
    311       3.3148      0.00000
    312       3.4005      0.00000
    313       3.4727      0.00000
    314       3.6570      0.00000
    315       3.7924      0.00000
    316       3.8522      0.00000
    317       3.8730      0.00000
    318       3.9830      0.00000
    319       4.0765      0.00000
    320       4.0993      0.00000
    321       4.1470      0.00000
    322       4.2446      0.00000
    323       4.2468      0.00000
    324       4.3589      0.00000
    325       4.3770      0.00000
    326       4.5728      0.00000
    327       4.7075      0.00000
    328       4.7623      0.00000
    329       4.7720      0.00000
    330       4.8514      0.00000
    331       4.9179      0.00000
    332       4.9508      0.00000
    333       5.0059      0.00000

 k-point     9 :       0.0000    0.4000    0.0000
  band No.  band energies     occupation 
      1     -23.3773      2.00000
      2     -21.3620      2.00000
      3     -10.9361      2.00000
      4      -9.6745      2.00000
      5      -9.3940      2.00000
      6      -9.1507      2.00000
      7      -8.3732      2.00000
      8      -8.3402      2.00000
      9      -8.0979      2.00000
     10      -8.0701      2.00000
     11      -7.2776      2.00000
     12      -7.2361      2.00000
     13      -7.0960      2.00000
     14      -7.0650      2.00000
     15      -6.8256      2.00000
     16      -6.7240      2.00000
     17      -6.5224      2.00000
     18      -6.5171      2.00000
     19      -6.4145      2.00000
     20      -6.3931      2.00000
     21      -6.2521      2.00000
     22      -6.2486      2.00000
     23      -6.1818      2.00000
     24      -6.1618      2.00000
     25      -6.0314      2.00000
     26      -6.0293      2.00000
     27      -6.0150      2.00000
     28      -6.0003      2.00000
     29      -5.8611      2.00000
     30      -5.8606      2.00000
     31      -5.8372      2.00000
     32      -5.7610      2.00000
     33      -5.7575      2.00000
     34      -5.7059      2.00000
     35      -5.6982      2.00000
     36      -5.6879      2.00000
     37      -5.6789      2.00000
     38      -5.6763      2.00000
     39      -5.5444      2.00000
     40      -5.5371      2.00000
     41      -5.5342      2.00000
     42      -5.5210      2.00000
     43      -5.4522      2.00000
     44      -5.4343      2.00000
     45      -5.4304      2.00000
     46      -5.4215      2.00000
     47      -5.3949      2.00000
     48      -5.3938      2.00000
     49      -5.3892      2.00000
     50      -5.3799      2.00000
     51      -5.3661      2.00000
     52      -5.3525      2.00000
     53      -5.3458      2.00000
     54      -5.3367      2.00000
     55      -5.3320      2.00000
     56      -5.2699      2.00000
     57      -5.2133      2.00000
     58      -5.1451      2.00000
     59      -5.1373      2.00000
     60      -5.1089      2.00000
     61      -5.1010      2.00000
     62      -5.0596      2.00000
     63      -5.0507      2.00000
     64      -5.0109      2.00000
     65      -4.9933      2.00000
     66      -4.9907      2.00000
     67      -4.9856      2.00000
     68      -4.9793      2.00000
     69      -4.9642      2.00000
     70      -4.9613      2.00000
     71      -4.9446      2.00000
     72      -4.9425      2.00000
     73      -4.9347      2.00000
     74      -4.9330      2.00000
     75      -4.9008      2.00000
     76      -4.8643      2.00000
     77      -4.8316      2.00000
     78      -4.8255      2.00000
     79      -4.7540      2.00000
     80      -4.7415      2.00000
     81      -4.7367      2.00000
     82      -4.7244      2.00000
     83      -4.6775      2.00000
     84      -4.6740      2.00000
     85      -4.6720      2.00000
     86      -4.6635      2.00000
     87      -4.6573      2.00000
     88      -4.6475      2.00000
     89      -4.6457      2.00000
     90      -4.6324      2.00000
     91      -4.6308      2.00000
     92      -4.6136      2.00000
     93      -4.6118      2.00000
     94      -4.6054      2.00000
     95      -4.5976      2.00000
     96      -4.5948      2.00000
     97      -4.5819      2.00000
     98      -4.5489      2.00000
     99      -4.5431      2.00000
    100      -4.5391      2.00000
    101      -4.5304      2.00000
    102      -4.5296      2.00000
    103      -4.5169      2.00000
    104      -4.5061      2.00000
    105      -4.4911      2.00000
    106      -4.4875      2.00000
    107      -4.4577      2.00000
    108      -4.4241      2.00000
    109      -4.3997      2.00000
    110      -4.3268      2.00000
    111      -4.3263      2.00000
    112      -4.3030      2.00000
    113      -4.2992      2.00000
    114      -4.2709      2.00000
    115      -4.2680      2.00000
    116      -4.2669      2.00000
    117      -4.2621      2.00000
    118      -4.2590      2.00000
    119      -4.2543      2.00000
    120      -4.2527      2.00000
    121      -4.2333      2.00000
    122      -4.2265      2.00000
    123      -4.2158      2.00000
    124      -4.2010      2.00000
    125      -4.1997      2.00000
    126      -4.1923      2.00000
    127      -4.1874      2.00000
    128      -4.1701      2.00000
    129      -4.1639      2.00000
    130      -4.1581      2.00000
    131      -4.1511      2.00000
    132      -4.1493      2.00000
    133      -4.1332      2.00000
    134      -4.1330      2.00000
    135      -4.1273      2.00000
    136      -4.1118      2.00000
    137      -4.1089      2.00000
    138      -4.0946      2.00000
    139      -4.0540      2.00000
    140      -4.0523      2.00000
    141      -4.0478      2.00000
    142      -4.0452      2.00000
    143      -4.0347      2.00000
    144      -3.9724      2.00000
    145      -3.9368      2.00000
    146      -3.9281      2.00000
    147      -3.9257      2.00000
    148      -3.9105      2.00000
    149      -3.9079      2.00000
    150      -3.8953      2.00000
    151      -3.8688      2.00000
    152      -3.8605      2.00000
    153      -3.8440      2.00000
    154      -3.8333      2.00000
    155      -3.8300      2.00000
    156      -3.8177      2.00000
    157      -3.8073      2.00000
    158      -3.7950      2.00000
    159      -3.7858      2.00000
    160      -3.7678      2.00000
    161      -3.7445      2.00000
    162      -3.7302      2.00000
    163      -3.7049      2.00000
    164      -3.6978      2.00000
    165      -3.6854      2.00000
    166      -3.6765      2.00000
    167      -3.6673      2.00000
    168      -3.6545      2.00000
    169      -3.6232      2.00000
    170      -3.6153      2.00000
    171      -3.6062      2.00000
    172      -3.6002      2.00000
    173      -3.5951      2.00000
    174      -3.5810      2.00000
    175      -3.5779      2.00000
    176      -3.5674      2.00000
    177      -3.5546      2.00000
    178      -3.5484      2.00000
    179      -3.5398      2.00000
    180      -3.5346      2.00000
    181      -3.5338      2.00000
    182      -3.5142      2.00000
    183      -3.5114      2.00000
    184      -3.4970      2.00000
    185      -3.4847      2.00000
    186      -3.4761      2.00000
    187      -3.4594      2.00000
    188      -3.4415      2.00000
    189      -3.4285      2.00000
    190      -3.4167      2.00000
    191      -3.3982      2.00000
    192      -3.3786      2.00000
    193      -3.3667      2.00000
    194      -3.3304      2.00000
    195      -3.3074      2.00000
    196      -3.3071      2.00000
    197      -3.2962      2.00000
    198      -3.2885      2.00000
    199      -3.2778      2.00000
    200      -3.2757      2.00000
    201      -3.2584      2.00000
    202      -3.2577      2.00000
    203      -3.2536      2.00000
    204      -3.2459      2.00000
    205      -3.2428      2.00000
    206      -3.2397      2.00000
    207      -3.2353      2.00000
    208      -3.2291      2.00000
    209      -3.2254      2.00000
    210      -3.2163      2.00000
    211      -3.2037      2.00000
    212      -3.2029      2.00000
    213      -3.1867      2.00000
    214      -3.1788      2.00000
    215      -3.1784      2.00000
    216      -3.1562      2.00000
    217      -3.1553      2.00000
    218      -3.1498      2.00000
    219      -3.1447      2.00000
    220      -3.1305      2.00000
    221      -3.1266      2.00000
    222      -3.1152      2.00000
    223      -3.1080      2.00000
    224      -3.1005      2.00000
    225      -3.0971      2.00000
    226      -3.0887      2.00000
    227      -3.0798      2.00000
    228      -3.0797      2.00000
    229      -3.0704      2.00000
    230      -3.0663      2.00000
    231      -3.0654      2.00000
    232      -3.0600      2.00000
    233      -3.0537      2.00000
    234      -3.0517      2.00000
    235      -3.0429      2.00000
    236      -3.0389      2.00000
    237      -3.0308      2.00000
    238      -3.0219      2.00000
    239      -3.0156      2.00000
    240      -3.0123      2.00000
    241      -3.0074      2.00000
    242      -3.0026      2.00000
    243      -2.9942      2.00000
    244      -2.9871      2.00000
    245      -2.9849      2.00000
    246      -2.9789      2.00000
    247      -2.9505      2.00000
    248      -2.9476      2.00000
    249      -2.9387      2.00000
    250      -2.9270      2.00000
    251      -2.9185      2.00000
    252      -2.9149      2.00000
    253      -2.8941      2.00000
    254      -2.8852      2.00000
    255      -2.8810      2.00000
    256      -2.8625      2.00000
    257      -2.8555      2.00000
    258      -2.8469      2.00000
    259      -2.8453      2.00000
    260      -2.8027      2.00000
    261      -2.7360      2.00000
    262      -2.6961      2.00000
    263      -2.6138      2.00000
    264      -2.5509      2.00000
    265      -2.5051      2.00000
    266      -2.4709      2.00000
    267      -2.4400      2.00000
    268      -2.3506      2.00000
    269      -1.9347      2.00000
    270      -1.7791      2.00000
    271      -1.7636      2.00001
    272      -1.7045      2.00030
    273      -1.4223      1.15476
    274      -1.4109      0.96242
    275      -1.3906      0.62905
    276      -1.0284     -0.00000
    277      -0.9724     -0.00000
    278      -0.7620     -0.00000
    279      -0.6044     -0.00000
    280      -0.3433     -0.00000
    281      -0.3134     -0.00000
    282      -0.2921     -0.00000
    283      -0.0826     -0.00000
    284       0.3024     -0.00000
    285       0.3345     -0.00000
    286       0.3387     -0.00000
    287       0.3401     -0.00000
    288       0.4793     -0.00000
    289       0.5013     -0.00000
    290       0.5189     -0.00000
    291       0.6327     -0.00000
    292       0.6504     -0.00000
    293       0.9319     -0.00000
    294       1.0081     -0.00000
    295       1.1873     -0.00000
    296       1.4738      0.00000
    297       1.6151      0.00000
    298       1.7546      0.00000
    299       1.7825      0.00000
    300       1.9404      0.00000
    301       2.0088      0.00000
    302       2.2443      0.00000
    303       2.3356      0.00000
    304       2.3436      0.00000
    305       2.3467      0.00000
    306       2.6566      0.00000
    307       2.8352      0.00000
    308       2.8824      0.00000
    309       3.1917      0.00000
    310       3.2165      0.00000
    311       3.3093      0.00000
    312       3.4952      0.00000
    313       3.5128      0.00000
    314       3.5162      0.00000
    315       3.7602      0.00000
    316       3.9375      0.00000
    317       3.9950      0.00000
    318       4.0471      0.00000
    319       4.0787      0.00000
    320       4.1410      0.00000
    321       4.1655      0.00000
    322       4.2442      0.00000
    323       4.2684      0.00000
    324       4.3032      0.00000
    325       4.3151      0.00000
    326       4.4387      0.00000
    327       4.5285      0.00000
    328       4.5413      0.00000
    329       4.5538      0.00000
    330       4.6007      0.00000
    331       4.6227      0.00000
    332       4.8092      0.00000
    333       4.8982      0.00000

 k-point    10 :       0.2000    0.4000    0.0000
  band No.  band energies     occupation 
      1     -23.3773      2.00000
      2     -21.3620      2.00000
      3     -10.9360      2.00000
      4      -9.6262      2.00000
      5      -9.3562      2.00000
      6      -9.1475      2.00000
      7      -8.7794      2.00000
      8      -8.5056      2.00000
      9      -7.8566      2.00000
     10      -7.5990      2.00000
     11      -7.2651      2.00000
     12      -7.2115      2.00000
     13      -7.0982      2.00000
     14      -7.0292      2.00000
     15      -6.7918      2.00000
     16      -6.7437      2.00000
     17      -6.6969      2.00000
     18      -6.5821      2.00000
     19      -6.4139      2.00000
     20      -6.3766      2.00000
     21      -6.3476      2.00000
     22      -6.3016      2.00000
     23      -6.2023      2.00000
     24      -6.1401      2.00000
     25      -6.1284      2.00000
     26      -5.9872      2.00000
     27      -5.9730      2.00000
     28      -5.9357      2.00000
     29      -5.8967      2.00000
     30      -5.8520      2.00000
     31      -5.8360      2.00000
     32      -5.7985      2.00000
     33      -5.7957      2.00000
     34      -5.7361      2.00000
     35      -5.7002      2.00000
     36      -5.6764      2.00000
     37      -5.6315      2.00000
     38      -5.6161      2.00000
     39      -5.6006      2.00000
     40      -5.5841      2.00000
     41      -5.5467      2.00000
     42      -5.5420      2.00000
     43      -5.5366      2.00000
     44      -5.4904      2.00000
     45      -5.4549      2.00000
     46      -5.4521      2.00000
     47      -5.4382      2.00000
     48      -5.4122      2.00000
     49      -5.3547      2.00000
     50      -5.3072      2.00000
     51      -5.3031      2.00000
     52      -5.2681      2.00000
     53      -5.2627      2.00000
     54      -5.2569      2.00000
     55      -5.2513      2.00000
     56      -5.2278      2.00000
     57      -5.2147      2.00000
     58      -5.1986      2.00000
     59      -5.1620      2.00000
     60      -5.0777      2.00000
     61      -5.0581      2.00000
     62      -5.0541      2.00000
     63      -5.0369      2.00000
     64      -5.0343      2.00000
     65      -5.0302      2.00000
     66      -5.0135      2.00000
     67      -5.0054      2.00000
     68      -5.0005      2.00000
     69      -4.9939      2.00000
     70      -4.9457      2.00000
     71      -4.9215      2.00000
     72      -4.9166      2.00000
     73      -4.9121      2.00000
     74      -4.9074      2.00000
     75      -4.8903      2.00000
     76      -4.8622      2.00000
     77      -4.8295      2.00000
     78      -4.8146      2.00000
     79      -4.7802      2.00000
     80      -4.7595      2.00000
     81      -4.7509      2.00000
     82      -4.7484      2.00000
     83      -4.7378      2.00000
     84      -4.7297      2.00000
     85      -4.7226      2.00000
     86      -4.6888      2.00000
     87      -4.6723      2.00000
     88      -4.6692      2.00000
     89      -4.6653      2.00000
     90      -4.6495      2.00000
     91      -4.6411      2.00000
     92      -4.6306      2.00000
     93      -4.6140      2.00000
     94      -4.6056      2.00000
     95      -4.5964      2.00000
     96      -4.5738      2.00000
     97      -4.5634      2.00000
     98      -4.5603      2.00000
     99      -4.5513      2.00000
    100      -4.5467      2.00000
    101      -4.5386      2.00000
    102      -4.5157      2.00000
    103      -4.4988      2.00000
    104      -4.4841      2.00000
    105      -4.4753      2.00000
    106      -4.4538      2.00000
    107      -4.4330      2.00000
    108      -4.4253      2.00000
    109      -4.4155      2.00000
    110      -4.3995      2.00000
    111      -4.3633      2.00000
    112      -4.3095      2.00000
    113      -4.3068      2.00000
    114      -4.2891      2.00000
    115      -4.2732      2.00000
    116      -4.2673      2.00000
    117      -4.2599      2.00000
    118      -4.2569      2.00000
    119      -4.2511      2.00000
    120      -4.2486      2.00000
    121      -4.2387      2.00000
    122      -4.2307      2.00000
    123      -4.2227      2.00000
    124      -4.2145      2.00000
    125      -4.1980      2.00000
    126      -4.1850      2.00000
    127      -4.1774      2.00000
    128      -4.1561      2.00000
    129      -4.1481      2.00000
    130      -4.1467      2.00000
    131      -4.1373      2.00000
    132      -4.1293      2.00000
    133      -4.1258      2.00000
    134      -4.1224      2.00000
    135      -4.1205      2.00000
    136      -4.0936      2.00000
    137      -4.0838      2.00000
    138      -4.0580      2.00000
    139      -4.0364      2.00000
    140      -4.0237      2.00000
    141      -4.0141      2.00000
    142      -3.9917      2.00000
    143      -3.9870      2.00000
    144      -3.9829      2.00000
    145      -3.9780      2.00000
    146      -3.9689      2.00000
    147      -3.9439      2.00000
    148      -3.9023      2.00000
    149      -3.8879      2.00000
    150      -3.8713      2.00000
    151      -3.8538      2.00000
    152      -3.8460      2.00000
    153      -3.8421      2.00000
    154      -3.8212      2.00000
    155      -3.8038      2.00000
    156      -3.7875      2.00000
    157      -3.7832      2.00000
    158      -3.7763      2.00000
    159      -3.7554      2.00000
    160      -3.7417      2.00000
    161      -3.7354      2.00000
    162      -3.7278      2.00000
    163      -3.7121      2.00000
    164      -3.7050      2.00000
    165      -3.6904      2.00000
    166      -3.6828      2.00000
    167      -3.6703      2.00000
    168      -3.6639      2.00000
    169      -3.6584      2.00000
    170      -3.6493      2.00000
    171      -3.6230      2.00000
    172      -3.6178      2.00000
    173      -3.5985      2.00000
    174      -3.5850      2.00000
    175      -3.5615      2.00000
    176      -3.5588      2.00000
    177      -3.5549      2.00000
    178      -3.5389      2.00000
    179      -3.5338      2.00000
    180      -3.5295      2.00000
    181      -3.5238      2.00000
    182      -3.5197      2.00000
    183      -3.5156      2.00000
    184      -3.5076      2.00000
    185      -3.4948      2.00000
    186      -3.4818      2.00000
    187      -3.4670      2.00000
    188      -3.4548      2.00000
    189      -3.4442      2.00000
    190      -3.4411      2.00000
    191      -3.4124      2.00000
    192      -3.4005      2.00000
    193      -3.3786      2.00000
    194      -3.3619      2.00000
    195      -3.3514      2.00000
    196      -3.3264      2.00000
    197      -3.3122      2.00000
    198      -3.2999      2.00000
    199      -3.2929      2.00000
    200      -3.2746      2.00000
    201      -3.2709      2.00000
    202      -3.2573      2.00000
    203      -3.2560      2.00000
    204      -3.2504      2.00000
    205      -3.2476      2.00000
    206      -3.2386      2.00000
    207      -3.2318      2.00000
    208      -3.2288      2.00000
    209      -3.2114      2.00000
    210      -3.1881      2.00000
    211      -3.1786      2.00000
    212      -3.1736      2.00000
    213      -3.1675      2.00000
    214      -3.1647      2.00000
    215      -3.1559      2.00000
    216      -3.1551      2.00000
    217      -3.1500      2.00000
    218      -3.1412      2.00000
    219      -3.1389      2.00000
    220      -3.1354      2.00000
    221      -3.1274      2.00000
    222      -3.1178      2.00000
    223      -3.1100      2.00000
    224      -3.1058      2.00000
    225      -3.1000      2.00000
    226      -3.0938      2.00000
    227      -3.0866      2.00000
    228      -3.0845      2.00000
    229      -3.0816      2.00000
    230      -3.0773      2.00000
    231      -3.0748      2.00000
    232      -3.0693      2.00000
    233      -3.0653      2.00000
    234      -3.0634      2.00000
    235      -3.0595      2.00000
    236      -3.0469      2.00000
    237      -3.0400      2.00000
    238      -3.0272      2.00000
    239      -3.0212      2.00000
    240      -3.0176      2.00000
    241      -3.0042      2.00000
    242      -2.9941      2.00000
    243      -2.9913      2.00000
    244      -2.9739      2.00000
    245      -2.9711      2.00000
    246      -2.9654      2.00000
    247      -2.9611      2.00000
    248      -2.9553      2.00000
    249      -2.9514      2.00000
    250      -2.9498      2.00000
    251      -2.9361      2.00000
    252      -2.9256      2.00000
    253      -2.9207      2.00000
    254      -2.9112      2.00000
    255      -2.8995      2.00000
    256      -2.8948      2.00000
    257      -2.8780      2.00000
    258      -2.8688      2.00000
    259      -2.8637      2.00000
    260      -2.7028      2.00000
    261      -2.6582      2.00000
    262      -2.5693      2.00000
    263      -2.5484      2.00000
    264      -2.5376      2.00000
    265      -2.5235      2.00000
    266      -2.3981      2.00000
    267      -2.3235      2.00000
    268      -2.2736      2.00000
    269      -2.1173      2.00000
    270      -1.9450      2.00000
    271      -1.8308      2.00000
    272      -1.6722      2.00153
    273      -1.4505      1.58606
    274      -1.3669      0.30220
    275      -1.0103     -0.00000
    276      -0.9988     -0.00000
    277      -0.8007     -0.00000
    278      -0.7890     -0.00000
    279      -0.7643     -0.00000
    280      -0.6105     -0.00000
    281      -0.6025     -0.00000
    282      -0.3466     -0.00000
    283      -0.3206     -0.00000
    284      -0.1914     -0.00000
    285      -0.0260     -0.00000
    286       0.2932     -0.00000
    287       0.4419     -0.00000
    288       0.5581     -0.00000
    289       0.9495     -0.00000
    290       1.0056     -0.00000
    291       1.0375     -0.00000
    292       1.2005     -0.00000
    293       1.2325     -0.00000
    294       1.3388      0.00000
    295       1.4013      0.00000
    296       1.4750      0.00000
    297       1.5169      0.00000
    298       1.6378      0.00000
    299       1.6805      0.00000
    300       1.7498      0.00000
    301       1.8801      0.00000
    302       1.9131      0.00000
    303       1.9994      0.00000
    304       2.2209      0.00000
    305       2.2914      0.00000
    306       2.4015      0.00000
    307       2.6610      0.00000
    308       2.7123      0.00000
    309       3.1014      0.00000
    310       3.2434      0.00000
    311       3.5343      0.00000
    312       3.6653      0.00000
    313       3.7443      0.00000
    314       3.7931      0.00000
    315       3.8379      0.00000
    316       3.9438      0.00000
    317       3.9768      0.00000
    318       4.0386      0.00000
    319       4.0681      0.00000
    320       4.0987      0.00000
    321       4.2468      0.00000
    322       4.2693      0.00000
    323       4.2919      0.00000
    324       4.3105      0.00000
    325       4.3554      0.00000
    326       4.4172      0.00000
    327       4.4828      0.00000
    328       4.5388      0.00000
    329       4.5736      0.00000
    330       4.6447      0.00000
    331       4.7183      0.00000
    332       4.8212      0.00000
    333       5.0069      0.00000

 k-point    11 :       0.4000    0.4000    0.0000
  band No.  band energies     occupation 
      1     -23.3773      2.00000
      2     -21.3620      2.00000
      3     -10.9360      2.00000
      4      -9.4970      2.00000
      5      -9.3000      2.00000
      6      -9.1533      2.00000
      7      -9.0249      2.00000
      8      -8.8254      2.00000
      9      -7.3245      2.00000
     10      -7.2591      2.00000
     11      -7.1167      2.00000
     12      -7.1028      2.00000
     13      -7.0749      2.00000
     14      -6.9511      2.00000
     15      -6.9289      2.00000
     16      -6.8091      2.00000
     17      -6.7727      2.00000
     18      -6.6856      2.00000
     19      -6.6201      2.00000
     20      -6.5893      2.00000
     21      -6.5269      2.00000
     22      -6.5049      2.00000
     23      -6.1076      2.00000
     24      -6.0404      2.00000
     25      -6.0188      2.00000
     26      -5.9467      2.00000
     27      -5.9397      2.00000
     28      -5.9048      2.00000
     29      -5.8994      2.00000
     30      -5.8910      2.00000
     31      -5.8445      2.00000
     32      -5.8328      2.00000
     33      -5.8237      2.00000
     34      -5.7673      2.00000
     35      -5.7629      2.00000
     36      -5.7222      2.00000
     37      -5.6924      2.00000
     38      -5.6896      2.00000
     39      -5.6046      2.00000
     40      -5.5641      2.00000
     41      -5.5550      2.00000
     42      -5.5423      2.00000
     43      -5.5029      2.00000
     44      -5.4710      2.00000
     45      -5.4689      2.00000
     46      -5.4668      2.00000
     47      -5.4548      2.00000
     48      -5.3523      2.00000
     49      -5.3281      2.00000
     50      -5.3227      2.00000
     51      -5.2762      2.00000
     52      -5.2407      2.00000
     53      -5.2210      2.00000
     54      -5.2119      2.00000
     55      -5.2052      2.00000
     56      -5.2000      2.00000
     57      -5.1517      2.00000
     58      -5.1366      2.00000
     59      -5.1277      2.00000
     60      -5.1094      2.00000
     61      -5.0942      2.00000
     62      -5.0501      2.00000
     63      -5.0367      2.00000
     64      -5.0068      2.00000
     65      -5.0002      2.00000
     66      -4.9901      2.00000
     67      -4.9654      2.00000
     68      -4.9613      2.00000
     69      -4.9490      2.00000
     70      -4.9423      2.00000
     71      -4.9370      2.00000
     72      -4.9134      2.00000
     73      -4.8999      2.00000
     74      -4.8907      2.00000
     75      -4.8798      2.00000
     76      -4.8695      2.00000
     77      -4.8599      2.00000
     78      -4.8494      2.00000
     79      -4.8431      2.00000
     80      -4.8349      2.00000
     81      -4.8194      2.00000
     82      -4.8145      2.00000
     83      -4.7808      2.00000
     84      -4.7729      2.00000
     85      -4.7667      2.00000
     86      -4.7570      2.00000
     87      -4.7384      2.00000
     88      -4.7035      2.00000
     89      -4.6907      2.00000
     90      -4.6716      2.00000
     91      -4.6597      2.00000
     92      -4.6529      2.00000
     93      -4.6338      2.00000
     94      -4.6136      2.00000
     95      -4.5948      2.00000
     96      -4.5768      2.00000
     97      -4.5436      2.00000
     98      -4.5324      2.00000
     99      -4.5132      2.00000
    100      -4.4972      2.00000
    101      -4.4892      2.00000
    102      -4.4724      2.00000
    103      -4.4651      2.00000
    104      -4.4506      2.00000
    105      -4.4399      2.00000
    106      -4.4340      2.00000
    107      -4.4269      2.00000
    108      -4.4185      2.00000
    109      -4.4133      2.00000
    110      -4.3972      2.00000
    111      -4.3791      2.00000
    112      -4.3616      2.00000
    113      -4.3507      2.00000
    114      -4.3398      2.00000
    115      -4.3290      2.00000
    116      -4.3257      2.00000
    117      -4.3182      2.00000
    118      -4.2960      2.00000
    119      -4.2748      2.00000
    120      -4.2599      2.00000
    121      -4.2382      2.00000
    122      -4.2260      2.00000
    123      -4.2137      2.00000
    124      -4.2034      2.00000
    125      -4.1806      2.00000
    126      -4.1742      2.00000
    127      -4.1666      2.00000
    128      -4.1558      2.00000
    129      -4.1525      2.00000
    130      -4.1356      2.00000
    131      -4.1212      2.00000
    132      -4.1051      2.00000
    133      -4.1015      2.00000
    134      -4.0795      2.00000
    135      -4.0734      2.00000
    136      -4.0593      2.00000
    137      -4.0471      2.00000
    138      -4.0372      2.00000
    139      -4.0224      2.00000
    140      -4.0063      2.00000
    141      -3.9967      2.00000
    142      -3.9833      2.00000
    143      -3.9670      2.00000
    144      -3.9506      2.00000
    145      -3.9316      2.00000
    146      -3.9172      2.00000
    147      -3.9092      2.00000
    148      -3.8943      2.00000
    149      -3.8791      2.00000
    150      -3.8316      2.00000
    151      -3.8236      2.00000
    152      -3.8156      2.00000
    153      -3.8054      2.00000
    154      -3.7863      2.00000
    155      -3.7729      2.00000
    156      -3.7692      2.00000
    157      -3.7618      2.00000
    158      -3.7564      2.00000
    159      -3.7463      2.00000
    160      -3.7385      2.00000
    161      -3.7338      2.00000
    162      -3.7243      2.00000
    163      -3.7181      2.00000
    164      -3.7154      2.00000
    165      -3.7110      2.00000
    166      -3.7024      2.00000
    167      -3.6946      2.00000
    168      -3.6920      2.00000
    169      -3.6813      2.00000
    170      -3.6474      2.00000
    171      -3.6412      2.00000
    172      -3.6290      2.00000
    173      -3.6167      2.00000
    174      -3.6150      2.00000
    175      -3.6010      2.00000
    176      -3.5880      2.00000
    177      -3.5696      2.00000
    178      -3.5636      2.00000
    179      -3.5538      2.00000
    180      -3.5421      2.00000
    181      -3.5310      2.00000
    182      -3.5228      2.00000
    183      -3.5121      2.00000
    184      -3.5088      2.00000
    185      -3.4964      2.00000
    186      -3.4914      2.00000
    187      -3.4713      2.00000
    188      -3.4619      2.00000
    189      -3.4424      2.00000
    190      -3.4340      2.00000
    191      -3.4269      2.00000
    192      -3.4148      2.00000
    193      -3.4008      2.00000
    194      -3.3752      2.00000
    195      -3.3516      2.00000
    196      -3.3389      2.00000
    197      -3.3209      2.00000
    198      -3.2977      2.00000
    199      -3.2894      2.00000
    200      -3.2773      2.00000
    201      -3.2603      2.00000
    202      -3.2522      2.00000
    203      -3.2451      2.00000
    204      -3.2390      2.00000
    205      -3.2300      2.00000
    206      -3.2230      2.00000
    207      -3.2172      2.00000
    208      -3.2118      2.00000
    209      -3.2004      2.00000
    210      -3.1926      2.00000
    211      -3.1916      2.00000
    212      -3.1853      2.00000
    213      -3.1716      2.00000
    214      -3.1647      2.00000
    215      -3.1570      2.00000
    216      -3.1547      2.00000
    217      -3.1460      2.00000
    218      -3.1403      2.00000
    219      -3.1333      2.00000
    220      -3.1263      2.00000
    221      -3.1252      2.00000
    222      -3.1239      2.00000
    223      -3.1197      2.00000
    224      -3.1182      2.00000
    225      -3.1165      2.00000
    226      -3.1147      2.00000
    227      -3.1104      2.00000
    228      -3.1065      2.00000
    229      -3.0996      2.00000
    230      -3.0965      2.00000
    231      -3.0918      2.00000
    232      -3.0871      2.00000
    233      -3.0832      2.00000
    234      -3.0808      2.00000
    235      -3.0801      2.00000
    236      -3.0669      2.00000
    237      -3.0499      2.00000
    238      -3.0247      2.00000
    239      -3.0216      2.00000
    240      -2.9975      2.00000
    241      -2.9916      2.00000
    242      -2.9872      2.00000
    243      -2.9818      2.00000
    244      -2.9701      2.00000
    245      -2.9648      2.00000
    246      -2.9525      2.00000
    247      -2.9497      2.00000
    248      -2.9459      2.00000
    249      -2.9418      2.00000
    250      -2.9378      2.00000
    251      -2.9325      2.00000
    252      -2.9304      2.00000
    253      -2.9247      2.00000
    254      -2.9210      2.00000
    255      -2.9186      2.00000
    256      -2.9087      2.00000
    257      -2.9082      2.00000
    258      -2.9013      2.00000
    259      -2.8413      2.00000
    260      -2.7599      2.00000
    261      -2.6394      2.00000
    262      -2.6094      2.00000
    263      -2.5584      2.00000
    264      -2.5541      2.00000
    265      -2.4944      2.00000
    266      -2.2223      2.00000
    267      -2.0888      2.00000
    268      -2.0387      2.00000
    269      -1.8635      2.00000
    270      -1.7075      2.00025
    271      -1.6349      2.00743
    272      -1.5806      2.03934
    273      -1.5546      2.06241
    274      -1.5157      2.05516
    275      -1.4307      1.29305
    276      -1.3385      0.04997
    277      -1.2101     -0.01450
    278      -1.1910     -0.00733
    279      -1.1086     -0.00015
    280      -1.0108     -0.00000
    281      -0.7777     -0.00000
    282      -0.0524     -0.00000
    283       0.2927     -0.00000
    284       0.3656     -0.00000
    285       0.4181     -0.00000
    286       0.7279     -0.00000
    287       0.7795     -0.00000
    288       0.9491     -0.00000
    289       0.9752     -0.00000
    290       0.9809     -0.00000
    291       1.0189     -0.00000
    292       1.0796     -0.00000
    293       1.1038     -0.00000
    294       1.1332     -0.00000
    295       1.2397     -0.00000
    296       1.3012     -0.00000
    297       1.3693      0.00000
    298       1.4272      0.00000
    299       1.5457      0.00000
    300       1.5941      0.00000
    301       1.6656      0.00000
    302       1.7020      0.00000
    303       1.9955      0.00000
    304       2.2655      0.00000
    305       2.3777      0.00000
    306       2.5670      0.00000
    307       2.7261      0.00000
    308       2.8816      0.00000
    309       3.3252      0.00000
    310       3.5139      0.00000
    311       3.6206      0.00000
    312       3.7053      0.00000
    313       3.7702      0.00000
    314       3.8216      0.00000
    315       3.9104      0.00000
    316       3.9772      0.00000
    317       4.0343      0.00000
    318       4.0729      0.00000
    319       4.0963      0.00000
    320       4.1547      0.00000
    321       4.1802      0.00000
    322       4.2078      0.00000
    323       4.2817      0.00000
    324       4.3258      0.00000
    325       4.3729      0.00000
    326       4.4484      0.00000
    327       4.4988      0.00000
    328       4.5209      0.00000
    329       4.5862      0.00000
    330       4.6208      0.00000
    331       4.6769      0.00000
    332       4.7451      0.00000
    333       4.7729      0.00000

 k-point    12 :      -0.4000    0.4000    0.0000
  band No.  band energies     occupation 
      1     -23.3773      2.00000
      2     -21.3620      2.00000
      3     -10.9360      2.00000
      4      -9.4971      2.00000
      5      -9.2998      2.00000
      6      -9.1533      2.00000
      7      -9.0251      2.00000
      8      -8.8254      2.00000
      9      -7.3245      2.00000
     10      -7.2591      2.00000
     11      -7.1172      2.00000
     12      -7.1023      2.00000
     13      -7.0750      2.00000
     14      -6.9510      2.00000
     15      -6.9289      2.00000
     16      -6.8091      2.00000
     17      -6.7727      2.00000
     18      -6.6856      2.00000
     19      -6.6201      2.00000
     20      -6.5893      2.00000
     21      -6.5268      2.00000
     22      -6.5049      2.00000
     23      -6.1077      2.00000
     24      -6.0403      2.00000
     25      -6.0189      2.00000
     26      -5.9467      2.00000
     27      -5.9397      2.00000
     28      -5.9048      2.00000
     29      -5.8994      2.00000
     30      -5.8909      2.00000
     31      -5.8445      2.00000
     32      -5.8328      2.00000
     33      -5.8237      2.00000
     34      -5.7673      2.00000
     35      -5.7629      2.00000
     36      -5.7222      2.00000
     37      -5.6924      2.00000
     38      -5.6896      2.00000
     39      -5.6046      2.00000
     40      -5.5640      2.00000
     41      -5.5551      2.00000
     42      -5.5422      2.00000
     43      -5.5029      2.00000
     44      -5.4709      2.00000
     45      -5.4689      2.00000
     46      -5.4669      2.00000
     47      -5.4548      2.00000
     48      -5.3523      2.00000
     49      -5.3281      2.00000
     50      -5.3227      2.00000
     51      -5.2761      2.00000
     52      -5.2406      2.00000
     53      -5.2208      2.00000
     54      -5.2120      2.00000
     55      -5.2053      2.00000
     56      -5.2000      2.00000
     57      -5.1518      2.00000
     58      -5.1366      2.00000
     59      -5.1279      2.00000
     60      -5.1091      2.00000
     61      -5.0941      2.00000
     62      -5.0501      2.00000
     63      -5.0364      2.00000
     64      -5.0076      2.00000
     65      -5.0001      2.00000
     66      -4.9900      2.00000
     67      -4.9655      2.00000
     68      -4.9613      2.00000
     69      -4.9491      2.00000
     70      -4.9423      2.00000
     71      -4.9369      2.00000
     72      -4.9135      2.00000
     73      -4.8997      2.00000
     74      -4.8907      2.00000
     75      -4.8798      2.00000
     76      -4.8694      2.00000
     77      -4.8597      2.00000
     78      -4.8493      2.00000
     79      -4.8431      2.00000
     80      -4.8348      2.00000
     81      -4.8193      2.00000
     82      -4.8144      2.00000
     83      -4.7809      2.00000
     84      -4.7733      2.00000
     85      -4.7666      2.00000
     86      -4.7570      2.00000
     87      -4.7386      2.00000
     88      -4.7029      2.00000
     89      -4.6909      2.00000
     90      -4.6715      2.00000
     91      -4.6596      2.00000
     92      -4.6531      2.00000
     93      -4.6334      2.00000
     94      -4.6139      2.00000
     95      -4.5947      2.00000
     96      -4.5771      2.00000
     97      -4.5436      2.00000
     98      -4.5324      2.00000
     99      -4.5128      2.00000
    100      -4.4972      2.00000
    101      -4.4892      2.00000
    102      -4.4724      2.00000
    103      -4.4651      2.00000
    104      -4.4507      2.00000
    105      -4.4400      2.00000
    106      -4.4341      2.00000
    107      -4.4269      2.00000
    108      -4.4184      2.00000
    109      -4.4134      2.00000
    110      -4.3970      2.00000
    111      -4.3791      2.00000
    112      -4.3618      2.00000
    113      -4.3506      2.00000
    114      -4.3398      2.00000
    115      -4.3290      2.00000
    116      -4.3257      2.00000
    117      -4.3183      2.00000
    118      -4.2959      2.00000
    119      -4.2747      2.00000
    120      -4.2599      2.00000
    121      -4.2383      2.00000
    122      -4.2261      2.00000
    123      -4.2136      2.00000
    124      -4.2034      2.00000
    125      -4.1806      2.00000
    126      -4.1742      2.00000
    127      -4.1665      2.00000
    128      -4.1559      2.00000
    129      -4.1526      2.00000
    130      -4.1354      2.00000
    131      -4.1214      2.00000
    132      -4.1050      2.00000
    133      -4.1015      2.00000
    134      -4.0794      2.00000
    135      -4.0736      2.00000
    136      -4.0588      2.00000
    137      -4.0472      2.00000
    138      -4.0375      2.00000
    139      -4.0224      2.00000
    140      -4.0059      2.00000
    141      -3.9966      2.00000
    142      -3.9836      2.00000
    143      -3.9674      2.00000
    144      -3.9505      2.00000
    145      -3.9315      2.00000
    146      -3.9172      2.00000
    147      -3.9091      2.00000
    148      -3.8943      2.00000
    149      -3.8790      2.00000
    150      -3.8317      2.00000
    151      -3.8237      2.00000
    152      -3.8158      2.00000
    153      -3.8051      2.00000
    154      -3.7863      2.00000
    155      -3.7727      2.00000
    156      -3.7692      2.00000
    157      -3.7618      2.00000
    158      -3.7563      2.00000
    159      -3.7464      2.00000
    160      -3.7385      2.00000
    161      -3.7340      2.00000
    162      -3.7243      2.00000
    163      -3.7181      2.00000
    164      -3.7154      2.00000
    165      -3.7110      2.00000
    166      -3.7025      2.00000
    167      -3.6944      2.00000
    168      -3.6922      2.00000
    169      -3.6811      2.00000
    170      -3.6475      2.00000
    171      -3.6414      2.00000
    172      -3.6289      2.00000
    173      -3.6166      2.00000
    174      -3.6151      2.00000
    175      -3.6010      2.00000
    176      -3.5879      2.00000
    177      -3.5696      2.00000
    178      -3.5636      2.00000
    179      -3.5538      2.00000
    180      -3.5419      2.00000
    181      -3.5310      2.00000
    182      -3.5228      2.00000
    183      -3.5121      2.00000
    184      -3.5090      2.00000
    185      -3.4965      2.00000
    186      -3.4912      2.00000
    187      -3.4715      2.00000
    188      -3.4616      2.00000
    189      -3.4425      2.00000
    190      -3.4340      2.00000
    191      -3.4268      2.00000
    192      -3.4147      2.00000
    193      -3.4009      2.00000
    194      -3.3752      2.00000
    195      -3.3516      2.00000
    196      -3.3389      2.00000
    197      -3.3209      2.00000
    198      -3.2974      2.00000
    199      -3.2898      2.00000
    200      -3.2771      2.00000
    201      -3.2604      2.00000
    202      -3.2522      2.00000
    203      -3.2452      2.00000
    204      -3.2390      2.00000
    205      -3.2301      2.00000
    206      -3.2229      2.00000
    207      -3.2171      2.00000
    208      -3.2118      2.00000
    209      -3.2006      2.00000
    210      -3.1926      2.00000
    211      -3.1916      2.00000
    212      -3.1852      2.00000
    213      -3.1716      2.00000
    214      -3.1646      2.00000
    215      -3.1570      2.00000
    216      -3.1547      2.00000
    217      -3.1460      2.00000
    218      -3.1403      2.00000
    219      -3.1334      2.00000
    220      -3.1263      2.00000
    221      -3.1252      2.00000
    222      -3.1239      2.00000
    223      -3.1197      2.00000
    224      -3.1181      2.00000
    225      -3.1165      2.00000
    226      -3.1147      2.00000
    227      -3.1105      2.00000
    228      -3.1064      2.00000
    229      -3.0996      2.00000
    230      -3.0966      2.00000
    231      -3.0919      2.00000
    232      -3.0870      2.00000
    233      -3.0832      2.00000
    234      -3.0808      2.00000
    235      -3.0801      2.00000
    236      -3.0669      2.00000
    237      -3.0500      2.00000
    238      -3.0245      2.00000
    239      -3.0217      2.00000
    240      -2.9977      2.00000
    241      -2.9916      2.00000
    242      -2.9873      2.00000
    243      -2.9817      2.00000
    244      -2.9701      2.00000
    245      -2.9648      2.00000
    246      -2.9525      2.00000
    247      -2.9497      2.00000
    248      -2.9459      2.00000
    249      -2.9418      2.00000
    250      -2.9377      2.00000
    251      -2.9325      2.00000
    252      -2.9304      2.00000
    253      -2.9247      2.00000
    254      -2.9211      2.00000
    255      -2.9186      2.00000
    256      -2.9087      2.00000
    257      -2.9083      2.00000
    258      -2.9011      2.00000
    259      -2.8413      2.00000
    260      -2.7602      2.00000
    261      -2.6391      2.00000
    262      -2.6090      2.00000
    263      -2.5586      2.00000
    264      -2.5534      2.00000
    265      -2.4951      2.00000
    266      -2.2225      2.00000
    267      -2.0890      2.00000
    268      -2.0392      2.00000
    269      -1.8635      2.00000
    270      -1.7073      2.00026
    271      -1.6347      2.00748
    272      -1.5807      2.03921
    273      -1.5547      2.06239
    274      -1.5157      2.05522
    275      -1.4305      1.28939
    276      -1.3374      0.04354
    277      -1.2102     -0.01452
    278      -1.1911     -0.00736
    279      -1.1086     -0.00015
    280      -1.0109     -0.00000
    281      -0.7784     -0.00000
    282      -0.0524     -0.00000
    283       0.2924     -0.00000
    284       0.3657     -0.00000
    285       0.4178     -0.00000
    286       0.7275     -0.00000
    287       0.7804     -0.00000
    288       0.9496     -0.00000
    289       0.9749     -0.00000
    290       0.9811     -0.00000
    291       1.0189     -0.00000
    292       1.0798     -0.00000
    293       1.1037     -0.00000
    294       1.1335     -0.00000
    295       1.2401     -0.00000
    296       1.3001     -0.00000
    297       1.3697      0.00000
    298       1.4272      0.00000
    299       1.5468      0.00000
    300       1.5940      0.00000
    301       1.6647      0.00000
    302       1.7017      0.00000
    303       1.9955      0.00000
    304       2.2651      0.00000
    305       2.3778      0.00000
    306       2.5679      0.00000
    307       2.7235      0.00000
    308       2.8834      0.00000
    309       3.3255      0.00000
    310       3.5138      0.00000
    311       3.6207      0.00000
    312       3.7048      0.00000
    313       3.7702      0.00000
    314       3.8214      0.00000
    315       3.9106      0.00000
    316       3.9776      0.00000
    317       4.0343      0.00000
    318       4.0727      0.00000
    319       4.0967      0.00000
    320       4.1547      0.00000
    321       4.1799      0.00000
    322       4.2082      0.00000
    323       4.2818      0.00000
    324       4.3262      0.00000
    325       4.3731      0.00000
    326       4.4500      0.00000
    327       4.4997      0.00000
    328       4.5315      0.00000
    329       4.5925      0.00000
    330       4.6370      0.00000
    331       4.6827      0.00000
    332       4.7349      0.00000
    333       4.8087      0.00000

 k-point    13 :      -0.2000    0.4000    0.0000
  band No.  band energies     occupation 
      1     -23.3773      2.00000
      2     -21.3620      2.00000
      3     -10.9360      2.00000
      4      -9.6262      2.00000
      5      -9.3562      2.00000
      6      -9.1475      2.00000
      7      -8.7794      2.00000
      8      -8.5056      2.00000
      9      -7.8566      2.00000
     10      -7.5990      2.00000
     11      -7.2650      2.00000
     12      -7.2116      2.00000
     13      -7.0982      2.00000
     14      -7.0291      2.00000
     15      -6.7918      2.00000
     16      -6.7437      2.00000
     17      -6.6969      2.00000
     18      -6.5822      2.00000
     19      -6.4139      2.00000
     20      -6.3766      2.00000
     21      -6.3476      2.00000
     22      -6.3017      2.00000
     23      -6.2023      2.00000
     24      -6.1400      2.00000
     25      -6.1283      2.00000
     26      -5.9872      2.00000
     27      -5.9730      2.00000
     28      -5.9357      2.00000
     29      -5.8967      2.00000
     30      -5.8521      2.00000
     31      -5.8360      2.00000
     32      -5.7986      2.00000
     33      -5.7956      2.00000
     34      -5.7361      2.00000
     35      -5.7002      2.00000
     36      -5.6764      2.00000
     37      -5.6316      2.00000
     38      -5.6160      2.00000
     39      -5.6006      2.00000
     40      -5.5842      2.00000
     41      -5.5467      2.00000
     42      -5.5420      2.00000
     43      -5.5367      2.00000
     44      -5.4903      2.00000
     45      -5.4549      2.00000
     46      -5.4520      2.00000
     47      -5.4381      2.00000
     48      -5.4123      2.00000
     49      -5.3547      2.00000
     50      -5.3071      2.00000
     51      -5.3032      2.00000
     52      -5.2682      2.00000
     53      -5.2628      2.00000
     54      -5.2569      2.00000
     55      -5.2513      2.00000
     56      -5.2276      2.00000
     57      -5.2147      2.00000
     58      -5.1987      2.00000
     59      -5.1620      2.00000
     60      -5.0778      2.00000
     61      -5.0583      2.00000
     62      -5.0542      2.00000
     63      -5.0368      2.00000
     64      -5.0340      2.00000
     65      -5.0302      2.00000
     66      -5.0135      2.00000
     67      -5.0054      2.00000
     68      -5.0007      2.00000
     69      -4.9941      2.00000
     70      -4.9456      2.00000
     71      -4.9217      2.00000
     72      -4.9166      2.00000
     73      -4.9121      2.00000
     74      -4.9074      2.00000
     75      -4.8904      2.00000
     76      -4.8619      2.00000
     77      -4.8296      2.00000
     78      -4.8146      2.00000
     79      -4.7803      2.00000
     80      -4.7595      2.00000
     81      -4.7508      2.00000
     82      -4.7483      2.00000
     83      -4.7376      2.00000
     84      -4.7297      2.00000
     85      -4.7226      2.00000
     86      -4.6895      2.00000
     87      -4.6722      2.00000
     88      -4.6692      2.00000
     89      -4.6652      2.00000
     90      -4.6495      2.00000
     91      -4.6411      2.00000
     92      -4.6302      2.00000
     93      -4.6141      2.00000
     94      -4.6057      2.00000
     95      -4.5965      2.00000
     96      -4.5740      2.00000
     97      -4.5634      2.00000
     98      -4.5603      2.00000
     99      -4.5512      2.00000
    100      -4.5466      2.00000
    101      -4.5387      2.00000
    102      -4.5157      2.00000
    103      -4.4989      2.00000
    104      -4.4844      2.00000
    105      -4.4752      2.00000
    106      -4.4532      2.00000
    107      -4.4333      2.00000
    108      -4.4253      2.00000
    109      -4.4154      2.00000
    110      -4.3997      2.00000
    111      -4.3639      2.00000
    112      -4.3091      2.00000
    113      -4.3068      2.00000
    114      -4.2892      2.00000
    115      -4.2734      2.00000
    116      -4.2672      2.00000
    117      -4.2600      2.00000
    118      -4.2569      2.00000
    119      -4.2512      2.00000
    120      -4.2484      2.00000
    121      -4.2388      2.00000
    122      -4.2306      2.00000
    123      -4.2228      2.00000
    124      -4.2145      2.00000
    125      -4.1977      2.00000
    126      -4.1849      2.00000
    127      -4.1776      2.00000
    128      -4.1561      2.00000
    129      -4.1480      2.00000
    130      -4.1468      2.00000
    131      -4.1373      2.00000
    132      -4.1294      2.00000
    133      -4.1257      2.00000
    134      -4.1223      2.00000
    135      -4.1207      2.00000
    136      -4.0933      2.00000
    137      -4.0840      2.00000
    138      -4.0578      2.00000
    139      -4.0363      2.00000
    140      -4.0239      2.00000
    141      -4.0141      2.00000
    142      -3.9918      2.00000
    143      -3.9868      2.00000
    144      -3.9829      2.00000
    145      -3.9781      2.00000
    146      -3.9689      2.00000
    147      -3.9439      2.00000
    148      -3.9022      2.00000
    149      -3.8879      2.00000
    150      -3.8712      2.00000
    151      -3.8540      2.00000
    152      -3.8460      2.00000
    153      -3.8422      2.00000
    154      -3.8212      2.00000
    155      -3.8038      2.00000
    156      -3.7875      2.00000
    157      -3.7835      2.00000
    158      -3.7760      2.00000
    159      -3.7553      2.00000
    160      -3.7418      2.00000
    161      -3.7354      2.00000
    162      -3.7277      2.00000
    163      -3.7121      2.00000
    164      -3.7050      2.00000
    165      -3.6906      2.00000
    166      -3.6828      2.00000
    167      -3.6702      2.00000
    168      -3.6637      2.00000
    169      -3.6584      2.00000
    170      -3.6493      2.00000
    171      -3.6231      2.00000
    172      -3.6179      2.00000
    173      -3.5987      2.00000
    174      -3.5846      2.00000
    175      -3.5614      2.00000
    176      -3.5590      2.00000
    177      -3.5549      2.00000
    178      -3.5388      2.00000
    179      -3.5338      2.00000
    180      -3.5295      2.00000
    181      -3.5239      2.00000
    182      -3.5198      2.00000
    183      -3.5157      2.00000
    184      -3.5076      2.00000
    185      -3.4948      2.00000
    186      -3.4819      2.00000
    187      -3.4667      2.00000
    188      -3.4548      2.00000
    189      -3.4445      2.00000
    190      -3.4410      2.00000
    191      -3.4124      2.00000
    192      -3.4004      2.00000
    193      -3.3785      2.00000
    194      -3.3620      2.00000
    195      -3.3512      2.00000
    196      -3.3264      2.00000
    197      -3.3122      2.00000
    198      -3.2999      2.00000
    199      -3.2930      2.00000
    200      -3.2745      2.00000
    201      -3.2712      2.00000
    202      -3.2573      2.00000
    203      -3.2559      2.00000
    204      -3.2504      2.00000
    205      -3.2476      2.00000
    206      -3.2388      2.00000
    207      -3.2319      2.00000
    208      -3.2286      2.00000
    209      -3.2114      2.00000
    210      -3.1881      2.00000
    211      -3.1787      2.00000
    212      -3.1734      2.00000
    213      -3.1677      2.00000
    214      -3.1645      2.00000
    215      -3.1559      2.00000
    216      -3.1552      2.00000
    217      -3.1500      2.00000
    218      -3.1410      2.00000
    219      -3.1389      2.00000
    220      -3.1354      2.00000
    221      -3.1274      2.00000
    222      -3.1177      2.00000
    223      -3.1100      2.00000
    224      -3.1057      2.00000
    225      -3.1000      2.00000
    226      -3.0937      2.00000
    227      -3.0866      2.00000
    228      -3.0846      2.00000
    229      -3.0815      2.00000
    230      -3.0773      2.00000
    231      -3.0747      2.00000
    232      -3.0694      2.00000
    233      -3.0652      2.00000
    234      -3.0634      2.00000
    235      -3.0595      2.00000
    236      -3.0470      2.00000
    237      -3.0400      2.00000
    238      -3.0271      2.00000
    239      -3.0213      2.00000
    240      -3.0176      2.00000
    241      -3.0041      2.00000
    242      -2.9943      2.00000
    243      -2.9912      2.00000
    244      -2.9739      2.00000
    245      -2.9711      2.00000
    246      -2.9655      2.00000
    247      -2.9610      2.00000
    248      -2.9553      2.00000
    249      -2.9515      2.00000
    250      -2.9498      2.00000
    251      -2.9363      2.00000
    252      -2.9256      2.00000
    253      -2.9207      2.00000
    254      -2.9112      2.00000
    255      -2.8996      2.00000
    256      -2.8948      2.00000
    257      -2.8781      2.00000
    258      -2.8688      2.00000
    259      -2.8637      2.00000
    260      -2.7017      2.00000
    261      -2.6582      2.00000
    262      -2.5689      2.00000
    263      -2.5486      2.00000
    264      -2.5378      2.00000
    265      -2.5232      2.00000
    266      -2.4000      2.00000
    267      -2.3239      2.00000
    268      -2.2739      2.00000
    269      -2.1165      2.00000
    270      -1.9449      2.00000
    271      -1.8306      2.00000
    272      -1.6725      2.00150
    273      -1.4503      1.58322
    274      -1.3663      0.29519
    275      -1.0102     -0.00000
    276      -0.9986     -0.00000
    277      -0.8010     -0.00000
    278      -0.7889     -0.00000
    279      -0.7642     -0.00000
    280      -0.6121     -0.00000
    281      -0.6017     -0.00000
    282      -0.3466     -0.00000
    283      -0.3211     -0.00000
    284      -0.1916     -0.00000
    285      -0.0260     -0.00000
    286       0.2937     -0.00000
    287       0.4420     -0.00000
    288       0.5580     -0.00000
    289       0.9495     -0.00000
    290       1.0058     -0.00000
    291       1.0376     -0.00000
    292       1.2003     -0.00000
    293       1.2325     -0.00000
    294       1.3389      0.00000
    295       1.4017      0.00000
    296       1.4750      0.00000
    297       1.5172      0.00000
    298       1.6381      0.00000
    299       1.6807      0.00000
    300       1.7500      0.00000
    301       1.8790      0.00000
    302       1.9132      0.00000
    303       1.9989      0.00000
    304       2.2208      0.00000
    305       2.2915      0.00000
    306       2.4017      0.00000
    307       2.6587      0.00000
    308       2.7138      0.00000
    309       3.1031      0.00000
    310       3.2429      0.00000
    311       3.5342      0.00000
    312       3.6655      0.00000
    313       3.7443      0.00000
    314       3.7931      0.00000
    315       3.8379      0.00000
    316       3.9435      0.00000
    317       3.9772      0.00000
    318       4.0380      0.00000
    319       4.0687      0.00000
    320       4.0985      0.00000
    321       4.2463      0.00000
    322       4.2696      0.00000
    323       4.2915      0.00000
    324       4.3106      0.00000
    325       4.3563      0.00000
    326       4.4181      0.00000
    327       4.4819      0.00000
    328       4.5373      0.00000
    329       4.5731      0.00000
    330       4.6459      0.00000
    331       4.7190      0.00000
    332       4.8242      0.00000
    333       5.0508      0.00000


--------------------------------------------------------------------------------------------------------


 soft charge-density along one line, spin component           1
         0         1         2         3         4         5         6         7         8         9
 total charge-density along one line
 
 pseudopotential strength for first ion, spin component:           1
 10.209  13.576  -0.003   0.001   0.000   0.011  -0.007  -0.000
 13.576  18.053  -0.004   0.002   0.000   0.014  -0.009  -0.000
 -0.003  -0.004  -4.356  -0.008  -0.000   8.527   0.013   0.000
  0.001   0.002  -0.008  -4.364  -0.000   0.013   8.539   0.001
  0.000   0.000  -0.000  -0.000  -4.349   0.000   0.001   8.518
  0.011   0.014   8.527   0.013   0.000 -18.831  -0.022  -0.001
 -0.007  -0.009   0.013   8.539   0.001  -0.022 -18.847  -0.001
 -0.000  -0.000   0.000   0.001   8.518  -0.001  -0.001 -18.820
 total augmentation occupancy for first ion, spin component:           1
  9.252  -4.502  -0.325   0.667   0.017  -0.076   0.133   0.003
 -4.502   2.384   0.249  -0.426  -0.011   0.049  -0.081  -0.002
 -0.325   0.249   1.674   0.192   0.006   0.169   0.043   0.001
  0.667  -0.426   0.192   1.935   0.022   0.043   0.208   0.004
  0.017  -0.011   0.006   0.022   1.119   0.001   0.004   0.074
 -0.076   0.049   0.169   0.043   0.001   0.020   0.008   0.000
  0.133  -0.081   0.043   0.208   0.004   0.008   0.027   0.001
  0.003  -0.002   0.001   0.004   0.074   0.000   0.001   0.005


------------------------ aborting loop because EDIFF is reached ----------------------------------------


    CHARGE:  cpu time    0.3953: real time    0.3954
    FORLOC:  cpu time    0.0142: real time    0.0142
    FORNL :  cpu time    2.4849: real time    2.4857
    STRESS:  cpu time    7.4737: real time    7.4817
    FORCOR:  cpu time    0.0733: real time    0.0735
    FORHAR:  cpu time    0.0277: real time    0.0278
    MIXING:  cpu time    0.0037: real time    0.0037
    OFIELD:  cpu time    0.0001: real time    0.0001

  Hirshfeld charges:
            ion         q(e)     
   ------------------------------
      1     C           0.118
      2     O          -0.244
      3     O          -0.245
      4     H          -0.036
      5     Cu          0.021
      6     Cu          0.025
      7     Cu          0.036
      8     Cu          0.030
      9     Cu          0.021
     10     Cu          0.024
     11     Cu          0.035
     12     Cu          0.029
     13     Cu          0.036
     14     Cu          0.048
     15     Cu          0.091
     16     Cu          0.059
     17     Cu         -0.011
     18     Cu         -0.010
     19     Cu         -0.010
     20     Cu         -0.011
     21     Cu         -0.010
     22     Cu         -0.008
     23     Cu         -0.006
     24     Cu         -0.009
     25     Cu         -0.009
     26     Cu         -0.008
     27     Cu         -0.006
     28     Cu         -0.009
     29     Cu         -0.012
     30     Cu         -0.011
     31     Cu         -0.010
     32     Cu         -0.010
     33     Cu         -0.012
     34     Cu         -0.011
     35     Cu         -0.010
     36     Cu         -0.010
     37     Cu         -0.010
     38     Cu         -0.011
     39     Cu         -0.014
     40     Cu         -0.012
     41     Cu          0.010
     42     Cu          0.014
     43     Cu          0.015
     44     Cu          0.012
     45     Cu          0.018
     46     Cu          0.017
     47     Cu          0.018
     48     Cu          0.018
     49     Cu          0.018
     50     Cu          0.017
     51     Cu          0.018
     52     Cu          0.018

  Atomic reference data used in the T-S method for vdW correction:
            C6at              R0at           ALPHAat      REFSTATE
            (au)              (au)            (au)                
   ---------------------------------------------------------------
   C          46.600          3.590         12.000         0
   O          15.600          3.194          5.400         0
   H           6.500          3.099          4.500         0
   Cu        253.000          3.761         42.000         0

  Tkatchenko/Scheffler method for vdW energy calculation
  ---------------------------------------------------------------------------------------------

  Parameters of vdW forcefield:
            C6ts              R0ts           ALPHAts        RELVOL
            (au)              (au)            (au)                
   ---------------------------------------------------------------
   C          37.390          3.461         10.749          0.896
   O          15.244          3.181          5.338          0.989
   O          14.855          3.168          5.270          0.976
   H           4.818          2.948          3.874          0.861
   Cu        267.200          3.795         43.162          1.028
   Cu        266.045          3.792         43.069          1.025
   Cu        262.564          3.784         42.786          1.019
   Cu        263.685          3.787         42.878          1.021
   Cu        267.328          3.795         43.173          1.028
   Cu        266.088          3.792         43.073          1.026
   Cu        262.651          3.784         42.793          1.019
   Cu        263.838          3.787         42.890          1.021
   Cu        262.311          3.783         42.766          1.018
   Cu        262.022          3.783         42.742          1.018
   Cu        263.953          3.787         42.899          1.021
   Cu        263.190          3.785         42.837          1.020
   Cu        291.864          3.851         45.111          1.074
   Cu        291.015          3.849         45.045          1.072
   Cu        290.616          3.848         45.014          1.072
   Cu        291.520          3.850         45.084          1.073
   Cu        290.073          3.847         44.972          1.071
   Cu        288.874          3.845         44.879          1.069
   Cu        288.239          3.843         44.830          1.067
   Cu        289.523          3.846         44.929          1.070
   Cu        290.030          3.847         44.969          1.071
   Cu        288.807          3.844         44.874          1.068
   Cu        288.147          3.843         44.822          1.067
   Cu        289.439          3.846         44.923          1.070
   Cu        292.170          3.852         45.134          1.075
   Cu        291.947          3.851         45.117          1.074
   Cu        291.437          3.850         45.077          1.073
   Cu        291.556          3.851         45.087          1.073
   Cu        292.196          3.852         45.136          1.075
   Cu        291.960          3.851         45.118          1.074
   Cu        291.438          3.850         45.078          1.073
   Cu        291.572          3.851         45.088          1.074
   Cu        291.295          3.850         45.067          1.073
   Cu        291.301          3.850         45.067          1.073
   Cu        292.626          3.853         45.169          1.075
   Cu        291.879          3.851         45.112          1.074
   Cu        272.972          3.808         43.626          1.039
   Cu        271.236          3.804         43.487          1.035
   Cu        270.665          3.803         43.441          1.034
   Cu        272.177          3.807         43.563          1.037
   Cu        269.862          3.801         43.377          1.033
   Cu        269.202          3.800         43.324          1.032
   Cu        268.846          3.799         43.295          1.031
   Cu        269.491          3.800         43.347          1.032
   Cu        269.803          3.801         43.372          1.033
   Cu        269.228          3.800         43.326          1.032
   Cu        268.881          3.799         43.298          1.031
   Cu        269.399          3.800         43.340          1.032

  IVDW =   2
  VDW_RADIUS =    50.000 A
  VDW_IDAMPF =  0
  VDW_S6 =     1.000
  VDW_SR =     0.940
  VDW_D =    20.000
  LVDW_ONECELL = F F F
  LVDW_SAMETYPE T T T T
  LVDW_EWALD = F

  Number of pair interactions contributing to vdW energy:  344159
  Edisp (eV):  -15.16191
    FORVDW:  cpu time    7.5174: real time    7.5364

  FORCE on cell =-STRESS in cart. coord.  units (eV):
  Direction    XX          YY          ZZ          XY          YZ          ZX
  --------------------------------------------------------------------------------------
  Alpha Z   832.74572   832.74572   832.74572
  Ewald  205010.05184207911.25725************     7.47929   260.40242    22.07565
  Hartree222473.07277224333.94520************     4.24938   146.28678    12.81740
  E(xc)   -3162.02957 -3158.36619 -3166.42517     0.01293     0.40242     0.05057
  Local  ************************445668.64717   -11.24624  -389.69350   -33.97644
  n-local -1100.74693 -1086.75086 -1121.14250    -0.00829     0.33469    -0.11914
  augment  4545.50763  4528.51886  4570.90875    -0.02835    -1.19514    -0.04870
  Kinetic  4656.46383  4621.85069  4662.19855    -0.45621   -16.21981    -0.78524
  Fock        0.00000     0.00000     0.00000     0.00000     0.00000     0.00000
  vdW       -20.16430   -25.46225    -7.39721     0.00007    -0.00504     0.00111
  -------------------------------------------------------------------------------------
  Total     -23.41411   -20.51493    -4.77636     0.00259     0.31282     0.01521
  in kB     -17.57982   -15.40306    -3.58619     0.00194     0.23487     0.01142
  external pressure =      -12.19 kB  Pullay stress =        0.00 kB


 VOLUME and BASIS-vectors are now :
 -----------------------------------------------------------------------------
  energy-cutoff  :      400.00
  volume of cell :     2133.90
      direct lattice vectors                 reciprocal lattice vectors
    10.638000000  0.000000000  0.000000000     0.094002632  0.000000000  0.000000000
     0.000000000 10.029602584  0.000000000     0.000000000  0.099704848  0.000000000
     0.000000000  0.000000000 20.000000000     0.000000000  0.000000000  0.050000000

  length of vectors
    10.638000000 10.029602584 20.000000000     0.094002632  0.099704848  0.050000000


 FORCES acting on ions
    electron-ion (+dipol)            ewald-force                    non-local-force                 convergence-correction
 -----------------------------------------------------------------------------------------------
   0.186E+01 -.983E+02 -.899E+03   -.190E+01 0.102E+03 0.897E+03   0.497E-01 -.327E+01 0.204E+01   -.203E-07 0.547E-05 0.103E-04
   -.757E+01 -.928E+02 -.146E+04   0.900E+01 0.105E+03 0.151E+04   -.143E+01 -.126E+02 -.531E+02   -.159E-07 0.443E-05 0.228E-04
   0.233E+01 0.208E+03 -.155E+04   -.275E+01 -.249E+03 0.155E+04   0.418E+00 0.402E+02 0.544E+01   -.132E-06 -.831E-05 0.943E-05
   0.590E+00 -.525E+02 -.248E+03   -.641E+00 0.558E+02 0.247E+03   0.486E-01 -.325E+01 0.181E+01   -.188E-07 0.729E-06 0.188E-05
   -.219E+02 -.154E+02 -.246E+04   0.220E+02 0.154E+02 0.245E+04   -.150E+00 0.208E-01 0.508E+01   0.543E-05 -.281E-05 0.149E-05
   -.267E+02 0.188E+02 -.245E+04   0.268E+02 -.188E+02 0.244E+04   -.664E-01 -.170E-01 0.517E+01   0.403E-05 0.208E-05 0.197E-05
   -.609E+02 0.183E+02 -.241E+04   0.610E+02 -.183E+02 0.241E+04   -.123E+00 -.645E-03 0.553E+01   0.768E-05 0.274E-05 0.129E-04
   -.528E+02 -.216E+02 -.242E+04   0.528E+02 0.216E+02 0.242E+04   0.108E-01 -.276E-02 0.530E+01   0.988E-05 -.201E-05 0.120E-04
   0.214E+02 -.149E+02 -.246E+04   -.216E+02 0.149E+02 0.245E+04   0.149E+00 0.198E-01 0.507E+01   -.574E-05 -.289E-05 0.141E-05
   0.264E+02 0.183E+02 -.245E+04   -.264E+02 -.183E+02 0.244E+04   0.637E-01 -.176E-01 0.516E+01   -.438E-05 0.193E-05 0.187E-05
   0.593E+02 0.175E+02 -.242E+04   -.594E+02 -.175E+02 0.241E+04   0.108E+00 0.960E-03 0.552E+01   -.783E-05 0.306E-05 0.129E-04
   0.512E+02 -.208E+02 -.242E+04   -.512E+02 0.208E+02 0.242E+04   -.192E-01 -.360E-02 0.529E+01   -.977E-05 -.199E-05 0.121E-04
   0.336E+00 -.423E+02 -.241E+04   -.340E+00 0.427E+02 0.240E+04   0.367E-02 -.415E+00 0.550E+01   0.283E-06 0.519E-05 0.100E-04
   0.373E+00 0.616E+02 -.238E+04   -.379E+00 -.624E+02 0.237E+04   0.645E-02 0.812E+00 0.592E+01   0.273E-06 0.608E-05 0.728E-05
   0.405E+01 0.940E+02 -.217E+04   -.403E+01 -.934E+02 0.216E+04   -.159E-01 -.567E+00 0.152E+01   0.898E-07 -.574E-05 -.496E-05
   0.253E+01 -.976E+02 -.224E+04   -.255E+01 0.994E+02 0.224E+04   0.189E-01 -.178E+01 0.541E+01   0.166E-07 -.844E-05 0.249E-04
   -.296E+00 -.202E+00 -.950E+03   0.296E+00 0.219E+00 0.952E+03   -.685E-03 -.165E-01 -.162E+01   -.221E-06 -.344E-06 0.577E-05
   -.487E+00 0.976E+01 -.940E+03   0.492E+00 -.984E+01 0.942E+03   -.495E-02 0.781E-01 -.163E+01   -.362E-06 0.264E-05 0.407E-05
   -.682E+00 -.699E+00 -.932E+03   0.689E+00 0.755E+00 0.934E+03   -.692E-02 -.539E-01 -.166E+01   -.281E-06 -.457E-06 0.703E-05
   -.454E+00 -.902E+01 -.941E+03   0.459E+00 0.902E+01 0.943E+03   -.461E-02 0.468E-03 -.163E+01   -.254E-06 -.181E-05 0.712E-05
   0.169E+02 0.364E+01 -.925E+03   -.170E+02 -.367E+01 0.927E+03   0.121E+00 0.255E-01 -.182E+01   -.621E-05 0.155E-05 0.424E-05
   0.348E+02 0.317E+02 -.888E+03   -.346E+02 -.315E+02 0.889E+03   -.215E+00 -.209E+00 -.186E+01   0.230E-05 0.360E-05 0.503E-05
   0.440E+02 -.608E+01 -.853E+03   -.439E+02 0.609E+01 0.855E+03   -.107E+00 -.473E-02 -.164E+01   0.177E-05 -.611E-05 0.744E-05
   0.268E+02 -.294E+02 -.899E+03   -.268E+02 0.293E+02 0.901E+03   -.399E-01 0.113E+00 -.188E+01   -.758E-05 0.725E-06 0.657E-05
   -.164E+02 0.368E+01 -.925E+03   0.166E+02 -.370E+01 0.927E+03   -.117E+00 0.252E-01 -.182E+01   0.626E-05 0.174E-05 0.439E-05
   -.341E+02 0.322E+02 -.886E+03   0.339E+02 -.320E+02 0.888E+03   0.198E+00 -.194E+00 -.184E+01   -.201E-05 0.333E-05 0.521E-05
   -.431E+02 -.603E+01 -.851E+03   0.430E+02 0.604E+01 0.852E+03   0.864E-01 -.155E-01 -.161E+01   -.147E-05 -.627E-05 0.770E-05
   -.262E+02 -.299E+02 -.899E+03   0.261E+02 0.298E+02 0.900E+03   0.361E-01 0.112E+00 -.187E+01   0.778E-05 0.107E-05 0.664E-05
   -.668E+01 -.408E+01 0.108E+04   0.675E+01 0.411E+01 -.108E+04   -.699E-01 -.328E-01 0.164E+01   0.771E-05 0.868E-06 -.211E-05
   -.675E+01 0.357E+01 0.108E+04   0.682E+01 -.363E+01 -.108E+04   -.751E-01 0.679E-01 0.173E+01   0.768E-05 0.145E-05 -.274E-05
   -.110E+02 0.471E+01 0.108E+04   0.110E+02 -.475E+01 -.108E+04   -.244E-01 0.414E-01 0.190E+01   0.140E-04 -.168E-05 -.531E-05
   -.100E+02 -.418E+01 0.108E+04   0.101E+02 0.425E+01 -.109E+04   -.690E-01 -.812E-01 0.186E+01   0.141E-04 -.671E-06 -.395E-05
   0.676E+01 -.398E+01 0.108E+04   -.683E+01 0.401E+01 -.108E+04   0.673E-01 -.313E-01 0.163E+01   -.782E-05 0.981E-06 -.258E-05
   0.684E+01 0.339E+01 0.108E+04   -.691E+01 -.345E+01 -.108E+04   0.728E-01 0.653E-01 0.172E+01   -.784E-05 0.102E-05 -.322E-05
   0.109E+02 0.455E+01 0.108E+04   -.109E+02 -.459E+01 -.108E+04   0.285E-01 0.427E-01 0.189E+01   -.138E-04 -.139E-05 -.558E-05
   0.980E+01 -.396E+01 0.108E+04   -.987E+01 0.403E+01 -.109E+04   0.676E-01 -.818E-01 0.185E+01   -.140E-04 -.572E-06 -.438E-05
   -.145E+00 -.724E+01 0.108E+04   0.147E+00 0.729E+01 -.108E+04   -.221E-02 -.546E-01 0.190E+01   0.125E-06 0.326E-05 -.335E-08
   -.656E-01 0.989E+01 0.109E+04   0.674E-01 -.996E+01 -.109E+04   -.243E-02 0.787E-01 0.203E+01   0.246E-06 0.779E-05 0.683E-06
   0.797E-01 0.635E+01 0.104E+04   -.784E-01 -.635E+01 -.104E+04   -.208E-02 0.260E-02 0.654E+00   -.741E-07 -.370E-05 0.267E-05
   0.894E-01 -.927E+01 0.108E+04   -.878E-01 0.923E+01 -.109E+04   -.220E-02 0.429E-01 0.153E+01   -.131E-07 -.709E-05 0.176E-05
   -.126E+00 -.875E+00 0.256E+04   0.130E+00 0.876E+00 -.256E+04   -.471E-02 -.315E-02 -.484E+01   0.260E-06 0.353E-05 -.120E-04
   -.205E+00 0.138E+01 0.256E+04   0.201E+00 -.143E+01 -.256E+04   0.403E-02 0.399E-01 -.510E+01   -.155E-07 0.345E-05 -.203E-04
   -.204E+00 0.122E+01 0.257E+04   0.204E+00 -.124E+01 -.256E+04   -.218E-03 0.687E-02 -.511E+01   0.245E-07 -.314E-05 -.244E-04
   -.124E+00 -.150E+01 0.256E+04   0.125E+00 0.156E+01 -.256E+04   -.225E-02 -.515E-01 -.494E+01   0.254E-06 -.391E-05 -.181E-04
   0.270E+00 -.281E+00 0.257E+04   -.433E+00 0.229E+00 -.256E+04   0.152E+00 0.444E-01 -.533E+01   -.814E-05 -.358E-06 -.352E-05
   -.369E+01 -.157E+01 0.257E+04   0.367E+01 0.160E+01 -.257E+04   0.702E-01 0.677E-02 -.534E+01   -.285E-05 0.539E-05 -.516E-05
   -.583E+01 0.328E+01 0.258E+04   0.587E+01 -.330E+01 -.257E+04   0.499E-01 -.167E-01 -.537E+01   -.415E-05 -.417E-05 -.142E-04
   -.109E+01 -.114E+01 0.257E+04   0.107E+01 0.116E+01 -.257E+04   0.343E-01 -.378E-01 -.536E+01   -.937E-05 -.954E-06 -.137E-04
   -.141E+00 -.241E+00 0.257E+04   0.305E+00 0.191E+00 -.256E+04   -.152E+00 0.419E-01 -.533E+01   0.788E-05 -.217E-06 -.287E-05
   0.387E+01 -.150E+01 0.257E+04   -.386E+01 0.153E+01 -.257E+04   -.681E-01 0.915E-02 -.534E+01   0.288E-05 0.520E-05 -.426E-05
   0.606E+01 0.329E+01 0.258E+04   -.610E+01 -.330E+01 -.257E+04   -.471E-01 -.183E-01 -.537E+01   0.403E-05 -.400E-05 -.135E-04
   0.125E+01 -.125E+01 0.257E+04   -.123E+01 0.127E+01 -.257E+04   -.341E-01 -.365E-01 -.536E+01   0.902E-05 -.107E-05 -.130E-04
 -----------------------------------------------------------------------------------------------
   0.981E+00 -.190E+02 0.467E+02   -.497E-12 0.453E-13 -.146E-10   -.990E+00 0.190E+02 -.466E+02   -.410E-06 -.819E-06 0.399E-04
 
 
 POSITION                                       TOTAL-FORCE (eV/Angst)
 -----------------------------------------------------------------------------------
      7.13173      6.42064      6.29549         0.004387      0.008290     -0.003308
      7.16374      6.69201      7.48271        -0.000842      0.009609     -0.000116
      7.11391      5.26776      5.71600        -0.001749     -0.001722      0.003430
      7.11459      7.35011      5.56140        -0.001809      0.000865     -0.004889
      0.01144     10.02667      3.74076        -0.002261      0.001000      0.000106
      0.00420      2.50484      3.73285        -0.000034      0.001356     -0.000732
      0.00310      5.01116      3.72513         0.002322      0.001671     -0.000312
      0.00449      7.51944      3.72823        -0.000327     -0.000897     -0.000604
      3.53487     10.02649      3.74108         0.001736      0.001209      0.000289
      3.54232      2.50464      3.73347         0.000135      0.001107     -0.000319
      3.54379      5.01087      3.72586        -0.002489      0.001870     -0.000197
      3.54217      7.51929      3.72893         0.000302     -0.000521     -0.000428
      7.09093      0.00159      3.72073         0.000054     -0.000051     -0.004012
      7.09128      2.47766      3.70737         0.000593     -0.001050      0.001167
      7.09068      4.99959      3.81359         0.000176     -0.003493     -0.009144
      7.09126      7.54979      3.73440         0.000124      0.004897     -0.003865
      1.77308      1.25062      2.56709        -0.000046      0.000598     -0.000077
      1.77322      3.75547      2.56350         0.000154      0.000629      0.002199
      1.77333      6.26600      2.56165        -0.000116      0.001167      0.002177
      1.77314      8.77621      2.56404         0.000005      0.000634      0.000009
      5.30323      1.24704      2.56018        -0.001595     -0.001057      0.001142
      5.32067      3.75729      2.55665         0.000195     -0.001133     -0.000750
      5.31790      6.26617      2.55213        -0.000750      0.001184     -0.000727
      5.30522      8.77606      2.55724         0.001028      0.003308      0.001766
      8.88055      1.24708      2.56065         0.001351     -0.001095      0.001101
      8.86339      3.75719      2.55630        -0.000111     -0.000718      0.000109
      8.86641      6.26624      2.55129         0.000730      0.001200     -0.000937
      8.87869      8.77639      2.55733        -0.000786      0.002882      0.001848
      0.00397      0.00006      1.16025        -0.002142      0.000638     -0.000683
      0.00318      2.50519      1.16323        -0.000828      0.000854     -0.000025
      0.00229      5.01274      1.16867         0.000650      0.001332      0.000685
      0.00420      7.52230      1.16553        -0.000147     -0.002249     -0.001359
      3.54214      0.00000      1.16039         0.002477      0.000519     -0.000502
      3.54306      2.50515      1.16353         0.000689      0.001276      0.000349
      3.54401      5.01272      1.16890        -0.000660      0.001583      0.000580
      3.54191      7.52230      1.16566         0.000204     -0.002988     -0.000951
      7.09178     10.02837      1.17224        -0.000053     -0.001594      0.000709
      7.09187      2.50595      1.17065        -0.000442      0.003180      0.000547
      7.09174      5.01130      1.23609        -0.000576      0.000119     -0.003403
      7.09183      7.52153      1.19599        -0.000308      0.000174      0.004518
      1.77300      1.25370      0.00000        -0.000861     -0.002742     -0.045122
      1.77300      3.76110      0.00000        -0.000615     -0.009546     -0.018131
      1.77300      6.26850      0.00000        -0.000781     -0.006505     -0.019147
      1.77300      8.77590      0.00000        -0.001216      0.008812     -0.040836
      5.31900      1.25370      0.00000        -0.011441     -0.008312      0.016929
      5.31900      3.76110      0.00000         0.055171      0.040066      0.015829
      5.31900      6.26850      0.00000         0.090280     -0.033036      0.025768
      5.31900      8.77590      0.00000         0.018133     -0.011064      0.007568
      8.86500      1.25370      0.00000         0.012692     -0.008051      0.018953
      8.86500      3.76110      0.00000        -0.053945      0.040389      0.017233
      8.86500      6.26850      0.00000        -0.089504     -0.033264      0.026240
      8.86500      8.77590      0.00000        -0.017153     -0.011331      0.009321
 -----------------------------------------------------------------------------------
    total drift:                               -0.008641      0.004923      0.014426


--------------------------------------------------------------------------------------------------------


  FREE ENERGIE OF THE ION-ELECTRON SYSTEM (eV)
  ---------------------------------------------------
  free  energy   TOTEN  =      -199.38802710 eV

  energy  without entropy=     -199.38379823  energy(sigma->0) =     -199.38661748
 


--------------------------------------------------------------------------------------------------------


    POTLOK:  cpu time    0.0784: real time    0.0803


--------------------------------------------------------------------------------------------------------


 stress matrix after NEB project (eV)
    -23.41411      0.00259      0.01521
      0.00259    -20.51493      0.31282
      0.01521      0.31282     -4.77636
  FORCES: max atom, RMS     0.009946    0.002138
  FORCE total and by dimension    0.015417    0.009609
  Stress total and by dimension   31.497501   23.414106
 Finite differences:
   Step               POTIM =   1.000000000000000E-002
   Degrees of freedom DOF   =           12
    WAVPRE:  cpu time    0.0224: real time    0.0227
 FEWALD executed in parallel
    FEWALD:  cpu time    0.0011: real time    0.0011

 real space projection operators:
  total allocation   :      34057.70 KBytes
  max/ min on nodes  :       3350.70       2099.27

    ORTHCH:  cpu time    1.3388: real time    1.3391
     LOOP+:  cpu time  397.3100: real time  398.6373


----------------------------------------- Iteration    2(   1)  ---------------------------------------


    POTLOK:  cpu time    0.0659: real time    0.0659
    SETDIJ:  cpu time    0.0045: real time    0.0045
     EDDAV:  cpu time   15.7617: real time   15.8072
       DOS:  cpu time    0.0023: real time    0.0023
    CHARGE:  cpu time    0.4074: real time    0.4079
    MIXING:  cpu time    0.0015: real time    0.0015
    --------------------------------------------
      LOOP:  cpu time   16.2463: real time   16.2928

 eigenvalue-minimisations  :  9153
 total energy-change (2. order) : 0.9976425E-03  (-0.2026460E-01)
 number of electron     545.0000242 magnetization 
 augmentation part      338.5242961 magnetization 

  free energy =  -0.184225119173E+03  energy without entropy=  -0.184220887291E+03


--------------------------------------------------------------------------------------------------------


----------------------------------------- Iteration    2(   2)  ---------------------------------------


    POTLOK:  cpu time    0.0659: real time    0.0659
    SETDIJ:  cpu time    0.0043: real time    0.0043
    EDDIAG:  cpu time    2.7695: real time    2.7702
  RMM-DIIS:  cpu time    7.1674: real time    7.1989
    ORTHCH:  cpu time    0.5037: real time    0.5038
       DOS:  cpu time    0.0021: real time    0.0021
    CHARGE:  cpu time    0.4110: real time    0.4111
    MIXING:  cpu time    0.0014: real time    0.0014
    --------------------------------------------
      LOOP:  cpu time   10.9265: real time   10.9593

 eigenvalue-minimisations  : 10177
 total energy-change (2. order) :-0.2059733E-03  (-0.2423534E-03)
 number of electron     545.0000242 magnetization 
 augmentation part      338.5241660 magnetization 

 eigenvalues of (default mixing * dielectric matrix)
  average eigenvalue GAMMA=   1.9598
  1.9598

  free energy =  -0.184225325146E+03  energy without entropy=  -0.184221093024E+03


--------------------------------------------------------------------------------------------------------


----------------------------------------- Iteration    2(   3)  ---------------------------------------


    POTLOK:  cpu time    0.0638: real time    0.0638
    SETDIJ:  cpu time    0.0174: real time    0.0174
    EDDIAG:  cpu time    2.7316: real time    2.7323
  RMM-DIIS:  cpu time    7.6776: real time    7.6911
    ORTHCH:  cpu time    0.5533: real time    0.5703
       DOS:  cpu time    0.0022: real time    0.0022
    CHARGE:  cpu time    0.4109: real time    0.4110
    MIXING:  cpu time    0.0015: real time    0.0015
    --------------------------------------------
      LOOP:  cpu time   11.4596: real time   11.4913

 eigenvalue-minimisations  : 10990
 total energy-change (2. order) :-0.2972837E-04  (-0.2447961E-04)
 number of electron     545.0000242 magnetization 
 augmentation part      338.5244886 magnetization 

 eigenvalues of (default mixing * dielectric matrix)
  average eigenvalue GAMMA=   1.7262
  0.9742  2.4782

  free energy =  -0.184225354874E+03  energy without entropy=  -0.184221122333E+03


--------------------------------------------------------------------------------------------------------


----------------------------------------- Iteration    2(   4)  ---------------------------------------


    POTLOK:  cpu time    0.0637: real time    0.0637
    SETDIJ:  cpu time    0.0042: real time    0.0043
    EDDIAG:  cpu time    2.6217: real time    2.6224
  RMM-DIIS:  cpu time    6.5229: real time    6.5467
    ORTHCH:  cpu time    0.5893: real time    0.6091
       DOS:  cpu time    0.0025: real time    0.0025
    CHARGE:  cpu time    0.4131: real time    0.4132
    MIXING:  cpu time    0.0019: real time    0.0019
    --------------------------------------------
      LOOP:  cpu time   10.2204: real time   10.2656

 eigenvalue-minimisations  :  9172
 total energy-change (2. order) :-0.4261412E-05  (-0.3283032E-05)
 number of electron     545.0000242 magnetization 
 augmentation part      338.5240416 magnetization 

 eigenvalues of (default mixing * dielectric matrix)
  average eigenvalue GAMMA=   1.3682
  2.5612  1.0707  0.4727

  free energy =  -0.184225359136E+03  energy without entropy=  -0.184221126356E+03


--------------------------------------------------------------------------------------------------------


----------------------------------------- Iteration    2(   5)  ---------------------------------------


    POTLOK:  cpu time    0.0852: real time    0.0852
    SETDIJ:  cpu time    0.0044: real time    0.0044
    EDDIAG:  cpu time    2.6515: real time    2.6533
  RMM-DIIS:  cpu time    6.2571: real time    6.2612
    ORTHCH:  cpu time    0.5239: real time    0.5241
       DOS:  cpu time    0.0021: real time    0.0021
    CHARGE:  cpu time    0.4223: real time    0.4224
    MIXING:  cpu time    0.0018: real time    0.0018
    --------------------------------------------
      LOOP:  cpu time    9.9497: real time    9.9560

 eigenvalue-minimisations  :  8833
 total energy-change (2. order) : 0.9801443E-06  (-0.7074706E-06)
 number of electron     545.0000242 magnetization 
 augmentation part      338.5241517 magnetization 

 eigenvalues of (default mixing * dielectric matrix)
  average eigenvalue GAMMA=   1.2599
  2.5966  1.2286  0.8196  0.3948

  free energy =  -0.184225358156E+03  energy without entropy=  -0.184221124942E+03


--------------------------------------------------------------------------------------------------------


----------------------------------------- Iteration    2(   6)  ---------------------------------------


    POTLOK:  cpu time    0.0658: real time    0.0658
    SETDIJ:  cpu time    0.0044: real time    0.0044
    EDDIAG:  cpu time    2.6602: real time    2.6610
  RMM-DIIS:  cpu time    6.3496: real time    6.3634
    ORTHCH:  cpu time    0.6344: real time    0.6455
       DOS:  cpu time    0.0022: real time    0.0022
    CHARGE:  cpu time    0.4292: real time    0.4293
    MIXING:  cpu time    0.0017: real time    0.0017
    --------------------------------------------
      LOOP:  cpu time   10.1486: real time   10.1749

 eigenvalue-minimisations  :  8900
 total energy-change (2. order) :-0.1977605E-06  (-0.2343603E-06)
 number of electron     545.0000242 magnetization 
 augmentation part      338.5243402 magnetization 

 eigenvalues of (default mixing * dielectric matrix)
  average eigenvalue GAMMA=   1.1790
  2.6295  1.4114  0.9420  0.5354  0.3768

  free energy =  -0.184225358353E+03  energy without entropy=  -0.184221125883E+03


--------------------------------------------------------------------------------------------------------


----------------------------------------- Iteration    2(   7)  ---------------------------------------


    POTLOK:  cpu time    0.0639: real time    0.0639
    SETDIJ:  cpu time    0.0044: real time    0.0044
    EDDIAG:  cpu time    2.6323: real time    2.6331
  RMM-DIIS:  cpu time    4.2226: real time    4.2255
    ORTHCH:  cpu time    0.5047: real time    0.5051
       DOS:  cpu time    0.0021: real time    0.0021
    --------------------------------------------
      LOOP:  cpu time    7.4310: real time    7.4375

 eigenvalue-minimisations  :  5630
 total energy-change (2. order) :-0.3004970E-07  (-0.3278860E-07)
 number of electron     545.0000242 magnetization 
 augmentation part      338.5243402 magnetization 

  free energy =  -0.184225358383E+03  energy without entropy=  -0.184221125371E+03


--------------------------------------------------------------------------------------------------------


 average (electrostatic) potential at core
  the test charge radii are     0.6991  0.7215  0.5201  0.9430
  (the norm of the test charge is              1.0000)
       1 -58.2598       2 -76.7850       3 -77.3091       4 -39.0401       5 -72.3131
       6 -72.3228       7 -72.3430       8 -72.3390       9 -72.3121      10 -72.3220
      11 -72.3418      12 -72.3378      13 -72.3350      14 -72.3226      15 -72.4692
      16 -72.4479      17 -72.6944      18 -72.7126      19 -72.7210      20 -72.7061
      21 -72.7220      22 -72.6922      23 -72.6684      24 -72.7121      25 -72.7219
      26 -72.6908      27 -72.6675      28 -72.7110      29 -72.7048      30 -72.7081
      31 -72.7233      32 -72.7136      33 -72.7048      34 -72.7079      35 -72.7229
      36 -72.7133      37 -72.7202      38 -72.7242      39 -72.7550      40 -72.7463
      41 -72.3071      42 -72.3274      43 -72.3347      44 -72.3153      45 -72.3463
      46 -72.3232      47 -72.3162      48 -72.3357      49 -72.3462      50 -72.3231
      51 -72.3158      52 -72.3355
 
 
 
 E-fermi :  -1.4130     XC(G=0):  -4.5011     alpha+bet : -3.6964


 k-point     1 :       0.0000    0.0000    0.0000
  band No.  band energies     occupation 
      1     -23.3786      2.00000
      2     -21.3629      2.00000
      3     -10.9347      2.00000
      4      -9.9111      2.00000
      5      -9.2406      2.00000
      6      -8.6020      2.00000
      7      -8.5642      2.00000
      8      -8.4208      2.00000
      9      -8.3904      2.00000
     10      -7.3363      2.00000
     11      -7.3211      2.00000
     12      -7.3168      2.00000
     13      -7.3089      2.00000
     14      -7.2602      2.00000
     15      -7.2291      2.00000
     16      -7.0930      2.00000
     17      -6.6152      2.00000
     18      -6.5929      2.00000
     19      -6.2899      2.00000
     20      -6.2786      2.00000
     21      -6.1917      2.00000
     22      -6.1841      2.00000
     23      -6.1304      2.00000
     24      -6.1300      2.00000
     25      -5.9567      2.00000
     26      -5.9545      2.00000
     27      -5.9472      2.00000
     28      -5.9442      2.00000
     29      -5.9439      2.00000
     30      -5.8456      2.00000
     31      -5.8367      2.00000
     32      -5.6546      2.00000
     33      -5.6470      2.00000
     34      -5.6423      2.00000
     35      -5.6299      2.00000
     36      -5.6059      2.00000
     37      -5.6033      2.00000
     38      -5.5663      2.00000
     39      -5.5581      2.00000
     40      -5.5542      2.00000
     41      -5.5510      2.00000
     42      -5.4806      2.00000
     43      -5.4674      2.00000
     44      -5.4598      2.00000
     45      -5.4597      2.00000
     46      -5.4431      2.00000
     47      -5.3945      2.00000
     48      -5.3562      2.00000
     49      -5.3518      2.00000
     50      -5.3060      2.00000
     51      -5.3029      2.00000
     52      -5.2966      2.00000
     53      -5.2923      2.00000
     54      -5.2209      2.00000
     55      -5.2170      2.00000
     56      -5.2035      2.00000
     57      -5.2027      2.00000
     58      -5.1790      2.00000
     59      -5.1720      2.00000
     60      -5.1677      2.00000
     61      -5.1656      2.00000
     62      -5.1391      2.00000
     63      -5.1307      2.00000
     64      -5.0476      2.00000
     65      -5.0420      2.00000
     66      -5.0402      2.00000
     67      -5.0388      2.00000
     68      -5.0309      2.00000
     69      -5.0236      2.00000
     70      -5.0233      2.00000
     71      -5.0206      2.00000
     72      -5.0190      2.00000
     73      -5.0157      2.00000
     74      -4.8301      2.00000
     75      -4.8217      2.00000
     76      -4.8190      2.00000
     77      -4.8153      2.00000
     78      -4.8089      2.00000
     79      -4.8069      2.00000
     80      -4.8042      2.00000
     81      -4.7530      2.00000
     82      -4.7166      2.00000
     83      -4.6638      2.00000
     84      -4.6563      2.00000
     85      -4.6419      2.00000
     86      -4.6411      2.00000
     87      -4.6391      2.00000
     88      -4.6385      2.00000
     89      -4.5948      2.00000
     90      -4.5882      2.00000
     91      -4.5800      2.00000
     92      -4.5770      2.00000
     93      -4.5760      2.00000
     94      -4.5698      2.00000
     95      -4.5682      2.00000
     96      -4.5649      2.00000
     97      -4.5638      2.00000
     98      -4.5527      2.00000
     99      -4.5451      2.00000
    100      -4.5432      2.00000
    101      -4.5407      2.00000
    102      -4.5398      2.00000
    103      -4.5313      2.00000
    104      -4.5019      2.00000
    105      -4.4614      2.00000
    106      -4.4523      2.00000
    107      -4.4478      2.00000
    108      -4.4400      2.00000
    109      -4.4135      2.00000
    110      -4.4102      2.00000
    111      -4.3995      2.00000
    112      -4.3683      2.00000
    113      -4.3456      2.00000
    114      -4.3291      2.00000
    115      -4.3195      2.00000
    116      -4.3181      2.00000
    117      -4.3155      2.00000
    118      -4.2823      2.00000
    119      -4.2639      2.00000
    120      -4.2558      2.00000
    121      -4.2538      2.00000
    122      -4.2462      2.00000
    123      -4.2446      2.00000
    124      -4.2390      2.00000
    125      -4.2154      2.00000
    126      -4.2069      2.00000
    127      -4.2041      2.00000
    128      -4.1921      2.00000
    129      -4.1856      2.00000
    130      -4.1805      2.00000
    131      -4.1762      2.00000
    132      -4.1586      2.00000
    133      -4.1579      2.00000
    134      -4.1381      2.00000
    135      -4.0500      2.00000
    136      -4.0323      2.00000
    137      -4.0227      2.00000
    138      -4.0134      2.00000
    139      -4.0050      2.00000
    140      -4.0015      2.00000
    141      -3.9951      2.00000
    142      -3.9891      2.00000
    143      -3.9766      2.00000
    144      -3.9625      2.00000
    145      -3.9553      2.00000
    146      -3.9499      2.00000
    147      -3.9388      2.00000
    148      -3.8987      2.00000
    149      -3.8851      2.00000
    150      -3.8646      2.00000
    151      -3.8582      2.00000
    152      -3.8220      2.00000
    153      -3.8217      2.00000
    154      -3.8166      2.00000
    155      -3.8143      2.00000
    156      -3.8108      2.00000
    157      -3.8028      2.00000
    158      -3.8023      2.00000
    159      -3.7839      2.00000
    160      -3.7833      2.00000
    161      -3.7651      2.00000
    162      -3.7650      2.00000
    163      -3.7632      2.00000
    164      -3.7615      2.00000
    165      -3.7524      2.00000
    166      -3.7484      2.00000
    167      -3.7322      2.00000
    168      -3.7307      2.00000
    169      -3.6957      2.00000
    170      -3.6835      2.00000
    171      -3.6726      2.00000
    172      -3.6668      2.00000
    173      -3.6596      2.00000
    174      -3.6469      2.00000
    175      -3.6398      2.00000
    176      -3.6044      2.00000
    177      -3.5993      2.00000
    178      -3.5956      2.00000
    179      -3.5910      2.00000
    180      -3.5812      2.00000
    181      -3.5574      2.00000
    182      -3.5352      2.00000
    183      -3.5233      2.00000
    184      -3.5223      2.00000
    185      -3.5151      2.00000
    186      -3.5131      2.00000
    187      -3.5055      2.00000
    188      -3.4958      2.00000
    189      -3.4874      2.00000
    190      -3.4501      2.00000
    191      -3.4478      2.00000
    192      -3.3985      2.00000
    193      -3.3937      2.00000
    194      -3.3695      2.00000
    195      -3.3443      2.00000
    196      -3.3323      2.00000
    197      -3.3226      2.00000
    198      -3.3072      2.00000
    199      -3.2967      2.00000
    200      -3.2845      2.00000
    201      -3.2810      2.00000
    202      -3.2692      2.00000
    203      -3.2670      2.00000
    204      -3.2645      2.00000
    205      -3.2562      2.00000
    206      -3.2533      2.00000
    207      -3.2354      2.00000
    208      -3.2325      2.00000
    209      -3.2287      2.00000
    210      -3.2275      2.00000
    211      -3.2256      2.00000
    212      -3.2211      2.00000
    213      -3.2043      2.00000
    214      -3.2039      2.00000
    215      -3.1733      2.00000
    216      -3.1690      2.00000
    217      -3.1668      2.00000
    218      -3.1632      2.00000
    219      -3.1608      2.00000
    220      -3.1526      2.00000
    221      -3.1444      2.00000
    222      -3.1416      2.00000
    223      -3.1246      2.00000
    224      -3.1212      2.00000
    225      -3.1068      2.00000
    226      -3.1013      2.00000
    227      -3.0975      2.00000
    228      -3.0929      2.00000
    229      -3.0905      2.00000
    230      -3.0827      2.00000
    231      -3.0720      2.00000
    232      -3.0589      2.00000
    233      -3.0563      2.00000
    234      -3.0523      2.00000
    235      -3.0488      2.00000
    236      -3.0461      2.00000
    237      -3.0439      2.00000
    238      -3.0331      2.00000
    239      -3.0315      2.00000
    240      -3.0292      2.00000
    241      -3.0237      2.00000
    242      -3.0217      2.00000
    243      -3.0153      2.00000
    244      -3.0110      2.00000
    245      -2.9831      2.00000
    246      -2.9633      2.00000
    247      -2.9539      2.00000
    248      -2.9404      2.00000
    249      -2.9127      2.00000
    250      -2.9102      2.00000
    251      -2.9011      2.00000
    252      -2.8902      2.00000
    253      -2.8843      2.00000
    254      -2.8553      2.00000
    255      -2.8501      2.00000
    256      -2.8490      2.00000
    257      -2.8483      2.00000
    258      -2.8440      2.00000
    259      -2.8265      2.00000
    260      -2.8209      2.00000
    261      -2.7972      2.00000
    262      -2.6431      2.00000
    263      -2.5021      2.00000
    264      -2.1701      2.00000
    265      -2.1402      2.00000
    266      -2.0078      2.00000
    267      -2.0073      2.00000
    268      -1.9944      2.00000
    269      -1.9365      2.00000
    270      -1.8093      2.00000
    271      -1.2155     -0.01733
    272      -1.2030     -0.01144
    273      -1.1948     -0.00850
    274      -1.0499     -0.00000
    275      -0.8755     -0.00000
    276      -0.8719     -0.00000
    277      -0.8644     -0.00000
    278      -0.8502     -0.00000
    279      -0.6502     -0.00000
    280      -0.5807     -0.00000
    281      -0.5723     -0.00000
    282      -0.5666     -0.00000
    283      -0.5443     -0.00000
    284      -0.5212     -0.00000
    285      -0.0378     -0.00000
    286      -0.0033     -0.00000
    287       0.0552     -0.00000
    288       0.1231     -0.00000
    289       0.6317     -0.00000
    290       0.6425     -0.00000
    291       0.7110     -0.00000
    292       0.8152     -0.00000
    293       0.9973     -0.00000
    294       1.2821     -0.00000
    295       1.5673      0.00000
    296       1.5760      0.00000
    297       1.5798      0.00000
    298       1.6033      0.00000
    299       1.6278      0.00000
    300       1.6573      0.00000
    301       1.6742      0.00000
    302       1.7197      0.00000
    303       1.7875      0.00000
    304       1.8862      0.00000
    305       2.3539      0.00000
    306       2.4979      0.00000
    307       2.7846      0.00000
    308       2.9274      0.00000
    309       3.1546      0.00000
    310       3.1768      0.00000
    311       3.1959      0.00000
    312       3.6022      0.00000
    313       3.7669      0.00000
    314       3.8038      0.00000
    315       3.9864      0.00000
    316       4.0517      0.00000
    317       4.0841      0.00000
    318       4.1644      0.00000
    319       4.2949      0.00000
    320       4.2959      0.00000
    321       4.3184      0.00000
    322       4.3198      0.00000
    323       4.3310      0.00000
    324       4.3436      0.00000
    325       4.3482      0.00000
    326       4.3546      0.00000
    327       4.3732      0.00000
    328       4.5787      0.00000
    329       4.9986      0.00000
    330       5.0033      0.00000
    331       5.0687      0.00000
    332       5.0922      0.00000
    333       5.1606      0.00000

 k-point     2 :       0.2000    0.0000    0.0000
  band No.  band energies     occupation 
      1     -23.3785      2.00000
      2     -21.3629      2.00000
      3     -10.9346      2.00000
      4      -9.8593      2.00000
      5      -9.2704      2.00000
      6      -8.9856      2.00000
      7      -8.3730      2.00000
      8      -8.3540      2.00000
      9      -8.0714      2.00000
     10      -7.6913      2.00000
     11      -7.6774      2.00000
     12      -7.2583      2.00000
     13      -7.2333      2.00000
     14      -7.0980      2.00000
     15      -6.9027      2.00000
     16      -6.8935      2.00000
     17      -6.7863      2.00000
     18      -6.6003      2.00000
     19      -6.3133      2.00000
     20      -6.2556      2.00000
     21      -6.2378      2.00000
     22      -6.1083      2.00000
     23      -6.1078      2.00000
     24      -6.0438      2.00000
     25      -5.9741      2.00000
     26      -5.9671      2.00000
     27      -5.9556      2.00000
     28      -5.9513      2.00000
     29      -5.9395      2.00000
     30      -5.9348      2.00000
     31      -5.8214      2.00000
     32      -5.8099      2.00000
     33      -5.8045      2.00000
     34      -5.7954      2.00000
     35      -5.7287      2.00000
     36      -5.6173      2.00000
     37      -5.6133      2.00000
     38      -5.5950      2.00000
     39      -5.5875      2.00000
     40      -5.4785      2.00000
     41      -5.4717      2.00000
     42      -5.4335      2.00000
     43      -5.4330      2.00000
     44      -5.4270      2.00000
     45      -5.4223      2.00000
     46      -5.3475      2.00000
     47      -5.3428      2.00000
     48      -5.3318      2.00000
     49      -5.3221      2.00000
     50      -5.3163      2.00000
     51      -5.3140      2.00000
     52      -5.2846      2.00000
     53      -5.2823      2.00000
     54      -5.2648      2.00000
     55      -5.2311      2.00000
     56      -5.2295      2.00000
     57      -5.2035      2.00000
     58      -5.2015      2.00000
     59      -5.1415      2.00000
     60      -5.1384      2.00000
     61      -5.1322      2.00000
     62      -5.1243      2.00000
     63      -5.1064      2.00000
     64      -5.1043      2.00000
     65      -5.0780      2.00000
     66      -5.0754      2.00000
     67      -5.0707      2.00000
     68      -5.0143      2.00000
     69      -5.0077      2.00000
     70      -4.9637      2.00000
     71      -4.9545      2.00000
     72      -4.9517      2.00000
     73      -4.9497      2.00000
     74      -4.8991      2.00000
     75      -4.8918      2.00000
     76      -4.8324      2.00000
     77      -4.8264      2.00000
     78      -4.8168      2.00000
     79      -4.7752      2.00000
     80      -4.7698      2.00000
     81      -4.7662      2.00000
     82      -4.7603      2.00000
     83      -4.7402      2.00000
     84      -4.7290      2.00000
     85      -4.7099      2.00000
     86      -4.6925      2.00000
     87      -4.6205      2.00000
     88      -4.6203      2.00000
     89      -4.6161      2.00000
     90      -4.6070      2.00000
     91      -4.6029      2.00000
     92      -4.5946      2.00000
     93      -4.5694      2.00000
     94      -4.5623      2.00000
     95      -4.5555      2.00000
     96      -4.5535      2.00000
     97      -4.5511      2.00000
     98      -4.5304      2.00000
     99      -4.5273      2.00000
    100      -4.5039      2.00000
    101      -4.4940      2.00000
    102      -4.4804      2.00000
    103      -4.4741      2.00000
    104      -4.4705      2.00000
    105      -4.4632      2.00000
    106      -4.4611      2.00000
    107      -4.4593      2.00000
    108      -4.4500      2.00000
    109      -4.4445      2.00000
    110      -4.4157      2.00000
    111      -4.4057      2.00000
    112      -4.3616      2.00000
    113      -4.3550      2.00000
    114      -4.3530      2.00000
    115      -4.3204      2.00000
    116      -4.3089      2.00000
    117      -4.3034      2.00000
    118      -4.2751      2.00000
    119      -4.2729      2.00000
    120      -4.2688      2.00000
    121      -4.2624      2.00000
    122      -4.2520      2.00000
    123      -4.2438      2.00000
    124      -4.2135      2.00000
    125      -4.2103      2.00000
    126      -4.2004      2.00000
    127      -4.1972      2.00000
    128      -4.1958      2.00000
    129      -4.1896      2.00000
    130      -4.1859      2.00000
    131      -4.1816      2.00000
    132      -4.1582      2.00000
    133      -4.1223      2.00000
    134      -4.1109      2.00000
    135      -4.0654      2.00000
    136      -4.0574      2.00000
    137      -4.0508      2.00000
    138      -4.0371      2.00000
    139      -4.0332      2.00000
    140      -4.0296      2.00000
    141      -4.0240      2.00000
    142      -4.0152      2.00000
    143      -3.9845      2.00000
    144      -3.9691      2.00000
    145      -3.9488      2.00000
    146      -3.9193      2.00000
    147      -3.9140      2.00000
    148      -3.9071      2.00000
    149      -3.9044      2.00000
    150      -3.8940      2.00000
    151      -3.8784      2.00000
    152      -3.8634      2.00000
    153      -3.8587      2.00000
    154      -3.8148      2.00000
    155      -3.8129      2.00000
    156      -3.8036      2.00000
    157      -3.7885      2.00000
    158      -3.7833      2.00000
    159      -3.7808      2.00000
    160      -3.7781      2.00000
    161      -3.7632      2.00000
    162      -3.7547      2.00000
    163      -3.7507      2.00000
    164      -3.7460      2.00000
    165      -3.7215      2.00000
    166      -3.7177      2.00000
    167      -3.7084      2.00000
    168      -3.6941      2.00000
    169      -3.6909      2.00000
    170      -3.6738      2.00000
    171      -3.6633      2.00000
    172      -3.6579      2.00000
    173      -3.6496      2.00000
    174      -3.6463      2.00000
    175      -3.6454      2.00000
    176      -3.6071      2.00000
    177      -3.5947      2.00000
    178      -3.5819      2.00000
    179      -3.5621      2.00000
    180      -3.5605      2.00000
    181      -3.5526      2.00000
    182      -3.5329      2.00000
    183      -3.5272      2.00000
    184      -3.5222      2.00000
    185      -3.5124      2.00000
    186      -3.5007      2.00000
    187      -3.4926      2.00000
    188      -3.4853      2.00000
    189      -3.4681      2.00000
    190      -3.4541      2.00000
    191      -3.4402      2.00000
    192      -3.4246      2.00000
    193      -3.3944      2.00000
    194      -3.3603      2.00000
    195      -3.3410      2.00000
    196      -3.3232      2.00000
    197      -3.3076      2.00000
    198      -3.3033      2.00000
    199      -3.2946      2.00000
    200      -3.2906      2.00000
    201      -3.2848      2.00000
    202      -3.2720      2.00000
    203      -3.2605      2.00000
    204      -3.2522      2.00000
    205      -3.2495      2.00000
    206      -3.2393      2.00000
    207      -3.2386      2.00000
    208      -3.2333      2.00000
    209      -3.2297      2.00000
    210      -3.2245      2.00000
    211      -3.2216      2.00000
    212      -3.2179      2.00000
    213      -3.2142      2.00000
    214      -3.2016      2.00000
    215      -3.1946      2.00000
    216      -3.1862      2.00000
    217      -3.1831      2.00000
    218      -3.1768      2.00000
    219      -3.1731      2.00000
    220      -3.1710      2.00000
    221      -3.1581      2.00000
    222      -3.1480      2.00000
    223      -3.1404      2.00000
    224      -3.1385      2.00000
    225      -3.1340      2.00000
    226      -3.1103      2.00000
    227      -3.1017      2.00000
    228      -3.0939      2.00000
    229      -3.0878      2.00000
    230      -3.0697      2.00000
    231      -3.0681      2.00000
    232      -3.0644      2.00000
    233      -3.0559      2.00000
    234      -3.0554      2.00000
    235      -3.0397      2.00000
    236      -3.0369      2.00000
    237      -3.0331      2.00000
    238      -3.0293      2.00000
    239      -3.0243      2.00000
    240      -3.0158      2.00000
    241      -3.0036      2.00000
    242      -2.9859      2.00000
    243      -2.9787      2.00000
    244      -2.9681      2.00000
    245      -2.9591      2.00000
    246      -2.9538      2.00000
    247      -2.9296      2.00000
    248      -2.9022      2.00000
    249      -2.8872      2.00000
    250      -2.8831      2.00000
    251      -2.8772      2.00000
    252      -2.8636      2.00000
    253      -2.8579      2.00000
    254      -2.8525      2.00000
    255      -2.8498      2.00000
    256      -2.8470      2.00000
    257      -2.8448      2.00000
    258      -2.8423      2.00000
    259      -2.8407      2.00000
    260      -2.8315      2.00000
    261      -2.8042      2.00000
    262      -2.6546      2.00000
    263      -2.6446      2.00000
    264      -2.5289      2.00000
    265      -2.3282      2.00000
    266      -2.2676      2.00000
    267      -1.8895      2.00000
    268      -1.7043      2.00030
    269      -1.6825      2.00093
    270      -1.3996      0.77524
    271      -1.3417      0.07166
    272      -1.2974     -0.06933
    273      -1.1989     -0.00990
    274      -1.1863     -0.00615
    275      -1.1772     -0.00427
    276      -1.1493     -0.00123
    277      -0.9843     -0.00000
    278      -0.9656     -0.00000
    279      -0.7624     -0.00000
    280      -0.7482     -0.00000
    281      -0.5923     -0.00000
    282      -0.5479     -0.00000
    283      -0.2112     -0.00000
    284       0.0498     -0.00000
    285       0.0833     -0.00000
    286       0.2535     -0.00000
    287       0.3296     -0.00000
    288       0.3565     -0.00000
    289       0.3718     -0.00000
    290       0.5748     -0.00000
    291       0.6416     -0.00000
    292       0.9428     -0.00000
    293       1.0563     -0.00000
    294       1.1007     -0.00000
    295       1.1120     -0.00000
    296       1.1495     -0.00000
    297       1.3273      0.00000
    298       1.3542      0.00000
    299       1.4779      0.00000
    300       1.7283      0.00000
    301       2.0486      0.00000
    302       2.0839      0.00000
    303       2.3914      0.00000
    304       2.5013      0.00000
    305       2.5870      0.00000
    306       2.7251      0.00000
    307       2.8548      0.00000
    308       2.9531      0.00000
    309       2.9836      0.00000
    310       2.9939      0.00000
    311       3.0945      0.00000
    312       3.4930      0.00000
    313       3.6434      0.00000
    314       3.6537      0.00000
    315       3.7331      0.00000
    316       3.7481      0.00000
    317       3.7789      0.00000
    318       3.8466      0.00000
    319       3.8574      0.00000
    320       4.0215      0.00000
    321       4.1082      0.00000
    322       4.1616      0.00000
    323       4.3274      0.00000
    324       4.3948      0.00000
    325       4.4827      0.00000
    326       4.5938      0.00000
    327       4.6735      0.00000
    328       4.8377      0.00000
    329       4.8677      0.00000
    330       4.9197      0.00000
    331       5.1632      0.00000
    332       5.1831      0.00000
    333       5.2021      0.00000

 k-point     3 :       0.4000    0.0000    0.0000
  band No.  band energies     occupation 
      1     -23.3785      2.00000
      2     -21.3630      2.00000
      3     -10.9346      2.00000
      4      -9.7087      2.00000
      5      -9.4598      2.00000
      6      -9.1428      2.00000
      7      -8.2311      2.00000
      8      -8.2145      2.00000
      9      -8.0005      2.00000
     10      -7.9841      2.00000
     11      -7.5276      2.00000
     12      -7.2522      2.00000
     13      -7.1525      2.00000
     14      -7.0874      2.00000
     15      -7.0035      2.00000
     16      -6.9663      2.00000
     17      -6.4896      2.00000
     18      -6.4808      2.00000
     19      -6.1987      2.00000
     20      -6.1570      2.00000
     21      -6.1430      2.00000
     22      -6.1118      2.00000
     23      -6.1038      2.00000
     24      -6.0663      2.00000
     25      -6.0486      2.00000
     26      -6.0470      2.00000
     27      -6.0048      2.00000
     28      -5.9914      2.00000
     29      -5.9881      2.00000
     30      -5.9804      2.00000
     31      -5.9777      2.00000
     32      -5.9737      2.00000
     33      -5.9720      2.00000
     34      -5.9575      2.00000
     35      -5.6504      2.00000
     36      -5.6446      2.00000
     37      -5.6418      2.00000
     38      -5.6365      2.00000
     39      -5.6163      2.00000
     40      -5.5089      2.00000
     41      -5.3987      2.00000
     42      -5.3897      2.00000
     43      -5.3837      2.00000
     44      -5.3574      2.00000
     45      -5.3518      2.00000
     46      -5.3435      2.00000
     47      -5.3419      2.00000
     48      -5.3356      2.00000
     49      -5.3333      2.00000
     50      -5.3298      2.00000
     51      -5.2689      2.00000
     52      -5.2674      2.00000
     53      -5.2489      2.00000
     54      -5.2479      2.00000
     55      -5.2283      2.00000
     56      -5.2151      2.00000
     57      -5.1945      2.00000
     58      -5.1904      2.00000
     59      -5.1592      2.00000
     60      -5.1555      2.00000
     61      -5.1234      2.00000
     62      -5.1148      2.00000
     63      -5.1054      2.00000
     64      -5.1027      2.00000
     65      -5.0782      2.00000
     66      -5.0740      2.00000
     67      -4.9937      2.00000
     68      -4.9860      2.00000
     69      -4.9731      2.00000
     70      -4.9678      2.00000
     71      -4.9624      2.00000
     72      -4.9038      2.00000
     73      -4.8929      2.00000
     74      -4.8878      2.00000
     75      -4.8839      2.00000
     76      -4.8562      2.00000
     77      -4.8525      2.00000
     78      -4.8479      2.00000
     79      -4.8187      2.00000
     80      -4.8092      2.00000
     81      -4.7897      2.00000
     82      -4.7783      2.00000
     83      -4.7738      2.00000
     84      -4.7643      2.00000
     85      -4.7440      2.00000
     86      -4.7146      2.00000
     87      -4.6781      2.00000
     88      -4.6635      2.00000
     89      -4.6574      2.00000
     90      -4.6259      2.00000
     91      -4.6196      2.00000
     92      -4.6149      2.00000
     93      -4.6129      2.00000
     94      -4.5778      2.00000
     95      -4.5444      2.00000
     96      -4.5329      2.00000
     97      -4.5258      2.00000
     98      -4.5244      2.00000
     99      -4.5199      2.00000
    100      -4.4986      2.00000
    101      -4.4949      2.00000
    102      -4.4903      2.00000
    103      -4.4847      2.00000
    104      -4.4819      2.00000
    105      -4.4720      2.00000
    106      -4.4247      2.00000
    107      -4.4162      2.00000
    108      -4.4072      2.00000
    109      -4.4066      2.00000
    110      -4.3632      2.00000
    111      -4.3598      2.00000
    112      -4.3499      2.00000
    113      -4.3389      2.00000
    114      -4.3367      2.00000
    115      -4.3272      2.00000
    116      -4.3233      2.00000
    117      -4.3044      2.00000
    118      -4.2886      2.00000
    119      -4.2742      2.00000
    120      -4.2541      2.00000
    121      -4.2320      2.00000
    122      -4.2139      2.00000
    123      -4.2127      2.00000
    124      -4.2090      2.00000
    125      -4.2027      2.00000
    126      -4.1997      2.00000
    127      -4.1948      2.00000
    128      -4.1914      2.00000
    129      -4.1856      2.00000
    130      -4.1825      2.00000
    131      -4.1793      2.00000
    132      -4.1658      2.00000
    133      -4.1340      2.00000
    134      -4.1131      2.00000
    135      -4.1115      2.00000
    136      -4.1000      2.00000
    137      -4.0895      2.00000
    138      -4.0723      2.00000
    139      -4.0656      2.00000
    140      -4.0558      2.00000
    141      -4.0458      2.00000
    142      -4.0422      2.00000
    143      -4.0379      2.00000
    144      -4.0254      2.00000
    145      -3.9625      2.00000
    146      -3.9594      2.00000
    147      -3.9371      2.00000
    148      -3.9234      2.00000
    149      -3.9124      2.00000
    150      -3.8918      2.00000
    151      -3.8613      2.00000
    152      -3.8149      2.00000
    153      -3.8136      2.00000
    154      -3.8014      2.00000
    155      -3.7772      2.00000
    156      -3.7739      2.00000
    157      -3.7617      2.00000
    158      -3.7565      2.00000
    159      -3.7435      2.00000
    160      -3.7374      2.00000
    161      -3.7316      2.00000
    162      -3.7279      2.00000
    163      -3.7205      2.00000
    164      -3.7152      2.00000
    165      -3.7145      2.00000
    166      -3.7102      2.00000
    167      -3.7032      2.00000
    168      -3.6979      2.00000
    169      -3.6908      2.00000
    170      -3.6822      2.00000
    171      -3.6667      2.00000
    172      -3.6570      2.00000
    173      -3.6493      2.00000
    174      -3.6399      2.00000
    175      -3.6298      2.00000
    176      -3.6046      2.00000
    177      -3.5991      2.00000
    178      -3.5733      2.00000
    179      -3.5633      2.00000
    180      -3.5616      2.00000
    181      -3.5511      2.00000
    182      -3.5469      2.00000
    183      -3.5443      2.00000
    184      -3.5426      2.00000
    185      -3.5353      2.00000
    186      -3.5165      2.00000
    187      -3.4991      2.00000
    188      -3.4901      2.00000
    189      -3.4818      2.00000
    190      -3.4550      2.00000
    191      -3.4455      2.00000
    192      -3.4336      2.00000
    193      -3.4148      2.00000
    194      -3.4002      2.00000
    195      -3.3749      2.00000
    196      -3.3610      2.00000
    197      -3.3394      2.00000
    198      -3.3333      2.00000
    199      -3.3077      2.00000
    200      -3.2879      2.00000
    201      -3.2765      2.00000
    202      -3.2513      2.00000
    203      -3.2442      2.00000
    204      -3.2353      2.00000
    205      -3.2305      2.00000
    206      -3.2268      2.00000
    207      -3.2226      2.00000
    208      -3.2174      2.00000
    209      -3.2151      2.00000
    210      -3.2134      2.00000
    211      -3.2066      2.00000
    212      -3.1973      2.00000
    213      -3.1945      2.00000
    214      -3.1905      2.00000
    215      -3.1882      2.00000
    216      -3.1877      2.00000
    217      -3.1860      2.00000
    218      -3.1807      2.00000
    219      -3.1800      2.00000
    220      -3.1764      2.00000
    221      -3.1715      2.00000
    222      -3.1699      2.00000
    223      -3.1461      2.00000
    224      -3.1376      2.00000
    225      -3.1330      2.00000
    226      -3.1162      2.00000
    227      -3.1099      2.00000
    228      -3.0973      2.00000
    229      -3.0891      2.00000
    230      -3.0724      2.00000
    231      -3.0713      2.00000
    232      -3.0489      2.00000
    233      -3.0335      2.00000
    234      -3.0198      2.00000
    235      -3.0067      2.00000
    236      -2.9975      2.00000
    237      -2.9903      2.00000
    238      -2.9844      2.00000
    239      -2.9830      2.00000
    240      -2.9735      2.00000
    241      -2.9630      2.00000
    242      -2.9616      2.00000
    243      -2.9511      2.00000
    244      -2.9468      2.00000
    245      -2.9338      2.00000
    246      -2.9285      2.00000
    247      -2.9183      2.00000
    248      -2.9049      2.00000
    249      -2.9006      2.00000
    250      -2.8870      2.00000
    251      -2.8826      2.00000
    252      -2.8768      2.00000
    253      -2.8605      2.00000
    254      -2.8564      2.00000
    255      -2.8538      2.00000
    256      -2.8460      2.00000
    257      -2.8393      2.00000
    258      -2.8312      2.00000
    259      -2.8237      2.00000
    260      -2.7404      2.00000
    261      -2.6969      2.00000
    262      -2.6632      2.00000
    263      -2.5769      2.00000
    264      -2.5396      2.00000
    265      -2.5045      2.00000
    266      -2.3796      2.00000
    267      -2.1053      2.00000
    268      -2.0891      2.00000
    269      -2.0263      2.00000
    270      -1.8510      2.00000
    271      -1.4866      1.94364
    272      -1.1530     -0.00146
    273      -1.1320     -0.00052
    274      -1.0794     -0.00003
    275      -1.0583     -0.00001
    276      -0.8504     -0.00000
    277      -0.8149     -0.00000
    278      -0.6886     -0.00000
    279      -0.6732     -0.00000
    280      -0.4510     -0.00000
    281      -0.4171     -0.00000
    282      -0.3777     -0.00000
    283      -0.1996     -0.00000
    284      -0.1840     -0.00000
    285      -0.1024     -0.00000
    286      -0.0461     -0.00000
    287       0.2043     -0.00000
    288       0.2987     -0.00000
    289       0.3292     -0.00000
    290       0.5641     -0.00000
    291       0.6559     -0.00000
    292       0.6725     -0.00000
    293       0.7346     -0.00000
    294       1.0602     -0.00000
    295       1.4042      0.00000
    296       1.4218      0.00000
    297       1.4521      0.00000
    298       1.8657      0.00000
    299       1.9918      0.00000
    300       2.2035      0.00000
    301       2.3594      0.00000
    302       2.4252      0.00000
    303       2.4449      0.00000
    304       2.4492      0.00000
    305       2.4941      0.00000
    306       2.5922      0.00000
    307       2.6332      0.00000
    308       2.7061      0.00000
    309       2.7883      0.00000
    310       2.9296      0.00000
    311       2.9943      0.00000
    312       3.2332      0.00000
    313       3.2408      0.00000
    314       3.3109      0.00000
    315       3.5043      0.00000
    316       3.5673      0.00000
    317       3.8589      0.00000
    318       3.8962      0.00000
    319       3.9456      0.00000
    320       4.0084      0.00000
    321       4.1193      0.00000
    322       4.1960      0.00000
    323       4.2607      0.00000
    324       4.2736      0.00000
    325       4.4243      0.00000
    326       4.5119      0.00000
    327       4.5436      0.00000
    328       4.6079      0.00000
    329       4.6716      0.00000
    330       4.8252      0.00000
    331       4.8931      0.00000
    332       4.9540      0.00000
    333       5.0242      0.00000

 k-point     4 :       0.0000    0.2000    0.0000
  band No.  band energies     occupation 
      1     -23.3786      2.00000
      2     -21.3629      2.00000
      3     -10.9349      2.00000
      4      -9.8505      2.00000
      5      -9.2506      2.00000
      6      -8.8990      2.00000
      7      -8.5441      2.00000
      8      -8.4977      2.00000
      9      -7.8463      2.00000
     10      -7.7359      2.00000
     11      -7.7183      2.00000
     12      -7.2586      2.00000
     13      -7.2146      2.00000
     14      -7.0979      2.00000
     15      -6.8901      2.00000
     16      -6.8813      2.00000
     17      -6.5667      2.00000
     18      -6.5639      2.00000
     19      -6.5192      2.00000
     20      -6.3392      2.00000
     21      -6.1499      2.00000
     22      -6.1466      2.00000
     23      -6.1021      2.00000
     24      -6.0732      2.00000
     25      -6.0697      2.00000
     26      -6.0352      2.00000
     27      -5.9260      2.00000
     28      -5.8976      2.00000
     29      -5.8839      2.00000
     30      -5.8499      2.00000
     31      -5.8462      2.00000
     32      -5.8069      2.00000
     33      -5.7951      2.00000
     34      -5.6893      2.00000
     35      -5.6881      2.00000
     36      -5.6188      2.00000
     37      -5.6184      2.00000
     38      -5.5890      2.00000
     39      -5.5799      2.00000
     40      -5.5388      2.00000
     41      -5.4707      2.00000
     42      -5.4575      2.00000
     43      -5.4402      2.00000
     44      -5.4400      2.00000
     45      -5.4248      2.00000
     46      -5.4101      2.00000
     47      -5.4060      2.00000
     48      -5.3917      2.00000
     49      -5.3815      2.00000
     50      -5.3466      2.00000
     51      -5.3356      2.00000
     52      -5.3111      2.00000
     53      -5.3033      2.00000
     54      -5.2935      2.00000
     55      -5.2893      2.00000
     56      -5.2619      2.00000
     57      -5.1799      2.00000
     58      -5.1709      2.00000
     59      -5.1621      2.00000
     60      -5.1482      2.00000
     61      -5.1190      2.00000
     62      -5.0744      2.00000
     63      -5.0700      2.00000
     64      -5.0636      2.00000
     65      -5.0390      2.00000
     66      -5.0191      2.00000
     67      -5.0180      2.00000
     68      -5.0166      2.00000
     69      -5.0080      2.00000
     70      -5.0054      2.00000
     71      -4.9918      2.00000
     72      -4.9884      2.00000
     73      -4.9166      2.00000
     74      -4.8866      2.00000
     75      -4.8808      2.00000
     76      -4.8416      2.00000
     77      -4.8045      2.00000
     78      -4.7953      2.00000
     79      -4.7723      2.00000
     80      -4.7462      2.00000
     81      -4.7362      2.00000
     82      -4.7285      2.00000
     83      -4.6882      2.00000
     84      -4.6819      2.00000
     85      -4.6745      2.00000
     86      -4.6562      2.00000
     87      -4.6536      2.00000
     88      -4.6385      2.00000
     89      -4.6333      2.00000
     90      -4.6287      2.00000
     91      -4.6239      2.00000
     92      -4.6115      2.00000
     93      -4.5856      2.00000
     94      -4.5700      2.00000
     95      -4.5688      2.00000
     96      -4.5679      2.00000
     97      -4.5545      2.00000
     98      -4.5514      2.00000
     99      -4.5509      2.00000
    100      -4.5449      2.00000
    101      -4.5340      2.00000
    102      -4.5327      2.00000
    103      -4.4973      2.00000
    104      -4.4969      2.00000
    105      -4.4863      2.00000
    106      -4.4842      2.00000
    107      -4.4659      2.00000
    108      -4.4409      2.00000
    109      -4.4260      2.00000
    110      -4.3846      2.00000
    111      -4.3668      2.00000
    112      -4.3488      2.00000
    113      -4.3415      2.00000
    114      -4.3401      2.00000
    115      -4.3207      2.00000
    116      -4.2964      2.00000
    117      -4.2707      2.00000
    118      -4.2588      2.00000
    119      -4.2580      2.00000
    120      -4.2321      2.00000
    121      -4.2278      2.00000
    122      -4.2186      2.00000
    123      -4.2099      2.00000
    124      -4.2089      2.00000
    125      -4.1969      2.00000
    126      -4.1936      2.00000
    127      -4.1884      2.00000
    128      -4.1840      2.00000
    129      -4.1820      2.00000
    130      -4.1758      2.00000
    131      -4.1740      2.00000
    132      -4.1616      2.00000
    133      -4.1502      2.00000
    134      -4.1064      2.00000
    135      -4.0953      2.00000
    136      -4.0817      2.00000
    137      -4.0655      2.00000
    138      -4.0555      2.00000
    139      -4.0249      2.00000
    140      -4.0142      2.00000
    141      -3.9848      2.00000
    142      -3.9709      2.00000
    143      -3.9532      2.00000
    144      -3.9512      2.00000
    145      -3.9387      2.00000
    146      -3.9373      2.00000
    147      -3.9241      2.00000
    148      -3.9233      2.00000
    149      -3.9082      2.00000
    150      -3.9057      2.00000
    151      -3.8921      2.00000
    152      -3.8760      2.00000
    153      -3.8560      2.00000
    154      -3.8374      2.00000
    155      -3.8307      2.00000
    156      -3.8205      2.00000
    157      -3.7983      2.00000
    158      -3.7797      2.00000
    159      -3.7747      2.00000
    160      -3.7685      2.00000
    161      -3.7495      2.00000
    162      -3.7484      2.00000
    163      -3.7333      2.00000
    164      -3.7261      2.00000
    165      -3.7226      2.00000
    166      -3.7163      2.00000
    167      -3.7047      2.00000
    168      -3.7039      2.00000
    169      -3.6863      2.00000
    170      -3.6580      2.00000
    171      -3.6488      2.00000
    172      -3.6385      2.00000
    173      -3.6297      2.00000
    174      -3.6174      2.00000
    175      -3.6040      2.00000
    176      -3.5991      2.00000
    177      -3.5861      2.00000
    178      -3.5504      2.00000
    179      -3.5473      2.00000
    180      -3.5341      2.00000
    181      -3.5331      2.00000
    182      -3.5230      2.00000
    183      -3.5197      2.00000
    184      -3.5146      2.00000
    185      -3.5057      2.00000
    186      -3.4985      2.00000
    187      -3.4726      2.00000
    188      -3.4658      2.00000
    189      -3.4454      2.00000
    190      -3.4424      2.00000
    191      -3.4300      2.00000
    192      -3.4223      2.00000
    193      -3.4162      2.00000
    194      -3.3568      2.00000
    195      -3.3442      2.00000
    196      -3.3335      2.00000
    197      -3.3202      2.00000
    198      -3.3122      2.00000
    199      -3.2992      2.00000
    200      -3.2885      2.00000
    201      -3.2829      2.00000
    202      -3.2802      2.00000
    203      -3.2739      2.00000
    204      -3.2651      2.00000
    205      -3.2525      2.00000
    206      -3.2442      2.00000
    207      -3.2413      2.00000
    208      -3.2263      2.00000
    209      -3.2246      2.00000
    210      -3.2170      2.00000
    211      -3.2153      2.00000
    212      -3.2049      2.00000
    213      -3.1967      2.00000
    214      -3.1853      2.00000
    215      -3.1777      2.00000
    216      -3.1773      2.00000
    217      -3.1637      2.00000
    218      -3.1532      2.00000
    219      -3.1495      2.00000
    220      -3.1471      2.00000
    221      -3.1376      2.00000
    222      -3.1292      2.00000
    223      -3.1231      2.00000
    224      -3.1182      2.00000
    225      -3.1174      2.00000
    226      -3.1142      2.00000
    227      -3.1107      2.00000
    228      -3.1030      2.00000
    229      -3.0925      2.00000
    230      -3.0817      2.00000
    231      -3.0671      2.00000
    232      -3.0645      2.00000
    233      -3.0543      2.00000
    234      -3.0526      2.00000
    235      -3.0456      2.00000
    236      -3.0378      2.00000
    237      -3.0369      2.00000
    238      -3.0317      2.00000
    239      -3.0315      2.00000
    240      -3.0260      2.00000
    241      -3.0185      2.00000
    242      -3.0128      2.00000
    243      -2.9829      2.00000
    244      -2.9801      2.00000
    245      -2.9725      2.00000
    246      -2.9541      2.00000
    247      -2.9518      2.00000
    248      -2.9497      2.00000
    249      -2.9252      2.00000
    250      -2.9244      2.00000
    251      -2.9047      2.00000
    252      -2.9040      2.00000
    253      -2.9011      2.00000
    254      -2.8901      2.00000
    255      -2.8822      2.00000
    256      -2.8779      2.00000
    257      -2.8742      2.00000
    258      -2.8678      2.00000
    259      -2.8389      2.00000
    260      -2.8328      2.00000
    261      -2.8239      2.00000
    262      -2.6327      2.00000
    263      -2.5168      2.00000
    264      -2.3359      2.00000
    265      -2.2477      2.00000
    266      -2.0546      2.00000
    267      -2.0289      2.00000
    268      -1.9855      2.00000
    269      -1.8444      2.00000
    270      -1.7375      2.00004
    271      -1.7214      2.00012
    272      -1.5822      2.03774
    273      -1.5057      2.03168
    274      -1.1277     -0.00042
    275      -1.0865     -0.00004
    276      -1.0260     -0.00000
    277      -1.0129     -0.00000
    278      -0.9982     -0.00000
    279      -0.8159     -0.00000
    280      -0.1883     -0.00000
    281      -0.1111     -0.00000
    282      -0.0956     -0.00000
    283      -0.0920     -0.00000
    284      -0.0433     -0.00000
    285      -0.0262     -0.00000
    286       0.1118     -0.00000
    287       0.1379     -0.00000
    288       0.1398     -0.00000
    289       0.3715     -0.00000
    290       0.6381     -0.00000
    291       0.6751     -0.00000
    292       0.8170     -0.00000
    293       0.9998     -0.00000
    294       1.0818     -0.00000
    295       1.0843     -0.00000
    296       1.1865     -0.00000
    297       1.2772     -0.00000
    298       1.3675      0.00000
    299       1.7053      0.00000
    300       2.0026      0.00000
    301       2.0420      0.00000
    302       2.3159      0.00000
    303       2.3710      0.00000
    304       2.3785      0.00000
    305       2.4077      0.00000
    306       2.5270      0.00000
    307       2.7374      0.00000
    308       2.8562      0.00000
    309       2.8956      0.00000
    310       3.1362      0.00000
    311       3.4447      0.00000
    312       3.5532      0.00000
    313       3.5904      0.00000
    314       3.6012      0.00000
    315       3.8179      0.00000
    316       3.8412      0.00000
    317       3.8524      0.00000
    318       4.0016      0.00000
    319       4.0951      0.00000
    320       4.1168      0.00000
    321       4.1397      0.00000
    322       4.2434      0.00000
    323       4.3707      0.00000
    324       4.4130      0.00000
    325       4.4237      0.00000
    326       4.5060      0.00000
    327       4.6643      0.00000
    328       4.7768      0.00000
    329       4.8951      0.00000
    330       4.9392      0.00000
    331       4.9527      0.00000
    332       4.9874      0.00000
    333       5.1551      0.00000

 k-point     5 :       0.2000    0.2000    0.0000
  band No.  band energies     occupation 
      1     -23.3786      2.00000
      2     -21.3629      2.00000
      3     -10.9349      2.00000
      4      -9.7992      2.00000
      5      -9.2664      2.00000
      6      -8.9543      2.00000
      7      -8.8341      2.00000
      8      -8.1343      2.00000
      9      -8.0173      2.00000
     10      -7.8018      2.00000
     11      -7.2851      2.00000
     12      -7.2457      2.00000
     13      -7.2028      2.00000
     14      -7.1755      2.00000
     15      -7.0926      2.00000
     16      -6.7361      2.00000
     17      -6.5593      2.00000
     18      -6.5525      2.00000
     19      -6.5093      2.00000
     20      -6.3180      2.00000
     21      -6.2611      2.00000
     22      -6.1168      2.00000
     23      -6.0761      2.00000
     24      -6.0645      2.00000
     25      -6.0397      2.00000
     26      -6.0101      2.00000
     27      -6.0054      2.00000
     28      -5.9641      2.00000
     29      -5.9243      2.00000
     30      -5.9103      2.00000
     31      -5.9095      2.00000
     32      -5.7984      2.00000
     33      -5.7654      2.00000
     34      -5.7170      2.00000
     35      -5.6894      2.00000
     36      -5.6609      2.00000
     37      -5.6061      2.00000
     38      -5.5987      2.00000
     39      -5.5937      2.00000
     40      -5.5574      2.00000
     41      -5.5518      2.00000
     42      -5.5305      2.00000
     43      -5.4555      2.00000
     44      -5.4472      2.00000
     45      -5.4121      2.00000
     46      -5.3810      2.00000
     47      -5.3475      2.00000
     48      -5.3417      2.00000
     49      -5.3325      2.00000
     50      -5.3157      2.00000
     51      -5.3113      2.00000
     52      -5.3027      2.00000
     53      -5.2545      2.00000
     54      -5.2485      2.00000
     55      -5.2436      2.00000
     56      -5.2374      2.00000
     57      -5.2339      2.00000
     58      -5.1596      2.00000
     59      -5.1531      2.00000
     60      -5.1247      2.00000
     61      -5.1154      2.00000
     62      -5.0751      2.00000
     63      -5.0697      2.00000
     64      -5.0615      2.00000
     65      -5.0417      2.00000
     66      -5.0353      2.00000
     67      -5.0337      2.00000
     68      -5.0178      2.00000
     69      -4.9921      2.00000
     70      -4.9667      2.00000
     71      -4.9592      2.00000
     72      -4.9564      2.00000
     73      -4.9298      2.00000
     74      -4.9196      2.00000
     75      -4.8559      2.00000
     76      -4.8497      2.00000
     77      -4.8350      2.00000
     78      -4.8288      2.00000
     79      -4.8020      2.00000
     80      -4.7984      2.00000
     81      -4.7506      2.00000
     82      -4.7447      2.00000
     83      -4.7373      2.00000
     84      -4.7234      2.00000
     85      -4.7103      2.00000
     86      -4.6966      2.00000
     87      -4.6490      2.00000
     88      -4.6255      2.00000
     89      -4.6193      2.00000
     90      -4.6134      2.00000
     91      -4.6057      2.00000
     92      -4.5976      2.00000
     93      -4.5802      2.00000
     94      -4.5781      2.00000
     95      -4.5711      2.00000
     96      -4.5690      2.00000
     97      -4.5575      2.00000
     98      -4.5540      2.00000
     99      -4.5451      2.00000
    100      -4.5419      2.00000
    101      -4.5343      2.00000
    102      -4.5216      2.00000
    103      -4.5121      2.00000
    104      -4.5110      2.00000
    105      -4.4746      2.00000
    106      -4.4606      2.00000
    107      -4.4468      2.00000
    108      -4.4401      2.00000
    109      -4.3901      2.00000
    110      -4.3742      2.00000
    111      -4.3688      2.00000
    112      -4.3605      2.00000
    113      -4.3482      2.00000
    114      -4.3323      2.00000
    115      -4.3204      2.00000
    116      -4.3111      2.00000
    117      -4.2806      2.00000
    118      -4.2765      2.00000
    119      -4.2414      2.00000
    120      -4.2310      2.00000
    121      -4.2267      2.00000
    122      -4.2195      2.00000
    123      -4.2114      2.00000
    124      -4.2101      2.00000
    125      -4.2028      2.00000
    126      -4.1960      2.00000
    127      -4.1831      2.00000
    128      -4.1821      2.00000
    129      -4.1803      2.00000
    130      -4.1728      2.00000
    131      -4.1662      2.00000
    132      -4.1491      2.00000
    133      -4.1421      2.00000
    134      -4.1150      2.00000
    135      -4.0823      2.00000
    136      -4.0743      2.00000
    137      -4.0502      2.00000
    138      -4.0381      2.00000
    139      -4.0317      2.00000
    140      -4.0234      2.00000
    141      -4.0024      2.00000
    142      -3.9997      2.00000
    143      -3.9959      2.00000
    144      -3.9590      2.00000
    145      -3.9520      2.00000
    146      -3.9375      2.00000
    147      -3.9295      2.00000
    148      -3.9232      2.00000
    149      -3.9074      2.00000
    150      -3.8976      2.00000
    151      -3.8842      2.00000
    152      -3.8641      2.00000
    153      -3.8536      2.00000
    154      -3.8139      2.00000
    155      -3.8097      2.00000
    156      -3.8060      2.00000
    157      -3.7896      2.00000
    158      -3.7781      2.00000
    159      -3.7665      2.00000
    160      -3.7592      2.00000
    161      -3.7501      2.00000
    162      -3.7476      2.00000
    163      -3.7284      2.00000
    164      -3.7227      2.00000
    165      -3.7204      2.00000
    166      -3.7054      2.00000
    167      -3.6980      2.00000
    168      -3.6836      2.00000
    169      -3.6696      2.00000
    170      -3.6583      2.00000
    171      -3.6468      2.00000
    172      -3.6368      2.00000
    173      -3.6233      2.00000
    174      -3.6123      2.00000
    175      -3.6099      2.00000
    176      -3.5844      2.00000
    177      -3.5725      2.00000
    178      -3.5653      2.00000
    179      -3.5574      2.00000
    180      -3.5540      2.00000
    181      -3.5404      2.00000
    182      -3.5307      2.00000
    183      -3.5234      2.00000
    184      -3.5131      2.00000
    185      -3.5084      2.00000
    186      -3.5013      2.00000
    187      -3.4904      2.00000
    188      -3.4722      2.00000
    189      -3.4468      2.00000
    190      -3.4326      2.00000
    191      -3.4048      2.00000
    192      -3.3946      2.00000
    193      -3.3720      2.00000
    194      -3.3602      2.00000
    195      -3.3472      2.00000
    196      -3.3313      2.00000
    197      -3.3275      2.00000
    198      -3.3156      2.00000
    199      -3.3113      2.00000
    200      -3.3045      2.00000
    201      -3.2904      2.00000
    202      -3.2807      2.00000
    203      -3.2720      2.00000
    204      -3.2649      2.00000
    205      -3.2547      2.00000
    206      -3.2531      2.00000
    207      -3.2480      2.00000
    208      -3.2303      2.00000
    209      -3.2239      2.00000
    210      -3.2126      2.00000
    211      -3.2104      2.00000
    212      -3.2026      2.00000
    213      -3.1999      2.00000
    214      -3.1939      2.00000
    215      -3.1895      2.00000
    216      -3.1737      2.00000
    217      -3.1678      2.00000
    218      -3.1626      2.00000
    219      -3.1549      2.00000
    220      -3.1501      2.00000
    221      -3.1465      2.00000
    222      -3.1399      2.00000
    223      -3.1345      2.00000
    224      -3.1318      2.00000
    225      -3.1247      2.00000
    226      -3.1215      2.00000
    227      -3.1063      2.00000
    228      -3.0959      2.00000
    229      -3.0843      2.00000
    230      -3.0775      2.00000
    231      -3.0694      2.00000
    232      -3.0676      2.00000
    233      -3.0631      2.00000
    234      -3.0574      2.00000
    235      -3.0498      2.00000
    236      -3.0460      2.00000
    237      -3.0381      2.00000
    238      -3.0283      2.00000
    239      -3.0237      2.00000
    240      -3.0140      2.00000
    241      -2.9998      2.00000
    242      -2.9908      2.00000
    243      -2.9744      2.00000
    244      -2.9704      2.00000
    245      -2.9518      2.00000
    246      -2.9411      2.00000
    247      -2.9312      2.00000
    248      -2.9169      2.00000
    249      -2.9117      2.00000
    250      -2.9014      2.00000
    251      -2.8925      2.00000
    252      -2.8852      2.00000
    253      -2.8816      2.00000
    254      -2.8777      2.00000
    255      -2.8719      2.00000
    256      -2.8659      2.00000
    257      -2.8618      2.00000
    258      -2.8589      2.00000
    259      -2.8454      2.00000
    260      -2.8378      2.00000
    261      -2.7320      2.00000
    262      -2.6869      2.00000
    263      -2.5668      2.00000
    264      -2.5306      2.00000
    265      -2.4524      2.00000
    266      -2.0501      2.00000
    267      -1.9825      2.00000
    268      -1.9645      2.00000
    269      -1.8652      2.00000
    270      -1.8022      2.00000
    271      -1.5784      2.04117
    272      -1.4793      1.89291
    273      -1.3215     -0.02786
    274      -1.2841     -0.06975
    275      -1.2363     -0.03150
    276      -1.1633     -0.00235
    277      -0.9846     -0.00000
    278      -0.9136     -0.00000
    279      -0.7135     -0.00000
    280      -0.2902     -0.00000
    281      -0.2695     -0.00000
    282      -0.1718     -0.00000
    283      -0.1513     -0.00000
    284      -0.1424     -0.00000
    285      -0.0054     -0.00000
    286       0.0285     -0.00000
    287       0.1353     -0.00000
    288       0.1921     -0.00000
    289       0.7227     -0.00000
    290       0.8406     -0.00000
    291       0.8759     -0.00000
    292       0.8988     -0.00000
    293       1.0102     -0.00000
    294       1.0877     -0.00000
    295       1.1297     -0.00000
    296       1.2115     -0.00000
    297       1.2512     -0.00000
    298       1.5861      0.00000
    299       1.6347      0.00000
    300       1.9531      0.00000
    301       1.9980      0.00000
    302       2.0980      0.00000
    303       2.1865      0.00000
    304       2.3694      0.00000
    305       2.5463      0.00000
    306       2.6919      0.00000
    307       2.7792      0.00000
    308       2.9204      0.00000
    309       3.0402      0.00000
    310       3.1292      0.00000
    311       3.3151      0.00000
    312       3.4020      0.00000
    313       3.4729      0.00000
    314       3.6575      0.00000
    315       3.7928      0.00000
    316       3.8525      0.00000
    317       3.8735      0.00000
    318       3.9838      0.00000
    319       4.0765      0.00000
    320       4.0993      0.00000
    321       4.1473      0.00000
    322       4.2421      0.00000
    323       4.2468      0.00000
    324       4.3581      0.00000
    325       4.3804      0.00000
    326       4.5700      0.00000
    327       4.7066      0.00000
    328       4.7511      0.00000
    329       4.7699      0.00000
    330       4.8231      0.00000
    331       4.8458      0.00000
    332       4.9183      0.00000
    333       4.9359      0.00000

 k-point     6 :       0.4000    0.2000    0.0000
  band No.  band energies     occupation 
      1     -23.3785      2.00000
      2     -21.3629      2.00000
      3     -10.9348      2.00000
      4      -9.6514      2.00000
      5      -9.4087      2.00000
      6      -9.1414      2.00000
      7      -8.7032      2.00000
      8      -8.4616      2.00000
      9      -7.6761      2.00000
     10      -7.4797      2.00000
     11      -7.4677      2.00000
     12      -7.2514      2.00000
     13      -7.1177      2.00000
     14      -7.0677      2.00000
     15      -6.9535      2.00000
     16      -6.9162      2.00000
     17      -6.7841      2.00000
     18      -6.4106      2.00000
     19      -6.3330      2.00000
     20      -6.2604      2.00000
     21      -6.2550      2.00000
     22      -6.2472      2.00000
     23      -6.1842      2.00000
     24      -6.1460      2.00000
     25      -6.0232      2.00000
     26      -6.0076      2.00000
     27      -5.9789      2.00000
     28      -5.9763      2.00000
     29      -5.9638      2.00000
     30      -5.9435      2.00000
     31      -5.9371      2.00000
     32      -5.9250      2.00000
     33      -5.8382      2.00000
     34      -5.8318      2.00000
     35      -5.6529      2.00000
     36      -5.6238      2.00000
     37      -5.6145      2.00000
     38      -5.6112      2.00000
     39      -5.6029      2.00000
     40      -5.5760      2.00000
     41      -5.5236      2.00000
     42      -5.5139      2.00000
     43      -5.5112      2.00000
     44      -5.4661      2.00000
     45      -5.3902      2.00000
     46      -5.3790      2.00000
     47      -5.3646      2.00000
     48      -5.3565      2.00000
     49      -5.3532      2.00000
     50      -5.3232      2.00000
     51      -5.2370      2.00000
     52      -5.2116      2.00000
     53      -5.1949      2.00000
     54      -5.1852      2.00000
     55      -5.1805      2.00000
     56      -5.1647      2.00000
     57      -5.1592      2.00000
     58      -5.1565      2.00000
     59      -5.1549      2.00000
     60      -5.1483      2.00000
     61      -5.1254      2.00000
     62      -5.1059      2.00000
     63      -5.0764      2.00000
     64      -5.0557      2.00000
     65      -5.0517      2.00000
     66      -5.0477      2.00000
     67      -5.0139      2.00000
     68      -4.9789      2.00000
     69      -4.9637      2.00000
     70      -4.9383      2.00000
     71      -4.9299      2.00000
     72      -4.9212      2.00000
     73      -4.9041      2.00000
     74      -4.8992      2.00000
     75      -4.8933      2.00000
     76      -4.8744      2.00000
     77      -4.8713      2.00000
     78      -4.8589      2.00000
     79      -4.8535      2.00000
     80      -4.8346      2.00000
     81      -4.8175      2.00000
     82      -4.8038      2.00000
     83      -4.7815      2.00000
     84      -4.7753      2.00000
     85      -4.7470      2.00000
     86      -4.7147      2.00000
     87      -4.7059      2.00000
     88      -4.6824      2.00000
     89      -4.6517      2.00000
     90      -4.6092      2.00000
     91      -4.5873      2.00000
     92      -4.5847      2.00000
     93      -4.5781      2.00000
     94      -4.5761      2.00000
     95      -4.5716      2.00000
     96      -4.5690      2.00000
     97      -4.5571      2.00000
     98      -4.5459      2.00000
     99      -4.5308      2.00000
    100      -4.5195      2.00000
    101      -4.5092      2.00000
    102      -4.5003      2.00000
    103      -4.4838      2.00000
    104      -4.4728      2.00000
    105      -4.4655      2.00000
    106      -4.4519      2.00000
    107      -4.4485      2.00000
    108      -4.4438      2.00000
    109      -4.4375      2.00000
    110      -4.4064      2.00000
    111      -4.3721      2.00000
    112      -4.3514      2.00000
    113      -4.3413      2.00000
    114      -4.3168      2.00000
    115      -4.3115      2.00000
    116      -4.3038      2.00000
    117      -4.2900      2.00000
    118      -4.2668      2.00000
    119      -4.2535      2.00000
    120      -4.2457      2.00000
    121      -4.2165      2.00000
    122      -4.2040      2.00000
    123      -4.2007      2.00000
    124      -4.1894      2.00000
    125      -4.1779      2.00000
    126      -4.1739      2.00000
    127      -4.1683      2.00000
    128      -4.1670      2.00000
    129      -4.1623      2.00000
    130      -4.1556      2.00000
    131      -4.1503      2.00000
    132      -4.1402      2.00000
    133      -4.1305      2.00000
    134      -4.1042      2.00000
    135      -4.0906      2.00000
    136      -4.0827      2.00000
    137      -4.0735      2.00000
    138      -4.0581      2.00000
    139      -4.0473      2.00000
    140      -4.0365      2.00000
    141      -4.0345      2.00000
    142      -4.0127      2.00000
    143      -3.9990      2.00000
    144      -3.9818      2.00000
    145      -3.9615      2.00000
    146      -3.9561      2.00000
    147      -3.9307      2.00000
    148      -3.9224      2.00000
    149      -3.9148      2.00000
    150      -3.9029      2.00000
    151      -3.8911      2.00000
    152      -3.8801      2.00000
    153      -3.8303      2.00000
    154      -3.8033      2.00000
    155      -3.7921      2.00000
    156      -3.7814      2.00000
    157      -3.7564      2.00000
    158      -3.7530      2.00000
    159      -3.7514      2.00000
    160      -3.7414      2.00000
    161      -3.7367      2.00000
    162      -3.7309      2.00000
    163      -3.7264      2.00000
    164      -3.7253      2.00000
    165      -3.7144      2.00000
    166      -3.6993      2.00000
    167      -3.6917      2.00000
    168      -3.6778      2.00000
    169      -3.6689      2.00000
    170      -3.6627      2.00000
    171      -3.6529      2.00000
    172      -3.6437      2.00000
    173      -3.6252      2.00000
    174      -3.6123      2.00000
    175      -3.6051      2.00000
    176      -3.5911      2.00000
    177      -3.5811      2.00000
    178      -3.5762      2.00000
    179      -3.5665      2.00000
    180      -3.5630      2.00000
    181      -3.5381      2.00000
    182      -3.5280      2.00000
    183      -3.5201      2.00000
    184      -3.5104      2.00000
    185      -3.5017      2.00000
    186      -3.4759      2.00000
    187      -3.4640      2.00000
    188      -3.4612      2.00000
    189      -3.4567      2.00000
    190      -3.4459      2.00000
    191      -3.4280      2.00000
    192      -3.4101      2.00000
    193      -3.3964      2.00000
    194      -3.3878      2.00000
    195      -3.3766      2.00000
    196      -3.3628      2.00000
    197      -3.3454      2.00000
    198      -3.3200      2.00000
    199      -3.3052      2.00000
    200      -3.2947      2.00000
    201      -3.2758      2.00000
    202      -3.2694      2.00000
    203      -3.2647      2.00000
    204      -3.2467      2.00000
    205      -3.2447      2.00000
    206      -3.2324      2.00000
    207      -3.2280      2.00000
    208      -3.2132      2.00000
    209      -3.2061      2.00000
    210      -3.2014      2.00000
    211      -3.1966      2.00000
    212      -3.1936      2.00000
    213      -3.1926      2.00000
    214      -3.1882      2.00000
    215      -3.1861      2.00000
    216      -3.1778      2.00000
    217      -3.1732      2.00000
    218      -3.1680      2.00000
    219      -3.1638      2.00000
    220      -3.1608      2.00000
    221      -3.1595      2.00000
    222      -3.1525      2.00000
    223      -3.1423      2.00000
    224      -3.1382      2.00000
    225      -3.1283      2.00000
    226      -3.1182      2.00000
    227      -3.1091      2.00000
    228      -3.1029      2.00000
    229      -3.0935      2.00000
    230      -3.0855      2.00000
    231      -3.0816      2.00000
    232      -3.0768      2.00000
    233      -3.0711      2.00000
    234      -3.0557      2.00000
    235      -3.0361      2.00000
    236      -3.0267      2.00000
    237      -3.0170      2.00000
    238      -3.0073      2.00000
    239      -2.9970      2.00000
    240      -2.9891      2.00000
    241      -2.9833      2.00000
    242      -2.9779      2.00000
    243      -2.9744      2.00000
    244      -2.9687      2.00000
    245      -2.9433      2.00000
    246      -2.9389      2.00000
    247      -2.9267      2.00000
    248      -2.9152      2.00000
    249      -2.9041      2.00000
    250      -2.9012      2.00000
    251      -2.8950      2.00000
    252      -2.8929      2.00000
    253      -2.8876      2.00000
    254      -2.8839      2.00000
    255      -2.8752      2.00000
    256      -2.8710      2.00000
    257      -2.8615      2.00000
    258      -2.8574      2.00000
    259      -2.8539      2.00000
    260      -2.7481      2.00000
    261      -2.7063      2.00000
    262      -2.5817      2.00000
    263      -2.4995      2.00000
    264      -2.4364      2.00000
    265      -2.3518      2.00000
    266      -2.3328      2.00000
    267      -2.2551      2.00000
    268      -1.9635      2.00000
    269      -1.9307      2.00000
    270      -1.8655      2.00000
    271      -1.7994      2.00000
    272      -1.7730      2.00000
    273      -1.4379      1.40743
    274      -1.2814     -0.06865
    275      -1.1044     -0.00011
    276      -0.8623     -0.00000
    277      -0.6889     -0.00000
    278      -0.6726     -0.00000
    279      -0.6629     -0.00000
    280      -0.4926     -0.00000
    281      -0.3439     -0.00000
    282      -0.3126     -0.00000
    283      -0.2954     -0.00000
    284      -0.1023     -0.00000
    285      -0.0228     -0.00000
    286       0.1139     -0.00000
    287       0.2284     -0.00000
    288       0.3537     -0.00000
    289       0.4955     -0.00000
    290       0.6716     -0.00000
    291       0.7899     -0.00000
    292       0.8767     -0.00000
    293       1.1206     -0.00000
    294       1.1469     -0.00000
    295       1.2530     -0.00000
    296       1.4969      0.00000
    297       1.5458      0.00000
    298       1.7923      0.00000
    299       1.8857      0.00000
    300       1.9448      0.00000
    301       1.9866      0.00000
    302       2.0877      0.00000
    303       2.2501      0.00000
    304       2.3161      0.00000
    305       2.5127      0.00000
    306       2.6069      0.00000
    307       2.7999      0.00000
    308       2.9194      0.00000
    309       3.1453      0.00000
    310       3.2552      0.00000
    311       3.3038      0.00000
    312       3.3959      0.00000
    313       3.4083      0.00000
    314       3.4524      0.00000
    315       3.5659      0.00000
    316       3.5780      0.00000
    317       3.6840      0.00000
    318       3.7786      0.00000
    319       3.8808      0.00000
    320       4.0403      0.00000
    321       4.0786      0.00000
    322       4.2239      0.00000
    323       4.3205      0.00000
    324       4.3686      0.00000
    325       4.5023      0.00000
    326       4.5355      0.00000
    327       4.5603      0.00000
    328       4.6173      0.00000
    329       4.6982      0.00000
    330       4.7333      0.00000
    331       4.8778      0.00000
    332       4.9441      0.00000
    333       4.9974      0.00000

 k-point     7 :      -0.4000    0.2000    0.0000
  band No.  band energies     occupation 
      1     -23.3784      2.00000
      2     -21.3629      2.00000
      3     -10.9348      2.00000
      4      -9.6514      2.00000
      5      -9.4087      2.00000
      6      -9.1415      2.00000
      7      -8.7032      2.00000
      8      -8.4615      2.00000
      9      -7.6761      2.00000
     10      -7.4796      2.00000
     11      -7.4677      2.00000
     12      -7.2514      2.00000
     13      -7.1175      2.00000
     14      -7.0678      2.00000
     15      -6.9534      2.00000
     16      -6.9162      2.00000
     17      -6.7842      2.00000
     18      -6.4106      2.00000
     19      -6.3330      2.00000
     20      -6.2604      2.00000
     21      -6.2550      2.00000
     22      -6.2472      2.00000
     23      -6.1843      2.00000
     24      -6.1460      2.00000
     25      -6.0232      2.00000
     26      -6.0075      2.00000
     27      -5.9789      2.00000
     28      -5.9763      2.00000
     29      -5.9639      2.00000
     30      -5.9435      2.00000
     31      -5.9371      2.00000
     32      -5.9250      2.00000
     33      -5.8381      2.00000
     34      -5.8319      2.00000
     35      -5.6529      2.00000
     36      -5.6237      2.00000
     37      -5.6145      2.00000
     38      -5.6112      2.00000
     39      -5.6028      2.00000
     40      -5.5760      2.00000
     41      -5.5236      2.00000
     42      -5.5139      2.00000
     43      -5.5112      2.00000
     44      -5.4661      2.00000
     45      -5.3902      2.00000
     46      -5.3790      2.00000
     47      -5.3646      2.00000
     48      -5.3566      2.00000
     49      -5.3532      2.00000
     50      -5.3232      2.00000
     51      -5.2369      2.00000
     52      -5.2116      2.00000
     53      -5.1949      2.00000
     54      -5.1850      2.00000
     55      -5.1804      2.00000
     56      -5.1649      2.00000
     57      -5.1592      2.00000
     58      -5.1563      2.00000
     59      -5.1548      2.00000
     60      -5.1483      2.00000
     61      -5.1256      2.00000
     62      -5.1059      2.00000
     63      -5.0760      2.00000
     64      -5.0558      2.00000
     65      -5.0518      2.00000
     66      -5.0480      2.00000
     67      -5.0139      2.00000
     68      -4.9789      2.00000
     69      -4.9638      2.00000
     70      -4.9384      2.00000
     71      -4.9300      2.00000
     72      -4.9210      2.00000
     73      -4.9043      2.00000
     74      -4.8991      2.00000
     75      -4.8933      2.00000
     76      -4.8745      2.00000
     77      -4.8713      2.00000
     78      -4.8586      2.00000
     79      -4.8535      2.00000
     80      -4.8347      2.00000
     81      -4.8173      2.00000
     82      -4.8039      2.00000
     83      -4.7816      2.00000
     84      -4.7754      2.00000
     85      -4.7472      2.00000
     86      -4.7144      2.00000
     87      -4.7060      2.00000
     88      -4.6824      2.00000
     89      -4.6512      2.00000
     90      -4.6098      2.00000
     91      -4.5874      2.00000
     92      -4.5846      2.00000
     93      -4.5781      2.00000
     94      -4.5761      2.00000
     95      -4.5716      2.00000
     96      -4.5689      2.00000
     97      -4.5570      2.00000
     98      -4.5458      2.00000
     99      -4.5312      2.00000
    100      -4.5196      2.00000
    101      -4.5093      2.00000
    102      -4.5002      2.00000
    103      -4.4836      2.00000
    104      -4.4728      2.00000
    105      -4.4655      2.00000
    106      -4.4519      2.00000
    107      -4.4485      2.00000
    108      -4.4437      2.00000
    109      -4.4375      2.00000
    110      -4.4066      2.00000
    111      -4.3719      2.00000
    112      -4.3515      2.00000
    113      -4.3413      2.00000
    114      -4.3168      2.00000
    115      -4.3116      2.00000
    116      -4.3038      2.00000
    117      -4.2903      2.00000
    118      -4.2665      2.00000
    119      -4.2535      2.00000
    120      -4.2456      2.00000
    121      -4.2165      2.00000
    122      -4.2040      2.00000
    123      -4.2002      2.00000
    124      -4.1897      2.00000
    125      -4.1778      2.00000
    126      -4.1739      2.00000
    127      -4.1682      2.00000
    128      -4.1668      2.00000
    129      -4.1626      2.00000
    130      -4.1554      2.00000
    131      -4.1501      2.00000
    132      -4.1403      2.00000
    133      -4.1306      2.00000
    134      -4.1041      2.00000
    135      -4.0907      2.00000
    136      -4.0827      2.00000
    137      -4.0736      2.00000
    138      -4.0580      2.00000
    139      -4.0474      2.00000
    140      -4.0366      2.00000
    141      -4.0344      2.00000
    142      -4.0125      2.00000
    143      -3.9994      2.00000
    144      -3.9818      2.00000
    145      -3.9615      2.00000
    146      -3.9561      2.00000
    147      -3.9308      2.00000
    148      -3.9227      2.00000
    149      -3.9143      2.00000
    150      -3.9031      2.00000
    151      -3.8907      2.00000
    152      -3.8802      2.00000
    153      -3.8303      2.00000
    154      -3.8031      2.00000
    155      -3.7922      2.00000
    156      -3.7813      2.00000
    157      -3.7565      2.00000
    158      -3.7530      2.00000
    159      -3.7515      2.00000
    160      -3.7413      2.00000
    161      -3.7367      2.00000
    162      -3.7309      2.00000
    163      -3.7264      2.00000
    164      -3.7253      2.00000
    165      -3.7147      2.00000
    166      -3.6990      2.00000
    167      -3.6917      2.00000
    168      -3.6779      2.00000
    169      -3.6689      2.00000
    170      -3.6626      2.00000
    171      -3.6528      2.00000
    172      -3.6440      2.00000
    173      -3.6253      2.00000
    174      -3.6123      2.00000
    175      -3.6049      2.00000
    176      -3.5911      2.00000
    177      -3.5811      2.00000
    178      -3.5762      2.00000
    179      -3.5664      2.00000
    180      -3.5630      2.00000
    181      -3.5380      2.00000
    182      -3.5282      2.00000
    183      -3.5200      2.00000
    184      -3.5103      2.00000
    185      -3.5019      2.00000
    186      -3.4760      2.00000
    187      -3.4642      2.00000
    188      -3.4612      2.00000
    189      -3.4568      2.00000
    190      -3.4455      2.00000
    191      -3.4281      2.00000
    192      -3.4102      2.00000
    193      -3.3961      2.00000
    194      -3.3876      2.00000
    195      -3.3767      2.00000
    196      -3.3629      2.00000
    197      -3.3451      2.00000
    198      -3.3208      2.00000
    199      -3.3052      2.00000
    200      -3.2944      2.00000
    201      -3.2757      2.00000
    202      -3.2693      2.00000
    203      -3.2647      2.00000
    204      -3.2468      2.00000
    205      -3.2445      2.00000
    206      -3.2324      2.00000
    207      -3.2280      2.00000
    208      -3.2135      2.00000
    209      -3.2061      2.00000
    210      -3.2014      2.00000
    211      -3.1965      2.00000
    212      -3.1936      2.00000
    213      -3.1926      2.00000
    214      -3.1882      2.00000
    215      -3.1861      2.00000
    216      -3.1777      2.00000
    217      -3.1731      2.00000
    218      -3.1681      2.00000
    219      -3.1638      2.00000
    220      -3.1608      2.00000
    221      -3.1595      2.00000
    222      -3.1524      2.00000
    223      -3.1422      2.00000
    224      -3.1384      2.00000
    225      -3.1283      2.00000
    226      -3.1181      2.00000
    227      -3.1090      2.00000
    228      -3.1029      2.00000
    229      -3.0935      2.00000
    230      -3.0854      2.00000
    231      -3.0815      2.00000
    232      -3.0771      2.00000
    233      -3.0708      2.00000
    234      -3.0557      2.00000
    235      -3.0360      2.00000
    236      -3.0266      2.00000
    237      -3.0174      2.00000
    238      -3.0070      2.00000
    239      -2.9972      2.00000
    240      -2.9891      2.00000
    241      -2.9833      2.00000
    242      -2.9778      2.00000
    243      -2.9745      2.00000
    244      -2.9689      2.00000
    245      -2.9428      2.00000
    246      -2.9389      2.00000
    247      -2.9267      2.00000
    248      -2.9150      2.00000
    249      -2.9040      2.00000
    250      -2.9012      2.00000
    251      -2.8949      2.00000
    252      -2.8929      2.00000
    253      -2.8876      2.00000
    254      -2.8839      2.00000
    255      -2.8752      2.00000
    256      -2.8711      2.00000
    257      -2.8616      2.00000
    258      -2.8574      2.00000
    259      -2.8539      2.00000
    260      -2.7476      2.00000
    261      -2.7069      2.00000
    262      -2.5819      2.00000
    263      -2.4995      2.00000
    264      -2.4360      2.00000
    265      -2.3520      2.00000
    266      -2.3320      2.00000
    267      -2.2563      2.00000
    268      -1.9633      2.00000
    269      -1.9311      2.00000
    270      -1.8655      2.00000
    271      -1.7993      2.00000
    272      -1.7731      2.00000
    273      -1.4374      1.40066
    274      -1.2813     -0.06863
    275      -1.1042     -0.00011
    276      -0.8619     -0.00000
    277      -0.6886     -0.00000
    278      -0.6726     -0.00000
    279      -0.6632     -0.00000
    280      -0.4933     -0.00000
    281      -0.3437     -0.00000
    282      -0.3125     -0.00000
    283      -0.2963     -0.00000
    284      -0.1024     -0.00000
    285      -0.0227     -0.00000
    286       0.1134     -0.00000
    287       0.2290     -0.00000
    288       0.3536     -0.00000
    289       0.4961     -0.00000
    290       0.6716     -0.00000
    291       0.7901     -0.00000
    292       0.8766     -0.00000
    293       1.1200     -0.00000
    294       1.1469     -0.00000
    295       1.2551     -0.00000
    296       1.4948      0.00000
    297       1.5458      0.00000
    298       1.7936      0.00000
    299       1.8859      0.00000
    300       1.9451      0.00000
    301       1.9876      0.00000
    302       2.0872      0.00000
    303       2.2486      0.00000
    304       2.3150      0.00000
    305       2.5122      0.00000
    306       2.6117      0.00000
    307       2.7955      0.00000
    308       2.9165      0.00000
    309       3.1452      0.00000
    310       3.2567      0.00000
    311       3.3063      0.00000
    312       3.3984      0.00000
    313       3.4082      0.00000
    314       3.4516      0.00000
    315       3.5672      0.00000
    316       3.5772      0.00000
    317       3.6830      0.00000
    318       3.7785      0.00000
    319       3.8815      0.00000
    320       4.0408      0.00000
    321       4.0769      0.00000
    322       4.2236      0.00000
    323       4.3216      0.00000
    324       4.3676      0.00000
    325       4.5019      0.00000
    326       4.5346      0.00000
    327       4.5595      0.00000
    328       4.6180      0.00000
    329       4.6985      0.00000
    330       4.7333      0.00000
    331       4.8793      0.00000
    332       4.9466      0.00000
    333       5.0017      0.00000

 k-point     8 :      -0.2000    0.2000    0.0000
  band No.  band energies     occupation 
      1     -23.3786      2.00000
      2     -21.3629      2.00000
      3     -10.9349      2.00000
      4      -9.7992      2.00000
      5      -9.2664      2.00000
      6      -8.9543      2.00000
      7      -8.8342      2.00000
      8      -8.1343      2.00000
      9      -8.0173      2.00000
     10      -7.8018      2.00000
     11      -7.2849      2.00000
     12      -7.2459      2.00000
     13      -7.2028      2.00000
     14      -7.1752      2.00000
     15      -7.0928      2.00000
     16      -6.7362      2.00000
     17      -6.5594      2.00000
     18      -6.5525      2.00000
     19      -6.5093      2.00000
     20      -6.3180      2.00000
     21      -6.2611      2.00000
     22      -6.1169      2.00000
     23      -6.0761      2.00000
     24      -6.0644      2.00000
     25      -6.0396      2.00000
     26      -6.0101      2.00000
     27      -6.0054      2.00000
     28      -5.9641      2.00000
     29      -5.9243      2.00000
     30      -5.9104      2.00000
     31      -5.9095      2.00000
     32      -5.7983      2.00000
     33      -5.7654      2.00000
     34      -5.7170      2.00000
     35      -5.6894      2.00000
     36      -5.6610      2.00000
     37      -5.6062      2.00000
     38      -5.5986      2.00000
     39      -5.5937      2.00000
     40      -5.5574      2.00000
     41      -5.5518      2.00000
     42      -5.5305      2.00000
     43      -5.4556      2.00000
     44      -5.4472      2.00000
     45      -5.4121      2.00000
     46      -5.3810      2.00000
     47      -5.3475      2.00000
     48      -5.3417      2.00000
     49      -5.3326      2.00000
     50      -5.3157      2.00000
     51      -5.3113      2.00000
     52      -5.3027      2.00000
     53      -5.2544      2.00000
     54      -5.2485      2.00000
     55      -5.2436      2.00000
     56      -5.2372      2.00000
     57      -5.2339      2.00000
     58      -5.1596      2.00000
     59      -5.1532      2.00000
     60      -5.1247      2.00000
     61      -5.1154      2.00000
     62      -5.0754      2.00000
     63      -5.0697      2.00000
     64      -5.0612      2.00000
     65      -5.0417      2.00000
     66      -5.0355      2.00000
     67      -5.0339      2.00000
     68      -5.0179      2.00000
     69      -4.9921      2.00000
     70      -4.9668      2.00000
     71      -4.9592      2.00000
     72      -4.9563      2.00000
     73      -4.9299      2.00000
     74      -4.9195      2.00000
     75      -4.8560      2.00000
     76      -4.8499      2.00000
     77      -4.8350      2.00000
     78      -4.8287      2.00000
     79      -4.8021      2.00000
     80      -4.7984      2.00000
     81      -4.7506      2.00000
     82      -4.7445      2.00000
     83      -4.7374      2.00000
     84      -4.7234      2.00000
     85      -4.7099      2.00000
     86      -4.6968      2.00000
     87      -4.6490      2.00000
     88      -4.6255      2.00000
     89      -4.6191      2.00000
     90      -4.6135      2.00000
     91      -4.6058      2.00000
     92      -4.5976      2.00000
     93      -4.5803      2.00000
     94      -4.5781      2.00000
     95      -4.5712      2.00000
     96      -4.5687      2.00000
     97      -4.5575      2.00000
     98      -4.5540      2.00000
     99      -4.5451      2.00000
    100      -4.5419      2.00000
    101      -4.5343      2.00000
    102      -4.5219      2.00000
    103      -4.5122      2.00000
    104      -4.5109      2.00000
    105      -4.4742      2.00000
    106      -4.4607      2.00000
    107      -4.4467      2.00000
    108      -4.4400      2.00000
    109      -4.3902      2.00000
    110      -4.3742      2.00000
    111      -4.3690      2.00000
    112      -4.3603      2.00000
    113      -4.3482      2.00000
    114      -4.3320      2.00000
    115      -4.3208      2.00000
    116      -4.3111      2.00000
    117      -4.2807      2.00000
    118      -4.2766      2.00000
    119      -4.2414      2.00000
    120      -4.2309      2.00000
    121      -4.2267      2.00000
    122      -4.2195      2.00000
    123      -4.2114      2.00000
    124      -4.2101      2.00000
    125      -4.2024      2.00000
    126      -4.1959      2.00000
    127      -4.1829      2.00000
    128      -4.1821      2.00000
    129      -4.1804      2.00000
    130      -4.1727      2.00000
    131      -4.1663      2.00000
    132      -4.1494      2.00000
    133      -4.1416      2.00000
    134      -4.1150      2.00000
    135      -4.0825      2.00000
    136      -4.0743      2.00000
    137      -4.0502      2.00000
    138      -4.0380      2.00000
    139      -4.0318      2.00000
    140      -4.0236      2.00000
    141      -4.0026      2.00000
    142      -3.9998      2.00000
    143      -3.9959      2.00000
    144      -3.9595      2.00000
    145      -3.9515      2.00000
    146      -3.9375      2.00000
    147      -3.9299      2.00000
    148      -3.9232      2.00000
    149      -3.9073      2.00000
    150      -3.8974      2.00000
    151      -3.8842      2.00000
    152      -3.8643      2.00000
    153      -3.8536      2.00000
    154      -3.8139      2.00000
    155      -3.8096      2.00000
    156      -3.8061      2.00000
    157      -3.7895      2.00000
    158      -3.7781      2.00000
    159      -3.7664      2.00000
    160      -3.7591      2.00000
    161      -3.7500      2.00000
    162      -3.7477      2.00000
    163      -3.7286      2.00000
    164      -3.7227      2.00000
    165      -3.7205      2.00000
    166      -3.7055      2.00000
    167      -3.6982      2.00000
    168      -3.6835      2.00000
    169      -3.6696      2.00000
    170      -3.6583      2.00000
    171      -3.6467      2.00000
    172      -3.6368      2.00000
    173      -3.6232      2.00000
    174      -3.6121      2.00000
    175      -3.6099      2.00000
    176      -3.5843      2.00000
    177      -3.5724      2.00000
    178      -3.5655      2.00000
    179      -3.5575      2.00000
    180      -3.5540      2.00000
    181      -3.5406      2.00000
    182      -3.5306      2.00000
    183      -3.5233      2.00000
    184      -3.5133      2.00000
    185      -3.5084      2.00000
    186      -3.5012      2.00000
    187      -3.4902      2.00000
    188      -3.4725      2.00000
    189      -3.4465      2.00000
    190      -3.4325      2.00000
    191      -3.4049      2.00000
    192      -3.3946      2.00000
    193      -3.3718      2.00000
    194      -3.3603      2.00000
    195      -3.3477      2.00000
    196      -3.3311      2.00000
    197      -3.3276      2.00000
    198      -3.3159      2.00000
    199      -3.3110      2.00000
    200      -3.3045      2.00000
    201      -3.2902      2.00000
    202      -3.2804      2.00000
    203      -3.2721      2.00000
    204      -3.2651      2.00000
    205      -3.2546      2.00000
    206      -3.2533      2.00000
    207      -3.2480      2.00000
    208      -3.2301      2.00000
    209      -3.2239      2.00000
    210      -3.2127      2.00000
    211      -3.2104      2.00000
    212      -3.2026      2.00000
    213      -3.1999      2.00000
    214      -3.1938      2.00000
    215      -3.1897      2.00000
    216      -3.1737      2.00000
    217      -3.1679      2.00000
    218      -3.1627      2.00000
    219      -3.1549      2.00000
    220      -3.1502      2.00000
    221      -3.1463      2.00000
    222      -3.1398      2.00000
    223      -3.1345      2.00000
    224      -3.1317      2.00000
    225      -3.1245      2.00000
    226      -3.1215      2.00000
    227      -3.1063      2.00000
    228      -3.0959      2.00000
    229      -3.0845      2.00000
    230      -3.0774      2.00000
    231      -3.0694      2.00000
    232      -3.0675      2.00000
    233      -3.0632      2.00000
    234      -3.0575      2.00000
    235      -3.0496      2.00000
    236      -3.0459      2.00000
    237      -3.0383      2.00000
    238      -3.0284      2.00000
    239      -3.0238      2.00000
    240      -3.0140      2.00000
    241      -2.9998      2.00000
    242      -2.9909      2.00000
    243      -2.9746      2.00000
    244      -2.9702      2.00000
    245      -2.9516      2.00000
    246      -2.9410      2.00000
    247      -2.9314      2.00000
    248      -2.9170      2.00000
    249      -2.9119      2.00000
    250      -2.9014      2.00000
    251      -2.8927      2.00000
    252      -2.8851      2.00000
    253      -2.8818      2.00000
    254      -2.8777      2.00000
    255      -2.8720      2.00000
    256      -2.8657      2.00000
    257      -2.8618      2.00000
    258      -2.8589      2.00000
    259      -2.8453      2.00000
    260      -2.8377      2.00000
    261      -2.7316      2.00000
    262      -2.6862      2.00000
    263      -2.5647      2.00000
    264      -2.5329      2.00000
    265      -2.4536      2.00000
    266      -2.0500      2.00000
    267      -1.9826      2.00000
    268      -1.9639      2.00000
    269      -1.8656      2.00000
    270      -1.8024      2.00000
    271      -1.5784      2.04118
    272      -1.4789      1.88976
    273      -1.3214     -0.02823
    274      -1.2840     -0.06973
    275      -1.2357     -0.03099
    276      -1.1637     -0.00239
    277      -0.9844     -0.00000
    278      -0.9133     -0.00000
    279      -0.7138     -0.00000
    280      -0.2915     -0.00000
    281      -0.2697     -0.00000
    282      -0.1717     -0.00000
    283      -0.1508     -0.00000
    284      -0.1430     -0.00000
    285      -0.0059     -0.00000
    286       0.0289     -0.00000
    287       0.1353     -0.00000
    288       0.1921     -0.00000
    289       0.7235     -0.00000
    290       0.8418     -0.00000
    291       0.8758     -0.00000
    292       0.8987     -0.00000
    293       1.0103     -0.00000
    294       1.0885     -0.00000
    295       1.1299     -0.00000
    296       1.2115     -0.00000
    297       1.2506     -0.00000
    298       1.5861      0.00000
    299       1.6339      0.00000
    300       1.9526      0.00000
    301       1.9979      0.00000
    302       2.0960      0.00000
    303       2.1868      0.00000
    304       2.3689      0.00000
    305       2.5434      0.00000
    306       2.7002      0.00000
    307       2.7787      0.00000
    308       2.9204      0.00000
    309       3.0395      0.00000
    310       3.1291      0.00000
    311       3.3149      0.00000
    312       3.3991      0.00000
    313       3.4740      0.00000
    314       3.6569      0.00000
    315       3.7920      0.00000
    316       3.8538      0.00000
    317       3.8735      0.00000
    318       3.9827      0.00000
    319       4.0768      0.00000
    320       4.0993      0.00000
    321       4.1469      0.00000
    322       4.2452      0.00000
    323       4.2470      0.00000
    324       4.3592      0.00000
    325       4.3758      0.00000
    326       4.5708      0.00000
    327       4.7071      0.00000
    328       4.7514      0.00000
    329       4.7691      0.00000
    330       4.8234      0.00000
    331       4.8466      0.00000
    332       4.9182      0.00000
    333       4.9351      0.00000

 k-point     9 :       0.0000    0.4000    0.0000
  band No.  band energies     occupation 
      1     -23.3785      2.00000
      2     -21.3629      2.00000
      3     -10.9352      2.00000
      4      -9.6743      2.00000
      5      -9.3938      2.00000
      6      -9.1503      2.00000
      7      -8.3731      2.00000
      8      -8.3401      2.00000
      9      -8.0978      2.00000
     10      -8.0700      2.00000
     11      -7.2781      2.00000
     12      -7.2366      2.00000
     13      -7.0969      2.00000
     14      -7.0648      2.00000
     15      -6.8255      2.00000
     16      -6.7239      2.00000
     17      -6.5222      2.00000
     18      -6.5169      2.00000
     19      -6.4144      2.00000
     20      -6.3930      2.00000
     21      -6.2520      2.00000
     22      -6.2484      2.00000
     23      -6.1817      2.00000
     24      -6.1617      2.00000
     25      -6.0313      2.00000
     26      -6.0292      2.00000
     27      -6.0149      2.00000
     28      -6.0001      2.00000
     29      -5.8609      2.00000
     30      -5.8604      2.00000
     31      -5.8371      2.00000
     32      -5.7608      2.00000
     33      -5.7574      2.00000
     34      -5.7058      2.00000
     35      -5.6981      2.00000
     36      -5.6877      2.00000
     37      -5.6788      2.00000
     38      -5.6761      2.00000
     39      -5.5443      2.00000
     40      -5.5370      2.00000
     41      -5.5340      2.00000
     42      -5.5209      2.00000
     43      -5.4521      2.00000
     44      -5.4342      2.00000
     45      -5.4303      2.00000
     46      -5.4214      2.00000
     47      -5.3948      2.00000
     48      -5.3937      2.00000
     49      -5.3891      2.00000
     50      -5.3798      2.00000
     51      -5.3659      2.00000
     52      -5.3524      2.00000
     53      -5.3457      2.00000
     54      -5.3366      2.00000
     55      -5.3319      2.00000
     56      -5.2698      2.00000
     57      -5.2132      2.00000
     58      -5.1450      2.00000
     59      -5.1371      2.00000
     60      -5.1087      2.00000
     61      -5.1009      2.00000
     62      -5.0595      2.00000
     63      -5.0505      2.00000
     64      -5.0108      2.00000
     65      -4.9932      2.00000
     66      -4.9906      2.00000
     67      -4.9855      2.00000
     68      -4.9792      2.00000
     69      -4.9641      2.00000
     70      -4.9611      2.00000
     71      -4.9445      2.00000
     72      -4.9424      2.00000
     73      -4.9346      2.00000
     74      -4.9328      2.00000
     75      -4.9006      2.00000
     76      -4.8641      2.00000
     77      -4.8314      2.00000
     78      -4.8253      2.00000
     79      -4.7539      2.00000
     80      -4.7414      2.00000
     81      -4.7365      2.00000
     82      -4.7242      2.00000
     83      -4.6773      2.00000
     84      -4.6738      2.00000
     85      -4.6719      2.00000
     86      -4.6633      2.00000
     87      -4.6572      2.00000
     88      -4.6474      2.00000
     89      -4.6456      2.00000
     90      -4.6322      2.00000
     91      -4.6307      2.00000
     92      -4.6135      2.00000
     93      -4.6116      2.00000
     94      -4.6053      2.00000
     95      -4.5975      2.00000
     96      -4.5946      2.00000
     97      -4.5818      2.00000
     98      -4.5488      2.00000
     99      -4.5430      2.00000
    100      -4.5389      2.00000
    101      -4.5302      2.00000
    102      -4.5295      2.00000
    103      -4.5168      2.00000
    104      -4.5060      2.00000
    105      -4.4910      2.00000
    106      -4.4873      2.00000
    107      -4.4576      2.00000
    108      -4.4239      2.00000
    109      -4.3996      2.00000
    110      -4.3267      2.00000
    111      -4.3261      2.00000
    112      -4.3028      2.00000
    113      -4.2991      2.00000
    114      -4.2707      2.00000
    115      -4.2678      2.00000
    116      -4.2668      2.00000
    117      -4.2620      2.00000
    118      -4.2589      2.00000
    119      -4.2541      2.00000
    120      -4.2525      2.00000
    121      -4.2331      2.00000
    122      -4.2263      2.00000
    123      -4.2157      2.00000
    124      -4.2009      2.00000
    125      -4.1995      2.00000
    126      -4.1921      2.00000
    127      -4.1873      2.00000
    128      -4.1700      2.00000
    129      -4.1638      2.00000
    130      -4.1580      2.00000
    131      -4.1510      2.00000
    132      -4.1491      2.00000
    133      -4.1331      2.00000
    134      -4.1329      2.00000
    135      -4.1272      2.00000
    136      -4.1117      2.00000
    137      -4.1088      2.00000
    138      -4.0944      2.00000
    139      -4.0538      2.00000
    140      -4.0522      2.00000
    141      -4.0477      2.00000
    142      -4.0451      2.00000
    143      -4.0345      2.00000
    144      -3.9725      2.00000
    145      -3.9368      2.00000
    146      -3.9279      2.00000
    147      -3.9255      2.00000
    148      -3.9104      2.00000
    149      -3.9078      2.00000
    150      -3.8952      2.00000
    151      -3.8686      2.00000
    152      -3.8604      2.00000
    153      -3.8439      2.00000
    154      -3.8333      2.00000
    155      -3.8299      2.00000
    156      -3.8176      2.00000
    157      -3.8072      2.00000
    158      -3.7949      2.00000
    159      -3.7857      2.00000
    160      -3.7677      2.00000
    161      -3.7444      2.00000
    162      -3.7301      2.00000
    163      -3.7048      2.00000
    164      -3.6977      2.00000
    165      -3.6853      2.00000
    166      -3.6764      2.00000
    167      -3.6672      2.00000
    168      -3.6544      2.00000
    169      -3.6230      2.00000
    170      -3.6151      2.00000
    171      -3.6061      2.00000
    172      -3.6001      2.00000
    173      -3.5950      2.00000
    174      -3.5808      2.00000
    175      -3.5778      2.00000
    176      -3.5674      2.00000
    177      -3.5544      2.00000
    178      -3.5482      2.00000
    179      -3.5397      2.00000
    180      -3.5345      2.00000
    181      -3.5337      2.00000
    182      -3.5141      2.00000
    183      -3.5112      2.00000
    184      -3.4969      2.00000
    185      -3.4846      2.00000
    186      -3.4760      2.00000
    187      -3.4594      2.00000
    188      -3.4413      2.00000
    189      -3.4283      2.00000
    190      -3.4166      2.00000
    191      -3.3981      2.00000
    192      -3.3786      2.00000
    193      -3.3666      2.00000
    194      -3.3303      2.00000
    195      -3.3072      2.00000
    196      -3.3069      2.00000
    197      -3.2961      2.00000
    198      -3.2883      2.00000
    199      -3.2777      2.00000
    200      -3.2756      2.00000
    201      -3.2582      2.00000
    202      -3.2576      2.00000
    203      -3.2535      2.00000
    204      -3.2458      2.00000
    205      -3.2427      2.00000
    206      -3.2396      2.00000
    207      -3.2351      2.00000
    208      -3.2290      2.00000
    209      -3.2253      2.00000
    210      -3.2162      2.00000
    211      -3.2036      2.00000
    212      -3.2027      2.00000
    213      -3.1866      2.00000
    214      -3.1786      2.00000
    215      -3.1783      2.00000
    216      -3.1561      2.00000
    217      -3.1552      2.00000
    218      -3.1496      2.00000
    219      -3.1447      2.00000
    220      -3.1304      2.00000
    221      -3.1264      2.00000
    222      -3.1151      2.00000
    223      -3.1079      2.00000
    224      -3.1004      2.00000
    225      -3.0969      2.00000
    226      -3.0886      2.00000
    227      -3.0797      2.00000
    228      -3.0795      2.00000
    229      -3.0703      2.00000
    230      -3.0662      2.00000
    231      -3.0652      2.00000
    232      -3.0599      2.00000
    233      -3.0536      2.00000
    234      -3.0515      2.00000
    235      -3.0428      2.00000
    236      -3.0388      2.00000
    237      -3.0307      2.00000
    238      -3.0218      2.00000
    239      -3.0155      2.00000
    240      -3.0122      2.00000
    241      -3.0073      2.00000
    242      -3.0025      2.00000
    243      -2.9941      2.00000
    244      -2.9870      2.00000
    245      -2.9848      2.00000
    246      -2.9788      2.00000
    247      -2.9504      2.00000
    248      -2.9475      2.00000
    249      -2.9386      2.00000
    250      -2.9268      2.00000
    251      -2.9184      2.00000
    252      -2.9148      2.00000
    253      -2.8939      2.00000
    254      -2.8850      2.00000
    255      -2.8809      2.00000
    256      -2.8623      2.00000
    257      -2.8553      2.00000
    258      -2.8468      2.00000
    259      -2.8452      2.00000
    260      -2.8026      2.00000
    261      -2.7358      2.00000
    262      -2.6961      2.00000
    263      -2.6137      2.00000
    264      -2.5508      2.00000
    265      -2.5051      2.00000
    266      -2.4709      2.00000
    267      -2.4398      2.00000
    268      -2.3504      2.00000
    269      -1.9345      2.00000
    270      -1.7790      2.00000
    271      -1.7635      2.00001
    272      -1.7044      2.00030
    273      -1.4222      1.15491
    274      -1.4108      0.96320
    275      -1.3904      0.62823
    276      -1.0283     -0.00000
    277      -0.9722     -0.00000
    278      -0.7619     -0.00000
    279      -0.6042     -0.00000
    280      -0.3432     -0.00000
    281      -0.3132     -0.00000
    282      -0.2920     -0.00000
    283      -0.0824     -0.00000
    284       0.3025     -0.00000
    285       0.3346     -0.00000
    286       0.3389     -0.00000
    287       0.3402     -0.00000
    288       0.4795     -0.00000
    289       0.5014     -0.00000
    290       0.5191     -0.00000
    291       0.6328     -0.00000
    292       0.6506     -0.00000
    293       0.9320     -0.00000
    294       1.0083     -0.00000
    295       1.1874     -0.00000
    296       1.4738      0.00000
    297       1.6152      0.00000
    298       1.7547      0.00000
    299       1.7826      0.00000
    300       1.9403      0.00000
    301       2.0089      0.00000
    302       2.2443      0.00000
    303       2.3355      0.00000
    304       2.3438      0.00000
    305       2.3469      0.00000
    306       2.6559      0.00000
    307       2.8356      0.00000
    308       2.8825      0.00000
    309       3.1919      0.00000
    310       3.2166      0.00000
    311       3.3093      0.00000
    312       3.4957      0.00000
    313       3.5129      0.00000
    314       3.5165      0.00000
    315       3.7603      0.00000
    316       3.9376      0.00000
    317       3.9953      0.00000
    318       4.0473      0.00000
    319       4.0787      0.00000
    320       4.1411      0.00000
    321       4.1658      0.00000
    322       4.2440      0.00000
    323       4.2681      0.00000
    324       4.3036      0.00000
    325       4.3155      0.00000
    326       4.4387      0.00000
    327       4.5280      0.00000
    328       4.5409      0.00000
    329       4.5542      0.00000
    330       4.6001      0.00000
    331       4.6212      0.00000
    332       4.7535      0.00000
    333       4.8785      0.00000

 k-point    10 :       0.2000    0.4000    0.0000
  band No.  band energies     occupation 
      1     -23.3785      2.00000
      2     -21.3629      2.00000
      3     -10.9352      2.00000
      4      -9.6259      2.00000
      5      -9.3560      2.00000
      6      -9.1471      2.00000
      7      -8.7792      2.00000
      8      -8.5055      2.00000
      9      -7.8565      2.00000
     10      -7.5989      2.00000
     11      -7.2660      2.00000
     12      -7.2117      2.00000
     13      -7.0990      2.00000
     14      -7.0289      2.00000
     15      -6.7916      2.00000
     16      -6.7436      2.00000
     17      -6.6968      2.00000
     18      -6.5820      2.00000
     19      -6.4137      2.00000
     20      -6.3764      2.00000
     21      -6.3475      2.00000
     22      -6.3015      2.00000
     23      -6.2022      2.00000
     24      -6.1400      2.00000
     25      -6.1282      2.00000
     26      -5.9870      2.00000
     27      -5.9728      2.00000
     28      -5.9356      2.00000
     29      -5.8965      2.00000
     30      -5.8519      2.00000
     31      -5.8359      2.00000
     32      -5.7984      2.00000
     33      -5.7956      2.00000
     34      -5.7360      2.00000
     35      -5.7000      2.00000
     36      -5.6763      2.00000
     37      -5.6314      2.00000
     38      -5.6159      2.00000
     39      -5.6004      2.00000
     40      -5.5840      2.00000
     41      -5.5466      2.00000
     42      -5.5418      2.00000
     43      -5.5365      2.00000
     44      -5.4903      2.00000
     45      -5.4548      2.00000
     46      -5.4520      2.00000
     47      -5.4380      2.00000
     48      -5.4121      2.00000
     49      -5.3545      2.00000
     50      -5.3070      2.00000
     51      -5.3030      2.00000
     52      -5.2680      2.00000
     53      -5.2626      2.00000
     54      -5.2568      2.00000
     55      -5.2512      2.00000
     56      -5.2277      2.00000
     57      -5.2145      2.00000
     58      -5.1985      2.00000
     59      -5.1619      2.00000
     60      -5.0776      2.00000
     61      -5.0580      2.00000
     62      -5.0540      2.00000
     63      -5.0368      2.00000
     64      -5.0341      2.00000
     65      -5.0301      2.00000
     66      -5.0134      2.00000
     67      -5.0053      2.00000
     68      -5.0004      2.00000
     69      -4.9938      2.00000
     70      -4.9455      2.00000
     71      -4.9214      2.00000
     72      -4.9164      2.00000
     73      -4.9119      2.00000
     74      -4.9073      2.00000
     75      -4.8902      2.00000
     76      -4.8620      2.00000
     77      -4.8294      2.00000
     78      -4.8145      2.00000
     79      -4.7801      2.00000
     80      -4.7594      2.00000
     81      -4.7507      2.00000
     82      -4.7483      2.00000
     83      -4.7377      2.00000
     84      -4.7296      2.00000
     85      -4.7225      2.00000
     86      -4.6886      2.00000
     87      -4.6722      2.00000
     88      -4.6691      2.00000
     89      -4.6651      2.00000
     90      -4.6494      2.00000
     91      -4.6410      2.00000
     92      -4.6304      2.00000
     93      -4.6139      2.00000
     94      -4.6055      2.00000
     95      -4.5963      2.00000
     96      -4.5737      2.00000
     97      -4.5633      2.00000
     98      -4.5602      2.00000
     99      -4.5512      2.00000
    100      -4.5467      2.00000
    101      -4.5384      2.00000
    102      -4.5156      2.00000
    103      -4.4986      2.00000
    104      -4.4840      2.00000
    105      -4.4751      2.00000
    106      -4.4537      2.00000
    107      -4.4328      2.00000
    108      -4.4252      2.00000
    109      -4.4154      2.00000
    110      -4.3994      2.00000
    111      -4.3632      2.00000
    112      -4.3094      2.00000
    113      -4.3068      2.00000
    114      -4.2890      2.00000
    115      -4.2730      2.00000
    116      -4.2672      2.00000
    117      -4.2599      2.00000
    118      -4.2567      2.00000
    119      -4.2509      2.00000
    120      -4.2486      2.00000
    121      -4.2386      2.00000
    122      -4.2305      2.00000
    123      -4.2225      2.00000
    124      -4.2144      2.00000
    125      -4.1979      2.00000
    126      -4.1849      2.00000
    127      -4.1772      2.00000
    128      -4.1560      2.00000
    129      -4.1479      2.00000
    130      -4.1466      2.00000
    131      -4.1372      2.00000
    132      -4.1292      2.00000
    133      -4.1257      2.00000
    134      -4.1222      2.00000
    135      -4.1204      2.00000
    136      -4.0936      2.00000
    137      -4.0837      2.00000
    138      -4.0579      2.00000
    139      -4.0362      2.00000
    140      -4.0235      2.00000
    141      -4.0140      2.00000
    142      -3.9915      2.00000
    143      -3.9870      2.00000
    144      -3.9827      2.00000
    145      -3.9779      2.00000
    146      -3.9686      2.00000
    147      -3.9440      2.00000
    148      -3.9022      2.00000
    149      -3.8878      2.00000
    150      -3.8711      2.00000
    151      -3.8537      2.00000
    152      -3.8459      2.00000
    153      -3.8420      2.00000
    154      -3.8211      2.00000
    155      -3.8038      2.00000
    156      -3.7874      2.00000
    157      -3.7831      2.00000
    158      -3.7762      2.00000
    159      -3.7552      2.00000
    160      -3.7416      2.00000
    161      -3.7353      2.00000
    162      -3.7277      2.00000
    163      -3.7120      2.00000
    164      -3.7049      2.00000
    165      -3.6902      2.00000
    166      -3.6827      2.00000
    167      -3.6702      2.00000
    168      -3.6637      2.00000
    169      -3.6583      2.00000
    170      -3.6492      2.00000
    171      -3.6229      2.00000
    172      -3.6176      2.00000
    173      -3.5985      2.00000
    174      -3.5849      2.00000
    175      -3.5613      2.00000
    176      -3.5588      2.00000
    177      -3.5548      2.00000
    178      -3.5387      2.00000
    179      -3.5337      2.00000
    180      -3.5294      2.00000
    181      -3.5237      2.00000
    182      -3.5196      2.00000
    183      -3.5154      2.00000
    184      -3.5076      2.00000
    185      -3.4947      2.00000
    186      -3.4816      2.00000
    187      -3.4670      2.00000
    188      -3.4548      2.00000
    189      -3.4441      2.00000
    190      -3.4409      2.00000
    191      -3.4122      2.00000
    192      -3.4003      2.00000
    193      -3.3785      2.00000
    194      -3.3618      2.00000
    195      -3.3513      2.00000
    196      -3.3262      2.00000
    197      -3.3121      2.00000
    198      -3.2998      2.00000
    199      -3.2927      2.00000
    200      -3.2745      2.00000
    201      -3.2708      2.00000
    202      -3.2572      2.00000
    203      -3.2559      2.00000
    204      -3.2503      2.00000
    205      -3.2474      2.00000
    206      -3.2385      2.00000
    207      -3.2317      2.00000
    208      -3.2287      2.00000
    209      -3.2114      2.00000
    210      -3.1879      2.00000
    211      -3.1785      2.00000
    212      -3.1734      2.00000
    213      -3.1674      2.00000
    214      -3.1646      2.00000
    215      -3.1557      2.00000
    216      -3.1550      2.00000
    217      -3.1498      2.00000
    218      -3.1410      2.00000
    219      -3.1387      2.00000
    220      -3.1353      2.00000
    221      -3.1273      2.00000
    222      -3.1176      2.00000
    223      -3.1099      2.00000
    224      -3.1057      2.00000
    225      -3.0999      2.00000
    226      -3.0937      2.00000
    227      -3.0865      2.00000
    228      -3.0844      2.00000
    229      -3.0814      2.00000
    230      -3.0772      2.00000
    231      -3.0747      2.00000
    232      -3.0692      2.00000
    233      -3.0651      2.00000
    234      -3.0632      2.00000
    235      -3.0594      2.00000
    236      -3.0467      2.00000
    237      -3.0399      2.00000
    238      -3.0271      2.00000
    239      -3.0210      2.00000
    240      -3.0175      2.00000
    241      -3.0040      2.00000
    242      -2.9940      2.00000
    243      -2.9911      2.00000
    244      -2.9738      2.00000
    245      -2.9710      2.00000
    246      -2.9653      2.00000
    247      -2.9609      2.00000
    248      -2.9551      2.00000
    249      -2.9513      2.00000
    250      -2.9497      2.00000
    251      -2.9358      2.00000
    252      -2.9255      2.00000
    253      -2.9205      2.00000
    254      -2.9111      2.00000
    255      -2.8994      2.00000
    256      -2.8945      2.00000
    257      -2.8779      2.00000
    258      -2.8687      2.00000
    259      -2.8636      2.00000
    260      -2.7029      2.00000
    261      -2.6582      2.00000
    262      -2.5693      2.00000
    263      -2.5482      2.00000
    264      -2.5375      2.00000
    265      -2.5235      2.00000
    266      -2.3978      2.00000
    267      -2.3233      2.00000
    268      -2.2735      2.00000
    269      -2.1172      2.00000
    270      -1.9449      2.00000
    271      -1.8306      2.00000
    272      -1.6720      2.00153
    273      -1.4503      1.58608
    274      -1.3668      0.30279
    275      -1.0102     -0.00000
    276      -0.9987     -0.00000
    277      -0.8005     -0.00000
    278      -0.7889     -0.00000
    279      -0.7642     -0.00000
    280      -0.6103     -0.00000
    281      -0.6024     -0.00000
    282      -0.3465     -0.00000
    283      -0.3204     -0.00000
    284      -0.1913     -0.00000
    285      -0.0260     -0.00000
    286       0.2933     -0.00000
    287       0.4422     -0.00000
    288       0.5582     -0.00000
    289       0.9496     -0.00000
    290       1.0057     -0.00000
    291       1.0376     -0.00000
    292       1.2006     -0.00000
    293       1.2327     -0.00000
    294       1.3388      0.00000
    295       1.4010      0.00000
    296       1.4752      0.00000
    297       1.5169      0.00000
    298       1.6378      0.00000
    299       1.6809      0.00000
    300       1.7497      0.00000
    301       1.8808      0.00000
    302       1.9134      0.00000
    303       1.9999      0.00000
    304       2.2212      0.00000
    305       2.2914      0.00000
    306       2.4015      0.00000
    307       2.6608      0.00000
    308       2.7102      0.00000
    309       3.1028      0.00000
    310       3.2434      0.00000
    311       3.5349      0.00000
    312       3.6654      0.00000
    313       3.7445      0.00000
    314       3.7932      0.00000
    315       3.8381      0.00000
    316       3.9434      0.00000
    317       3.9775      0.00000
    318       4.0386      0.00000
    319       4.0686      0.00000
    320       4.0993      0.00000
    321       4.2465      0.00000
    322       4.2693      0.00000
    323       4.2918      0.00000
    324       4.3119      0.00000
    325       4.3541      0.00000
    326       4.4176      0.00000
    327       4.4828      0.00000
    328       4.5388      0.00000
    329       4.5744      0.00000
    330       4.6438      0.00000
    331       4.7176      0.00000
    332       4.8133      0.00000
    333       4.9339      0.00000

 k-point    11 :       0.4000    0.4000    0.0000
  band No.  band energies     occupation 
      1     -23.3785      2.00000
      2     -21.3629      2.00000
      3     -10.9351      2.00000
      4      -9.4967      2.00000
      5      -9.2996      2.00000
      6      -9.1532      2.00000
      7      -9.0247      2.00000
      8      -8.8252      2.00000
      9      -7.3243      2.00000
     10      -7.2603      2.00000
     11      -7.1169      2.00000
     12      -7.1030      2.00000
     13      -7.0750      2.00000
     14      -6.9509      2.00000
     15      -6.9287      2.00000
     16      -6.8090      2.00000
     17      -6.7726      2.00000
     18      -6.6854      2.00000
     19      -6.6200      2.00000
     20      -6.5891      2.00000
     21      -6.5267      2.00000
     22      -6.5047      2.00000
     23      -6.1075      2.00000
     24      -6.0402      2.00000
     25      -6.0187      2.00000
     26      -5.9465      2.00000
     27      -5.9396      2.00000
     28      -5.9047      2.00000
     29      -5.8992      2.00000
     30      -5.8908      2.00000
     31      -5.8443      2.00000
     32      -5.8327      2.00000
     33      -5.8236      2.00000
     34      -5.7672      2.00000
     35      -5.7628      2.00000
     36      -5.7221      2.00000
     37      -5.6923      2.00000
     38      -5.6894      2.00000
     39      -5.6045      2.00000
     40      -5.5639      2.00000
     41      -5.5548      2.00000
     42      -5.5421      2.00000
     43      -5.5028      2.00000
     44      -5.4708      2.00000
     45      -5.4688      2.00000
     46      -5.4667      2.00000
     47      -5.4546      2.00000
     48      -5.3521      2.00000
     49      -5.3279      2.00000
     50      -5.3226      2.00000
     51      -5.2760      2.00000
     52      -5.2405      2.00000
     53      -5.2208      2.00000
     54      -5.2117      2.00000
     55      -5.2051      2.00000
     56      -5.1998      2.00000
     57      -5.1516      2.00000
     58      -5.1364      2.00000
     59      -5.1276      2.00000
     60      -5.1092      2.00000
     61      -5.0941      2.00000
     62      -5.0500      2.00000
[truncated: 4,604,704 more chars]
