# Supplementary material for: Toward benchmarking theoretical computations of elementary rate constants on catalytic surfaces: formate decomposition on Au and Cu
Source: Chem Sci. 2021 Dec 21;13(3):804–15. doi: 10.1039/d1sc05127j (PMC8768843; doi:10.1039/d1sc05127j)
Supplement: SC-013-D1SC05127J-s009 [file SC-013-D1SC05127J-s009.01ev]

 C  O  H Cu                             
   1.00000000000000     
    10.6379999999999999    0.0000000000000000    0.0000000000000000
     0.0000000000000000   10.0296025843457706    0.0000000000000000
     0.0000000000000000    0.0000000000000000   19.9999999999224016
   C    O    H    Cu
     1     2     1    48
Selective dynamics
Direct
  0.6672747746514858  0.3752873355438716  0.3160371228390509   T   T   T
  0.6670483600682692  0.2614942115423921  0.2882329068204115   T   T   T
  0.6671381517414505  0.4890556567055877  0.2882076060147002   T   T   T
  0.6676482597308049  0.3753104536065659  0.3714542471273309   T   T   T
  0.0009857643059352  0.0001962608773763  0.1866898760667203  F   F   F
  0.0005305503906317  0.2500904438230235  0.1861062723703112   T   T   T
  0.0005235852266380  0.4999832697075241  0.1860986804812737   T   T   T
  0.0009816212216431  0.7498802363238757  0.1866837183014203   T   T   T
  0.3323001124386438  0.0001995565954042  0.1867225076541147  F   F   F
  0.3327993671245936  0.2500914816476322  0.1861422732897353  F   F   F
  0.3328120281773067  0.4999994704298388  0.1861305060009732  F   F   F
  0.3322867691123395  0.7498902631335931  0.1867125897665646  F   F   F
  0.6666329891526671  0.9975094632284901  0.1846081752122271  F   F   F
  0.6666047179011499  0.2466722786415698  0.1901043345529889   T   T   T
  0.6666053828322718  0.5035275145172317  0.1900623377885591   T   T   T
  0.6666360783734129  0.7526445964103599  0.1846012242209175   T   T   T
  0.1666552711529179  0.1248184382552125  0.1280508469768855   F   F   F
  0.1666684067842932  0.3750367184724572  0.1279282946012411   F   F   F
  0.1666496071664617  0.6252363841250197  0.1280539472993942   F   F   F
  0.1666377256581421  0.8750352361869567  0.1282465964131358   F   F   F
  0.4992932043908991  0.1249397937635790  0.1276843354424927   F   F   F
  0.5005445714559628  0.3750513382971274  0.1279926192339243   F   F   F
  0.4992775955854433  0.6251787036790255  0.1276689562253369   F   F   F
  0.4975959325462040  0.8750555287688988  0.1276979243615780   F   F   F
  0.8340304216433502  0.1249413656754906  0.1276674314496030   F   F   F
  0.8327626157708733  0.3750449615473059  0.1279725414387363   F   F   F
  0.8340484904673383  0.6251596677092052  0.1276513131583482   F   F   F
  0.8357074881528647  0.8750508275057107  0.1276820871289839   F   F   F
  0.0004778189570053 -0.0000192089490364  0.0579001633411562   F   F   F
  0.0002001801613944  0.2500339509040281  0.0582576764955481   F   F   F
  0.0002032627397205  0.4999908833376713  0.0582489240627966   F   F   F
  0.0004804691287351  0.7500431850302446  0.0578943562507379   F   F   F
  0.3328635944125188 -0.0000185879964167  0.0579318195021918   F   F   F
  0.3331558718437026  0.2500341385129426  0.0582815524449493   F   F   F
  0.3331549911344035  0.4999939066575994  0.0582741257519983   F   F   F
  0.3328560819181753  0.7500441294900783  0.0579243229609663   F   F   F
  0.6666374057902791  0.0001102955614546  0.0583444543544275   F   F   F
  0.6666353283895426  0.2498167778670594  0.0617534441085488   F   F   F
  0.6666327078408728  0.5002202106403467  0.0617412045014741   F   F   F
  0.6666393665256244  0.7499194670750142  0.0583368951799362   F   F   F
  0.1666666666666643  0.1250000000000000  0.0000000000000000   F   F   F
  0.1666666666666643  0.3750000000000000  0.0000000000000000   F   F   F
  0.1666666666666643  0.6250000000000000  0.0000000000000000   F   F   F
  0.1666666666666643  0.8750000000000000  0.0000000000000000   F   F   F
  0.5000000000000000  0.1250000000000000  0.0000000000000000   F   F   F
  0.5000000000000000  0.3750000000000000  0.0000000000000000   F   F   F
  0.5000000000000000  0.6250000000000000  0.0000000000000000   F   F   F
  0.5000000000000000  0.8750000000000000  0.0000000000000000   F   F   F
  0.8333333333333357  0.1250000000000000  0.0000000000000000   F   F   F
  0.8333333333333357  0.3750000000000000  0.0000000000000000   F   F   F
  0.8333333333333357  0.6250000000000000  0.0000000000000000   F   F   F
  0.8333333333333357  0.8750000000000000  0.0000000000000000   F   F   F
 
  0.00000000E+00  0.00000000E+00  0.00000000E+00
  0.00000000E+00  0.00000000E+00  0.00000000E+00
  0.00000000E+00  0.00000000E+00  0.00000000E+00
  0.00000000E+00  0.00000000E+00  0.00000000E+00
  0.00000000E+00  0.00000000E+00  0.00000000E+00
  0.00000000E+00  0.00000000E+00  0.00000000E+00
  0.00000000E+00  0.00000000E+00  0.00000000E+00
  0.00000000E+00  0.00000000E+00  0.00000000E+00
  0.00000000E+00  0.00000000E+00  0.00000000E+00
  0.00000000E+00  0.00000000E+00  0.00000000E+00
  0.00000000E+00  0.00000000E+00  0.00000000E+00
  0.00000000E+00  0.00000000E+00  0.00000000E+00
  0.00000000E+00  0.00000000E+00  0.00000000E+00
  0.00000000E+00  0.00000000E+00  0.00000000E+00
  0.00000000E+00  0.00000000E+00  0.00000000E+00
  0.00000000E+00  0.00000000E+00  0.00000000E+00
  0.00000000E+00  0.00000000E+00  0.00000000E+00
  0.00000000E+00  0.00000000E+00  0.00000000E+00
  0.00000000E+00  0.00000000E+00  0.00000000E+00
  0.00000000E+00  0.00000000E+00  0.00000000E+00
  0.00000000E+00  0.00000000E+00  0.00000000E+00
  0.00000000E+00  0.00000000E+00  0.00000000E+00
  0.00000000E+00  0.00000000E+00  0.00000000E+00
  0.00000000E+00  0.00000000E+00  0.00000000E+00
  0.00000000E+00  0.00000000E+00  0.00000000E+00
  0.00000000E+00  0.00000000E+00  0.00000000E+00
  0.00000000E+00  0.00000000E+00  0.00000000E+00
  0.00000000E+00  0.00000000E+00  0.00000000E+00
  0.00000000E+00  0.00000000E+00  0.00000000E+00
  0.00000000E+00  0.00000000E+00  0.00000000E+00
  0.00000000E+00  0.00000000E+00  0.00000000E+00
  0.00000000E+00  0.00000000E+00  0.00000000E+00
  0.00000000E+00  0.00000000E+00  0.00000000E+00
  0.00000000E+00  0.00000000E+00  0.00000000E+00
  0.00000000E+00  0.00000000E+00  0.00000000E+00
  0.00000000E+00  0.00000000E+00  0.00000000E+00
  0.00000000E+00  0.00000000E+00  0.00000000E+00
  0.00000000E+00  0.00000000E+00  0.00000000E+00
  0.00000000E+00  0.00000000E+00  0.00000000E+00
  0.00000000E+00  0.00000000E+00  0.00000000E+00
  0.00000000E+00  0.00000000E+00  0.00000000E+00
  0.00000000E+00  0.00000000E+00  0.00000000E+00
  0.00000000E+00  0.00000000E+00  0.00000000E+00
  0.00000000E+00  0.00000000E+00  0.00000000E+00
  0.00000000E+00  0.00000000E+00  0.00000000E+00
  0.00000000E+00  0.00000000E+00  0.00000000E+00
  0.00000000E+00  0.00000000E+00  0.00000000E+00
  0.00000000E+00  0.00000000E+00  0.00000000E+00
  0.00000000E+00  0.00000000E+00  0.00000000E+00
  0.00000000E+00  0.00000000E+00  0.00000000E+00
  0.00000000E+00  0.00000000E+00  0.00000000E+00
  0.00000000E+00  0.00000000E+00  0.00000000E+00
