# Supplementary material for: Toward benchmarking theoretical computations of elementary rate constants on catalytic surfaces: formate decomposition on Au and Cu
Source: Chem Sci. 2021 Dec 21;13(3):804–15. doi: 10.1039/d1sc05127j (PMC8768843; doi:10.1039/d1sc05127j)
Supplement: SC-013-D1SC05127J-s010 [file SC-013-D1SC05127J-s010.00ev]

 vasp.5.4.1 24Jun15 (build Feb 13 2016 18:06:34) complex                        
  
 executed on                  Eos date 2019.05.17  04:37:19
 running on   96 total cores
 distrk:  each k-point on   96 cores,    1 groups
 distr:  one band on NCORES_PER_BAND=  24 cores,    4 groups


--------------------------------------------------------------------------------------------------------


 INCAR:
 POTCAR:    PAW_PBE C 08Apr2002                   
 POTCAR:    PAW_PBE O 08Apr2002                   
 POTCAR:    PAW_PBE H 15Jun2001                   
 POTCAR:    PAW_PBE Cu 22Jun2005                  

 ----------------------------------------------------------------------------- 
|                                                                             |
|           W    W    AA    RRRRR   N    N  II  N    N   GGGG   !!!           |
|           W    W   A  A   R    R  NN   N  II  NN   N  G    G  !!!           |
|           W    W  A    A  R    R  N N  N  II  N N  N  G       !!!           |
|           W WW W  AAAAAA  RRRRR   N  N N  II  N  N N  G  GGG   !            |
|           WW  WW  A    A  R   R   N   NN  II  N   NN  G    G                |
|           W    W  A    A  R    R  N    N  II  N    N   GGGG   !!!           |
|                                                                             |
|      For optimal performance we recommend to set                            |
|        NCORE= 4 - approx SQRT( number of cores)                             |
|      NCORE specifies how many cores store one orbital (NPAR=cpu/NCORE).     |
|      This setting can  greatly improve the performance of VASP for DFT.     |
|      The default, NPAR=number of cores might be grossly inefficient         |
|      on modern multi-core architectures or massively parallel machines.     |
|      Do your own testing !!!!                                               |
|      Unfortunately you need to use the default for GW and RPA calculations. |
|      (for HF NCORE is supported but not extensively tested yet)             |
|                                                                             |
 ----------------------------------------------------------------------------- 

 POTCAR:    PAW_PBE C 08Apr2002                   
  local pseudopotential read in
  partial core-charges read in
  partial kinetic energy density read in
  atomic valenz-charges read in
  non local Contribution for L=           0  read in
    real space projection operators read in
  non local Contribution for L=           0  read in
    real space projection operators read in
  non local Contribution for L=           1  read in
    real space projection operators read in
  non local Contribution for L=           1  read in
    real space projection operators read in
    PAW grid and wavefunctions read in
 
   number of l-projection  operators is LMAX  =           4
   number of lm-projection operators is LMMAX =           8
 
 POTCAR:    PAW_PBE O 08Apr2002                   
  local pseudopotential read in
  partial core-charges read in
  partial kinetic energy density read in
  kinetic energy density of atom read in
  atomic valenz-charges read in
  non local Contribution for L=           0  read in
    real space projection operators read in
  non local Contribution for L=           0  read in
    real space projection operators read in
  non local Contribution for L=           1  read in
    real space projection operators read in
  non local Contribution for L=           1  read in
    real space projection operators read in
    PAW grid and wavefunctions read in
 
   number of l-projection  operators is LMAX  =           4
   number of lm-projection operators is LMMAX =           8
 
 POTCAR:    PAW_PBE H 15Jun2001                   
  local pseudopotential read in
  atomic valenz-charges read in
  non local Contribution for L=           0  read in
    real space projection operators read in
  non local Contribution for L=           0  read in
    real space projection operators read in
  non local Contribution for L=           1  read in
    real space projection operators read in
    PAW grid and wavefunctions read in
 
   number of l-projection  operators is LMAX  =           3
   number of lm-projection operators is LMMAX =           5
 
 POTCAR:    PAW_PBE Cu 22Jun2005                  
  local pseudopotential read in
  partial core-charges read in
  partial kinetic energy density read in
  atomic valenz-charges read in
  non local Contribution for L=           2  read in
    real space projection operators read in
  non local Contribution for L=           2  read in
    real space projection operators read in
  non local Contribution for L=           0  read in
    real space projection operators read in
  non local Contribution for L=           0  read in
    real space projection operators read in
  non local Contribution for L=           1  read in
    real space projection operators read in
  non local Contribution for L=           1  read in
    real space projection operators read in
    PAW grid and wavefunctions read in
 
   number of l-projection  operators is LMAX  =           6
   number of lm-projection operators is LMMAX =          18
 
 Optimization of the real space projectors (new method)

 maximal supplied QI-value         = 25.13
 optimisation between [QCUT,QGAM] = [ 10.05, 20.36] = [ 28.30,116.06] Ry 
 Optimized for a Real-space Cutoff    1.51 Angstroem

   l    n(q)    QCUT    max X(q) W(low)/X(q) W(high)/X(q)  e(spline) 
   0      9    10.053   115.676    0.19E-03    0.21E-03    0.38E-06
   0      9    10.053    87.132    0.19E-03    0.21E-03    0.38E-06
   1      9    10.053     4.429    0.87E-04    0.11E-03    0.39E-06
   1      9    10.053     2.733    0.59E-04    0.62E-04    0.43E-06
 Optimization of the real space projectors (new method)

 maximal supplied QI-value         = 24.76
 optimisation between [QCUT,QGAM] = [ 10.15, 20.30] = [ 28.85,115.39] Ry 
 Optimized for a Real-space Cutoff    1.51 Angstroem

   l    n(q)    QCUT    max X(q) W(low)/X(q) W(high)/X(q)  e(spline) 
   0      9    10.150    20.381    0.17E-03    0.18E-03    0.41E-06
   0      9    10.150    15.268    0.18E-03    0.20E-03    0.43E-06
   1      9    10.150     5.964    0.16E-03    0.20E-03    0.36E-06
   1      9    10.150     5.382    0.13E-03    0.16E-03    0.33E-06
 Optimization of the real space projectors (new method)

 maximal supplied QI-value         = 34.20
 optimisation between [QCUT,QGAM] = [  9.92, 20.18] = [ 27.55,114.04] Ry 
 Optimized for a Real-space Cutoff    1.34 Angstroem

   l    n(q)    QCUT    max X(q) W(low)/X(q) W(high)/X(q)  e(spline) 
   0      8     9.919    19.460    0.16E-03    0.20E-03    0.36E-06
   0      8     9.919    12.209    0.16E-03    0.20E-03    0.35E-06
   1      8     9.919     4.655    0.19E-03    0.46E-03    0.40E-06
 Optimization of the real space projectors (new method)

 maximal supplied QI-value         = 16.25
 optimisation between [QCUT,QGAM] = [ 10.24, 20.48] = [ 29.35,117.42] Ry 
 Optimized for a Real-space Cutoff    1.55 Angstroem

   l    n(q)    QCUT    max X(q) W(low)/X(q) W(high)/X(q)  e(spline) 
   2      9    10.239     4.610    0.85E-04    0.29E-03    0.14E-06
   2      9    10.239     8.522    0.15E-03    0.50E-03    0.27E-06
   0     10    10.239    51.609    0.45E-04    0.99E-04    0.10E-06
   0     10    10.239    27.747    0.40E-04    0.93E-04    0.97E-07
   1      9    10.239    20.408    0.15E-03    0.78E-05    0.15E-06
   1      9    10.239    13.425    0.13E-03    0.71E-05    0.14E-06
  PAW_PBE C 08Apr2002                   :
 energy of atom  1       EATOM= -147.1560
 kinetic energy error for atom=    0.0288 (will be added to EATOM!!)
  PAW_PBE O 08Apr2002                   :
 energy of atom  2       EATOM= -432.3788
 kinetic energy error for atom=    0.1156 (will be added to EATOM!!)
  PAW_PBE H 15Jun2001                   :
 energy of atom  3       EATOM=  -12.4884
 kinetic energy error for atom=    0.0098 (will be added to EATOM!!)
  PAW_PBE Cu 22Jun2005                  :
 energy of atom  4       EATOM=-1390.9808
 kinetic energy error for atom=    0.0232 (will be added to EATOM!!)
 
 
 POSCAR:  C  O  H Cu                             
  positions in direct lattice
  velocities in cartesian coordinates
 exchange correlation table for  LEXCH =        8
   RHO(1)=    0.500       N(1)  =     2000
   RHO(2)=  100.500       N(2)  =     4000

 VTST: version 3.1, (03/28/14)

 CHAIN: initializing optimizer
 
 OPT: Using VASP Dynamics algorithm
 CHAIN: Read ICHAIN            0
 
 POSCAR:  C  O  H Cu                             
  positions in direct lattice
  velocities in cartesian coordinates
 


--------------------------------------------------------------------------------------------------------


 ion  position               nearest neighbor table
   1  0.833  0.500  0.312-   4 1.11   3 1.27   2 1.27
   2  0.725  0.500  0.285-   1 1.27  15 1.96
   3  0.941  0.500  0.285-   1 1.27   7 1.96
   4  0.833  0.499  0.367-   1 1.11
   5  0.001  1.000  0.187-  20 2.47  17 2.47  28 2.47  25 2.47   6 2.48   8 2.48  29 2.57
   6  0.999  0.247  0.185-  25 2.45  17 2.45  18 2.46  26 2.48   5 2.48   7 2.54  30 2.54
   7  0.995  0.500  0.191-   3 1.96  27 2.50  26 2.50  19 2.52  18 2.52   6 2.54   8 2.54  31 2.60

   8  0.999  0.753  0.185-  28 2.45  20 2.45  19 2.46  27 2.48   5 2.48   7 2.54  32 2.54
   9  0.333  1.000  0.187-  24 2.46  21 2.46  17 2.46  20 2.46  10 2.51  12 2.51  33 2.59
  10  0.333  0.250  0.186-  21 2.46  17 2.46  22 2.47  18 2.48  11 2.50   9 2.51  34 2.56
  11  0.333  0.500  0.186-  23 2.46  22 2.46  19 2.46  18 2.46  10 2.50  12 2.50  35 2.54
  12  0.333  0.750  0.186-  24 2.46  20 2.46  23 2.47  19 2.48  11 2.50   9 2.51  36 2.56
  13  0.666  1.000  0.187-  24 2.47  21 2.47  28 2.47  25 2.47  16 2.48  14 2.48  37 2.57
  14  0.667  0.247  0.185-  25 2.45  21 2.45  22 2.46  26 2.48  13 2.48  15 2.54  38 2.54
  15  0.671  0.500  0.191-   2 1.96  27 2.50  26 2.50  22 2.52  23 2.52  16 2.54  14 2.54  39 2.60

  16  0.667  0.753  0.185-  28 2.45  24 2.45  23 2.46  27 2.48  13 2.48  15 2.54  40 2.54
  17  0.168  0.125  0.128-   6 2.45  10 2.46   9 2.46   5 2.47  20 2.50  18 2.52  41 2.57  34 2.58
                            33 2.58  30 2.59  29 2.59
  18  0.165  0.376  0.129-   6 2.46  11 2.46  10 2.48  19 2.49  17 2.52   7 2.52  31 2.54  42 2.58
                            30 2.58  35 2.59  34 2.60
  19  0.165  0.624  0.129-   8 2.46  11 2.46  12 2.48  18 2.49  20 2.52   7 2.52  31 2.54  43 2.58
                            32 2.58  35 2.59  36 2.60
  20  0.168  0.875  0.128-   8 2.45  12 2.46   9 2.46   5 2.47  17 2.50  19 2.52  44 2.57  36 2.58
                            33 2.58  32 2.59  29 2.59
  21  0.499  0.125  0.128-  14 2.45  10 2.46   9 2.46  13 2.47  24 2.50  22 2.52  45 2.56  34 2.58
                            33 2.58  38 2.59  37 2.59
  22  0.502  0.376  0.129-  14 2.46  11 2.46  10 2.47  23 2.49  21 2.52  15 2.52  39 2.54  46 2.58
                            38 2.58  35 2.59  34 2.60
  23  0.502  0.624  0.129-  16 2.46  11 2.46  12 2.47  22 2.49  24 2.52  15 2.52  39 2.54  47 2.58
                            40 2.58  35 2.59  36 2.60
  24  0.499  0.875  0.128-  16 2.45  12 2.46   9 2.46  13 2.47  21 2.50  23 2.52  48 2.56  36 2.58
                            33 2.58  40 2.59  37 2.59
  25  0.833  0.124  0.128-  14 2.45   6 2.45   5 2.47  13 2.47  28 2.48  26 2.50  49 2.55  29 2.58
                            37 2.58  30 2.59  38 2.59
  26  0.833  0.373  0.126-   6 2.48  14 2.48  25 2.50   7 2.50  15 2.50  50 2.52  31 2.54  39 2.54
                            27 2.54  30 2.56  38 2.56
  27  0.833  0.627  0.126-   8 2.48  16 2.48   7 2.50  28 2.50  15 2.50  51 2.52  31 2.54  39 2.54
                            26 2.54  32 2.56  40 2.56
  28  0.833  0.876  0.128-  16 2.45   8 2.45   5 2.47  13 2.47  25 2.48  27 2.50  52 2.55  29 2.58
                            37 2.58  32 2.59  40 2.59
  29  0.000  1.000  0.058-  44 2.46  41 2.46  52 2.47  49 2.47  32 2.51  30 2.51   5 2.57  28 2.58
                            25 2.58  17 2.59  20 2.59
  30  0.001  0.250  0.058-  41 2.46  42 2.46  49 2.47  50 2.47  29 2.51  31 2.51   6 2.54  26 2.56
                            18 2.58  25 2.59  17 2.59
  31  0.000  0.500  0.061-  42 2.49  43 2.49  50 2.50  51 2.50  30 2.51  32 2.51  27 2.54  26 2.54
                            19 2.54  18 2.54   7 2.60
  32  0.001  0.750  0.058-  44 2.46  43 2.46  52 2.47  51 2.47  29 2.51  31 2.51   8 2.54  27 2.56
                            19 2.58  28 2.59  20 2.59
  33  0.333  1.000  0.058-  48 2.46  45 2.46  44 2.46  41 2.46  36 2.51  34 2.51  21 2.58  24 2.58
                            17 2.58  20 2.58   9 2.59
  34  0.333  0.250  0.059-  46 2.47  42 2.47  45 2.47  41 2.47  35 2.50  33 2.51  10 2.56  17 2.58
                            21 2.58  22 2.60  18 2.60
  35  0.333  0.500  0.059-  46 2.47  47 2.47  42 2.47  43 2.47  36 2.50  34 2.50  11 2.54  23 2.59
                            22 2.59  18 2.59  19 2.59
  36  0.333  0.750  0.059-  47 2.47  43 2.47  48 2.47  44 2.47  35 2.50  33 2.51  12 2.56  20 2.58
                            24 2.58  23 2.60  19 2.60
  37  0.666  1.000  0.058-  48 2.46  45 2.46  52 2.47  49 2.47  40 2.51  38 2.51  13 2.57  25 2.58
                            28 2.58  21 2.59  24 2.59
  38  0.666  0.250  0.058-  45 2.46  46 2.46  49 2.47  50 2.47  37 2.51  39 2.51  14 2.54  26 2.56
                            22 2.58  25 2.59  21 2.59
  39  0.667  0.500  0.061-  47 2.49  46 2.49  51 2.50  50 2.50  40 2.51  38 2.51  23 2.54  22 2.54
                            27 2.54  26 2.54  15 2.60
  40  0.666  0.750  0.058-  48 2.46  47 2.46  52 2.47  51 2.47  37 2.51  39 2.51  16 2.54  27 2.56
                            23 2.58  28 2.59  24 2.59
  41  0.167  0.125  0.000-  29 2.46  30 2.46  33 2.46  34 2.47  42 2.51  44 2.51  17 2.57
  42  0.167  0.375  0.000-  30 2.46  34 2.47  35 2.47  31 2.49  41 2.51  43 2.51  18 2.58
  43  0.167  0.625  0.000-  32 2.46  36 2.47  35 2.47  31 2.49  42 2.51  44 2.51  19 2.58
  44  0.167  0.875  0.000-  29 2.46  32 2.46  33 2.46  36 2.47  41 2.51  43 2.51  20 2.57
  45  0.500  0.125  0.000-  37 2.46  38 2.46  33 2.46  34 2.47  46 2.51  48 2.51  21 2.56
  46  0.500  0.375  0.000-  38 2.46  34 2.47  35 2.47  39 2.49  45 2.51  47 2.51  22 2.58
  47  0.500  0.625  0.000-  40 2.46  36 2.47  35 2.47  39 2.49  46 2.51  48 2.51  23 2.58
  48  0.500  0.875  0.000-  37 2.46  40 2.46  33 2.46  36 2.47  45 2.51  47 2.51  24 2.56
  49  0.833  0.125  0.000-  29 2.47  37 2.47  30 2.47  38 2.47  50 2.51  52 2.51  25 2.55
  50  0.833  0.375  0.000-  30 2.47  38 2.47  31 2.50  39 2.50  49 2.51  51 2.51  26 2.52
  51  0.833  0.625  0.000-  32 2.47  40 2.47  31 2.50  39 2.50  50 2.51  52 2.51  27 2.52
  52  0.833  0.875  0.000-  29 2.47  37 2.47  32 2.47  40 2.47  49 2.51  51 2.51  28 2.55
 

IMPORTANT INFORMATION: All symmetrisations will be switched off!
NOSYMM: (Re-)initialisation of all symmetry stuff for point group C_1.

 
 
 KPOINTS: Bulk                                    

Automatic generation of k-mesh.
Space group operators:
 irot       det(A)        alpha          n_x          n_y          n_z        tau_x        tau_y        tau_z
    1     1.000000     0.000000     1.000000     0.000000     0.000000     0.000000     0.000000     0.000000
 
 Subroutine IBZKPT returns following result:
 ===========================================
 
 Found     13 irreducible k-points:
 
 Following reciprocal coordinates:
            Coordinates               Weight
  0.000000  0.000000  0.000000      1.000000
  0.200000  0.000000  0.000000      2.000000
  0.400000  0.000000  0.000000      2.000000
  0.000000  0.200000  0.000000      2.000000
  0.200000  0.200000  0.000000      2.000000
  0.400000  0.200000  0.000000      2.000000
 -0.400000  0.200000  0.000000      2.000000
 -0.200000  0.200000  0.000000      2.000000
  0.000000  0.400000  0.000000      2.000000
  0.200000  0.400000  0.000000      2.000000
  0.400000  0.400000  0.000000      2.000000
 -0.400000  0.400000  0.000000      2.000000
 -0.200000  0.400000  0.000000      2.000000
 
 Following cartesian coordinates:
            Coordinates               Weight
  0.000000  0.000000  0.000000      1.000000
  0.018801  0.000000  0.000000      2.000000
  0.037601  0.000000  0.000000      2.000000
  0.000000  0.019941  0.000000      2.000000
  0.018801  0.019941  0.000000      2.000000
  0.037601  0.019941  0.000000      2.000000
 -0.037601  0.019941  0.000000      2.000000
 -0.018801  0.019941  0.000000      2.000000
  0.000000  0.039882  0.000000      2.000000
  0.018801  0.039882  0.000000      2.000000
  0.037601  0.039882  0.000000      2.000000
 -0.037601  0.039882  0.000000      2.000000
 -0.018801  0.039882  0.000000      2.000000
 
 
 Subroutine IBZKPT_HF returns following result:
 ==============================================
 
 Found     25 k-points in 1st BZ
 the following     25 k-points will be used (e.g. in the exchange kernel)
 Following reciprocal coordinates:   # in IRBZ
  0.000000  0.000000  0.000000    0.04000000   1 t-inv F
  0.200000  0.000000  0.000000    0.04000000   2 t-inv F
  0.400000  0.000000  0.000000    0.04000000   3 t-inv F
  0.000000  0.200000  0.000000    0.04000000   4 t-inv F
  0.200000  0.200000  0.000000    0.04000000   5 t-inv F
  0.400000  0.200000  0.000000    0.04000000   6 t-inv F
 -0.400000  0.200000  0.000000    0.04000000   7 t-inv F
 -0.200000  0.200000  0.000000    0.04000000   8 t-inv F
  0.000000  0.400000  0.000000    0.04000000   9 t-inv F
  0.200000  0.400000  0.000000    0.04000000  10 t-inv F
  0.400000  0.400000  0.000000    0.04000000  11 t-inv F
 -0.400000  0.400000  0.000000    0.04000000  12 t-inv F
 -0.200000  0.400000  0.000000    0.04000000  13 t-inv F
 -0.200000  0.000000  0.000000    0.04000000   2 t-inv T
 -0.400000  0.000000  0.000000    0.04000000   3 t-inv T
  0.000000 -0.200000  0.000000    0.04000000   4 t-inv T
 -0.200000 -0.200000  0.000000    0.04000000   5 t-inv T
 -0.400000 -0.200000  0.000000    0.04000000   6 t-inv T
  0.400000 -0.200000  0.000000    0.04000000   7 t-inv T
  0.200000 -0.200000  0.000000    0.04000000   8 t-inv T
  0.000000 -0.400000  0.000000    0.04000000   9 t-inv T
 -0.200000 -0.400000  0.000000    0.04000000  10 t-inv T
 -0.400000 -0.400000  0.000000    0.04000000  11 t-inv T
  0.400000 -0.400000  0.000000    0.04000000  12 t-inv T
  0.200000 -0.400000  0.000000    0.04000000  13 t-inv T


--------------------------------------------------------------------------------------------------------


 Dimension of arrays:
   k-points           NKPTS =     13   k-points in BZ     NKDIM =     13   number of bands    NBANDS=    328
   number of dos      NEDOS =    301   number of ions     NIONS =     52
   non local maximal  LDIM  =      6   non local SUM 2l+1 LMDIM =     18
   total plane-waves  NPLWV = 686000
   max r-space proj   IRMAX =   5101   max aug-charges    IRDMAX=   9510
   dimension x,y,z NGX =    70 NGY =   70 NGZ =  140
   dimension x,y,z NGXF=   140 NGYF=  140 NGZF=  280
   support grid    NGXF=   140 NGYF=  140 NGZF=  280
   ions per type =               1   2   1  48
 NGX,Y,Z   is equivalent  to a cutoff of  10.94, 11.60, 11.64 a.u.
 NGXF,Y,Z  is equivalent  to a cutoff of  21.88, 23.21, 23.27 a.u.


 I would recommend the setting:
   dimension x,y,z NGX =    69 NGY =   65 NGZ =  130
 SYSTEM =  Cu                                      
 POSCAR =   C  O  H Cu                             

 Startparameter for this run:
   NWRITE =      1    write-flag & timer
   PREC   = accura    normal or accurate (medium, high low for compatibility)
   ISTART =      0    job   : 0-new  1-cont  2-samecut
   ICHARG =      2    charge: 1-file 2-atom 10-const
   ISPIN  =      1    spin polarized calculation?
   LNONCOLLINEAR =      F non collinear calculations
   LSORBIT =      F    spin-orbit coupling
   INIWAV =      1    electr: 0-lowe 1-rand  2-diag
   LASPH  =      F    aspherical Exc in radial PAW
   METAGGA=      F    non-selfconsistent MetaGGA calc.

 Electronic Relaxation 1
   ENCUT  =  400.0 eV  29.40 Ry    5.42 a.u.  17.35 16.36 32.61*2*pi/ulx,y,z
   ENINI  =  400.0     initial cutoff
   ENAUG  = 1600.0 eV  augmentation charge cutoff
   NELM   =    150;   NELMIN=  3; NELMDL= -5     # of ELM steps 
   EDIFF  = 0.1E-07   stopping-criterion for ELM
   LREAL  =      T    real-space projection
   NLSPLINE    = F    spline interpolate recip. space projectors
   LCOMPAT=      F    compatible to vasp.4.4
   GGA_COMPAT  = T    GGA compatible to vasp.4.4-vasp.4.6
   LMAXPAW     = -100 max onsite density
   LMAXMIX     =    2 max onsite mixed and CHGCAR
   VOSKOWN=      0    Vosko Wilk Nusair interpolation
   ROPT   =   -0.00020  -0.00020  -0.00020  -0.00020
 Ionic relaxation
   EDIFFG = -.1E-02   stopping-criterion for IOM
   NSW    =    660    number of steps for IOM
   NBLOCK =      1;   KBLOCK =      5    inner block; outer block 
   IBRION =      5    ionic relax: 0-MD 1-quasi-New 2-CG
   NFREE  =      4    steps in history (QN), initial steepest desc. (CG)
   ISIF   =      2    stress and relaxation
   IWAVPR =     11    prediction:  0-non 1-charg 2-wave 3-comb
   ISYM   =      0    0-nonsym 1-usesym 2-fastsym
   LCORR  =      T    Harris-Foulkes like correction to forces

   POTIM  = 0.0100    time-step for ionic-motion
   TEIN   =    0.0    initial temperature
   TEBEG  =    0.0;   TEEND  =   0.0 temperature during run
   SMASS  =  -3.00    Nose mass-parameter (am)
   estimated Nose-frequenzy (Omega)   =  0.10E-29 period in steps =****** mass=  -0.259E-26a.u.
   SCALEE = 1.0000    scale energy and forces
   NPACO  =    256;   APACO  = 16.0  distance and # of slots for P.C.
   PSTRESS=    0.0 pullay stress

  Mass of Ions in am
   POMASS =  12.01 16.00  1.00 63.55
  Ionic Valenz
   ZVAL   =   4.00  6.00  1.00 11.00
  Atomic Wigner-Seitz radii
   RWIGS  =  -1.00 -1.00 -1.00 -1.00
  virtual crystal weights 
   VCA    =   1.00  1.00  1.00  1.00
   NELECT =     545.0000    total number of electrons
   NUPDOWN=      -1.0000    fix difference up-down

 DOS related values:
   EMIN   =  10.00;   EMAX   =-10.00  energy-range for DOS
   EFERMI =   0.00
   ISMEAR =     1;   SIGMA  =   0.10  broadening in eV -4-tet -1-fermi 0-gaus

 Electronic relaxation 2 (details)
   IALGO  =     68    algorithm
   LDIAG  =      T    sub-space diagonalisation (order eigenvalues)
   LSUBROT=      F    optimize rotation matrix (better conditioning)
   TURBO    =      0    0=normal 1=particle mesh
   IRESTART =      0    0=no restart 2=restart with 2 vectors
   NREBOOT  =      0    no. of reboots
   NMIN     =      0    reboot dimension
   EREF     =   0.00    reference energy to select bands
   IMIX   =      4    mixing-type and parameters
     AMIX     =   0.40;   BMIX     =  1.00
     AMIX_MAG =   1.60;   BMIX_MAG =  1.00
     AMIN     =   0.10
     WC   =   100.;   INIMIX=   1;  MIXPRE=   1;  MAXMIX= -45

 Intra band minimization:
   WEIMIN = 0.0010     energy-eigenvalue tresh-hold
   EBREAK =  0.76E-11  absolut break condition
   DEPER  =   0.30     relativ break condition  

   TIME   =   0.40     timestep for ELM

  volume/ion in A,a.u.               =      41.04       276.93
  Fermi-wavevector in a.u.,A,eV,Ry     =   1.038682  1.962824 14.678774  1.078859
  Thomas-Fermi vector in A             =   2.173177
 
 Write flags
   LWAVE  =      F    write WAVECAR
   LCHARG =      F    write CHGCAR
   LVTOT  =      F    write LOCPOT, total local potential
   LVHAR  =      F    write LOCPOT, Hartree potential only
   LELF   =      F    write electronic localiz. function (ELF)
   LORBIT =      0    0 simple, 1 ext, 2 COOP (PROOUT)


 Dipole corrections
   LMONO  =      F    monopole corrections only (constant potential shift)
   LDIPOL =      F    correct potential (dipole corrections)
   IDIPOL =      0    1-x, 2-y, 3-z, 4-all directions 
   EPSILON=  1.0000000 bulk dielectric constant

 Exchange correlation treatment:
   GGA     =    --    GGA type
   LEXCH   =     8    internal setting for exchange type
   VOSKOWN=      0    Vosko Wilk Nusair interpolation
   LHFCALC =     F    Hartree Fock is set to
   LHFONE  =     F    Hartree Fock one center treatment
   AEXX    =    0.0000 exact exchange contribution

 Linear response parameters
   LEPSILON=     F    determine dielectric tensor
   LRPA    =     F    only Hartree local field effects (RPA)
   LNABLA  =     F    use nabla operator in PAW spheres
   LVEL    =     F    velocity operator in full k-point grid
   LINTERFAST=   F  fast interpolation
   KINTER  =     0    interpolate to denser k-point grid
   CSHIFT  =0.1000    complex shift for real part using Kramers Kronig
   OMEGAMAX=  -1.0    maximum frequency
   DEG_THRESHOLD= 0.2000000E-02 threshold for treating states as degnerate
   RTIME   =    0.100 relaxation time in fs

 Orbital magnetization related:
   ORBITALMAG=     F  switch on orbital magnetization
   LCHIMAG   =     F  perturbation theory with respect to B field
   DQ        =  0.001000  dq finite difference perturbation B field


--------------------------------------------------------------------------------------------------------


 finite differences
   using selective dynamics as specified on POSCAR
 charge density and potential will be updated during run
 non-spin polarized calculation
 RMM-DIIS sequential band-by-band and
  variant of blocked Davidson during initial phase
 perform sub-space diagonalisation
    before iterative eigenvector-optimisation
 modified Broyden-mixing scheme, WC =      100.0
 initial mixing is a Kerker type mixing with AMIX =  0.4000 and BMIX =      1.0000
 Hartree-type preconditioning will be used
 using additional bands           55
 real space projection scheme for non local part
 use partial core corrections
 calculate Harris-corrections to forces 
   (improved forces if not selfconsistent)
 use gradient corrections 
 use of overlap-Matrix (Vanderbilt PP)
 Methfessel and Paxton  Order N= 1 SIGMA  =   0.10


--------------------------------------------------------------------------------------------------------


  energy-cutoff  :      400.00
  volume of cell :     2133.90
      direct lattice vectors                 reciprocal lattice vectors
    10.638000000  0.000000000  0.000000000     0.094002632  0.000000000  0.000000000
     0.000000000 10.029602584  0.000000000     0.000000000  0.099704848  0.000000000
     0.000000000  0.000000000 20.000000000     0.000000000  0.000000000  0.050000000

  length of vectors
    10.638000000 10.029602584 20.000000000     0.094002632  0.099704848  0.050000000


 
 k-points in units of 2pi/SCALE and weight: Bulk                                    
   0.00000000  0.00000000  0.00000000       0.040
   0.01880053  0.00000000  0.00000000       0.080
   0.03760105  0.00000000  0.00000000       0.080
   0.00000000  0.01994097  0.00000000       0.080
   0.01880053  0.01994097  0.00000000       0.080
   0.03760105  0.01994097  0.00000000       0.080
  -0.03760105  0.01994097  0.00000000       0.080
  -0.01880053  0.01994097  0.00000000       0.080
   0.00000000  0.03988194  0.00000000       0.080
   0.01880053  0.03988194  0.00000000       0.080
   0.03760105  0.03988194  0.00000000       0.080
  -0.03760105  0.03988194  0.00000000       0.080
  -0.01880053  0.03988194  0.00000000       0.080
 
 k-points in reciprocal lattice and weights: Bulk                                    
   0.00000000  0.00000000  0.00000000       0.040
   0.20000000  0.00000000  0.00000000       0.080
   0.40000000  0.00000000  0.00000000       0.080
   0.00000000  0.20000000  0.00000000       0.080
   0.20000000  0.20000000  0.00000000       0.080
   0.40000000  0.20000000  0.00000000       0.080
  -0.40000000  0.20000000  0.00000000       0.080
  -0.20000000  0.20000000  0.00000000       0.080
   0.00000000  0.40000000  0.00000000       0.080
   0.20000000  0.40000000  0.00000000       0.080
   0.40000000  0.40000000  0.00000000       0.080
  -0.40000000  0.40000000  0.00000000       0.080
  -0.20000000  0.40000000  0.00000000       0.080
 
 position of ions in fractional coordinates (direct lattice) 
   0.83315044  0.49954399  0.31188293
   0.72504791  0.49960160  0.28499154
   0.94129324  0.49967572  0.28503889
   0.83310059  0.49933749  0.36739300
   0.00085876  0.99998792  0.18665157
   0.99934988  0.24716315  0.18545167
   0.99510818  0.49998229  0.19125447
   0.99934663  0.75280476  0.18545896
   0.33342752  0.99999144  0.18745714
   0.33341458  0.25036636  0.18633128
   0.33341686  0.49998936  0.18587322
   0.33341308  0.74961565  0.18633950
   0.66574094  0.99998214  0.18667771
   0.66732151  0.24715491  0.18545221
   0.67143265  0.49998586  0.19118581
   0.66732861  0.75281239  0.18544345
   0.16779712  0.12476590  0.12827108
   0.16469136  0.37576804  0.12882308
   0.16468567  0.62421079  0.12883206
   0.16779601  0.87521198  0.12827430
   0.49894078  0.12476647  0.12824863
   0.50195541  0.37574133  0.12878514
   0.50195551  0.62423980  0.12878953
   0.49893663  0.87521230  0.12824784
   0.83333423  0.12374256  0.12771318
   0.83334884  0.37340121  0.12609054
   0.83335382  0.62657144  0.12610009
   0.83334057  0.87623730  0.12771058
   0.00044323  0.99999524  0.05800033
   0.00055862  0.24976691  0.05822920
   0.00012219  0.49999727  0.06139849
   0.00056150  0.75022853  0.05823086
   0.33336507  0.99999494  0.05782036
   0.33334708  0.25030698  0.05854598
   0.33334457  0.49999865  0.05886521
   0.33334430  0.74968559  0.05855036
   0.66619943  0.99999380  0.05800915
   0.66608605  0.24977476  0.05823336
   0.66652357  0.50000020  0.06140269
   0.66608715  0.75022278  0.05822717
   0.16666667  0.12500000  0.00000000
   0.16666667  0.37500000  0.00000000
   0.16666667  0.62500000  0.00000000
   0.16666667  0.87500000  0.00000000
   0.50000000  0.12500000  0.00000000
   0.50000000  0.37500000  0.00000000
   0.50000000  0.62500000  0.00000000
   0.50000000  0.87500000  0.00000000
   0.83333333  0.12500000  0.00000000
   0.83333333  0.37500000  0.00000000
   0.83333333  0.62500000  0.00000000
   0.83333333  0.87500000  0.00000000
 
 position of ions in cartesian coordinates  (Angst):
   8.86305438  5.01022774  6.23765867
   7.71305971  5.01080548  5.69983083
  10.01347750  5.01154891  5.70077779
   8.86252403  5.00815660  7.34786008
   0.00913545 10.02948146  3.73303139
  10.63108398  2.47894813  3.70903339
  10.58596081  5.01462368  3.82508938
  10.63104946  7.55033257  3.70917928
   3.54700195 10.02951669  3.74914278
   3.54686430  2.51107512  3.72662551
   3.54688860  5.01469453  3.71746444
   3.54684839  7.51834703  3.72678998
   7.08215216 10.02942348  3.73355426
   7.09896618  2.47886557  3.70904418
   7.14270052  5.01465945  3.82371618
   7.09904171  7.55040906  3.70886907
   1.78502572  1.25135236  2.56542156
   1.75198668  3.76880410  2.57646163
   1.75192618  6.26058617  2.57664110
   1.78501393  8.77802829  2.56548604
   5.30773204  1.25135807  2.56497253
   5.33980168  3.76853619  2.57570280
   5.33980270  6.26087712  2.57579066
   5.30768788  8.77803153  2.56495690
   8.86500953  1.24108869  2.55426360
   8.86516497  3.74506572  2.52181077
   8.86521792  6.28426249  2.52200174
   8.86507701  8.78831185  2.55421165
   0.00471510 10.02955487  1.16000667
   0.00594264  2.50506290  1.16458404
   0.00129985  5.01477390  1.22796971
   0.00597327  7.52449396  1.16461720
   3.54633759 10.02955185  1.15640730
   3.54614623  2.51047949  1.17091965
   3.54611954  5.01478774  1.17730420
   3.54611669  7.51904852  1.17100726
   7.08702951 10.02954038  1.16018298
   7.08582341  2.50514155  1.16466725
   7.09047776  5.01480334  1.22805379
   7.08583506  7.52443630  1.16454335
   1.77300000  1.25370032  0.00000000
   1.77300000  3.76110097  0.00000000
   1.77300000  6.26850162  0.00000000
   1.77300000  8.77590226  0.00000000
   5.31900000  1.25370032  0.00000000
   5.31900000  3.76110097  0.00000000
   5.31900000  6.26850162  0.00000000
   5.31900000  8.77590226  0.00000000
   8.86500000  1.25370032  0.00000000
   8.86500000  3.76110097  0.00000000
   8.86500000  6.26850162  0.00000000
   8.86500000  8.77590226  0.00000000
 


--------------------------------------------------------------------------------------------------------


 k-point  1 :   0.0000 0.0000 0.0000  plane waves:   38791
 k-point  2 :   0.2000 0.0000 0.0000  plane waves:   38777
 k-point  3 :   0.4000 0.0000 0.0000  plane waves:   38778
 k-point  4 :   0.0000 0.2000 0.0000  plane waves:   38801
 k-point  5 :   0.2000 0.2000 0.0000  plane waves:   38790
 k-point  6 :   0.4000 0.2000 0.0000  plane waves:   38755
 k-point  7 :  -0.4000 0.2000 0.0000  plane waves:   38755
 k-point  8 :  -0.2000 0.2000 0.0000  plane waves:   38790
 k-point  9 :   0.0000 0.4000 0.0000  plane waves:   38760
 k-point 10 :   0.2000 0.4000 0.0000  plane waves:   38737
 k-point 11 :   0.4000 0.4000 0.0000  plane waves:   38742
 k-point 12 :  -0.4000 0.4000 0.0000  plane waves:   38742
 k-point 13 :  -0.2000 0.4000 0.0000  plane waves:   38737

 maximum and minimum number of plane-waves per node :      1657     1570

 maximum number of plane-waves:     38801
 maximum index in each direction: 
   IXMAX=   17   IYMAX=   16   IZMAX=   32
   IXMIN=  -17   IYMIN=  -16   IZMIN=  -32

 NGX is ok and might be reduce to  70
 NGY is ok and might be reduce to  66
 NGZ is ok and might be reduce to 130

 real space projection operators:
  total allocation   :      34064.70 KBytes
  max/ min on nodes  :       1673.27        823.20


 parallel 3D FFT for wavefunctions:
    minimum data exchange during FFTs selected (reduces bandwidth)
 parallel 3D FFT for charge:
    minimum data exchange during FFTs selected (reduces bandwidth)


 total amount of memory used by VASP on root node    74336. kBytes
========================================================================

   base      :      30000. kBytes
   nonlr-proj:       6041. kBytes
   fftplans  :       3354. kBytes
   grid      :       6855. kBytes
   one-center:         46. kBytes
   wavefun   :      28040. kBytes
 
     INWAV:  cpu time    0.0000: real time    0.0001
 Broyden mixing: mesh for mixing (old mesh)
   NGX = 35   NGY = 33   NGZ = 65
  (NGX  =140   NGY  =140   NGZ  =280)
  gives a total of  75075 points

 initial charge density was supplied:
 charge density of overlapping atoms calculated
 number of electron     545.0000000 magnetization 
 keeping initial charge density in first step


--------------------------------------------------------------------------------------------------------


 Maximum index for non-local projection operator          365
 Maximum index for augmentation-charges          548 (set IRDMAX)


--------------------------------------------------------------------------------------------------------


 First call to EWALD:  gamma=   0.138
 Maximum number of real-space cells 3x 3x 2
 Maximum number of reciprocal cells 2x 2x 4

 FEWALD executed in parallel
    FEWALD:  cpu time    0.0040: real time    0.0045


----------------------------------------- Iteration    1(   1)  ---------------------------------------


    POTLOK:  cpu time    0.2000: real time    0.2022
    SETDIJ:  cpu time    0.0080: real time    0.0099
     EDDAV:  cpu time   40.8986: real time   40.9960
       DOS:  cpu time    0.0120: real time    0.0121
    --------------------------------------------
      LOOP:  cpu time   41.1266: real time   41.2309

 eigenvalue-minimisations  :  8528
 total energy-change (2. order) : 0.4791163E+04  (-0.1928481E+05)
 number of electron     545.0000000 magnetization 
 augmentation part      545.0000000 magnetization 

 Free energy of the ion-electron system (eV)
  ---------------------------------------------------
  alpha Z        PSCENC =       832.74572176
  Ewald energy   TEWEN  =    174528.29180548
  -Hartree energ DENC   =   -238619.29763500
  -exchange      EXHF   =         0.00000000
  -V(xc)+E(xc)   XCENC  =      2252.39381081
  PAW double counting   =     59757.67470175   -64842.25707458
  entropy T*S    EENTRO =        -0.00411596
  eigenvalues    EBANDS =      3091.51631955
  atomic energy  EATOM  =     67790.09897820
  Solvation  Ediel_sol  =         0.00000000
  ---------------------------------------------------
  free energy    TOTEN  =      4791.16251201 eV

  energy without entropy =     4791.16662797  energy(sigma->0) =     4791.16388400


--------------------------------------------------------------------------------------------------------


----------------------------------------- Iteration    1(   2)  ---------------------------------------


     EDDAV:  cpu time   40.8946: real time   40.9929
       DOS:  cpu time    0.0120: real time    0.0105
    --------------------------------------------
      LOOP:  cpu time   40.9146: real time   41.0209

 eigenvalue-minimisations  :  8528
 total energy-change (2. order) :-0.4359937E+04  (-0.4203741E+04)
 number of electron     545.0000000 magnetization 
 augmentation part      545.0000000 magnetization 

 Free energy of the ion-electron system (eV)
  ---------------------------------------------------
  alpha Z        PSCENC =       832.74572176
  Ewald energy   TEWEN  =    174528.29180548
  -Hartree energ DENC   =   -238619.29763500
  -exchange      EXHF   =         0.00000000
  -V(xc)+E(xc)   XCENC  =      2252.39381081
  PAW double counting   =     59757.67470175   -64842.25707458
  entropy T*S    EENTRO =        -0.00024066
  eigenvalues    EBANDS =     -1268.42435521
  atomic energy  EATOM  =     67790.09897820
  Solvation  Ediel_sol  =         0.00000000
  ---------------------------------------------------
  free energy    TOTEN  =       431.22571255 eV

  energy without entropy =      431.22595321  energy(sigma->0) =      431.22579277


--------------------------------------------------------------------------------------------------------


----------------------------------------- Iteration    1(   3)  ---------------------------------------


     EDDAV:  cpu time   43.6107: real time   43.7386
       DOS:  cpu time    0.0120: real time    0.0118
    --------------------------------------------
      LOOP:  cpu time   43.6267: real time   43.7675

 eigenvalue-minimisations  :  9920
 total energy-change (2. order) :-0.5658975E+03  (-0.5223038E+03)
 number of electron     545.0000000 magnetization 
 augmentation part      545.0000000 magnetization 

 Free energy of the ion-electron system (eV)
  ---------------------------------------------------
  alpha Z        PSCENC =       832.74572176
  Ewald energy   TEWEN  =    174528.29180548
  -Hartree energ DENC   =   -238619.29763500
  -exchange      EXHF   =         0.00000000
  -V(xc)+E(xc)   XCENC  =      2252.39381081
  PAW double counting   =     59757.67470175   -64842.25707458
  entropy T*S    EENTRO =        -0.00060377
  eigenvalues    EBANDS =     -1834.32153217
  atomic energy  EATOM  =     67790.09897820
  Solvation  Ediel_sol  =         0.00000000
  ---------------------------------------------------
  free energy    TOTEN  =      -134.67182752 eV

  energy without entropy =     -134.67122375  energy(sigma->0) =     -134.67162626


--------------------------------------------------------------------------------------------------------


----------------------------------------- Iteration    1(   4)  ---------------------------------------


     EDDAV:  cpu time   63.3320: real time   63.4812
       DOS:  cpu time    0.0120: real time    0.0105
    --------------------------------------------
      LOOP:  cpu time   63.3520: real time   63.5095

 eigenvalue-minimisations  : 14784
 total energy-change (2. order) :-0.8326881E+02  (-0.7765779E+02)
 number of electron     545.0000000 magnetization 
 augmentation part      545.0000000 magnetization 

 Free energy of the ion-electron system (eV)
  ---------------------------------------------------
  alpha Z        PSCENC =       832.74572176
  Ewald energy   TEWEN  =    174528.29180548
  -Hartree energ DENC   =   -238619.29763500
  -exchange      EXHF   =         0.00000000
  -V(xc)+E(xc)   XCENC  =      2252.39381081
  PAW double counting   =     59757.67470175   -64842.25707458
  entropy T*S    EENTRO =        -0.01290414
  eigenvalues    EBANDS =     -1917.57804481
  atomic energy  EATOM  =     67790.09897820
  Solvation  Ediel_sol  =         0.00000000
  ---------------------------------------------------
  free energy    TOTEN  =      -217.94064053 eV

  energy without entropy =     -217.92773639  energy(sigma->0) =     -217.93633915


--------------------------------------------------------------------------------------------------------


----------------------------------------- Iteration    1(   5)  ---------------------------------------


     EDDAV:  cpu time   56.8075: real time   56.9422
       DOS:  cpu time    0.0080: real time    0.0096
    CHARGE:  cpu time    1.9161: real time    1.9214
    MIXING:  cpu time    0.0040: real time    0.0030
    --------------------------------------------
      LOOP:  cpu time   58.7437: real time   58.8954

 eigenvalue-minimisations  : 12968
 total energy-change (2. order) :-0.6131473E+01  (-0.6046155E+01)
 number of electron     545.0000342 magnetization 
 augmentation part      315.5801888 magnetization 

 Broyden mixing:
  rms(total) = 0.50091E+01    rms(broyden)= 0.50082E+01
  rms(prec ) = 0.53745E+01
  weight for this iteration     100.00

 Free energy of the ion-electron system (eV)
  ---------------------------------------------------
  alpha Z        PSCENC =       832.74572176
  Ewald energy   TEWEN  =    174528.29180548
  -Hartree energ DENC   =   -238619.29763500
  -exchange      EXHF   =         0.00000000
  -V(xc)+E(xc)   XCENC  =      2252.39381081
  PAW double counting   =     59757.67470175   -64842.25707458
  entropy T*S    EENTRO =        -0.01401811
  eigenvalues    EBANDS =     -1923.70840348
  atomic energy  EATOM  =     67790.09897820
  Solvation  Ediel_sol  =         0.00000000
  ---------------------------------------------------
  free energy    TOTEN  =      -224.07211317 eV

  energy without entropy =     -224.05809506  energy(sigma->0) =     -224.06744047


--------------------------------------------------------------------------------------------------------


----------------------------------------- Iteration    1(   6)  ---------------------------------------


    POTLOK:  cpu time    0.1600: real time    0.1617
    SETDIJ:  cpu time    0.0080: real time    0.0096
    EDDIAG:  cpu time    8.9686: real time    8.9944
  RMM-DIIS:  cpu time   19.2932: real time   19.3318
    ORTHCH:  cpu time    1.7801: real time    1.7866
       DOS:  cpu time    0.0080: real time    0.0078
    CHARGE:  cpu time    1.9201: real time    1.9229
    MIXING:  cpu time    0.0000: real time    0.0029
    --------------------------------------------
      LOOP:  cpu time   32.1420: real time   32.2468

 eigenvalue-minimisations  :  8607
 total energy-change (2. order) : 0.1987915E+02  (-0.4773528E+02)
 number of electron     545.0000370 magnetization 
 augmentation part      353.1619428 magnetization 

 Broyden mixing:
  rms(total) = 0.27608E+01    rms(broyden)= 0.27600E+01
  rms(prec ) = 0.29730E+01
  weight for this iteration     100.00

 eigenvalues of (default mixing * dielectric matrix)
  average eigenvalue GAMMA=   0.6511
  0.6511

 Free energy of the ion-electron system (eV)
  ---------------------------------------------------
  alpha Z        PSCENC =       832.74572176
  Ewald energy   TEWEN  =    174528.29180548
  -Hartree energ DENC   =   -237396.75701119
  -exchange      EXHF   =         0.00000000
  -V(xc)+E(xc)   XCENC  =      2193.02149944
  PAW double counting   =     60768.47092896   -65609.13990972
  entropy T*S    EENTRO =        -0.00239435
  eigenvalues    EBANDS =     -3310.92258307
  atomic energy  EATOM  =     67790.09897820
  Solvation  Ediel_sol  =         0.00000000
  ---------------------------------------------------
  free energy    TOTEN  =      -204.19296450 eV

  energy without entropy =     -204.19057015  energy(sigma->0) =     -204.19216639


--------------------------------------------------------------------------------------------------------


----------------------------------------- Iteration    1(   7)  ---------------------------------------


    POTLOK:  cpu time    0.1560: real time    0.1572
    SETDIJ:  cpu time    0.0080: real time    0.0095
    EDDIAG:  cpu time    7.6445: real time    7.6691
  RMM-DIIS:  cpu time   19.2892: real time   19.3294
    ORTHCH:  cpu time    1.7241: real time    1.7316
       DOS:  cpu time    0.0080: real time    0.0085
    CHARGE:  cpu time    2.0321: real time    2.0381
    MIXING:  cpu time    0.0040: real time    0.0027
    --------------------------------------------
      LOOP:  cpu time   30.8739: real time   30.9589

 eigenvalue-minimisations  :  8635
 total energy-change (2. order) : 0.1841200E+02  (-0.8475991E+01)
 number of electron     545.0000358 magnetization 
 augmentation part      338.2630458 magnetization 

 Broyden mixing:
  rms(total) = 0.56193E+00    rms(broyden)= 0.56153E+00
  rms(prec ) = 0.61556E+00
  weight for this iteration     100.00

 eigenvalues of (default mixing * dielectric matrix)
  average eigenvalue GAMMA=   0.8273
  1.0518  0.6027

 Free energy of the ion-electron system (eV)
  ---------------------------------------------------
  alpha Z        PSCENC =       832.74572176
  Ewald energy   TEWEN  =    174528.29180548
  -Hartree energ DENC   =   -237971.09220406
  -exchange      EXHF   =         0.00000000
  -V(xc)+E(xc)   XCENC  =      2213.80161265
  PAW double counting   =     62090.69666275   -67151.38313697
  entropy T*S    EENTRO =         0.01002349
  eigenvalues    EBANDS =     -2518.95042582
  atomic energy  EATOM  =     67790.09897820
  Solvation  Ediel_sol  =         0.00000000
  ---------------------------------------------------
  free energy    TOTEN  =      -185.78096251 eV

  energy without entropy =     -185.79098600  energy(sigma->0) =     -185.78430367


--------------------------------------------------------------------------------------------------------


----------------------------------------- Iteration    1(   8)  ---------------------------------------


    POTLOK:  cpu time    0.2000: real time    0.1974
    SETDIJ:  cpu time    0.0080: real time    0.0095
    EDDIAG:  cpu time    8.7045: real time    8.7300
  RMM-DIIS:  cpu time   19.6132: real time   19.6565
    ORTHCH:  cpu time    1.6241: real time    1.6290
       DOS:  cpu time    0.0040: real time    0.0066
    CHARGE:  cpu time    1.2841: real time    1.2857
    MIXING:  cpu time    0.0040: real time    0.0025
    --------------------------------------------
      LOOP:  cpu time   31.4420: real time   31.5338

 eigenvalue-minimisations  :  8767
 total energy-change (2. order) : 0.1740278E+00  (-0.4547166E+00)
 number of electron     545.0000358 magnetization 
 augmentation part      337.9394709 magnetization 

 Broyden mixing:
  rms(total) = 0.49846E+00    rms(broyden)= 0.49841E+00
  rms(prec ) = 0.55111E+00
  weight for this iteration     100.00

 eigenvalues of (default mixing * dielectric matrix)
  average eigenvalue GAMMA=   0.8680
  1.5621  0.6012  0.4406

 Free energy of the ion-electron system (eV)
  ---------------------------------------------------
  alpha Z        PSCENC =       832.74572176
  Ewald energy   TEWEN  =    174528.29180548
  -Hartree energ DENC   =   -238006.66694278
  -exchange      EXHF   =         0.00000000
  -V(xc)+E(xc)   XCENC  =      2212.36057654
  PAW double counting   =     63038.91898175   -68158.72471831
  entropy T*S    EENTRO =         0.00827379
  eigenvalues    EBANDS =     -2422.63961113
  atomic energy  EATOM  =     67790.09897820
  Solvation  Ediel_sol  =         0.00000000
  ---------------------------------------------------
  free energy    TOTEN  =      -185.60693469 eV

  energy without entropy =     -185.61520848  energy(sigma->0) =     -185.60969262


--------------------------------------------------------------------------------------------------------


----------------------------------------- Iteration    1(   9)  ---------------------------------------


    POTLOK:  cpu time    0.1400: real time    0.1386
    SETDIJ:  cpu time    0.0080: real time    0.0086
    EDDIAG:  cpu time    8.4485: real time    8.4722
  RMM-DIIS:  cpu time   19.3612: real time   19.4032
    ORTHCH:  cpu time    1.9681: real time    1.9732
       DOS:  cpu time    0.0040: real time    0.0075
    CHARGE:  cpu time    1.9561: real time    1.9613
    MIXING:  cpu time    0.0000: real time    0.0028
    --------------------------------------------
      LOOP:  cpu time   31.8900: real time   31.9765

 eigenvalue-minimisations  :  8630
 total energy-change (2. order) : 0.3691877E+00  (-0.1380963E+00)
 number of electron     545.0000358 magnetization 
 augmentation part      337.9476547 magnetization 

 Broyden mixing:
  rms(total) = 0.21678E+00    rms(broyden)= 0.21670E+00
  rms(prec ) = 0.23697E+00
  weight for this iteration     100.00

 eigenvalues of (default mixing * dielectric matrix)
  average eigenvalue GAMMA=   1.0504
  2.0619  1.0777  0.6537  0.4086

 Free energy of the ion-electron system (eV)
  ---------------------------------------------------
  alpha Z        PSCENC =       832.74572176
  Ewald energy   TEWEN  =    174528.29180548
  -Hartree energ DENC   =   -238025.81280652
  -exchange      EXHF   =         0.00000000
  -V(xc)+E(xc)   XCENC  =      2210.72300465
  PAW double counting   =     63646.42742097   -68797.35635627
  entropy T*S    EENTRO =         0.00256924
  eigenvalues    EBANDS =     -2370.35808445
  atomic energy  EATOM  =     67790.09897820
  Solvation  Ediel_sol  =         0.00000000
  ---------------------------------------------------
  free energy    TOTEN  =      -185.23774694 eV

  energy without entropy =     -185.24031617  energy(sigma->0) =     -185.23860335


--------------------------------------------------------------------------------------------------------


----------------------------------------- Iteration    1(  10)  ---------------------------------------


    POTLOK:  cpu time    0.1480: real time    0.1500
    SETDIJ:  cpu time    0.0120: real time    0.0090
    EDDIAG:  cpu time    7.8405: real time    7.8663
  RMM-DIIS:  cpu time   19.4932: real time   19.5584
    ORTHCH:  cpu time    1.4881: real time    1.4995
       DOS:  cpu time    0.0080: real time    0.0070
    CHARGE:  cpu time    1.7441: real time    1.7477
    MIXING:  cpu time    0.0040: real time    0.0031
    --------------------------------------------
      LOOP:  cpu time   30.7419: real time   30.8532

 eigenvalue-minimisations  :  8643
 total energy-change (2. order) : 0.6454040E-01  (-0.2843165E-01)
 number of electron     545.0000358 magnetization 
 augmentation part      338.5842056 magnetization 

 Broyden mixing:
  rms(total) = 0.83703E-01    rms(broyden)= 0.83682E-01
  rms(prec ) = 0.10168E+00
  weight for this iteration     100.00

 eigenvalues of (default mixing * dielectric matrix)
  average eigenvalue GAMMA=   1.0221
  2.2599  1.1404  0.6567  0.6567  0.3965

 Free energy of the ion-electron system (eV)
  ---------------------------------------------------
  alpha Z        PSCENC =       832.74572176
  Ewald energy   TEWEN  =    174528.29180548
  -Hartree energ DENC   =   -238012.57754827
  -exchange      EXHF   =         0.00000000
  -V(xc)+E(xc)   XCENC  =      2208.91515044
  PAW double counting   =     64067.16307674   -69233.44533223
  entropy T*S    EENTRO =         0.00372880
  eigenvalues    EBANDS =     -2366.36878747
  atomic energy  EATOM  =     67790.09897820
  Solvation  Ediel_sol  =         0.00000000
  ---------------------------------------------------
  free energy    TOTEN  =      -185.17320654 eV

  energy without entropy =     -185.17693534  energy(sigma->0) =     -185.17444947


--------------------------------------------------------------------------------------------------------


----------------------------------------- Iteration    1(  11)  ---------------------------------------


    POTLOK:  cpu time    0.1600: real time    0.1573
    SETDIJ:  cpu time    0.0080: real time    0.0088
    EDDIAG:  cpu time    9.1366: real time    9.1627
  RMM-DIIS:  cpu time   19.5892: real time   19.6293
    ORTHCH:  cpu time    1.7081: real time    1.7155
       DOS:  cpu time    0.0080: real time    0.0081
    CHARGE:  cpu time    1.7841: real time    1.7902
    MIXING:  cpu time    0.0040: real time    0.0029
    --------------------------------------------
      LOOP:  cpu time   32.3980: real time   32.4864

 eigenvalue-minimisations  :  8759
 total energy-change (2. order) : 0.1016208E-01  (-0.8734496E-02)
 number of electron     545.0000358 magnetization 
 augmentation part      338.6041630 magnetization 

 Broyden mixing:
  rms(total) = 0.60520E-01    rms(broyden)= 0.60499E-01
  rms(prec ) = 0.75419E-01
  weight for this iteration     100.00

 eigenvalues of (default mixing * dielectric matrix)
  average eigenvalue GAMMA=   1.0629
  2.3216  1.6062  0.9907  0.6557  0.4232  0.3800

 Free energy of the ion-electron system (eV)
  ---------------------------------------------------
  alpha Z        PSCENC =       832.74572176
  Ewald energy   TEWEN  =    174528.29180548
  -Hartree energ DENC   =   -238023.64218217
  -exchange      EXHF   =         0.00000000
  -V(xc)+E(xc)   XCENC  =      2208.69218056
  PAW double counting   =     64196.95214473   -69369.24116464
  entropy T*S    EENTRO =         0.00350846
  eigenvalues    EBANDS =     -2349.06403686
  atomic energy  EATOM  =     67790.09897820
  Solvation  Ediel_sol  =         0.00000000
  ---------------------------------------------------
  free energy    TOTEN  =      -185.16304446 eV

  energy without entropy =     -185.16655293  energy(sigma->0) =     -185.16421395


--------------------------------------------------------------------------------------------------------


----------------------------------------- Iteration    1(  12)  ---------------------------------------


    POTLOK:  cpu time    0.2040: real time    0.2057
    SETDIJ:  cpu time    0.0080: real time    0.0092
    EDDIAG:  cpu time    7.5525: real time    7.5762
  RMM-DIIS:  cpu time   19.3092: real time   19.3484
    ORTHCH:  cpu time    1.7041: real time    1.7117
       DOS:  cpu time    0.0080: real time    0.0080
    CHARGE:  cpu time    1.9561: real time    1.9608
    MIXING:  cpu time    0.0040: real time    0.0029
    --------------------------------------------
      LOOP:  cpu time   30.7499: real time   30.8354

 eigenvalue-minimisations  :  8672
 total energy-change (2. order) : 0.1067945E-01  (-0.2265696E-02)
 number of electron     545.0000358 magnetization 
 augmentation part      338.5563527 magnetization 

 Broyden mixing:
  rms(total) = 0.19043E-01    rms(broyden)= 0.19029E-01
  rms(prec ) = 0.30681E-01
  weight for this iteration     100.00

 eigenvalues of (default mixing * dielectric matrix)
  average eigenvalue GAMMA=   1.0656
  2.3024  1.8093  1.0585  0.8450  0.6615  0.4096  0.3728

 Free energy of the ion-electron system (eV)
  ---------------------------------------------------
  alpha Z        PSCENC =       832.74572176
  Ewald energy   TEWEN  =    174528.29180548
  -Hartree energ DENC   =   -238042.94340442
  -exchange      EXHF   =         0.00000000
  -V(xc)+E(xc)   XCENC  =      2208.68661429
  PAW double counting   =     64268.78261175   -69444.71626215
  entropy T*S    EENTRO =         0.00311097
  eigenvalues    EBANDS =     -2326.10154090
  atomic energy  EATOM  =     67790.09897820
  Solvation  Ediel_sol  =         0.00000000
  ---------------------------------------------------
  free energy    TOTEN  =      -185.15236501 eV

  energy without entropy =     -185.15547599  energy(sigma->0) =     -185.15340200


--------------------------------------------------------------------------------------------------------


----------------------------------------- Iteration    1(  13)  ---------------------------------------


    POTLOK:  cpu time    0.1800: real time    0.1808
    SETDIJ:  cpu time    0.0080: real time    0.0091
    EDDIAG:  cpu time    8.8526: real time    8.8776
  RMM-DIIS:  cpu time   19.0532: real time   19.0937
    ORTHCH:  cpu time    1.7801: real time    1.7879
       DOS:  cpu time    0.0080: real time    0.0075
    CHARGE:  cpu time    1.8841: real time    1.8880
    MIXING:  cpu time    0.0040: real time    0.0032
    --------------------------------------------
      LOOP:  cpu time   31.7740: real time   31.8610

 eigenvalue-minimisations  :  8765
 total energy-change (2. order) : 0.2312772E-02  (-0.8470002E-03)
 number of electron     545.0000358 magnetization 
 augmentation part      338.5457043 magnetization 

 Broyden mixing:
  rms(total) = 0.19942E-01    rms(broyden)= 0.19940E-01
  rms(prec ) = 0.27620E-01
  weight for this iteration     100.00

 eigenvalues of (default mixing * dielectric matrix)
  average eigenvalue GAMMA=   1.1240
  2.4346  2.4346  1.2335  0.9930  0.6586  0.3758  0.4104  0.4513

 Free energy of the ion-electron system (eV)
  ---------------------------------------------------
  alpha Z        PSCENC =       832.74572176
  Ewald energy   TEWEN  =    174528.29180548
  -Hartree energ DENC   =   -238065.33832830
  -exchange      EXHF   =         0.00000000
  -V(xc)+E(xc)   XCENC  =      2208.77748128
  PAW double counting   =     64263.14191504   -69438.69099144
  entropy T*S    EENTRO =         0.00288905
  eigenvalues    EBANDS =     -2304.17952332
  atomic energy  EATOM  =     67790.09897820
  Solvation  Ediel_sol  =         0.00000000
  ---------------------------------------------------
  free energy    TOTEN  =      -185.15005224 eV

  energy without entropy =     -185.15294129  energy(sigma->0) =     -185.15101526


--------------------------------------------------------------------------------------------------------


----------------------------------------- Iteration    1(  14)  ---------------------------------------


    POTLOK:  cpu time    0.1640: real time    0.1630
    SETDIJ:  cpu time    0.0080: real time    0.0088
    EDDIAG:  cpu time    7.5805: real time    7.6043
  RMM-DIIS:  cpu time   19.3572: real time   19.4012
    ORTHCH:  cpu time    1.5081: real time    1.5194
       DOS:  cpu time    0.0040: real time    0.0064
    CHARGE:  cpu time    1.2681: real time    1.2686
    MIXING:  cpu time    0.0000: real time    0.0029
    --------------------------------------------
      LOOP:  cpu time   29.8939: real time   29.9867

 eigenvalue-minimisations  :  8797
 total energy-change (2. order) : 0.1765564E-02  (-0.4564455E-03)
 number of electron     545.0000358 magnetization 
 augmentation part      338.5484219 magnetization 

 Broyden mixing:
  rms(total) = 0.75393E-02    rms(broyden)= 0.75328E-02
  rms(prec ) = 0.13482E-01
  weight for this iteration     100.00

 eigenvalues of (default mixing * dielectric matrix)
  average eigenvalue GAMMA=   1.1526
  2.6426  2.3948  1.2477  1.2477  0.9721  0.6573  0.3718  0.4101  0.4291

 Free energy of the ion-electron system (eV)
  ---------------------------------------------------
  alpha Z        PSCENC =       832.74572176
  Ewald energy   TEWEN  =    174528.29180548
  -Hartree energ DENC   =   -238085.28217364
  -exchange      EXHF   =         0.00000000
  -V(xc)+E(xc)   XCENC  =      2208.84155962
  PAW double counting   =     64253.11657337   -69428.05303044
  entropy T*S    EENTRO =         0.00266633
  eigenvalues    EBANDS =     -2284.91038737
  atomic energy  EATOM  =     67790.09897820
  Solvation  Ediel_sol  =         0.00000000
  ---------------------------------------------------
  free energy    TOTEN  =      -185.14828668 eV

  energy without entropy =     -185.15095301  energy(sigma->0) =     -185.14917545


--------------------------------------------------------------------------------------------------------


----------------------------------------- Iteration    1(  15)  ---------------------------------------


    POTLOK:  cpu time    0.1400: real time    0.1406
    SETDIJ:  cpu time    0.0080: real time    0.0085
    EDDIAG:  cpu time    7.9685: real time    7.9918
  RMM-DIIS:  cpu time   20.9893: real time   21.0587
    ORTHCH:  cpu time    1.9561: real time    1.9612
       DOS:  cpu time    0.0080: real time    0.0075
    CHARGE:  cpu time    1.8081: real time    1.8127
    MIXING:  cpu time    0.0040: real time    0.0035
    --------------------------------------------
      LOOP:  cpu time   32.8861: real time   32.9933

 eigenvalue-minimisations  :  9403
 total energy-change (2. order) :-0.4619579E-03  (-0.1614109E-03)
 number of electron     545.0000358 magnetization 
 augmentation part      338.5522185 magnetization 

 Broyden mixing:
  rms(total) = 0.66291E-02    rms(broyden)= 0.66277E-02
  rms(prec ) = 0.10164E-01
  weight for this iteration     100.00

 eigenvalues of (default mixing * dielectric matrix)
  average eigenvalue GAMMA=   1.1262
  2.5271  2.5271  1.4074  1.4074  0.9804  0.6568  0.5478  0.3721  0.4276  0.4085

 Free energy of the ion-electron system (eV)
  ---------------------------------------------------
  alpha Z        PSCENC =       832.74572176
  Ewald energy   TEWEN  =    174528.29180548
  -Hartree energ DENC   =   -238098.02125621
  -exchange      EXHF   =         0.00000000
  -V(xc)+E(xc)   XCENC  =      2208.86707357
  PAW double counting   =     64246.53776271   -69421.28942857
  entropy T*S    EENTRO =         0.00249159
  eigenvalues    EBANDS =     -2272.38189716
  atomic energy  EATOM  =     67790.09897820
  Solvation  Ediel_sol  =         0.00000000
  ---------------------------------------------------
  free energy    TOTEN  =      -185.14874864 eV

  energy without entropy =     -185.15124022  energy(sigma->0) =     -185.14957916


--------------------------------------------------------------------------------------------------------


----------------------------------------- Iteration    1(  16)  ---------------------------------------


    POTLOK:  cpu time    0.1760: real time    0.1765
    SETDIJ:  cpu time    0.0080: real time    0.0090
    EDDIAG:  cpu time    8.3005: real time    8.3287
  RMM-DIIS:  cpu time   19.4852: real time   19.5231
    ORTHCH:  cpu time    1.4961: real time    1.5090
       DOS:  cpu time    0.0040: real time    0.0067
    CHARGE:  cpu time    1.2801: real time    1.2816
    MIXING:  cpu time    0.0040: real time    0.0031
    --------------------------------------------
      LOOP:  cpu time   30.7579: real time   30.8511

 eigenvalue-minimisations  :  8578
 total energy-change (2. order) :-0.7719221E-03  (-0.6368472E-04)
 number of electron     545.0000358 magnetization 
 augmentation part      338.5497842 magnetization 

 Broyden mixing:
  rms(total) = 0.52102E-02    rms(broyden)= 0.52091E-02
  rms(prec ) = 0.76853E-02
  weight for this iteration     100.00

 eigenvalues of (default mixing * dielectric matrix)
  average eigenvalue GAMMA=   1.3503
  4.1878  2.8490  2.1719  1.2570  1.1710  0.9334  0.6579  0.3723  0.4388  0.4156
  0.3985

 Free energy of the ion-electron system (eV)
  ---------------------------------------------------
  alpha Z        PSCENC =       832.74572176
  Ewald energy   TEWEN  =    174528.29180548
  -Hartree energ DENC   =   -238105.78434230
  -exchange      EXHF   =         0.00000000
  -V(xc)+E(xc)   XCENC  =      2208.89440814
  PAW double counting   =     64238.94938096   -69413.51749332
  entropy T*S    EENTRO =         0.00232689
  eigenvalues    EBANDS =     -2264.83030637
  atomic energy  EATOM  =     67790.09897820
  Solvation  Ediel_sol  =         0.00000000
  ---------------------------------------------------
  free energy    TOTEN  =      -185.14952056 eV

  energy without entropy =     -185.15184744  energy(sigma->0) =     -185.15029619


--------------------------------------------------------------------------------------------------------


----------------------------------------- Iteration    1(  17)  ---------------------------------------


    POTLOK:  cpu time    0.1480: real time    0.1473
    SETDIJ:  cpu time    0.0080: real time    0.0087
    EDDIAG:  cpu time    8.8726: real time    8.8970
  RMM-DIIS:  cpu time   19.2652: real time   19.3047
    ORTHCH:  cpu time    1.7961: real time    1.8044
       DOS:  cpu time    0.0080: real time    0.0077
    CHARGE:  cpu time    1.8401: real time    1.8456
    MIXING:  cpu time    0.0040: real time    0.0034
    --------------------------------------------
      LOOP:  cpu time   31.9420: real time   32.0282

 eigenvalue-minimisations  :  8597
 total energy-change (2. order) :-0.1446634E-02  (-0.7012103E-04)
 number of electron     545.0000358 magnetization 
 augmentation part      338.5405461 magnetization 

 Broyden mixing:
  rms(total) = 0.24379E-02    rms(broyden)= 0.24365E-02
  rms(prec ) = 0.35311E-02
  weight for this iteration     100.00

 eigenvalues of (default mixing * dielectric matrix)
  average eigenvalue GAMMA=   1.3638
  4.8432  2.5920  2.0840  1.3986  1.0947  1.0947  0.9652  0.6573  0.3722  0.4436
  0.4127  0.4074

 Free energy of the ion-electron system (eV)
  ---------------------------------------------------
  alpha Z        PSCENC =       832.74572176
  Ewald energy   TEWEN  =    174528.29180548
  -Hartree energ DENC   =   -238118.59535666
  -exchange      EXHF   =         0.00000000
  -V(xc)+E(xc)   XCENC  =      2208.94604586
  PAW double counting   =     64226.06632632   -69400.35488110
  entropy T*S    EENTRO =         0.00215425
  eigenvalues    EBANDS =     -2252.35176131
  atomic energy  EATOM  =     67790.09897820
  Solvation  Ediel_sol  =         0.00000000
  ---------------------------------------------------
  free energy    TOTEN  =      -185.15096719 eV

  energy without entropy =     -185.15312145  energy(sigma->0) =     -185.15168528


--------------------------------------------------------------------------------------------------------


----------------------------------------- Iteration    1(  18)  ---------------------------------------


    POTLOK:  cpu time    0.1600: real time    0.1599
    SETDIJ:  cpu time    0.0080: real time    0.0090
    EDDIAG:  cpu time    7.7125: real time    7.7378
  RMM-DIIS:  cpu time   19.9732: real time   20.0151
    ORTHCH:  cpu time    1.7041: real time    1.7131
       DOS:  cpu time    0.0080: real time    0.0072
    CHARGE:  cpu time    1.8561: real time    1.8573
    MIXING:  cpu time    0.0040: real time    0.0035
    --------------------------------------------
      LOOP:  cpu time   31.4300: real time   31.5169

 eigenvalue-minimisations  :  8960
 total energy-change (2. order) :-0.4021079E-03  (-0.1147443E-04)
 number of electron     545.0000358 magnetization 
 augmentation part      338.5453524 magnetization 

 Broyden mixing:
  rms(total) = 0.17271E-02    rms(broyden)= 0.17268E-02
  rms(prec ) = 0.26071E-02
  weight for this iteration     100.00

 eigenvalues of (default mixing * dielectric matrix)
  average eigenvalue GAMMA=   1.3853
  5.1441  2.3873  2.1679  2.1679  1.2074  1.2074  0.9413  0.6578  0.3720  0.4637
  0.4637  0.4076  0.4204

 Free energy of the ion-electron system (eV)
  ---------------------------------------------------
  alpha Z        PSCENC =       832.74572176
  Ewald energy   TEWEN  =    174528.29180548
  -Hartree energ DENC   =   -238120.15934897
  -exchange      EXHF   =         0.00000000
  -V(xc)+E(xc)   XCENC  =      2208.93746151
  PAW double counting   =     64227.85329018   -69402.17414162
  entropy T*S    EENTRO =         0.00218510
  eigenvalues    EBANDS =     -2250.74732095
  atomic energy  EATOM  =     67790.09897820
  Solvation  Ediel_sol  =         0.00000000
  ---------------------------------------------------
  free energy    TOTEN  =      -185.15136930 eV

  energy without entropy =     -185.15355440  energy(sigma->0) =     -185.15209767


--------------------------------------------------------------------------------------------------------


----------------------------------------- Iteration    1(  19)  ---------------------------------------


    POTLOK:  cpu time    0.1600: real time    0.1590
    SETDIJ:  cpu time    0.0080: real time    0.0090
    EDDIAG:  cpu time    9.0566: real time    9.0851
  RMM-DIIS:  cpu time   19.3452: real time   19.3904
    ORTHCH:  cpu time    1.7641: real time    1.7709
       DOS:  cpu time    0.0080: real time    0.0080
    CHARGE:  cpu time    1.9001: real time    1.9033
    MIXING:  cpu time    0.0040: real time    0.0045
    --------------------------------------------
      LOOP:  cpu time   32.2540: real time   32.3424

 eigenvalue-minimisations  :  8717
 total energy-change (2. order) :-0.4523041E-03  (-0.7115257E-05)
 number of electron     545.0000358 magnetization 
 augmentation part      338.5478769 magnetization 

 Broyden mixing:
  rms(total) = 0.12558E-02    rms(broyden)= 0.12556E-02
  rms(prec ) = 0.19136E-02
  weight for this iteration     100.00

 eigenvalues of (default mixing * dielectric matrix)
  average eigenvalue GAMMA=   1.4536
  5.5386  3.2144  2.4650  2.0390  1.2895  1.0990  0.9873  0.9873  0.6572  0.3721
  0.4078  0.4371  0.4371  0.4191

 Free energy of the ion-electron system (eV)
  ---------------------------------------------------
  alpha Z        PSCENC =       832.74572176
  Ewald energy   TEWEN  =    174528.29180548
  -Hartree energ DENC   =   -238121.34271095
  -exchange      EXHF   =         0.00000000
  -V(xc)+E(xc)   XCENC  =      2208.92962038
  PAW double counting   =     64229.70769352   -69404.09975821
  entropy T*S    EENTRO =         0.00220375
  eigenvalues    EBANDS =     -2249.48537553
  atomic energy  EATOM  =     67790.09897820
  Solvation  Ediel_sol  =         0.00000000
  ---------------------------------------------------
  free energy    TOTEN  =      -185.15182160 eV

  energy without entropy =     -185.15402535  energy(sigma->0) =     -185.15255619


--------------------------------------------------------------------------------------------------------


----------------------------------------- Iteration    1(  20)  ---------------------------------------


    POTLOK:  cpu time    0.1680: real time    0.1658
    SETDIJ:  cpu time    0.0080: real time    0.0093
    EDDIAG:  cpu time    7.5285: real time    7.5762
  RMM-DIIS:  cpu time   19.5852: real time   19.6288
    ORTHCH:  cpu time    1.8241: real time    1.8265
       DOS:  cpu time    0.0080: real time    0.0085
    CHARGE:  cpu time    2.0881: real time    2.0959
    MIXING:  cpu time    0.0040: real time    0.0044
    --------------------------------------------
      LOOP:  cpu time   31.2179: real time   31.3277

 eigenvalue-minimisations  :  8649
 total energy-change (2. order) :-0.4111202E-03  (-0.6328163E-05)
 number of electron     545.0000358 magnetization 
 augmentation part      338.5465414 magnetization 

 Broyden mixing:
  rms(total) = 0.58896E-03    rms(broyden)= 0.58885E-03
  rms(prec ) = 0.10497E-02
  weight for this iteration     100.00

 eigenvalues of (default mixing * dielectric matrix)
  average eigenvalue GAMMA=   1.4849
  5.7557  3.3851  2.3359  1.9110  1.9110  1.2037  1.2037  0.9184  0.9184  0.6572
  0.3721  0.4066  0.4162  0.4439  0.4349

 Free energy of the ion-electron system (eV)
  ---------------------------------------------------
  alpha Z        PSCENC =       832.74572176
  Ewald energy   TEWEN  =    174528.29180548
  -Hartree energ DENC   =   -238122.73947376
  -exchange      EXHF   =         0.00000000
  -V(xc)+E(xc)   XCENC  =      2208.92742113
  PAW double counting   =     64230.72449518   -69405.20655957
  entropy T*S    EENTRO =         0.00220065
  eigenvalues    EBANDS =     -2247.99682179
  atomic energy  EATOM  =     67790.09897820
  Solvation  Ediel_sol  =         0.00000000
  ---------------------------------------------------
  free energy    TOTEN  =      -185.15223272 eV

  energy without entropy =     -185.15443338  energy(sigma->0) =     -185.15296627


--------------------------------------------------------------------------------------------------------


----------------------------------------- Iteration    1(  21)  ---------------------------------------


    POTLOK:  cpu time    0.1800: real time    0.1782
    SETDIJ:  cpu time    0.0080: real time    0.0094
    EDDIAG:  cpu time    8.8406: real time    8.8648
  RMM-DIIS:  cpu time   19.3012: real time   19.3408
    ORTHCH:  cpu time    1.5801: real time    1.5904
       DOS:  cpu time    0.0080: real time    0.0067
    CHARGE:  cpu time    1.2881: real time    1.2910
    MIXING:  cpu time    0.0040: real time    0.0036
    --------------------------------------------
      LOOP:  cpu time   31.2100: real time   31.2986

 eigenvalue-minimisations  :  8653
 total energy-change (2. order) :-0.1968317E-03  (-0.1908838E-05)
 number of electron     545.0000358 magnetization 
 augmentation part      338.5439589 magnetization 

 Broyden mixing:
  rms(total) = 0.66254E-03    rms(broyden)= 0.66249E-03
  rms(prec ) = 0.94086E-03
  weight for this iteration     100.00

 eigenvalues of (default mixing * dielectric matrix)
  average eigenvalue GAMMA=   1.4874
  6.0758  3.5261  2.2394  2.1997  2.1997  1.2148  1.2148  0.9278  0.9278  0.6570
  0.5395  0.3721  0.4057  0.4169  0.4407  0.4407

 Free energy of the ion-electron system (eV)
  ---------------------------------------------------
  alpha Z        PSCENC =       832.74572176
  Ewald energy   TEWEN  =    174528.29180548
  -Hartree energ DENC   =   -238123.75853986
  -exchange      EXHF   =         0.00000000
  -V(xc)+E(xc)   XCENC  =      2208.93259285
  PAW double counting   =     64230.18615853   -69404.65960259
  entropy T*S    EENTRO =         0.00218676
  eigenvalues    EBANDS =     -2246.99173069
  atomic energy  EATOM  =     67790.09897820
  Solvation  Ediel_sol  =         0.00000000
  ---------------------------------------------------
  free energy    TOTEN  =      -185.15242956 eV

  energy without entropy =     -185.15461631  energy(sigma->0) =     -185.15315847


--------------------------------------------------------------------------------------------------------


----------------------------------------- Iteration    1(  22)  ---------------------------------------


    POTLOK:  cpu time    0.1440: real time    0.1449
    SETDIJ:  cpu time    0.0080: real time    0.0084
    EDDIAG:  cpu time    8.7325: real time    8.7571
  RMM-DIIS:  cpu time   19.2372: real time   19.2765
    ORTHCH:  cpu time    1.8721: real time    1.8815
       DOS:  cpu time    0.0080: real time    0.0073
    CHARGE:  cpu time    1.9321: real time    1.9338
    MIXING:  cpu time    0.0040: real time    0.0039
    --------------------------------------------
      LOOP:  cpu time   31.9380: real time   32.0228

 eigenvalue-minimisations  :  8674
 total energy-change (2. order) :-0.1032484E-03  (-0.1130102E-05)
 number of electron     545.0000358 magnetization 
 augmentation part      338.5447430 magnetization 

 Broyden mixing:
  rms(total) = 0.45807E-03    rms(broyden)= 0.45803E-03
  rms(prec ) = 0.66123E-03
  weight for this iteration     100.00

 eigenvalues of (default mixing * dielectric matrix)
  average eigenvalue GAMMA=   1.5361
  6.3744  4.2609  2.6605  2.3418  1.6770  1.4930  1.1375  1.1375  0.9302  0.9302
  0.6573  0.3721  0.4067  0.4158  0.4455  0.4368  0.4368

 Free energy of the ion-electron system (eV)
  ---------------------------------------------------
  alpha Z        PSCENC =       832.74572176
  Ewald energy   TEWEN  =    174528.29180548
  -Hartree energ DENC   =   -238124.22303247
  -exchange      EXHF   =         0.00000000
  -V(xc)+E(xc)   XCENC  =      2208.93138161
  PAW double counting   =     64230.30432453   -69404.76426392
  entropy T*S    EENTRO =         0.00218830
  eigenvalues    EBANDS =     -2246.53963630
  atomic energy  EATOM  =     67790.09897820
  Solvation  Ediel_sol  =         0.00000000
  ---------------------------------------------------
  free energy    TOTEN  =      -185.15253280 eV

  energy without entropy =     -185.15472111  energy(sigma->0) =     -185.15326224


--------------------------------------------------------------------------------------------------------


----------------------------------------- Iteration    1(  23)  ---------------------------------------


    POTLOK:  cpu time    0.1600: real time    0.1598
    SETDIJ:  cpu time    0.0080: real time    0.0088
    EDDIAG:  cpu time    7.9685: real time    7.9912
  RMM-DIIS:  cpu time   19.5132: real time   19.5558
    ORTHCH:  cpu time    1.4921: real time    1.5033
       DOS:  cpu time    0.0080: real time    0.0065
    CHARGE:  cpu time    1.7201: real time    1.7248
    MIXING:  cpu time    0.0040: real time    0.0044
    --------------------------------------------
      LOOP:  cpu time   30.8739: real time   30.9667

 eigenvalue-minimisations  :  8622
 total energy-change (2. order) :-0.8310907E-04  (-0.1387523E-05)
 number of electron     545.0000358 magnetization 
 augmentation part      338.5469498 magnetization 

 Broyden mixing:
  rms(total) = 0.30893E-03    rms(broyden)= 0.30887E-03
  rms(prec ) = 0.43126E-03
  weight for this iteration     100.00

 eigenvalues of (default mixing * dielectric matrix)
  average eigenvalue GAMMA=   1.5703
  6.1763  4.9134  2.7706  2.4205  1.8302  1.8302  1.1962  1.1962  0.9434  0.9113
  0.9113  0.6574  0.3721  0.4066  0.4431  0.4431  0.4169  0.4257

 Free energy of the ion-electron system (eV)
  ---------------------------------------------------
  alpha Z        PSCENC =       832.74572176
  Ewald energy   TEWEN  =    174528.29180548
  -Hartree energ DENC   =   -238124.59753979
  -exchange      EXHF   =         0.00000000
  -V(xc)+E(xc)   XCENC  =      2208.92753679
  PAW double counting   =     64230.73671317   -69405.18390741
  entropy T*S    EENTRO =         0.00219645
  eigenvalues    EBANDS =     -2246.17412056
  atomic energy  EATOM  =     67790.09897820
  Solvation  Ediel_sol  =         0.00000000
  ---------------------------------------------------
  free energy    TOTEN  =      -185.15261591 eV

  energy without entropy =     -185.15481236  energy(sigma->0) =     -185.15334806


--------------------------------------------------------------------------------------------------------


----------------------------------------- Iteration    1(  24)  ---------------------------------------


    POTLOK:  cpu time    0.1600: real time    0.1593
    SETDIJ:  cpu time    0.0080: real time    0.0090
    EDDIAG:  cpu time    8.9966: real time    9.0183
  RMM-DIIS:  cpu time   19.2012: real time   19.2438
    ORTHCH:  cpu time    1.7521: real time    1.7560
       DOS:  cpu time    0.0080: real time    0.0076
    CHARGE:  cpu time    1.8121: real time    1.8385
    MIXING:  cpu time    0.0040: real time    0.0044
    --------------------------------------------
      LOOP:  cpu time   31.9420: real time   32.0488

 eigenvalue-minimisations  :  8581
 total energy-change (2. order) :-0.1622718E-03  (-0.6418143E-06)
 number of electron     545.0000358 magnetization 
 augmentation part      338.5457945 magnetization 

 Broyden mixing:
  rms(total) = 0.23543E-03    rms(broyden)= 0.23539E-03
  rms(prec ) = 0.28796E-03
  weight for this iteration     100.00

 eigenvalues of (default mixing * dielectric matrix)
  average eigenvalue GAMMA=   1.5896
  5.8893  5.8893  2.9274  2.5378  2.0222  2.0222  1.2907  1.0263  1.0263  0.9781
  0.9781  0.6573  0.3721  0.4061  0.4516  0.4516  0.4203  0.4277  0.4277

 Free energy of the ion-electron system (eV)
  ---------------------------------------------------
  alpha Z        PSCENC =       832.74572176
  Ewald energy   TEWEN  =    174528.29180548
  -Hartree energ DENC   =   -238125.08301263
  -exchange      EXHF   =         0.00000000
  -V(xc)+E(xc)   XCENC  =      2208.93067671
  PAW double counting   =     64230.46185230   -69404.90626621
  entropy T*S    EENTRO =         0.00218875
  eigenvalues    EBANDS =     -2245.69472256
  atomic energy  EATOM  =     67790.09897820
  Solvation  Ediel_sol  =         0.00000000
  ---------------------------------------------------
  free energy    TOTEN  =      -185.15277818 eV

  energy without entropy =     -185.15496693  energy(sigma->0) =     -185.15350777


--------------------------------------------------------------------------------------------------------


----------------------------------------- Iteration    1(  25)  ---------------------------------------


    POTLOK:  cpu time    0.1640: real time    0.1619
    SETDIJ:  cpu time    0.0080: real time    0.0089
    EDDIAG:  cpu time    7.6845: real time    7.7111
  RMM-DIIS:  cpu time   19.1772: real time   19.2169
    ORTHCH:  cpu time    1.7361: real time    1.7397
       DOS:  cpu time    0.0040: real time    0.0071
    CHARGE:  cpu time    1.8681: real time    1.8717
    MIXING:  cpu time    0.0040: real time    0.0047
    --------------------------------------------
      LOOP:  cpu time   30.6459: real time   30.7340

 eigenvalue-minimisations  :  8604
 total energy-change (2. order) :-0.6539983E-04  (-0.2852254E-06)
 number of electron     545.0000358 magnetization 
 augmentation part      338.5452577 magnetization 

 Broyden mixing:
  rms(total) = 0.18368E-03    rms(broyden)= 0.18364E-03
  rms(prec ) = 0.21450E-03
  weight for this iteration     100.00

 eigenvalues of (default mixing * dielectric matrix)
  average eigenvalue GAMMA=   1.6229
  6.8582  5.8145  3.1549  2.6550  2.2704  1.7691  1.3252  1.1651  1.1651  0.9676
  0.9676  0.7452  0.6575  0.3721  0.4607  0.4365  0.4276  0.4276  0.4062  0.4123

 Free energy of the ion-electron system (eV)
  ---------------------------------------------------
  alpha Z        PSCENC =       832.74572176
  Ewald energy   TEWEN  =    174528.29180548
  -Hartree energ DENC   =   -238125.22754728
  -exchange      EXHF   =         0.00000000
  -V(xc)+E(xc)   XCENC  =      2208.93171089
  PAW double counting   =     64230.31256061   -69404.75824907
  entropy T*S    EENTRO =         0.00218543
  eigenvalues    EBANDS =     -2245.55000961
  atomic energy  EATOM  =     67790.09897820
  Solvation  Ediel_sol  =         0.00000000
  ---------------------------------------------------
  free energy    TOTEN  =      -185.15284358 eV

  energy without entropy =     -185.15502902  energy(sigma->0) =     -185.15357206


--------------------------------------------------------------------------------------------------------


----------------------------------------- Iteration    1(  26)  ---------------------------------------


    POTLOK:  cpu time    0.1600: real time    0.1615
    SETDIJ:  cpu time    0.0120: real time    0.0090
    EDDIAG:  cpu time    8.9966: real time    9.0226
  RMM-DIIS:  cpu time   21.3853: real time   21.4300
    ORTHCH:  cpu time    1.8321: real time    1.8379
       DOS:  cpu time    0.0080: real time    0.0076
    CHARGE:  cpu time    1.4201: real time    1.4263
    MIXING:  cpu time    0.0080: real time    0.0043
    --------------------------------------------
      LOOP:  cpu time   33.8261: real time   33.9120

 eigenvalue-minimisations  :  9658
 total energy-change (2. order) :-0.3424942E-04  (-0.1563912E-06)
 number of electron     545.0000358 magnetization 
 augmentation part      338.5454319 magnetization 

 Broyden mixing:
  rms(total) = 0.11213E-03    rms(broyden)= 0.11212E-03
  rms(prec ) = 0.13112E-03
  weight for this iteration     100.00

 eigenvalues of (default mixing * dielectric matrix)
  average eigenvalue GAMMA=   1.6582
  7.6520  5.9422  3.4185  2.7003  2.3411  1.6011  1.5634  1.2093  1.2093  0.9672
  0.9672  0.8283  0.8283  0.6573  0.3721  0.4465  0.4396  0.4396  0.4065  0.4166
  0.4166

 Free energy of the ion-electron system (eV)
  ---------------------------------------------------
  alpha Z        PSCENC =       832.74572176
  Ewald energy   TEWEN  =    174528.29180548
  -Hartree energ DENC   =   -238125.20394097
  -exchange      EXHF   =         0.00000000
  -V(xc)+E(xc)   XCENC  =      2208.93101416
  PAW double counting   =     64230.28192708   -69404.72913676
  entropy T*S    EENTRO =         0.00218547
  eigenvalues    EBANDS =     -2245.57143226
  atomic energy  EATOM  =     67790.09897820
  Solvation  Ediel_sol  =         0.00000000
  ---------------------------------------------------
  free energy    TOTEN  =      -185.15287783 eV

  energy without entropy =     -185.15506330  energy(sigma->0) =     -185.15360632


--------------------------------------------------------------------------------------------------------


----------------------------------------- Iteration    1(  27)  ---------------------------------------


    POTLOK:  cpu time    0.1440: real time    0.1427
    SETDIJ:  cpu time    0.0080: real time    0.0085
    EDDIAG:  cpu time    8.1845: real time    8.2086
  RMM-DIIS:  cpu time   18.1811: real time   18.2227
    ORTHCH:  cpu time    1.4721: real time    1.4829
       DOS:  cpu time    0.0080: real time    0.0068
    CHARGE:  cpu time    1.2921: real time    1.2960
    MIXING:  cpu time    0.0040: real time    0.0044
    --------------------------------------------
      LOOP:  cpu time   29.2938: real time   29.3823

 eigenvalue-minimisations  :  8538
 total energy-change (2. order) :-0.1850276E-04  (-0.7910791E-07)
 number of electron     545.0000358 magnetization 
 augmentation part      338.5457682 magnetization 

 Broyden mixing:
  rms(total) = 0.55237E-04    rms(broyden)= 0.55220E-04
  rms(prec ) = 0.66184E-04
  weight for this iteration     100.00

 eigenvalues of (default mixing * dielectric matrix)
  average eigenvalue GAMMA=   1.7015
  8.5124  6.2065  3.6915  2.7368  2.3288  1.8051  1.8051  1.2216  1.1133  1.0300
  1.0300  0.9496  0.9496  0.6574  0.3721  0.4607  0.4471  0.4471  0.4064  0.4166
  0.4166  0.4287

 Free energy of the ion-electron system (eV)
  ---------------------------------------------------
  alpha Z        PSCENC =       832.74572176
  Ewald energy   TEWEN  =    174528.29180548
  -Hartree energ DENC   =   -238125.18872739
  -exchange      EXHF   =         0.00000000
  -V(xc)+E(xc)   XCENC  =      2208.93030497
  PAW double counting   =     64230.29563264   -69404.74201826
  entropy T*S    EENTRO =         0.00218653
  eigenvalues    EBANDS =     -2245.58678027
  atomic energy  EATOM  =     67790.09897820
  Solvation  Ediel_sol  =         0.00000000
  ---------------------------------------------------
  free energy    TOTEN  =      -185.15289634 eV

  energy without entropy =     -185.15508287  energy(sigma->0) =     -185.15362518


--------------------------------------------------------------------------------------------------------


----------------------------------------- Iteration    1(  28)  ---------------------------------------


    POTLOK:  cpu time    0.1400: real time    0.1431
    SETDIJ:  cpu time    0.0080: real time    0.0085
    EDDIAG:  cpu time    8.8806: real time    8.9095
  RMM-DIIS:  cpu time   17.6891: real time   17.7275
    ORTHCH:  cpu time    1.9481: real time    1.9539
       DOS:  cpu time    0.0080: real time    0.0073
    CHARGE:  cpu time    1.8881: real time    1.8926
    MIXING:  cpu time    0.0080: real time    0.0058
    --------------------------------------------
      LOOP:  cpu time   30.5779: real time   30.6580

 eigenvalue-minimisations  :  7872
 total energy-change (2. order) :-0.7584444E-05  (-0.2983272E-07)
 number of electron     545.0000358 magnetization 
 augmentation part      338.5458517 magnetization 

 Broyden mixing:
  rms(total) = 0.23674E-04    rms(broyden)= 0.23657E-04
  rms(prec ) = 0.30779E-04
  weight for this iteration     100.00

 eigenvalues of (default mixing * dielectric matrix)
  average eigenvalue GAMMA=   1.7118
  8.6683  6.4186  3.6863  2.7540  2.2457  2.2457  1.7332  1.3515  1.3515  1.0408
  1.0408  0.9242  0.9337  0.9337  0.6574  0.3721  0.4662  0.4427  0.4427  0.4064
  0.4257  0.4152  0.4152

 Free energy of the ion-electron system (eV)
  ---------------------------------------------------
  alpha Z        PSCENC =       832.74572176
  Ewald energy   TEWEN  =    174528.29180548
  -Hartree energ DENC   =   -238125.18797303
  -exchange      EXHF   =         0.00000000
  -V(xc)+E(xc)   XCENC  =      2208.93013339
  PAW double counting   =     64230.30489864   -69404.75147597
  entropy T*S    EENTRO =         0.00218694
  eigenvalues    EBANDS =     -2245.58717934
  atomic energy  EATOM  =     67790.09897820
  Solvation  Ediel_sol  =         0.00000000
  ---------------------------------------------------
  free energy    TOTEN  =      -185.15290392 eV

  energy without entropy =     -185.15509086  energy(sigma->0) =     -185.15363290


--------------------------------------------------------------------------------------------------------


----------------------------------------- Iteration    1(  29)  ---------------------------------------


    POTLOK:  cpu time    0.1600: real time    0.1592
    SETDIJ:  cpu time    0.0080: real time    0.0089
    EDDIAG:  cpu time    8.0685: real time    8.0930
  RMM-DIIS:  cpu time   15.6850: real time   15.7176
    ORTHCH:  cpu time    1.8121: real time    1.8442
       DOS:  cpu time    0.0080: real time    0.0081
    CHARGE:  cpu time    1.4321: real time    1.4341
    MIXING:  cpu time    0.0040: real time    0.0048
    --------------------------------------------
      LOOP:  cpu time   27.1777: real time   27.2816

 eigenvalue-minimisations  :  6507
 total energy-change (2. order) :-0.5356749E-05  (-0.2262344E-07)
 number of electron     545.0000358 magnetization 
 augmentation part      338.5457954 magnetization 

 Broyden mixing:
  rms(total) = 0.17340E-04    rms(broyden)= 0.17337E-04
  rms(prec ) = 0.21395E-04
  weight for this iteration     100.00

 eigenvalues of (default mixing * dielectric matrix)
  average eigenvalue GAMMA=   1.7177
  8.7867  6.6061  3.6528  2.9806  2.4612  2.4612  1.8149  1.4225  1.4225  1.0198
  1.0198  0.9868  0.9868  0.9307  0.6574  0.6132  0.3721  0.4794  0.4425  0.4425
  0.4285  0.4063  0.4169  0.4128

 Free energy of the ion-electron system (eV)
  ---------------------------------------------------
  alpha Z        PSCENC =       832.74572176
  Ewald energy   TEWEN  =    174528.29180548
  -Hartree energ DENC   =   -238125.18333205
  -exchange      EXHF   =         0.00000000
  -V(xc)+E(xc)   XCENC  =      2208.93016846
  PAW double counting   =     64230.32237876   -69404.77066482
  entropy T*S    EENTRO =         0.00218695
  eigenvalues    EBANDS =     -2245.59015202
  atomic energy  EATOM  =     67790.09897820
  Solvation  Ediel_sol  =         0.00000000
  ---------------------------------------------------
  free energy    TOTEN  =      -185.15290928 eV

  energy without entropy =     -185.15509623  energy(sigma->0) =     -185.15363826


--------------------------------------------------------------------------------------------------------


----------------------------------------- Iteration    1(  30)  ---------------------------------------


    POTLOK:  cpu time    0.1440: real time    0.1436
    SETDIJ:  cpu time    0.0080: real time    0.0084
    EDDIAG:  cpu time    8.1965: real time    8.2207
  RMM-DIIS:  cpu time   12.8808: real time   12.9079
    ORTHCH:  cpu time    1.6601: real time    1.6684
       DOS:  cpu time    0.0080: real time    0.0075
    CHARGE:  cpu time    1.8361: real time    1.8399
    MIXING:  cpu time    0.0080: real time    0.0061
    --------------------------------------------
      LOOP:  cpu time   24.7415: real time   24.8116

 eigenvalue-minimisations  :  5440
 total energy-change (2. order) :-0.1978042E-05  (-0.8063311E-08)
 number of electron     545.0000358 magnetization 
 augmentation part      338.5458640 magnetization 

 Broyden mixing:
  rms(total) = 0.12657E-04    rms(broyden)= 0.12655E-04
  rms(prec ) = 0.15136E-04
  weight for this iteration     100.00

 eigenvalues of (default mixing * dielectric matrix)
  average eigenvalue GAMMA=   1.7008
  8.9714  6.6417  3.8319  3.1652  2.5901  2.3070  1.9301  1.2913  1.2648  1.2648
  1.0214  1.0214  0.9444  0.9444  0.8873  0.6574  0.4803  0.3721  0.4425  0.4425
  0.4299  0.4064  0.4154  0.4154  0.3796

 Free energy of the ion-electron system (eV)
  ---------------------------------------------------
  alpha Z        PSCENC =       832.74572176
  Ewald energy   TEWEN  =    174528.29180548
  -Hartree energ DENC   =   -238125.17935772
  -exchange      EXHF   =         0.00000000
  -V(xc)+E(xc)   XCENC  =      2208.93008030
  PAW double counting   =     64230.33044576   -69404.77907011
  entropy T*S    EENTRO =         0.00218704
  eigenvalues    EBANDS =     -2245.59370197
  atomic energy  EATOM  =     67790.09897820
  Solvation  Ediel_sol  =         0.00000000
  ---------------------------------------------------
  free energy    TOTEN  =      -185.15291126 eV

  energy without entropy =     -185.15509830  energy(sigma->0) =     -185.15364027


--------------------------------------------------------------------------------------------------------


----------------------------------------- Iteration    1(  31)  ---------------------------------------


    POTLOK:  cpu time    0.1600: real time    0.1581
    SETDIJ:  cpu time    0.0080: real time    0.0090
    EDDIAG:  cpu time    9.0286: real time    9.0542
  RMM-DIIS:  cpu time   11.8567: real time   11.8806
    ORTHCH:  cpu time    2.0441: real time    2.0518
       DOS:  cpu time    0.0080: real time    0.0081
    CHARGE:  cpu time    2.0601: real time    2.0648
    MIXING:  cpu time    0.0080: real time    0.0053
    --------------------------------------------
      LOOP:  cpu time   25.1736: real time   25.2441

 eigenvalue-minimisations  :  5089
 total energy-change (2. order) :-0.5623879E-06  (-0.2214239E-08)
 number of electron     545.0000358 magnetization 
 augmentation part      338.5458676 magnetization 

 Broyden mixing:
  rms(total) = 0.76663E-05    rms(broyden)= 0.76644E-05
  rms(prec ) = 0.96773E-05
  weight for this iteration     100.00

 eigenvalues of (default mixing * dielectric matrix)
  average eigenvalue GAMMA=   1.7033
  8.9907  6.6780  3.9526  3.1676  2.6403  2.1177  2.1177  1.5873  1.3927  1.3927
  1.1047  1.1047  0.9411  0.9411  0.8842  0.8842  0.6573  0.3721  0.4768  0.4431
  0.4431  0.4280  0.4064  0.4151  0.4151  0.3317

 Free energy of the ion-electron system (eV)
  ---------------------------------------------------
  alpha Z        PSCENC =       832.74572176
  Ewald energy   TEWEN  =    174528.29180548
  -Hartree energ DENC   =   -238125.17898467
  -exchange      EXHF   =         0.00000000
  -V(xc)+E(xc)   XCENC  =      2208.93003927
  PAW double counting   =     64230.33323191   -69404.78194070
  entropy T*S    EENTRO =         0.00218702
  eigenvalues    EBANDS =     -2245.59395009
  atomic energy  EATOM  =     67790.09897820
  Solvation  Ediel_sol  =         0.00000000
  ---------------------------------------------------
  free energy    TOTEN  =      -185.15291182 eV

  energy without entropy =     -185.15509884  energy(sigma->0) =     -185.15364082


--------------------------------------------------------------------------------------------------------


----------------------------------------- Iteration    1(  32)  ---------------------------------------


    POTLOK:  cpu time    0.1800: real time    0.1783
    SETDIJ:  cpu time    0.0080: real time    0.0091
    EDDIAG:  cpu time    8.4845: real time    8.5073
  RMM-DIIS:  cpu time   12.0768: real time   12.1049
    ORTHCH:  cpu time    1.7641: real time    1.7670
       DOS:  cpu time    0.0040: real time    0.0071
    CHARGE:  cpu time    1.8521: real time    1.8543
    MIXING:  cpu time    0.0040: real time    0.0056
    --------------------------------------------
      LOOP:  cpu time   24.3735: real time   24.4473

 eigenvalue-minimisations  :  5014
 total energy-change (2. order) :-0.2877350E-06  (-0.1043035E-08)
 number of electron     545.0000358 magnetization 
 augmentation part      338.5458534 magnetization 

 Broyden mixing:
  rms(total) = 0.70891E-05    rms(broyden)= 0.70878E-05
  rms(prec ) = 0.83049E-05
  weight for this iteration     100.00

 eigenvalues of (default mixing * dielectric matrix)
  average eigenvalue GAMMA=   1.6872
  8.9859  6.7105  3.9893  3.3086  2.6184  2.2443  2.2443  1.9484  1.3024  1.3024
  1.1260  1.1260  0.9400  0.9400  0.9001  0.9001  0.6574  0.6070  0.3721  0.4727
  0.4427  0.4427  0.4276  0.4064  0.4150  0.4150  0.3089

 Free energy of the ion-electron system (eV)
  ---------------------------------------------------
  alpha Z        PSCENC =       832.74572176
  Ewald energy   TEWEN  =    174528.29180548
  -Hartree energ DENC   =   -238125.18271304
  -exchange      EXHF   =         0.00000000
  -V(xc)+E(xc)   XCENC  =      2208.93007047
  PAW double counting   =     64230.33276247   -69404.78145878
  entropy T*S    EENTRO =         0.00218692
  eigenvalues    EBANDS =     -2245.59026558
  atomic energy  EATOM  =     67790.09897820
  Solvation  Ediel_sol  =         0.00000000
  ---------------------------------------------------
  free energy    TOTEN  =      -185.15291211 eV

  energy without entropy =     -185.15509903  energy(sigma->0) =     -185.15364108


--------------------------------------------------------------------------------------------------------


----------------------------------------- Iteration    1(  33)  ---------------------------------------


    POTLOK:  cpu time    0.1600: real time    0.1588
    SETDIJ:  cpu time    0.0080: real time    0.0091
    EDDIAG:  cpu time    7.6085: real time    7.6358
  RMM-DIIS:  cpu time   12.5288: real time   12.5540
    ORTHCH:  cpu time    1.7481: real time    1.7560
       DOS:  cpu time    0.0080: real time    0.0078
    CHARGE:  cpu time    1.8281: real time    1.8314
    MIXING:  cpu time    0.0040: real time    0.0057
    --------------------------------------------
      LOOP:  cpu time   23.8975: real time   23.9706

 eigenvalue-minimisations  :  4942
 total energy-change (2. order) :-0.1172884E-06  (-0.5302344E-09)
 number of electron     545.0000358 magnetization 
 augmentation part      338.5458597 magnetization 

 Broyden mixing:
  rms(total) = 0.40602E-05    rms(broyden)= 0.40590E-05
  rms(prec ) = 0.49637E-05
  weight for this iteration     100.00

 eigenvalues of (default mixing * dielectric matrix)
  average eigenvalue GAMMA=   1.6722
  9.0394  6.6945  4.1246  3.4058  2.6484  2.3326  2.3326  1.9862  1.2748  1.2748
  1.1545  1.1545  0.9542  0.9542  0.9376  0.9025  0.9025  0.6573  0.4763  0.3721
  0.4433  0.4433  0.4281  0.4064  0.4156  0.4156  0.3945  0.2945

 Free energy of the ion-electron system (eV)
  ---------------------------------------------------
  alpha Z        PSCENC =       832.74572176
  Ewald energy   TEWEN  =    174528.29180548
  -Hartree energ DENC   =   -238125.18389106
  -exchange      EXHF   =         0.00000000
  -V(xc)+E(xc)   XCENC  =      2208.93007536
  PAW double counting   =     64230.33110747   -69404.77958911
  entropy T*S    EENTRO =         0.00218690
  eigenvalues    EBANDS =     -2245.58930722
  atomic energy  EATOM  =     67790.09897820
  Solvation  Ediel_sol  =         0.00000000
  ---------------------------------------------------
  free energy    TOTEN  =      -185.15291222 eV

  energy without entropy =     -185.15509912  energy(sigma->0) =     -185.15364119


--------------------------------------------------------------------------------------------------------


----------------------------------------- Iteration    1(  34)  ---------------------------------------


    POTLOK:  cpu time    0.1440: real time    0.1450
    SETDIJ:  cpu time    0.0080: real time    0.0085
    EDDIAG:  cpu time    7.7885: real time    7.8121
  RMM-DIIS:  cpu time   12.2728: real time   12.2973
    ORTHCH:  cpu time    1.4721: real time    1.4852
       DOS:  cpu time    0.0080: real time    0.0064
    CHARGE:  cpu time    1.4201: real time    1.4235
    MIXING:  cpu time    0.0040: real time    0.0067
    --------------------------------------------
      LOOP:  cpu time   23.1214: real time   23.2032

 eigenvalue-minimisations  :  4864
 total energy-change (2. order) :-0.3824243E-07  (-0.2369708E-09)
 number of electron     545.0000358 magnetization 
 augmentation part      338.5458525 magnetization 

 Broyden mixing:
  rms(total) = 0.30923E-05    rms(broyden)= 0.30918E-05
  rms(prec ) = 0.37335E-05
  weight for this iteration     100.00

 eigenvalues of (default mixing * dielectric matrix)
  average eigenvalue GAMMA=   1.6886
  9.0559  6.7119  4.2750  3.5999  2.8839  2.4064  2.1104  2.1104  1.5453  1.5453
  1.2958  1.0600  1.0600  0.9248  0.9248  0.9428  0.9428  0.8879  0.6573  0.3721
  0.4759  0.4430  0.4430  0.4279  0.4064  0.4151  0.4151  0.3534  0.2774

 Free energy of the ion-electron system (eV)
  ---------------------------------------------------
  alpha Z        PSCENC =       832.74572176
  Ewald energy   TEWEN  =    174528.29180548
  -Hartree energ DENC   =   -238125.18406909
  -exchange      EXHF   =         0.00000000
  -V(xc)+E(xc)   XCENC  =      2208.93008233
  PAW double counting   =     64230.33085152   -69404.77931123
  entropy T*S    EENTRO =         0.00218690
  eigenvalues    EBANDS =     -2245.58915814
  atomic energy  EATOM  =     67790.09897820
  Solvation  Ediel_sol  =         0.00000000
  ---------------------------------------------------
  free energy    TOTEN  =      -185.15291226 eV

  energy without entropy =     -185.15509916  energy(sigma->0) =     -185.15364123


--------------------------------------------------------------------------------------------------------


----------------------------------------- Iteration    1(  35)  ---------------------------------------


    POTLOK:  cpu time    0.1720: real time    0.1737
    SETDIJ:  cpu time    0.0080: real time    0.0087
    EDDIAG:  cpu time    9.0886: real time    9.1125
  RMM-DIIS:  cpu time   11.2327: real time   11.2558
    ORTHCH:  cpu time    1.7121: real time    1.7173
       DOS:  cpu time    0.0080: real time    0.0078
    CHARGE:  cpu time    1.9241: real time    1.9297
    MIXING:  cpu time    0.0080: real time    0.0067
    --------------------------------------------
      LOOP:  cpu time   24.1575: real time   24.2262

 eigenvalue-minimisations  :  4872
 total energy-change (2. order) :-0.3256719E-07  (-0.2127665E-09)
 number of electron     545.0000358 magnetization 
 augmentation part      338.5458399 magnetization 

 Broyden mixing:
  rms(total) = 0.37322E-05    rms(broyden)= 0.37316E-05
  rms(prec ) = 0.40995E-05
  weight for this iteration     100.00

 eigenvalues of (default mixing * dielectric matrix)
  average eigenvalue GAMMA=   1.6962
  9.0555  6.7386  4.6285  3.7464  3.1435  2.4691  2.2150  2.2150  1.7901  1.3650
  1.3650  1.1161  1.1161  0.9464  0.9464  0.9527  0.9527  0.8698  0.6574  0.5948
  0.3721  0.4752  0.4429  0.4429  0.4279  0.4064  0.4150  0.4150  0.3365  0.2679

 Free energy of the ion-electron system (eV)
  ---------------------------------------------------
  alpha Z        PSCENC =       832.74572176
  Ewald energy   TEWEN  =    174528.29180548
  -Hartree energ DENC   =   -238125.18528985
  -exchange      EXHF   =         0.00000000
  -V(xc)+E(xc)   XCENC  =      2208.93010856
  PAW double counting   =     64230.33092154   -69404.77946226
  entropy T*S    EENTRO =         0.00218691
  eigenvalues    EBANDS =     -2245.58788264
  atomic energy  EATOM  =     67790.09897820
  Solvation  Ediel_sol  =         0.00000000
  ---------------------------------------------------
  free energy    TOTEN  =      -185.15291229 eV

  energy without entropy =     -185.15509920  energy(sigma->0) =     -185.15364126


--------------------------------------------------------------------------------------------------------


----------------------------------------- Iteration    1(  36)  ---------------------------------------


    POTLOK:  cpu time    0.1680: real time    0.1721
    SETDIJ:  cpu time    0.0120: real time    0.0105
    EDDIAG:  cpu time    9.0086: real time    9.0538
  RMM-DIIS:  cpu time   11.0247: real time   11.0502
    ORTHCH:  cpu time    2.0161: real time    2.0219
       DOS:  cpu time    0.0080: real time    0.0085
    --------------------------------------------
      LOOP:  cpu time   22.2414: real time   22.3311

 eigenvalue-minimisations  :  4721
 total energy-change (2. order) :-0.8090865E-08  (-0.8703547E-10)
 number of electron     545.0000358 magnetization 
 augmentation part      338.5458399 magnetization 

 Free energy of the ion-electron system (eV)
  ---------------------------------------------------
  alpha Z        PSCENC =       832.74572176
  Ewald energy   TEWEN  =    174528.29180548
  -Hartree energ DENC   =   -238125.18567401
  -exchange      EXHF   =         0.00000000
  -V(xc)+E(xc)   XCENC  =      2208.93009816
  PAW double counting   =     64230.33018693   -69404.77862400
  entropy T*S    EENTRO =         0.00218691
  eigenvalues    EBANDS =     -2245.58759172
  atomic energy  EATOM  =     67790.09897820
  Solvation  Ediel_sol  =         0.00000000
  ---------------------------------------------------
  free energy    TOTEN  =      -185.15291230 eV

  energy without entropy =     -185.15509921  energy(sigma->0) =     -185.15364127


--------------------------------------------------------------------------------------------------------


 average (electrostatic) potential at core
  the test charge radii are     0.6991  0.7215  0.5201  0.9430
  (the norm of the test charge is              1.0000)
       1 -58.6020       2 -77.7489       3 -77.7485       4 -39.4403       5 -72.0011
       6 -72.0128       7 -72.2010       8 -72.0127       9 -71.9644      10 -72.0128
      11 -72.0433      12 -72.0127      13 -72.0009      14 -72.0128      15 -72.2016
      16 -72.0128      17 -72.3775      18 -72.3728      19 -72.3728      20 -72.3774
      21 -72.3787      22 -72.3740      23 -72.3741      24 -72.3786      25 -72.4149
      26 -72.3458      27 -72.3459      28 -72.4149      29 -72.3841      30 -72.4015
      31 -72.4410      32 -72.4014      33 -72.3624      34 -72.3885      35 -72.3967
      36 -72.3885      37 -72.3843      38 -72.4017      39 -72.4413      40 -72.4017
      41 -72.0012      42 -72.0076      43 -72.0076      44 -72.0012      45 -72.0017
      46 -72.0081      47 -72.0081      48 -72.0017      49 -72.0203      50 -71.9886
      51 -71.9886      52 -72.0203
 
 
 
 E-fermi :  -1.0940     XC(G=0):  -4.4906     alpha+bet : -3.6964


 k-point     1 :       0.0000    0.0000    0.0000
  band No.  band energies     occupation 
      1     -23.8719      2.00000
      2     -21.8577      2.00000
      3     -11.8359      2.00000
      4      -9.5608      2.00000
      5      -9.2342      2.00000
      6      -8.9016      2.00000
      7      -8.2796      2.00000
      8      -8.2401      2.00000
      9      -8.1146      2.00000
     10      -8.0844      2.00000
     11      -7.6655      2.00000
     12      -6.9986      2.00000
     13      -6.9943      2.00000
     14      -6.9934      2.00000
     15      -6.9743      2.00000
     16      -6.9547      2.00000
     17      -6.2935      2.00000
     18      -6.2774      2.00000
     19      -5.9758      2.00000
     20      -5.9703      2.00000
     21      -5.8774      2.00000
     22      -5.8587      2.00000
     23      -5.8075      2.00000
     24      -5.8060      2.00000
     25      -5.6398      2.00000
     26      -5.6340      2.00000
     27      -5.6238      2.00000
     28      -5.6195      2.00000
     29      -5.6182      2.00000
     30      -5.5294      2.00000
     31      -5.5242      2.00000
     32      -5.3412      2.00000
     33      -5.3412      2.00000
     34      -5.3222      2.00000
     35      -5.2946      2.00000
     36      -5.2853      2.00000
     37      -5.2791      2.00000
     38      -5.2445      2.00000
     39      -5.2443      2.00000
     40      -5.2287      2.00000
     41      -5.2272      2.00000
     42      -5.1962      2.00000
     43      -5.1624      2.00000
     44      -5.1395      2.00000
     45      -5.1292      2.00000
     46      -5.1233      2.00000
     47      -5.0927      2.00000
     48      -5.0633      2.00000
     49      -5.0365      2.00000
     50      -5.0110      2.00000
     51      -5.0082      2.00000
     52      -4.9817      2.00000
     53      -4.9744      2.00000
     54      -4.9178      2.00000
     55      -4.8995      2.00000
     56      -4.8991      2.00000
     57      -4.8936      2.00000
     58      -4.8624      2.00000
     59      -4.8602      2.00000
     60      -4.8557      2.00000
     61      -4.8502      2.00000
     62      -4.8446      2.00000
     63      -4.8430      2.00000
     64      -4.8094      2.00000
     65      -4.7235      2.00000
     66      -4.7230      2.00000
     67      -4.7218      2.00000
     68      -4.7152      2.00000
     69      -4.7147      2.00000
     70      -4.6978      2.00000
     71      -4.6952      2.00000
     72      -4.6943      2.00000
     73      -4.6893      2.00000
     74      -4.6885      2.00000
     75      -4.6404      2.00000
     76      -4.5371      2.00000
     77      -4.5048      2.00000
     78      -4.5001      2.00000
     79      -4.4913      2.00000
     80      -4.4888      2.00000
     81      -4.4840      2.00000
     82      -4.4797      2.00000
     83      -4.4452      2.00000
     84      -4.4298      2.00000
     85      -4.3386      2.00000
     86      -4.3368      2.00000
     87      -4.3226      2.00000
     88      -4.3221      2.00000
     89      -4.3163      2.00000
     90      -4.3074      2.00000
     91      -4.2708      2.00000
     92      -4.2664      2.00000
     93      -4.2596      2.00000
     94      -4.2522      2.00000
     95      -4.2520      2.00000
     96      -4.2447      2.00000
     97      -4.2438      2.00000
     98      -4.2415      2.00000
     99      -4.2294      2.00000
    100      -4.2255      2.00000
    101      -4.2171      2.00000
    102      -4.2168      2.00000
    103      -4.1991      2.00000
    104      -4.1935      2.00000
    105      -4.1767      2.00000
    106      -4.1747      2.00000
    107      -4.1437      2.00000
    108      -4.1429      2.00000
    109      -4.1259      2.00000
    110      -4.1041      2.00000
    111      -4.0983      2.00000
    112      -4.0708      2.00000
    113      -4.0444      2.00000
    114      -4.0399      2.00000
    115      -4.0394      2.00000
    116      -4.0037      2.00000
    117      -3.9981      2.00000
    118      -3.9950      2.00000
    119      -3.9944      2.00000
    120      -3.9436      2.00000
    121      -3.9413      2.00000
    122      -3.9374      2.00000
    123      -3.9358      2.00000
    124      -3.9298      2.00000
    125      -3.9284      2.00000
    126      -3.9199      2.00000
    127      -3.8988      2.00000
    128      -3.8816      2.00000
    129      -3.8790      2.00000
    130      -3.8702      2.00000
    131      -3.8592      2.00000
    132      -3.8571      2.00000
    133      -3.8360      2.00000
    134      -3.8330      2.00000
    135      -3.8149      2.00000
    136      -3.7875      2.00000
    137      -3.7180      2.00000
    138      -3.7022      2.00000
    139      -3.6964      2.00000
    140      -3.6941      2.00000
    141      -3.6745      2.00000
    142      -3.6710      2.00000
    143      -3.6623      2.00000
    144      -3.6450      2.00000
    145      -3.6332      2.00000
    146      -3.6307      2.00000
    147      -3.6306      2.00000
    148      -3.6084      2.00000
    149      -3.5990      2.00000
    150      -3.5570      2.00000
    151      -3.5540      2.00000
    152      -3.5476      2.00000
    153      -3.5169      2.00000
    154      -3.5006      2.00000
    155      -3.4949      2.00000
    156      -3.4934      2.00000
    157      -3.4866      2.00000
    158      -3.4787      2.00000
    159      -3.4770      2.00000
    160      -3.4760      2.00000
    161      -3.4486      2.00000
    162      -3.4459      2.00000
    163      -3.4429      2.00000
    164      -3.4373      2.00000
    165      -3.4349      2.00000
    166      -3.4229      2.00000
    167      -3.4209      2.00000
    168      -3.4144      2.00000
    169      -3.3967      2.00000
    170      -3.3590      2.00000
    171      -3.3548      2.00000
    172      -3.3459      2.00000
    173      -3.3436      2.00000
    174      -3.3386      2.00000
    175      -3.3366      2.00000
    176      -3.3088      2.00000
    177      -3.2807      2.00000
    178      -3.2788      2.00000
    179      -3.2722      2.00000
    180      -3.2698      2.00000
    181      -3.2638      2.00000
    182      -3.2620      2.00000
    183      -3.2022      2.00000
    184      -3.1978      2.00000
    185      -3.1928      2.00000
    186      -3.1906      2.00000
    187      -3.1892      2.00000
    188      -3.1833      2.00000
    189      -3.1746      2.00000
    190      -3.1700      2.00000
    191      -3.1178      2.00000
    192      -3.0826      2.00000
    193      -3.0766      2.00000
    194      -3.0432      2.00000
    195      -3.0246      2.00000
    196      -3.0128      2.00000
    197      -3.0121      2.00000
    198      -2.9871      2.00000
    199      -2.9772      2.00000
    200      -2.9692      2.00000
    201      -2.9651      2.00000
    202      -2.9608      2.00000
    203      -2.9443      2.00000
    204      -2.9408      2.00000
    205      -2.9365      2.00000
    206      -2.9314      2.00000
    207      -2.9292      2.00000
    208      -2.9177      2.00000
    209      -2.9064      2.00000
    210      -2.9016      2.00000
    211      -2.8988      2.00000
    212      -2.8979      2.00000
    213      -2.8979      2.00000
    214      -2.8961      2.00000
    215      -2.8576      2.00000
    216      -2.8563      2.00000
    217      -2.8518      2.00000
    218      -2.8512      2.00000
    219      -2.8381      2.00000
    220      -2.8274      2.00000
    221      -2.8228      2.00000
    222      -2.8214      2.00000
    223      -2.8196      2.00000
    224      -2.8015      2.00000
    225      -2.7900      2.00000
    226      -2.7798      2.00000
    227      -2.7746      2.00000
    228      -2.7737      2.00000
    229      -2.7719      2.00000
    230      -2.7635      2.00000
    231      -2.7597      2.00000
    232      -2.7481      2.00000
    233      -2.7387      2.00000
    234      -2.7354      2.00000
    235      -2.7248      2.00000
    236      -2.7235      2.00000
    237      -2.7231      2.00000
    238      -2.7167      2.00000
    239      -2.7106      2.00000
    240      -2.7094      2.00000
    241      -2.7073      2.00000
    242      -2.7047      2.00000
    243      -2.6890      2.00000
    244      -2.6848      2.00000
    245      -2.6728      2.00000
    246      -2.6681      2.00000
    247      -2.6422      2.00000
    248      -2.6302      2.00000
    249      -2.6072      2.00000
    250      -2.5916      2.00000
    251      -2.5905      2.00000
    252      -2.5792      2.00000
    253      -2.5758      2.00000
    254      -2.5430      2.00000
    255      -2.5422      2.00000
    256      -2.5300      2.00000
    257      -2.5248      2.00000
    258      -2.5199      2.00000
    259      -2.5142      2.00000
    260      -2.4957      2.00000
    261      -2.4749      2.00000
    262      -2.4632      2.00000
    263      -2.3137      2.00000
    264      -1.8340      2.00000
    265      -1.8308      2.00000
    266      -1.7055      2.00000
    267      -1.6860      2.00000
    268      -1.6555      2.00000
    269      -1.6130      2.00000
    270      -1.4611      2.00000
    271      -0.8989     -0.01867
    272      -0.8801     -0.00996
    273      -0.8180     -0.00067
    274      -0.7869     -0.00012
    275      -0.5510     -0.00000
    276      -0.5494     -0.00000
    277      -0.5482     -0.00000
    278      -0.5157     -0.00000
    279      -0.4141     -0.00000
    280      -0.2598     -0.00000
    281      -0.2492     -0.00000
    282      -0.2431     -0.00000
    283      -0.2314     -0.00000
    284      -0.0087     -0.00000
    285       0.2754     -0.00000
    286       0.2800     -0.00000
    287       0.3623     -0.00000
    288       0.4367     -0.00000
    289       0.9487     -0.00000
    290       0.9779     -0.00000
    291       1.0102     -0.00000
    292       1.1538     -0.00000
    293       1.3058     -0.00000
    294       1.6850      0.00000
    295       1.7757      0.00000
    296       1.8621      0.00000
    297       1.9238      0.00000
    298       1.9255      0.00000
    299       1.9470      0.00000
    300       1.9599      0.00000
    301       2.0218      0.00000
    302       2.0641      0.00000
    303       2.0654      0.00000
    304       2.2291      0.00000
    305       2.2383      0.00000
    306       2.6201      0.00000
    307       2.7753      0.00000
    308       2.8833      0.00000
    309       3.4521      0.00000
    310       3.5129      0.00000
    311       3.5144      0.00000
    312       3.5675      0.00000
    313       3.8717      0.00000
    314       3.9093      0.00000
    315       4.1091      0.00000
    316       4.1312      0.00000
    317       4.1999      0.00000
    318       4.2329      0.00000
    319       4.2921      0.00000
    320       4.3048      0.00000
    321       4.3214      0.00000
    322       4.6001      0.00000
    323       4.6250      0.00000
    324       4.6308      0.00000
    325       4.6419      0.00000
    326       4.6604      0.00000
    327       4.6736      0.00000
    328       4.7068      0.00000

 k-point     2 :       0.2000    0.0000    0.0000
  band No.  band energies     occupation 
      1     -23.8719      2.00000
      2     -21.8577      2.00000
      3     -11.8358      2.00000
      4      -9.5104      2.00000
      5      -9.2349      2.00000
      6      -8.9018      2.00000
      7      -8.6997      2.00000
      8      -8.0676      2.00000
      9      -8.0362      2.00000
     10      -7.7489      2.00000
     11      -7.6680      2.00000
     12      -7.3650      2.00000
     13      -7.3471      2.00000
     14      -6.9388      2.00000
     15      -6.5863      2.00000
     16      -6.5638      2.00000
     17      -6.4745      2.00000
     18      -6.2778      2.00000
     19      -5.9869      2.00000
     20      -5.9417      2.00000
     21      -5.9347      2.00000
     22      -5.7854      2.00000
     23      -5.7847      2.00000
     24      -5.7234      2.00000
     25      -5.6547      2.00000
     26      -5.6417      2.00000
     27      -5.6367      2.00000
     28      -5.6313      2.00000
     29      -5.6170      2.00000
     30      -5.6114      2.00000
     31      -5.5058      2.00000
     32      -5.4962      2.00000
     33      -5.4858      2.00000
     34      -5.4596      2.00000
     35      -5.4179      2.00000
     36      -5.3005      2.00000
     37      -5.2981      2.00000
     38      -5.2756      2.00000
     39      -5.2729      2.00000
     40      -5.1654      2.00000
     41      -5.1458      2.00000
     42      -5.1205      2.00000
     43      -5.1138      2.00000
     44      -5.1104      2.00000
     45      -5.1074      2.00000
     46      -5.0700      2.00000
     47      -5.0607      2.00000
     48      -5.0265      2.00000
     49      -5.0094      2.00000
     50      -5.0025      2.00000
     51      -4.9983      2.00000
     52      -4.9802      2.00000
     53      -4.9651      2.00000
     54      -4.9428      2.00000
     55      -4.9336      2.00000
     56      -4.9090      2.00000
     57      -4.8885      2.00000
     58      -4.8867      2.00000
     59      -4.8587      2.00000
     60      -4.8559      2.00000
     61      -4.8199      2.00000
     62      -4.8180      2.00000
     63      -4.8006      2.00000
     64      -4.7815      2.00000
     65      -4.7737      2.00000
     66      -4.7556      2.00000
     67      -4.7532      2.00000
     68      -4.7504      2.00000
     69      -4.6915      2.00000
     70      -4.6824      2.00000
     71      -4.6688      2.00000
     72      -4.6337      2.00000
     73      -4.6279      2.00000
     74      -4.6242      2.00000
     75      -4.6149      2.00000
     76      -4.5783      2.00000
     77      -4.5750      2.00000
     78      -4.5328      2.00000
     79      -4.4995      2.00000
     80      -4.4941      2.00000
     81      -4.4627      2.00000
     82      -4.4473      2.00000
     83      -4.4392      2.00000
     84      -4.4382      2.00000
     85      -4.4294      2.00000
     86      -4.4136      2.00000
     87      -4.4050      2.00000
     88      -4.3648      2.00000
     89      -4.3038      2.00000
     90      -4.2958      2.00000
     91      -4.2864      2.00000
     92      -4.2849      2.00000
     93      -4.2845      2.00000
     94      -4.2635      2.00000
     95      -4.2426      2.00000
     96      -4.2354      2.00000
     97      -4.2320      2.00000
     98      -4.2308      2.00000
     99      -4.2181      2.00000
    100      -4.2132      2.00000
    101      -4.1956      2.00000
    102      -4.1750      2.00000
    103      -4.1643      2.00000
    104      -4.1570      2.00000
    105      -4.1502      2.00000
    106      -4.1493      2.00000
    107      -4.1404      2.00000
    108      -4.1353      2.00000
    109      -4.1265      2.00000
    110      -4.1177      2.00000
    111      -4.1144      2.00000
    112      -4.0880      2.00000
    113      -4.0567      2.00000
    114      -4.0367      2.00000
    115      -4.0285      2.00000
    116      -4.0099      2.00000
    117      -4.0052      2.00000
    118      -3.9857      2.00000
    119      -3.9790      2.00000
    120      -3.9588      2.00000
    121      -3.9553      2.00000
    122      -3.9502      2.00000
    123      -3.9405      2.00000
    124      -3.9303      2.00000
    125      -3.9301      2.00000
    126      -3.8975      2.00000
    127      -3.8836      2.00000
    128      -3.8820      2.00000
    129      -3.8696      2.00000
    130      -3.8644      2.00000
    131      -3.8634      2.00000
    132      -3.8555      2.00000
    133      -3.8475      2.00000
    134      -3.8139      2.00000
    135      -3.7883      2.00000
    136      -3.7733      2.00000
    137      -3.7422      2.00000
    138      -3.7347      2.00000
    139      -3.7167      2.00000
    140      -3.7156      2.00000
    141      -3.7107      2.00000
    142      -3.6916      2.00000
    143      -3.6882      2.00000
    144      -3.6620      2.00000
    145      -3.6486      2.00000
    146      -3.6326      2.00000
    147      -3.5995      2.00000
    148      -3.5940      2.00000
    149      -3.5877      2.00000
    150      -3.5840      2.00000
    151      -3.5819      2.00000
    152      -3.5560      2.00000
    153      -3.5414      2.00000
    154      -3.5402      2.00000
    155      -3.4924      2.00000
    156      -3.4920      2.00000
    157      -3.4892      2.00000
    158      -3.4787      2.00000
    159      -3.4619      2.00000
    160      -3.4570      2.00000
    161      -3.4484      2.00000
    162      -3.4472      2.00000
    163      -3.4311      2.00000
    164      -3.4243      2.00000
    165      -3.4127      2.00000
    166      -3.4030      2.00000
    167      -3.3942      2.00000
    168      -3.3787      2.00000
    169      -3.3706      2.00000
    170      -3.3595      2.00000
    171      -3.3590      2.00000
    172      -3.3438      2.00000
    173      -3.3322      2.00000
    174      -3.3303      2.00000
    175      -3.3284      2.00000
    176      -3.3149      2.00000
    177      -3.2771      2.00000
    178      -3.2750      2.00000
    179      -3.2579      2.00000
    180      -3.2404      2.00000
    181      -3.2376      2.00000
    182      -3.2195      2.00000
    183      -3.2128      2.00000
    184      -3.2047      2.00000
    185      -3.1933      2.00000
    186      -3.1870      2.00000
    187      -3.1847      2.00000
    188      -3.1679      2.00000
    189      -3.1608      2.00000
    190      -3.1294      2.00000
    191      -3.1231      2.00000
    192      -3.1152      2.00000
    193      -3.1037      2.00000
    194      -3.0377      2.00000
    195      -3.0212      2.00000
    196      -2.9973      2.00000
    197      -2.9913      2.00000
    198      -2.9841      2.00000
    199      -2.9716      2.00000
    200      -2.9679      2.00000
    201      -2.9667      2.00000
    202      -2.9517      2.00000
    203      -2.9428      2.00000
    204      -2.9388      2.00000
    205      -2.9361      2.00000
    206      -2.9276      2.00000
    207      -2.9206      2.00000
    208      -2.9172      2.00000
    209      -2.9097      2.00000
    210      -2.9011      2.00000
    211      -2.9006      2.00000
    212      -2.9002      2.00000
    213      -2.8946      2.00000
    214      -2.8825      2.00000
    215      -2.8775      2.00000
    216      -2.8751      2.00000
    217      -2.8643      2.00000
    218      -2.8566      2.00000
    219      -2.8551      2.00000
    220      -2.8497      2.00000
    221      -2.8421      2.00000
    222      -2.8371      2.00000
    223      -2.8214      2.00000
    224      -2.8196      2.00000
    225      -2.8090      2.00000
    226      -2.8010      2.00000
    227      -2.7835      2.00000
    228      -2.7811      2.00000
    229      -2.7655      2.00000
    230      -2.7654      2.00000
    231      -2.7441      2.00000
    232      -2.7436      2.00000
    233      -2.7384      2.00000
    234      -2.7276      2.00000
    235      -2.7228      2.00000
    236      -2.7209      2.00000
    237      -2.7093      2.00000
    238      -2.7081      2.00000
    239      -2.7043      2.00000
    240      -2.7026      2.00000
    241      -2.6919      2.00000
    242      -2.6896      2.00000
    243      -2.6700      2.00000
    244      -2.6610      2.00000
    245      -2.6467      2.00000
    246      -2.6299      2.00000
    247      -2.6138      2.00000
    248      -2.6032      2.00000
    249      -2.5795      2.00000
    250      -2.5690      2.00000
    251      -2.5637      2.00000
    252      -2.5477      2.00000
    253      -2.5453      2.00000
    254      -2.5382      2.00000
    255      -2.5328      2.00000
    256      -2.5220      2.00000
    257      -2.5217      2.00000
    258      -2.5186      2.00000
    259      -2.5168      2.00000
    260      -2.5116      2.00000
    261      -2.4823      2.00000
    262      -2.4716      2.00000
    263      -2.3805      2.00000
    264      -2.2597      2.00000
    265      -2.0313      2.00000
    266      -1.9606      2.00000
    267      -1.5422      2.00000
    268      -1.3781      2.00044
    269      -1.3483      2.00190
    270      -1.0703      0.61179
    271      -1.0421      0.23935
    272      -0.9793     -0.06884
    273      -0.8822     -0.01071
    274      -0.8777     -0.00913
    275      -0.8633     -0.00525
    276      -0.7929     -0.00018
    277      -0.6612     -0.00000
    278      -0.6467     -0.00000
    279      -0.4379     -0.00000
    280      -0.4194     -0.00000
    281      -0.3446     -0.00000
    282      -0.1014     -0.00000
    283       0.1392     -0.00000
    284       0.3619     -0.00000
    285       0.3681     -0.00000
    286       0.5267     -0.00000
    287       0.6749     -0.00000
    288       0.6943     -0.00000
    289       0.7305     -0.00000
    290       0.8859     -0.00000
    291       0.9658     -0.00000
    292       1.2579     -0.00000
    293       1.3714     -0.00000
    294       1.4059     -0.00000
    295       1.4244     -0.00000
    296       1.4414     -0.00000
    297       1.6555      0.00000
    298       1.7646      0.00000
    299       1.8038      0.00000
    300       1.9657      0.00000
    301       2.1166      0.00000
    302       2.3894      0.00000
    303       2.4363      0.00000
    304       2.6659      0.00000
    305       2.8090      0.00000
    306       2.9173      0.00000
    307       3.0203      0.00000
    308       3.0568      0.00000
    309       3.2832      0.00000
    310       3.3494      0.00000
    311       3.4226      0.00000
    312       3.5281      0.00000
    313       3.7313      0.00000
    314       3.7707      0.00000
    315       3.9193      0.00000
    316       3.9629      0.00000
    317       3.9726      0.00000
    318       4.0476      0.00000
    319       4.0767      0.00000
    320       4.1614      0.00000
    321       4.2153      0.00000
    322       4.2669      0.00000
    323       4.3554      0.00000
    324       4.3584      0.00000
    325       4.6194      0.00000
    326       4.7264      0.00000
    327       4.7728      0.00000
    328       4.9273      0.00000

 k-point     3 :       0.4000    0.0000    0.0000
  band No.  band energies     occupation 
      1     -23.8718      2.00000
      2     -21.8578      2.00000
      3     -11.8358      2.00000
      4      -9.3720      2.00000
      5      -9.2369      2.00000
      6      -9.0386      2.00000
      7      -8.8987      2.00000
      8      -7.9316      2.00000
      9      -7.8926      2.00000
     10      -7.7181      2.00000
     11      -7.6588      2.00000
     12      -7.6185      2.00000
     13      -7.2022      2.00000
     14      -6.8332      2.00000
     15      -6.6807      2.00000
     16      -6.6670      2.00000
     17      -6.1716      2.00000
     18      -6.1487      2.00000
     19      -5.8750      2.00000
     20      -5.8433      2.00000
     21      -5.8338      2.00000
     22      -5.7932      2.00000
     23      -5.7738      2.00000
     24      -5.7453      2.00000
     25      -5.7279      2.00000
     26      -5.7258      2.00000
     27      -5.6897      2.00000
     28      -5.6798      2.00000
     29      -5.6702      2.00000
     30      -5.6611      2.00000
     31      -5.6507      2.00000
     32      -5.6492      2.00000
     33      -5.6398      2.00000
     34      -5.6315      2.00000
     35      -5.3449      2.00000
     36      -5.3366      2.00000
     37      -5.3204      2.00000
     38      -5.3126      2.00000
     39      -5.3017      2.00000
     40      -5.1990      2.00000
     41      -5.0909      2.00000
     42      -5.0780      2.00000
     43      -5.0731      2.00000
     44      -5.0488      2.00000
     45      -5.0467      2.00000
     46      -5.0293      2.00000
     47      -5.0266      2.00000
     48      -5.0158      2.00000
     49      -5.0142      2.00000
     50      -5.0087      2.00000
     51      -4.9969      2.00000
     52      -4.9880      2.00000
     53      -4.9526      2.00000
     54      -4.9415      2.00000
     55      -4.9204      2.00000
     56      -4.8939      2.00000
     57      -4.8882      2.00000
     58      -4.8737      2.00000
     59      -4.8454      2.00000
     60      -4.8400      2.00000
     61      -4.8218      2.00000
     62      -4.8111      2.00000
     63      -4.7891      2.00000
     64      -4.7856      2.00000
     65      -4.7737      2.00000
     66      -4.7557      2.00000
     67      -4.7509      2.00000
     68      -4.6902      2.00000
     69      -4.6679      2.00000
     70      -4.6606      2.00000
     71      -4.6492      2.00000
     72      -4.6409      2.00000
     73      -4.6338      2.00000
     74      -4.5758      2.00000
     75      -4.5697      2.00000
     76      -4.5623      2.00000
     77      -4.5619      2.00000
     78      -4.5397      2.00000
     79      -4.5258      2.00000
     80      -4.5248      2.00000
     81      -4.5110      2.00000
     82      -4.4740      2.00000
     83      -4.4694      2.00000
     84      -4.4536      2.00000
     85      -4.4519      2.00000
     86      -4.4475      2.00000
     87      -4.4206      2.00000
     88      -4.3868      2.00000
     89      -4.3686      2.00000
     90      -4.3378      2.00000
     91      -4.3292      2.00000
     92      -4.3211      2.00000
     93      -4.3090      2.00000
     94      -4.2904      2.00000
     95      -4.2855      2.00000
     96      -4.2778      2.00000
     97      -4.2146      2.00000
     98      -4.2067      2.00000
     99      -4.2054      2.00000
    100      -4.2050      2.00000
    101      -4.1890      2.00000
    102      -4.1775      2.00000
    103      -4.1707      2.00000
    104      -4.1602      2.00000
    105      -4.1571      2.00000
    106      -4.1386      2.00000
    107      -4.1265      2.00000
    108      -4.0918      2.00000
    109      -4.0866      2.00000
    110      -4.0854      2.00000
    111      -4.0726      2.00000
    112      -4.0409      2.00000
    113      -4.0278      2.00000
    114      -4.0199      2.00000
    115      -4.0183      2.00000
    116      -4.0070      2.00000
    117      -4.0031      2.00000
    118      -3.9924      2.00000
    119      -3.9854      2.00000
    120      -3.9750      2.00000
    121      -3.9566      2.00000
    122      -3.9262      2.00000
    123      -3.9139      2.00000
    124      -3.8964      2.00000
    125      -3.8922      2.00000
    126      -3.8866      2.00000
    127      -3.8859      2.00000
    128      -3.8742      2.00000
    129      -3.8690      2.00000
    130      -3.8637      2.00000
    131      -3.8633      2.00000
    132      -3.8524      2.00000
    133      -3.8459      2.00000
    134      -3.8347      2.00000
    135      -3.7930      2.00000
    136      -3.7920      2.00000
    137      -3.7866      2.00000
    138      -3.7670      2.00000
    139      -3.7524      2.00000
    140      -3.7439      2.00000
    141      -3.7308      2.00000
    142      -3.7228      2.00000
    143      -3.7138      2.00000
    144      -3.7121      2.00000
    145      -3.6965      2.00000
    146      -3.6665      2.00000
    147      -3.6386      2.00000
    148      -3.6357      2.00000
    149      -3.5977      2.00000
    150      -3.5951      2.00000
    151      -3.5573      2.00000
    152      -3.5525      2.00000
    153      -3.4925      2.00000
    154      -3.4918      2.00000
    155      -3.4744      2.00000
    156      -3.4700      2.00000
    157      -3.4499      2.00000
    158      -3.4436      2.00000
    159      -3.4436      2.00000
    160      -3.4258      2.00000
    161      -3.4215      2.00000
    162      -3.4077      2.00000
    163      -3.4075      2.00000
    164      -3.3999      2.00000
    165      -3.3930      2.00000
    166      -3.3903      2.00000
    167      -3.3894      2.00000
    168      -3.3811      2.00000
    169      -3.3772      2.00000
    170      -3.3752      2.00000
    171      -3.3493      2.00000
    172      -3.3287      2.00000
    173      -3.3261      2.00000
    174      -3.3259      2.00000
    175      -3.3130      2.00000
    176      -3.3033      2.00000
    177      -3.2806      2.00000
    178      -3.2760      2.00000
    179      -3.2438      2.00000
    180      -3.2436      2.00000
    181      -3.2316      2.00000
    182      -3.2303      2.00000
    183      -3.2273      2.00000
    184      -3.2169      2.00000
    185      -3.2117      2.00000
    186      -3.2017      2.00000
    187      -3.1907      2.00000
    188      -3.1731      2.00000
    189      -3.1653      2.00000
    190      -3.1462      2.00000
    191      -3.1250      2.00000
    192      -3.1180      2.00000
    193      -3.1072      2.00000
    194      -3.1062      2.00000
    195      -3.0628      2.00000
    196      -3.0482      2.00000
    197      -3.0213      2.00000
    198      -3.0036      2.00000
    199      -2.9820      2.00000
    200      -2.9718      2.00000
    201      -2.9561      2.00000
    202      -2.9385      2.00000
    203      -2.9286      2.00000
    204      -2.9255      2.00000
    205      -2.9132      2.00000
    206      -2.9085      2.00000
    207      -2.9032      2.00000
    208      -2.8963      2.00000
    209      -2.8943      2.00000
    210      -2.8903      2.00000
    211      -2.8862      2.00000
    212      -2.8852      2.00000
    213      -2.8775      2.00000
    214      -2.8740      2.00000
    215      -2.8716      2.00000
    216      -2.8716      2.00000
    217      -2.8633      2.00000
    218      -2.8605      2.00000
    219      -2.8601      2.00000
    220      -2.8566      2.00000
    221      -2.8501      2.00000
    222      -2.8498      2.00000
    223      -2.8420      2.00000
    224      -2.8259      2.00000
    225      -2.8105      2.00000
    226      -2.8043      2.00000
    227      -2.7883      2.00000
    228      -2.7733      2.00000
    229      -2.7661      2.00000
    230      -2.7573      2.00000
    231      -2.7512      2.00000
    232      -2.7392      2.00000
    233      -2.7347      2.00000
    234      -2.7211      2.00000
    235      -2.6951      2.00000
    236      -2.6813      2.00000
    237      -2.6774      2.00000
    238      -2.6714      2.00000
    239      -2.6638      2.00000
    240      -2.6604      2.00000
    241      -2.6528      2.00000
    242      -2.6457      2.00000
    243      -2.6415      2.00000
    244      -2.6298      2.00000
    245      -2.6199      2.00000
    246      -2.6075      2.00000
    247      -2.6067      2.00000
    248      -2.5824      2.00000
    249      -2.5742      2.00000
    250      -2.5719      2.00000
    251      -2.5649      2.00000
    252      -2.5617      2.00000
    253      -2.5517      2.00000
    254      -2.5388      2.00000
    255      -2.5345      2.00000
    256      -2.5279      2.00000
    257      -2.5195      2.00000
    258      -2.5100      2.00000
    259      -2.5016      2.00000
    260      -2.4756      2.00000
    261      -2.4411      2.00000
    262      -2.3490      2.00000
    263      -2.3379      2.00000
    264      -2.2206      2.00000
    265      -2.2119      2.00000
    266      -2.1114      2.00000
    267      -1.7756      2.00000
    268      -1.7697      2.00000
    269      -1.7060      2.00000
    270      -1.4910      2.00000
    271      -1.1575      1.87063
    272      -0.8361     -0.00162
    273      -0.8172     -0.00064
    274      -0.7586     -0.00002
    275      -0.7429     -0.00001
    276      -0.5380     -0.00000
    277      -0.4780     -0.00000
    278      -0.3607     -0.00000
    279      -0.3416     -0.00000
    280      -0.1536     -0.00000
    281      -0.1260     -0.00000
    282       0.0086     -0.00000
    283       0.1184     -0.00000
    284       0.1518     -0.00000
    285       0.1602     -0.00000
    286       0.4671     -0.00000
    287       0.4943     -0.00000
    288       0.6047     -0.00000
    289       0.6259     -0.00000
    290       0.8869     -0.00000
    291       0.9753     -0.00000
    292       0.9791     -0.00000
    293       1.0530     -0.00000
    294       1.3869     -0.00000
    295       1.6238     -0.00000
    296       1.7347      0.00000
    297       1.7685      0.00000
    298       2.1357      0.00000
    299       2.2027      0.00000
    300       2.3256      0.00000
    301       2.5113      0.00000
    302       2.7333      0.00000
    303       2.7348      0.00000
    304       2.7740      0.00000
    305       2.7991      0.00000
    306       2.8367      0.00000
    307       2.9766      0.00000
    308       2.9892      0.00000
    309       2.9978      0.00000
    310       3.0547      0.00000
    311       3.2287      0.00000
    312       3.3353      0.00000
    313       3.4005      0.00000
    314       3.5608      0.00000
    315       3.5851      0.00000
    316       3.6934      0.00000
    317       3.7769      0.00000
    318       4.0292      0.00000
    319       4.1774      0.00000
    320       4.1812      0.00000
    321       4.2473      0.00000
    322       4.3153      0.00000
    323       4.3860      0.00000
    324       4.4780      0.00000
    325       4.5131      0.00000
    326       4.5630      0.00000
    327       4.5755      0.00000
    328       4.6892      0.00000

 k-point     4 :       0.0000    0.2000    0.0000
  band No.  band energies     occupation 
      1     -23.8719      2.00000
      2     -21.8577      2.00000
      3     -11.8358      2.00000
      4      -9.4992      2.00000
      5      -9.2333      2.00000
      6      -8.9029      2.00000
      7      -8.5990      2.00000
      8      -8.2217      2.00000
      9      -8.1845      2.00000
     10      -7.6851      2.00000
     11      -7.5157      2.00000
     12      -7.4081      2.00000
     13      -7.3906      2.00000
     14      -6.9209      2.00000
     15      -6.5698      2.00000
     16      -6.5549      2.00000
     17      -6.2471      2.00000
     18      -6.2321      2.00000
     19      -6.2271      2.00000
     20      -6.0163      2.00000
     21      -5.8358      2.00000
     22      -5.8187      2.00000
     23      -5.7888      2.00000
     24      -5.7530      2.00000
     25      -5.7434      2.00000
     26      -5.7124      2.00000
     27      -5.6038      2.00000
     28      -5.5753      2.00000
     29      -5.5745      2.00000
     30      -5.5305      2.00000
     31      -5.5216      2.00000
     32      -5.4906      2.00000
     33      -5.4812      2.00000
     34      -5.3739      2.00000
     35      -5.3584      2.00000
     36      -5.3051      2.00000
     37      -5.2885      2.00000
     38      -5.2678      2.00000
     39      -5.2593      2.00000
     40      -5.2212      2.00000
     41      -5.1849      2.00000
     42      -5.1503      2.00000
     43      -5.1246      2.00000
     44      -5.1144      2.00000
     45      -5.1037      2.00000
     46      -5.0976      2.00000
     47      -5.0950      2.00000
     48      -5.0854      2.00000
     49      -5.0703      2.00000
     50      -5.0386      2.00000
     51      -5.0197      2.00000
     52      -5.0039      2.00000
     53      -5.0023      2.00000
     54      -4.9751      2.00000
     55      -4.9708      2.00000
     56      -4.9546      2.00000
     57      -4.8771      2.00000
     58      -4.8759      2.00000
     59      -4.8456      2.00000
     60      -4.8424      2.00000
     61      -4.8272      2.00000
     62      -4.8111      2.00000
     63      -4.7580      2.00000
     64      -4.7556      2.00000
     65      -4.7464      2.00000
     66      -4.7438      2.00000
     67      -4.7086      2.00000
     68      -4.7046      2.00000
     69      -4.6912      2.00000
     70      -4.6906      2.00000
     71      -4.6799      2.00000
     72      -4.6650      2.00000
     73      -4.6595      2.00000
     74      -4.6368      2.00000
     75      -4.5776      2.00000
     76      -4.5636      2.00000
     77      -4.5632      2.00000
     78      -4.5171      2.00000
     79      -4.5070      2.00000
     80      -4.4794      2.00000
     81      -4.4520      2.00000
     82      -4.4480      2.00000
     83      -4.4172      2.00000
     84      -4.4114      2.00000
     85      -4.3748      2.00000
     86      -4.3635      2.00000
     87      -4.3530      2.00000
     88      -4.3341      2.00000
     89      -4.3316      2.00000
     90      -4.3142      2.00000
     91      -4.3063      2.00000
     92      -4.2992      2.00000
     93      -4.2914      2.00000
     94      -4.2775      2.00000
     95      -4.2712      2.00000
     96      -4.2486      2.00000
     97      -4.2430      2.00000
     98      -4.2391      2.00000
     99      -4.2256      2.00000
    100      -4.2237      2.00000
    101      -4.2234      2.00000
    102      -4.2128      2.00000
    103      -4.2002      2.00000
    104      -4.1938      2.00000
    105      -4.1779      2.00000
    106      -4.1728      2.00000
    107      -4.1627      2.00000
    108      -4.1464      2.00000
    109      -4.1456      2.00000
    110      -4.0996      2.00000
    111      -4.0941      2.00000
    112      -4.0624      2.00000
    113      -4.0381      2.00000
    114      -4.0197      2.00000
    115      -4.0179      2.00000
    116      -4.0004      2.00000
    117      -3.9939      2.00000
    118      -3.9686      2.00000
    119      -3.9475      2.00000
    120      -3.9451      2.00000
    121      -3.9334      2.00000
    122      -3.9082      2.00000
    123      -3.9062      2.00000
    124      -3.8960      2.00000
    125      -3.8920      2.00000
    126      -3.8892      2.00000
    127      -3.8718      2.00000
    128      -3.8657      2.00000
    129      -3.8650      2.00000
    130      -3.8587      2.00000
    131      -3.8554      2.00000
    132      -3.8504      2.00000
    133      -3.8503      2.00000
    134      -3.8495      2.00000
    135      -3.7833      2.00000
    136      -3.7746      2.00000
    137      -3.7608      2.00000
    138      -3.7555      2.00000
    139      -3.7450      2.00000
    140      -3.7089      2.00000
    141      -3.6984      2.00000
    142      -3.6576      2.00000
    143      -3.6487      2.00000
    144      -3.6444      2.00000
    145      -3.6292      2.00000
    146      -3.6233      2.00000
    147      -3.6222      2.00000
    148      -3.6110      2.00000
    149      -3.6025      2.00000
    150      -3.5958      2.00000
    151      -3.5874      2.00000
    152      -3.5756      2.00000
    153      -3.5446      2.00000
    154      -3.5410      2.00000
    155      -3.5164      2.00000
    156      -3.5094      2.00000
    157      -3.4888      2.00000
    158      -3.4763      2.00000
    159      -3.4607      2.00000
    160      -3.4534      2.00000
    161      -3.4499      2.00000
    162      -3.4318      2.00000
    163      -3.4200      2.00000
    164      -3.4157      2.00000
    165      -3.4026      2.00000
    166      -3.3978      2.00000
    167      -3.3903      2.00000
    168      -3.3746      2.00000
    169      -3.3711      2.00000
    170      -3.3468      2.00000
    171      -3.3458      2.00000
    172      -3.3274      2.00000
    173      -3.3122      2.00000
    174      -3.3110      2.00000
    175      -3.3066      2.00000
    176      -3.2856      2.00000
    177      -3.2732      2.00000
    178      -3.2626      2.00000
    179      -3.2307      2.00000
    180      -3.2274      2.00000
    181      -3.2106      2.00000
    182      -3.2066      2.00000
    183      -3.1967      2.00000
    184      -3.1950      2.00000
    185      -3.1905      2.00000
    186      -3.1868      2.00000
    187      -3.1733      2.00000
    188      -3.1535      2.00000
    189      -3.1301      2.00000
    190      -3.1213      2.00000
    191      -3.1129      2.00000
    192      -3.1063      2.00000
    193      -3.1026      2.00000
    194      -3.0361      2.00000
    195      -3.0174      2.00000
    196      -3.0129      2.00000
    197      -3.0032      2.00000
    198      -2.9937      2.00000
    199      -2.9793      2.00000
    200      -2.9732      2.00000
    201      -2.9708      2.00000
    202      -2.9656      2.00000
    203      -2.9568      2.00000
    204      -2.9486      2.00000
    205      -2.9429      2.00000
    206      -2.9323      2.00000
    207      -2.9249      2.00000
    208      -2.9016      2.00000
    209      -2.9003      2.00000
    210      -2.8955      2.00000
    211      -2.8903      2.00000
    212      -2.8859      2.00000
    213      -2.8784      2.00000
    214      -2.8713      2.00000
    215      -2.8648      2.00000
    216      -2.8465      2.00000
    217      -2.8452      2.00000
    218      -2.8448      2.00000
    219      -2.8378      2.00000
    220      -2.8306      2.00000
    221      -2.8210      2.00000
    222      -2.8177      2.00000
    223      -2.8042      2.00000
    224      -2.8029      2.00000
    225      -2.8009      2.00000
    226      -2.7948      2.00000
    227      -2.7904      2.00000
    228      -2.7900      2.00000
    229      -2.7680      2.00000
    230      -2.7616      2.00000
    231      -2.7501      2.00000
    232      -2.7428      2.00000
    233      -2.7397      2.00000
    234      -2.7309      2.00000
    235      -2.7279      2.00000
    236      -2.7222      2.00000
    237      -2.7215      2.00000
    238      -2.7166      2.00000
    239      -2.7115      2.00000
    240      -2.7056      2.00000
    241      -2.7017      2.00000
    242      -2.6932      2.00000
    243      -2.6806      2.00000
    244      -2.6677      2.00000
    245      -2.6515      2.00000
    246      -2.6420      2.00000
    247      -2.6343      2.00000
    248      -2.6261      2.00000
    249      -2.6196      2.00000
    250      -2.6035      2.00000
    251      -2.5925      2.00000
    252      -2.5845      2.00000
    253      -2.5810      2.00000
    254      -2.5788      2.00000
    255      -2.5699      2.00000
    256      -2.5632      2.00000
    257      -2.5545      2.00000
    258      -2.5530      2.00000
    259      -2.5292      2.00000
    260      -2.5113      2.00000
    261      -2.5003      2.00000
    262      -2.4634      2.00000
    263      -2.2999      2.00000
    264      -1.9888      2.00000
    265      -1.9682      2.00000
    266      -1.7206      2.00000
    267      -1.7184      2.00000
    268      -1.6706      2.00000
    269      -1.5188      2.00000
    270      -1.4037      2.00011
    271      -1.4016      2.00012
    272      -1.2260      2.06848
    273      -1.2137      2.07067
    274      -0.8471     -0.00266
    275      -0.7281     -0.00000
    276      -0.7007     -0.00000
    277      -0.6960     -0.00000
    278      -0.6585     -0.00000
    279      -0.4662     -0.00000
    280       0.1245     -0.00000
    281       0.2060     -0.00000
    282       0.2308     -0.00000
    283       0.2444     -0.00000
    284       0.2753     -0.00000
    285       0.2973     -0.00000
    286       0.4216     -0.00000
    287       0.4483     -0.00000
    288       0.5814     -0.00000
    289       0.6371     -0.00000
    290       0.9794     -0.00000
    291       0.9886     -0.00000
    292       1.0788     -0.00000
    293       1.2838     -0.00000
    294       1.3986     -0.00000
    295       1.4177     -0.00000
    296       1.5362     -0.00000
    297       1.5438     -0.00000
    298       1.7698      0.00000
    299       2.0549      0.00000
    300       2.0939      0.00000
    301       2.2649      0.00000
    302       2.3365      0.00000
    303       2.7032      0.00000
    304       2.7295      0.00000
    305       2.7370      0.00000
    306       2.7400      0.00000
    307       2.8713      0.00000
    308       2.9176      0.00000
    309       3.1639      0.00000
    310       3.1936      0.00000
    311       3.5466      0.00000
    312       3.7635      0.00000
    313       3.8443      0.00000
    314       3.8727      0.00000
    315       3.9108      0.00000
    316       3.9205      0.00000
    317       3.9599      0.00000
    318       4.1715      0.00000
    319       4.2461      0.00000
    320       4.2504      0.00000
    321       4.3148      0.00000
    322       4.3190      0.00000
    323       4.3731      0.00000
    324       4.5005      0.00000
    325       4.5421      0.00000
    326       4.6836      0.00000
    327       4.8106      0.00000
    328       4.8621      0.00000

 k-point     5 :       0.2000    0.2000    0.0000
  band No.  band energies     occupation 
      1     -23.8719      2.00000
      2     -21.8577      2.00000
      3     -11.8358      2.00000
      4      -9.4497      2.00000
      5      -9.2326      2.00000
      6      -8.9027      2.00000
      7      -8.6429      2.00000
      8      -8.5480      2.00000
      9      -7.8193      2.00000
     10      -7.6955      2.00000
     11      -7.6682      2.00000
     12      -7.4742      2.00000
     13      -6.9418      2.00000
     14      -6.8841      2.00000
     15      -6.8739      2.00000
     16      -6.4238      2.00000
     17      -6.2343      2.00000
     18      -6.2296      2.00000
     19      -6.2021      2.00000
     20      -5.9955      2.00000
     21      -5.9406      2.00000
     22      -5.7947      2.00000
     23      -5.7575      2.00000
     24      -5.7561      2.00000
     25      -5.7152      2.00000
     26      -5.6884      2.00000
     27      -5.6841      2.00000
     28      -5.6403      2.00000
     29      -5.6016      2.00000
     30      -5.5917      2.00000
     31      -5.5850      2.00000
     32      -5.4794      2.00000
     33      -5.4401      2.00000
     34      -5.4024      2.00000
     35      -5.3750      2.00000
     36      -5.3408      2.00000
     37      -5.2935      2.00000
     38      -5.2800      2.00000
     39      -5.2726      2.00000
     40      -5.2391      2.00000
     41      -5.2359      2.00000
     42      -5.2109      2.00000
     43      -5.1467      2.00000
     44      -5.1285      2.00000
     45      -5.0922      2.00000
     46      -5.0788      2.00000
     47      -5.0609      2.00000
     48      -5.0426      2.00000
     49      -5.0261      2.00000
     50      -5.0205      2.00000
     51      -4.9961      2.00000
     52      -4.9808      2.00000
     53      -4.9461      2.00000
     54      -4.9375      2.00000
     55      -4.9287      2.00000
     56      -4.9209      2.00000
     57      -4.9131      2.00000
     58      -4.8666      2.00000
     59      -4.8571      2.00000
     60      -4.8333      2.00000
     61      -4.8074      2.00000
     62      -4.7989      2.00000
     63      -4.7579      2.00000
     64      -4.7498      2.00000
     65      -4.7455      2.00000
     66      -4.7409      2.00000
     67      -4.7272      2.00000
     68      -4.7130      2.00000
     69      -4.6939      2.00000
     70      -4.6737      2.00000
     71      -4.6568      2.00000
     72      -4.6368      2.00000
     73      -4.6311      2.00000
     74      -4.6266      2.00000
     75      -4.5977      2.00000
     76      -4.5845      2.00000
     77      -4.5422      2.00000
     78      -4.5254      2.00000
     79      -4.5216      2.00000
     80      -4.4992      2.00000
     81      -4.4888      2.00000
     82      -4.4719      2.00000
     83      -4.4537      2.00000
     84      -4.4268      2.00000
     85      -4.4179      2.00000
     86      -4.4018      2.00000
     87      -4.3929      2.00000
     88      -4.3628      2.00000
     89      -4.3313      2.00000
     90      -4.3052      2.00000
     91      -4.2912      2.00000
     92      -4.2876      2.00000
     93      -4.2861      2.00000
     94      -4.2787      2.00000
     95      -4.2635      2.00000
     96      -4.2602      2.00000
     97      -4.2498      2.00000
     98      -4.2435      2.00000
     99      -4.2303      2.00000
    100      -4.2274      2.00000
    101      -4.2197      2.00000
    102      -4.2129      2.00000
    103      -4.2014      2.00000
    104      -4.1911      2.00000
    105      -4.1854      2.00000
    106      -4.1765      2.00000
    107      -4.1660      2.00000
    108      -4.1238      2.00000
    109      -4.1163      2.00000
    110      -4.0905      2.00000
    111      -4.0507      2.00000
    112      -4.0393      2.00000
    113      -4.0354      2.00000
    114      -4.0323      2.00000
    115      -4.0239      2.00000
    116      -4.0126      2.00000
    117      -4.0031      2.00000
    118      -3.9854      2.00000
    119      -3.9593      2.00000
    120      -3.9475      2.00000
    121      -3.9222      2.00000
    122      -3.9132      2.00000
    123      -3.9046      2.00000
    124      -3.8989      2.00000
    125      -3.8902      2.00000
    126      -3.8808      2.00000
    127      -3.8766      2.00000
    128      -3.8650      2.00000
    129      -3.8620      2.00000
    130      -3.8561      2.00000
    131      -3.8511      2.00000
    132      -3.8430      2.00000
    133      -3.8377      2.00000
    134      -3.8314      2.00000
    135      -3.8097      2.00000
    136      -3.7612      2.00000
    137      -3.7467      2.00000
    138      -3.7352      2.00000
    139      -3.7237      2.00000
    140      -3.7142      2.00000
    141      -3.7045      2.00000
    142      -3.6865      2.00000
    143      -3.6793      2.00000
    144      -3.6754      2.00000
    145      -3.6571      2.00000
    146      -3.6291      2.00000
    147      -3.6170      2.00000
    148      -3.6123      2.00000
    149      -3.5985      2.00000
    150      -3.5933      2.00000
    151      -3.5820      2.00000
    152      -3.5693      2.00000
    153      -3.5441      2.00000
    154      -3.5357      2.00000
    155      -3.4901      2.00000
    156      -3.4859      2.00000
    157      -3.4797      2.00000
    158      -3.4707      2.00000
    159      -3.4589      2.00000
    160      -3.4443      2.00000
    161      -3.4381      2.00000
    162      -3.4330      2.00000
    163      -3.4276      2.00000
    164      -3.4069      2.00000
    165      -3.4028      2.00000
    166      -3.3987      2.00000
    167      -3.3733      2.00000
    168      -3.3697      2.00000
    169      -3.3558      2.00000
    170      -3.3434      2.00000
    171      -3.3334      2.00000
    172      -3.3233      2.00000
    173      -3.3152      2.00000
    174      -3.3090      2.00000
    175      -3.2892      2.00000
    176      -3.2670      2.00000
    177      -3.2545      2.00000
    178      -3.2515      2.00000
    179      -3.2434      2.00000
    180      -3.2355      2.00000
    181      -3.2310      2.00000
    182      -3.2206      2.00000
    183      -3.2077      2.00000
    184      -3.1958      2.00000
    185      -3.1918      2.00000
    186      -3.1860      2.00000
    187      -3.1761      2.00000
    188      -3.1718      2.00000
    189      -3.1483      2.00000
    190      -3.1154      2.00000
    191      -3.0917      2.00000
    192      -3.0758      2.00000
    193      -3.0596      2.00000
    194      -3.0392      2.00000
    195      -3.0265      2.00000
    196      -3.0133      2.00000
    197      -3.0047      2.00000
    198      -3.0006      2.00000
    199      -2.9974      2.00000
    200      -2.9807      2.00000
    201      -2.9767      2.00000
    202      -2.9624      2.00000
    203      -2.9586      2.00000
    204      -2.9495      2.00000
    205      -2.9363      2.00000
    206      -2.9285      2.00000
    207      -2.9219      2.00000
    208      -2.9168      2.00000
    209      -2.9055      2.00000
    210      -2.8920      2.00000
    211      -2.8892      2.00000
    212      -2.8845      2.00000
    213      -2.8819      2.00000
    214      -2.8763      2.00000
    215      -2.8717      2.00000
    216      -2.8636      2.00000
    217      -2.8498      2.00000
    218      -2.8443      2.00000
    219      -2.8366      2.00000
    220      -2.8339      2.00000
    221      -2.8293      2.00000
    222      -2.8269      2.00000
    223      -2.8119      2.00000
    224      -2.8092      2.00000
    225      -2.8052      2.00000
    226      -2.8002      2.00000
    227      -2.7908      2.00000
    228      -2.7785      2.00000
    229      -2.7747      2.00000
    230      -2.7601      2.00000
    231      -2.7502      2.00000
    232      -2.7489      2.00000
    233      -2.7469      2.00000
    234      -2.7360      2.00000
    235      -2.7334      2.00000
    236      -2.7300      2.00000
    237      -2.7225      2.00000
    238      -2.7204      2.00000
    239      -2.7061      2.00000
    240      -2.6962      2.00000
    241      -2.6871      2.00000
    242      -2.6812      2.00000
    243      -2.6668      2.00000
    244      -2.6520      2.00000
    245      -2.6351      2.00000
    246      -2.6332      2.00000
    247      -2.6183      2.00000
    248      -2.6086      2.00000
    249      -2.5920      2.00000
    250      -2.5883      2.00000
    251      -2.5770      2.00000
    252      -2.5727      2.00000
    253      -2.5668      2.00000
    254      -2.5578      2.00000
    255      -2.5509      2.00000
    256      -2.5476      2.00000
    257      -2.5424      2.00000
    258      -2.5383      2.00000
    259      -2.5230      2.00000
    260      -2.5157      2.00000
    261      -2.4697      2.00000
    262      -2.4177      2.00000
    263      -2.3297      2.00000
    264      -2.2680      2.00000
    265      -2.1412      2.00000
    266      -1.7225      2.00000
    267      -1.6656      2.00000
    268      -1.6521      2.00000
    269      -1.5488      2.00000
    270      -1.4748      2.00000
    271      -1.2551      2.04506
    272      -1.1528      1.82923
    273      -0.9951     -0.04795
    274      -0.9533     -0.06303
    275      -0.9317     -0.04399
    276      -0.8540     -0.00358
    277      -0.6552     -0.00000
    278      -0.5508     -0.00000
    279      -0.3737     -0.00000
    280       0.0388     -0.00000
    281       0.0642     -0.00000
    282       0.1402     -0.00000
    283       0.1540     -0.00000
    284       0.1855     -0.00000
    285       0.3184     -0.00000
    286       0.3714     -0.00000
    287       0.4589     -0.00000
    288       0.5322     -0.00000
    289       1.0414     -0.00000
    290       1.1398     -0.00000
    291       1.1689     -0.00000
    292       1.1990     -0.00000
    293       1.3578     -0.00000
    294       1.3861     -0.00000
    295       1.4453     -0.00000
    296       1.5313     -0.00000
    297       1.6561      0.00000
    298       1.8650      0.00000
    299       1.9446      0.00000
    300       2.0431      0.00000
    301       2.2633      0.00000
    302       2.3755      0.00000
    303       2.4673      0.00000
    304       2.5037      0.00000
    305       2.7604      0.00000
    306       2.8872      0.00000
    307       2.9442      0.00000
    308       3.0453      0.00000
    309       3.2204      0.00000
    310       3.3582      0.00000
    311       3.5598      0.00000
    312       3.6323      0.00000
    313       3.7025      0.00000
    314       3.7868      0.00000
    315       3.8255      0.00000
    316       3.8671      0.00000
    317       3.9711      0.00000
    318       4.0607      0.00000
    319       4.1861      0.00000
    320       4.2885      0.00000
    321       4.3351      0.00000
    322       4.4031      0.00000
    323       4.5171      0.00000
    324       4.5375      0.00000
    325       4.5686      0.00000
    326       4.6863      0.00000
    327       4.7056      0.00000
    328       4.8067      0.00000

 k-point     6 :       0.4000    0.2000    0.0000
  band No.  band energies     occupation 
      1     -23.8718      2.00000
      2     -21.8577      2.00000
      3     -11.8357      2.00000
      4      -9.3243      2.00000
      5      -9.2142      2.00000
      6      -8.9903      2.00000
      7      -8.8979      2.00000
      8      -8.3973      2.00000
      9      -8.1479      2.00000
     10      -7.6724      2.00000
     11      -7.3496      2.00000
     12      -7.1544      2.00000
     13      -7.1395      2.00000
     14      -6.7791      2.00000
     15      -6.6301      2.00000
     16      -6.6151      2.00000
     17      -6.4596      2.00000
     18      -6.1005      2.00000
     19      -6.0092      2.00000
     20      -5.9461      2.00000
     21      -5.9398      2.00000
     22      -5.9200      2.00000
     23      -5.8612      2.00000
     24      -5.8236      2.00000
     25      -5.7028      2.00000
     26      -5.6819      2.00000
     27      -5.6639      2.00000
     28      -5.6548      2.00000
     29      -5.6347      2.00000
     30      -5.6259      2.00000
     31      -5.6140      2.00000
     32      -5.5986      2.00000
     33      -5.5177      2.00000
     34      -5.5124      2.00000
     35      -5.3413      2.00000
     36      -5.3153      2.00000
     37      -5.2974      2.00000
     38      -5.2896      2.00000
     39      -5.2843      2.00000
     40      -5.2640      2.00000
     41      -5.2072      2.00000
     42      -5.2006      2.00000
     43      -5.1829      2.00000
     44      -5.1569      2.00000
     45      -5.0786      2.00000
     46      -5.0612      2.00000
     47      -5.0594      2.00000
     48      -5.0561      2.00000
     49      -5.0303      2.00000
     50      -5.0030      2.00000
     51      -5.0000      2.00000
     52      -4.9438      2.00000
     53      -4.8970      2.00000
     54      -4.8765      2.00000
     55      -4.8666      2.00000
     56      -4.8619      2.00000
     57      -4.8431      2.00000
     58      -4.8377      2.00000
     59      -4.8356      2.00000
     60      -4.8258      2.00000
     61      -4.8120      2.00000
     62      -4.8046      2.00000
     63      -4.7939      2.00000
     64      -4.7593      2.00000
     65      -4.7380      2.00000
     66      -4.7295      2.00000
     67      -4.7221      2.00000
     68      -4.6979      2.00000
     69      -4.6850      2.00000
     70      -4.6445      2.00000
     71      -4.6372      2.00000
     72      -4.6131      2.00000
     73      -4.5975      2.00000
     74      -4.5927      2.00000
     75      -4.5818      2.00000
     76      -4.5793      2.00000
     77      -4.5667      2.00000
     78      -4.5492      2.00000
     79      -4.5410      2.00000
     80      -4.5368      2.00000
     81      -4.5280      2.00000
     82      -4.5136      2.00000
     83      -4.4869      2.00000
     84      -4.4800      2.00000
     85      -4.4688      2.00000
     86      -4.4489      2.00000
     87      -4.4251      2.00000
     88      -4.3932      2.00000
     89      -4.3769      2.00000
     90      -4.3668      2.00000
     91      -4.3509      2.00000
     92      -4.3062      2.00000
     93      -4.2676      2.00000
     94      -4.2620      2.00000
     95      -4.2582      2.00000
     96      -4.2558      2.00000
     97      -4.2516      2.00000
     98      -4.2435      2.00000
     99      -4.2364      2.00000
    100      -4.2246      2.00000
    101      -4.2089      2.00000
    102      -4.1906      2.00000
    103      -4.1789      2.00000
    104      -4.1754      2.00000
    105      -4.1528      2.00000
    106      -4.1498      2.00000
    107      -4.1343      2.00000
    108      -4.1239      2.00000
    109      -4.1230      2.00000
    110      -4.1101      2.00000
    111      -4.0884      2.00000
    112      -4.0680      2.00000
    113      -4.0283      2.00000
    114      -4.0261      2.00000
    115      -4.0100      2.00000
    116      -3.9957      2.00000
    117      -3.9915      2.00000
    118      -3.9772      2.00000
    119      -3.9636      2.00000
    120      -3.9525      2.00000
    121      -3.9307      2.00000
    122      -3.9210      2.00000
    123      -3.8825      2.00000
    124      -3.8790      2.00000
    125      -3.8742      2.00000
    126      -3.8637      2.00000
    127      -3.8561      2.00000
    128      -3.8498      2.00000
    129      -3.8479      2.00000
    130      -3.8425      2.00000
    131      -3.8358      2.00000
    132      -3.8308      2.00000
    133      -3.8239      2.00000
    134      -3.7987      2.00000
    135      -3.7878      2.00000
    136      -3.7687      2.00000
    137      -3.7589      2.00000
    138      -3.7549      2.00000
    139      -3.7488      2.00000
    140      -3.7321      2.00000
    141      -3.7163      2.00000
    142      -3.7126      2.00000
    143      -3.6945      2.00000
    144      -3.6903      2.00000
    145      -3.6641      2.00000
    146      -3.6452      2.00000
    147      -3.6326      2.00000
    148      -3.6296      2.00000
    149      -3.6081      2.00000
    150      -3.5883      2.00000
    151      -3.5766      2.00000
    152      -3.5676      2.00000
    153      -3.5639      2.00000
    154      -3.5171      2.00000
    155      -3.4889      2.00000
    156      -3.4709      2.00000
    157      -3.4532      2.00000
    158      -3.4476      2.00000
    159      -3.4415      2.00000
    160      -3.4269      2.00000
    161      -3.4202      2.00000
    162      -3.4164      2.00000
    163      -3.4095      2.00000
    164      -3.4045      2.00000
    165      -3.3974      2.00000
    166      -3.3927      2.00000
    167      -3.3689      2.00000
    168      -3.3658      2.00000
    169      -3.3569      2.00000
    170      -3.3428      2.00000
    171      -3.3391      2.00000
    172      -3.3272      2.00000
    173      -3.3143      2.00000
    174      -3.3010      2.00000
    175      -3.2877      2.00000
    176      -3.2721      2.00000
    177      -3.2620      2.00000
    178      -3.2540      2.00000
    179      -3.2448      2.00000
    180      -3.2422      2.00000
    181      -3.2398      2.00000
    182      -3.2228      2.00000
    183      -3.2053      2.00000
    184      -3.1917      2.00000
    185      -3.1835      2.00000
    186      -3.1603      2.00000
    187      -3.1565      2.00000
    188      -3.1414      2.00000
    189      -3.1349      2.00000
    190      -3.1261      2.00000
    191      -3.1212      2.00000
    192      -3.1039      2.00000
    193      -3.0853      2.00000
    194      -3.0696      2.00000
    195      -3.0644      2.00000
    196      -3.0471      2.00000
    197      -3.0439      2.00000
    198      -2.9942      2.00000
    199      -2.9843      2.00000
    200      -2.9702      2.00000
    201      -2.9627      2.00000
    202      -2.9530      2.00000
    203      -2.9454      2.00000
    204      -2.9336      2.00000
    205      -2.9231      2.00000
    206      -2.9174      2.00000
    207      -2.9043      2.00000
    208      -2.8964      2.00000
    209      -2.8878      2.00000
    210      -2.8818      2.00000
    211      -2.8775      2.00000
    212      -2.8768      2.00000
    213      -2.8727      2.00000
    214      -2.8714      2.00000
    215      -2.8656      2.00000
    216      -2.8605      2.00000
    217      -2.8577      2.00000
    218      -2.8521      2.00000
    219      -2.8464      2.00000
    220      -2.8440      2.00000
    221      -2.8387      2.00000
    222      -2.8307      2.00000
    223      -2.8286      2.00000
    224      -2.8203      2.00000
    225      -2.8041      2.00000
    226      -2.7961      2.00000
    227      -2.7939      2.00000
    228      -2.7804      2.00000
    229      -2.7738      2.00000
    230      -2.7674      2.00000
    231      -2.7603      2.00000
    232      -2.7597      2.00000
    233      -2.7500      2.00000
    234      -2.7459      2.00000
    235      -2.7400      2.00000
    236      -2.7170      2.00000
    237      -2.7074      2.00000
    238      -2.6931      2.00000
    239      -2.6883      2.00000
    240      -2.6766      2.00000
    241      -2.6729      2.00000
    242      -2.6623      2.00000
    243      -2.6517      2.00000
    244      -2.6467      2.00000
    245      -2.6367      2.00000
    246      -2.6297      2.00000
    247      -2.6196      2.00000
    248      -2.6112      2.00000
    249      -2.5888      2.00000
    250      -2.5840      2.00000
    251      -2.5765      2.00000
    252      -2.5720      2.00000
    253      -2.5690      2.00000
    254      -2.5666      2.00000
    255      -2.5581      2.00000
    256      -2.5497      2.00000
    257      -2.5424      2.00000
    258      -2.5382      2.00000
    259      -2.5329      2.00000
    260      -2.4795      2.00000
    261      -2.4088      2.00000
    262      -2.3670      2.00000
    263      -2.2558      2.00000
    264      -2.1072      2.00000
    265      -2.0303      2.00000
    266      -1.9971      2.00000
    267      -1.9630      2.00000
    268      -1.6497      2.00000
    269      -1.6125      2.00000
    270      -1.5500      2.00000
    271      -1.4721      2.00000
    272      -1.4186      2.00004
    273      -1.1380      1.67058
    274      -0.9554     -0.06452
    275      -0.7751     -0.00006
    276      -0.5103     -0.00000
    277      -0.3736     -0.00000
    278      -0.3446     -0.00000
    279      -0.3242     -0.00000
    280      -0.1671     -0.00000
    281      -0.0217     -0.00000
    282      -0.0054     -0.00000
    283       0.0519     -0.00000
    284       0.2098     -0.00000
    285       0.2963     -0.00000
    286       0.4446     -0.00000
    287       0.5826     -0.00000
    288       0.6874     -0.00000
    289       0.8274     -0.00000
    290       0.9930     -0.00000
    291       1.1176     -0.00000
    292       1.2042     -0.00000
    293       1.3936     -0.00000
    294       1.4241     -0.00000
    295       1.6700      0.00000
    296       1.7010      0.00000
    297       1.7777      0.00000
    298       2.1292      0.00000
    299       2.1672      0.00000
    300       2.2277      0.00000
    301       2.2885      0.00000
    302       2.3494      0.00000
    303       2.4532      0.00000
    304       2.5719      0.00000
    305       2.6497      0.00000
    306       2.7633      0.00000
    307       3.0183      0.00000
    308       3.0654      0.00000
    309       3.2064      0.00000
    310       3.3915      0.00000
    311       3.5926      0.00000
    312       3.6164      0.00000
    313       3.6907      0.00000
    314       3.7230      0.00000
    315       3.7442      0.00000
    316       3.7908      0.00000
    317       3.8471      0.00000
    318       3.9518      0.00000
    319       4.0571      0.00000
    320       4.0930      0.00000
    321       4.1257      0.00000
    322       4.2356      0.00000
    323       4.2713      0.00000
    324       4.3436      0.00000
    325       4.4902      0.00000
    326       4.6686      0.00000
    327       4.7001      0.00000
    328       4.8618      0.00000

 k-point     7 :      -0.4000    0.2000    0.0000
  band No.  band energies     occupation 
      1     -23.8718      2.00000
      2     -21.8577      2.00000
      3     -11.8357      2.00000
      4      -9.3243      2.00000
      5      -9.2143      2.00000
      6      -8.9903      2.00000
      7      -8.8979      2.00000
      8      -8.3973      2.00000
      9      -8.1479      2.00000
     10      -7.6724      2.00000
     11      -7.3496      2.00000
     12      -7.1544      2.00000
     13      -7.1396      2.00000
     14      -6.7791      2.00000
     15      -6.6301      2.00000
     16      -6.6151      2.00000
     17      -6.4596      2.00000
     18      -6.1005      2.00000
     19      -6.0092      2.00000
     20      -5.9461      2.00000
     21      -5.9398      2.00000
     22      -5.9200      2.00000
     23      -5.8612      2.00000
     24      -5.8237      2.00000
     25      -5.7028      2.00000
     26      -5.6819      2.00000
     27      -5.6639      2.00000
     28      -5.6548      2.00000
     29      -5.6347      2.00000
     30      -5.6259      2.00000
     31      -5.6140      2.00000
     32      -5.5986      2.00000
     33      -5.5177      2.00000
     34      -5.5124      2.00000
     35      -5.3413      2.00000
     36      -5.3153      2.00000
     37      -5.2974      2.00000
     38      -5.2895      2.00000
     39      -5.2843      2.00000
     40      -5.2640      2.00000
     41      -5.2072      2.00000
     42      -5.2006      2.00000
     43      -5.1829      2.00000
     44      -5.1569      2.00000
     45      -5.0786      2.00000
     46      -5.0612      2.00000
     47      -5.0594      2.00000
     48      -5.0561      2.00000
     49      -5.0303      2.00000
     50      -5.0029      2.00000
     51      -5.0001      2.00000
     52      -4.9438      2.00000
     53      -4.8970      2.00000
     54      -4.8765      2.00000
     55      -4.8666      2.00000
     56      -4.8619      2.00000
     57      -4.8431      2.00000
     58      -4.8376      2.00000
     59      -4.8356      2.00000
     60      -4.8258      2.00000
     61      -4.8120      2.00000
     62      -4.8047      2.00000
     63      -4.7939      2.00000
     64      -4.7593      2.00000
     65      -4.7380      2.00000
     66      -4.7295      2.00000
     67      -4.7220      2.00000
     68      -4.6979      2.00000
     69      -4.6850      2.00000
     70      -4.6445      2.00000
     71      -4.6372      2.00000
     72      -4.6131      2.00000
     73      -4.5975      2.00000
     74      -4.5927      2.00000
     75      -4.5817      2.00000
     76      -4.5793      2.00000
     77      -4.5667      2.00000
     78      -4.5492      2.00000
     79      -4.5410      2.00000
     80      -4.5368      2.00000
     81      -4.5280      2.00000
     82      -4.5136      2.00000
     83      -4.4869      2.00000
     84      -4.4800      2.00000
     85      -4.4688      2.00000
     86      -4.4489      2.00000
     87      -4.4251      2.00000
     88      -4.3932      2.00000
     89      -4.3769      2.00000
     90      -4.3668      2.00000
     91      -4.3509      2.00000
     92      -4.3062      2.00000
     93      -4.2676      2.00000
     94      -4.2620      2.00000
     95      -4.2582      2.00000
     96      -4.2558      2.00000
     97      -4.2516      2.00000
     98      -4.2435      2.00000
     99      -4.2364      2.00000
    100      -4.2246      2.00000
    101      -4.2089      2.00000
    102      -4.1906      2.00000
    103      -4.1789      2.00000
    104      -4.1754      2.00000
    105      -4.1528      2.00000
    106      -4.1498      2.00000
    107      -4.1343      2.00000
    108      -4.1239      2.00000
    109      -4.1230      2.00000
    110      -4.1101      2.00000
    111      -4.0883      2.00000
    112      -4.0680      2.00000
    113      -4.0283      2.00000
    114      -4.0261      2.00000
    115      -4.0100      2.00000
    116      -3.9956      2.00000
    117      -3.9914      2.00000
    118      -3.9772      2.00000
    119      -3.9636      2.00000
    120      -3.9525      2.00000
    121      -3.9307      2.00000
    122      -3.9210      2.00000
    123      -3.8825      2.00000
    124      -3.8790      2.00000
    125      -3.8743      2.00000
    126      -3.8636      2.00000
    127      -3.8561      2.00000
    128      -3.8498      2.00000
    129      -3.8479      2.00000
    130      -3.8425      2.00000
    131      -3.8358      2.00000
    132      -3.8308      2.00000
    133      -3.8239      2.00000
    134      -3.7987      2.00000
    135      -3.7877      2.00000
    136      -3.7687      2.00000
    137      -3.7589      2.00000
    138      -3.7548      2.00000
    139      -3.7488      2.00000
    140      -3.7321      2.00000
    141      -3.7163      2.00000
    142      -3.7126      2.00000
    143      -3.6945      2.00000
    144      -3.6903      2.00000
    145      -3.6641      2.00000
    146      -3.6452      2.00000
    147      -3.6326      2.00000
    148      -3.6296      2.00000
    149      -3.6081      2.00000
    150      -3.5883      2.00000
    151      -3.5766      2.00000
    152      -3.5676      2.00000
    153      -3.5639      2.00000
    154      -3.5171      2.00000
    155      -3.4888      2.00000
    156      -3.4709      2.00000
    157      -3.4532      2.00000
    158      -3.4476      2.00000
    159      -3.4415      2.00000
    160      -3.4269      2.00000
    161      -3.4202      2.00000
    162      -3.4164      2.00000
    163      -3.4095      2.00000
    164      -3.4045      2.00000
    165      -3.3974      2.00000
    166      -3.3928      2.00000
    167      -3.3689      2.00000
    168      -3.3658      2.00000
    169      -3.3569      2.00000
    170      -3.3428      2.00000
    171      -3.3391      2.00000
    172      -3.3271      2.00000
    173      -3.3144      2.00000
    174      -3.3010      2.00000
    175      -3.2877      2.00000
    176      -3.2721      2.00000
    177      -3.2620      2.00000
    178      -3.2540      2.00000
    179      -3.2448      2.00000
    180      -3.2422      2.00000
    181      -3.2398      2.00000
    182      -3.2228      2.00000
    183      -3.2053      2.00000
    184      -3.1917      2.00000
    185      -3.1835      2.00000
    186      -3.1603      2.00000
    187      -3.1565      2.00000
    188      -3.1414      2.00000
    189      -3.1349      2.00000
    190      -3.1261      2.00000
    191      -3.1212      2.00000
    192      -3.1039      2.00000
    193      -3.0853      2.00000
    194      -3.0696      2.00000
    195      -3.0644      2.00000
    196      -3.0471      2.00000
    197      -3.0439      2.00000
    198      -2.9942      2.00000
    199      -2.9843      2.00000
    200      -2.9702      2.00000
    201      -2.9627      2.00000
    202      -2.9530      2.00000
    203      -2.9455      2.00000
    204      -2.9336      2.00000
    205      -2.9231      2.00000
    206      -2.9174      2.00000
    207      -2.9043      2.00000
    208      -2.8964      2.00000
    209      -2.8878      2.00000
    210      -2.8818      2.00000
    211      -2.8775      2.00000
    212      -2.8768      2.00000
    213      -2.8727      2.00000
    214      -2.8714      2.00000
    215      -2.8656      2.00000
    216      -2.8605      2.00000
    217      -2.8577      2.00000
    218      -2.8521      2.00000
    219      -2.8464      2.00000
    220      -2.8440      2.00000
    221      -2.8388      2.00000
    222      -2.8307      2.00000
    223      -2.8286      2.00000
    224      -2.8203      2.00000
    225      -2.8041      2.00000
    226      -2.7961      2.00000
    227      -2.7939      2.00000
    228      -2.7804      2.00000
    229      -2.7738      2.00000
    230      -2.7674      2.00000
    231      -2.7604      2.00000
    232      -2.7597      2.00000
    233      -2.7500      2.00000
    234      -2.7459      2.00000
    235      -2.7400      2.00000
    236      -2.7170      2.00000
    237      -2.7074      2.00000
    238      -2.6931      2.00000
    239      -2.6883      2.00000
    240      -2.6766      2.00000
    241      -2.6729      2.00000
    242      -2.6623      2.00000
    243      -2.6517      2.00000
    244      -2.6467      2.00000
    245      -2.6367      2.00000
    246      -2.6297      2.00000
    247      -2.6196      2.00000
    248      -2.6112      2.00000
    249      -2.5888      2.00000
    250      -2.5840      2.00000
    251      -2.5764      2.00000
    252      -2.5721      2.00000
    253      -2.5690      2.00000
    254      -2.5666      2.00000
    255      -2.5581      2.00000
    256      -2.5497      2.00000
    257      -2.5424      2.00000
    258      -2.5382      2.00000
    259      -2.5329      2.00000
    260      -2.4795      2.00000
    261      -2.4088      2.00000
    262      -2.3671      2.00000
    263      -2.2558      2.00000
    264      -2.1072      2.00000
    265      -2.0303      2.00000
    266      -1.9971      2.00000
    267      -1.9630      2.00000
    268      -1.6497      2.00000
    269      -1.6125      2.00000
    270      -1.5500      2.00000
    271      -1.4721      2.00000
    272      -1.4186      2.00004
    273      -1.1380      1.67047
    274      -0.9554     -0.06452
    275      -0.7751     -0.00006
    276      -0.5103     -0.00000
    277      -0.3736     -0.00000
    278      -0.3446     -0.00000
    279      -0.3242     -0.00000
    280      -0.1671     -0.00000
    281      -0.0217     -0.00000
    282      -0.0054     -0.00000
    283       0.0519     -0.00000
    284       0.2098     -0.00000
    285       0.2963     -0.00000
    286       0.4446     -0.00000
    287       0.5826     -0.00000
    288       0.6874     -0.00000
    289       0.8274     -0.00000
    290       0.9930     -0.00000
    291       1.1176     -0.00000
    292       1.2043     -0.00000
    293       1.3936     -0.00000
    294       1.4241     -0.00000
    295       1.6699      0.00000
    296       1.7010      0.00000
    297       1.7777      0.00000
    298       2.1292      0.00000
    299       2.1671      0.00000
    300       2.2278      0.00000
    301       2.2885      0.00000
    302       2.3494      0.00000
    303       2.4532      0.00000
    304       2.5719      0.00000
    305       2.6496      0.00000
    306       2.7634      0.00000
    307       3.0183      0.00000
    308       3.0654      0.00000
    309       3.2064      0.00000
    310       3.3915      0.00000
    311       3.5926      0.00000
    312       3.6164      0.00000
    313       3.6907      0.00000
    314       3.7230      0.00000
    315       3.7442      0.00000
    316       3.7908      0.00000
    317       3.8471      0.00000
    318       3.9518      0.00000
    319       4.0571      0.00000
    320       4.0930      0.00000
    321       4.1257      0.00000
    322       4.2356      0.00000
    323       4.2713      0.00000
    324       4.3436      0.00000
    325       4.4906      0.00000
    326       4.6656      0.00000
    327       4.7024      0.00000
    328       4.8463      0.00000

 k-point     8 :      -0.2000    0.2000    0.0000
  band No.  band energies     occupation 
      1     -23.8719      2.00000
      2     -21.8577      2.00000
      3     -11.8358      2.00000
      4      -9.4497      2.00000
      5      -9.2326      2.00000
      6      -8.9027      2.00000
      7      -8.6429      2.00000
      8      -8.5480      2.00000
      9      -7.8193      2.00000
     10      -7.6955      2.00000
     11      -7.6681      2.00000
     12      -7.4742      2.00000
     13      -6.9418      2.00000
     14      -6.8841      2.00000
     15      -6.8739      2.00000
     16      -6.4238      2.00000
     17      -6.2343      2.00000
     18      -6.2296      2.00000
     19      -6.2021      2.00000
     20      -5.9955      2.00000
     21      -5.9406      2.00000
     22      -5.7947      2.00000
     23      -5.7575      2.00000
     24      -5.7561      2.00000
     25      -5.7152      2.00000
     26      -5.6884      2.00000
     27      -5.6841      2.00000
     28      -5.6403      2.00000
     29      -5.6017      2.00000
     30      -5.5917      2.00000
     31      -5.5850      2.00000
     32      -5.4794      2.00000
     33      -5.4401      2.00000
     34      -5.4024      2.00000
     35      -5.3750      2.00000
     36      -5.3408      2.00000
     37      -5.2935      2.00000
     38      -5.2799      2.00000
     39      -5.2726      2.00000
     40      -5.2391      2.00000
     41      -5.2359      2.00000
     42      -5.2109      2.00000
     43      -5.1467      2.00000
     44      -5.1285      2.00000
     45      -5.0922      2.00000
     46      -5.0788      2.00000
     47      -5.0608      2.00000
     48      -5.0426      2.00000
     49      -5.0261      2.00000
     50      -5.0205      2.00000
     51      -4.9961      2.00000
     52      -4.9808      2.00000
     53      -4.9461      2.00000
     54      -4.9374      2.00000
     55      -4.9287      2.00000
     56      -4.9209      2.00000
     57      -4.9131      2.00000
     58      -4.8666      2.00000
     59      -4.8571      2.00000
     60      -4.8333      2.00000
     61      -4.8074      2.00000
     62      -4.7989      2.00000
     63      -4.7579      2.00000
     64      -4.7498      2.00000
     65      -4.7455      2.00000
     66      -4.7409      2.00000
     67      -4.7272      2.00000
     68      -4.7129      2.00000
     69      -4.6939      2.00000
     70      -4.6737      2.00000
     71      -4.6568      2.00000
     72      -4.6368      2.00000
     73      -4.6312      2.00000
     74      -4.6266      2.00000
     75      -4.5978      2.00000
     76      -4.5845      2.00000
     77      -4.5422      2.00000
     78      -4.5253      2.00000
     79      -4.5216      2.00000
     80      -4.4992      2.00000
     81      -4.4889      2.00000
     82      -4.4719      2.00000
     83      -4.4537      2.00000
     84      -4.4268      2.00000
     85      -4.4179      2.00000
     86      -4.4018      2.00000
     87      -4.3929      2.00000
     88      -4.3628      2.00000
     89      -4.3313      2.00000
     90      -4.3052      2.00000
     91      -4.2912      2.00000
     92      -4.2876      2.00000
     93      -4.2861      2.00000
     94      -4.2787      2.00000
     95      -4.2635      2.00000
     96      -4.2602      2.00000
     97      -4.2498      2.00000
     98      -4.2435      2.00000
     99      -4.2303      2.00000
    100      -4.2274      2.00000
    101      -4.2197      2.00000
    102      -4.2129      2.00000
    103      -4.2014      2.00000
    104      -4.1910      2.00000
    105      -4.1854      2.00000
    106      -4.1765      2.00000
    107      -4.1660      2.00000
    108      -4.1238      2.00000
    109      -4.1163      2.00000
    110      -4.0905      2.00000
    111      -4.0507      2.00000
    112      -4.0393      2.00000
    113      -4.0354      2.00000
    114      -4.0323      2.00000
    115      -4.0239      2.00000
    116      -4.0125      2.00000
    117      -4.0031      2.00000
    118      -3.9854      2.00000
    119      -3.9592      2.00000
    120      -3.9475      2.00000
    121      -3.9222      2.00000
    122      -3.9132      2.00000
    123      -3.9046      2.00000
    124      -3.8989      2.00000
    125      -3.8902      2.00000
    126      -3.8808      2.00000
    127      -3.8767      2.00000
    128      -3.8650      2.00000
    129      -3.8620      2.00000
    130      -3.8561      2.00000
    131      -3.8511      2.00000
    132      -3.8429      2.00000
    133      -3.8377      2.00000
    134      -3.8315      2.00000
    135      -3.8097      2.00000
    136      -3.7613      2.00000
    137      -3.7467      2.00000
    138      -3.7352      2.00000
    139      -3.7237      2.00000
    140      -3.7142      2.00000
    141      -3.7044      2.00000
    142      -3.6865      2.00000
    143      -3.6794      2.00000
    144      -3.6754      2.00000
    145      -3.6571      2.00000
    146      -3.6291      2.00000
    147      -3.6170      2.00000
    148      -3.6123      2.00000
    149      -3.5985      2.00000
    150      -3.5933      2.00000
    151      -3.5820      2.00000
    152      -3.5693      2.00000
    153      -3.5441      2.00000
    154      -3.5357      2.00000
    155      -3.4901      2.00000
    156      -3.4859      2.00000
    157      -3.4797      2.00000
    158      -3.4707      2.00000
    159      -3.4589      2.00000
    160      -3.4443      2.00000
    161      -3.4381      2.00000
    162      -3.4330      2.00000
    163      -3.4275      2.00000
    164      -3.4069      2.00000
    165      -3.4028      2.00000
    166      -3.3987      2.00000
    167      -3.3733      2.00000
    168      -3.3697      2.00000
    169      -3.3558      2.00000
    170      -3.3434      2.00000
    171      -3.3334      2.00000
    172      -3.3233      2.00000
    173      -3.3151      2.00000
    174      -3.3090      2.00000
    175      -3.2892      2.00000
    176      -3.2670      2.00000
    177      -3.2545      2.00000
    178      -3.2515      2.00000
    179      -3.2434      2.00000
    180      -3.2355      2.00000
    181      -3.2310      2.00000
    182      -3.2206      2.00000
    183      -3.2077      2.00000
    184      -3.1958      2.00000
    185      -3.1918      2.00000
    186      -3.1860      2.00000
    187      -3.1761      2.00000
    188      -3.1718      2.00000
    189      -3.1483      2.00000
    190      -3.1154      2.00000
    191      -3.0917      2.00000
    192      -3.0758      2.00000
    193      -3.0596      2.00000
    194      -3.0392      2.00000
    195      -3.0265      2.00000
    196      -3.0133      2.00000
    197      -3.0047      2.00000
    198      -3.0006      2.00000
    199      -2.9974      2.00000
    200      -2.9806      2.00000
    201      -2.9767      2.00000
    202      -2.9624      2.00000
    203      -2.9586      2.00000
    204      -2.9495      2.00000
    205      -2.9363      2.00000
    206      -2.9285      2.00000
    207      -2.9219      2.00000
    208      -2.9168      2.00000
    209      -2.9055      2.00000
    210      -2.8920      2.00000
    211      -2.8892      2.00000
    212      -2.8845      2.00000
    213      -2.8819      2.00000
    214      -2.8763      2.00000
    215      -2.8717      2.00000
    216      -2.8636      2.00000
    217      -2.8498      2.00000
    218      -2.8443      2.00000
    219      -2.8366      2.00000
    220      -2.8339      2.00000
    221      -2.8292      2.00000
    222      -2.8269      2.00000
    223      -2.8119      2.00000
    224      -2.8092      2.00000
    225      -2.8052      2.00000
    226      -2.8002      2.00000
    227      -2.7908      2.00000
    228      -2.7785      2.00000
    229      -2.7747      2.00000
    230      -2.7601      2.00000
    231      -2.7502      2.00000
    232      -2.7489      2.00000
    233      -2.7469      2.00000
    234      -2.7360      2.00000
    235      -2.7334      2.00000
    236      -2.7300      2.00000
    237      -2.7225      2.00000
    238      -2.7204      2.00000
    239      -2.7061      2.00000
    240      -2.6962      2.00000
    241      -2.6871      2.00000
    242      -2.6811      2.00000
    243      -2.6668      2.00000
    244      -2.6520      2.00000
    245      -2.6351      2.00000
    246      -2.6332      2.00000
    247      -2.6182      2.00000
    248      -2.6086      2.00000
    249      -2.5920      2.00000
    250      -2.5883      2.00000
    251      -2.5770      2.00000
    252      -2.5727      2.00000
    253      -2.5668      2.00000
    254      -2.5578      2.00000
    255      -2.5509      2.00000
    256      -2.5476      2.00000
    257      -2.5424      2.00000
    258      -2.5383      2.00000
    259      -2.5230      2.00000
    260      -2.5157      2.00000
    261      -2.4697      2.00000
    262      -2.4177      2.00000
    263      -2.3297      2.00000
    264      -2.2680      2.00000
    265      -2.1412      2.00000
    266      -1.7225      2.00000
    267      -1.6656      2.00000
    268      -1.6521      2.00000
    269      -1.5488      2.00000
    270      -1.4748      2.00000
    271      -1.2551      2.04506
    272      -1.1528      1.82925
    273      -0.9950     -0.04799
    274      -0.9533     -0.06303
    275      -0.9317     -0.04401
    276      -0.8540     -0.00358
    277      -0.6551     -0.00000
    278      -0.5508     -0.00000
    279      -0.3737     -0.00000
    280       0.0388     -0.00000
    281       0.0642     -0.00000
    282       0.1402     -0.00000
    283       0.1539     -0.00000
    284       0.1855     -0.00000
    285       0.3184     -0.00000
    286       0.3715     -0.00000
    287       0.4589     -0.00000
    288       0.5322     -0.00000
    289       1.0414     -0.00000
    290       1.1399     -0.00000
    291       1.1689     -0.00000
    292       1.1990     -0.00000
    293       1.3578     -0.00000
    294       1.3860     -0.00000
    295       1.4453     -0.00000
    296       1.5313     -0.00000
    297       1.6561      0.00000
    298       1.8650      0.00000
    299       1.9445      0.00000
    300       2.0431      0.00000
    301       2.2633      0.00000
    302       2.3756      0.00000
    303       2.4672      0.00000
    304       2.5037      0.00000
    305       2.7604      0.00000
    306       2.8872      0.00000
    307       2.9442      0.00000
    308       3.0453      0.00000
    309       3.2204      0.00000
    310       3.3582      0.00000
    311       3.5598      0.00000
    312       3.6323      0.00000
    313       3.7025      0.00000
    314       3.7868      0.00000
    315       3.8255      0.00000
    316       3.8672      0.00000
    317       3.9711      0.00000
    318       4.0607      0.00000
    319       4.1861      0.00000
    320       4.2885      0.00000
    321       4.3351      0.00000
    322       4.4031      0.00000
    323       4.5206      0.00000
    324       4.5404      0.00000
    325       4.6217      0.00000
    326       4.6834      0.00000
    327       4.7692      0.00000
    328       4.8226      0.00000

 k-point     9 :       0.0000    0.4000    0.0000
  band No.  band energies     occupation 
      1     -23.8718      2.00000
      2     -21.8577      2.00000
      3     -11.8358      2.00000
      4      -9.3159      2.00000
      5      -9.2319      2.00000
      6      -9.0198      2.00000
      7      -8.8906      2.00000
      8      -8.0520      2.00000
      9      -8.0205      2.00000
     10      -7.7845      2.00000
     11      -7.7452      2.00000
     12      -7.6619      2.00000
     13      -6.9354      2.00000
     14      -6.7636      2.00000
     15      -6.5214      2.00000
     16      -6.4027      2.00000
     17      -6.2013      2.00000
     18      -6.1896      2.00000
     19      -6.0913      2.00000
     20      -6.0823      2.00000
     21      -5.9315      2.00000
     22      -5.9215      2.00000
     23      -5.8583      2.00000
     24      -5.8494      2.00000
     25      -5.7181      2.00000
     26      -5.6986      2.00000
     27      -5.6982      2.00000
     28      -5.6795      2.00000
     29      -5.5496      2.00000
     30      -5.5296      2.00000
     31      -5.5144      2.00000
     32      -5.4432      2.00000
     33      -5.4330      2.00000
     34      -5.3960      2.00000
     35      -5.3761      2.00000
     36      -5.3738      2.00000
     37      -5.3591      2.00000
     38      -5.3475      2.00000
     39      -5.2341      2.00000
     40      -5.2280      2.00000
     41      -5.2161      2.00000
     42      -5.2037      2.00000
     43      -5.1502      2.00000
     44      -5.1329      2.00000
     45      -5.1134      2.00000
     46      -5.1118      2.00000
     47      -5.0900      2.00000
     48      -5.0730      2.00000
     49      -5.0708      2.00000
     50      -5.0670      2.00000
     51      -5.0480      2.00000
     52      -5.0446      2.00000
     53      -5.0259      2.00000
     54      -5.0160      2.00000
     55      -5.0143      2.00000
     56      -4.9482      2.00000
     57      -4.8967      2.00000
     58      -4.8637      2.00000
     59      -4.8275      2.00000
     60      -4.8209      2.00000
     61      -4.8143      2.00000
     62      -4.7861      2.00000
     63      -4.7805      2.00000
     64      -4.7325      2.00000
     65      -4.7108      2.00000
     66      -4.6833      2.00000
     67      -4.6782      2.00000
     68      -4.6626      2.00000
     69      -4.6618      2.00000
     70      -4.6472      2.00000
     71      -4.6395      2.00000
     72      -4.6369      2.00000
     73      -4.6274      2.00000
     74      -4.6217      2.00000
     75      -4.6086      2.00000
     76      -4.5968      2.00000
     77      -4.5732      2.00000
     78      -4.5693      2.00000
     79      -4.5074      2.00000
     80      -4.4817      2.00000
     81      -4.4706      2.00000
     82      -4.4305      2.00000
     83      -4.4162      2.00000
     84      -4.3750      2.00000
     85      -4.3720      2.00000
     86      -4.3540      2.00000
     87      -4.3491      2.00000
     88      -4.3489      2.00000
     89      -4.3331      2.00000
     90      -4.3312      2.00000
     91      -4.3191      2.00000
     92      -4.3130      2.00000
     93      -4.3036      2.00000
     94      -4.2909      2.00000
     95      -4.2877      2.00000
     96      -4.2846      2.00000
     97      -4.2717      2.00000
     98      -4.2485      2.00000
     99      -4.2416      2.00000
    100      -4.2198      2.00000
    101      -4.2174      2.00000
    102      -4.2141      2.00000
    103      -4.2034      2.00000
    104      -4.1943      2.00000
    105      -4.1702      2.00000
    106      -4.1661      2.00000
    107      -4.1621      2.00000
    108      -4.1598      2.00000
    109      -4.1271      2.00000
    110      -4.0979      2.00000
    111      -4.0793      2.00000
    112      -4.0028      2.00000
    113      -4.0024      2.00000
    114      -3.9830      2.00000
    115      -3.9580      2.00000
    116      -3.9487      2.00000
    117      -3.9464      2.00000
    118      -3.9441      2.00000
    119      -3.9378      2.00000
    120      -3.9339      2.00000
    121      -3.9314      2.00000
    122      -3.9251      2.00000
    123      -3.9027      2.00000
    124      -3.8995      2.00000
    125      -3.8878      2.00000
    126      -3.8807      2.00000
    127      -3.8775      2.00000
    128      -3.8702      2.00000
    129      -3.8496      2.00000
    130      -3.8418      2.00000
    131      -3.8377      2.00000
    132      -3.8334      2.00000
    133      -3.8228      2.00000
    134      -3.8223      2.00000
    135      -3.8091      2.00000
    136      -3.8067      2.00000
    137      -3.7960      2.00000
    138      -3.7831      2.00000
    139      -3.7680      2.00000
    140      -3.7543      2.00000
    141      -3.7351      2.00000
    142      -3.7326      2.00000
    143      -3.7232      2.00000
    144      -3.7075      2.00000
    145      -3.7031      2.00000
    146      -3.6132      2.00000
    147      -3.6084      2.00000
    148      -3.6062      2.00000
    149      -3.5968      2.00000
    150      -3.5875      2.00000
    151      -3.5857      2.00000
    152      -3.5440      2.00000
    153      -3.5413      2.00000
    154      -3.5175      2.00000
    155      -3.5169      2.00000
    156      -3.5047      2.00000
    157      -3.4871      2.00000
    158      -3.4870      2.00000
    159      -3.4715      2.00000
    160      -3.4617      2.00000
    161      -3.4580      2.00000
    162      -3.4326      2.00000
    163      -3.4134      2.00000
    164      -3.3857      2.00000
    165      -3.3707      2.00000
    166      -3.3678      2.00000
    167      -3.3537      2.00000
    168      -3.3414      2.00000
    169      -3.3270      2.00000
    170      -3.2958      2.00000
    171      -3.2911      2.00000
    172      -3.2820      2.00000
    173      -3.2795      2.00000
    174      -3.2708      2.00000
    175      -3.2699      2.00000
    176      -3.2426      2.00000
    177      -3.2398      2.00000
    178      -3.2251      2.00000
    179      -3.2237      2.00000
    180      -3.2179      2.00000
    181      -3.2124      2.00000
    182      -3.2120      2.00000
    183      -3.1892      2.00000
    184      -3.1809      2.00000
    185      -3.1688      2.00000
    186      -3.1637      2.00000
    187      -3.1577      2.00000
    188      -3.1215      2.00000
    189      -3.1099      2.00000
    190      -3.1089      2.00000
    191      -3.0974      2.00000
    192      -3.0646      2.00000
    193      -3.0440      2.00000
    194      -3.0064      2.00000
    195      -3.0036      2.00000
    196      -2.9864      2.00000
    197      -2.9729      2.00000
    198      -2.9614      2.00000
    199      -2.9592      2.00000
    200      -2.9552      2.00000
    201      -2.9451      2.00000
    202      -2.9386      2.00000
    203      -2.9326      2.00000
    204      -2.9296      2.00000
    205      -2.9255      2.00000
    206      -2.9190      2.00000
    207      -2.9181      2.00000
    208      -2.9078      2.00000
    209      -2.9000      2.00000
    210      -2.8963      2.00000
    211      -2.8885      2.00000
    212      -2.8802      2.00000
    213      -2.8741      2.00000
    214      -2.8716      2.00000
    215      -2.8605      2.00000
    216      -2.8389      2.00000
    217      -2.8352      2.00000
    218      -2.8344      2.00000
    219      -2.8259      2.00000
    220      -2.8252      2.00000
    221      -2.8125      2.00000
    222      -2.8034      2.00000
    223      -2.7961      2.00000
    224      -2.7868      2.00000
    225      -2.7733      2.00000
    226      -2.7701      2.00000
    227      -2.7691      2.00000
    228      -2.7566      2.00000
    229      -2.7531      2.00000
    230      -2.7496      2.00000
    231      -2.7447      2.00000
    232      -2.7431      2.00000
    233      -2.7359      2.00000
    234      -2.7321      2.00000
    235      -2.7238      2.00000
    236      -2.7162      2.00000
    237      -2.7121      2.00000
    238      -2.7059      2.00000
    239      -2.7036      2.00000
    240      -2.6950      2.00000
    241      -2.6926      2.00000
    242      -2.6811      2.00000
    243      -2.6726      2.00000
    244      -2.6703      2.00000
    245      -2.6607      2.00000
    246      -2.6575      2.00000
    247      -2.6505      2.00000
    248      -2.6273      2.00000
    249      -2.6226      2.00000
    250      -2.6189      2.00000
    251      -2.6009      2.00000
    252      -2.5936      2.00000
    253      -2.5883      2.00000
    254      -2.5772      2.00000
    255      -2.5598      2.00000
    256      -2.5554      2.00000
    257      -2.5344      2.00000
    258      -2.5277      2.00000
    259      -2.5199      2.00000
    260      -2.4988      2.00000
    261      -2.4464      2.00000
    262      -2.4228      2.00000
    263      -2.3182      2.00000
    264      -2.2387      2.00000
    265      -2.2272      2.00000
    266      -2.1946      2.00000
    267      -2.0990      2.00000
    268      -2.0642      2.00000
    269      -1.6415      2.00000
    270      -1.4617      2.00000
    271      -1.4503      2.00001
    272      -1.4051      2.00010
    273      -1.1079      1.23262
    274      -1.0957      1.02950
    275      -0.9917     -0.05471
    276      -0.6842     -0.00000
    277      -0.6695     -0.00000
    278      -0.3688     -0.00000
    279      -0.3347     -0.00000
    280      -0.0175     -0.00000
    281       0.0080     -0.00000
    282       0.1597     -0.00000
    283       0.1635     -0.00000
    284       0.6082     -0.00000
    285       0.6587     -0.00000
    286       0.6604     -0.00000
    287       0.6927     -0.00000
    288       0.7812     -0.00000
    289       0.8290     -0.00000
    290       0.8465     -0.00000
    291       0.9333     -0.00000
    292       1.0077     -0.00000
    293       1.2024     -0.00000
    294       1.3069     -0.00000
    295       1.4681     -0.00000
    296       1.7782      0.00000
    297       1.9485      0.00000
    298       1.9839      0.00000
    299       2.0602      0.00000
    300       2.2228      0.00000
    301       2.2258      0.00000
    302       2.4536      0.00000
    303       2.5717      0.00000
    304       2.6727      0.00000
    305       2.6734      0.00000
    306       2.7778      0.00000
    307       3.0669      0.00000
    308       3.0752      0.00000
    309       3.2261      0.00000
    310       3.3585      0.00000
    311       3.5260      0.00000
    312       3.5503      0.00000
    313       3.7559      0.00000
    314       3.8298      0.00000
    315       3.8331      0.00000
    316       4.0599      0.00000
    317       4.0854      0.00000
    318       4.1430      0.00000
    319       4.2517      0.00000
    320       4.3436      0.00000
    321       4.3699      0.00000
    322       4.3989      0.00000
    323       4.4250      0.00000
    324       4.4411      0.00000
    325       4.4675      0.00000
    326       4.4916      0.00000
    327       4.5158      0.00000
    328       4.5565      0.00000

 k-point    10 :       0.2000    0.4000    0.0000
  band No.  band energies     occupation 
      1     -23.8717      2.00000
      2     -21.8577      2.00000
      3     -11.8357      2.00000
      4      -9.2806      2.00000
      5      -9.2181      2.00000
      6      -8.9698      2.00000
      7      -8.8859      2.00000
      8      -8.4729      2.00000
      9      -8.1904      2.00000
     10      -7.6722      2.00000
     11      -7.5304      2.00000
     12      -7.2717      2.00000
     13      -6.8990      2.00000
     14      -6.7274      2.00000
     15      -6.4855      2.00000
     16      -6.4203      2.00000
     17      -6.3754      2.00000
     18      -6.2718      2.00000
     19      -6.0913      2.00000
     20      -6.0530      2.00000
     21      -6.0366      2.00000
     22      -5.9759      2.00000
     23      -5.8796      2.00000
     24      -5.8200      2.00000
     25      -5.8022      2.00000
     26      -5.6690      2.00000
     27      -5.6522      2.00000
     28      -5.6165      2.00000
     29      -5.5755      2.00000
     30      -5.5278      2.00000
     31      -5.5133      2.00000
     32      -5.4799      2.00000
     33      -5.4714      2.00000
     34      -5.4153      2.00000
     35      -5.3780      2.00000
     36      -5.3580      2.00000
     37      -5.3226      2.00000
     38      -5.2947      2.00000
     39      -5.2821      2.00000
     40      -5.2746      2.00000
     41      -5.2293      2.00000
     42      -5.2215      2.00000
     43      -5.2192      2.00000
     44      -5.1838      2.00000
     45      -5.1395      2.00000
     46      -5.1360      2.00000
     47      -5.1276      2.00000
     48      -5.1024      2.00000
     49      -5.0347      2.00000
     50      -5.0133      2.00000
     51      -5.0091      2.00000
     52      -4.9813      2.00000
     53      -4.9417      2.00000
     54      -4.9388      2.00000
     55      -4.9347      2.00000
     56      -4.9198      2.00000
     57      -4.8950      2.00000
     58      -4.8793      2.00000
     59      -4.8452      2.00000
     60      -4.8269      2.00000
     61      -4.8172      2.00000
     62      -4.7631      2.00000
     63      -4.7343      2.00000
     64      -4.7312      2.00000
     65      -4.7167      2.00000
     66      -4.7088      2.00000
     67      -4.6987      2.00000
     68      -4.6878      2.00000
     69      -4.6843      2.00000
     70      -4.6751      2.00000
     71      -4.6441      2.00000
     72      -4.6155      2.00000
     73      -4.6001      2.00000
     74      -4.5865      2.00000
     75      -4.5849      2.00000
     76      -4.5817      2.00000
     77      -4.5639      2.00000
     78      -4.5275      2.00000
     79      -4.5120      2.00000
     80      -4.5016      2.00000
     81      -4.4748      2.00000
     82      -4.4554      2.00000
     83      -4.4319      2.00000
     84      -4.4272      2.00000
     85      -4.4094      2.00000
     86      -4.4074      2.00000
     87      -4.3907      2.00000
     88      -4.3834      2.00000
     89      -4.3498      2.00000
     90      -4.3453      2.00000
     91      -4.3290      2.00000
     92      -4.3199      2.00000
     93      -4.3165      2.00000
     94      -4.3117      2.00000
     95      -4.2944      2.00000
     96      -4.2866      2.00000
     97      -4.2692      2.00000
     98      -4.2611      2.00000
     99      -4.2426      2.00000
    100      -4.2336      2.00000
    101      -4.2274      2.00000
    102      -4.2221      2.00000
    103      -4.1939      2.00000
    104      -4.1746      2.00000
    105      -4.1578      2.00000
    106      -4.1510      2.00000
    107      -4.1402      2.00000
    108      -4.1247      2.00000
    109      -4.1055      2.00000
    110      -4.0958      2.00000
    111      -4.0846      2.00000
    112      -4.0728      2.00000
    113      -4.0418      2.00000
    114      -3.9911      2.00000
    115      -3.9734      2.00000
    116      -3.9589      2.00000
    117      -3.9519      2.00000
    118      -3.9480      2.00000
    119      -3.9357      2.00000
    120      -3.9304      2.00000
    121      -3.9267      2.00000
    122      -3.9214      2.00000
    123      -3.9114      2.00000
    124      -3.9027      2.00000
    125      -3.8929      2.00000
    126      -3.8828      2.00000
    127      -3.8721      2.00000
    128      -3.8542      2.00000
    129      -3.8380      2.00000
    130      -3.8296      2.00000
    131      -3.8205      2.00000
    132      -3.8152      2.00000
    133      -3.8130      2.00000
    134      -3.8020      2.00000
    135      -3.8002      2.00000
    136      -3.7951      2.00000
    137      -3.7880      2.00000
    138      -3.7663      2.00000
    139      -3.7550      2.00000
    140      -3.7250      2.00000
    141      -3.7018      2.00000
    142      -3.7013      2.00000
    143      -3.6899      2.00000
    144      -3.6707      2.00000
    145      -3.6624      2.00000
    146      -3.6588      2.00000
    147      -3.6496      2.00000
    148      -3.6460      2.00000
    149      -3.5817      2.00000
    150      -3.5606      2.00000
    151      -3.5544      2.00000
    152      -3.5367      2.00000
    153      -3.5266      2.00000
    154      -3.5188      2.00000
    155      -3.4993      2.00000
    156      -3.4769      2.00000
    157      -3.4732      2.00000
    158      -3.4604      2.00000
    159      -3.4548      2.00000
    160      -3.4310      2.00000
    161      -3.4219      2.00000
    162      -3.4183      2.00000
    163      -3.4040      2.00000
    164      -3.3878      2.00000
    165      -3.3783      2.00000
    166      -3.3729      2.00000
    167      -3.3549      2.00000
    168      -3.3461      2.00000
    169      -3.3413      2.00000
    170      -3.3339      2.00000
    171      -3.3313      2.00000
    172      -3.2979      2.00000
    173      -3.2938      2.00000
    174      -3.2732      2.00000
    175      -3.2611      2.00000
    176      -3.2411      2.00000
    177      -3.2299      2.00000
    178      -3.2223      2.00000
    179      -3.2201      2.00000
    180      -3.2125      2.00000
    181      -3.2087      2.00000
    182      -3.2043      2.00000
    183      -3.1955      2.00000
    184      -3.1897      2.00000
    185      -3.1828      2.00000
    186      -3.1718      2.00000
    187      -3.1568      2.00000
    188      -3.1381      2.00000
    189      -3.1277      2.00000
    190      -3.1197      2.00000
    191      -3.1016      2.00000
    192      -3.0891      2.00000
    193      -3.0709      2.00000
    194      -3.0463      2.00000
    195      -3.0270      2.00000
    196      -3.0140      2.00000
    197      -3.0007      2.00000
    198      -2.9874      2.00000
    199      -2.9714      2.00000
    200      -2.9557      2.00000
    201      -2.9425      2.00000
    202      -2.9408      2.00000
    203      -2.9361      2.00000
    204      -2.9293      2.00000
    205      -2.9221      2.00000
    206      -2.9169      2.00000
    207      -2.9166      2.00000
    208      -2.9054      2.00000
    209      -2.8860      2.00000
    210      -2.8845      2.00000
    211      -2.8631      2.00000
    212      -2.8599      2.00000
    213      -2.8524      2.00000
    214      -2.8445      2.00000
    215      -2.8423      2.00000
    216      -2.8336      2.00000
    217      -2.8327      2.00000
    218      -2.8266      2.00000
    219      -2.8196      2.00000
    220      -2.8178      2.00000
    221      -2.8055      2.00000
    222      -2.8048      2.00000
    223      -2.8002      2.00000
    224      -2.7876      2.00000
    225      -2.7794      2.00000
    226      -2.7753      2.00000
    227      -2.7702      2.00000
    228      -2.7656      2.00000
    229      -2.7631      2.00000
    230      -2.7620      2.00000
    231      -2.7580      2.00000
    232      -2.7541      2.00000
    233      -2.7461      2.00000
    234      -2.7442      2.00000
    235      -2.7392      2.00000
    236      -2.7310      2.00000
    237      -2.7259      2.00000
    238      -2.7111      2.00000
    239      -2.7086      2.00000
    240      -2.7006      2.00000
    241      -2.6930      2.00000
    242      -2.6725      2.00000
    243      -2.6689      2.00000
    244      -2.6621      2.00000
    245      -2.6509      2.00000
    246      -2.6454      2.00000
    247      -2.6410      2.00000
    248      -2.6384      2.00000
    249      -2.6342      2.00000
    250      -2.6277      2.00000
    251      -2.6253      2.00000
    252      -2.6153      2.00000
    253      -2.6066      2.00000
    254      -2.6001      2.00000
    255      -2.5898      2.00000
    256      -2.5703      2.00000
    257      -2.5618      2.00000
    258      -2.5540      2.00000
    259      -2.5425      2.00000
    260      -2.4847      2.00000
    261      -2.3712      2.00000
    262      -2.2919      2.00000
    263      -2.2348      2.00000
    264      -2.2260      2.00000
    265      -2.2114      2.00000
    266      -2.1145      2.00000
    267      -2.0185      2.00000
    268      -1.9453      2.00000
    269      -1.7910      2.00000
    270      -1.6259      2.00000
    271      -1.5332      2.00000
    272      -1.3736      2.00056
    273      -1.1480      1.78279
    274      -0.9839     -0.06535
    275      -0.6993     -0.00000
    276      -0.6669     -0.00000
    277      -0.4766     -0.00000
    278      -0.4761     -0.00000
    279      -0.4460     -0.00000
    280      -0.2848     -0.00000
    281      -0.1847     -0.00000
    282      -0.0224     -0.00000
    283       0.0246     -0.00000
    284       0.1487     -0.00000
    285       0.2699     -0.00000
    286       0.6027     -0.00000
    287       0.7653     -0.00000
    288       0.8843     -0.00000
    289       1.2474     -0.00000
    290       1.2918     -0.00000
    291       1.3366     -0.00000
    292       1.4959     -0.00000
    293       1.5492     -0.00000
    294       1.6532      0.00000
    295       1.6997      0.00000
    296       1.7484      0.00000
    297       1.8567      0.00000
    298       1.9824      0.00000
    299       1.9982      0.00000
    300       2.0576      0.00000
    301       2.1087      0.00000
    302       2.2329      0.00000
    303       2.3008      0.00000
    304       2.3915      0.00000
    305       2.6032      0.00000
    306       2.6717      0.00000
    307       2.7187      0.00000
    308       2.9013      0.00000
    309       3.1192      0.00000
    310       3.3794      0.00000
    311       3.4064      0.00000
    312       3.7669      0.00000
    313       3.9828      0.00000
    314       3.9881      0.00000
    315       4.0648      0.00000
    316       4.0996      0.00000
    317       4.1264      0.00000
    318       4.1577      0.00000
    319       4.1791      0.00000
    320       4.2567      0.00000
    321       4.2746      0.00000
    322       4.3332      0.00000
    323       4.4141      0.00000
    324       4.4626      0.00000
    325       4.4886      0.00000
    326       4.5059      0.00000
    327       4.6509      0.00000
    328       4.7359      0.00000

 k-point    11 :       0.4000    0.4000    0.0000
  band No.  band energies     occupation 
      1     -23.8718      2.00000
      2     -21.8577      2.00000
      3     -11.8356      2.00000
      4      -9.2600      2.00000
      5      -9.0894      2.00000
      6      -8.9092      2.00000
      7      -8.8209      2.00000
      8      -8.7901      2.00000
      9      -8.5361      2.00000
     10      -7.6707      2.00000
     11      -6.9969      2.00000
     12      -6.7947      2.00000
     13      -6.7563      2.00000
     14      -6.6265      2.00000
     15      -6.6229      2.00000
     16      -6.4853      2.00000
     17      -6.4618      2.00000
     18      -6.3815      2.00000
     19      -6.2995      2.00000
     20      -6.2645      2.00000
     21      -6.2226      2.00000
     22      -6.1820      2.00000
     23      -5.7824      2.00000
     24      -5.7167      2.00000
     25      -5.6956      2.00000
     26      -5.6243      2.00000
     27      -5.6107      2.00000
     28      -5.5850      2.00000
     29      -5.5829      2.00000
     30      -5.5724      2.00000
     31      -5.5269      2.00000
     32      -5.5087      2.00000
     33      -5.4969      2.00000
     34      -5.4465      2.00000
     35      -5.4426      2.00000
     36      -5.4009      2.00000
     37      -5.3782      2.00000
     38      -5.3593      2.00000
     39      -5.2929      2.00000
     40      -5.2589      2.00000
     41      -5.2402      2.00000
     42      -5.2267      2.00000
     43      -5.1856      2.00000
     44      -5.1649      2.00000
     45      -5.1545      2.00000
     46      -5.1477      2.00000
     47      -5.1345      2.00000
     48      -5.0431      2.00000
     49      -5.0275      2.00000
     50      -5.0049      2.00000
     51      -4.9863      2.00000
     52      -4.9525      2.00000
     53      -4.9274      2.00000
     54      -4.9185      2.00000
     55      -4.9005      2.00000
     56      -4.8846      2.00000
     57      -4.8815      2.00000
     58      -4.8247      2.00000
     59      -4.8130      2.00000
     60      -4.8028      2.00000
     61      -4.7939      2.00000
     62      -4.7770      2.00000
     63      -4.7502      2.00000
     64      -4.7150      2.00000
     65      -4.7076      2.00000
     66      -4.6844      2.00000
     67      -4.6685      2.00000
     68      -4.6522      2.00000
     69      -4.6418      2.00000
     70      -4.6337      2.00000
     71      -4.6214      2.00000
     72      -4.6173      2.00000
     73      -4.6036      2.00000
     74      -4.5879      2.00000
     75      -4.5745      2.00000
     76      -4.5704      2.00000
     77      -4.5584      2.00000
     78      -4.5480      2.00000
     79      -4.5335      2.00000
     80      -4.5201      2.00000
     81      -4.5176      2.00000
     82      -4.5100      2.00000
     83      -4.4932      2.00000
     84      -4.4834      2.00000
     85      -4.4769      2.00000
     86      -4.4446      2.00000
     87      -4.4349      2.00000
     88      -4.4241      2.00000
     89      -4.4163      2.00000
     90      -4.4001      2.00000
     91      -4.3669      2.00000
     92      -4.3607      2.00000
     93      -4.3426      2.00000
     94      -4.3291      2.00000
     95      -4.3108      2.00000
     96      -4.2906      2.00000
     97      -4.2847      2.00000
     98      -4.2529      2.00000
     99      -4.2252      2.00000
    100      -4.2085      2.00000
    101      -4.1824      2.00000
    102      -4.1750      2.00000
    103      -4.1608      2.00000
    104      -4.1450      2.00000
    105      -4.1414      2.00000
    106      -4.1221      2.00000
    107      -4.1101      2.00000
    108      -4.1053      2.00000
    109      -4.0967      2.00000
    110      -4.0916      2.00000
    111      -4.0737      2.00000
    112      -4.0588      2.00000
    113      -4.0477      2.00000
    114      -4.0386      2.00000
    115      -4.0159      2.00000
    116      -4.0104      2.00000
    117      -4.0072      2.00000
    118      -4.0005      2.00000
    119      -3.9853      2.00000
    120      -3.9591      2.00000
    121      -3.9538      2.00000
    122      -3.9224      2.00000
    123      -3.9190      2.00000
    124      -3.9072      2.00000
    125      -3.8859      2.00000
    126      -3.8560      2.00000
    127      -3.8465      2.00000
    128      -3.8446      2.00000
    129      -3.8334      2.00000
    130      -3.8278      2.00000
    131      -3.8191      2.00000
    132      -3.8027      2.00000
    133      -3.7966      2.00000
    134      -3.7795      2.00000
    135      -3.7692      2.00000
    136      -3.7617      2.00000
    137      -3.7528      2.00000
    138      -3.7366      2.00000
    139      -3.7197      2.00000
    140      -3.7163      2.00000
    141      -3.6885      2.00000
    142      -3.6792      2.00000
    143      -3.6698      2.00000
    144      -3.6508      2.00000
    145      -3.6317      2.00000
    146      -3.6141      2.00000
    147      -3.5979      2.00000
    148      -3.5913      2.00000
    149      -3.5780      2.00000
    150      -3.5580      2.00000
    151      -3.5167      2.00000
    152      -3.4995      2.00000
    153      -3.4973      2.00000
    154      -3.4916      2.00000
    155      -3.4635      2.00000
    156      -3.4514      2.00000
    157      -3.4479      2.00000
    158      -3.4410      2.00000
    159      -3.4286      2.00000
    160      -3.4197      2.00000
    161      -3.4169      2.00000
    162      -3.4097      2.00000
    163      -3.4022      2.00000
    164      -3.4008      2.00000
    165      -3.3926      2.00000
    166      -3.3849      2.00000
    167      -3.3832      2.00000
    168      -3.3741      2.00000
    169      -3.3694      2.00000
    170      -3.3465      2.00000
    171      -3.3266      2.00000
    172      -3.3124      2.00000
    173      -3.3027      2.00000
    174      -3.2932      2.00000
    175      -3.2817      2.00000
    176      -3.2739      2.00000
    177      -3.2649      2.00000
    178      -3.2450      2.00000
    179      -3.2409      2.00000
    180      -3.2362      2.00000
    181      -3.2161      2.00000
    182      -3.2114      2.00000
    183      -3.2057      2.00000
    184      -3.1895      2.00000
    185      -3.1820      2.00000
    186      -3.1751      2.00000
    187      -3.1653      2.00000
    188      -3.1460      2.00000
    189      -3.1338      2.00000
    190      -3.1197      2.00000
    191      -3.1149      2.00000
    192      -3.0970      2.00000
    193      -3.0889      2.00000
    194      -3.0498      2.00000
    195      -3.0443      2.00000
    196      -3.0208      2.00000
    197      -3.0173      2.00000
    198      -2.9812      2.00000
    199      -2.9678      2.00000
    200      -2.9507      2.00000
    201      -2.9382      2.00000
    202      -2.9280      2.00000
    203      -2.9255      2.00000
    204      -2.9170      2.00000
    205      -2.9116      2.00000
    206      -2.9026      2.00000
    207      -2.8971      2.00000
    208      -2.8953      2.00000
    209      -2.8782      2.00000
    210      -2.8752      2.00000
    211      -2.8728      2.00000
    212      -2.8654      2.00000
    213      -2.8565      2.00000
    214      -2.8478      2.00000
    215      -2.8434      2.00000
    216      -2.8332      2.00000
    217      -2.8315      2.00000
    218      -2.8255      2.00000
    219      -2.8135      2.00000
    220      -2.8116      2.00000
    221      -2.8066      2.00000
    222      -2.8018      2.00000
    223      -2.7982      2.00000
    224      -2.7971      2.00000
    225      -2.7962      2.00000
    226      -2.7921      2.00000
    227      -2.7887      2.00000
    228      -2.7864      2.00000
    229      -2.7848      2.00000
    230      -2.7790      2.00000
    231      -2.7754      2.00000
    232      -2.7725      2.00000
    233      -2.7680      2.00000
    234      -2.7609      2.00000
    235      -2.7583      2.00000
    236      -2.7565      2.00000
    237      -2.7426      2.00000
    238      -2.7268      2.00000
    239      -2.7095      2.00000
    240      -2.6911      2.00000
    241      -2.6766      2.00000
    242      -2.6731      2.00000
    243      -2.6646      2.00000
    244      -2.6540      2.00000
    245      -2.6479      2.00000
    246      -2.6434      2.00000
    247      -2.6337      2.00000
    248      -2.6310      2.00000
    249      -2.6242      2.00000
    250      -2.6179      2.00000
    251      -2.6157      2.00000
    252      -2.6087      2.00000
    253      -2.6067      2.00000
    254      -2.6011      2.00000
    255      -2.5983      2.00000
    256      -2.5909      2.00000
    257      -2.5822      2.00000
    258      -2.5781      2.00000
    259      -2.5469      2.00000
    260      -2.4938      2.00000
    261      -2.4139      2.00000
    262      -2.3239      2.00000
    263      -2.2468      2.00000
    264      -2.2325      2.00000
    265      -2.2242      2.00000
    266      -1.9165      2.00000
    267      -1.7684      2.00000
    268      -1.7064      2.00000
    269      -1.5586      2.00000
    270      -1.3886      2.00025
    271      -1.3097      2.00933
    272      -1.2802      2.02434
    273      -1.2246      2.06909
    274      -1.1944      2.05109
    275      -1.1107      1.27772
    276      -1.0492      0.31924
    277      -0.8955     -0.01680
    278      -0.8444     -0.00236
    279      -0.7804     -0.00009
    280      -0.6791     -0.00000
    281      -0.3269     -0.00000
    282       0.2728     -0.00000
    283       0.6100     -0.00000
    284       0.6849     -0.00000
    285       0.7430     -0.00000
    286       1.0320     -0.00000
    287       1.0922     -0.00000
    288       1.2560     -0.00000
    289       1.2984     -0.00000
    290       1.3024     -0.00000
    291       1.3570     -0.00000
    292       1.3788     -0.00000
    293       1.4261     -0.00000
    294       1.4328     -0.00000
    295       1.4995     -0.00000
    296       1.5963     -0.00000
    297       1.7247      0.00000
    298       1.7544      0.00000
    299       1.7961      0.00000
    300       1.8927      0.00000
    301       1.9846      0.00000
    302       2.1363      0.00000
    303       2.2531      0.00000
    304       2.3959      0.00000
    305       2.5184      0.00000
    306       2.6637      0.00000
    307       2.8384      0.00000
    308       3.1795      0.00000
    309       3.2492      0.00000
    310       3.4983      0.00000
    311       3.6233      0.00000
    312       3.8125      0.00000
    313       3.8468      0.00000
    314       4.0001      0.00000
    315       4.0352      0.00000
    316       4.1277      0.00000
    317       4.2237      0.00000
    318       4.2447      0.00000
    319       4.3430      0.00000
    320       4.3513      0.00000
    321       4.3634      0.00000
    322       4.4343      0.00000
    323       4.4671      0.00000
    324       4.4846      0.00000
    325       4.5001      0.00000
    326       4.5970      0.00000
    327       4.6162      0.00000
    328       4.6452      0.00000

 k-point    12 :      -0.4000    0.4000    0.0000
  band No.  band energies     occupation 
      1     -23.8718      2.00000
      2     -21.8577      2.00000
      3     -11.8356      2.00000
      4      -9.2600      2.00000
      5      -9.0894      2.00000
      6      -8.9092      2.00000
      7      -8.8209      2.00000
      8      -8.7901      2.00000
      9      -8.5361      2.00000
     10      -7.6707      2.00000
     11      -6.9969      2.00000
     12      -6.7947      2.00000
     13      -6.7563      2.00000
     14      -6.6265      2.00000
     15      -6.6229      2.00000
     16      -6.4853      2.00000
     17      -6.4618      2.00000
     18      -6.3815      2.00000
     19      -6.2995      2.00000
     20      -6.2645      2.00000
     21      -6.2226      2.00000
     22      -6.1820      2.00000
     23      -5.7824      2.00000
     24      -5.7167      2.00000
     25      -5.6956      2.00000
     26      -5.6243      2.00000
     27      -5.6107      2.00000
     28      -5.5850      2.00000
     29      -5.5829      2.00000
     30      -5.5724      2.00000
     31      -5.5269      2.00000
     32      -5.5087      2.00000
     33      -5.4969      2.00000
     34      -5.4465      2.00000
     35      -5.4426      2.00000
     36      -5.4009      2.00000
     37      -5.3782      2.00000
     38      -5.3593      2.00000
     39      -5.2929      2.00000
     40      -5.2589      2.00000
     41      -5.2402      2.00000
     42      -5.2267      2.00000
     43      -5.1856      2.00000
     44      -5.1649      2.00000
     45      -5.1545      2.00000
     46      -5.1477      2.00000
     47      -5.1345      2.00000
     48      -5.0432      2.00000
     49      -5.0275      2.00000
     50      -5.0049      2.00000
     51      -4.9862      2.00000
     52      -4.9526      2.00000
     53      -4.9274      2.00000
     54      -4.9185      2.00000
     55      -4.9005      2.00000
     56      -4.8846      2.00000
     57      -4.8815      2.00000
     58      -4.8247      2.00000
     59      -4.8130      2.00000
     60      -4.8027      2.00000
     61      -4.7939      2.00000
     62      -4.7771      2.00000
     63      -4.7502      2.00000
     64      -4.7150      2.00000
     65      -4.7076      2.00000
     66      -4.6844      2.00000
     67      -4.6685      2.00000
     68      -4.6522      2.00000
     69      -4.6418      2.00000
     70      -4.6337      2.00000
     71      -4.6214      2.00000
     72      -4.6173      2.00000
     73      -4.6036      2.00000
     74      -4.5879      2.00000
     75      -4.5746      2.00000
     76      -4.5704      2.00000
     77      -4.5584      2.00000
     78      -4.5480      2.00000
     79      -4.5335      2.00000
     80      -4.5201      2.00000
     81      -4.5176      2.00000
     82      -4.5100      2.00000
     83      -4.4932      2.00000
     84      -4.4834      2.00000
     85      -4.4769      2.00000
     86      -4.4447      2.00000
     87      -4.4349      2.00000
     88      -4.4241      2.00000
     89      -4.4163      2.00000
     90      -4.4001      2.00000
     91      -4.3669      2.00000
     92      -4.3607      2.00000
     93      -4.3426      2.00000
     94      -4.3291      2.00000
     95      -4.3108      2.00000
     96      -4.2906      2.00000
     97      -4.2848      2.00000
     98      -4.2529      2.00000
     99      -4.2252      2.00000
    100      -4.2085      2.00000
    101      -4.1824      2.00000
    102      -4.1750      2.00000
    103      -4.1608      2.00000
    104      -4.1450      2.00000
    105      -4.1414      2.00000
    106      -4.1221      2.00000
    107      -4.1101      2.00000
    108      -4.1053      2.00000
    109      -4.0967      2.00000
    110      -4.0916      2.00000
    111      -4.0737      2.00000
    112      -4.0588      2.00000
    113      -4.0478      2.00000
    114      -4.0386      2.00000
    115      -4.0159      2.00000
    116      -4.0104      2.00000
    117      -4.0072      2.00000
    118      -4.0005      2.00000
    119      -3.9853      2.00000
    120      -3.9591      2.00000
    121      -3.9538      2.00000
    122      -3.9224      2.00000
    123      -3.9190      2.00000
    124      -3.9072      2.00000
    125      -3.8859      2.00000
    126      -3.8560      2.00000
    127      -3.8465      2.00000
    128      -3.8446      2.00000
    129      -3.8333      2.00000
    130      -3.8278      2.00000
    131      -3.8192      2.00000
    132      -3.8027      2.00000
    133      -3.7966      2.00000
    134      -3.7795      2.00000
    135      -3.7691      2.00000
    136      -3.7617      2.00000
    137      -3.7528      2.00000
    138      -3.7366      2.00000
    139      -3.7197      2.00000
    140      -3.7163      2.00000
    141      -3.6885      2.00000
    142      -3.6792      2.00000
    143      -3.6698      2.00000
    144      -3.6508      2.00000
    145      -3.6317      2.00000
    146      -3.6140      2.00000
    147      -3.5979      2.00000
    148      -3.5914      2.00000
    149      -3.5780      2.00000
    150      -3.5580      2.00000
    151      -3.5167      2.00000
    152      -3.4996      2.00000
    153      -3.4973      2.00000
    154      -3.4916      2.00000
    155      -3.4635      2.00000
    156      -3.4514      2.00000
    157      -3.4479      2.00000
    158      -3.4410      2.00000
    159      -3.4286      2.00000
    160      -3.4197      2.00000
    161      -3.4169      2.00000
    162      -3.4097      2.00000
    163      -3.4022      2.00000
    164      -3.4008      2.00000
    165      -3.3926      2.00000
    166      -3.3849      2.00000
    167      -3.3832      2.00000
    168      -3.3741      2.00000
    169      -3.3693      2.00000
    170      -3.3465      2.00000
    171      -3.3266      2.00000
    172      -3.3125      2.00000
    173      -3.3027      2.00000
    174      -3.2932      2.00000
    175      -3.2816      2.00000
    176      -3.2739      2.00000
    177      -3.2649      2.00000
    178      -3.2449      2.00000
    179      -3.2409      2.00000
    180      -3.2362      2.00000
    181      -3.2161      2.00000
    182      -3.2114      2.00000
    183      -3.2057      2.00000
    184      -3.1895      2.00000
    185      -3.1820      2.00000
    186      -3.1751      2.00000
    187      -3.1653      2.00000
    188      -3.1460      2.00000
    189      -3.1338      2.00000
    190      -3.1197      2.00000
    191      -3.1149      2.00000
    192      -3.0969      2.00000
    193      -3.0889      2.00000
    194      -3.0498      2.00000
    195      -3.0443      2.00000
    196      -3.0208      2.00000
    197      -3.0173      2.00000
    198      -2.9812      2.00000
    199      -2.9678      2.00000
    200      -2.9506      2.00000
    201      -2.9382      2.00000
    202      -2.9280      2.00000
    203      -2.9255      2.00000
    204      -2.9170      2.00000
    205      -2.9117      2.00000
    206      -2.9026      2.00000
    207      -2.8971      2.00000
    208      -2.8953      2.00000
    209      -2.8782      2.00000
    210      -2.8752      2.00000
    211      -2.8728      2.00000
    212      -2.8654      2.00000
    213      -2.8565      2.00000
    214      -2.8478      2.00000
    215      -2.8434      2.00000
    216      -2.8332      2.00000
    217      -2.8315      2.00000
    218      -2.8255      2.00000
    219      -2.8135      2.00000
    220      -2.8116      2.00000
    221      -2.8066      2.00000
    222      -2.8018      2.00000
    223      -2.7982      2.00000
    224      -2.7971      2.00000
    225      -2.7962      2.00000
    226      -2.7921      2.00000
    227      -2.7887      2.00000
    228      -2.7864      2.00000
    229      -2.7848      2.00000
    230      -2.7790      2.00000
    231      -2.7754      2.00000
    232      -2.7725      2.00000
    233      -2.7680      2.00000
    234      -2.7609      2.00000
    235      -2.7583      2.00000
    236      -2.7564      2.00000
    237      -2.7426      2.00000
    238      -2.7268      2.00000
    239      -2.7095      2.00000
    240      -2.6911      2.00000
    241      -2.6766      2.00000
    242      -2.6731      2.00000
    243      -2.6646      2.00000
    244      -2.6540      2.00000
    245      -2.6479      2.00000
    246      -2.6434      2.00000
    247      -2.6337      2.00000
    248      -2.6310      2.00000
    249      -2.6242      2.00000
    250      -2.6179      2.00000
    251      -2.6157      2.00000
    252      -2.6087      2.00000
    253      -2.6067      2.00000
    254      -2.6011      2.00000
    255      -2.5983      2.00000
    256      -2.5909      2.00000
    257      -2.5822      2.00000
    258      -2.5781      2.00000
    259      -2.5469      2.00000
    260      -2.4939      2.00000
    261      -2.4139      2.00000
    262      -2.3239      2.00000
    263      -2.2468      2.00000
    264      -2.2325      2.00000
    265      -2.2242      2.00000
    266      -1.9165      2.00000
    267      -1.7684      2.00000
    268      -1.7064      2.00000
    269      -1.5586      2.00000
    270      -1.3886      2.00025
    271      -1.3097      2.00933
    272      -1.2802      2.02434
    273      -1.2246      2.06910
    274      -1.1944      2.05111
    275      -1.1107      1.27771
    276      -1.0492      0.31915
    277      -0.8955     -0.01681
    278      -0.8444     -0.00236
    279      -0.7804     -0.00009
    280      -0.6792     -0.00000
    281      -0.3269     -0.00000
    282       0.2728     -0.00000
    283       0.6100     -0.00000
    284       0.6849     -0.00000
    285       0.7430     -0.00000
    286       1.0320     -0.00000
    287       1.0922     -0.00000
    288       1.2560     -0.00000
    289       1.2984     -0.00000
    290       1.3024     -0.00000
    291       1.3570     -0.00000
    292       1.3788     -0.00000
    293       1.4261     -0.00000
    294       1.4328     -0.00000
    295       1.4995     -0.00000
    296       1.5964     -0.00000
    297       1.7247      0.00000
    298       1.7544      0.00000
    299       1.7961      0.00000
    300       1.8926      0.00000
    301       1.9846      0.00000
    302       2.1363      0.00000
    303       2.2530      0.00000
    304       2.3959      0.00000
    305       2.5185      0.00000
    306       2.6637      0.00000
    307       2.8384      0.00000
    308       3.1795      0.00000
    309       3.2492      0.00000
    310       3.4983      0.00000
    311       3.6233      0.00000
    312       3.8125      0.00000
    313       3.8468      0.00000
    314       4.0001      0.00000
    315       4.0352      0.00000
    316       4.1277      0.00000
    317       4.2237      0.00000
    318       4.2447      0.00000
    319       4.3428      0.00000
    320       4.3514      0.00000
    321       4.3636      0.00000
    322       4.4345      0.00000
    323       4.4650      0.00000
    324       4.4859      0.00000
    325       4.4992      0.00000
    326       4.5795      0.00000
    327       4.6227      0.00000
    328       4.6566      0.00000

 k-point    13 :      -0.2000    0.4000    0.0000
  band No.  band energies     occupation 
      1     -23.8717      2.00000
      2     -21.8577      2.00000
      3     -11.8357      2.00000
      4      -9.2805      2.00000
      5      -9.2182      2.00000
      6      -8.9698      2.00000
      7      -8.8859      2.00000
      8      -8.4729      2.00000
      9      -8.1904      2.00000
     10      -7.6722      2.00000
     11      -7.5304      2.00000
     12      -7.2717      2.00000
     13      -6.8990      2.00000
     14      -6.7274      2.00000
     15      -6.4855      2.00000
     16      -6.4203      2.00000
     17      -6.3754      2.00000
     18      -6.2718      2.00000
     19      -6.0913      2.00000
     20      -6.0530      2.00000
     21      -6.0366      2.00000
     22      -5.9759      2.00000
     23      -5.8796      2.00000
     24      -5.8200      2.00000
     25      -5.8022      2.00000
     26      -5.6690      2.00000
     27      -5.6522      2.00000
     28      -5.6165      2.00000
     29      -5.5755      2.00000
     30      -5.5278      2.00000
     31      -5.5133      2.00000
     32      -5.4799      2.00000
     33      -5.4714      2.00000
     34      -5.4153      2.00000
     35      -5.3780      2.00000
     36      -5.3580      2.00000
     37      -5.3226      2.00000
     38      -5.2947      2.00000
     39      -5.2821      2.00000
     40      -5.2746      2.00000
     41      -5.2293      2.00000
     42      -5.2215      2.00000
     43      -5.2192      2.00000
     44      -5.1838      2.00000
     45      -5.1395      2.00000
     46      -5.1360      2.00000
     47      -5.1276      2.00000
     48      -5.1025      2.00000
     49      -5.0347      2.00000
     50      -5.0133      2.00000
     51      -5.0091      2.00000
     52      -4.9813      2.00000
     53      -4.9417      2.00000
     54      -4.9389      2.00000
     55      -4.9347      2.00000
     56      -4.9198      2.00000
     57      -4.8950      2.00000
     58      -4.8793      2.00000
     59      -4.8452      2.00000
     60      -4.8269      2.00000
     61      -4.8171      2.00000
     62      -4.7631      2.00000
     63      -4.7343      2.00000
     64      -4.7312      2.00000
     65      -4.7167      2.00000
     66      -4.7088      2.00000
     67      -4.6987      2.00000
     68      -4.6878      2.00000
     69      -4.6843      2.00000
     70      -4.6751      2.00000
     71      -4.6442      2.00000
     72      -4.6155      2.00000
     73      -4.6001      2.00000
     74      -4.5865      2.00000
     75      -4.5849      2.00000
     76      -4.5817      2.00000
     77      -4.5639      2.00000
     78      -4.5275      2.00000
     79      -4.5120      2.00000
     80      -4.5016      2.00000
     81      -4.4748      2.00000
     82      -4.4554      2.00000
     83      -4.4319      2.00000
     84      -4.4272      2.00000
     85      -4.4094      2.00000
     86      -4.4074      2.00000
     87      -4.3907      2.00000
     88      -4.3834      2.00000
     89      -4.3498      2.00000
     90      -4.3453      2.00000
     91      -4.3290      2.00000
     92      -4.3199      2.00000
     93      -4.3165      2.00000
     94      -4.3117      2.00000
     95      -4.2944      2.00000
     96      -4.2866      2.00000
     97      -4.2692      2.00000
     98      -4.2611      2.00000
     99      -4.2426      2.00000
    100      -4.2336      2.00000
    101      -4.2274      2.00000
    102      -4.2221      2.00000
    103      -4.1939      2.00000
    104      -4.1747      2.00000
    105      -4.1577      2.00000
    106      -4.1510      2.00000
    107      -4.1402      2.00000
    108      -4.1247      2.00000
    109      -4.1055      2.00000
    110      -4.0958      2.00000
    111      -4.0847      2.00000
    112      -4.0728      2.00000
    113      -4.0418      2.00000
    114      -3.9911      2.00000
    115      -3.9734      2.00000
    116      -3.9590      2.00000
    117      -3.9519      2.00000
    118      -3.9480      2.00000
    119      -3.9357      2.00000
    120      -3.9304      2.00000
    121      -3.9267      2.00000
    122      -3.9214      2.00000
    123      -3.9115      2.00000
    124      -3.9027      2.00000
    125      -3.8929      2.00000
    126      -3.8828      2.00000
    127      -3.8721      2.00000
    128      -3.8542      2.00000
    129      -3.8380      2.00000
    130      -3.8296      2.00000
    131      -3.8205      2.00000
    132      -3.8151      2.00000
    133      -3.8130      2.00000
    134      -3.8020      2.00000
    135      -3.8002      2.00000
    136      -3.7951      2.00000
    137      -3.7880      2.00000
    138      -3.7664      2.00000
    139      -3.7550      2.00000
    140      -3.7250      2.00000
    141      -3.7018      2.00000
    142      -3.7013      2.00000
    143      -3.6899      2.00000
    144      -3.6707      2.00000
    145      -3.6624      2.00000
    146      -3.6588      2.00000
    147      -3.6496      2.00000
    148      -3.6460      2.00000
    149      -3.5817      2.00000
    150      -3.5606      2.00000
    151      -3.5544      2.00000
    152      -3.5367      2.00000
    153      -3.5266      2.00000
    154      -3.5188      2.00000
    155      -3.4993      2.00000
    156      -3.4769      2.00000
    157      -3.4732      2.00000
    158      -3.4604      2.00000
    159      -3.4548      2.00000
    160      -3.4310      2.00000
    161      -3.4219      2.00000
    162      -3.4183      2.00000
    163      -3.4040      2.00000
    164      -3.3878      2.00000
    165      -3.3783      2.00000
    166      -3.3729      2.00000
    167      -3.3549      2.00000
    168      -3.3461      2.00000
    169      -3.3413      2.00000
    170      -3.3339      2.00000
    171      -3.3313      2.00000
    172      -3.2979      2.00000
    173      -3.2938      2.00000
    174      -3.2732      2.00000
    175      -3.2611      2.00000
    176      -3.2411      2.00000
    177      -3.2299      2.00000
    178      -3.2223      2.00000
    179      -3.2201      2.00000
    180      -3.2125      2.00000
    181      -3.2087      2.00000
    182      -3.2043      2.00000
    183      -3.1955      2.00000
    184      -3.1897      2.00000
    185      -3.1828      2.00000
    186      -3.1718      2.00000
    187      -3.1568      2.00000
    188      -3.1381      2.00000
    189      -3.1277      2.00000
    190      -3.1197      2.00000
    191      -3.1016      2.00000
    192      -3.0891      2.00000
    193      -3.0709      2.00000
    194      -3.0463      2.00000
    195      -3.0270      2.00000
    196      -3.0140      2.00000
    197      -3.0007      2.00000
    198      -2.9874      2.00000
    199      -2.9714      2.00000
    200      -2.9557      2.00000
    201      -2.9425      2.00000
    202      -2.9408      2.00000
    203      -2.9361      2.00000
    204      -2.9293      2.00000
    205      -2.9220      2.00000
    206      -2.9169      2.00000
    207      -2.9166      2.00000
    208      -2.9054      2.00000
    209      -2.8860      2.00000
    210      -2.8845      2.00000
    211      -2.8631      2.00000
    212      -2.8599      2.00000
    213      -2.8524      2.00000
    214      -2.8445      2.00000
    215      -2.8423      2.00000
    216      -2.8336      2.00000
    217      -2.8328      2.00000
    218      -2.8266      2.00000
    219      -2.8196      2.00000
    220      -2.8178      2.00000
    221      -2.8055      2.00000
    222      -2.8048      2.00000
    223      -2.8002      2.00000
    224      -2.7876      2.00000
    225      -2.7794      2.00000
    226      -2.7753      2.00000
    227      -2.7702      2.00000
    228      -2.7656      2.00000
    229      -2.7631      2.00000
    230      -2.7620      2.00000
    231      -2.7580      2.00000
    232      -2.7541      2.00000
    233      -2.7461      2.00000
    234      -2.7442      2.00000
    235      -2.7392      2.00000
    236      -2.7310      2.00000
    237      -2.7258      2.00000
    238      -2.7111      2.00000
    239      -2.7086      2.00000
    240      -2.7006      2.00000
    241      -2.6930      2.00000
    242      -2.6725      2.00000
    243      -2.6689      2.00000
    244      -2.6621      2.00000
    245      -2.6509      2.00000
    246      -2.6454      2.00000
    247      -2.6410      2.00000
    248      -2.6384      2.00000
    249      -2.6342      2.00000
    250      -2.6277      2.00000
    251      -2.6253      2.00000
    252      -2.6153      2.00000
    253      -2.6066      2.00000
    254      -2.6001      2.00000
    255      -2.5898      2.00000
    256      -2.5703      2.00000
    257      -2.5618      2.00000
    258      -2.5540      2.00000
    259      -2.5425      2.00000
    260      -2.4847      2.00000
    261      -2.3712      2.00000
    262      -2.2919      2.00000
    263      -2.2348      2.00000
    264      -2.2260      2.00000
    265      -2.2114      2.00000
    266      -2.1145      2.00000
    267      -2.0185      2.00000
    268      -1.9453      2.00000
    269      -1.7910      2.00000
    270      -1.6259      2.00000
    271      -1.5332      2.00000
    272      -1.3736      2.00056
    273      -1.1480      1.78256
    274      -0.9839     -0.06534
    275      -0.6993     -0.00000
    276      -0.6669     -0.00000
    277      -0.4766     -0.00000
    278      -0.4761     -0.00000
    279      -0.4460     -0.00000
    280      -0.2848     -0.00000
    281      -0.1847     -0.00000
    282      -0.0224     -0.00000
    283       0.0247     -0.00000
    284       0.1487     -0.00000
    285       0.2699     -0.00000
    286       0.6027     -0.00000
    287       0.7653     -0.00000
    288       0.8842     -0.00000
    289       1.2475     -0.00000
    290       1.2918     -0.00000
    291       1.3366     -0.00000
    292       1.4959     -0.00000
    293       1.5492     -0.00000
    294       1.6532      0.00000
    295       1.6998      0.00000
    296       1.7485      0.00000
    297       1.8567      0.00000
    298       1.9824      0.00000
    299       1.9982      0.00000
    300       2.0576      0.00000
    301       2.1086      0.00000
    302       2.2329      0.00000
    303       2.3008      0.00000
    304       2.3917      0.00000
    305       2.6031      0.00000
    306       2.6716      0.00000
    307       2.7187      0.00000
    308       2.9013      0.00000
    309       3.1192      0.00000
    310       3.3794      0.00000
    311       3.4064      0.00000
    312       3.7669      0.00000
    313       3.9827      0.00000
    314       3.9881      0.00000
    315       4.0648      0.00000
    316       4.0995      0.00000
    317       4.1264      0.00000
    318       4.1576      0.00000
    319       4.1791      0.00000
    320       4.2565      0.00000
    321       4.2746      0.00000
    322       4.3332      0.00000
    323       4.4124      0.00000
    324       4.4617      0.00000
    325       4.4817      0.00000
    326       4.5069      0.00000
    327       4.5902      0.00000
    328       4.7166      0.00000


--------------------------------------------------------------------------------------------------------


 soft charge-density along one line, spin component           1
         0         1         2         3         4         5         6         7         8         9
 total charge-density along one line
 
 pseudopotential strength for first ion, spin component:           1
 10.229  13.604   0.000  -0.006   0.000  -0.000   0.020  -0.000
 13.604  18.091   0.000  -0.008   0.000  -0.000   0.027  -0.000
  0.000   0.000  -4.369  -0.000  -0.000   8.558   0.000   0.000
 -0.006  -0.008  -0.000  -4.367  -0.000   0.000   8.550   0.000
  0.000   0.000  -0.000  -0.000  -4.387   0.000   0.000   8.584
 -0.000  -0.000   8.558   0.000   0.000 -18.901  -0.000  -0.000
  0.020   0.027   0.000   8.550   0.000  -0.000 -18.876  -0.000
 -0.000  -0.000   0.000   0.000   8.584  -0.000  -0.000 -18.938
 total augmentation occupancy for first ion, spin component:           1
  8.977  -4.309   0.001  -0.506   0.000   0.000  -0.121   0.000
 -4.309   2.244  -0.001   0.402  -0.000  -0.000   0.081  -0.000
  0.001  -0.001   1.066  -0.001   0.000   0.070  -0.000   0.000
 -0.506   0.402  -0.001   1.732   0.000  -0.000   0.151   0.000
  0.000  -0.000   0.000   0.000   1.922   0.000   0.000   0.226
  0.000  -0.000   0.070  -0.000   0.000   0.005  -0.000   0.000
 -0.121   0.081  -0.000   0.151   0.000  -0.000   0.015   0.000
  0.000  -0.000   0.000   0.000   0.226   0.000   0.000   0.031


------------------------ aborting loop because EDIFF is reached ----------------------------------------


    CHARGE:  cpu time    1.9241: real time    1.9267
    FORLOC:  cpu time    0.0280: real time    0.0274
    FORNL :  cpu time    8.7765: real time    8.7964
    STRESS:  cpu time   25.3736: real time   25.4274
    FORCOR:  cpu time    0.1720: real time    0.1705
    FORHAR:  cpu time    0.0560: real time    0.0579
    MIXING:  cpu time    0.0080: real time    0.0065
    OFIELD:  cpu time    0.0000: real time    0.0003

  Hirshfeld charges:
            ion         q(e)     
   ------------------------------
      1     C           0.133
      2     O          -0.226
      3     O          -0.226
      4     H           0.053
      5     Cu          0.010
      6     Cu          0.034
      7     Cu          0.085
      8     Cu          0.033
      9     Cu          0.007
     10     Cu          0.016
     11     Cu          0.025
     12     Cu          0.016
     13     Cu          0.010
     14     Cu          0.034
     15     Cu          0.085
     16     Cu          0.033
     17     Cu         -0.012
     18     Cu         -0.011
     19     Cu         -0.011
     20     Cu         -0.012
     21     Cu         -0.012
     22     Cu         -0.011
     23     Cu         -0.011
     24     Cu         -0.012
     25     Cu         -0.011
     26     Cu         -0.006
     27     Cu         -0.006
     28     Cu         -0.011
     29     Cu         -0.012
     30     Cu         -0.011
     31     Cu         -0.012
     32     Cu         -0.011
     33     Cu         -0.013
     34     Cu         -0.011
     35     Cu         -0.010
     36     Cu         -0.011
     37     Cu         -0.012
     38     Cu         -0.011
     39     Cu         -0.012
     40     Cu         -0.011
     41     Cu          0.008
     42     Cu          0.014
     43     Cu          0.014
     44     Cu          0.008
     45     Cu          0.008
     46     Cu          0.014
     47     Cu          0.014
     48     Cu          0.008
     49     Cu          0.013
     50     Cu          0.012
     51     Cu          0.012
     52     Cu          0.013

  Atomic reference data used in the T-S method for vdW correction:
            C6at              R0at           ALPHAat      REFSTATE
            (au)              (au)            (au)                
   ---------------------------------------------------------------
   C          46.600          3.590         12.000         0
   O          15.600          3.194          5.400         0
   H           6.500          3.099          4.500         0
   Cu        253.000          3.761         42.000         0

  Tkatchenko/Scheffler method for vdW energy calculation
  ---------------------------------------------------------------------------------------------

  Parameters of vdW forcefield:
            C6ts              R0ts           ALPHAts        RELVOL
            (au)              (au)            (au)                
   ---------------------------------------------------------------
   C          32.828          3.387         10.072          0.839
   O          14.334          3.149          5.176          0.959
   O          14.334          3.149          5.176          0.959
   H           2.602          2.661          2.847          0.633
   Cu        271.753          3.806         43.529          1.036
   Cu        266.170          3.792         43.079          1.026
   Cu        263.577          3.786         42.869          1.021
   Cu        266.169          3.792         43.079          1.026
   Cu        274.239          3.811         43.727          1.041
   Cu        269.921          3.801         43.382          1.033
   Cu        265.118          3.790         42.994          1.024
   Cu        269.794          3.801         43.371          1.033
   Cu        271.716          3.806         43.526          1.036
   Cu        266.144          3.792         43.077          1.026
   Cu        263.601          3.786         42.871          1.021
   Cu        266.148          3.792         43.077          1.026
   Cu        292.347          3.852         45.148          1.075
   Cu        290.275          3.848         44.988          1.071
   Cu        290.270          3.848         44.987          1.071
   Cu        292.342          3.852         45.147          1.075
   Cu        292.349          3.852         45.148          1.075
   Cu        290.277          3.848         44.988          1.071
   Cu        290.276          3.848         44.988          1.071
   Cu        292.346          3.852         45.148          1.075
   Cu        291.423          3.850         45.076          1.073
   Cu        288.789          3.844         44.872          1.068
   Cu        288.796          3.844         44.873          1.068
   Cu        291.427          3.850         45.077          1.073
   Cu        292.705          3.853         45.176          1.076
   Cu        292.097          3.852         45.129          1.074
   Cu        292.850          3.853         45.187          1.076
   Cu        292.078          3.852         45.127          1.074
   Cu        293.422          3.855         45.231          1.077
   Cu        292.482          3.853         45.158          1.075
   Cu        291.659          3.851         45.095          1.074
   Cu        292.437          3.852         45.155          1.075
   Cu        292.678          3.853         45.173          1.076
   Cu        292.068          3.852         45.126          1.074
   Cu        292.855          3.853         45.187          1.076
   Cu        292.073          3.852         45.127          1.074
   Cu        275.009          3.813         43.789          1.043
   Cu        271.125          3.804         43.478          1.035
   Cu        270.890          3.804         43.459          1.035
   Cu        274.575          3.812         43.754          1.042
   Cu        274.504          3.812         43.748          1.042
   Cu        271.091          3.804         43.476          1.035
   Cu        270.929          3.804         43.463          1.035
   Cu        274.383          3.812         43.739          1.041
   Cu        272.529          3.807         43.591          1.038
   Cu        271.064          3.804         43.473          1.035
   Cu        271.061          3.804         43.473          1.035
   Cu        272.566          3.808         43.594          1.038

  IVDW =   2
  VDW_RADIUS =    50.000 A
  VDW_IDAMPF =  0
  VDW_S6 =     1.000
  VDW_SR =     0.940
  VDW_D =    20.000
  LVDW_ONECELL = F F F
  LVDW_SAMETYPE T T T T
  LVDW_EWALD = F

  Number of pair interactions contributing to vdW energy:  344112
  Edisp (eV):  -15.23658
    FORVDW:  cpu time   21.8454: real time   21.9080

  FORCE on cell =-STRESS in cart. coord.  units (eV):
  Direction    XX          YY          ZZ          XY          YZ          ZX
  --------------------------------------------------------------------------------------
  Alpha Z   832.74572   832.74572   832.74572
  Ewald  207891.52063209532.98391************     0.23243    -0.97822    -0.10526
  Hartree225185.47259226319.87748************     0.13724    -0.52566     0.04918
  E(xc)   -3160.45509 -3159.76932 -3167.01842     0.00050    -0.00290    -0.00041
  Local  ************************450479.23544    -0.35837     1.47825     0.05244
  n-local -1106.47067 -1083.46459 -1120.53215    -0.00164     0.00856    -0.00559
  augment  4544.73645  4528.68353  4572.43468     0.00001     0.00223     0.00988
  Kinetic  4623.08882  4635.89595  4682.06265    -0.00998     0.02284    -0.00155
  Fock        0.00000     0.00000     0.00000     0.00000     0.00000     0.00000
  vdW       -20.09295   -25.53068    -7.22038     0.00001     0.00017     0.00019
  -------------------------------------------------------------------------------------
  Total     -23.97451   -20.89004    -4.84043     0.00020     0.00528    -0.00113
  in kB     -18.00058   -15.68470    -3.63430     0.00015     0.00396    -0.00085
  external pressure =      -12.44 kB  Pullay stress =        0.00 kB


 VOLUME and BASIS-vectors are now :
 -----------------------------------------------------------------------------
  energy-cutoff  :      400.00
  volume of cell :     2133.90
      direct lattice vectors                 reciprocal lattice vectors
    10.638000000  0.000000000  0.000000000     0.094002632  0.000000000  0.000000000
     0.000000000 10.029602584  0.000000000     0.000000000  0.099704848  0.000000000
     0.000000000  0.000000000 20.000000000     0.000000000  0.000000000  0.050000000

  length of vectors
    10.638000000 10.029602584 20.000000000     0.094002632  0.099704848  0.050000000


 FORCES acting on ions
    electron-ion (+dipol)            ewald-force                    non-local-force                 convergence-correction
 -----------------------------------------------------------------------------------------------
   0.573E-01 0.253E+00 -.113E+04   -.594E-01 -.264E+00 0.114E+04   0.272E-02 0.106E-01 -.627E+01   -.214E-06 0.267E-07 -.595E-05
   0.217E+03 0.976E-01 -.160E+04   -.258E+03 -.991E-01 0.160E+04   0.419E+02 0.186E-02 0.589E+01   0.153E-04 0.211E-07 0.388E-06
   -.217E+03 -.924E-01 -.160E+04   0.258E+03 0.123E+00 0.160E+04   -.419E+02 -.301E-01 0.586E+01   -.164E-04 -.115E-07 0.148E-05
   0.336E-01 0.141E+00 -.280E+03   -.360E-01 -.152E+00 0.285E+03   0.262E-02 0.106E-01 -.563E+01   -.105E-07 0.109E-07 -.274E-05
   -.251E+02 0.147E+00 -.245E+04   0.252E+02 -.147E+00 0.244E+04   -.906E-01 -.379E-03 0.479E+01   0.263E-05 0.146E-06 0.701E-05
   -.593E+02 0.853E+02 -.237E+04   0.595E+02 -.863E+02 0.236E+04   -.165E+00 0.104E+01 0.581E+01   -.104E-05 -.323E-06 0.111E-04
   -.174E+03 -.522E+00 -.221E+04   0.174E+03 0.526E+00 0.221E+04   0.609E+00 -.368E-02 0.406E+01   -.881E-05 -.326E-06 0.112E-04
   -.591E+02 -.851E+02 -.237E+04   0.593E+02 0.861E+02 0.236E+04   -.164E+00 -.103E+01 0.581E+01   -.154E-05 0.586E-06 0.111E-04
   0.563E+00 0.508E-01 -.248E+04   -.564E+00 -.508E-01 0.247E+04   0.768E-03 -.402E-04 0.467E+01   -.643E-06 0.260E-06 -.132E-06
   0.605E+00 0.202E+02 -.244E+04   -.605E+00 -.202E+02 0.244E+04   0.269E-03 0.329E-01 0.508E+01   -.103E-05 -.125E-04 0.551E-05
   0.654E+00 -.639E-01 -.242E+04   -.656E+00 0.639E-01 0.241E+04   0.104E-02 0.667E-04 0.545E+01   -.719E-06 -.437E-06 0.147E-04
   0.575E+00 -.202E+02 -.244E+04   -.576E+00 0.202E+02 0.244E+04   0.514E-03 -.331E-01 0.508E+01   0.280E-07 0.127E-04 0.538E-05
   0.244E+02 0.162E+00 -.245E+04   -.245E+02 -.161E+00 0.244E+04   0.899E-01 -.289E-03 0.480E+01   -.195E-05 -.616E-06 0.788E-05
   0.588E+02 0.852E+02 -.237E+04   -.590E+02 -.863E+02 0.236E+04   0.164E+00 0.105E+01 0.582E+01   0.200E-05 0.151E-07 0.144E-04
   0.174E+03 -.621E+00 -.221E+04   -.173E+03 0.626E+00 0.221E+04   -.610E+00 -.502E-02 0.406E+01   0.901E-05 0.204E-06 0.157E-04
   0.586E+02 -.850E+02 -.237E+04   -.588E+02 0.860E+02 0.236E+04   0.162E+00 -.104E+01 0.581E+01   0.151E-05 0.349E-06 0.143E-04
   -.222E+02 0.129E+02 -.936E+03   0.223E+02 -.129E+02 0.938E+03   -.950E-01 0.130E-01 -.164E+01   -.312E-05 -.685E-05 -.501E-05
   -.458E+02 0.185E+02 -.923E+03   0.456E+02 -.183E+02 0.925E+03   0.283E+00 -.232E+00 -.202E+01   -.121E-04 -.667E-05 -.638E-05
   -.458E+02 -.186E+02 -.923E+03   0.455E+02 0.184E+02 0.926E+03   0.284E+00 0.233E+00 -.202E+01   -.123E-04 0.599E-05 -.660E-05
   -.222E+02 -.128E+02 -.936E+03   0.223E+02 0.128E+02 0.938E+03   -.946E-01 -.130E-01 -.164E+01   -.342E-05 0.745E-05 -.548E-05
   0.226E+02 0.128E+02 -.935E+03   -.227E+02 -.128E+02 0.937E+03   0.945E-01 0.132E-01 -.164E+01   0.417E-05 -.717E-05 -.561E-05
   0.458E+02 0.185E+02 -.922E+03   -.456E+02 -.183E+02 0.924E+03   -.284E+00 -.231E+00 -.202E+01   0.101E-04 -.766E-05 -.494E-05
   0.458E+02 -.186E+02 -.922E+03   -.455E+02 0.184E+02 0.924E+03   -.284E+00 0.233E+00 -.203E+01   0.106E-04 0.818E-05 -.464E-05
   0.225E+02 -.127E+02 -.935E+03   -.226E+02 0.127E+02 0.937E+03   0.938E-01 -.132E-01 -.164E+01   0.466E-05 0.674E-05 -.550E-05
   -.113E+00 0.333E+02 -.900E+03   0.114E+00 -.334E+02 0.902E+03   -.574E-03 0.835E-01 -.182E+01   -.105E-05 -.259E-05 -.806E-05
   -.142E+00 0.446E+02 -.771E+03   0.142E+00 -.447E+02 0.772E+03   0.246E-03 0.824E-01 -.108E+01   0.210E-05 0.253E-05 0.547E-06
   -.134E+00 -.448E+02 -.771E+03   0.133E+00 0.449E+02 0.772E+03   0.551E-03 -.803E-01 -.109E+01   0.198E-05 -.265E-05 0.902E-06
   -.109E+00 -.331E+02 -.900E+03   0.110E+00 0.332E+02 0.902E+03   -.486E-03 -.851E-01 -.182E+01   -.124E-05 0.273E-05 -.775E-05
   -.130E+02 0.312E-01 0.109E+04   0.131E+02 -.317E-01 -.109E+04   -.285E-01 0.585E-03 0.162E+01   -.148E-05 -.140E-06 0.417E-05
   -.201E+02 0.132E+02 0.111E+04   0.202E+02 -.133E+02 -.111E+04   -.749E-01 0.777E-01 0.192E+01   -.221E-05 -.130E-05 0.305E-05
   -.283E+02 -.769E-01 0.106E+04   0.283E+02 0.769E-01 -.106E+04   0.732E-01 0.362E-05 0.951E+00   -.321E-05 -.368E-06 0.325E-05
   -.201E+02 -.132E+02 0.111E+04   0.202E+02 0.132E+02 -.111E+04   -.752E-01 -.786E-01 0.192E+01   -.176E-05 0.184E-05 0.298E-05
   0.548E+00 0.255E-01 0.108E+04   -.550E+00 -.256E-01 -.108E+04   0.202E-02 0.278E-03 0.144E+01   0.454E-07 -.339E-07 0.652E-05
   0.535E+00 0.303E+00 0.107E+04   -.536E+00 -.436E+00 -.107E+04   0.964E-03 0.135E+00 0.165E+01   0.113E-05 -.750E-05 -.236E-05
   0.564E+00 -.448E-01 0.107E+04   -.565E+00 0.454E-01 -.107E+04   0.144E-02 -.606E-03 0.196E+01   0.140E-05 -.375E-06 -.842E-05
   0.542E+00 -.283E+00 0.107E+04   -.543E+00 0.416E+00 -.107E+04   0.102E-02 -.135E+00 0.165E+01   0.134E-05 0.786E-05 -.249E-05
   0.123E+02 0.153E-01 0.109E+04   -.124E+02 -.156E-01 -.109E+04   0.290E-01 0.463E-03 0.162E+01   0.142E-05 -.734E-07 0.350E-05
   0.195E+02 0.132E+02 0.111E+04   -.195E+02 -.133E+02 -.111E+04   0.745E-01 0.782E-01 0.192E+01   0.107E-05 -.588E-05 0.714E-06
   0.277E+02 -.644E-01 0.106E+04   -.276E+02 0.641E-01 -.106E+04   -.742E-01 0.223E-03 0.946E+00   0.198E-05 -.447E-06 0.139E-05
   0.194E+02 -.132E+02 0.111E+04   -.195E+02 0.132E+02 -.111E+04   0.747E-01 -.793E-01 0.192E+01   0.315E-06 0.637E-05 0.176E-05
   -.864E+01 -.776E+00 0.257E+04   0.871E+01 0.596E+00 -.256E+04   -.401E-01 0.157E+00 -.490E+01   -.135E-05 -.907E-06 -.901E-05
   -.617E+01 -.441E+01 0.257E+04   0.611E+01 0.447E+01 -.257E+04   0.215E-01 -.156E-01 -.535E+01   -.190E-05 -.241E-05 -.994E-05
   -.617E+01 0.437E+01 0.257E+04   0.611E+01 -.443E+01 -.257E+04   0.219E-01 0.153E-01 -.535E+01   -.209E-05 0.253E-05 -.101E-04
   -.864E+01 0.820E+00 0.257E+04   0.871E+01 -.641E+00 -.256E+04   -.406E-01 -.157E+00 -.490E+01   -.156E-05 0.773E-06 -.929E-05
   0.872E+01 -.808E+00 0.257E+04   -.879E+01 0.627E+00 -.256E+04   0.399E-01 0.158E+00 -.490E+01   0.234E-05 0.895E-06 -.104E-04
   0.628E+01 -.442E+01 0.257E+04   -.622E+01 0.448E+01 -.257E+04   -.231E-01 -.147E-01 -.535E+01   -.592E-06 -.325E-05 -.151E-04
   0.630E+01 0.439E+01 0.257E+04   -.624E+01 -.445E+01 -.257E+04   -.240E-01 0.149E-01 -.535E+01   -.710E-06 0.290E-05 -.148E-04
   0.875E+01 0.840E+00 0.257E+04   -.882E+01 -.659E+00 -.256E+04   0.403E-01 -.158E+00 -.490E+01   0.229E-05 -.475E-06 -.101E-04
   -.503E-01 0.316E+01 0.258E+04   0.505E-01 -.326E+01 -.258E+04   0.833E-03 0.747E-01 -.521E+01   -.938E-06 -.581E-05 -.104E-04
   -.777E-01 -.495E+01 0.260E+04   0.777E-01 0.503E+01 -.260E+04   0.143E-02 0.447E-02 -.517E+01   0.249E-05 -.502E-05 0.175E-05
   -.104E+00 0.491E+01 0.260E+04   0.104E+00 -.500E+01 -.260E+04   0.191E-02 -.444E-02 -.518E+01   0.278E-05 0.408E-05 0.172E-05
   -.780E-01 -.312E+01 0.258E+04   0.781E-01 0.322E+01 -.258E+04   0.123E-02 -.747E-01 -.521E+01   -.705E-06 0.673E-05 -.985E-05
 -----------------------------------------------------------------------------------------------
   0.328E-03 -.372E-02 0.159E+01   -.358E-12 0.201E-12 0.455E-11   0.257E-02 0.336E-02 -.159E+01   -.145E-05 0.664E-07 -.385E-04
 
 
 POSITION                                       TOTAL-FORCE (eV/Angst)
 -----------------------------------------------------------------------------------
      8.86305      5.01023      6.23766         0.000575     -0.000184      0.000405
      7.71306      5.01081      5.69983         0.000419      0.000314     -0.000230
     10.01348      5.01155      5.70078        -0.000043      0.000185     -0.000012
      8.86252      5.00816      7.34786         0.000178      0.000247     -0.000441
      0.00914     10.02948      3.73303         0.000177     -0.000018      0.000206
     10.63108      2.47895      3.70903        -0.000113     -0.000033      0.000011
     10.58596      5.01462      3.82509         0.000029      0.000001     -0.000213
     10.63105      7.55033      3.70918        -0.000241      0.000120     -0.000116
      3.54700     10.02952      3.74914         0.000032     -0.000053      0.000042
      3.54686      2.51108      3.72663        -0.000001     -0.000048      0.000269
      3.54689      5.01469      3.71746         0.000005      0.000026     -0.000065
      3.54685      7.51835      3.72679         0.000033      0.000098     -0.000118
      7.08215     10.02942      3.73355        -0.000087      0.000162      0.000091
      7.09897      2.47887      3.70904         0.000020      0.000029     -0.000337
      7.14270      5.01466      3.82372        -0.000019     -0.000051      0.000121
      7.09904      7.55041      3.70887        -0.000035     -0.000161      0.000274
      1.78503      1.25135      2.56542         0.000172     -0.000197     -0.000043
      1.75199      3.76880      2.57646         0.000178     -0.000036     -0.000112
      1.75193      6.26059      2.57664         0.000121      0.000014     -0.000323
      1.78501      8.77803      2.56549         0.000109      0.000278     -0.000073
      5.30773      1.25136      2.56497        -0.000083     -0.000029      0.000037
      5.33980      3.76854      2.57570        -0.000006     -0.000005      0.000006
      5.33980      6.26088      2.57579         0.000232     -0.000050      0.000116
      5.30769      8.77803      2.56496         0.000005      0.000086      0.000107
      8.86501      1.24109      2.55426         0.000183      0.000156     -0.000107
      8.86516      3.74507      2.52181         0.000200     -0.000133      0.000068
      8.86522      6.28426      2.52200         0.000099      0.000180      0.000195
      8.86508      8.78831      2.55421         0.000113     -0.000226     -0.000010
      0.00472     10.02955      1.16001        -0.000049      0.000124      0.000057
      0.00594      2.50506      1.16458         0.000058     -0.000078      0.000028
      0.00130      5.01477      1.22797         0.000177      0.000058     -0.000126
      0.00597      7.52449      1.16462        -0.000144     -0.000085     -0.000049
      3.54634     10.02955      1.15641         0.000015      0.000131      0.000172
      3.54615      2.51048      1.17092        -0.000130     -0.000106      0.000017
      3.54612      5.01479      1.17730        -0.000200     -0.000008      0.000100
      3.54612      7.51905      1.17101        -0.000074      0.000020     -0.000069
      7.08703     10.02954      1.16018         0.000005      0.000183     -0.000059
      7.08582      2.50514      1.16467        -0.000115     -0.000382     -0.000318
      7.09048      5.01480      1.22805        -0.000304     -0.000042     -0.000236
      7.08584      7.52444      1.16454        -0.000033      0.000118     -0.000101
      1.77300      1.25370      0.00000         0.030829     -0.023864     -0.025778
      1.77300      3.76110      0.00000        -0.034683      0.040335      0.039981
      1.77300      6.26850      0.00000        -0.034683     -0.040358      0.040239
      1.77300      8.77590      0.00000         0.030949      0.023635     -0.025645
      5.31900      1.25370      0.00000        -0.032075     -0.023537     -0.028249
      5.31900      3.76110      0.00000         0.032844      0.040619      0.037329
      5.31900      6.26850      0.00000         0.032639     -0.040603      0.037429
      5.31900      8.77590      0.00000        -0.032404      0.023311     -0.028272
      8.86500      1.25370      0.00000         0.001022     -0.021773     -0.006388
      8.86500      3.76110      0.00000         0.001303      0.090663     -0.016796
      8.86500      6.26850      0.00000         0.001530     -0.090656     -0.016460
      8.86500      8.77590      0.00000         0.001268      0.021623     -0.006553
 -----------------------------------------------------------------------------------
    total drift:                                0.002893     -0.000360     -0.006942


--------------------------------------------------------------------------------------------------------


  FREE ENERGIE OF THE ION-ELECTRON SYSTEM (eV)
  ---------------------------------------------------
  free  energy   TOTEN  =      -200.38949019 eV

  energy  without entropy=     -200.39167710  energy(sigma->0) =     -200.39021916
 


--------------------------------------------------------------------------------------------------------


    POTLOK:  cpu time    0.1920: real time    0.1916


--------------------------------------------------------------------------------------------------------


 stress matrix after NEB project (eV)
    -23.97451      0.00020     -0.00113
      0.00020    -20.89004      0.00528
     -0.00113      0.00528     -4.84043
  FORCES: max atom, RMS     0.000727    0.000173
  FORCE total and by dimension    0.001249    0.000575
  Stress total and by dimension   32.165212   23.974510
 Finite differences:
   Step               POTIM =   1.000000000000000E-002
   Degrees of freedom DOF   =           30
    WAVPRE:  cpu time    0.0480: real time    0.0476
 FEWALD executed in parallel
    FEWALD:  cpu time    0.0000: real time    0.0014

 real space projection operators:
  total allocation   :      34064.38 KBytes
  max/ min on nodes  :       1672.96        823.20

    ORTHCH:  cpu time    4.9843: real time    4.9970
     LOOP+:  cpu time 1228.8928: real time 1232.4662


----------------------------------------- Iteration    2(   1)  ---------------------------------------


    POTLOK:  cpu time    0.1640: real time    0.1645
    SETDIJ:  cpu time    0.0080: real time    0.0089
     EDDAV:  cpu time   41.5386: real time   41.6417
       DOS:  cpu time    0.0080: real time    0.0067
    CHARGE:  cpu time    1.9161: real time    1.9207
    MIXING:  cpu time    0.0000: real time    0.0025
    --------------------------------------------
      LOOP:  cpu time   43.6427: real time   43.7521

 eigenvalue-minimisations  :  8784
 total energy-change (2. order) : 0.1749886E-01  (-0.8994391E-01)
 number of electron     545.0000360 magnetization 
 augmentation part      338.5481437 magnetization 

  free energy =  -0.185135413430E+03  energy without entropy=  -0.185137597804E+03


--------------------------------------------------------------------------------------------------------


----------------------------------------- Iteration    2(   2)  ---------------------------------------


    POTLOK:  cpu time    0.1720: real time    0.1706
    SETDIJ:  cpu time    0.0080: real time    0.0090
    EDDIAG:  cpu time    7.6445: real time    7.6736
  RMM-DIIS:  cpu time   24.0615: real time   24.1340
    ORTHCH:  cpu time    2.0441: real time    2.0487
       DOS:  cpu time    0.0080: real time    0.0078
    CHARGE:  cpu time    1.8801: real time    1.8841
    MIXING:  cpu time    0.0040: real time    0.0025
    --------------------------------------------
      LOOP:  cpu time   35.8222: real time   35.9435

 eigenvalue-minimisations  : 10955
 total energy-change (2. order) :-0.4162049E-02  (-0.5301471E-02)
 number of electron     545.0000360 magnetization 
 augmentation part      338.5440493 magnetization 

 eigenvalues of (default mixing * dielectric matrix)
  average eigenvalue GAMMA=   0.6651
  0.6651

  free energy =  -0.185139575479E+03  energy without entropy=  -0.185141750896E+03


--------------------------------------------------------------------------------------------------------


----------------------------------------- Iteration    2(   3)  ---------------------------------------


    POTLOK:  cpu time    0.1800: real time    0.1816
    SETDIJ:  cpu time    0.0120: real time    0.0090
    EDDIAG:  cpu time    8.3485: real time    8.3756
  RMM-DIIS:  cpu time   25.2616: real time   25.3144
    ORTHCH:  cpu time    1.4841: real time    1.4922
       DOS:  cpu time    0.0040: real time    0.0069
    CHARGE:  cpu time    1.2921: real time    1.2940
    MIXING:  cpu time    0.0040: real time    0.0026
    --------------------------------------------
      LOOP:  cpu time   36.5863: real time   36.6900

 eigenvalue-minimisations  : 12037
 total energy-change (2. order) : 0.1122042E-02  (-0.3018816E-03)
 number of electron     545.0000360 magnetization 
 augmentation part      338.5454903 magnetization 

 eigenvalues of (default mixing * dielectric matrix)
  average eigenvalue GAMMA=   1.6492
  0.7263  2.5720

  free energy =  -0.185138453437E+03  energy without entropy=  -0.185140636831E+03


--------------------------------------------------------------------------------------------------------


----------------------------------------- Iteration    2(   4)  ---------------------------------------


    POTLOK:  cpu time    0.1480: real time    0.1470
    SETDIJ:  cpu time    0.0080: real time    0.0084
    EDDIAG:  cpu time    8.6045: real time    8.6300
  RMM-DIIS:  cpu time   20.8813: real time   20.9270
    ORTHCH:  cpu time    1.8761: real time    1.8813
       DOS:  cpu time    0.0080: real time    0.0077
    CHARGE:  cpu time    1.7601: real time    1.7662
    MIXING:  cpu time    0.0040: real time    0.0027
    --------------------------------------------
      LOOP:  cpu time   33.2901: real time   33.3808

 eigenvalue-minimisations  :  9352
 total energy-change (2. order) : 0.1448294E-03  (-0.3025198E-03)
 number of electron     545.0000360 magnetization 
 augmentation part      338.5472098 magnetization 

 eigenvalues of (default mixing * dielectric matrix)
  average eigenvalue GAMMA=   1.2759
  2.6794  0.5741  0.5741

  free energy =  -0.185138308607E+03  energy without entropy=  -0.185140484881E+03


--------------------------------------------------------------------------------------------------------


----------------------------------------- Iteration    2(   5)  ---------------------------------------


    POTLOK:  cpu time    0.1520: real time    0.1527
    SETDIJ:  cpu time    0.0080: real time    0.0088
    EDDIAG:  cpu time    7.6965: real time    7.7241
  RMM-DIIS:  cpu time   19.4732: real time   19.5179
    ORTHCH:  cpu time    1.6681: real time    1.6727
       DOS:  cpu time    0.0080: real time    0.0070
    CHARGE:  cpu time    1.8561: real time    1.8623
    MIXING:  cpu time    0.0040: real time    0.0026
    --------------------------------------------
      LOOP:  cpu time   30.8739: real time   30.9606

 eigenvalue-minimisations  :  8689
 total energy-change (2. order) : 0.1671000E-03  (-0.5742711E-04)
 number of electron     545.0000360 magnetization 
 augmentation part      338.5470367 magnetization 

 eigenvalues of (default mixing * dielectric matrix)
  average eigenvalue GAMMA=   1.1035
  2.3889  0.8290  0.8290  0.3672

  free energy =  -0.185138141507E+03  energy without entropy=  -0.185140326977E+03


--------------------------------------------------------------------------------------------------------


----------------------------------------- Iteration    2(   6)  ---------------------------------------


    POTLOK:  cpu time    0.1640: real time    0.1647
    SETDIJ:  cpu time    0.0120: real time    0.0090
    EDDIAG:  cpu time    9.0406: real time    9.0686
  RMM-DIIS:  cpu time   21.6454: real time   21.6918
    ORTHCH:  cpu time    1.7241: real time    1.7275
       DOS:  cpu time    0.0080: real time    0.0078
    CHARGE:  cpu time    1.5201: real time    1.5248
    MIXING:  cpu time    0.0040: real time    0.0026
    --------------------------------------------
      LOOP:  cpu time   34.1181: real time   34.2095

 eigenvalue-minimisations  :  9762
 total energy-change (2. order) : 0.5730003E-04  (-0.2441800E-04)
 number of electron     545.0000360 magnetization 
 augmentation part      338.5460716 magnetization 

 eigenvalues of (default mixing * dielectric matrix)
  average eigenvalue GAMMA=   1.1014
  2.4224  0.9386  0.9386  0.8248  0.3827

  free energy =  -0.185138084207E+03  energy without entropy=  -0.185140266548E+03


--------------------------------------------------------------------------------------------------------


----------------------------------------- Iteration    2(   7)  ---------------------------------------


    POTLOK:  cpu time    0.1480: real time    0.1464
    SETDIJ:  cpu time    0.0080: real time    0.0086
    EDDIAG:  cpu time    8.0365: real time    8.0833
  RMM-DIIS:  cpu time   20.0853: real time   20.1275
    ORTHCH:  cpu time    2.0641: real time    2.0695
       DOS:  cpu time    0.0080: real time    0.0074
    CHARGE:  cpu time    1.8601: real time    1.8653
    MIXING:  cpu time    0.0040: real time    0.0031
    --------------------------------------------
      LOOP:  cpu time   32.2140: real time   32.3207

 eigenvalue-minimisations  :  8974
 total energy-change (2. order) :-0.8560688E-05  (-0.2645605E-05)
 number of electron     545.0000360 magnetization 
 augmentation part      338.5460567 magnetization 

 eigenvalues of (default mixing * dielectric matrix)
  average eigenvalue GAMMA=   1.1426
  2.5764  1.4444  0.9837  0.9837  0.3842  0.4831

  free energy =  -0.185138092768E+03  energy without entropy=  -0.185140274152E+03


--------------------------------------------------------------------------------------------------------


----------------------------------------- Iteration    2(   8)  ---------------------------------------


    POTLOK:  cpu time    0.1760: real time    0.1757
    SETDIJ:  cpu time    0.0080: real time    0.0091
    EDDIAG:  cpu time    8.1645: real time    8.1863
  RMM-DIIS:  cpu time   20.1093: real time   20.1513
    ORTHCH:  cpu time    1.4601: real time    1.4750
       DOS:  cpu time    0.0080: real time    0.0066
    CHARGE:  cpu time    1.6441: real time    1.6470
    MIXING:  cpu time    0.0040: real time    0.0029
    --------------------------------------------
      LOOP:  cpu time   31.5740: real time   31.6663

 eigenvalue-minimisations  :  8998
 total energy-change (2. order) :-0.1239785E-04  (-0.1098688E-05)
 number of electron     545.0000360 magnetization 
 augmentation part      338.5462146 magnetization 

 eigenvalues of (default mixing * dielectric matrix)
  average eigenvalue GAMMA=   1.1766
  2.7087  1.8866  0.9995  0.9108  0.9108  0.3779  0.4416

  free energy =  -0.185138105166E+03  energy without entropy=  -0.185140287098E+03


--------------------------------------------------------------------------------------------------------


----------------------------------------- Iteration    2(   9)  ---------------------------------------


    POTLOK:  cpu time    0.1600: real time    0.1601
    SETDIJ:  cpu time    0.0080: real time    0.0088
    EDDIAG:  cpu time    9.0966: real time    9.1217
  RMM-DIIS:  cpu time   21.6654: real time   21.7111
    ORTHCH:  cpu time    1.7321: real time    1.7391
       DOS:  cpu time    0.0080: real time    0.0078
    CHARGE:  cpu time    1.8601: real time    1.8614
    MIXING:  cpu time    0.0000: real time    0.0031
    --------------------------------------------
      LOOP:  cpu time   34.5302: real time   34.6332

 eigenvalue-minimisations  :  9763
 total energy-change (2. order) :-0.1203321E-04  (-0.3000750E-06)
 number of electron     545.0000360 magnetization 
 augmentation part      338.5459612 magnetization 

 eigenvalues of (default mixing * dielectric matrix)
  average eigenvalue GAMMA=   1.1035
  2.7299  1.9063  1.0667  0.8740  0.8740  0.5739  0.3825  0.4210

  free energy =  -0.185138117199E+03  energy without entropy=  -0.185140298674E+03


--------------------------------------------------------------------------------------------------------


----------------------------------------- Iteration    2(  10)  ---------------------------------------


    POTLOK:  cpu time    0.1680: real time    0.1709
    SETDIJ:  cpu time    0.0120: real time    0.0087
    EDDIAG:  cpu time    7.5645: real time    7.5937
  RMM-DIIS:  cpu time   19.9372: real time   19.9797
    ORTHCH:  cpu time    1.7481: real time    1.7550
       DOS:  cpu time    0.0080: real time    0.0080
    CHARGE:  cpu time    2.1321: real time    2.1384
    MIXING:  cpu time    0.0000: real time    0.0034
    --------------------------------------------
      LOOP:  cpu time   31.5820: real time   31.6625

 eigenvalue-minimisations  :  8890
 total energy-change (2. order) :-0.6579750E-05  (-0.8586958E-07)
 number of electron     545.0000360 magnetization 
 augmentation part      338.5460224 magnetization 

 eigenvalues of (default mixing * dielectric matrix)
  average eigenvalue GAMMA=   1.2298
  2.9169  2.0425  2.0425  0.9930  0.9294  0.9294  0.4480  0.3810  0.3855

  free energy =  -0.185138123779E+03  energy without entropy=  -0.185140305099E+03


--------------------------------------------------------------------------------------------------------


----------------------------------------- Iteration    2(  11)  ---------------------------------------


    POTLOK:  cpu time    0.1840: real time    0.1838
    SETDIJ:  cpu time    0.0080: real time    0.0092
    EDDIAG:  cpu time    8.8366: real time    8.8593
  RMM-DIIS:  cpu time   19.4572: real time   19.5215
    ORTHCH:  cpu time    1.6281: real time    1.6352
       DOS:  cpu time    0.0080: real time    0.0062
    CHARGE:  cpu time    1.2841: real time    1.2888
    MIXING:  cpu time    0.0040: real time    0.0030
    --------------------------------------------
      LOOP:  cpu time   31.4140: real time   31.5213

 eigenvalue-minimisations  :  8648
 total energy-change (2. order) :-0.1900338E-04  (-0.1782877E-06)
 number of electron     545.0000360 magnetization 
 augmentation part      338.5461785 magnetization 

 eigenvalues of (default mixing * dielectric matrix)
  average eigenvalue GAMMA=   1.2555
  3.3647  2.5231  1.9100  1.0005  0.9222  0.9222  0.7036  0.4421  0.3776  0.3894

  free energy =  -0.185138142782E+03  energy without entropy=  -0.185140324708E+03


--------------------------------------------------------------------------------------------------------


----------------------------------------- Iteration    2(  12)  ---------------------------------------


    POTLOK:  cpu time    0.1440: real time    0.1458
    SETDIJ:  cpu time    0.0080: real time    0.0086
    EDDIAG:  cpu time    8.5005: real time    8.5270
  RMM-DIIS:  cpu time   19.4532: real time   19.4978
    ORTHCH:  cpu time    2.0161: real time    2.0222
       DOS:  cpu time    0.0080: real time    0.0073
    CHARGE:  cpu time    1.9281: real time    1.9303
    MIXING:  cpu time    0.0040: real time    0.0032
    --------------------------------------------
      LOOP:  cpu time   32.0700: real time   32.1516

 eigenvalue-minimisations  :  8716
 total energy-change (2. order) :-0.8338699E-05  (-0.6338262E-07)
 number of electron     545.0000360 magnetization 
 augmentation part      338.5460049 magnetization 

 eigenvalues of (default mixing * dielectric matrix)
  average eigenvalue GAMMA=   1.2301
  3.5476  2.5754  1.8284  0.9153  0.9153  1.0773  0.9689  0.4840  0.4567  0.3812
  0.3812

  free energy =  -0.185138151121E+03  energy without entropy=  -0.185140332129E+03


--------------------------------------------------------------------------------------------------------


----------------------------------------- Iteration    2(  13)  ---------------------------------------


    POTLOK:  cpu time    0.1800: real time    0.1820
    SETDIJ:  cpu time    0.0120: real time    0.0092
    EDDIAG:  cpu time    8.1045: real time    8.1292
  RMM-DIIS:  cpu time   18.9092: real time   18.9501
    ORTHCH:  cpu time    1.4601: real time    1.4729
       DOS:  cpu time    0.0080: real time    0.0067
    CHARGE:  cpu time    1.3641: real time    1.3704
    MIXING:  cpu time    0.0040: real time    0.0034
    --------------------------------------------
      LOOP:  cpu time   30.0419: real time   30.1379

 eigenvalue-minimisations  :  8222
 total energy-change (2. order) :-0.5013804E-05  (-0.2770980E-07)
 number of electron     545.0000360 magnetization 
 augmentation part      338.5459735 magnetization 

 eigenvalues of (default mixing * dielectric matrix)
  average eigenvalue GAMMA=   1.3388
  4.1491  2.6859  1.9699  1.9699  1.0114  0.9349  0.9349  0.7392  0.4644  0.4439
  0.3809  0.3809

  free energy =  -0.185138156135E+03  energy without entropy=  -0.185140337474E+03


--------------------------------------------------------------------------------------------------------


----------------------------------------- Iteration    2(  14)  ---------------------------------------


    POTLOK:  cpu time    0.1520: real time    0.1535
    SETDIJ:  cpu time    0.0080: real time    0.0089
    EDDIAG:  cpu time    9.1206: real time    9.1429
  RMM-DIIS:  cpu time   18.5932: real time   18.6350
    ORTHCH:  cpu time    1.7801: real time    1.7855
       DOS:  cpu time    0.0080: real time    0.0076
    CHARGE:  cpu time    1.8361: real time    1.8389
    MIXING:  cpu time    0.0040: real time    0.0036
    --------------------------------------------
      LOOP:  cpu time   31.5060: real time   31.5869

 eigenvalue-minimisations  :  8187
 total energy-change (2. order) :-0.7846305E-05  (-0.5231443E-07)
 number of electron     545.0000360 magnetization 
 augmentation part      338.5460359 magnetization 

 eigenvalues of (default mixing * dielectric matrix)
  average eigenvalue GAMMA=   1.4222
  5.3083  2.7650  2.3217  1.8390  0.9322  0.9322  1.0027  1.0027  0.7198  0.3812
  0.3812  0.4411  0.4612

  free energy =  -0.185138163981E+03  energy without entropy=  -0.185140345291E+03


--------------------------------------------------------------------------------------------------------


----------------------------------------- Iteration    2(  15)  ---------------------------------------


    POTLOK:  cpu time    0.1640: real time    0.1621
    SETDIJ:  cpu time    0.0080: real time    0.0094
    EDDIAG:  cpu time    7.7885: real time    7.8145
  RMM-DIIS:  cpu time   16.6130: real time   16.6475
    ORTHCH:  cpu time    1.4801: real time    1.4940
       DOS:  cpu time    0.0040: real time    0.0063
    CHARGE:  cpu time    1.2801: real time    1.2838
    MIXING:  cpu time    0.0040: real time    0.0035
    --------------------------------------------
      LOOP:  cpu time   27.3457: real time   27.4340

 eigenvalue-minimisations  :  6915
 total energy-change (2. order) :-0.3349356E-05  (-0.1854273E-07)
 number of electron     545.0000360 magnetization 
 augmentation part      338.5460490 magnetization 

 eigenvalues of (default mixing * dielectric matrix)
  average eigenvalue GAMMA=   1.3920
  5.5706  2.7770  2.3717  1.7773  1.1624  1.0326  0.9309  0.9309  0.6439  0.6337
  0.3810  0.3810  0.4476  0.4476

  free energy =  -0.185138167330E+03  energy without entropy=  -0.185140348668E+03


--------------------------------------------------------------------------------------------------------


----------------------------------------- Iteration    2(  16)  ---------------------------------------


    POTLOK:  cpu time    0.1480: real time    0.1504
    SETDIJ:  cpu time    0.0080: real time    0.0089
    EDDIAG:  cpu time    8.9526: real time    8.9743
  RMM-DIIS:  cpu time   12.4528: real time   12.5035
    ORTHCH:  cpu time    1.4761: real time    1.4875
       DOS:  cpu time    0.0080: real time    0.0066
    CHARGE:  cpu time    1.4241: real time    1.4263
    MIXING:  cpu time    0.0040: real time    0.0036
    --------------------------------------------
      LOOP:  cpu time   24.4775: real time   24.5708

 eigenvalue-minimisations  :  5432
 total energy-change (2. order) :-0.1132110E-05  (-0.4124055E-08)
 number of electron     545.0000360 magnetization 
 augmentation part      338.5460210 magnetization 

 eigenvalues of (default mixing * dielectric matrix)
  average eigenvalue GAMMA=   1.5128
  6.4100  3.0757  2.5960  1.9850  1.9850  0.9317  0.9317  1.0368  0.9725  0.7408
  0.4602  0.4411  0.3804  0.3821  0.3636

  free energy =  -0.185138168462E+03  energy without entropy=  -0.185140349750E+03


--------------------------------------------------------------------------------------------------------


----------------------------------------- Iteration    2(  17)  ---------------------------------------


    POTLOK:  cpu time    0.1520: real time    0.1511
    SETDIJ:  cpu time    0.0080: real time    0.0084
    EDDIAG:  cpu time    7.2805: real time    7.3080
  RMM-DIIS:  cpu time   14.8169: real time   14.8448
    ORTHCH:  cpu time    1.4921: real time    1.5055
       DOS:  cpu time    0.0080: real time    0.0072
    CHARGE:  cpu time    1.8241: real time    1.8279
    MIXING:  cpu time    0.0040: real time    0.0038
    --------------------------------------------
      LOOP:  cpu time   25.5856: real time   25.6667

 eigenvalue-minimisations  :  6095
 total energy-change (2. order) :-0.2293324E-05  (-0.1088567E-07)
 number of electron     545.0000360 magnetization 
 augmentation part      338.5460050 magnetization 

 eigenvalues of (default mixing * dielectric matrix)
  average eigenvalue GAMMA=   1.5312
  6.8782  3.3681  2.6454  2.1100  1.7655  0.9291  0.9291  1.1791  1.0303  0.8273
  0.8273  0.4573  0.4430  0.3810  0.3810  0.3475

  free energy =  -0.185138170756E+03  energy without entropy=  -0.185140352039E+03


--------------------------------------------------------------------------------------------------------


----------------------------------------- Iteration    2(  18)  ---------------------------------------


    POTLOK:  cpu time    0.1720: real time    0.1723
    SETDIJ:  cpu time    0.0080: real time    0.0089
    EDDIAG:  cpu time    9.1686: real time    9.1906
  RMM-DIIS:  cpu time   11.8887: real time   11.9146
    ORTHCH:  cpu time    1.7881: real time    1.7958
       DOS:  cpu time    0.0080: real time    0.0075
    CHARGE:  cpu time    2.1241: real time    2.1259
    MIXING:  cpu time    0.0040: real time    0.0045
    --------------------------------------------
      LOOP:  cpu time   25.1616: real time   25.2322

 eigenvalue-minimisations  :  5094
 total energy-change (2. order) :-0.5878683E-06  (-0.1946047E-08)
 number of electron     545.0000360 magnetization 
 augmentation part      338.5460411 magnetization 

 eigenvalues of (default mixing * dielectric matrix)
  average eigenvalue GAMMA=   1.5294
  7.1221  3.6225  2.6532  2.1392  1.6350  1.6350  0.9287  0.9287  1.0618  0.9046
  0.6813  0.6813  0.4569  0.4431  0.3810  0.3810  0.3437

  free energy =  -0.185138171344E+03  energy without entropy=  -0.185140352644E+03


--------------------------------------------------------------------------------------------------------


----------------------------------------- Iteration    2(  19)  ---------------------------------------


    POTLOK:  cpu time    0.1840: real time    0.1827
    SETDIJ:  cpu time    0.0080: real time    0.0092
    EDDIAG:  cpu time    8.8966: real time    8.9213
  RMM-DIIS:  cpu time   12.0088: real time   12.0341
    ORTHCH:  cpu time    1.7161: real time    1.7231
       DOS:  cpu time    0.0080: real time    0.0072
    CHARGE:  cpu time    1.7601: real time    1.7628
    MIXING:  cpu time    0.0040: real time    0.0043
    --------------------------------------------
      LOOP:  cpu time   24.5855: real time   24.6580

 eigenvalue-minimisations  :  5031
 total energy-change (2. order) :-0.5187176E-06  (-0.1151612E-08)
 number of electron     545.0000360 magnetization 
 augmentation part      338.5460143 magnetization 

 eigenvalues of (default mixing * dielectric matrix)
  average eigenvalue GAMMA=   1.5506
  7.3965  4.0504  2.6811  2.1947  1.8705  1.8705  1.1190  0.9322  0.9322  0.9432
  0.7860  0.7860  0.4575  0.4427  0.3811  0.3811  0.3617  0.3243

  free energy =  -0.185138171862E+03  energy without entropy=  -0.185140353198E+03


--------------------------------------------------------------------------------------------------------


----------------------------------------- Iteration    2(  20)  ---------------------------------------


    POTLOK:  cpu time    0.1680: real time    0.1673
    SETDIJ:  cpu time    0.0080: real time    0.0089
    EDDIAG:  cpu time    7.7485: real time    7.7705
  RMM-DIIS:  cpu time   12.6448: real time   12.6737
    ORTHCH:  cpu time    1.8001: real time    1.8048
       DOS:  cpu time    0.0080: real time    0.0075
    CHARGE:  cpu time    1.9361: real time    1.9423
    MIXING:  cpu time    0.0040: real time    0.0048
    --------------------------------------------
      LOOP:  cpu time   24.3175: real time   24.3930

 eigenvalue-minimisations  :  4966
 total energy-change (2. order) :-0.3539899E-06  (-0.6799154E-09)
 number of electron     545.0000360 magnetization 
 augmentation part      338.5460299 magnetization 

 eigenvalues of (default mixing * dielectric matrix)
  average eigenvalue GAMMA=   1.6053
  7.7232  4.6977  2.8632  2.5078  2.0834  1.4836  1.4836  0.9313  0.9313  1.0191
  0.9719  0.7492  0.7492  0.4573  0.4428  0.3810  0.3810  0.3506  0.2934

  free energy =  -0.185138172216E+03  energy without entropy=  -0.185140353520E+03


--------------------------------------------------------------------------------------------------------


----------------------------------------- Iteration    2(  21)  ---------------------------------------


    POTLOK:  cpu time    0.1680: real time    0.1677
    SETDIJ:  cpu time    0.0080: real time    0.0088
    EDDIAG:  cpu time    7.4965: real time    7.5244
  RMM-DIIS:  cpu time   12.5968: real time   12.6235
    ORTHCH:  cpu time    1.5721: real time    1.5841
       DOS:  cpu time    0.0080: real time    0.0064
    CHARGE:  cpu time    1.2841: real time    1.2866
    MIXING:  cpu time    0.0040: real time    0.0042
    --------------------------------------------
      LOOP:  cpu time   23.1454: real time   23.2178

 eigenvalue-minimisations  :  4925
 total energy-change (2. order) :-0.1952867E-06  (-0.4246962E-09)
 number of electron     545.0000360 magnetization 
 augmentation part      338.5460254 magnetization 

 eigenvalues of (default mixing * dielectric matrix)
  average eigenvalue GAMMA=   1.5892
  7.8723  4.8312  2.9440  2.5397  2.1111  1.6163  1.6163  0.9319  0.9319  1.0498
  0.9493  0.7545  0.7545  0.5929  0.4573  0.4428  0.3810  0.3810  0.3479  0.2786

  free energy =  -0.185138172412E+03  energy without entropy=  -0.185140353721E+03


--------------------------------------------------------------------------------------------------------


----------------------------------------- Iteration    2(  22)  ---------------------------------------


    POTLOK:  cpu time    0.1440: real time    0.1479
    SETDIJ:  cpu time    0.0120: real time    0.0086
    EDDIAG:  cpu time    8.6765: real time    8.7039
  RMM-DIIS:  cpu time   11.4927: real time   11.5361
    ORTHCH:  cpu time    1.5641: real time    1.5768
       DOS:  cpu time    0.0080: real time    0.0071
    CHARGE:  cpu time    1.8881: real time    1.8932
    MIXING:  cpu time    0.0040: real time    0.0044
    --------------------------------------------
      LOOP:  cpu time   23.7975: real time   23.8875

 eigenvalue-minimisations  :  4814
 total energy-change (2. order) :-0.4412141E-07  (-0.1410603E-09)
 number of electron     545.0000360 magnetization 
 augmentation part      338.5460253 magnetization 

 eigenvalues of (default mixing * dielectric matrix)
  average eigenvalue GAMMA=   1.5911
  8.0434  5.0135  3.0913  2.6050  2.2080  1.7166  1.7166  0.9332  0.9332  1.1153
  0.9574  0.9574  0.7388  0.7388  0.4573  0.4427  0.3810  0.3810  0.3729  0.3419
  0.2684

  free energy =  -0.185138172456E+03  energy without entropy=  -0.185140353766E+03


--------------------------------------------------------------------------------------------------------


----------------------------------------- Iteration    2(  23)  ---------------------------------------


    POTLOK:  cpu time    0.1560: real time    0.1576
    SETDIJ:  cpu time    0.0120: real time    0.0091
    EDDIAG:  cpu time    9.0486: real time    9.0735
  RMM-DIIS:  cpu time   10.9767: real time   11.0010
    ORTHCH:  cpu time    1.7601: real time    1.7644
       DOS:  cpu time    0.0040: real time    0.0073
    CHARGE:  cpu time    2.1041: real time    2.1058
    MIXING:  cpu time    0.0040: real time    0.0051
    --------------------------------------------
      LOOP:  cpu time   24.0655: real time   24.1356

 eigenvalue-minimisations  :  4466
 total energy-change (2. order) :-0.2342858E-07  (-0.8252162E-10)
 number of electron     545.0000360 magnetization 
 augmentation part      338.5460263 magnetization 

 eigenvalues of (default mixing * dielectric matrix)
  average eigenvalue GAMMA=   1.6118
  8.1765  5.3175  3.3262  2.7116  2.2711  2.0734  1.4295  1.4295  0.9331  0.9331
  0.9596  0.9596  0.8818  0.7232  0.7232  0.4573  0.4428  0.3810  0.3810  0.3548
  0.3296  0.2638

  free energy =  -0.185138172479E+03  energy without entropy=  -0.185140353789E+03


--------------------------------------------------------------------------------------------------------


----------------------------------------- Iteration    2(  24)  ---------------------------------------


    POTLOK:  cpu time    0.1880: real time    0.1872
    SETDIJ:  cpu time    0.0120: real time    0.0092
    EDDIAG:  cpu time    8.7445: real time    8.7700
  RMM-DIIS:  cpu time   10.6047: real time   10.6270
    ORTHCH:  cpu time    1.9161: real time    1.9253
       DOS:  cpu time    0.0080: real time    0.0078
    --------------------------------------------
      LOOP:  cpu time   21.4733: real time   21.5397

 eigenvalue-minimisations  :  3990
 total energy-change (2. order) :-0.9880750E-08  (-0.4693682E-10)
 number of electron     545.0000360 magnetization 
 augmentation part      338.5460263 magnetization 

  free energy =  -0.185138172489E+03  energy without entropy=  -0.185140353802E+03


--------------------------------------------------------------------------------------------------------


 average (electrostatic) potential at core
  the test charge radii are     0.6991  0.7215  0.5201  0.9430
  (the norm of the test charge is              1.0000)
       1 -58.6047       2 -77.6201       3 -77.8826       4 -39.4396       5 -72.0012
       6 -72.0137       7 -72.2045       8 -72.0136       9 -71.9642      10 -72.0127
      11 -72.0431      12 -72.0126      13 -72.0005      14 -72.0116      15 -72.1981
      16 -72.0117      17 -72.3771      18 -72.3735      19 -72.3735      20 -72.3770
      21 -72.3788      22 -72.3731      23 -72.3732      24 -72.3787      25 -72.4148
      26 -72.3457      27 -72.3458      28 -72.4148      29 -72.3840      30 -72.4012
      31 -72.4412      32 -72.4011      33 -72.3623      34 -72.3884      35 -72.3966
      36 -72.3883      37 -72.3841      38 -72.4018      39 -72.4409      40 -72.4017
      41 -72.0007      42 -72.0080      43 -72.0079      44 -72.0007      45 -72.0019
      46 -72.0075      47 -72.0075      48 -72.0019      49 -72.0202      50 -71.9884
      51 -71.9885      52 -72.0202
 
 
 
 E-fermi :  -1.0939     XC(G=0):  -4.4907     alpha+bet : -3.6964


 k-point     1 :       0.0000    0.0000    0.0000
  band No.  band energies     occupation 
      1     -23.9163      2.00000
      2     -21.8221      2.00000
      3     -11.8373      2.00000
      4      -9.5608      2.00000
      5      -9.2457      2.00000
      6      -8.8993      2.00000
      7      -8.2795      2.00000
      8      -8.2399      2.00000
      9      -8.1148      2.00000
     10      -8.0843      2.00000
     11      -7.6801      2.00000
     12      -6.9984      2.00000
     13      -6.9943      2.00000
     14      -6.9933      2.00000
     15      -6.9742      2.00000
     16      -6.9546      2.00000
     17      -6.2933      2.00000
     18      -6.2773      2.00000
     19      -5.9758      2.00000
     20      -5.9702      2.00000
     21      -5.8773      2.00000
     22      -5.8586      2.00000
     23      -5.8074      2.00000
     24      -5.8059      2.00000
     25      -5.6397      2.00000
     26      -5.6339      2.00000
     27      -5.6237      2.00000
     28      -5.6194      2.00000
     29      -5.6181      2.00000
     30      -5.5292      2.00000
     31      -5.5240      2.00000
     32      -5.3411      2.00000
     33      -5.3409      2.00000
     34      -5.3221      2.00000
     35      -5.2944      2.00000
     36      -5.2852      2.00000
     37      -5.2790      2.00000
     38      -5.2444      2.00000
     39      -5.2442      2.00000
     40      -5.2287      2.00000
     41      -5.2270      2.00000
     42      -5.1949      2.00000
     43      -5.1623      2.00000
     44      -5.1394      2.00000
     45      -5.1290      2.00000
     46      -5.1231      2.00000
     47      -5.0926      2.00000
     48      -5.0631      2.00000
     49      -5.0366      2.00000
     50      -5.0109      2.00000
     51      -5.0070      2.00000
     52      -4.9816      2.00000
     53      -4.9743      2.00000
     54      -4.9177      2.00000
     55      -4.9018      2.00000
     56      -4.8953      2.00000
     57      -4.8935      2.00000
     58      -4.8604      2.00000
     59      -4.8600      2.00000
     60      -4.8556      2.00000
     61      -4.8501      2.00000
     62      -4.8445      2.00000
     63      -4.8429      2.00000
     64      -4.8093      2.00000
     65      -4.7237      2.00000
     66      -4.7226      2.00000
     67      -4.7217      2.00000
     68      -4.7152      2.00000
     69      -4.7145      2.00000
     70      -4.6977      2.00000
     71      -4.6954      2.00000
     72      -4.6941      2.00000
     73      -4.6892      2.00000
     74      -4.6872      2.00000
     75      -4.6416      2.00000
     76      -4.5356      2.00000
     77      -4.5046      2.00000
     78      -4.5000      2.00000
     79      -4.4912      2.00000
     80      -4.4888      2.00000
     81      -4.4836      2.00000
     82      -4.4794      2.00000
     83      -4.4440      2.00000
     84      -4.4297      2.00000
     85      -4.3385      2.00000
     86      -4.3367      2.00000
     87      -4.3225      2.00000
     88      -4.3220      2.00000
     89      -4.3162      2.00000
     90      -4.3072      2.00000
     91      -4.2707      2.00000
     92      -4.2662      2.00000
     93      -4.2595      2.00000
     94      -4.2521      2.00000
     95      -4.2519      2.00000
     96      -4.2446      2.00000
     97      -4.2437      2.00000
     98      -4.2414      2.00000
     99      -4.2293      2.00000
    100      -4.2253      2.00000
    101      -4.2170      2.00000
    102      -4.2167      2.00000
    103      -4.1991      2.00000
    104      -4.1931      2.00000
    105      -4.1780      2.00000
    106      -4.1728      2.00000
    107      -4.1437      2.00000
    108      -4.1425      2.00000
    109      -4.1257      2.00000
    110      -4.1038      2.00000
    111      -4.0981      2.00000
    112      -4.0707      2.00000
    113      -4.0445      2.00000
    114      -4.0393      2.00000
    115      -4.0392      2.00000
    116      -4.0036      2.00000
    117      -3.9980      2.00000
    118      -3.9949      2.00000
    119      -3.9942      2.00000
    120      -3.9435      2.00000
    121      -3.9412      2.00000
    122      -3.9373      2.00000
    123      -3.9357      2.00000
    124      -3.9296      2.00000
    125      -3.9282      2.00000
    126      -3.9198      2.00000
    127      -3.8987      2.00000
    128      -3.8817      2.00000
    129      -3.8787      2.00000
    130      -3.8700      2.00000
    131      -3.8590      2.00000
    132      -3.8570      2.00000
    133      -3.8359      2.00000
    134      -3.8329      2.00000
    135      -3.8147      2.00000
    136      -3.7873      2.00000
    137      -3.7178      2.00000
    138      -3.7020      2.00000
    139      -3.6963      2.00000
    140      -3.6939      2.00000
    141      -3.6744      2.00000
    142      -3.6709      2.00000
    143      -3.6621      2.00000
    144      -3.6448      2.00000
    145      -3.6331      2.00000
    146      -3.6306      2.00000
    147      -3.6304      2.00000
    148      -3.6082      2.00000
    149      -3.5989      2.00000
    150      -3.5569      2.00000
    151      -3.5538      2.00000
    152      -3.5475      2.00000
    153      -3.5167      2.00000
    154      -3.5005      2.00000
    155      -3.4948      2.00000
    156      -3.4932      2.00000
    157      -3.4865      2.00000
    158      -3.4786      2.00000
    159      -3.4769      2.00000
    160      -3.4758      2.00000
    161      -3.4485      2.00000
    162      -3.4458      2.00000
    163      -3.4427      2.00000
    164      -3.4373      2.00000
    165      -3.4348      2.00000
    166      -3.4230      2.00000
    167      -3.4207      2.00000
    168      -3.4141      2.00000
    169      -3.3969      2.00000
    170      -3.3588      2.00000
    171      -3.3544      2.00000
    172      -3.3458      2.00000
    173      -3.3434      2.00000
    174      -3.3384      2.00000
    175      -3.3365      2.00000
    176      -3.3086      2.00000
    177      -3.2807      2.00000
    178      -3.2787      2.00000
    179      -3.2724      2.00000
    180      -3.2691      2.00000
    181      -3.2636      2.00000
    182      -3.2618      2.00000
    183      -3.2020      2.00000
    184      -3.1977      2.00000
    185      -3.1929      2.00000
    186      -3.1905      2.00000
    187      -3.1890      2.00000
    188      -3.1832      2.00000
    189      -3.1744      2.00000
    190      -3.1699      2.00000
    191      -3.1173      2.00000
    192      -3.0824      2.00000
    193      -3.0764      2.00000
    194      -3.0431      2.00000
    195      -3.0243      2.00000
    196      -3.0127      2.00000
    197      -3.0120      2.00000
    198      -2.9870      2.00000
    199      -2.9771      2.00000
    200      -2.9691      2.00000
    201      -2.9650      2.00000
    202      -2.9607      2.00000
    203      -2.9442      2.00000
    204      -2.9406      2.00000
    205      -2.9364      2.00000
    206      -2.9313      2.00000
    207      -2.9290      2.00000
    208      -2.9176      2.00000
    209      -2.9063      2.00000
    210      -2.9014      2.00000
    211      -2.8988      2.00000
    212      -2.8981      2.00000
    213      -2.8976      2.00000
    214      -2.8957      2.00000
    215      -2.8577      2.00000
    216      -2.8559      2.00000
    217      -2.8517      2.00000
    218      -2.8511      2.00000
    219      -2.8380      2.00000
    220      -2.8272      2.00000
    221      -2.8227      2.00000
    222      -2.8213      2.00000
    223      -2.8194      2.00000
    224      -2.8013      2.00000
    225      -2.7898      2.00000
    226      -2.7797      2.00000
    227      -2.7744      2.00000
    228      -2.7736      2.00000
    229      -2.7718      2.00000
    230      -2.7633      2.00000
    231      -2.7596      2.00000
    232      -2.7479      2.00000
    233      -2.7386      2.00000
    234      -2.7352      2.00000
    235      -2.7246      2.00000
    236      -2.7234      2.00000
    237      -2.7230      2.00000
    238      -2.7167      2.00000
    239      -2.7104      2.00000
    240      -2.7091      2.00000
    241      -2.7072      2.00000
    242      -2.7046      2.00000
    243      -2.6889      2.00000
    244      -2.6847      2.00000
    245      -2.6726      2.00000
    246      -2.6679      2.00000
    247      -2.6423      2.00000
    248      -2.6299      2.00000
    249      -2.6070      2.00000
    250      -2.5916      2.00000
    251      -2.5902      2.00000
    252      -2.5791      2.00000
    253      -2.5757      2.00000
    254      -2.5429      2.00000
    255      -2.5420      2.00000
    256      -2.5299      2.00000
    257      -2.5247      2.00000
    258      -2.5198      2.00000
    259      -2.5141      2.00000
    260      -2.4956      2.00000
    261      -2.4748      2.00000
    262      -2.4635      2.00000
    263      -2.3128      2.00000
    264      -1.8342      2.00000
    265      -1.8304      2.00000
    266      -1.7053      2.00000
    267      -1.6859      2.00000
    268      -1.6553      2.00000
    269      -1.6129      2.00000
    270      -1.4609      2.00000
    271      -0.8988     -0.01867
    272      -0.8800     -0.00996
    273      -0.8180     -0.00067
    274      -0.7867     -0.00012
    275      -0.5508     -0.00000
    276      -0.5494     -0.00000
    277      -0.5481     -0.00000
    278      -0.5156     -0.00000
    279      -0.4139     -0.00000
    280      -0.2597     -0.00000
    281      -0.2491     -0.00000
    282      -0.2430     -0.00000
    283      -0.2313     -0.00000
    284      -0.0086     -0.00000
    285       0.2756     -0.00000
    286       0.2801     -0.00000
    287       0.3624     -0.00000
    288       0.4368     -0.00000
    289       0.9486     -0.00000
    290       0.9783     -0.00000
    291       1.0103     -0.00000
    292       1.1539     -0.00000
    293       1.3059     -0.00000
    294       1.6850      0.00000
    295       1.7763      0.00000
    296       1.8622      0.00000
    297       1.9238      0.00000
    298       1.9258      0.00000
    299       1.9471      0.00000
    300       1.9600      0.00000
    301       2.0219      0.00000
    302       2.0630      0.00000
    303       2.0666      0.00000
    304       2.2306      0.00000
    305       2.2384      0.00000
    306       2.6201      0.00000
    307       2.7753      0.00000
    308       2.8832      0.00000
    309       3.4520      0.00000
    310       3.5129      0.00000
    311       3.5147      0.00000
    312       3.5675      0.00000
    313       3.8714      0.00000
    314       3.9093      0.00000
    315       4.1093      0.00000
    316       4.1307      0.00000
    317       4.1999      0.00000
    318       4.2330      0.00000
    319       4.2919      0.00000
    320       4.3047      0.00000
    321       4.3215      0.00000
    322       4.5967      0.00000
    323       4.6249      0.00000
    324       4.6305      0.00000
    325       4.6325      0.00000
    326       4.6525      0.00000
    327       4.6609      0.00000
    328       4.7005      0.00000

 k-point     2 :       0.2000    0.0000    0.0000
  band No.  band energies     occupation 
      1     -23.9163      2.00000
      2     -21.8221      2.00000
      3     -11.8372      2.00000
      4      -9.5105      2.00000
      5      -9.2460      2.00000
      6      -8.9001      2.00000
      7      -8.6992      2.00000
      8      -8.0678      2.00000
      9      -8.0361      2.00000
     10      -7.7488      2.00000
     11      -7.6823      2.00000
     12      -7.3653      2.00000
     13      -7.3469      2.00000
     14      -6.9387      2.00000
     15      -6.5862      2.00000
     16      -6.5637      2.00000
     17      -6.4744      2.00000
     18      -6.2776      2.00000
     19      -5.9868      2.00000
     20      -5.9416      2.00000
     21      -5.9345      2.00000
     22      -5.7853      2.00000
     23      -5.7846      2.00000
     24      -5.7233      2.00000
     25      -5.6546      2.00000
     26      -5.6416      2.00000
     27      -5.6365      2.00000
     28      -5.6312      2.00000
     29      -5.6169      2.00000
     30      -5.6113      2.00000
     31      -5.5056      2.00000
     32      -5.4961      2.00000
     33      -5.4857      2.00000
     34      -5.4595      2.00000
     35      -5.4177      2.00000
     36      -5.3002      2.00000
     37      -5.2980      2.00000
     38      -5.2754      2.00000
     39      -5.2727      2.00000
     40      -5.1651      2.00000
     41      -5.1457      2.00000
     42      -5.1204      2.00000
     43      -5.1136      2.00000
     44      -5.1104      2.00000
     45      -5.1073      2.00000
     46      -5.0680      2.00000
     47      -5.0605      2.00000
     48      -5.0263      2.00000
     49      -5.0093      2.00000
     50      -5.0023      2.00000
     51      -4.9982      2.00000
     52      -4.9801      2.00000
     53      -4.9650      2.00000
     54      -4.9427      2.00000
     55      -4.9335      2.00000
     56      -4.9091      2.00000
     57      -4.8877      2.00000
     58      -4.8867      2.00000
     59      -4.8564      2.00000
     60      -4.8558      2.00000
     61      -4.8197      2.00000
     62      -4.8178      2.00000
     63      -4.8003      2.00000
     64      -4.7814      2.00000
     65      -4.7733      2.00000
     66      -4.7554      2.00000
     67      -4.7528      2.00000
     68      -4.7503      2.00000
     69      -4.6914      2.00000
     70      -4.6822      2.00000
     71      -4.6696      2.00000
     72      -4.6336      2.00000
     73      -4.6277      2.00000
     74      -4.6239      2.00000
     75      -4.6153      2.00000
     76      -4.5777      2.00000
     77      -4.5748      2.00000
     78      -4.5321      2.00000
     79      -4.4993      2.00000
     80      -4.4940      2.00000
     81      -4.4622      2.00000
     82      -4.4472      2.00000
     83      -4.4389      2.00000
     84      -4.4380      2.00000
     85      -4.4285      2.00000
     86      -4.4134      2.00000
     87      -4.4048      2.00000
     88      -4.3646      2.00000
     89      -4.3037      2.00000
     90      -4.2957      2.00000
     91      -4.2863      2.00000
     92      -4.2847      2.00000
     93      -4.2843      2.00000
     94      -4.2633      2.00000
     95      -4.2425      2.00000
     96      -4.2352      2.00000
     97      -4.2319      2.00000
     98      -4.2307      2.00000
     99      -4.2179      2.00000
    100      -4.2129      2.00000
    101      -4.1955      2.00000
    102      -4.1749      2.00000
    103      -4.1642      2.00000
    104      -4.1569      2.00000
    105      -4.1501      2.00000
    106      -4.1492      2.00000
    107      -4.1403      2.00000
    108      -4.1351      2.00000
    109      -4.1263      2.00000
    110      -4.1174      2.00000
    111      -4.1143      2.00000
    112      -4.0879      2.00000
    113      -4.0565      2.00000
    114      -4.0366      2.00000
    115      -4.0284      2.00000
    116      -4.0096      2.00000
    117      -4.0049      2.00000
    118      -3.9855      2.00000
    119      -3.9788      2.00000
    120      -3.9586      2.00000
    121      -3.9552      2.00000
    122      -3.9500      2.00000
    123      -3.9404      2.00000
    124      -3.9301      2.00000
    125      -3.9299      2.00000
    126      -3.8973      2.00000
    127      -3.8835      2.00000
    128      -3.8819      2.00000
    129      -3.8695      2.00000
    130      -3.8643      2.00000
    131      -3.8633      2.00000
    132      -3.8554      2.00000
    133      -3.8473      2.00000
    134      -3.8137      2.00000
    135      -3.7882      2.00000
    136      -3.7731      2.00000
    137      -3.7420      2.00000
    138      -3.7346      2.00000
    139      -3.7166      2.00000
    140      -3.7154      2.00000
    141      -3.7106      2.00000
    142      -3.6915      2.00000
    143      -3.6881      2.00000
    144      -3.6619      2.00000
    145      -3.6485      2.00000
    146      -3.6323      2.00000
    147      -3.5993      2.00000
    148      -3.5939      2.00000
    149      -3.5876      2.00000
    150      -3.5839      2.00000
    151      -3.5817      2.00000
    152      -3.5559      2.00000
    153      -3.5413      2.00000
    154      -3.5400      2.00000
    155      -3.4922      2.00000
    156      -3.4919      2.00000
    157      -3.4891      2.00000
    158      -3.4787      2.00000
    159      -3.4618      2.00000
    160      -3.4569      2.00000
    161      -3.4483      2.00000
    162      -3.4470      2.00000
    163      -3.4310      2.00000
    164      -3.4242      2.00000
    165      -3.4128      2.00000
    166      -3.4028      2.00000
    167      -3.3940      2.00000
    168      -3.3786      2.00000
    169      -3.3704      2.00000
    170      -3.3594      2.00000
    171      -3.3588      2.00000
    172      -3.3438      2.00000
    173      -3.3318      2.00000
    174      -3.3301      2.00000
    175      -3.3281      2.00000
    176      -3.3147      2.00000
    177      -3.2770      2.00000
    178      -3.2749      2.00000
    179      -3.2577      2.00000
    180      -3.2403      2.00000
    181      -3.2374      2.00000
    182      -3.2194      2.00000
    183      -3.2127      2.00000
    184      -3.2046      2.00000
    185      -3.1932      2.00000
    186      -3.1868      2.00000
    187      -3.1846      2.00000
    188      -3.1677      2.00000
    189      -3.1607      2.00000
    190      -3.1292      2.00000
    191      -3.1230      2.00000
    192      -3.1148      2.00000
    193      -3.1036      2.00000
    194      -3.0375      2.00000
    195      -3.0211      2.00000
    196      -2.9971      2.00000
    197      -2.9912      2.00000
    198      -2.9840      2.00000
    199      -2.9715      2.00000
    200      -2.9677      2.00000
    201      -2.9666      2.00000
    202      -2.9516      2.00000
    203      -2.9427      2.00000
    204      -2.9388      2.00000
    205      -2.9360      2.00000
    206      -2.9275      2.00000
    207      -2.9205      2.00000
    208      -2.9171      2.00000
    209      -2.9095      2.00000
    210      -2.9014      2.00000
    211      -2.9001      2.00000
    212      -2.9000      2.00000
    213      -2.8944      2.00000
    214      -2.8824      2.00000
    215      -2.8774      2.00000
    216      -2.8750      2.00000
    217      -2.8642      2.00000
    218      -2.8565      2.00000
    219      -2.8549      2.00000
    220      -2.8496      2.00000
    221      -2.8419      2.00000
    222      -2.8370      2.00000
    223      -2.8213      2.00000
    224      -2.8194      2.00000
    225      -2.8089      2.00000
    226      -2.8008      2.00000
    227      -2.7833      2.00000
    228      -2.7810      2.00000
    229      -2.7654      2.00000
    230      -2.7653      2.00000
    231      -2.7440      2.00000
    232      -2.7435      2.00000
    233      -2.7382      2.00000
    234      -2.7275      2.00000
    235      -2.7227      2.00000
    236      -2.7207      2.00000
    237      -2.7091      2.00000
    238      -2.7080      2.00000
    239      -2.7042      2.00000
    240      -2.7025      2.00000
    241      -2.6917      2.00000
    242      -2.6895      2.00000
    243      -2.6699      2.00000
    244      -2.6609      2.00000
    245      -2.6466      2.00000
    246      -2.6297      2.00000
    247      -2.6137      2.00000
    248      -2.6030      2.00000
    249      -2.5794      2.00000
    250      -2.5689      2.00000
    251      -2.5635      2.00000
    252      -2.5476      2.00000
    253      -2.5452      2.00000
    254      -2.5381      2.00000
    255      -2.5327      2.00000
    256      -2.5219      2.00000
    257      -2.5216      2.00000
    258      -2.5184      2.00000
    259      -2.5167      2.00000
    260      -2.5114      2.00000
    261      -2.4822      2.00000
    262      -2.4718      2.00000
    263      -2.3804      2.00000
    264      -2.2590      2.00000
    265      -2.0312      2.00000
    266      -1.9604      2.00000
    267      -1.5421      2.00000
    268      -1.3780      2.00044
    269      -1.3482      2.00190
    270      -1.0702      0.61224
    271      -1.0420      0.23946
    272      -0.9792     -0.06884
    273      -0.8820     -0.01072
    274      -0.8776     -0.00914
    275      -0.8632     -0.00525
    276      -0.7928     -0.00018
    277      -0.6610     -0.00000
    278      -0.6466     -0.00000
    279      -0.4378     -0.00000
    280      -0.4193     -0.00000
    281      -0.3444     -0.00000
    282      -0.1013     -0.00000
    283       0.1394     -0.00000
    284       0.3621     -0.00000
    285       0.3683     -0.00000
    286       0.5268     -0.00000
    287       0.6751     -0.00000
    288       0.6945     -0.00000
    289       0.7306     -0.00000
    290       0.8860     -0.00000
    291       0.9660     -0.00000
    292       1.2579     -0.00000
    293       1.3715     -0.00000
    294       1.4062     -0.00000
    295       1.4245     -0.00000
    296       1.4414     -0.00000
    297       1.6556      0.00000
    298       1.7647      0.00000
    299       1.8039      0.00000
    300       1.9658      0.00000
    301       2.1184      0.00000
    302       2.3895      0.00000
    303       2.4366      0.00000
    304       2.6660      0.00000
    305       2.8091      0.00000
    306       2.9173      0.00000
    307       3.0204      0.00000
    308       3.0569      0.00000
    309       3.2831      0.00000
    310       3.3497      0.00000
    311       3.4227      0.00000
    312       3.5280      0.00000
    313       3.7313      0.00000
    314       3.7706      0.00000
    315       3.9190      0.00000
    316       3.9630      0.00000
    317       3.9727      0.00000
    318       4.0477      0.00000
    319       4.0768      0.00000
    320       4.1615      0.00000
    321       4.2151      0.00000
    322       4.2669      0.00000
    323       4.3553      0.00000
    324       4.3583      0.00000
    325       4.6191      0.00000
    326       4.7261      0.00000
    327       4.7672      0.00000
    328       4.9029      0.00000

 k-point     3 :       0.4000    0.0000    0.0000
  band No.  band energies     occupation 
      1     -23.9162      2.00000
      2     -21.8221      2.00000
      3     -11.8372      2.00000
      4      -9.3736      2.00000
      5      -9.2443      2.00000
      6      -9.0430      2.00000
      7      -8.8944      2.00000
      8      -7.9323      2.00000
      9      -7.8925      2.00000
     10      -7.7235      2.00000
     11      -7.6587      2.00000
     12      -7.6273      2.00000
     13      -7.2021      2.00000
     14      -6.8331      2.00000
     15      -6.6806      2.00000
     16      -6.6669      2.00000
     17      -6.1715      2.00000
     18      -6.1486      2.00000
     19      -5.8748      2.00000
     20      -5.8432      2.00000
     21      -5.8336      2.00000
     22      -5.7931      2.00000
     23      -5.7736      2.00000
     24      -5.7452      2.00000
     25      -5.7278      2.00000
     26      -5.7257      2.00000
     27      -5.6896      2.00000
     28      -5.6797      2.00000
     29      -5.6701      2.00000
     30      -5.6610      2.00000
     31      -5.6506      2.00000
     32      -5.6491      2.00000
     33      -5.6397      2.00000
     34      -5.6314      2.00000
     35      -5.3447      2.00000
     36      -5.3363      2.00000
     37      -5.3203      2.00000
     38      -5.3125      2.00000
     39      -5.3016      2.00000
     40      -5.1989      2.00000
     41      -5.0894      2.00000
     42      -5.0779      2.00000
     43      -5.0730      2.00000
     44      -5.0482      2.00000
     45      -5.0465      2.00000
     46      -5.0288      2.00000
     47      -5.0265      2.00000
     48      -5.0156      2.00000
     49      -5.0141      2.00000
     50      -5.0086      2.00000
     51      -4.9957      2.00000
     52      -4.9879      2.00000
     53      -4.9524      2.00000
     54      -4.9413      2.00000
     55      -4.9202      2.00000
     56      -4.8938      2.00000
     57      -4.8882      2.00000
     58      -4.8736      2.00000
     59      -4.8452      2.00000
     60      -4.8398      2.00000
     61      -4.8206      2.00000
     62      -4.8110      2.00000
     63      -4.7889      2.00000
     64      -4.7854      2.00000
     65      -4.7729      2.00000
     66      -4.7556      2.00000
     67      -4.7501      2.00000
     68      -4.6904      2.00000
     69      -4.6676      2.00000
     70      -4.6606      2.00000
     71      -4.6491      2.00000
     72      -4.6407      2.00000
     73      -4.6339      2.00000
     74      -4.5756      2.00000
     75      -4.5698      2.00000
     76      -4.5622      2.00000
     77      -4.5617      2.00000
     78      -4.5393      2.00000
     79      -4.5256      2.00000
     80      -4.5246      2.00000
     81      -4.5104      2.00000
     82      -4.4737      2.00000
     83      -4.4692      2.00000
     84      -4.4534      2.00000
     85      -4.4517      2.00000
     86      -4.4473      2.00000
     87      -4.4199      2.00000
     88      -4.3866      2.00000
     89      -4.3681      2.00000
     90      -4.3377      2.00000
     91      -4.3289      2.00000
     92      -4.3208      2.00000
     93      -4.3088      2.00000
     94      -4.2902      2.00000
     95      -4.2853      2.00000
     96      -4.2775      2.00000
     97      -4.2145      2.00000
     98      -4.2066      2.00000
     99      -4.2053      2.00000
    100      -4.2049      2.00000
    101      -4.1889      2.00000
    102      -4.1774      2.00000
    103      -4.1705      2.00000
    104      -4.1601      2.00000
    105      -4.1569      2.00000
    106      -4.1385      2.00000
    107      -4.1262      2.00000
    108      -4.0917      2.00000
    109      -4.0865      2.00000
    110      -4.0852      2.00000
    111      -4.0724      2.00000
    112      -4.0408      2.00000
    113      -4.0277      2.00000
    114      -4.0198      2.00000
    115      -4.0182      2.00000
    116      -4.0069      2.00000
    117      -4.0029      2.00000
    118      -3.9921      2.00000
    119      -3.9852      2.00000
    120      -3.9749      2.00000
    121      -3.9564      2.00000
    122      -3.9260      2.00000
    123      -3.9137      2.00000
    124      -3.8963      2.00000
    125      -3.8920      2.00000
    126      -3.8864      2.00000
    127      -3.8858      2.00000
    128      -3.8741      2.00000
    129      -3.8688      2.00000
    130      -3.8636      2.00000
    131      -3.8632      2.00000
    132      -3.8523      2.00000
    133      -3.8458      2.00000
    134      -3.8345      2.00000
    135      -3.7928      2.00000
    136      -3.7918      2.00000
    137      -3.7865      2.00000
    138      -3.7669      2.00000
    139      -3.7523      2.00000
    140      -3.7438      2.00000
    141      -3.7307      2.00000
    142      -3.7227      2.00000
    143      -3.7137      2.00000
    144      -3.7120      2.00000
    145      -3.6966      2.00000
    146      -3.6660      2.00000
    147      -3.6385      2.00000
    148      -3.6356      2.00000
    149      -3.5976      2.00000
    150      -3.5949      2.00000
    151      -3.5572      2.00000
    152      -3.5523      2.00000
    153      -3.4923      2.00000
    154      -3.4917      2.00000
    155      -3.4742      2.00000
    156      -3.4700      2.00000
    157      -3.4500      2.00000
    158      -3.4435      2.00000
    159      -3.4434      2.00000
    160      -3.4256      2.00000
    161      -3.4213      2.00000
    162      -3.4077      2.00000
    163      -3.4073      2.00000
    164      -3.3997      2.00000
    165      -3.3929      2.00000
    166      -3.3902      2.00000
    167      -3.3893      2.00000
    168      -3.3809      2.00000
    169      -3.3771      2.00000
    170      -3.3751      2.00000
    171      -3.3493      2.00000
    172      -3.3285      2.00000
    173      -3.3259      2.00000
    174      -3.3258      2.00000
    175      -3.3127      2.00000
    176      -3.3032      2.00000
    177      -3.2805      2.00000
    178      -3.2757      2.00000
    179      -3.2436      2.00000
    180      -3.2435      2.00000
    181      -3.2315      2.00000
    182      -3.2301      2.00000
    183      -3.2272      2.00000
    184      -3.2168      2.00000
    185      -3.2115      2.00000
    186      -3.2016      2.00000
    187      -3.1905      2.00000
    188      -3.1728      2.00000
    189      -3.1651      2.00000
    190      -3.1461      2.00000
    191      -3.1249      2.00000
    192      -3.1179      2.00000
    193      -3.1069      2.00000
    194      -3.1061      2.00000
    195      -3.0627      2.00000
    196      -3.0480      2.00000
    197      -3.0212      2.00000
    198      -3.0034      2.00000
    199      -2.9819      2.00000
    200      -2.9717      2.00000
    201      -2.9558      2.00000
    202      -2.9384      2.00000
    203      -2.9284      2.00000
    204      -2.9254      2.00000
    205      -2.9131      2.00000
    206      -2.9083      2.00000
    207      -2.9031      2.00000
    208      -2.8961      2.00000
    209      -2.8941      2.00000
    210      -2.8902      2.00000
    211      -2.8861      2.00000
    212      -2.8850      2.00000
    213      -2.8773      2.00000
    214      -2.8738      2.00000
    215      -2.8715      2.00000
    216      -2.8715      2.00000
    217      -2.8631      2.00000
    218      -2.8604      2.00000
    219      -2.8600      2.00000
    220      -2.8564      2.00000
    221      -2.8500      2.00000
    222      -2.8496      2.00000
    223      -2.8419      2.00000
    224      -2.8258      2.00000
    225      -2.8103      2.00000
    226      -2.8042      2.00000
    227      -2.7881      2.00000
    228      -2.7732      2.00000
    229      -2.7660      2.00000
    230      -2.7572      2.00000
    231      -2.7511      2.00000
    232      -2.7392      2.00000
    233      -2.7345      2.00000
    234      -2.7211      2.00000
    235      -2.6949      2.00000
    236      -2.6812      2.00000
    237      -2.6773      2.00000
    238      -2.6713      2.00000
    239      -2.6637      2.00000
    240      -2.6602      2.00000
    241      -2.6527      2.00000
    242      -2.6456      2.00000
    243      -2.6414      2.00000
    244      -2.6297      2.00000
    245      -2.6198      2.00000
    246      -2.6073      2.00000
    247      -2.6065      2.00000
    248      -2.5823      2.00000
    249      -2.5741      2.00000
    250      -2.5717      2.00000
    251      -2.5647      2.00000
    252      -2.5615      2.00000
    253      -2.5516      2.00000
    254      -2.5387      2.00000
    255      -2.5344      2.00000
    256      -2.5278      2.00000
    257      -2.5194      2.00000
    258      -2.5099      2.00000
    259      -2.5015      2.00000
    260      -2.4757      2.00000
    261      -2.4408      2.00000
    262      -2.3488      2.00000
    263      -2.3378      2.00000
    264      -2.2206      2.00000
    265      -2.2117      2.00000
    266      -2.1108      2.00000
    267      -1.7755      2.00000
    268      -1.7696      2.00000
    269      -1.7058      2.00000
    270      -1.4909      2.00000
    271      -1.1574      1.87022
    272      -0.8360     -0.00162
    273      -0.8170     -0.00064
    274      -0.7585     -0.00002
    275      -0.7427     -0.00001
    276      -0.5379     -0.00000
    277      -0.4779     -0.00000
    278      -0.3606     -0.00000
    279      -0.3415     -0.00000
    280      -0.1535     -0.00000
    281      -0.1258     -0.00000
    282       0.0087     -0.00000
    283       0.1184     -0.00000
    284       0.1521     -0.00000
    285       0.1603     -0.00000
    286       0.4670     -0.00000
    287       0.4946     -0.00000
    288       0.6049     -0.00000
    289       0.6260     -0.00000
    290       0.8871     -0.00000
    291       0.9755     -0.00000
    292       0.9792     -0.00000
    293       1.0531     -0.00000
    294       1.3869     -0.00000
    295       1.6239     -0.00000
    296       1.7349      0.00000
    297       1.7686      0.00000
    298       2.1375      0.00000
    299       2.2029      0.00000
    300       2.3257      0.00000
    301       2.5114      0.00000
    302       2.7334      0.00000
    303       2.7349      0.00000
    304       2.7741      0.00000
    305       2.7992      0.00000
    306       2.8368      0.00000
    307       2.9766      0.00000
    308       2.9892      0.00000
    309       2.9978      0.00000
    310       3.0549      0.00000
    311       3.2286      0.00000
    312       3.3352      0.00000
    313       3.4006      0.00000
    314       3.5609      0.00000
    315       3.5852      0.00000
    316       3.6933      0.00000
    317       3.7770      0.00000
    318       4.0292      0.00000
    319       4.1775      0.00000
    320       4.1810      0.00000
    321       4.2473      0.00000
    322       4.3153      0.00000
    323       4.3856      0.00000
    324       4.4774      0.00000
    325       4.5129      0.00000
    326       4.5626      0.00000
    327       4.5675      0.00000
    328       4.6711      0.00000

 k-point     4 :       0.0000    0.2000    0.0000
  band No.  band energies     occupation 
      1     -23.9163      2.00000
      2     -21.8221      2.00000
      3     -11.8373      2.00000
      4      -9.4991      2.00000
      5      -9.2449      2.00000
      6      -8.9005      2.00000
      7      -8.5990      2.00000
      8      -8.2216      2.00000
      9      -8.1844      2.00000
     10      -7.6989      2.00000
     11      -7.5165      2.00000
     12      -7.4083      2.00000
     13      -7.3905      2.00000
     14      -6.9207      2.00000
     15      -6.5697      2.00000
     16      -6.5548      2.00000
     17      -6.2470      2.00000
     18      -6.2320      2.00000
     19      -6.2270      2.00000
     20      -6.0162      2.00000
     21      -5.8357      2.00000
     22      -5.8186      2.00000
     23      -5.7887      2.00000
     24      -5.7528      2.00000
     25      -5.7432      2.00000
     26      -5.7123      2.00000
     27      -5.6037      2.00000
     28      -5.5752      2.00000
     29      -5.5743      2.00000
     30      -5.5304      2.00000
     31      -5.5214      2.00000
     32      -5.4905      2.00000
     33      -5.4811      2.00000
     34      -5.3737      2.00000
     35      -5.3583      2.00000
     36      -5.3050      2.00000
     37      -5.2884      2.00000
     38      -5.2676      2.00000
     39      -5.2592      2.00000
     40      -5.2211      2.00000
     41      -5.1836      2.00000
     42      -5.1501      2.00000
     43      -5.1245      2.00000
     44      -5.1142      2.00000
     45      -5.1036      2.00000
     46      -5.0975      2.00000
     47      -5.0948      2.00000
     48      -5.0853      2.00000
     49      -5.0700      2.00000
     50      -5.0385      2.00000
     51      -5.0193      2.00000
     52      -5.0043      2.00000
     53      -5.0015      2.00000
     54      -4.9750      2.00000
     55      -4.9704      2.00000
     56      -4.9545      2.00000
     57      -4.8771      2.00000
     58      -4.8723      2.00000
     59      -4.8455      2.00000
     60      -4.8422      2.00000
     61      -4.8270      2.00000
     62      -4.8108      2.00000
     63      -4.7594      2.00000
     64      -4.7545      2.00000
     65      -4.7466      2.00000
     66      -4.7432      2.00000
     67      -4.7085      2.00000
     68      -4.7043      2.00000
     69      -4.6912      2.00000
     70      -4.6901      2.00000
     71      -4.6798      2.00000
     72      -4.6649      2.00000
     73      -4.6590      2.00000
     74      -4.6373      2.00000
     75      -4.5776      2.00000
     76      -4.5636      2.00000
     77      -4.5623      2.00000
     78      -4.5181      2.00000
     79      -4.5049      2.00000
     80      -4.4793      2.00000
     81      -4.4514      2.00000
     82      -4.4478      2.00000
     83      -4.4172      2.00000
     84      -4.4111      2.00000
     85      -4.3746      2.00000
     86      -4.3634      2.00000
     87      -4.3528      2.00000
     88      -4.3339      2.00000
     89      -4.3314      2.00000
     90      -4.3140      2.00000
     91      -4.3062      2.00000
     92      -4.2991      2.00000
     93      -4.2912      2.00000
     94      -4.2774      2.00000
     95      -4.2710      2.00000
     96      -4.2485      2.00000
     97      -4.2429      2.00000
     98      -4.2389      2.00000
     99      -4.2254      2.00000
    100      -4.2236      2.00000
    101      -4.2233      2.00000
    102      -4.2127      2.00000
    103      -4.2001      2.00000
    104      -4.1935      2.00000
    105      -4.1777      2.00000
    106      -4.1727      2.00000
    107      -4.1623      2.00000
    108      -4.1464      2.00000
    109      -4.1451      2.00000
    110      -4.0994      2.00000
    111      -4.0939      2.00000
    112      -4.0623      2.00000
    113      -4.0380      2.00000
    114      -4.0196      2.00000
    115      -4.0177      2.00000
    116      -4.0003      2.00000
    117      -3.9937      2.00000
    118      -3.9684      2.00000
    119      -3.9474      2.00000
    120      -3.9450      2.00000
    121      -3.9333      2.00000
    122      -3.9081      2.00000
    123      -3.9061      2.00000
    124      -3.8959      2.00000
    125      -3.8919      2.00000
    126      -3.8889      2.00000
    127      -3.8716      2.00000
    128      -3.8656      2.00000
    129      -3.8649      2.00000
    130      -3.8586      2.00000
    131      -3.8553      2.00000
    132      -3.8504      2.00000
    133      -3.8500      2.00000
    134      -3.8493      2.00000
    135      -3.7832      2.00000
    136      -3.7744      2.00000
    137      -3.7607      2.00000
    138      -3.7554      2.00000
    139      -3.7448      2.00000
    140      -3.7087      2.00000
    141      -3.6982      2.00000
    142      -3.6575      2.00000
    143      -3.6486      2.00000
    144      -3.6442      2.00000
    145      -3.6291      2.00000
    146      -3.6233      2.00000
    147      -3.6220      2.00000
    148      -3.6108      2.00000
    149      -3.6024      2.00000
    150      -3.5957      2.00000
    151      -3.5873      2.00000
    152      -3.5755      2.00000
    153      -3.5444      2.00000
    154      -3.5408      2.00000
    155      -3.5163      2.00000
    156      -3.5093      2.00000
    157      -3.4887      2.00000
    158      -3.4761      2.00000
    159      -3.4606      2.00000
    160      -3.4534      2.00000
    161      -3.4498      2.00000
    162      -3.4317      2.00000
    163      -3.4200      2.00000
    164      -3.4155      2.00000
    165      -3.4025      2.00000
    166      -3.3977      2.00000
    167      -3.3901      2.00000
    168      -3.3744      2.00000
    169      -3.3710      2.00000
    170      -3.3476      2.00000
    171      -3.3447      2.00000
    172      -3.3273      2.00000
    173      -3.3121      2.00000
    174      -3.3109      2.00000
    175      -3.3065      2.00000
    176      -3.2855      2.00000
    177      -3.2730      2.00000
    178      -3.2625      2.00000
    179      -3.2306      2.00000
    180      -3.2274      2.00000
    181      -3.2105      2.00000
    182      -3.2065      2.00000
    183      -3.1966      2.00000
    184      -3.1948      2.00000
    185      -3.1904      2.00000
    186      -3.1866      2.00000
    187      -3.1731      2.00000
    188      -3.1534      2.00000
    189      -3.1299      2.00000
    190      -3.1208      2.00000
    191      -3.1127      2.00000
    192      -3.1061      2.00000
    193      -3.1025      2.00000
    194      -3.0360      2.00000
    195      -3.0173      2.00000
    196      -3.0126      2.00000
    197      -3.0031      2.00000
    198      -2.9936      2.00000
    199      -2.9792      2.00000
    200      -2.9731      2.00000
    201      -2.9707      2.00000
    202      -2.9655      2.00000
    203      -2.9567      2.00000
    204      -2.9486      2.00000
    205      -2.9427      2.00000
    206      -2.9322      2.00000
    207      -2.9247      2.00000
    208      -2.9015      2.00000
    209      -2.9002      2.00000
    210      -2.8954      2.00000
    211      -2.8901      2.00000
    212      -2.8858      2.00000
    213      -2.8782      2.00000
    214      -2.8713      2.00000
    215      -2.8646      2.00000
    216      -2.8464      2.00000
    217      -2.8450      2.00000
    218      -2.8446      2.00000
    219      -2.8377      2.00000
    220      -2.8304      2.00000
    221      -2.8208      2.00000
    222      -2.8176      2.00000
    223      -2.8041      2.00000
    224      -2.8028      2.00000
    225      -2.8007      2.00000
    226      -2.7947      2.00000
    227      -2.7903      2.00000
    228      -2.7899      2.00000
    229      -2.7679      2.00000
    230      -2.7615      2.00000
    231      -2.7500      2.00000
    232      -2.7427      2.00000
    233      -2.7395      2.00000
    234      -2.7308      2.00000
    235      -2.7277      2.00000
    236      -2.7221      2.00000
    237      -2.7213      2.00000
    238      -2.7165      2.00000
    239      -2.7113      2.00000
    240      -2.7055      2.00000
    241      -2.7015      2.00000
    242      -2.6930      2.00000
    243      -2.6805      2.00000
    244      -2.6676      2.00000
    245      -2.6514      2.00000
    246      -2.6419      2.00000
    247      -2.6342      2.00000
    248      -2.6260      2.00000
    249      -2.6194      2.00000
    250      -2.6033      2.00000
    251      -2.5923      2.00000
    252      -2.5844      2.00000
    253      -2.5809      2.00000
    254      -2.5787      2.00000
    255      -2.5697      2.00000
    256      -2.5631      2.00000
    257      -2.5543      2.00000
    258      -2.5529      2.00000
    259      -2.5290      2.00000
    260      -2.5112      2.00000
    261      -2.5001      2.00000
    262      -2.4636      2.00000
    263      -2.2991      2.00000
    264      -1.9888      2.00000
    265      -1.9679      2.00000
    266      -1.7208      2.00000
    267      -1.7179      2.00000
    268      -1.6704      2.00000
    269      -1.5187      2.00000
    270      -1.4038      2.00011
    271      -1.4012      2.00012
    272      -1.2262      2.06832
    273      -1.2132      2.07060
    274      -0.8470     -0.00266
    275      -0.7280     -0.00000
    276      -0.7005     -0.00000
    277      -0.6959     -0.00000
    278      -0.6584     -0.00000
    279      -0.4661     -0.00000
    280       0.1246     -0.00000
    281       0.2061     -0.00000
    282       0.2309     -0.00000
    283       0.2445     -0.00000
    284       0.2753     -0.00000
    285       0.2975     -0.00000
    286       0.4217     -0.00000
    287       0.4484     -0.00000
    288       0.5814     -0.00000
    289       0.6373     -0.00000
    290       0.9791     -0.00000
    291       0.9890     -0.00000
    292       1.0791     -0.00000
    293       1.2839     -0.00000
    294       1.3987     -0.00000
    295       1.4178     -0.00000
    296       1.5360     -0.00000
    297       1.5442     -0.00000
    298       1.7699      0.00000
    299       2.0549      0.00000
    300       2.0957      0.00000
    301       2.2650      0.00000
    302       2.3366      0.00000
    303       2.7033      0.00000
    304       2.7295      0.00000
    305       2.7372      0.00000
    306       2.7402      0.00000
    307       2.8713      0.00000
    308       2.9176      0.00000
    309       3.1640      0.00000
    310       3.1936      0.00000
    311       3.5465      0.00000
    312       3.7635      0.00000
    313       3.8445      0.00000
    314       3.8728      0.00000
    315       3.9109      0.00000
    316       3.9206      0.00000
    317       3.9592      0.00000
    318       4.1714      0.00000
    319       4.2462      0.00000
    320       4.2502      0.00000
    321       4.3148      0.00000
    322       4.3191      0.00000
    323       4.3732      0.00000
    324       4.5005      0.00000
    325       4.5417      0.00000
    326       4.6821      0.00000
    327       4.8053      0.00000
    328       4.8530      0.00000

 k-point     5 :       0.2000    0.2000    0.0000
  band No.  band energies     occupation 
      1     -23.9163      2.00000
      2     -21.8221      2.00000
      3     -11.8372      2.00000
      4      -9.4499      2.00000
      5      -9.2438      2.00000
      6      -8.9007      2.00000
      7      -8.6426      2.00000
      8      -8.5480      2.00000
      9      -7.8199      2.00000
     10      -7.6979      2.00000
     11      -7.6793      2.00000
     12      -7.4747      2.00000
     13      -6.9417      2.00000
     14      -6.8840      2.00000
     15      -6.8738      2.00000
     16      -6.4237      2.00000
     17      -6.2341      2.00000
     18      -6.2295      2.00000
     19      -6.2021      2.00000
     20      -5.9953      2.00000
     21      -5.9405      2.00000
     22      -5.7946      2.00000
     23      -5.7573      2.00000
     24      -5.7560      2.00000
     25      -5.7150      2.00000
     26      -5.6883      2.00000
     27      -5.6840      2.00000
     28      -5.6402      2.00000
     29      -5.6015      2.00000
     30      -5.5915      2.00000
     31      -5.5849      2.00000
     32      -5.4792      2.00000
     33      -5.4400      2.00000
     34      -5.4021      2.00000
     35      -5.3749      2.00000
     36      -5.3406      2.00000
     37      -5.2932      2.00000
     38      -5.2798      2.00000
     39      -5.2725      2.00000
     40      -5.2389      2.00000
     41      -5.2357      2.00000
     42      -5.2107      2.00000
     43      -5.1464      2.00000
     44      -5.1284      2.00000
     45      -5.0921      2.00000
     46      -5.0787      2.00000
     47      -5.0590      2.00000
     48      -5.0425      2.00000
     49      -5.0258      2.00000
     50      -5.0204      2.00000
     51      -4.9960      2.00000
     52      -4.9807      2.00000
     53      -4.9460      2.00000
     54      -4.9373      2.00000
     55      -4.9286      2.00000
     56      -4.9208      2.00000
     57      -4.9128      2.00000
     58      -4.8656      2.00000
     59      -4.8556      2.00000
     60      -4.8332      2.00000
     61      -4.8069      2.00000
     62      -4.7987      2.00000
     63      -4.7581      2.00000
     64      -4.7495      2.00000
     65      -4.7453      2.00000
     66      -4.7407      2.00000
     67      -4.7269      2.00000
     68      -4.7128      2.00000
     69      -4.6937      2.00000
     70      -4.6736      2.00000
     71      -4.6571      2.00000
     72      -4.6368      2.00000
     73      -4.6310      2.00000
     74      -4.6262      2.00000
     75      -4.5976      2.00000
     76      -4.5844      2.00000
     77      -4.5417      2.00000
     78      -4.5253      2.00000
     79      -4.5212      2.00000
     80      -4.4991      2.00000
     81      -4.4885      2.00000
     82      -4.4717      2.00000
     83      -4.4528      2.00000
     84      -4.4266      2.00000
     85      -4.4177      2.00000
     86      -4.4017      2.00000
     87      -4.3927      2.00000
     88      -4.3624      2.00000
     89      -4.3312      2.00000
     90      -4.3050      2.00000
     91      -4.2911      2.00000
     92      -4.2874      2.00000
     93      -4.2859      2.00000
     94      -4.2785      2.00000
     95      -4.2633      2.00000
     96      -4.2600      2.00000
     97      -4.2496      2.00000
     98      -4.2434      2.00000
     99      -4.2302      2.00000
    100      -4.2273      2.00000
    101      -4.2196      2.00000
    102      -4.2128      2.00000
    103      -4.2013      2.00000
    104      -4.1909      2.00000
    105      -4.1852      2.00000
    106      -4.1763      2.00000
    107      -4.1657      2.00000
    108      -4.1237      2.00000
    109      -4.1162      2.00000
    110      -4.0903      2.00000
    111      -4.0506      2.00000
    112      -4.0392      2.00000
    113      -4.0355      2.00000
    114      -4.0320      2.00000
    115      -4.0237      2.00000
    116      -4.0123      2.00000
    117      -4.0029      2.00000
    118      -3.9853      2.00000
    119      -3.9591      2.00000
    120      -3.9474      2.00000
    121      -3.9221      2.00000
    122      -3.9131      2.00000
    123      -3.9045      2.00000
    124      -3.8988      2.00000
    125      -3.8901      2.00000
    126      -3.8807      2.00000
    127      -3.8765      2.00000
    128      -3.8649      2.00000
    129      -3.8619      2.00000
    130      -3.8560      2.00000
    131      -3.8510      2.00000
    132      -3.8428      2.00000
    133      -3.8376      2.00000
    134      -3.8312      2.00000
    135      -3.8095      2.00000
    136      -3.7611      2.00000
    137      -3.7467      2.00000
    138      -3.7351      2.00000
    139      -3.7236      2.00000
    140      -3.7141      2.00000
    141      -3.7043      2.00000
    142      -3.6864      2.00000
    143      -3.6792      2.00000
    144      -3.6752      2.00000
    145      -3.6569      2.00000
    146      -3.6289      2.00000
    147      -3.6169      2.00000
    148      -3.6122      2.00000
    149      -3.5983      2.00000
    150      -3.5931      2.00000
    151      -3.5819      2.00000
    152      -3.5692      2.00000
    153      -3.5440      2.00000
    154      -3.5356      2.00000
    155      -3.4900      2.00000
    156      -3.4857      2.00000
    157      -3.4795      2.00000
    158      -3.4705      2.00000
    159      -3.4588      2.00000
    160      -3.4441      2.00000
    161      -3.4380      2.00000
    162      -3.4329      2.00000
    163      -3.4275      2.00000
    164      -3.4067      2.00000
    165      -3.4027      2.00000
    166      -3.3986      2.00000
    167      -3.3732      2.00000
    168      -3.3695      2.00000
    169      -3.3557      2.00000
    170      -3.3433      2.00000
    171      -3.3333      2.00000
    172      -3.3230      2.00000
    173      -3.3150      2.00000
    174      -3.3087      2.00000
    175      -3.2891      2.00000
    176      -3.2669      2.00000
    177      -3.2544      2.00000
    178      -3.2513      2.00000
    179      -3.2433      2.00000
    180      -3.2354      2.00000
    181      -3.2309      2.00000
    182      -3.2203      2.00000
    183      -3.2076      2.00000
    184      -3.1957      2.00000
    185      -3.1917      2.00000
    186      -3.1858      2.00000
    187      -3.1760      2.00000
    188      -3.1716      2.00000
    189      -3.1482      2.00000
    190      -3.1149      2.00000
    191      -3.0916      2.00000
    192      -3.0757      2.00000
    193      -3.0594      2.00000
    194      -3.0391      2.00000
    195      -3.0263      2.00000
    196      -3.0132      2.00000
    197      -3.0045      2.00000
    198      -3.0005      2.00000
    199      -2.9973      2.00000
    200      -2.9806      2.00000
    201      -2.9765      2.00000
    202      -2.9623      2.00000
    203      -2.9585      2.00000
    204      -2.9494      2.00000
    205      -2.9362      2.00000
    206      -2.9283      2.00000
    207      -2.9217      2.00000
    208      -2.9167      2.00000
    209      -2.9054      2.00000
    210      -2.8918      2.00000
    211      -2.8891      2.00000
    212      -2.8844      2.00000
    213      -2.8818      2.00000
    214      -2.8761      2.00000
    215      -2.8715      2.00000
    216      -2.8634      2.00000
    217      -2.8497      2.00000
    218      -2.8442      2.00000
    219      -2.8365      2.00000
    220      -2.8337      2.00000
    221      -2.8291      2.00000
    222      -2.8268      2.00000
    223      -2.8117      2.00000
    224      -2.8090      2.00000
    225      -2.8051      2.00000
    226      -2.8001      2.00000
    227      -2.7907      2.00000
    228      -2.7784      2.00000
    229      -2.7746      2.00000
    230      -2.7600      2.00000
    231      -2.7501      2.00000
    232      -2.7488      2.00000
    233      -2.7467      2.00000
    234      -2.7359      2.00000
    235      -2.7333      2.00000
    236      -2.7299      2.00000
    237      -2.7224      2.00000
    238      -2.7202      2.00000
    239      -2.7059      2.00000
    240      -2.6960      2.00000
    241      -2.6870      2.00000
    242      -2.6810      2.00000
    243      -2.6667      2.00000
    244      -2.6519      2.00000
    245      -2.6350      2.00000
    246      -2.6331      2.00000
    247      -2.6181      2.00000
    248      -2.6084      2.00000
    249      -2.5919      2.00000
    250      -2.5881      2.00000
    251      -2.5768      2.00000
    252      -2.5726      2.00000
    253      -2.5667      2.00000
    254      -2.5577      2.00000
    255      -2.5508      2.00000
    256      -2.5475      2.00000
    257      -2.5423      2.00000
    258      -2.5382      2.00000
    259      -2.5229      2.00000
    260      -2.5156      2.00000
    261      -2.4698      2.00000
    262      -2.4175      2.00000
    263      -2.3295      2.00000
    264      -2.2678      2.00000
    265      -2.1407      2.00000
    266      -1.7224      2.00000
    267      -1.6655      2.00000
    268      -1.6520      2.00000
    269      -1.5487      2.00000
    270      -1.4747      2.00000
    271      -1.2550      2.04505
    272      -1.1527      1.82928
    273      -0.9950     -0.04788
    274      -0.9532     -0.06308
    275      -0.9315     -0.04396
    276      -0.8539     -0.00358
    277      -0.6550     -0.00000
    278      -0.5507     -0.00000
    279      -0.3736     -0.00000
    280       0.0389     -0.00000
    281       0.0643     -0.00000
    282       0.1403     -0.00000
    283       0.1541     -0.00000
    284       0.1856     -0.00000
    285       0.3186     -0.00000
    286       0.3716     -0.00000
    287       0.4590     -0.00000
    288       0.5323     -0.00000
    289       1.0415     -0.00000
    290       1.1400     -0.00000
    291       1.1691     -0.00000
    292       1.1991     -0.00000
    293       1.3579     -0.00000
    294       1.3862     -0.00000
    295       1.4454     -0.00000
    296       1.5314     -0.00000
    297       1.6561      0.00000
    298       1.8651      0.00000
    299       1.9447      0.00000
    300       2.0446      0.00000
    301       2.2634      0.00000
    302       2.3759      0.00000
    303       2.4675      0.00000
    304       2.5038      0.00000
    305       2.7604      0.00000
    306       2.8873      0.00000
    307       2.9442      0.00000
    308       3.0454      0.00000
    309       3.2204      0.00000
    310       3.3583      0.00000
    311       3.5596      0.00000
    312       3.6324      0.00000
    313       3.7026      0.00000
    314       3.7868      0.00000
    315       3.8256      0.00000
    316       3.8673      0.00000
    317       3.9707      0.00000
    318       4.0605      0.00000
    319       4.1861      0.00000
    320       4.2885      0.00000
    321       4.3351      0.00000
    322       4.4031      0.00000
    323       4.5169      0.00000
    324       4.5341      0.00000
    325       4.5667      0.00000
    326       4.6797      0.00000
    327       4.6887      0.00000
    328       4.7942      0.00000

 k-point     6 :       0.4000    0.2000    0.0000
  band No.  band energies     occupation 
      1     -23.9162      2.00000
      2     -21.8221      2.00000
      3     -11.8371      2.00000
      4      -9.3278      2.00000
      5      -9.2208      2.00000
      6      -8.9941      2.00000
      7      -8.8932      2.00000
      8      -8.3972      2.00000
      9      -8.1478      2.00000
     10      -7.6870      2.00000
     11      -7.3497      2.00000
     12      -7.1543      2.00000
     13      -7.1395      2.00000
     14      -6.7790      2.00000
     15      -6.6300      2.00000
     16      -6.6150      2.00000
     17      -6.4595      2.00000
     18      -6.1004      2.00000
     19      -6.0090      2.00000
     20      -5.9460      2.00000
     21      -5.9397      2.00000
     22      -5.9199      2.00000
     23      -5.8611      2.00000
     24      -5.8235      2.00000
     25      -5.7027      2.00000
     26      -5.6818      2.00000
     27      -5.6638      2.00000
     28      -5.6547      2.00000
     29      -5.6346      2.00000
     30      -5.6258      2.00000
     31      -5.6139      2.00000
     32      -5.5985      2.00000
     33      -5.5176      2.00000
     34      -5.5122      2.00000
     35      -5.3411      2.00000
     36      -5.3151      2.00000
     37      -5.2973      2.00000
     38      -5.2894      2.00000
     39      -5.2841      2.00000
     40      -5.2639      2.00000
     41      -5.2070      2.00000
     42      -5.2004      2.00000
     43      -5.1828      2.00000
     44      -5.1568      2.00000
     45      -5.0785      2.00000
     46      -5.0605      2.00000
     47      -5.0593      2.00000
     48      -5.0555      2.00000
     49      -5.0302      2.00000
     50      -5.0012      2.00000
     51      -4.9989      2.00000
     52      -4.9435      2.00000
     53      -4.8970      2.00000
     54      -4.8764      2.00000
     55      -4.8664      2.00000
     56      -4.8617      2.00000
     57      -4.8430      2.00000
     58      -4.8376      2.00000
     59      -4.8355      2.00000
     60      -4.8256      2.00000
     61      -4.8119      2.00000
     62      -4.8040      2.00000
     63      -4.7931      2.00000
     64      -4.7591      2.00000
     65      -4.7379      2.00000
     66      -4.7294      2.00000
     67      -4.7216      2.00000
     68      -4.6979      2.00000
     69      -4.6848      2.00000
     70      -4.6445      2.00000
     71      -4.6372      2.00000
     72      -4.6130      2.00000
     73      -4.5974      2.00000
     74      -4.5925      2.00000
     75      -4.5816      2.00000
     76      -4.5791      2.00000
     77      -4.5667      2.00000
     78      -4.5492      2.00000
     79      -4.5408      2.00000
     80      -4.5366      2.00000
     81      -4.5278      2.00000
     82      -4.5134      2.00000
     83      -4.4867      2.00000
     84      -4.4799      2.00000
     85      -4.4683      2.00000
     86      -4.4488      2.00000
     87      -4.4244      2.00000
     88      -4.3928      2.00000
     89      -4.3766      2.00000
     90      -4.3665      2.00000
     91      -4.3504      2.00000
     92      -4.3060      2.00000
     93      -4.2675      2.00000
     94      -4.2619      2.00000
     95      -4.2581      2.00000
     96      -4.2557      2.00000
     97      -4.2514      2.00000
     98      -4.2433      2.00000
     99      -4.2362      2.00000
    100      -4.2245      2.00000
    101      -4.2088      2.00000
    102      -4.1904      2.00000
    103      -4.1787      2.00000
    104      -4.1752      2.00000
    105      -4.1527      2.00000
    106      -4.1497      2.00000
    107      -4.1341      2.00000
    108      -4.1239      2.00000
    109      -4.1227      2.00000
    110      -4.1099      2.00000
    111      -4.0882      2.00000
    112      -4.0678      2.00000
    113      -4.0282      2.00000
    114      -4.0258      2.00000
    115      -4.0098      2.00000
    116      -3.9955      2.00000
    117      -3.9913      2.00000
    118      -3.9770      2.00000
    119      -3.9634      2.00000
    120      -3.9524      2.00000
    121      -3.9306      2.00000
    122      -3.9209      2.00000
    123      -3.8824      2.00000
    124      -3.8789      2.00000
    125      -3.8740      2.00000
    126      -3.8635      2.00000
    127      -3.8560      2.00000
    128      -3.8497      2.00000
    129      -3.8477      2.00000
    130      -3.8424      2.00000
    131      -3.8357      2.00000
    132      -3.8307      2.00000
    133      -3.8238      2.00000
    134      -3.7986      2.00000
    135      -3.7876      2.00000
    136      -3.7685      2.00000
    137      -3.7588      2.00000
    138      -3.7546      2.00000
    139      -3.7486      2.00000
    140      -3.7320      2.00000
    141      -3.7162      2.00000
    142      -3.7124      2.00000
    143      -3.6944      2.00000
    144      -3.6901      2.00000
    145      -3.6640      2.00000
    146      -3.6451      2.00000
    147      -3.6325      2.00000
    148      -3.6294      2.00000
    149      -3.6080      2.00000
    150      -3.5882      2.00000
    151      -3.5764      2.00000
    152      -3.5674      2.00000
    153      -3.5638      2.00000
    154      -3.5170      2.00000
    155      -3.4888      2.00000
    156      -3.4708      2.00000
    157      -3.4531      2.00000
    158      -3.4476      2.00000
    159      -3.4413      2.00000
    160      -3.4268      2.00000
    161      -3.4201      2.00000
    162      -3.4163      2.00000
    163      -3.4094      2.00000
    164      -3.4043      2.00000
    165      -3.3973      2.00000
    166      -3.3926      2.00000
    167      -3.3688      2.00000
    168      -3.3656      2.00000
    169      -3.3568      2.00000
    170      -3.3427      2.00000
    171      -3.3389      2.00000
    172      -3.3271      2.00000
    173      -3.3142      2.00000
    174      -3.3008      2.00000
    175      -3.2875      2.00000
    176      -3.2720      2.00000
    177      -3.2620      2.00000
    178      -3.2539      2.00000
    179      -3.2448      2.00000
    180      -3.2419      2.00000
    181      -3.2397      2.00000
    182      -3.2225      2.00000
    183      -3.2052      2.00000
    184      -3.1916      2.00000
    185      -3.1833      2.00000
    186      -3.1602      2.00000
    187      -3.1564      2.00000
    188      -3.1413      2.00000
    189      -3.1348      2.00000
    190      -3.1260      2.00000
    191      -3.1210      2.00000
    192      -3.1038      2.00000
    193      -3.0852      2.00000
    194      -3.0694      2.00000
    195      -3.0643      2.00000
    196      -3.0470      2.00000
    197      -3.0438      2.00000
    198      -2.9940      2.00000
    199      -2.9842      2.00000
    200      -2.9701      2.00000
    201      -2.9627      2.00000
    202      -2.9527      2.00000
    203      -2.9453      2.00000
    204      -2.9335      2.00000
    205      -2.9230      2.00000
    206      -2.9172      2.00000
    207      -2.9042      2.00000
    208      -2.8963      2.00000
    209      -2.8877      2.00000
    210      -2.8817      2.00000
    211      -2.8776      2.00000
    212      -2.8765      2.00000
    213      -2.8726      2.00000
    214      -2.8713      2.00000
    215      -2.8654      2.00000
    216      -2.8604      2.00000
    217      -2.8575      2.00000
    218      -2.8519      2.00000
    219      -2.8462      2.00000
    220      -2.8438      2.00000
    221      -2.8386      2.00000
    222      -2.8305      2.00000
    223      -2.8285      2.00000
    224      -2.8202      2.00000
    225      -2.8039      2.00000
    226      -2.7960      2.00000
    227      -2.7938      2.00000
    228      -2.7803      2.00000
    229      -2.7737      2.00000
    230      -2.7673      2.00000
    231      -2.7602      2.00000
    232      -2.7595      2.00000
    233      -2.7499      2.00000
    234      -2.7457      2.00000
    235      -2.7398      2.00000
    236      -2.7169      2.00000
    237      -2.7072      2.00000
    238      -2.6929      2.00000
    239      -2.6882      2.00000
    240      -2.6765      2.00000
    241      -2.6728      2.00000
    242      -2.6621      2.00000
    243      -2.6516      2.00000
    244      -2.6466      2.00000
    245      -2.6366      2.00000
    246      -2.6295      2.00000
    247      -2.6195      2.00000
    248      -2.6111      2.00000
    249      -2.5886      2.00000
    250      -2.5839      2.00000
    251      -2.5763      2.00000
    252      -2.5719      2.00000
    253      -2.5689      2.00000
    254      -2.5664      2.00000
    255      -2.5580      2.00000
    256      -2.5495      2.00000
    257      -2.5423      2.00000
    258      -2.5381      2.00000
    259      -2.5327      2.00000
    260      -2.4796      2.00000
    261      -2.4086      2.00000
    262      -2.3667      2.00000
    263      -2.2555      2.00000
    264      -2.1070      2.00000
    265      -2.0301      2.00000
    266      -1.9971      2.00000
    267      -1.9626      2.00000
    268      -1.6495      2.00000
    269      -1.6124      2.00000
    270      -1.5499      2.00000
    271      -1.4720      2.00000
    272      -1.4185      2.00004
    273      -1.1378      1.67020
    274      -0.9552     -0.06453
    275      -0.7750     -0.00006
    276      -0.5102     -0.00000
    277      -0.3735     -0.00000
    278      -0.3445     -0.00000
    279      -0.3241     -0.00000
    280      -0.1670     -0.00000
    281      -0.0216     -0.00000
    282      -0.0052     -0.00000
    283       0.0520     -0.00000
    284       0.2099     -0.00000
    285       0.2965     -0.00000
    286       0.4447     -0.00000
    287       0.5827     -0.00000
    288       0.6875     -0.00000
    289       0.8276     -0.00000
    290       0.9931     -0.00000
    291       1.1177     -0.00000
    292       1.2044     -0.00000
    293       1.3938     -0.00000
    294       1.4242     -0.00000
    295       1.6700      0.00000
    296       1.7011      0.00000
    297       1.7781      0.00000
    298       2.1293      0.00000
    299       2.1683      0.00000
    300       2.2279      0.00000
    301       2.2888      0.00000
    302       2.3497      0.00000
    303       2.4532      0.00000
    304       2.5719      0.00000
    305       2.6498      0.00000
    306       2.7634      0.00000
    307       3.0184      0.00000
    308       3.0653      0.00000
    309       3.2065      0.00000
    310       3.3913      0.00000
    311       3.5926      0.00000
    312       3.6165      0.00000
    313       3.6907      0.00000
    314       3.7230      0.00000
    315       3.7441      0.00000
    316       3.7909      0.00000
    317       3.8471      0.00000
    318       3.9519      0.00000
    319       4.0571      0.00000
    320       4.0931      0.00000
    321       4.1257      0.00000
    322       4.2355      0.00000
    323       4.2711      0.00000
    324       4.3436      0.00000
    325       4.4895      0.00000
    326       4.6655      0.00000
    327       4.6980      0.00000
    328       4.8287      0.00000

 k-point     7 :      -0.4000    0.2000    0.0000
  band No.  band energies     occupation 
      1     -23.9162      2.00000
      2     -21.8221      2.00000
      3     -11.8371      2.00000
      4      -9.3278      2.00000
      5      -9.2208      2.00000
      6      -8.9941      2.00000
      7      -8.8932      2.00000
      8      -8.3972      2.00000
      9      -8.1479      2.00000
     10      -7.6870      2.00000
     11      -7.3497      2.00000
     12      -7.1543      2.00000
     13      -7.1395      2.00000
     14      -6.7790      2.00000
     15      -6.6300      2.00000
     16      -6.6150      2.00000
     17      -6.4595      2.00000
     18      -6.1004      2.00000
     19      -6.0090      2.00000
     20      -5.9460      2.00000
     21      -5.9397      2.00000
     22      -5.9199      2.00000
     23      -5.8611      2.00000
     24      -5.8235      2.00000
     25      -5.7027      2.00000
     26      -5.6818      2.00000
     27      -5.6638      2.00000
     28      -5.6547      2.00000
     29      -5.6346      2.00000
     30      -5.6258      2.00000
     31      -5.6139      2.00000
     32      -5.5985      2.00000
     33      -5.5176      2.00000
     34      -5.5122      2.00000
     35      -5.3411      2.00000
     36      -5.3151      2.00000
     37      -5.2973      2.00000
     38      -5.2894      2.00000
     39      -5.2841      2.00000
     40      -5.2639      2.00000
     41      -5.2070      2.00000
     42      -5.2005      2.00000
     43      -5.1828      2.00000
     44      -5.1568      2.00000
     45      -5.0785      2.00000
     46      -5.0606      2.00000
     47      -5.0592      2.00000
     48      -5.0555      2.00000
     49      -5.0302      2.00000
     50      -5.0013      2.00000
     51      -4.9989      2.00000
     52      -4.9435      2.00000
     53      -4.8970      2.00000
     54      -4.8764      2.00000
     55      -4.8664      2.00000
     56      -4.8617      2.00000
     57      -4.8430      2.00000
     58      -4.8376      2.00000
     59      -4.8355      2.00000
     60      -4.8256      2.00000
     61      -4.8119      2.00000
     62      -4.8041      2.00000
     63      -4.7931      2.00000
     64      -4.7591      2.00000
     65      -4.7379      2.00000
     66      -4.7294      2.00000
     67      -4.7216      2.00000
     68      -4.6978      2.00000
     69      -4.6847      2.00000
     70      -4.6445      2.00000
     71      -4.6372      2.00000
     72      -4.6130      2.00000
     73      -4.5974      2.00000
     74      -4.5925      2.00000
     75      -4.5816      2.00000
     76      -4.5791      2.00000
     77      -4.5667      2.00000
     78      -4.5492      2.00000
     79      -4.5407      2.00000
     80      -4.5366      2.00000
     81      -4.5278      2.00000
     82      -4.5134      2.00000
     83      -4.4867      2.00000
     84      -4.4799      2.00000
     85      -4.4683      2.00000
     86      -4.4488      2.00000
     87      -4.4244      2.00000
     88      -4.3929      2.00000
     89      -4.3766      2.00000
     90      -4.3665      2.00000
     91      -4.3505      2.00000
     92      -4.3060      2.00000
     93      -4.2675      2.00000
     94      -4.2619      2.00000
     95      -4.2581      2.00000
     96      -4.2557      2.00000
     97      -4.2514      2.00000
     98      -4.2433      2.00000
     99      -4.2362      2.00000
    100      -4.2245      2.00000
    101      -4.2087      2.00000
    102      -4.1904      2.00000
    103      -4.1787      2.00000
    104      -4.1752      2.00000
    105      -4.1527      2.00000
    106      -4.1497      2.00000
    107      -4.1341      2.00000
    108      -4.1239      2.00000
    109      -4.1227      2.00000
    110      -4.1100      2.00000
    111      -4.0882      2.00000
    112      -4.0678      2.00000
    113      -4.0282      2.00000
    114      -4.0258      2.00000
    115      -4.0098      2.00000
    116      -3.9955      2.00000
    117      -3.9913      2.00000
    118      -3.9770      2.00000
    119      -3.9634      2.00000
    120      -3.9524      2.00000
    121      -3.9306      2.00000
    122      -3.9209      2.00000
    123      -3.8824      2.00000
    124      -3.8789      2.00000
    125      -3.8741      2.00000
    126      -3.8635      2.00000
    127      -3.8560      2.00000
    128      -3.8497      2.00000
    129      -3.8477      2.00000
    130      -3.8424      2.00000
    131      -3.8357      2.00000
    132      -3.8307      2.00000
    133      -3.8238      2.00000
    134      -3.7986      2.00000
    135      -3.7876      2.00000
    136      -3.7686      2.00000
    137      -3.7588      2.00000
    138      -3.7546      2.00000
    139      -3.7487      2.00000
    140      -3.7319      2.00000
    141      -3.7162      2.00000
    142      -3.7124      2.00000
    143      -3.6943      2.00000
    144      -3.6901      2.00000
    145      -3.6640      2.00000
    146      -3.6451      2.00000
    147      -3.6325      2.00000
    148      -3.6294      2.00000
    149      -3.6080      2.00000
    150      -3.5882      2.00000
    151      -3.5764      2.00000
    152      -3.5674      2.00000
    153      -3.5638      2.00000
    154      -3.5170      2.00000
    155      -3.4887      2.00000
    156      -3.4708      2.00000
    157      -3.4531      2.00000
    158      -3.4476      2.00000
    159      -3.4413      2.00000
    160      -3.4268      2.00000
    161      -3.4201      2.00000
    162      -3.4163      2.00000
    163      -3.4094      2.00000
    164      -3.4043      2.00000
    165      -3.3973      2.00000
    166      -3.3926      2.00000
    167      -3.3688      2.00000
    168      -3.3656      2.00000
    169      -3.3568      2.00000
    170      -3.3427      2.00000
    171      -3.3389      2.00000
    172      -3.3271      2.00000
    173      -3.3142      2.00000
    174      -3.3008      2.00000
    175      -3.2875      2.00000
    176      -3.2720      2.00000
    177      -3.2620      2.00000
    178      -3.2539      2.00000
    179      -3.2448      2.00000
    180      -3.2420      2.00000
    181      -3.2397      2.00000
    182      -3.2224      2.00000
    183      -3.2052      2.00000
    184      -3.1916      2.00000
    185      -3.1833      2.00000
    186      -3.1601      2.00000
    187      -3.1564      2.00000
    188      -3.1413      2.00000
    189      -3.1348      2.00000
    190      -3.1260      2.00000
    191      -3.1210      2.00000
    192      -3.1038      2.00000
    193      -3.0852      2.00000
    194      -3.0694      2.00000
    195      -3.0643      2.00000
    196      -3.0470      2.00000
    197      -3.0437      2.00000
    198      -2.9940      2.00000
    199      -2.9842      2.00000
    200      -2.9701      2.00000
    201      -2.9627      2.00000
    202      -2.9527      2.00000
    203      -2.9453      2.00000
    204      -2.9335      2.00000
    205      -2.9230      2.00000
    206      -2.9172      2.00000
    207      -2.9042      2.00000
    208      -2.8963      2.00000
    209      -2.8877      2.00000
    210      -2.8817      2.00000
    211      -2.8776      2.00000
    212      -2.8765      2.00000
    213      -2.8726      2.00000
    214      -2.8713      2.00000
    215      -2.8654      2.00000
    216      -2.8604      2.00000
    217      -2.8575      2.00000
    218      -2.8519      2.00000
    219      -2.8462      2.00000
    220      -2.8438      2.00000
    221      -2.8386      2.00000
    222      -2.8305      2.00000
    223      -2.8285      2.00000
    224      -2.8202      2.00000
    225      -2.8039      2.00000
    226      -2.7960      2.00000
    227      -2.7938      2.00000
    228      -2.7803      2.00000
    229      -2.7737      2.00000
    230      -2.7673      2.00000
    231      -2.7602      2.00000
    232      -2.7595      2.00000
    233      -2.7499      2.00000
    234      -2.7457      2.00000
    235      -2.7398      2.00000
    236      -2.7169      2.00000
    237      -2.7072      2.00000
    238      -2.6929      2.00000
    239      -2.6882      2.00000
    240      -2.6765      2.00000
    241      -2.6728      2.00000
    242      -2.6621      2.00000
    243      -2.6516      2.00000
    244      -2.6466      2.00000
    245      -2.6366      2.00000
    246      -2.6295      2.00000
    247      -2.6195      2.00000
    248      -2.6111      2.00000
    249      -2.5886      2.00000
    250      -2.5839      2.00000
    251      -2.5763      2.00000
    252      -2.5719      2.00000
    253      -2.5689      2.00000
    254      -2.5664      2.00000
    255      -2.5580      2.00000
    256      -2.5495      2.00000
    257      -2.5423      2.00000
    258      -2.5381      2.00000
    259      -2.5327      2.00000
    260      -2.4796      2.00000
    261      -2.4086      2.00000
    262      -2.3667      2.00000
    263      -2.2555      2.00000
    264      -2.1070      2.00000
    265      -2.0301      2.00000
    266      -1.9971      2.00000
    267      -1.9626      2.00000
    268      -1.6495      2.00000
    269      -1.6124      2.00000
    270      -1.5499      2.00000
    271      -1.4720      2.00000
    272      -1.4185      2.00004
    273      -1.1378      1.67008
    274      -0.9552     -0.06453
    275      -0.7750     -0.00006
    276      -0.5102     -0.00000
    277      -0.3735     -0.00000
    278      -0.3445     -0.00000
    279      -0.3241     -0.00000
    280      -0.1670     -0.00000
    281      -0.0216     -0.00000
    282      -0.0052     -0.00000
    283       0.0521     -0.00000
    284       0.2099     -0.00000
    285       0.2965     -0.00000
    286       0.4447     -0.00000
    287       0.5827     -0.00000
    288       0.6875     -0.00000
    289       0.8276     -0.00000
    290       0.9931     -0.00000
    291       1.1177     -0.00000
    292       1.2044     -0.00000
    293       1.3938     -0.00000
    294       1.4243     -0.00000
    295       1.6699      0.00000
    296       1.7012      0.00000
    297       1.7781      0.00000
    298       2.1293      0.00000
    299       2.1683      0.00000
    300       2.2279      0.00000
    301       2.2888      0.00000
    302       2.3498      0.00000
    303       2.4532      0.00000
    304       2.5720      0.00000
    305       2.6497      0.00000
    306       2.7635      0.00000
    307       3.0184      0.00000
    308       3.0653      0.00000
    309       3.2065      0.00000
    310       3.3913      0.00000
    311       3.5927      0.00000
    312       3.6165      0.00000
    313       3.6907      0.00000
    314       3.7230      0.00000
    315       3.7441      0.00000
    316       3.7908      0.00000
    317       3.8471      0.00000
    318       3.9518      0.00000
    319       4.0571      0.00000
    320       4.0931      0.00000
    321       4.1257      0.00000
    322       4.2355      0.00000
    323       4.2711      0.00000
    324       4.3436      0.00000
    325       4.4895      0.00000
    326       4.6655      0.00000
    327       4.6980      0.00000
    328       4.8279      0.00000

 k-point     8 :      -0.2000    0.2000    0.0000
  band No.  band energies     occupation 
      1     -23.9163      2.00000
      2     -21.8221      2.00000
      3     -11.8372      2.00000
      4      -9.4499      2.00000
      5      -9.2438      2.00000
      6      -8.9007      2.00000
      7      -8.6426      2.00000
      8      -8.5480      2.00000
      9      -7.8199      2.00000
     10      -7.6979      2.00000
     11      -7.6792      2.00000
     12      -7.4747      2.00000
     13      -6.9417      2.00000
     14      -6.8840      2.00000
     15      -6.8738      2.00000
     16      -6.4237      2.00000
     17      -6.2341      2.00000
     18      -6.2295      2.00000
     19      -6.2021      2.00000
     20      -5.9953      2.00000
     21      -5.9405      2.00000
     22      -5.7946      2.00000
     23      -5.7573      2.00000
     24      -5.7560      2.00000
     25      -5.7150      2.00000
     26      -5.6883      2.00000
     27      -5.6840      2.00000
     28      -5.6402      2.00000
     29      -5.6015      2.00000
     30      -5.5915      2.00000
     31      -5.5849      2.00000
     32      -5.4792      2.00000
     33      -5.4400      2.00000
     34      -5.4021      2.00000
     35      -5.3749      2.00000
     36      -5.3406      2.00000
     37      -5.2932      2.00000
     38      -5.2798      2.00000
     39      -5.2725      2.00000
     40      -5.2389      2.00000
     41      -5.2357      2.00000
     42      -5.2108      2.00000
     43      -5.1464      2.00000
     44      -5.1284      2.00000
     45      -5.0921      2.00000
     46      -5.0787      2.00000
     47      -5.0589      2.00000
     48      -5.0425      2.00000
     49      -5.0258      2.00000
     50      -5.0204      2.00000
     51      -4.9960      2.00000
     52      -4.9807      2.00000
     53      -4.9460      2.00000
     54      -4.9372      2.00000
     55      -4.9286      2.00000
     56      -4.9208      2.00000
     57      -4.9128      2.00000
     58      -4.8656      2.00000
     59      -4.8557      2.00000
     60      -4.8332      2.00000
     61      -4.8068      2.00000
     62      -4.7987      2.00000
     63      -4.7581      2.00000
     64      -4.7495      2.00000
     65      -4.7453      2.00000
     66      -4.7407      2.00000
     67      -4.7269      2.00000
     68      -4.7128      2.00000
     69      -4.6937      2.00000
     70      -4.6736      2.00000
     71      -4.6571      2.00000
     72      -4.6368      2.00000
     73      -4.6310      2.00000
     74      -4.6262      2.00000
     75      -4.5976      2.00000
     76      -4.5844      2.00000
     77      -4.5418      2.00000
     78      -4.5253      2.00000
     79      -4.5212      2.00000
     80      -4.4991      2.00000
     81      -4.4885      2.00000
     82      -4.4718      2.00000
     83      -4.4528      2.00000
     84      -4.4266      2.00000
     85      -4.4177      2.00000
     86      -4.4017      2.00000
     87      -4.3927      2.00000
     88      -4.3624      2.00000
     89      -4.3312      2.00000
     90      -4.3050      2.00000
     91      -4.2911      2.00000
     92      -4.2874      2.00000
     93      -4.2859      2.00000
     94      -4.2785      2.00000
     95      -4.2633      2.00000
     96      -4.2600      2.00000
     97      -4.2496      2.00000
     98      -4.2434      2.00000
     99      -4.2302      2.00000
    100      -4.2273      2.00000
    101      -4.2196      2.00000
    102      -4.2128      2.00000
    103      -4.2013      2.00000
    104      -4.1909      2.00000
    105      -4.1852      2.00000
    106      -4.1763      2.00000
    107      -4.1657      2.00000
    108      -4.1237      2.00000
    109      -4.1162      2.00000
    110      -4.0903      2.00000
    111      -4.0506      2.00000
    112      -4.0392      2.00000
    113      -4.0355      2.00000
    114      -4.0320      2.00000
    115      -4.0237      2.00000
    116      -4.0123      2.00000
    117      -4.0030      2.00000
    118      -3.9853      2.00000
    119      -3.9591      2.00000
    120      -3.9474      2.00000
    121      -3.9221      2.00000
    122      -3.9131      2.00000
    123      -3.9045      2.00000
    124      -3.8988      2.00000
    125      -3.8900      2.00000
    126      -3.8807      2.00000
    127      -3.8765      2.00000
    128      -3.8649      2.00000
    129      -3.8619      2.00000
    130      -3.8560      2.00000
    131      -3.8510      2.00000
    132      -3.8428      2.00000
    133      -3.8376      2.00000
    134      -3.8313      2.00000
    135      -3.8095      2.00000
    136      -3.7611      2.00000
    137      -3.7467      2.00000
    138      -3.7351      2.00000
    139      -3.7236      2.00000
    140      -3.7141      2.00000
    141      -3.7042      2.00000
    142      -3.6864      2.00000
    143      -3.6792      2.00000
    144      -3.6752      2.00000
    145      -3.6569      2.00000
    146      -3.6290      2.00000
    147      -3.6169      2.00000
    148      -3.6122      2.00000
    149      -3.5983      2.00000
    150      -3.5931      2.00000
    151      -3.5819      2.00000
    152      -3.5692      2.00000
    153      -3.5440      2.00000
    154      -3.5356      2.00000
    155      -3.4900      2.00000
    156      -3.4857      2.00000
    157      -3.4795      2.00000
    158      -3.4706      2.00000
    159      -3.4588      2.00000
    160      -3.4441      2.00000
    161      -3.4380      2.00000
    162      -3.4329      2.00000
    163      -3.4275      2.00000
    164      -3.4067      2.00000
    165      -3.4027      2.00000
    166      -3.3986      2.00000
    167      -3.3732      2.00000
    168      -3.3695      2.00000
    169      -3.3557      2.00000
    170      -3.3433      2.00000
    171      -3.3333      2.00000
    172      -3.3230      2.00000
    173      -3.3150      2.00000
    174      -3.3087      2.00000
    175      -3.2891      2.00000
    176      -3.2669      2.00000
    177      -3.2544      2.00000
    178      -3.2514      2.00000
    179      -3.2433      2.00000
    180      -3.2354      2.00000
    181      -3.2310      2.00000
    182      -3.2203      2.00000
    183      -3.2076      2.00000
    184      -3.1957      2.00000
    185      -3.1917      2.00000
    186      -3.1858      2.00000
    187      -3.1760      2.00000
    188      -3.1716      2.00000
    189      -3.1482      2.00000
    190      -3.1149      2.00000
    191      -3.0916      2.00000
    192      -3.0757      2.00000
    193      -3.0594      2.00000
    194      -3.0391      2.00000
    195      -3.0263      2.00000
    196      -3.0132      2.00000
    197      -3.0046      2.00000
    198      -3.0005      2.00000
    199      -2.9973      2.00000
    200      -2.9806      2.00000
    201      -2.9765      2.00000
    202      -2.9623      2.00000
    203      -2.9585      2.00000
    204      -2.9494      2.00000
    205      -2.9362      2.00000
    206      -2.9283      2.00000
    207      -2.9217      2.00000
    208      -2.9167      2.00000
    209      -2.9054      2.00000
    210      -2.8918      2.00000
    211      -2.8891      2.00000
    212      -2.8844      2.00000
    213      -2.8818      2.00000
    214      -2.8761      2.00000
    215      -2.8715      2.00000
    216      -2.8634      2.00000
    217      -2.8497      2.00000
    218      -2.8442      2.00000
    219      -2.8365      2.00000
    220      -2.8337      2.00000
    221      -2.8291      2.00000
    222      -2.8268      2.00000
    223      -2.8117      2.00000
    224      -2.8090      2.00000
    225      -2.8051      2.00000
    226      -2.8001      2.00000
    227      -2.7907      2.00000
    228      -2.7784      2.00000
    229      -2.7746      2.00000
    230      -2.7600      2.00000
    231      -2.7501      2.00000
    232      -2.7488      2.00000
    233      -2.7467      2.00000
    234      -2.7360      2.00000
    235      -2.7333      2.00000
    236      -2.7299      2.00000
    237      -2.7224      2.00000
    238      -2.7202      2.00000
    239      -2.7059      2.00000
    240      -2.6960      2.00000
    241      -2.6870      2.00000
    242      -2.6810      2.00000
    243      -2.6667      2.00000
    244      -2.6519      2.00000
    245      -2.6350      2.00000
    246      -2.6331      2.00000
    247      -2.6181      2.00000
    248      -2.6084      2.00000
    249      -2.5919      2.00000
    250      -2.5881      2.00000
    251      -2.5768      2.00000
    252      -2.5726      2.00000
    253      -2.5667      2.00000
    254      -2.5577      2.00000
    255      -2.5508      2.00000
    256      -2.5475      2.00000
    257      -2.5423      2.00000
    258      -2.5382      2.00000
    259      -2.5229      2.00000
    260      -2.5156      2.00000
    261      -2.4698      2.00000
    262      -2.4175      2.00000
    263      -2.3295      2.00000
    264      -2.2678      2.00000
    265      -2.1407      2.00000
    266      -1.7224      2.00000
    267      -1.6655      2.00000
    268      -1.6520      2.00000
    269      -1.5487      2.00000
    270      -1.4747      2.00000
    271      -1.2550      2.04505
    272      -1.1527      1.82931
    273      -0.9949     -0.04792
    274      -0.9532     -0.06307
    275      -0.9315     -0.04397
    276      -0.8539     -0.00358
    277      -0.6550     -0.00000
    278      -0.5507     -0.00000
    279      -0.3736     -0.00000
    280       0.0389     -0.00000
    281       0.0643     -0.00000
    282       0.1403     -0.00000
    283       0.1541     -0.00000
    284       0.1856     -0.00000
    285       0.3185     -0.00000
    286       0.3716     -0.00000
    287       0.4590     -0.00000
    288       0.5324     -0.00000
    289       1.0415     -0.00000
    290       1.1400     -0.00000
    291       1.1691     -0.00000
    292       1.1991     -0.00000
    293       1.3579     -0.00000
    294       1.3862     -0.00000
    295       1.4454     -0.00000
    296       1.5314     -0.00000
    297       1.6561      0.00000
    298       1.8651      0.00000
    299       1.9447      0.00000
    300       2.0446      0.00000
    301       2.2633      0.00000
    302       2.3760      0.00000
    303       2.4674      0.00000
    304       2.5038      0.00000
    305       2.7604      0.00000
    306       2.8873      0.00000
    307       2.9441      0.00000
    308       3.0454      0.00000
    309       3.2204      0.00000
    310       3.3583      0.00000
    311       3.5596      0.00000
    312       3.6324      0.00000
    313       3.7026      0.00000
    314       3.7868      0.00000
    315       3.8255      0.00000
    316       3.8673      0.00000
    317       3.9707      0.00000
    318       4.0605      0.00000
    319       4.1861      0.00000
    320       4.2885      0.00000
    321       4.3351      0.00000
    322       4.4031      0.00000
    323       4.5169      0.00000
    324       4.5341      0.00000
    325       4.5668      0.00000
    326       4.6798      0.00000
    327       4.6887      0.00000
    328       4.7980      0.00000

 k-point     9 :       0.0000    0.4000    0.0000
  band No.  band energies     occupation 
      1     -23.9162      2.00000
      2     -21.8221      2.00000
      3     -11.8372      2.00000
      4      -9.3163      2.00000
      5      -9.2432      2.00000
      6      -9.0190      2.00000
      7      -8.8888      2.00000
      8      -8.0519      2.00000
      9      -8.0204      2.00000
     10      -7.7855      2.00000
     11      -7.7452      2.00000
     12      -7.6755      2.00000
     13      -6.9353      2.00000
     14      -6.7636      2.00000
     15      -6.5213      2.00000
     16      -6.4026      2.00000
     17      -6.2012      2.00000
     18      -6.1895      2.00000
     19      -6.0911      2.00000
     20      -6.0821      2.00000
     21      -5.9314      2.00000
     22      -5.9214      2.00000
     23      -5.8582      2.00000
     24      -5.8492      2.00000
     25      -5.7180      2.00000
     26      -5.6986      2.00000
     27      -5.6979      2.00000
     28      -5.6794      2.00000
     29      -5.5495      2.00000
     30      -5.5295      2.00000
     31      -5.5143      2.00000
     32      -5.4431      2.00000
     33      -5.4329      2.00000
     34      -5.3958      2.00000
     35      -5.3760      2.00000
     36      -5.3737      2.00000
     37      -5.3590      2.00000
     38      -5.3474      2.00000
     39      -5.2341      2.00000
     40      -5.2275      2.00000
     41      -5.2160      2.00000
     42      -5.2035      2.00000
     43      -5.1488      2.00000
     44      -5.1327      2.00000
     45      -5.1134      2.00000
     46      -5.1116      2.00000
     47      -5.0898      2.00000
     48      -5.0727      2.00000
     49      -5.0706      2.00000
     50      -5.0669      2.00000
     51      -5.0479      2.00000
     52      -5.0445      2.00000
     53      -5.0260      2.00000
     54      -5.0156      2.00000
     55      -5.0142      2.00000
     56      -4.9481      2.00000
     57      -4.8967      2.00000
     58      -4.8596      2.00000
     59      -4.8279      2.00000
     60      -4.8208      2.00000
     61      -4.8142      2.00000
     62      -4.7860      2.00000
     63      -4.7803      2.00000
     64      -4.7324      2.00000
     65      -4.7109      2.00000
     66      -4.6833      2.00000
     67      -4.6777      2.00000
     68      -4.6625      2.00000
     69      -4.6615      2.00000
     70      -4.6471      2.00000
     71      -4.6393      2.00000
     72      -4.6368      2.00000
     73      -4.6272      2.00000
     74      -4.6216      2.00000
     75      -4.6084      2.00000
     76      -4.5966      2.00000
     77      -4.5742      2.00000
     78      -4.5675      2.00000
     79      -4.5073      2.00000
     80      -4.4807      2.00000
     81      -4.4703      2.00000
     82      -4.4304      2.00000
     83      -4.4160      2.00000
     84      -4.3747      2.00000
     85      -4.3719      2.00000
     86      -4.3539      2.00000
     87      -4.3492      2.00000
     88      -4.3485      2.00000
     89      -4.3329      2.00000
     90      -4.3310      2.00000
     91      -4.3189      2.00000
     92      -4.3129      2.00000
     93      -4.3035      2.00000
     94      -4.2908      2.00000
     95      -4.2876      2.00000
     96      -4.2845      2.00000
     97      -4.2716      2.00000
     98      -4.2484      2.00000
     99      -4.2414      2.00000
    100      -4.2197      2.00000
    101      -4.2173      2.00000
    102      -4.2140      2.00000
    103      -4.2034      2.00000
    104      -4.1940      2.00000
    105      -4.1700      2.00000
    106      -4.1660      2.00000
    107      -4.1616      2.00000
    108      -4.1597      2.00000
    109      -4.1266      2.00000
    110      -4.0978      2.00000
[truncated: 23,027,756 more chars]
