# Supplementary material for: Toward benchmarking theoretical computations of elementary rate constants on catalytic surfaces: formate decomposition on Au and Cu
Source: Chem Sci. 2021 Dec 21;13(3):804–15. doi: 10.1039/d1sc05127j (PMC8768843; doi:10.1039/d1sc05127j)
Supplement: SC-013-D1SC05127J-s011 [file SC-013-D1SC05127J-s011.93ev]

 C  O  H Cu                             
   1.00000000000000     
    10.6379999999999999    0.0000000000000000    0.0000000000000000
     0.0000000000000000   10.0296025843457706    0.0000000000000000
     0.0000000000000000    0.0000000000000000   19.9999999999224016
   C    O    H    Cu
     1     2     1    48
Selective dynamics
Direct
  0.4877694738665521  0.4999842490934974  0.3094303355704924   T   T   T
  0.5193741984189451  0.4996701166605466  0.3680299696341017   T   T   T
  0.3759824328575627  0.4999427181346539  0.2840797864330373   T   T   T
  0.5688619124240445  0.5004141506681384  0.2692947200462281   T   T   T
  0.9996898303263290  0.0000335860282333  0.1873523055662590   F   F   F
  0.9999919163904124  0.2500476125853900  0.1866116468753528   F   F   F
  0.0000130717215084  0.5000331395867941  0.1862016459612813   F   F   F
  0.9999937320823911  0.7500178677465122  0.1866067559195147   F   F   F
  0.3331372068041524  0.0000368377008234  0.1865936652913910   F   F   F
  0.3336491185104616  0.2479774608204530  0.1857381981158809   T   T   T
  0.3330480265952767  0.5000399292134590  0.1906490145407305   T   T   T
  0.3336487607744813  0.7520960487944446  0.1857316246668690   T   T   T
  0.6674505337470471  0.0000335930388480  0.1870547652534694   F   F   F
  0.6665741777181056  0.2492861425536831  0.1863128293731811   F   F   F
  0.6658378790575418  0.5000388892044718  0.1879880131513891   T   T   T
  0.6665711583764888  0.7507791489618701  0.1863218278974047   F   F   F
  0.1657372003457520  0.1247468378011088  0.1282844978949507   F   F   F
  0.1671352277785939  0.3752758990947567  0.1280330959764507   F   F   F
  0.1671373028065278  0.6247835109807247  0.1280306092121151   F   F   F
  0.1657375619534427  0.8753186494583606  0.1282819426785135   F   F   F
  0.5006161809914632  0.1243887479784525  0.1280656103247137   F   F   F
  0.5000164010376996  0.3742170193219946  0.1266159380410790   F   F   F
  0.5000148494898411  0.6258444701223113  0.1266152506653990   F   F   F
  0.5006190448429841  0.8756744632729835  0.1280660923787167   F   F   F
  0.8338327078337917  0.1247329286713658  0.1284685541993651   F   F   F
  0.8328536979095387  0.3750990730548870  0.1284357687558207   F   F   F
  0.8328540342284831  0.6249591690426547  0.1284340001848094   F   F   F
  0.8338291170650857  0.8753203499082670  0.1284705867139633   F   F   F
  0.9999508199518158  0.0000091645230779  0.0580145897755993   F   F   F
  0.9997742351783047  0.2499265997577869  0.0584189738763912   F   F   F
  0.9997565285468989  0.5000086746322212  0.0585413256456937   F   F   F
  0.9997745775686705  0.7500922509156065  0.0584169167649187   F   F   F
  0.3331731136303004  0.0000111618279828  0.0582678275042629   F   F   F
  0.3330678973195050  0.2498361096540220  0.0585763512014578   F   F   F
  0.3330885086750360  0.5000124580407227  0.0615861504958414   F   F   F
  0.3330694608735518  0.7501878777555440  0.0585715820059775   F   F   F
  0.6669455097781503  0.0000102449508207  0.0582101732804810   F   F   F
  0.6671206593857703  0.2497357021512837  0.0583745842884200   F   F   F
  0.6668143421864606  0.5000095224534987  0.0594967061891633   F   F   F
  0.6671209338261659  0.7502819827984278  0.0583799081029444   F   F   F
  0.1666666666666643  0.1250000000000000  0.0000000000000000   F   F   F
  0.1666666666666643  0.3750000000000000  0.0000000000000000   F   F   F
  0.1666666666666643  0.6250000000000000  0.0000000000000000   F   F   F
  0.1666666666666643  0.8750000000000000  0.0000000000000000   F   F   F
  0.5000000000000000  0.1250000000000000  0.0000000000000000   F   F   F
  0.5000000000000000  0.3750000000000000  0.0000000000000000   F   F   F
  0.5000000000000000  0.6250000000000000  0.0000000000000000   F   F   F
  0.5000000000000000  0.8750000000000000  0.0000000000000000   F   F   F
  0.8333333333333357  0.1250000000000000  0.0000000000000000   F   F   F
  0.8333333333333357  0.3750000000000000  0.0000000000000000   F   F   F
  0.8333333333333357  0.6250000000000000  0.0000000000000000   F   F   F
  0.8333333333333357  0.8750000000000000  0.0000000000000000   F   F   F
 
  0.00000000E+00  0.00000000E+00  0.00000000E+00
  0.00000000E+00  0.00000000E+00  0.00000000E+00
  0.00000000E+00  0.00000000E+00  0.00000000E+00
  0.00000000E+00  0.00000000E+00  0.00000000E+00
  0.00000000E+00  0.00000000E+00  0.00000000E+00
  0.00000000E+00  0.00000000E+00  0.00000000E+00
  0.00000000E+00  0.00000000E+00  0.00000000E+00
  0.00000000E+00  0.00000000E+00  0.00000000E+00
  0.00000000E+00  0.00000000E+00  0.00000000E+00
  0.00000000E+00  0.00000000E+00  0.00000000E+00
  0.00000000E+00  0.00000000E+00  0.00000000E+00
  0.00000000E+00  0.00000000E+00  0.00000000E+00
  0.00000000E+00  0.00000000E+00  0.00000000E+00
  0.00000000E+00  0.00000000E+00  0.00000000E+00
  0.00000000E+00  0.00000000E+00  0.00000000E+00
  0.00000000E+00  0.00000000E+00  0.00000000E+00
  0.00000000E+00  0.00000000E+00  0.00000000E+00
  0.00000000E+00  0.00000000E+00  0.00000000E+00
  0.00000000E+00  0.00000000E+00  0.00000000E+00
  0.00000000E+00  0.00000000E+00  0.00000000E+00
  0.00000000E+00  0.00000000E+00  0.00000000E+00
  0.00000000E+00  0.00000000E+00  0.00000000E+00
  0.00000000E+00  0.00000000E+00  0.00000000E+00
  0.00000000E+00  0.00000000E+00  0.00000000E+00
  0.00000000E+00  0.00000000E+00  0.00000000E+00
  0.00000000E+00  0.00000000E+00  0.00000000E+00
  0.00000000E+00  0.00000000E+00  0.00000000E+00
  0.00000000E+00  0.00000000E+00  0.00000000E+00
  0.00000000E+00  0.00000000E+00  0.00000000E+00
  0.00000000E+00  0.00000000E+00  0.00000000E+00
  0.00000000E+00  0.00000000E+00  0.00000000E+00
  0.00000000E+00  0.00000000E+00  0.00000000E+00
  0.00000000E+00  0.00000000E+00  0.00000000E+00
  0.00000000E+00  0.00000000E+00  0.00000000E+00
  0.00000000E+00  0.00000000E+00  0.00000000E+00
  0.00000000E+00  0.00000000E+00  0.00000000E+00
  0.00000000E+00  0.00000000E+00  0.00000000E+00
  0.00000000E+00  0.00000000E+00  0.00000000E+00
  0.00000000E+00  0.00000000E+00  0.00000000E+00
  0.00000000E+00  0.00000000E+00  0.00000000E+00
  0.00000000E+00  0.00000000E+00  0.00000000E+00
  0.00000000E+00  0.00000000E+00  0.00000000E+00
  0.00000000E+00  0.00000000E+00  0.00000000E+00
  0.00000000E+00  0.00000000E+00  0.00000000E+00
  0.00000000E+00  0.00000000E+00  0.00000000E+00
  0.00000000E+00  0.00000000E+00  0.00000000E+00
  0.00000000E+00  0.00000000E+00  0.00000000E+00
  0.00000000E+00  0.00000000E+00  0.00000000E+00
  0.00000000E+00  0.00000000E+00  0.00000000E+00
  0.00000000E+00  0.00000000E+00  0.00000000E+00
  0.00000000E+00  0.00000000E+00  0.00000000E+00
  0.00000000E+00  0.00000000E+00  0.00000000E+00
