# Supplementary material for: Toward benchmarking theoretical computations of elementary rate constants on catalytic surfaces: formate decomposition on Au and Cu
Source: Chem Sci. 2021 Dec 21;13(3):804–15. doi: 10.1039/d1sc05127j (PMC8768843; doi:10.1039/d1sc05127j)
Supplement: SC-013-D1SC05127J-s012 [file SC-013-D1SC05127J-s012.00ev]

Au110_4x4.5layer                        
   2.05600000000000     
     8.0000000000000000    0.0000000000000000    0.0000000000000000
     0.0000000000000000    5.6568542494923806    0.0000000000000000
     0.0000000000000000    0.0000000000000000   10.7003891050583650
   C    O    H    Au
     1     2     1    72
Selective dynamics
Direct
  0.1250000000000000  0.5001710516987372  0.3150329041966251   T   T   T
  0.1250000000000000  0.4010768410817228  0.2909742866640613   T   T   T
  0.1250000000000000  0.5992309905071151  0.2909327821669635   T   T   T
  0.1250000000000000  0.5002129638183485  0.3655318151590080   T   T   T
  0.6250000000000000  0.8754174248654515  0.1926345318072151   F   F   F
  0.6250000000000000  0.6247573312342100  0.1922732593601580   F   F   F
  0.6250000000000000  0.3753603157134532  0.1922573423398864   F   F   F
  0.6250000000000000  0.1246876632449656  0.1926251686436289   F   F   F
  0.1250000000000000  0.8776020646258048  0.1906659352409406   F   F   F
  0.1250000000000000  0.6267018927394035  0.1911817657406542   T   T   T
  0.1250000000000000  0.3734213021237251  0.1912210356712505   T   T   T
  0.1250000000000000  0.1225448014486040  0.1906669687085526   F   F   F
  0.7518077862328824  0.7500944947277433  0.1361872026842408   F   F   F
  0.7522665296399930  0.5000691701731712  0.1362564652056814   F   F   F
  0.7518021129369713  0.2500145351605587  0.1361803882465497   F   F   F
  0.7517573002846584  0.0000506121289035  0.1357552552285775   F   F   F
  0.4981922137671172  0.7500944947277433  0.1361872026842408   F   F   F
  0.4977334703600071  0.5000691701731712  0.1362564652056814   F   F   F
  0.4981978870630286  0.2500145351605587  0.1361803882465497   F   F   F
  0.4982426997153413  0.0000506121289035  0.1357552552285775   F   F   F
  0.2528341730374382  0.7515411789608633  0.1346094903622330   F   F   F
  0.2537779982577487  0.5000340763152167  0.1339492418616128   F   F   F
  0.2528277670311709  0.2485598875030199  0.1346105815815932   F   F   F
  0.2542162860496701  0.0000413098448164  0.1359220084697722   F   F   F
  0.9971658269625548  0.7515411789608633  0.1346094903622330   F   F   F
  0.9962220017422656  0.5000340763152167  0.1339492418616128   F   F   F
  0.9971722329688286  0.2485598875030199  0.1346105815815932   F   F   F
  0.9957837139503299  0.0000413098448164  0.1359220084697722   F   F   F
  0.8739816264596675  0.8751045119958303  0.0738045601099678   F   F   F
  0.8738471206865042  0.6255983025066305  0.0738126206345217   F   F   F
  0.8738370303139803  0.3744877005070416  0.0738130749235001   F   F   F
  0.8739887160722601  0.1249879038365062  0.0738072118215385   F   F   F
  0.6250000000000000  0.8748171560714056  0.0642092607804086   F   F   F
  0.6250000000000000  0.6249318604914073  0.0641494516031980   F   F   F
  0.6250000000000000  0.3751211032839014  0.0641427099146763   F   F   F
  0.6250000000000000  0.1252252062608734  0.0641988949281820   F   F   F
  0.3760183735403326  0.8751045119958303  0.0738045601099678   F   F   F
  0.3761528793134958  0.6255983025066305  0.0738126206345217   F   F   F
  0.3761629696860198  0.3744877005070416  0.0738130749235001   F   F   F
  0.3760112839277402  0.1249879038365062  0.0738072118215385   F   F   F
  0.1250000000000000  0.8756052532831281  0.0637642475361593   F   F   F
  0.1250000000000000  0.6254797478029245  0.0664535590193978   F   F   F
  0.1250000000000000  0.3745670187511929  0.0664726792511911   F   F   F
  0.1250000000000000  0.1244397986244276  0.0637641166574017   F   F   F
  0.7500000000000000  0.7500000000000000  0.0000000000000000   F   F   F
  0.7500000000000000  0.5000000000000000  0.0000000000000000   F   F   F
  0.7500000000000000  0.2500000000000000  0.0000000000000000   F   F   F
  0.7500000000000000  0.0000000000000000  0.0000000000000000   F   F   F
  0.5000000000000000  0.7500000000000000  0.0000000000000000   F   F   F
  0.5000000000000000  0.5000000000000000  0.0000000000000000   F   F   F
  0.5000000000000000  0.2500000000000000  0.0000000000000000   F   F   F
  0.5000000000000000  0.0000000000000000  0.0000000000000000   F   F   F
  0.2500000000000000  0.7500000000000000  0.0000000000000000   F   F   F
  0.2500000000000000  0.5000000000000000  0.0000000000000000   F   F   F
  0.2500000000000000  0.2500000000000000  0.0000000000000000   F   F   F
  0.2500000000000000  0.0000000000000000  0.0000000000000000   F   F   F
  0.0000000000000000  0.7500000000000000  0.0000000000000000   F   F   F
  0.0000000000000000  0.5000000000000000  0.0000000000000000   F   F   F
  0.0000000000000000  0.2500000000000000  0.0000000000000000   F   F   F
  0.0000000000000000  0.0000000000000000  0.0000000000000000   F   F   F
  0.8750000000000000  0.8750000000000000  0.9339176571763872   F   F   F
  0.8750000000000000  0.6250000000000000  0.9339176571763872   F   F   F
  0.8750000000000000  0.3750000000000000  0.9339176571763872   F   F   F
  0.8750000000000000  0.1250000000000000  0.9339176571763872   F   F   F
  0.6250000000000000  0.8750000000000000  0.9339176571763872   F   F   F
  0.6250000000000000  0.6250000000000000  0.9339176571763872   F   F   F
  0.6250000000000000  0.3750000000000000  0.9339176571763872   F   F   F
  0.6250000000000000  0.1250000000000000  0.9339176571763872   F   F   F
  0.3750000000000000  0.8750000000000000  0.9339176571763872   F   F   F
  0.3750000000000000  0.6250000000000000  0.9339176571763872   F   F   F
  0.3750000000000000  0.3750000000000000  0.9339176571763872   F   F   F
  0.3750000000000000  0.1250000000000000  0.9339176571763872   F   F   F
  0.1250000000000000  0.8750000000000000  0.9339176571763872   F   F   F
  0.1250000000000000  0.6250000000000000  0.9339176571763872   F   F   F
  0.1250000000000000  0.3750000000000000  0.9339176571763872   F   F   F
  0.1250000000000000  0.1250000000000000  0.9339176571763872   F   F   F
 
  0.00000000E+00  0.00000000E+00  0.00000000E+00
  0.00000000E+00  0.00000000E+00  0.00000000E+00
  0.00000000E+00  0.00000000E+00  0.00000000E+00
  0.00000000E+00  0.00000000E+00  0.00000000E+00
  0.00000000E+00  0.00000000E+00  0.00000000E+00
  0.00000000E+00  0.00000000E+00  0.00000000E+00
  0.00000000E+00  0.00000000E+00  0.00000000E+00
  0.00000000E+00  0.00000000E+00  0.00000000E+00
  0.00000000E+00  0.00000000E+00  0.00000000E+00
  0.00000000E+00  0.00000000E+00  0.00000000E+00
  0.00000000E+00  0.00000000E+00  0.00000000E+00
  0.00000000E+00  0.00000000E+00  0.00000000E+00
  0.00000000E+00  0.00000000E+00  0.00000000E+00
  0.00000000E+00  0.00000000E+00  0.00000000E+00
  0.00000000E+00  0.00000000E+00  0.00000000E+00
  0.00000000E+00  0.00000000E+00  0.00000000E+00
  0.00000000E+00  0.00000000E+00  0.00000000E+00
  0.00000000E+00  0.00000000E+00  0.00000000E+00
  0.00000000E+00  0.00000000E+00  0.00000000E+00
  0.00000000E+00  0.00000000E+00  0.00000000E+00
  0.00000000E+00  0.00000000E+00  0.00000000E+00
  0.00000000E+00  0.00000000E+00  0.00000000E+00
  0.00000000E+00  0.00000000E+00  0.00000000E+00
  0.00000000E+00  0.00000000E+00  0.00000000E+00
  0.00000000E+00  0.00000000E+00  0.00000000E+00
  0.00000000E+00  0.00000000E+00  0.00000000E+00
  0.00000000E+00  0.00000000E+00  0.00000000E+00
  0.00000000E+00  0.00000000E+00  0.00000000E+00
  0.00000000E+00  0.00000000E+00  0.00000000E+00
  0.00000000E+00  0.00000000E+00  0.00000000E+00
  0.00000000E+00  0.00000000E+00  0.00000000E+00
  0.00000000E+00  0.00000000E+00  0.00000000E+00
  0.00000000E+00  0.00000000E+00  0.00000000E+00
  0.00000000E+00  0.00000000E+00  0.00000000E+00
  0.00000000E+00  0.00000000E+00  0.00000000E+00
  0.00000000E+00  0.00000000E+00  0.00000000E+00
  0.00000000E+00  0.00000000E+00  0.00000000E+00
  0.00000000E+00  0.00000000E+00  0.00000000E+00
  0.00000000E+00  0.00000000E+00  0.00000000E+00
  0.00000000E+00  0.00000000E+00  0.00000000E+00
  0.00000000E+00  0.00000000E+00  0.00000000E+00
  0.00000000E+00  0.00000000E+00  0.00000000E+00
  0.00000000E+00  0.00000000E+00  0.00000000E+00
  0.00000000E+00  0.00000000E+00  0.00000000E+00
  0.00000000E+00  0.00000000E+00  0.00000000E+00
  0.00000000E+00  0.00000000E+00  0.00000000E+00
  0.00000000E+00  0.00000000E+00  0.00000000E+00
  0.00000000E+00  0.00000000E+00  0.00000000E+00
  0.00000000E+00  0.00000000E+00  0.00000000E+00
  0.00000000E+00  0.00000000E+00  0.00000000E+00
  0.00000000E+00  0.00000000E+00  0.00000000E+00
  0.00000000E+00  0.00000000E+00  0.00000000E+00
  0.00000000E+00  0.00000000E+00  0.00000000E+00
  0.00000000E+00  0.00000000E+00  0.00000000E+00
  0.00000000E+00  0.00000000E+00  0.00000000E+00
  0.00000000E+00  0.00000000E+00  0.00000000E+00
  0.00000000E+00  0.00000000E+00  0.00000000E+00
  0.00000000E+00  0.00000000E+00  0.00000000E+00
  0.00000000E+00  0.00000000E+00  0.00000000E+00
  0.00000000E+00  0.00000000E+00  0.00000000E+00
  0.00000000E+00  0.00000000E+00  0.00000000E+00
  0.00000000E+00  0.00000000E+00  0.00000000E+00
  0.00000000E+00  0.00000000E+00  0.00000000E+00
  0.00000000E+00  0.00000000E+00  0.00000000E+00
  0.00000000E+00  0.00000000E+00  0.00000000E+00
  0.00000000E+00  0.00000000E+00  0.00000000E+00
  0.00000000E+00  0.00000000E+00  0.00000000E+00
  0.00000000E+00  0.00000000E+00  0.00000000E+00
  0.00000000E+00  0.00000000E+00  0.00000000E+00
  0.00000000E+00  0.00000000E+00  0.00000000E+00
  0.00000000E+00  0.00000000E+00  0.00000000E+00
  0.00000000E+00  0.00000000E+00  0.00000000E+00
  0.00000000E+00  0.00000000E+00  0.00000000E+00
  0.00000000E+00  0.00000000E+00  0.00000000E+00
  0.00000000E+00  0.00000000E+00  0.00000000E+00
  0.00000000E+00  0.00000000E+00  0.00000000E+00
