# Supplementary material for: Toward benchmarking theoretical computations of elementary rate constants on catalytic surfaces: formate decomposition on Au and Cu
Source: Chem Sci. 2021 Dec 21;13(3):804–15. doi: 10.1039/d1sc05127j (PMC8768843; doi:10.1039/d1sc05127j)
Supplement: SC-013-D1SC05127J-s013 [file SC-013-D1SC05127J-s013.12ev]

 vasp.5.4.1 05Feb16 (build Jan 05 2017 14:27:57) complex                        
  
 executed on          BNL-Dec2016 date 2021.11.29  20:18:22
 running on  108 total cores
 distrk:  each k-point on  108 cores,    1 groups
 distr:  one band on NCORES_PER_BAND=  12 cores,    9 groups


--------------------------------------------------------------------------------------------------------


 INCAR:
 POTCAR:    PAW_PBE C 08Apr2002                   
 POTCAR:    PAW_PBE O 08Apr2002                   
 POTCAR:    PAW_PBE H 15Jun2001                   
 POTCAR:    PAW_PBE Au 04Oct2007                  
 POTCAR:    PAW_PBE C 08Apr2002                   
  local pseudopotential read in
  partial core-charges read in
  partial kinetic energy density read in
  atomic valenz-charges read in
  non local Contribution for L=           0  read in
    real space projection operators read in
  non local Contribution for L=           0  read in
    real space projection operators read in
  non local Contribution for L=           1  read in
    real space projection operators read in
  non local Contribution for L=           1  read in
    real space projection operators read in
    PAW grid and wavefunctions read in
 
   number of l-projection  operators is LMAX  =           4
   number of lm-projection operators is LMMAX =           8
 
 POTCAR:    PAW_PBE O 08Apr2002                   
  local pseudopotential read in
  partial core-charges read in
  partial kinetic energy density read in
  kinetic energy density of atom read in
  atomic valenz-charges read in
  non local Contribution for L=           0  read in
    real space projection operators read in
  non local Contribution for L=           0  read in
    real space projection operators read in
  non local Contribution for L=           1  read in
    real space projection operators read in
  non local Contribution for L=           1  read in
    real space projection operators read in
    PAW grid and wavefunctions read in
 
   number of l-projection  operators is LMAX  =           4
   number of lm-projection operators is LMMAX =           8
 
 POTCAR:    PAW_PBE H 15Jun2001                   
  local pseudopotential read in
  atomic valenz-charges read in
  non local Contribution for L=           0  read in
    real space projection operators read in
  non local Contribution for L=           0  read in
    real space projection operators read in
  non local Contribution for L=           1  read in
    real space projection operators read in
    PAW grid and wavefunctions read in
 
   number of l-projection  operators is LMAX  =           3
   number of lm-projection operators is LMMAX =           5
 
 POTCAR:    PAW_PBE Au 04Oct2007                  
  local pseudopotential read in
  partial core-charges read in
  partial kinetic energy density read in
  atomic valenz-charges read in
  non local Contribution for L=           2  read in
    real space projection operators read in
  non local Contribution for L=           2  read in
    real space projection operators read in
  non local Contribution for L=           0  read in
    real space projection operators read in
  non local Contribution for L=           0  read in
    real space projection operators read in
  non local Contribution for L=           1  read in
    real space projection operators read in
  non local Contribution for L=           1  read in
    real space projection operators read in
    PAW grid and wavefunctions read in
 
   number of l-projection  operators is LMAX  =           6
   number of lm-projection operators is LMMAX =          18
 
 Optimization of the real space projectors (new method)

 maximal supplied QI-value         = 25.13
 optimisation between [QCUT,QGAM] = [ 10.05, 20.36] = [ 28.30,116.06] Ry 
 Optimized for a Real-space Cutoff    1.51 Angstroem

   l    n(q)    QCUT    max X(q) W(low)/X(q) W(high)/X(q)  e(spline) 
   0      9    10.053   115.676    0.19E-03    0.21E-03    0.38E-06
   0      9    10.053    87.132    0.19E-03    0.21E-03    0.38E-06
   1      9    10.053     4.429    0.87E-04    0.11E-03    0.39E-06
   1      9    10.053     2.733    0.59E-04    0.62E-04    0.43E-06
 Optimization of the real space projectors (new method)

 maximal supplied QI-value         = 24.76
 optimisation between [QCUT,QGAM] = [ 10.15, 20.30] = [ 28.85,115.39] Ry 
 Optimized for a Real-space Cutoff    1.51 Angstroem

   l    n(q)    QCUT    max X(q) W(low)/X(q) W(high)/X(q)  e(spline) 
   0      9    10.150    20.381    0.17E-03    0.18E-03    0.41E-06
   0      9    10.150    15.268    0.18E-03    0.20E-03    0.43E-06
   1      9    10.150     5.964    0.16E-03    0.20E-03    0.36E-06
   1      9    10.150     5.382    0.13E-03    0.16E-03    0.33E-06
 Optimization of the real space projectors (new method)

 maximal supplied QI-value         = 34.20
 optimisation between [QCUT,QGAM] = [  9.92, 20.18] = [ 27.55,114.04] Ry 
 Optimized for a Real-space Cutoff    1.34 Angstroem

   l    n(q)    QCUT    max X(q) W(low)/X(q) W(high)/X(q)  e(spline) 
   0      8     9.919    19.460    0.16E-03    0.20E-03    0.36E-06
   0      8     9.919    12.209    0.16E-03    0.20E-03    0.35E-06
   1      8     9.919     4.655    0.19E-03    0.46E-03    0.40E-06
 Optimization of the real space projectors (new method)

 maximal supplied QI-value         = 15.12
 optimisation between [QCUT,QGAM] = [ 10.13, 20.41] = [ 28.73,116.64] Ry 
 Optimized for a Real-space Cutoff    1.55 Angstroem

   l    n(q)    QCUT    max X(q) W(low)/X(q) W(high)/X(q)  e(spline) 
   2      9    10.129    60.898    0.14E-03    0.27E-03    0.16E-06
   2      9    10.129    58.894    0.14E-03    0.27E-03    0.17E-06
   0      9    10.129   109.617    0.51E-04    0.23E-04    0.60E-07
   0      9    10.129    75.026    0.50E-04    0.22E-04    0.58E-07
   1      9    10.129    16.344    0.46E-04    0.82E-04    0.13E-06
   1      9    10.129    10.160    0.41E-04    0.64E-04    0.11E-06
  PAW_PBE C 08Apr2002                   :
 energy of atom  1       EATOM= -147.1560
 kinetic energy error for atom=    0.0288 (will be added to EATOM!!)
  PAW_PBE O 08Apr2002                   :
 energy of atom  2       EATOM= -432.3788
 kinetic energy error for atom=    0.1156 (will be added to EATOM!!)
  PAW_PBE H 15Jun2001                   :
 energy of atom  3       EATOM=  -12.4884
 kinetic energy error for atom=    0.0098 (will be added to EATOM!!)
  PAW_PBE Au 04Oct2007                  :
 energy of atom  4       EATOM= -926.0867
 kinetic energy error for atom=    0.0062 (will be added to EATOM!!)
 
 
 POSCAR: Au110_4x4.5layer                        
  positions in direct lattice
  velocities in cartesian coordinates
 exchange correlation table for  LEXCH =        8
   RHO(1)=    0.500       N(1)  =     2000
   RHO(2)=  100.500       N(2)  =     4000

 VTST: version 3.1, (03/28/14)

 CHAIN: initializing optimizer
 
 OPT: Using VASP Dynamics algorithm
 CHAIN: Read ICHAIN            0
 
 POSCAR: Au110_4x4.5layer                        
  positions in direct lattice
  velocities in cartesian coordinates
 


--------------------------------------------------------------------------------------------------------


 ion  position               nearest neighbor table
   1  0.274  0.685  0.273-   4 1.11   2 1.27   3 1.27
   2  0.310  0.732  0.229-   1 1.27  21 2.31
   3  0.204  0.639  0.276-   1 1.27  10 2.23
   4  0.308  0.684  0.316-   1 1.11
   5  0.624  0.874  0.192-  33 2.81  20 2.83  13 2.83  17 2.83  16 2.84   6 2.90   8 2.92
   6  0.624  0.625  0.192-  34 2.82  18 2.83  17 2.83  14 2.83  13 2.84   5 2.90   7 2.91
   7  0.625  0.375  0.192-  35 2.81  19 2.83  15 2.83  14 2.83  18 2.83   6 2.91   8 2.91
   8  0.625  0.125  0.192-  36 2.82  16 2.83  19 2.83  15 2.83  20 2.84   7 2.91   5 2.92
   9  0.121  0.882  0.192-  28 2.79  41 2.80  25 2.83  12 2.84  24 2.85  21 2.90  10 2.99
  10  0.122  0.625  0.196-   3 2.23  26 2.80  25 2.83  42 2.85  21 2.91  22 2.94  11 2.94   9 2.99

  11  0.125  0.372  0.192-  43 2.81  27 2.83  23 2.83  22 2.84  26 2.84  12 2.86  10 2.94
  12  0.124  0.126  0.192-  44 2.82  23 2.84  27 2.84   9 2.84  24 2.85  28 2.85  11 2.86
  13  0.752  0.750  0.136-   5 2.83  29 2.83  30 2.83   6 2.84  14 2.90  16 2.91  45 2.99  33 3.00
                            34 3.00
  14  0.752  0.501  0.136-  31 2.83   7 2.83   6 2.83  30 2.84  13 2.90  15 2.91  46 2.99  34 2.99
                            35 3.00
  15  0.752  0.251  0.136-  32 2.82   7 2.83   8 2.83  31 2.84  14 2.91  16 2.92  47 2.98  35 2.99
                            36 3.00
  16  0.752  1.000  0.136-   8 2.83  32 2.83   5 2.84  29 2.84  13 2.91  15 2.92  48 2.98  33 2.99
                            36 2.99
  17  0.497  0.750  0.135-   6 2.83   5 2.83  37 2.84  38 2.84  18 2.90  20 2.91  49 2.98  34 3.00
                            33 3.01
  18  0.497  0.500  0.136-   6 2.83  39 2.83  38 2.83   7 2.83  17 2.90  19 2.92  50 2.99  34 3.00
                            35 3.01
  19  0.498  0.249  0.136-  39 2.82   7 2.83   8 2.83  40 2.83  20 2.91  18 2.92  36 2.99  51 2.99
                            35 3.00
  20  0.498  1.000  0.136-   5 2.83  40 2.83  37 2.83   8 2.84  17 2.91  19 2.91  52 2.99  36 3.00
                            33 3.00
  21  0.251  0.751  0.134-   2 2.31  37 2.85  38 2.86   9 2.90  10 2.91  24 2.91  41 2.94  42 2.94
                            53 2.96  22 2.97
  22  0.250  0.496  0.132-  39 2.81  11 2.84  38 2.85  23 2.88  54 2.91  43 2.92  42 2.93  10 2.94
                            21 2.97
  23  0.253  0.249  0.136-  40 2.83  11 2.83  12 2.84  39 2.84  24 2.87  22 2.88  55 2.99  44 3.00
                            43 3.02
  24  0.251  0.002  0.135-  40 2.82  12 2.85   9 2.85  37 2.85  23 2.87  21 2.91  56 2.96  44 2.97
                            41 2.98
  25  0.998  0.750  0.136-   9 2.83  10 2.83  29 2.84  30 2.84  26 2.88  28 2.93  42 2.97  57 2.98
                            41 2.99
  26  0.999  0.502  0.136-  10 2.80  11 2.84  31 2.84  30 2.85  25 2.88  27 2.92  42 2.95  43 2.98
                            58 2.99
  27  0.996  0.251  0.135-  31 2.81  11 2.83  32 2.84  12 2.84  28 2.90  26 2.92  59 2.98  43 2.98
                            44 3.01
  28  0.996  0.002  0.135-   9 2.79  32 2.81  29 2.82  12 2.85  27 2.90  25 2.93  60 2.97  44 3.00
                            41 3.03
  29  0.875  0.874  0.074-  28 2.82  13 2.83  25 2.84  16 2.84  30 2.90  32 2.92  45 2.99  57 3.00
                            48 3.00  60 3.00  61 3.08
  30  0.875  0.625  0.074-  13 2.83  14 2.84  25 2.84  26 2.85  31 2.89  29 2.90  45 2.99  46 3.00
                            57 3.00  58 3.00  62 3.08
  31  0.875  0.377  0.075-  27 2.81  14 2.83  15 2.84  26 2.84  30 2.89  32 2.92  58 2.99  46 2.99
                            59 3.01  47 3.02  63 3.09
  32  0.874  0.126  0.074-  28 2.81  15 2.82  16 2.83  27 2.84  31 2.92  29 2.92  47 2.97  48 2.98
                            59 3.01  60 3.02  64 3.08
  33  0.625  0.875  0.064-   5 2.81  65 2.86  45 2.88  48 2.88  49 2.89  52 2.89  34 2.91  36 2.91
                            16 2.99  13 3.00  20 3.00  17 3.01
  34  0.625  0.625  0.064-   6 2.82  66 2.86  50 2.89  46 2.89  49 2.89  45 2.89  35 2.90  33 2.91
                            14 2.99  13 3.00  17 3.00  18 3.00
  35  0.625  0.375  0.064-   7 2.81  67 2.86  50 2.88  46 2.88  51 2.89  47 2.89  34 2.90  36 2.91
                            15 2.99  19 3.00  14 3.00  18 3.01
  36  0.625  0.125  0.064-   8 2.82  68 2.86  52 2.88  51 2.88  48 2.89  47 2.89  33 2.91  35 2.91
                            19 2.99  16 2.99  20 3.00  15 3.00
  37  0.375  0.876  0.073-  20 2.83  17 2.84  21 2.85  24 2.85  40 2.90  38 2.93  52 2.98  56 2.99
                            49 2.99  53 2.99  69 3.06
  38  0.375  0.624  0.073-  18 2.83  17 2.84  22 2.85  21 2.86  39 2.91  37 2.93  50 2.98  54 2.98
                            49 2.99  53 2.99  70 3.06
  39  0.376  0.374  0.074-  22 2.81  19 2.82  18 2.83  23 2.84  40 2.89  38 2.91  51 2.98  50 3.00
                            55 3.00  54 3.02  71 3.08
  40  0.375  0.125  0.074-  24 2.82  23 2.83  20 2.83  19 2.83  39 2.89  37 2.90  52 2.99  51 3.00
                            56 3.00  55 3.00  72 3.08
  41  0.126  0.874  0.064-   9 2.80  73 2.87  53 2.88  42 2.89  57 2.89  56 2.89  60 2.90  44 2.92
                            21 2.94  24 2.98  25 2.99  28 3.03
  42  0.125  0.625  0.066-  10 2.85  41 2.89  53 2.90  54 2.91  74 2.91  57 2.91  58 2.91  43 2.92
                            22 2.93  21 2.94  26 2.95  25 2.97
  43  0.124  0.374  0.064-  11 2.81  75 2.87  59 2.87  58 2.88  55 2.90  44 2.90  54 2.90  42 2.92
                            22 2.92  26 2.98  27 2.98  23 3.02
  44  0.125  0.125  0.064-  12 2.82  76 2.86  60 2.88  59 2.88  56 2.89  55 2.89  43 2.90  41 2.92
                            24 2.97  28 3.00  23 3.00  27 3.01
  45  0.750  0.750  0.000-  33 2.88  34 2.89  61 2.91  62 2.91  65 2.91  66 2.91  46 2.91  48 2.91
                            13 2.99  30 2.99  29 2.99
  46  0.750  0.500  0.000-  35 2.88  34 2.89  62 2.91  63 2.91  66 2.91  67 2.91  45 2.91  47 2.91
                            14 2.99  31 2.99  30 3.00
  47  0.750  0.250  0.000-  35 2.89  36 2.89  63 2.91  64 2.91  67 2.91  68 2.91  46 2.91  48 2.91
                            32 2.97  15 2.98  31 3.02
  48  0.750  0.000  0.000-  33 2.88  36 2.89  61 2.91  64 2.91  65 2.91  68 2.91  45 2.91  47 2.91
                            32 2.98  16 2.98  29 3.00
  49  0.500  0.750  0.000-  34 2.89  33 2.89  65 2.91  66 2.91  69 2.91  70 2.91  50 2.91  52 2.91
                            17 2.98  37 2.99  38 2.99
  50  0.500  0.500  0.000-  35 2.88  34 2.89  66 2.91  67 2.91  70 2.91  71 2.91  49 2.91  51 2.91
                            38 2.98  18 2.99  39 3.00
  51  0.500  0.250  0.000-  36 2.88  35 2.89  67 2.91  68 2.91  71 2.91  72 2.91  50 2.91  52 2.91
                            39 2.98  19 2.99  40 3.00
  52  0.500  0.000  0.000-  36 2.88  33 2.89  65 2.91  68 2.91  69 2.91  72 2.91  49 2.91  51 2.91
                            37 2.98  20 2.99  40 2.99
  53  0.250  0.750  0.000-  41 2.88  42 2.90  69 2.91  70 2.91  73 2.91  74 2.91  54 2.91  56 2.91
                            21 2.96  38 2.99  37 2.99
  54  0.250  0.500  0.000-  43 2.90  42 2.91  70 2.91  71 2.91  74 2.91  75 2.91  53 2.91  55 2.91
                            22 2.91  38 2.98  39 3.02
  55  0.250  0.250  0.000-  44 2.89  43 2.90  71 2.91  72 2.91  75 2.91  76 2.91  54 2.91  56 2.91
                            23 2.99  39 3.00  40 3.00
  56  0.250  0.000  0.000-  44 2.89  41 2.89  69 2.91  72 2.91  73 2.91  76 2.91  53 2.91  55 2.91
                            24 2.96  37 2.99  40 3.00
  57  0.000  0.750  0.000-  41 2.89  61 2.91  62 2.91  73 2.91  74 2.91  58 2.91  60 2.91  42 2.91
                            25 2.98  29 3.00  30 3.00
  58  0.000  0.500  0.000-  43 2.88  62 2.91  63 2.91  74 2.91  75 2.91  57 2.91  59 2.91  42 2.91
                            26 2.99  31 2.99  30 3.00
  59  0.000  0.250  0.000-  43 2.87  44 2.88  63 2.91  64 2.91  75 2.91  76 2.91  58 2.91  60 2.91
                            27 2.98  32 3.01  31 3.01
  60  0.000  0.000  0.000-  44 2.88  41 2.90  61 2.91  64 2.91  73 2.91  76 2.91  57 2.91  59 2.91
                            28 2.97  29 3.00  32 3.02
  61  0.875  0.875  0.934-  45 2.91  48 2.91  57 2.91  60 2.91  62 2.91  64 2.91  29 3.08
  62  0.875  0.625  0.934-  45 2.91  46 2.91  57 2.91  58 2.91  61 2.91  63 2.91  30 3.08
  63  0.875  0.375  0.934-  46 2.91  47 2.91  58 2.91  59 2.91  62 2.91  64 2.91  31 3.09
  64  0.875  0.125  0.934-  47 2.91  48 2.91  59 2.91  60 2.91  61 2.91  63 2.91  32 3.08
  65  0.625  0.875  0.934-  33 2.86  45 2.91  48 2.91  49 2.91  52 2.91  66 2.91  68 2.91
  66  0.625  0.625  0.934-  34 2.86  45 2.91  46 2.91  49 2.91  50 2.91  65 2.91  67 2.91
  67  0.625  0.375  0.934-  35 2.86  46 2.91  47 2.91  50 2.91  51 2.91  66 2.91  68 2.91
  68  0.625  0.125  0.934-  36 2.86  47 2.91  48 2.91  51 2.91  52 2.91  65 2.91  67 2.91
  69  0.375  0.875  0.934-  49 2.91  52 2.91  53 2.91  56 2.91  70 2.91  72 2.91  37 3.06
  70  0.375  0.625  0.934-  49 2.91  50 2.91  53 2.91  54 2.91  69 2.91  71 2.91  38 3.06
  71  0.375  0.375  0.934-  50 2.91  51 2.91  54 2.91  55 2.91  70 2.91  72 2.91  39 3.08
  72  0.375  0.125  0.934-  51 2.91  52 2.91  55 2.91  56 2.91  69 2.91  71 2.91  40 3.08
  73  0.125  0.875  0.934-  41 2.87  53 2.91  56 2.91  57 2.91  60 2.91  74 2.91  76 2.91
  74  0.125  0.625  0.934-  53 2.91  54 2.91  57 2.91  58 2.91  73 2.91  75 2.91  42 2.91
  75  0.125  0.375  0.934-  43 2.87  54 2.91  55 2.91  58 2.91  59 2.91  74 2.91  76 2.91
  76  0.125  0.125  0.934-  44 2.86  55 2.91  56 2.91  59 2.91  60 2.91  73 2.91  75 2.91
 

IMPORTANT INFORMATION: All symmetrisations will be switched off!
NOSYMM: (Re-)initialisation of all symmetry stuff for point group C_1.

 
 
 KPOINTS: Bulk                                    

Automatic generation of k-mesh.
Space group operators:
 irot       det(A)        alpha          n_x          n_y          n_z        tau_x        tau_y        tau_z
    1     1.000000     0.000000     1.000000     0.000000     0.000000     0.000000     0.000000     0.000000
 
 Subroutine IBZKPT returns following result:
 ===========================================
 
 Found     11 irreducible k-points:
 
 Following reciprocal coordinates:
            Coordinates               Weight
  0.000000  0.000000  0.000000      1.000000
  0.250000  0.000000  0.000000      2.000000
  0.500000  0.000000  0.000000      1.000000
  0.000000  0.200000  0.000000      2.000000
  0.250000  0.200000  0.000000      2.000000
  0.500000  0.200000  0.000000      2.000000
 -0.250000  0.200000  0.000000      2.000000
  0.000000  0.400000  0.000000      2.000000
  0.250000  0.400000  0.000000      2.000000
  0.500000  0.400000  0.000000      2.000000
 -0.250000  0.400000  0.000000      2.000000
 
 Following cartesian coordinates:
            Coordinates               Weight
  0.000000  0.000000  0.000000      1.000000
  0.031250  0.000000  0.000000      2.000000
  0.062500  0.000000  0.000000      1.000000
  0.000000  0.035355  0.000000      2.000000
  0.031250  0.035355  0.000000      2.000000
  0.062500  0.035355  0.000000      2.000000
 -0.031250  0.035355  0.000000      2.000000
  0.000000  0.070711  0.000000      2.000000
  0.031250  0.070711  0.000000      2.000000
  0.062500  0.070711  0.000000      2.000000
 -0.031250  0.070711  0.000000      2.000000
 
 
 Subroutine IBZKPT_HF returns following result:
 ==============================================
 
 Found     20 k-points in 1st BZ
 the following     20 k-points will be used (e.g. in the exchange kernel)
 Following reciprocal coordinates:   # in IRBZ
  0.000000  0.000000  0.000000    0.05000000   1 t-inv F
  0.250000  0.000000  0.000000    0.05000000   2 t-inv F
  0.500000  0.000000  0.000000    0.05000000   3 t-inv F
  0.000000  0.200000  0.000000    0.05000000   4 t-inv F
  0.250000  0.200000  0.000000    0.05000000   5 t-inv F
  0.500000  0.200000  0.000000    0.05000000   6 t-inv F
 -0.250000  0.200000  0.000000    0.05000000   7 t-inv F
  0.000000  0.400000  0.000000    0.05000000   8 t-inv F
  0.250000  0.400000  0.000000    0.05000000   9 t-inv F
  0.500000  0.400000  0.000000    0.05000000  10 t-inv F
 -0.250000  0.400000  0.000000    0.05000000  11 t-inv F
 -0.250000  0.000000  0.000000    0.05000000   2 t-inv T
  0.000000 -0.200000  0.000000    0.05000000   4 t-inv T
 -0.250000 -0.200000  0.000000    0.05000000   5 t-inv T
 -0.500000 -0.200000  0.000000    0.05000000   6 t-inv T
  0.250000 -0.200000  0.000000    0.05000000   7 t-inv T
  0.000000 -0.400000  0.000000    0.05000000   8 t-inv T
 -0.250000 -0.400000  0.000000    0.05000000   9 t-inv T
 -0.500000 -0.400000  0.000000    0.05000000  10 t-inv T
  0.250000 -0.400000  0.000000    0.05000000  11 t-inv T


--------------------------------------------------------------------------------------------------------


 Dimension of arrays:
   k-points           NKPTS =     11   k-points in BZ     NKDIM =     11   number of bands    NBANDS=    486
   number of dos      NEDOS =    301   number of ions     NIONS =     76
   non local maximal  LDIM  =      6   non local SUM 2l+1 LMDIM =     18
   total plane-waves  NPLWV = ******
   max r-space proj   IRMAX =   4695   max aug-charges    IRDMAX=  18276
   dimension x,y,z NGX =   108 NGY =   80 NGZ =  144
   dimension x,y,z NGXF=   216 NGYF=  160 NGZF=  288
   support grid    NGXF=   216 NGYF=  160 NGZF=  288
   ions per type =               1   2   1  72
 NGX,Y,Z   is equivalent  to a cutoff of  10.92, 11.44, 10.88 a.u.
 NGXF,Y,Z  is equivalent  to a cutoff of  21.83, 22.87, 21.76 a.u.


 I would recommend the setting:
   dimension x,y,z NGX =   107 NGY =   76 NGZ =  144
 SYSTEM =  Au110                                   
 POSCAR =  Au110_4x4.5layer                        

 Startparameter for this run:
   NWRITE =      1    write-flag & timer
   PREC   = accura    normal or accurate (medium, high low for compatibility)
   ISTART =      0    job   : 0-new  1-cont  2-samecut
   ICHARG =      2    charge: 1-file 2-atom 10-const
   ISPIN  =      1    spin polarized calculation?
   LNONCOLLINEAR =      F non collinear calculations
   LSORBIT =      F    spin-orbit coupling
   INIWAV =      1    electr: 0-lowe 1-rand  2-diag
   LASPH  =      F    aspherical Exc in radial PAW
   METAGGA=      F    non-selfconsistent MetaGGA calc.

 Electronic Relaxation 1
   ENCUT  =  400.0 eV  29.40 Ry    5.42 a.u.  26.82 18.97 35.88*2*pi/ulx,y,z
   ENINI  =  400.0     initial cutoff
   ENAUG  = 1600.0 eV  augmentation charge cutoff
   NELM   =    200;   NELMIN=  3; NELMDL= -5     # of ELM steps 
   EDIFF  = 0.1E-06   stopping-criterion for ELM
   LREAL  =      T    real-space projection
   NLSPLINE    = F    spline interpolate recip. space projectors
   LCOMPAT=      F    compatible to vasp.4.4
   GGA_COMPAT  = T    GGA compatible to vasp.4.4-vasp.4.6
   LMAXPAW     = -100 max onsite density
   LMAXMIX     =    2 max onsite mixed and CHGCAR
   VOSKOWN=      0    Vosko Wilk Nusair interpolation
   ROPT   =   -0.00020  -0.00020  -0.00020  -0.00020
 Ionic relaxation
   EDIFFG = -.1E-02   stopping-criterion for IOM
   NSW    =    945    number of steps for IOM
   NBLOCK =      1;   KBLOCK =      5    inner block; outer block 
   IBRION =      5    ionic relax: 0-MD 1-quasi-New 2-CG
   NFREE  =      2    steps in history (QN), initial steepest desc. (CG)
   ISIF   =      2    stress and relaxation
   IWAVPR =     11    prediction:  0-non 1-charg 2-wave 3-comb
   ISYM   =      0    0-nonsym 1-usesym 2-fastsym
   LCORR  =      T    Harris-Foulkes like correction to forces

   POTIM  = 0.0100    time-step for ionic-motion
   TEIN   =    0.0    initial temperature
   TEBEG  =    0.0;   TEEND  =   0.0 temperature during run
   SMASS  =  -3.00    Nose mass-parameter (am)
   estimated Nose-frequenzy (Omega)   =  0.10E-29 period in steps =****** mass=  -0.618E-26a.u.
   SCALEE = 1.0000    scale energy and forces
   NPACO  =    256;   APACO  = 16.0  distance and # of slots for P.C.
   PSTRESS=    0.0 pullay stress

  Mass of Ions in am
   POMASS =  12.01 16.00  1.00196.97
  Ionic Valenz
   ZVAL   =   4.00  6.00  1.00 11.00
  Atomic Wigner-Seitz radii
   RWIGS  =  -1.00 -1.00 -1.00 -1.00
  virtual crystal weights 
   VCA    =   1.00  1.00  1.00  1.00
   NELECT =     809.0000    total number of electrons
   NUPDOWN=      -1.0000    fix difference up-down

 DOS related values:
   EMIN   =  10.00;   EMAX   =-10.00  energy-range for DOS
   EFERMI =   0.00
   ISMEAR =     1;   SIGMA  =   0.10  broadening in eV -4-tet -1-fermi 0-gaus

 Electronic relaxation 2 (details)
   IALGO  =     68    algorithm
   LDIAG  =      T    sub-space diagonalisation (order eigenvalues)
   LSUBROT=      F    optimize rotation matrix (better conditioning)
   TURBO    =      0    0=normal 1=particle mesh
   IRESTART =      0    0=no restart 2=restart with 2 vectors
   NREBOOT  =      0    no. of reboots
   NMIN     =      0    reboot dimension
   EREF     =   0.00    reference energy to select bands
   IMIX   =      4    mixing-type and parameters
     AMIX     =   0.40;   BMIX     =  1.00
     AMIX_MAG =   1.60;   BMIX_MAG =  1.00
     AMIN     =   0.10
     WC   =   100.;   INIMIX=   1;  MIXPRE=   1;  MAXMIX= -45

 Intra band minimization:
   WEIMIN = 0.0010     energy-eigenvalue tresh-hold
   EBREAK =  0.51E-10  absolut break condition
   DEPER  =   0.30     relativ break condition  

   TIME   =   0.40     timestep for ELM

  volume/ion in A,a.u.               =      55.38       373.69
  Fermi-wavevector in a.u.,A,eV,Ry     =   0.944814  1.785440 12.145564  0.892674
  Thomas-Fermi vector in A             =   2.072655
 
 Write flags
   LWAVE  =      F    write WAVECAR
   LCHARG =      F    write CHGCAR
   LVTOT  =      F    write LOCPOT, total local potential
   LVHAR  =      F    write LOCPOT, Hartree potential only
   LELF   =      F    write electronic localiz. function (ELF)
   LORBIT =      0    0 simple, 1 ext, 2 COOP (PROOUT)


 Dipole corrections
   LMONO  =      F    monopole corrections only (constant potential shift)
   LDIPOL =      F    correct potential (dipole corrections)
   IDIPOL =      0    1-x, 2-y, 3-z, 4-all directions 
   EPSILON=  1.0000000 bulk dielectric constant

 Exchange correlation treatment:
   GGA     =    --    GGA type
   LEXCH   =     8    internal setting for exchange type
   VOSKOWN=      0    Vosko Wilk Nusair interpolation
   LHFCALC =     F    Hartree Fock is set to
   LHFONE  =     F    Hartree Fock one center treatment
   AEXX    =    0.0000 exact exchange contribution

 Linear response parameters
   LEPSILON=     F    determine dielectric tensor
   LRPA    =     F    only Hartree local field effects (RPA)
   LNABLA  =     F    use nabla operator in PAW spheres
   LVEL    =     F    velocity operator in full k-point grid
   LINTERFAST=   F  fast interpolation
   KINTER  =     0    interpolate to denser k-point grid
   CSHIFT  =0.1000    complex shift for real part using Kramers Kronig
   OMEGAMAX=  -1.0    maximum frequency
   DEG_THRESHOLD= 0.2000000E-02 threshold for treating states as degnerate
   RTIME   =    0.100 relaxation time in fs

 Orbital magnetization related:
   ORBITALMAG=     F  switch on orbital magnetization
   LCHIMAG   =     F  perturbation theory with respect to B field
   DQ        =  0.001000  dq finite difference perturbation B field


--------------------------------------------------------------------------------------------------------


 finite differences
   using selective dynamics as specified on POSCAR
 charge density and potential will be updated during run
 non-spin polarized calculation
 RMM-DIIS sequential band-by-band and
  variant of blocked Davidson during initial phase
 perform sub-space diagonalisation
    before iterative eigenvector-optimisation
 modified Broyden-mixing scheme, WC =      100.0
 initial mixing is a Kerker type mixing with AMIX =  0.4000 and BMIX =      1.0000
 Hartree-type preconditioning will be used
 using additional bands           81
 real space projection scheme for non local part
 use partial core corrections
 calculate Harris-corrections to forces 
   (improved forces if not selfconsistent)
 use gradient corrections 
 use of overlap-Matrix (Vanderbilt PP)
 Methfessel and Paxton  Order N= 1 SIGMA  =   0.10


--------------------------------------------------------------------------------------------------------


  energy-cutoff  :      400.00
  volume of cell :     4208.56
      direct lattice vectors                 reciprocal lattice vectors
    16.448000000  0.000000000  0.000000000     0.060797665  0.000000000  0.000000000
     0.000000000 11.630492337  0.000000000     0.000000000  0.085980883  0.000000000
     0.000000000  0.000000000 22.000000000     0.000000000  0.000000000  0.045454545

  length of vectors
    16.448000000 11.630492337 22.000000000     0.060797665  0.085980883  0.045454545


 
 k-points in units of 2pi/SCALE and weight: Bulk                                    
   0.00000000  0.00000000  0.00000000       0.050
   0.03125000  0.00000000  0.00000000       0.100
   0.06250000  0.00000000  0.00000000       0.050
   0.00000000  0.03535534  0.00000000       0.100
   0.03125000  0.03535534  0.00000000       0.100
   0.06250000  0.03535534  0.00000000       0.100
  -0.03125000  0.03535534  0.00000000       0.100
   0.00000000  0.07071068  0.00000000       0.100
   0.03125000  0.07071068  0.00000000       0.100
   0.06250000  0.07071068  0.00000000       0.100
  -0.03125000  0.07071068  0.00000000       0.100
 
 k-points in reciprocal lattice and weights: Bulk                                    
   0.00000000  0.00000000  0.00000000       0.050
   0.25000000  0.00000000  0.00000000       0.100
   0.50000000  0.00000000  0.00000000       0.050
   0.00000000  0.20000000  0.00000000       0.100
   0.25000000  0.20000000  0.00000000       0.100
   0.50000000  0.20000000  0.00000000       0.100
  -0.25000000  0.20000000  0.00000000       0.100
   0.00000000  0.40000000  0.00000000       0.100
   0.25000000  0.40000000  0.00000000       0.100
   0.50000000  0.40000000  0.00000000       0.100
  -0.25000000  0.40000000  0.00000000       0.100
 
 position of ions in fractional coordinates (direct lattice) 
   0.27351805  0.68535720  0.27313028
   0.30976539  0.73230436  0.22890437
   0.20351012  0.63947581  0.27637102
   0.30835629  0.68367936  0.31644884
   0.62439634  0.87421518  0.19188912
   0.62418116  0.62523293  0.19206342
   0.62469253  0.37545242  0.19187485
   0.62519673  0.12491503  0.19214238
   0.12126072  0.88153205  0.19177932
   0.12205317  0.62455161  0.19562227
   0.12473087  0.37191796  0.19200000
   0.12374419  0.12611042  0.19190145
   0.75210923  0.74979449  0.13593099
   0.75199430  0.50079079  0.13601107
   0.75190273  0.25068250  0.13558239
   0.75175226  0.99962783  0.13567362
   0.49698800  0.74960762  0.13547272
   0.49713959  0.50034924  0.13588137
   0.49811664  0.24948884  0.13585744
   0.49766451  0.99950739  0.13572609
   0.25075236  0.75136027  0.13432425
   0.25025681  0.49578406  0.13214632
   0.25264868  0.24867957  0.13593096
   0.25149072  0.00181900  0.13459542
   0.99803140  0.74974054  0.13556674
   0.99924439  0.50207369  0.13571386
   0.99641240  0.25103383  0.13527541
   0.99565058  0.00166322  0.13476802
   0.87483272  0.87433050  0.07401338
   0.87476329  0.62534379  0.07387165
   0.87514075  0.37709505  0.07450922
   0.87354186  0.12580570  0.07369762
   0.62514125  0.87479620  0.06403284
   0.62498841  0.62496361  0.06406431
   0.62493854  0.37521937  0.06402685
   0.62474042  0.12495086  0.06414268
   0.37535683  0.87572698  0.07289891
   0.37504711  0.62391400  0.07288515
   0.37585045  0.37355494  0.07400963
   0.37533445  0.12490432  0.07402211
   0.12554401  0.87366097  0.06446322
   0.12532451  0.62533822  0.06622710
   0.12392022  0.37432914  0.06417341
   0.12452523  0.12486246  0.06384407
   0.75000000  0.75000000  0.00000000
   0.75000000  0.50000000  0.00000000
   0.75000000  0.25000000  0.00000000
   0.75000000  0.00000000  0.00000000
   0.50000000  0.75000000  0.00000000
   0.50000000  0.50000000  0.00000000
   0.50000000  0.25000000  0.00000000
   0.50000000  0.00000000  0.00000000
   0.25000000  0.75000000  0.00000000
   0.25000000  0.50000000  0.00000000
   0.25000000  0.25000000  0.00000000
   0.25000000  0.00000000  0.00000000
   0.00000000  0.75000000  0.00000000
   0.00000000  0.50000000  0.00000000
   0.00000000  0.25000000  0.00000000
   0.00000000  0.00000000  0.00000000
   0.87500000  0.87500000  0.93391766
   0.87500000  0.62500000  0.93391766
   0.87500000  0.37500000  0.93391766
   0.87500000  0.12500000  0.93391766
   0.62500000  0.87500000  0.93391766
   0.62500000  0.62500000  0.93391766
   0.62500000  0.37500000  0.93391766
   0.62500000  0.12500000  0.93391766
   0.37500000  0.87500000  0.93391766
   0.37500000  0.62500000  0.93391766
   0.37500000  0.37500000  0.93391766
   0.37500000  0.12500000  0.93391766
   0.12500000  0.87500000  0.93391766
   0.12500000  0.62500000  0.93391766
   0.12500000  0.37500000  0.93391766
   0.12500000  0.12500000  0.93391766
 
 position of ions in cartesian coordinates  (Angst):
   4.49882481  7.97104168  6.00886610
   5.09502108  8.51706023  5.03589625
   3.34733447  7.43741853  6.08016254
   5.07184428  7.95152761  6.96187458
  10.27007100 10.16755291  4.22156063
  10.26653175  7.27176684  4.22539521
  10.27494277  4.36669645  4.22124660
  10.28323582  1.45282330  4.22713235
   1.99449625 10.25265175  4.21914494
   2.00753059  7.26384275  4.30368989
   2.05157328  4.32558897  4.22399992
   2.03534451  1.46672628  4.22183187
  12.37069256  8.72047909  2.99048172
  12.36880218  5.82444339  2.99224351
  12.36729607  2.91556094  2.98281249
  12.36482116 11.62616384  2.98481963
   8.17445857  8.71830572  2.98039982
   8.17695194  5.81930806  2.98939014
   8.19302243  2.90167799  2.98886369
   8.18558592 11.62476302  2.98597398
   4.12437477  8.73868988  2.95513352
   4.11622400  5.76621266  2.90721898
   4.15556554  2.89226584  2.99048102
   4.13651942  0.02115588  2.96109920
  16.41562039  8.71985164  2.98246828
  16.43557171  5.83936422  2.98570484
  16.38899109  2.91964701  2.97605906
  16.37646076  0.01934403  2.96489651
  14.38924860 10.16889419  1.62829436
  14.38810655  7.27305615  1.62517641
  14.39431513  4.38580106  1.63920276
  14.36801651  1.46318218  1.62134762
  10.28232324 10.17431056  1.40872248
  10.27980943  7.26863442  1.40941492
  10.27898917  4.36398600  1.40859061
  10.27573048  1.45324006  1.41113886
   6.17386918 10.18513589  1.60377603
   6.16877488  7.25642704  1.60347330
   6.18198827  4.34462786  1.62821193
   6.17350106  1.45269878  1.62848645
   2.06494786 10.16110724  1.41819094
   2.06133752  7.27299138  1.45699622
   2.03823985  4.35363223  1.41181506
   2.04819102  1.45221193  1.40456955
  12.33600000  8.72286925  0.00000000
  12.33600000  5.81524617  0.00000000
  12.33600000  2.90762308  0.00000000
  12.33600000  0.00000000  0.00000000
   8.22400000  8.72286925  0.00000000
   8.22400000  5.81524617  0.00000000
   8.22400000  2.90762308  0.00000000
   8.22400000  0.00000000  0.00000000
   4.11200000  8.72286925  0.00000000
   4.11200000  5.81524617  0.00000000
   4.11200000  2.90762308  0.00000000
   4.11200000  0.00000000  0.00000000
   0.00000000  8.72286925  0.00000000
   0.00000000  5.81524617  0.00000000
   0.00000000  2.90762308  0.00000000
   0.00000000  0.00000000  0.00000000
  14.39200000 10.17668079 20.54618846
  14.39200000  7.26905771 20.54618846
  14.39200000  4.36143463 20.54618846
  14.39200000  1.45381154 20.54618846
  10.28000000 10.17668079 20.54618846
  10.28000000  7.26905771 20.54618846
  10.28000000  4.36143463 20.54618846
  10.28000000  1.45381154 20.54618846
   6.16800000 10.17668079 20.54618846
   6.16800000  7.26905771 20.54618846
   6.16800000  4.36143463 20.54618846
   6.16800000  1.45381154 20.54618846
   2.05600000 10.17668079 20.54618846
   2.05600000  7.26905771 20.54618846
   2.05600000  4.36143463 20.54618846
   2.05600000  1.45381154 20.54618846
 


--------------------------------------------------------------------------------------------------------


 k-point  1 :   0.0000 0.0000 0.0000  plane waves:   76391
 k-point  2 :   0.2500 0.0000 0.0000  plane waves:   76422
 k-point  3 :   0.5000 0.0000 0.0000  plane waves:   76442
 k-point  4 :   0.0000 0.2000 0.0000  plane waves:   76454
 k-point  5 :   0.2500 0.2000 0.0000  plane waves:   76437
 k-point  6 :   0.5000 0.2000 0.0000  plane waves:   76490
 k-point  7 :  -0.2500 0.2000 0.0000  plane waves:   76437
 k-point  8 :   0.0000 0.4000 0.0000  plane waves:   76464
 k-point  9 :   0.2500 0.4000 0.0000  plane waves:   76455
 k-point 10 :   0.5000 0.4000 0.0000  plane waves:   76444
 k-point 11 :  -0.2500 0.4000 0.0000  plane waves:   76455

 maximum and minimum number of plane-waves per node :      6476     6312

 maximum number of plane-waves:     76490
 maximum index in each direction: 
   IXMAX=   27   IYMAX=   18   IZMAX=   35
   IXMIN=  -27   IYMIN=  -19   IZMIN=  -35

 WARNING: aliasing errors must be expected set NGX to 110 to avoid them
 NGY is ok and might be reduce to  76
 NGZ is ok and might be reduce to 142
 aliasing errors are usually negligible using standard VASP settings
 and one can safely disregard these warnings

 real space projection operators:
  total allocation   :      46636.54 KBytes
  max/ min on nodes  :       3898.50       3867.26


 parallel 3D FFT for wavefunctions:
    minimum data exchange during FFTs selected (reduces bandwidth)
 parallel 3D FFT for charge:
    minimum data exchange during FFTs selected (reduces bandwidth)


 total amount of memory used by VASP on root node   119589. kBytes
========================================================================

   base      :      30000. kBytes
   nonlr-proj:      10859. kBytes
   fftplans  :       6203. kBytes
   grid      :      10834. kBytes
   one-center:        108. kBytes
   wavefun   :      61585. kBytes
 
     INWAV:  cpu time    0.0000: real time    0.0003
 Broyden mixing: mesh for mixing (old mesh)
   NGX = 53   NGY = 37   NGZ = 71
  (NGX  =216   NGY  =160   NGZ  =288)
  gives a total of 139231 points

 initial charge density was supplied:
 charge density of overlapping atoms calculated
 number of electron     809.0000000 magnetization 
 keeping initial charge density in first step


--------------------------------------------------------------------------------------------------------


 Maximum index for non-local projection operator          434
 Maximum index for augmentation-charges          826 (set IRDMAX)


--------------------------------------------------------------------------------------------------------


 First call to EWALD:  gamma=   0.110
 Maximum number of real-space cells 3x 4x 2
 Maximum number of reciprocal cells 3x 2x 4

 FEWALD executed in parallel
    FEWALD:  cpu time    0.0028: real time    0.0028


----------------------------------------- Iteration    1(   1)  ---------------------------------------


    POTLOK:  cpu time    0.1032: real time    0.1038
    SETDIJ:  cpu time    0.0081: real time    0.0082
     EDDAV:  cpu time   35.6475: real time   35.7507
       DOS:  cpu time    0.0043: real time    0.0043
    --------------------------------------------
      LOOP:  cpu time   35.7682: real time   35.8734

 eigenvalue-minimisations  : 10728
 total energy-change (2. order) : 0.5162493E+04  (-0.2982836E+05)
 number of electron     809.0000000 magnetization 
 augmentation part      809.0000000 magnetization 

 Free energy of the ion-electron system (eV)
  ---------------------------------------------------
  alpha Z        PSCENC =      1478.88211030
  Ewald energy   TEWEN  =    202358.42169137
  -Hartree energ DENC   =   -271480.49767553
  -exchange      EXHF   =         0.00000000
  -V(xc)+E(xc)   XCENC  =      1163.69671608
  PAW double counting   =     63738.77526900   -62080.66035985
  entropy T*S    EENTRO =         0.00459094
  eigenvalues    EBANDS =      2281.94140327
  atomic energy  EATOM  =     67701.92959986
  Solvation  Ediel_sol  =         0.00000000
  ---------------------------------------------------
  free energy    TOTEN  =      5162.49334544 eV

  energy without entropy =     5162.48875450  energy(sigma->0) =     5162.49181512


--------------------------------------------------------------------------------------------------------


----------------------------------------- Iteration    1(   2)  ---------------------------------------


     EDDAV:  cpu time   41.4653: real time   41.5419
       DOS:  cpu time    0.0024: real time    0.0024
    --------------------------------------------
      LOOP:  cpu time   41.4732: real time   41.5502

 eigenvalue-minimisations  : 12996
 total energy-change (2. order) :-0.4998052E+04  (-0.4592332E+04)
 number of electron     809.0000000 magnetization 
 augmentation part      809.0000000 magnetization 

 Free energy of the ion-electron system (eV)
  ---------------------------------------------------
  alpha Z        PSCENC =      1478.88211030
  Ewald energy   TEWEN  =    202358.42169137
  -Hartree energ DENC   =   -271480.49767553
  -exchange      EXHF   =         0.00000000
  -V(xc)+E(xc)   XCENC  =      1163.69671608
  PAW double counting   =     63738.77526900   -62080.66035985
  entropy T*S    EENTRO =        -0.00512272
  eigenvalues    EBANDS =     -2716.10077481
  atomic energy  EATOM  =     67701.92959986
  Solvation  Ediel_sol  =         0.00000000
  ---------------------------------------------------
  free energy    TOTEN  =       164.44145369 eV

  energy without entropy =      164.44657641  energy(sigma->0) =      164.44316126


--------------------------------------------------------------------------------------------------------


----------------------------------------- Iteration    1(   3)  ---------------------------------------


     EDDAV:  cpu time   39.7712: real time   39.8687
       DOS:  cpu time    0.0024: real time    0.0024
    --------------------------------------------
      LOOP:  cpu time   39.7756: real time   39.8734

 eigenvalue-minimisations  : 12267
 total energy-change (2. order) :-0.4093026E+03  (-0.3886904E+03)
 number of electron     809.0000000 magnetization 
 augmentation part      809.0000000 magnetization 

 Free energy of the ion-electron system (eV)
  ---------------------------------------------------
  alpha Z        PSCENC =      1478.88211030
  Ewald energy   TEWEN  =    202358.42169137
  -Hartree energ DENC   =   -271480.49767553
  -exchange      EXHF   =         0.00000000
  -V(xc)+E(xc)   XCENC  =      1163.69671608
  PAW double counting   =     63738.77526900   -62080.66035985
  entropy T*S    EENTRO =         0.00991269
  eigenvalues    EBANDS =     -3125.41845916
  atomic energy  EATOM  =     67701.92959986
  Solvation  Ediel_sol  =         0.00000000
  ---------------------------------------------------
  free energy    TOTEN  =      -244.86119525 eV

  energy without entropy =     -244.87110794  energy(sigma->0) =     -244.86449948


--------------------------------------------------------------------------------------------------------


----------------------------------------- Iteration    1(   4)  ---------------------------------------


     EDDAV:  cpu time   39.7760: real time   39.9547
       DOS:  cpu time    0.0045: real time    0.0045
    --------------------------------------------
      LOOP:  cpu time   39.7813: real time   39.9603

 eigenvalue-minimisations  : 12465
 total energy-change (2. order) :-0.1208342E+02  (-0.1193553E+02)
 number of electron     809.0000000 magnetization 
 augmentation part      809.0000000 magnetization 

 Free energy of the ion-electron system (eV)
  ---------------------------------------------------
  alpha Z        PSCENC =      1478.88211030
  Ewald energy   TEWEN  =    202358.42169137
  -Hartree energ DENC   =   -271480.49767553
  -exchange      EXHF   =         0.00000000
  -V(xc)+E(xc)   XCENC  =      1163.69671608
  PAW double counting   =     63738.77526900   -62080.66035985
  entropy T*S    EENTRO =         0.00936399
  eigenvalues    EBANDS =     -3137.50132663
  atomic energy  EATOM  =     67701.92959986
  Solvation  Ediel_sol  =         0.00000000
  ---------------------------------------------------
  free energy    TOTEN  =      -256.94461141 eV

  energy without entropy =     -256.95397540  energy(sigma->0) =     -256.94773274


--------------------------------------------------------------------------------------------------------


----------------------------------------- Iteration    1(   5)  ---------------------------------------


     EDDAV:  cpu time   51.2696: real time   51.4501
       DOS:  cpu time    0.0025: real time    0.0025
    CHARGE:  cpu time    1.4450: real time    1.4454
    MIXING:  cpu time    0.0036: real time    0.0041
    --------------------------------------------
      LOOP:  cpu time   52.7259: real time   52.9074

 eigenvalue-minimisations  : 12573
 total energy-change (2. order) :-0.3711077E+00  (-0.3699399E+00)
 number of electron     808.9999724 magnetization 
 augmentation part      280.2254777 magnetization 

 Broyden mixing:
  rms(total) = 0.58514E+01    rms(broyden)= 0.58510E+01
  rms(prec ) = 0.59658E+01
  weight for this iteration     100.00

 Free energy of the ion-electron system (eV)
  ---------------------------------------------------
  alpha Z        PSCENC =      1478.88211030
  Ewald energy   TEWEN  =    202358.42169137
  -Hartree energ DENC   =   -271480.49767553
  -exchange      EXHF   =         0.00000000
  -V(xc)+E(xc)   XCENC  =      1163.69671608
  PAW double counting   =     63738.77526900   -62080.66035985
  entropy T*S    EENTRO =         0.00933858
  eigenvalues    EBANDS =     -3137.87240888
  atomic energy  EATOM  =     67701.92959986
  Solvation  Ediel_sol  =         0.00000000
  ---------------------------------------------------
  free energy    TOTEN  =      -257.31571908 eV

  energy without entropy =     -257.32505766  energy(sigma->0) =     -257.31883194


--------------------------------------------------------------------------------------------------------


----------------------------------------- Iteration    1(   6)  ---------------------------------------


    POTLOK:  cpu time    0.0986: real time    0.0991
    SETDIJ:  cpu time    0.0077: real time    0.0077
    EDDIAG:  cpu time    6.7796: real time    6.7830
  RMM-DIIS:  cpu time   16.0676: real time   16.0768
    ORTHCH:  cpu time    1.2934: real time    1.3279
       DOS:  cpu time    0.0048: real time    0.0048
    CHARGE:  cpu time    1.4325: real time    1.4328
    MIXING:  cpu time    0.0038: real time    0.0040
    --------------------------------------------
      LOOP:  cpu time   25.6894: real time   25.7377

 eigenvalue-minimisations  : 10716
 total energy-change (2. order) : 0.1913944E+02  (-0.5864799E+01)
 number of electron     808.9999717 magnetization 
 augmentation part      289.4454764 magnetization 

 Broyden mixing:
  rms(total) = 0.40120E+01    rms(broyden)= 0.40119E+01
  rms(prec ) = 0.40230E+01
  weight for this iteration     100.00

 eigenvalues of (default mixing * dielectric matrix)
  average eigenvalue GAMMA=   1.7324
  1.7324

 Free energy of the ion-electron system (eV)
  ---------------------------------------------------
  alpha Z        PSCENC =      1478.88211030
  Ewald energy   TEWEN  =    202358.42169137
  -Hartree energ DENC   =   -270829.28229336
  -exchange      EXHF   =         0.00000000
  -V(xc)+E(xc)   XCENC  =      1141.89558975
  PAW double counting   =     67338.81640323   -65758.59311257
  entropy T*S    EENTRO =         0.01110102
  eigenvalues    EBANDS =     -3670.25736455
  atomic energy  EATOM  =     67701.92959986
  Solvation  Ediel_sol  =         0.00000000
  ---------------------------------------------------
  free energy    TOTEN  =      -238.17627496 eV

  energy without entropy =     -238.18737598  energy(sigma->0) =     -238.17997530


--------------------------------------------------------------------------------------------------------


----------------------------------------- Iteration    1(   7)  ---------------------------------------


    POTLOK:  cpu time    0.0981: real time    0.0981
    SETDIJ:  cpu time    0.0079: real time    0.0079
    EDDIAG:  cpu time    6.7290: real time    6.7458
  RMM-DIIS:  cpu time   16.1902: real time   16.2353
    ORTHCH:  cpu time    1.3023: real time    1.3039
       DOS:  cpu time    0.0027: real time    0.0027
    CHARGE:  cpu time    1.4302: real time    1.4317
    MIXING:  cpu time    0.0031: real time    0.0031
    --------------------------------------------
      LOOP:  cpu time   25.7647: real time   25.8300

 eigenvalue-minimisations  : 10731
 total energy-change (2. order) : 0.9867997E+00  (-0.8019108E+00)
 number of electron     808.9999714 magnetization 
 augmentation part      292.0555894 magnetization 

 Broyden mixing:
  rms(total) = 0.16822E+01    rms(broyden)= 0.16821E+01
  rms(prec ) = 0.16873E+01
  weight for this iteration     100.00

 eigenvalues of (default mixing * dielectric matrix)
  average eigenvalue GAMMA=   1.8100
  1.1045  2.5156

 Free energy of the ion-electron system (eV)
  ---------------------------------------------------
  alpha Z        PSCENC =      1478.88211030
  Ewald energy   TEWEN  =    202358.42169137
  -Hartree energ DENC   =   -270670.72874300
  -exchange      EXHF   =         0.00000000
  -V(xc)+E(xc)   XCENC  =      1133.13957168
  PAW double counting   =     71548.67749204   -70025.48454334
  entropy T*S    EENTRO =         0.01052238
  eigenvalues    EBANDS =     -3762.03717652
  atomic energy  EATOM  =     67701.92959986
  Solvation  Ediel_sol  =         0.00000000
  ---------------------------------------------------
  free energy    TOTEN  =      -237.18947524 eV

  energy without entropy =     -237.19999762  energy(sigma->0) =     -237.19298270


--------------------------------------------------------------------------------------------------------


----------------------------------------- Iteration    1(   8)  ---------------------------------------


    POTLOK:  cpu time    0.0979: real time    0.0980
    SETDIJ:  cpu time    0.0076: real time    0.0076
    EDDIAG:  cpu time    6.8937: real time    6.9192
  RMM-DIIS:  cpu time   16.1947: real time   16.2122
    ORTHCH:  cpu time    1.3133: real time    1.3141
       DOS:  cpu time    0.0030: real time    0.0030
    CHARGE:  cpu time    1.4253: real time    1.4268
    MIXING:  cpu time    0.0029: real time    0.0029
    --------------------------------------------
      LOOP:  cpu time   25.9397: real time   25.9852

 eigenvalue-minimisations  : 10749
 total energy-change (2. order) : 0.1750068E+00  (-0.1129485E+00)
 number of electron     808.9999715 magnetization 
 augmentation part      291.7210043 magnetization 

 Broyden mixing:
  rms(total) = 0.25523E+00    rms(broyden)= 0.25521E+00
  rms(prec ) = 0.27922E+00
  weight for this iteration     100.00

 eigenvalues of (default mixing * dielectric matrix)
  average eigenvalue GAMMA=   1.5002
  2.5500  1.1898  0.7607

 Free energy of the ion-electron system (eV)
  ---------------------------------------------------
  alpha Z        PSCENC =      1478.88211030
  Ewald energy   TEWEN  =    202358.42169137
  -Hartree energ DENC   =   -270646.30269711
  -exchange      EXHF   =         0.00000000
  -V(xc)+E(xc)   XCENC  =      1132.88399224
  PAW double counting   =     73857.81403500   -72359.52604507
  entropy T*S    EENTRO =         0.00937453
  eigenvalues    EBANDS =     -3761.12652957
  atomic energy  EATOM  =     67701.92959986
  Solvation  Ediel_sol  =         0.00000000
  ---------------------------------------------------
  free energy    TOTEN  =      -237.01446847 eV

  energy without entropy =     -237.02384300  energy(sigma->0) =     -237.01759331


--------------------------------------------------------------------------------------------------------


----------------------------------------- Iteration    1(   9)  ---------------------------------------


    POTLOK:  cpu time    0.0975: real time    0.0975
    SETDIJ:  cpu time    0.0076: real time    0.0076
    EDDIAG:  cpu time    6.8049: real time    6.8082
  RMM-DIIS:  cpu time   16.1594: real time   16.2115
    ORTHCH:  cpu time    1.3927: real time    1.3930
       DOS:  cpu time    0.0032: real time    0.0032
    CHARGE:  cpu time    1.4264: real time    1.4272
    MIXING:  cpu time    0.0032: real time    0.0032
    --------------------------------------------
      LOOP:  cpu time   25.8963: real time   25.9530

 eigenvalue-minimisations  : 10774
 total energy-change (2. order) : 0.8781618E-01  (-0.1891145E-01)
 number of electron     808.9999715 magnetization 
 augmentation part      291.4849700 magnetization 

 Broyden mixing:
  rms(total) = 0.62235E-01    rms(broyden)= 0.62228E-01
  rms(prec ) = 0.68926E-01
  weight for this iteration     100.00

 eigenvalues of (default mixing * dielectric matrix)
  average eigenvalue GAMMA=   1.3538
  2.4924  1.2284  0.8473  0.8473

 Free energy of the ion-electron system (eV)
  ---------------------------------------------------
  alpha Z        PSCENC =      1478.88211030
  Ewald energy   TEWEN  =    202358.42169137
  -Hartree energ DENC   =   -270667.13374074
  -exchange      EXHF   =         0.00000000
  -V(xc)+E(xc)   XCENC  =      1133.22068474
  PAW double counting   =     73879.84879519   -72381.46799093
  entropy T*S    EENTRO =         0.00962745
  eigenvalues    EBANDS =     -3740.63742952
  atomic energy  EATOM  =     67701.92959986
  Solvation  Ediel_sol  =         0.00000000
  ---------------------------------------------------
  free energy    TOTEN  =      -236.92665229 eV

  energy without entropy =     -236.93627974  energy(sigma->0) =     -236.92986144


--------------------------------------------------------------------------------------------------------


----------------------------------------- Iteration    1(  10)  ---------------------------------------


    POTLOK:  cpu time    0.0971: real time    0.0971
    SETDIJ:  cpu time    0.0076: real time    0.0076
    EDDIAG:  cpu time    6.7550: real time    6.7573
  RMM-DIIS:  cpu time   16.0841: real time   16.2230
    ORTHCH:  cpu time    1.2969: real time    1.2971
       DOS:  cpu time    0.0028: real time    0.0028
    CHARGE:  cpu time    1.4217: real time    1.4236
    MIXING:  cpu time    0.0035: real time    0.0035
    --------------------------------------------
      LOOP:  cpu time   25.6700: real time   25.8138

 eigenvalue-minimisations  : 10785
 total energy-change (2. order) : 0.1324648E-02  (-0.1463128E-02)
 number of electron     808.9999715 magnetization 
 augmentation part      291.4712069 magnetization 

 Broyden mixing:
  rms(total) = 0.26156E-01    rms(broyden)= 0.26149E-01
  rms(prec ) = 0.30232E-01
  weight for this iteration     100.00

 eigenvalues of (default mixing * dielectric matrix)
  average eigenvalue GAMMA=   1.2698
  2.4706  1.3453  1.0673  0.8212  0.6445

 Free energy of the ion-electron system (eV)
  ---------------------------------------------------
  alpha Z        PSCENC =      1478.88211030
  Ewald energy   TEWEN  =    202358.42169137
  -Hartree energ DENC   =   -270669.30861414
  -exchange      EXHF   =         0.00000000
  -V(xc)+E(xc)   XCENC  =      1133.27366700
  PAW double counting   =     73775.79985770   -72276.57198789
  entropy T*S    EENTRO =         0.01021780
  eigenvalues    EBANDS =     -3739.36186963
  atomic energy  EATOM  =     67701.92959986
  Solvation  Ediel_sol  =         0.00000000
  ---------------------------------------------------
  free energy    TOTEN  =      -236.92532764 eV

  energy without entropy =     -236.93554544  energy(sigma->0) =     -236.92873357


--------------------------------------------------------------------------------------------------------


----------------------------------------- Iteration    1(  11)  ---------------------------------------


    POTLOK:  cpu time    0.1047: real time    0.1047
    SETDIJ:  cpu time    0.0101: real time    0.0101
    EDDIAG:  cpu time    6.7701: real time    6.7730
  RMM-DIIS:  cpu time   16.2305: real time   16.3149
    ORTHCH:  cpu time    1.3016: real time    1.3022
       DOS:  cpu time    0.0035: real time    0.0035
    CHARGE:  cpu time    1.4131: real time    1.4277
    MIXING:  cpu time    0.0033: real time    0.0033
    --------------------------------------------
      LOOP:  cpu time   25.8381: real time   25.9409

 eigenvalue-minimisations  : 10828
 total energy-change (2. order) :-0.8945195E-03  (-0.2452346E-03)
 number of electron     808.9999715 magnetization 
 augmentation part      291.4657841 magnetization 

 Broyden mixing:
  rms(total) = 0.13604E-01    rms(broyden)= 0.13602E-01
  rms(prec ) = 0.14563E-01
  weight for this iteration     100.00

 eigenvalues of (default mixing * dielectric matrix)
  average eigenvalue GAMMA=   1.3818
  2.5011  2.1264  1.2018  1.0401  0.8053  0.6162

 Free energy of the ion-electron system (eV)
  ---------------------------------------------------
  alpha Z        PSCENC =      1478.88211030
  Ewald energy   TEWEN  =    202358.42169137
  -Hartree energ DENC   =   -270670.51555178
  -exchange      EXHF   =         0.00000000
  -V(xc)+E(xc)   XCENC  =      1133.28128650
  PAW double counting   =     73720.93493745   -72221.38992539
  entropy T*S    EENTRO =         0.01006130
  eigenvalues    EBANDS =     -3738.48043176
  atomic energy  EATOM  =     67701.92959986
  Solvation  Ediel_sol  =         0.00000000
  ---------------------------------------------------
  free energy    TOTEN  =      -236.92622216 eV

  energy without entropy =     -236.93628346  energy(sigma->0) =     -236.92957592


--------------------------------------------------------------------------------------------------------


----------------------------------------- Iteration    1(  12)  ---------------------------------------


    POTLOK:  cpu time    0.0986: real time    0.0987
    SETDIJ:  cpu time    0.0076: real time    0.0076
    EDDIAG:  cpu time    6.8179: real time    6.8282
  RMM-DIIS:  cpu time   16.1510: real time   16.1794
    ORTHCH:  cpu time    1.3354: real time    1.3377
       DOS:  cpu time    0.0036: real time    0.0036
    CHARGE:  cpu time    1.4200: real time    1.4208
    MIXING:  cpu time    0.0034: real time    0.0035
    --------------------------------------------
      LOOP:  cpu time   25.8389: real time   25.8810

 eigenvalue-minimisations  : 10782
 total energy-change (2. order) :-0.2456368E-02  (-0.8771238E-04)
 number of electron     808.9999715 magnetization 
 augmentation part      291.4691974 magnetization 

 Broyden mixing:
  rms(total) = 0.45651E-02    rms(broyden)= 0.45639E-02
  rms(prec ) = 0.57462E-02
  weight for this iteration     100.00

 eigenvalues of (default mixing * dielectric matrix)
  average eigenvalue GAMMA=   1.3522
  2.5601  2.3906  1.2406  1.0173  0.8216  0.8216  0.6140

 Free energy of the ion-electron system (eV)
  ---------------------------------------------------
  alpha Z        PSCENC =      1478.88211030
  Ewald energy   TEWEN  =    202358.42169137
  -Hartree energ DENC   =   -270672.57195245
  -exchange      EXHF   =         0.00000000
  -V(xc)+E(xc)   XCENC  =      1133.26039671
  PAW double counting   =     73671.64022492   -72171.97176311
  entropy T*S    EENTRO =         0.01003631
  eigenvalues    EBANDS =     -3736.52902242
  atomic energy  EATOM  =     67701.92959986
  Solvation  Ediel_sol  =         0.00000000
  ---------------------------------------------------
  free energy    TOTEN  =      -236.92867853 eV

  energy without entropy =     -236.93871484  energy(sigma->0) =     -236.93202396


--------------------------------------------------------------------------------------------------------


----------------------------------------- Iteration    1(  13)  ---------------------------------------


    POTLOK:  cpu time    0.1159: real time    0.1159
    SETDIJ:  cpu time    0.0078: real time    0.0078
    EDDIAG:  cpu time    6.7224: real time    6.7270
  RMM-DIIS:  cpu time   16.1989: real time   16.2355
    ORTHCH:  cpu time    1.3088: real time    1.3440
       DOS:  cpu time    0.0041: real time    0.0041
    CHARGE:  cpu time    1.4341: real time    1.4345
    MIXING:  cpu time    0.0034: real time    0.0034
    --------------------------------------------
      LOOP:  cpu time   25.7968: real time   25.8740

 eigenvalue-minimisations  : 10787
 total energy-change (2. order) :-0.9861500E-03  (-0.2085665E-04)
 number of electron     808.9999715 magnetization 
 augmentation part      291.4699349 magnetization 

 Broyden mixing:
  rms(total) = 0.21868E-02    rms(broyden)= 0.21863E-02
  rms(prec ) = 0.33469E-02
  weight for this iteration     100.00

 eigenvalues of (default mixing * dielectric matrix)
  average eigenvalue GAMMA=   1.3392
  2.5142  2.5142  1.3320  1.2064  1.0372  0.8168  0.6860  0.6064

 Free energy of the ion-electron system (eV)
  ---------------------------------------------------
  alpha Z        PSCENC =      1478.88211030
  Ewald energy   TEWEN  =    202358.42169137
  -Hartree energ DENC   =   -270673.79861958
  -exchange      EXHF   =         0.00000000
  -V(xc)+E(xc)   XCENC  =      1133.25637876
  PAW double counting   =     73656.62665562   -72156.90516795
  entropy T*S    EENTRO =         0.01001352
  eigenvalues    EBANDS =     -3735.35232658
  atomic energy  EATOM  =     67701.92959986
  Solvation  Ediel_sol  =         0.00000000
  ---------------------------------------------------
  free energy    TOTEN  =      -236.92966468 eV

  energy without entropy =     -236.93967820  energy(sigma->0) =     -236.93300252


--------------------------------------------------------------------------------------------------------


----------------------------------------- Iteration    1(  14)  ---------------------------------------


    POTLOK:  cpu time    0.0981: real time    0.0981
    SETDIJ:  cpu time    0.0076: real time    0.0076
    EDDIAG:  cpu time    6.7262: real time    6.7429
  RMM-DIIS:  cpu time   16.4187: real time   16.4734
    ORTHCH:  cpu time    1.3154: real time    1.3170
       DOS:  cpu time    0.0027: real time    0.0027
    CHARGE:  cpu time    1.4589: real time    1.4594
    MIXING:  cpu time    0.0036: real time    0.0036
    --------------------------------------------
      LOOP:  cpu time   26.0329: real time   26.1065

 eigenvalue-minimisations  : 10759
 total energy-change (2. order) :-0.7582583E-03  (-0.8821779E-05)
 number of electron     808.9999715 magnetization 
 augmentation part      291.4699937 magnetization 

 Broyden mixing:
  rms(total) = 0.13198E-02    rms(broyden)= 0.13197E-02
  rms(prec ) = 0.23912E-02
  weight for this iteration     100.00

 eigenvalues of (default mixing * dielectric matrix)
  average eigenvalue GAMMA=   1.3609
  2.7051  2.5003  1.7217  1.2597  0.9850  0.9850  0.8109  0.6088  0.6717

 Free energy of the ion-electron system (eV)
  ---------------------------------------------------
  alpha Z        PSCENC =      1478.88211030
  Ewald energy   TEWEN  =    202358.42169137
  -Hartree energ DENC   =   -270674.81246253
  -exchange      EXHF   =         0.00000000
  -V(xc)+E(xc)   XCENC  =      1133.25645705
  PAW double counting   =     73651.18824202   -72151.43886182
  entropy T*S    EENTRO =         0.01000722
  eigenvalues    EBANDS =     -3734.36720639
  atomic energy  EATOM  =     67701.92959986
  Solvation  Ediel_sol  =         0.00000000
  ---------------------------------------------------
  free energy    TOTEN  =      -236.93042294 eV

  energy without entropy =     -236.94043016  energy(sigma->0) =     -236.93375868


--------------------------------------------------------------------------------------------------------


----------------------------------------- Iteration    1(  15)  ---------------------------------------


    POTLOK:  cpu time    0.0982: real time    0.0983
    SETDIJ:  cpu time    0.0077: real time    0.0077
    EDDIAG:  cpu time    6.9019: real time    6.9309
  RMM-DIIS:  cpu time   16.6507: real time   16.6836
    ORTHCH:  cpu time    1.3139: real time    1.3141
       DOS:  cpu time    0.0029: real time    0.0029
    CHARGE:  cpu time    1.4260: real time    1.4263
    MIXING:  cpu time    0.0039: real time    0.0039
    --------------------------------------------
      LOOP:  cpu time   26.4067: real time   26.4695

 eigenvalue-minimisations  : 10763
 total energy-change (2. order) :-0.7930892E-03  (-0.7471157E-05)
 number of electron     808.9999715 magnetization 
 augmentation part      291.4697864 magnetization 

 Broyden mixing:
  rms(total) = 0.79915E-03    rms(broyden)= 0.79907E-03
  rms(prec ) = 0.16610E-02
  weight for this iteration     100.00

 eigenvalues of (default mixing * dielectric matrix)
  average eigenvalue GAMMA=   1.4032
  3.1208  2.4907  2.0903  1.3050  1.1555  1.0406  0.7917  0.7917  0.6042  0.6412

 Free energy of the ion-electron system (eV)
  ---------------------------------------------------
  alpha Z        PSCENC =      1478.88211030
  Ewald energy   TEWEN  =    202358.42169137
  -Hartree energ DENC   =   -270675.92284238
  -exchange      EXHF   =         0.00000000
  -V(xc)+E(xc)   XCENC  =      1133.25633898
  PAW double counting   =     73648.32010940   -72148.56353850
  entropy T*S    EENTRO =         0.01000369
  eigenvalues    EBANDS =     -3733.26468873
  atomic energy  EATOM  =     67701.92959986
  Solvation  Ediel_sol  =         0.00000000
  ---------------------------------------------------
  free energy    TOTEN  =      -236.93121603 eV

  energy without entropy =     -236.94121972  energy(sigma->0) =     -236.93455059


--------------------------------------------------------------------------------------------------------


----------------------------------------- Iteration    1(  16)  ---------------------------------------


    POTLOK:  cpu time    0.1008: real time    0.1008
    SETDIJ:  cpu time    0.0076: real time    0.0076
    EDDIAG:  cpu time    6.7961: real time    6.7996
  RMM-DIIS:  cpu time   16.2775: real time   16.3143
    ORTHCH:  cpu time    1.3048: real time    1.3059
       DOS:  cpu time    0.0030: real time    0.0030
    CHARGE:  cpu time    1.4357: real time    1.4360
    MIXING:  cpu time    0.0041: real time    0.0042
    --------------------------------------------
      LOOP:  cpu time   25.9310: real time   25.9730

 eigenvalue-minimisations  : 10742
 total energy-change (2. order) :-0.6817443E-03  (-0.6531662E-05)
 number of electron     808.9999715 magnetization 
 augmentation part      291.4699267 magnetization 

 Broyden mixing:
  rms(total) = 0.61459E-03    rms(broyden)= 0.61454E-03
  rms(prec ) = 0.11416E-02
  weight for this iteration     100.00

 eigenvalues of (default mixing * dielectric matrix)
  average eigenvalue GAMMA=   1.4260
  3.1535  2.4899  2.2748  1.6384  1.2520  1.0244  1.0244  0.7912  0.7912  0.6061
  0.6396

 Free energy of the ion-electron system (eV)
  ---------------------------------------------------
  alpha Z        PSCENC =      1478.88211030
  Ewald energy   TEWEN  =    202358.42169137
  -Hartree energ DENC   =   -270677.00301859
  -exchange      EXHF   =         0.00000000
  -V(xc)+E(xc)   XCENC  =      1133.25620139
  PAW double counting   =     73647.21544198   -72147.45741667
  entropy T*S    EENTRO =         0.01000146
  eigenvalues    EBANDS =     -3732.18650887
  atomic energy  EATOM  =     67701.92959986
  Solvation  Ediel_sol  =         0.00000000
  ---------------------------------------------------
  free energy    TOTEN  =      -236.93189777 eV

  energy without entropy =     -236.94189923  energy(sigma->0) =     -236.93523159


--------------------------------------------------------------------------------------------------------


----------------------------------------- Iteration    1(  17)  ---------------------------------------


    POTLOK:  cpu time    0.1105: real time    0.1105
    SETDIJ:  cpu time    0.0076: real time    0.0076
    EDDIAG:  cpu time    6.6903: real time    6.6969
  RMM-DIIS:  cpu time   16.0470: real time   16.1577
    ORTHCH:  cpu time    1.3160: real time    1.3176
       DOS:  cpu time    0.0033: real time    0.0033
    CHARGE:  cpu time    1.4362: real time    1.4368
    MIXING:  cpu time    0.0039: real time    0.0039
    --------------------------------------------
      LOOP:  cpu time   25.6161: real time   25.7356

 eigenvalue-minimisations  : 10749
 total energy-change (2. order) :-0.4702725E-03  (-0.4491515E-05)
 number of electron     808.9999715 magnetization 
 augmentation part      291.4700576 magnetization 

 Broyden mixing:
  rms(total) = 0.46807E-03    rms(broyden)= 0.46793E-03
  rms(prec ) = 0.75645E-03
  weight for this iteration     100.00

 eigenvalues of (default mixing * dielectric matrix)
  average eigenvalue GAMMA=   1.5592
  4.4088  2.7246  2.5502  1.9328  1.2842  1.1865  0.9337  0.8475  0.8475  0.7501
  0.6051  0.6394

 Free energy of the ion-electron system (eV)
  ---------------------------------------------------
  alpha Z        PSCENC =      1478.88211030
  Ewald energy   TEWEN  =    202358.42169137
  -Hartree energ DENC   =   -270677.90384155
  -exchange      EXHF   =         0.00000000
  -V(xc)+E(xc)   XCENC  =      1133.25641265
  PAW double counting   =     73648.98470603   -72149.23359911
  entropy T*S    EENTRO =         0.01000665
  eigenvalues    EBANDS =     -3731.27945423
  atomic energy  EATOM  =     67701.92959986
  Solvation  Ediel_sol  =         0.00000000
  ---------------------------------------------------
  free energy    TOTEN  =      -236.93236804 eV

  energy without entropy =     -236.94237469  energy(sigma->0) =     -236.93570359


--------------------------------------------------------------------------------------------------------


----------------------------------------- Iteration    1(  18)  ---------------------------------------


    POTLOK:  cpu time    0.1006: real time    0.1006
    SETDIJ:  cpu time    0.0076: real time    0.0076
    EDDIAG:  cpu time    6.7567: real time    6.7603
  RMM-DIIS:  cpu time   15.9823: real time   16.0309
    ORTHCH:  cpu time    1.3083: real time    1.3085
       DOS:  cpu time    0.0031: real time    0.0031
    CHARGE:  cpu time    1.4180: real time    1.4340
    MIXING:  cpu time    0.0042: real time    0.0042
    --------------------------------------------
      LOOP:  cpu time   25.5822: real time   25.6509

 eigenvalue-minimisations  : 10741
 total energy-change (2. order) :-0.3085675E-03  (-0.3276697E-05)
 number of electron     808.9999715 magnetization 
 augmentation part      291.4699923 magnetization 

 Broyden mixing:
  rms(total) = 0.24807E-03    rms(broyden)= 0.24800E-03
  rms(prec ) = 0.38862E-03
  weight for this iteration     100.00

 eigenvalues of (default mixing * dielectric matrix)
  average eigenvalue GAMMA=   1.6317
  5.7149  2.6622  2.5126  1.8795  1.5654  1.2439  1.0187  1.0187  0.8174  0.8174
  0.7218  0.6040  0.6364

 Free energy of the ion-electron system (eV)
  ---------------------------------------------------
  alpha Z        PSCENC =      1478.88211030
  Ewald energy   TEWEN  =    202358.42169137
  -Hartree energ DENC   =   -270678.72219038
  -exchange      EXHF   =         0.00000000
  -V(xc)+E(xc)   XCENC  =      1133.25649435
  PAW double counting   =     73649.64494965   -72149.89709243
  entropy T*S    EENTRO =         0.01000346
  eigenvalues    EBANDS =     -3730.45824277
  atomic energy  EATOM  =     67701.92959986
  Solvation  Ediel_sol  =         0.00000000
  ---------------------------------------------------
  free energy    TOTEN  =      -236.93267661 eV

  energy without entropy =     -236.94268007  energy(sigma->0) =     -236.93601110


--------------------------------------------------------------------------------------------------------


----------------------------------------- Iteration    1(  19)  ---------------------------------------


    POTLOK:  cpu time    0.0986: real time    0.0986
    SETDIJ:  cpu time    0.0076: real time    0.0076
    EDDIAG:  cpu time    6.8111: real time    6.8132
  RMM-DIIS:  cpu time   14.8572: real time   14.8935
    ORTHCH:  cpu time    1.3480: real time    1.3482
       DOS:  cpu time    0.0029: real time    0.0029
    CHARGE:  cpu time    1.4128: real time    1.4131
    MIXING:  cpu time    0.0044: real time    0.0044
    --------------------------------------------
      LOOP:  cpu time   24.5442: real time   24.5834

 eigenvalue-minimisations  :  9922
 total energy-change (2. order) :-0.8137313E-04  (-0.6375576E-06)
 number of electron     808.9999715 magnetization 
 augmentation part      291.4699627 magnetization 

 Broyden mixing:
  rms(total) = 0.18028E-03    rms(broyden)= 0.18022E-03
  rms(prec ) = 0.27135E-03
  weight for this iteration     100.00

 eigenvalues of (default mixing * dielectric matrix)
  average eigenvalue GAMMA=   1.7174
  6.6135  2.8868  2.3605  2.3605  1.7789  1.2939  1.2159  0.9755  0.9755  0.8287
  0.8044  0.7091  0.6042  0.6368

 Free energy of the ion-electron system (eV)
  ---------------------------------------------------
  alpha Z        PSCENC =      1478.88211030
  Ewald energy   TEWEN  =    202358.42169137
  -Hartree energ DENC   =   -270679.01102967
  -exchange      EXHF   =         0.00000000
  -V(xc)+E(xc)   XCENC  =      1133.25650059
  PAW double counting   =     73649.08972400   -72149.33844179
  entropy T*S    EENTRO =         0.01000071
  eigenvalues    EBANDS =     -3730.17291334
  atomic energy  EATOM  =     67701.92959986
  Solvation  Ediel_sol  =         0.00000000
  ---------------------------------------------------
  free energy    TOTEN  =      -236.93275798 eV

  energy without entropy =     -236.94275869  energy(sigma->0) =     -236.93609155


--------------------------------------------------------------------------------------------------------


----------------------------------------- Iteration    1(  20)  ---------------------------------------


    POTLOK:  cpu time    0.1033: real time    0.1033
    SETDIJ:  cpu time    0.0076: real time    0.0076
    EDDIAG:  cpu time    6.7485: real time    6.7596
  RMM-DIIS:  cpu time   13.5408: real time   13.5527
    ORTHCH:  cpu time    1.3605: real time    1.3607
       DOS:  cpu time    0.0030: real time    0.0030
    CHARGE:  cpu time    1.4260: real time    1.4263
    MIXING:  cpu time    0.0048: real time    0.0048
    --------------------------------------------
      LOOP:  cpu time   23.1960: real time   23.2198

 eigenvalue-minimisations  :  8911
 total energy-change (2. order) :-0.6327700E-04  (-0.2873297E-06)
 number of electron     808.9999715 magnetization 
 augmentation part      291.4700036 magnetization 

 Broyden mixing:
  rms(total) = 0.11436E-03    rms(broyden)= 0.11432E-03
  rms(prec ) = 0.15929E-03
  weight for this iteration     100.00

 eigenvalues of (default mixing * dielectric matrix)
  average eigenvalue GAMMA=   1.8484
  7.8296  3.6753  2.5985  2.4019  1.7312  1.7312  1.2459  1.1222  0.8864  0.8864
  0.8872  0.7886  0.7011  0.6044  0.6367

 Free energy of the ion-electron system (eV)
  ---------------------------------------------------
  alpha Z        PSCENC =      1478.88211030
  Ewald energy   TEWEN  =    202358.42169137
  -Hartree energ DENC   =   -270679.19523910
  -exchange      EXHF   =         0.00000000
  -V(xc)+E(xc)   XCENC  =      1133.25655973
  PAW double counting   =     73649.01802945   -72149.26543734
  entropy T*S    EENTRO =         0.01000105
  eigenvalues    EBANDS =     -3729.99013656
  atomic energy  EATOM  =     67701.92959986
  Solvation  Ediel_sol  =         0.00000000
  ---------------------------------------------------
  free energy    TOTEN  =      -236.93282126 eV

  energy without entropy =     -236.94282231  energy(sigma->0) =     -236.93615494


--------------------------------------------------------------------------------------------------------


----------------------------------------- Iteration    1(  21)  ---------------------------------------


    POTLOK:  cpu time    0.1033: real time    0.1033
    SETDIJ:  cpu time    0.0076: real time    0.0076
    EDDIAG:  cpu time    6.7290: real time    6.7724
  RMM-DIIS:  cpu time   12.2915: real time   12.3015
    ORTHCH:  cpu time    1.3057: real time    1.3059
       DOS:  cpu time    0.0028: real time    0.0028
    CHARGE:  cpu time    1.4261: real time    1.4264
    MIXING:  cpu time    0.0047: real time    0.0047
    --------------------------------------------
      LOOP:  cpu time   21.8720: real time   21.9261

 eigenvalue-minimisations  :  7959
 total energy-change (2. order) :-0.3192347E-04  (-0.1314372E-06)
 number of electron     808.9999715 magnetization 
 augmentation part      291.4700239 magnetization 

 Broyden mixing:
  rms(total) = 0.64579E-04    rms(broyden)= 0.64564E-04
  rms(prec ) = 0.85238E-04
  weight for this iteration     100.00

 eigenvalues of (default mixing * dielectric matrix)
  average eigenvalue GAMMA=   1.8698
  8.2657  3.9432  2.7304  2.4582  2.0816  1.4090  1.4090  1.2500  0.9553  0.9553
  0.8572  0.8572  0.7996  0.6045  0.6367  0.7044

 Free energy of the ion-electron system (eV)
  ---------------------------------------------------
  alpha Z        PSCENC =      1478.88211030
  Ewald energy   TEWEN  =    202358.42169137
  -Hartree energ DENC   =   -270679.27663710
  -exchange      EXHF   =         0.00000000
  -V(xc)+E(xc)   XCENC  =      1133.25647097
  PAW double counting   =     73649.03872877   -72149.28707697
  entropy T*S    EENTRO =         0.01000133
  eigenvalues    EBANDS =     -3729.90774171
  atomic energy  EATOM  =     67701.92959986
  Solvation  Ediel_sol  =         0.00000000
  ---------------------------------------------------
  free energy    TOTEN  =      -236.93285318 eV

  energy without entropy =     -236.94285452  energy(sigma->0) =     -236.93618696


--------------------------------------------------------------------------------------------------------


----------------------------------------- Iteration    1(  22)  ---------------------------------------


    POTLOK:  cpu time    0.0998: real time    0.0998
    SETDIJ:  cpu time    0.0076: real time    0.0076
    EDDIAG:  cpu time    6.7211: real time    6.7461
  RMM-DIIS:  cpu time   10.5522: real time   10.6142
    ORTHCH:  cpu time    1.3375: real time    1.3377
       DOS:  cpu time    0.0043: real time    0.0043
    CHARGE:  cpu time    1.4384: real time    1.4461
    MIXING:  cpu time    0.0044: real time    0.0044
    --------------------------------------------
      LOOP:  cpu time   20.1667: real time   20.2620

 eigenvalue-minimisations  :  6721
 total energy-change (2. order) :-0.1263749E-04  (-0.4370453E-07)
 number of electron     808.9999715 magnetization 
 augmentation part      291.4700211 magnetization 

 Broyden mixing:
  rms(total) = 0.39035E-04    rms(broyden)= 0.39008E-04
  rms(prec ) = 0.52428E-04
  weight for this iteration     100.00

 eigenvalues of (default mixing * dielectric matrix)
  average eigenvalue GAMMA=   1.9303
  8.6968  4.5153  2.8973  2.5574  2.1955  1.6565  1.6565  1.2606  1.1506  0.9166
  0.9166  0.8384  0.8384  0.6045  0.6368  0.7646  0.7129

 Free energy of the ion-electron system (eV)
  ---------------------------------------------------
  alpha Z        PSCENC =      1478.88211030
  Ewald energy   TEWEN  =    202358.42169137
  -Hartree energ DENC   =   -270679.30129993
  -exchange      EXHF   =         0.00000000
  -V(xc)+E(xc)   XCENC  =      1133.25643582
  PAW double counting   =     73648.83137133   -72149.07866439
  entropy T*S    EENTRO =         0.01000104
  eigenvalues    EBANDS =     -3729.88411121
  atomic energy  EATOM  =     67701.92959986
  Solvation  Ediel_sol  =         0.00000000
  ---------------------------------------------------
  free energy    TOTEN  =      -236.93286582 eV

  energy without entropy =     -236.94286686  energy(sigma->0) =     -236.93619950


--------------------------------------------------------------------------------------------------------


----------------------------------------- Iteration    1(  23)  ---------------------------------------


    POTLOK:  cpu time    0.0987: real time    0.0988
    SETDIJ:  cpu time    0.0076: real time    0.0076
    EDDIAG:  cpu time    6.7822: real time    6.7865
  RMM-DIIS:  cpu time    9.5488: real time    9.5553
    ORTHCH:  cpu time    1.3232: real time    1.3235
       DOS:  cpu time    0.0031: real time    0.0031
    CHARGE:  cpu time    1.4175: real time    1.4177
    MIXING:  cpu time    0.0045: real time    0.0045
    --------------------------------------------
      LOOP:  cpu time   19.1870: real time   19.1990

 eigenvalue-minimisations  :  5562
 total energy-change (2. order) :-0.7344701E-05  (-0.2568827E-07)
 number of electron     808.9999715 magnetization 
 augmentation part      291.4700261 magnetization 

 Broyden mixing:
  rms(total) = 0.23475E-04    rms(broyden)= 0.23471E-04
  rms(prec ) = 0.30646E-04
  weight for this iteration     100.00

 eigenvalues of (default mixing * dielectric matrix)
  average eigenvalue GAMMA=   1.9469
  8.9155  4.8599  2.9957  2.5159  2.3797  2.1123  1.4635  1.3679  1.2136  0.9813
  0.9226  0.9226  0.8385  0.8385  0.6045  0.6368  0.7677  0.7083

 Free energy of the ion-electron system (eV)
  ---------------------------------------------------
  alpha Z        PSCENC =      1478.88211030
  Ewald energy   TEWEN  =    202358.42169137
  -Hartree energ DENC   =   -270679.31458127
  -exchange      EXHF   =         0.00000000
  -V(xc)+E(xc)   XCENC  =      1133.25641576
  PAW double counting   =     73648.81652447   -72149.06356297
  entropy T*S    EENTRO =         0.01000124
  eigenvalues    EBANDS =     -3729.87107192
  atomic energy  EATOM  =     67701.92959986
  Solvation  Ediel_sol  =         0.00000000
  ---------------------------------------------------
  free energy    TOTEN  =      -236.93287317 eV

  energy without entropy =     -236.94287440  energy(sigma->0) =     -236.93620691


--------------------------------------------------------------------------------------------------------


----------------------------------------- Iteration    1(  24)  ---------------------------------------


    POTLOK:  cpu time    0.0985: real time    0.0985
    SETDIJ:  cpu time    0.0076: real time    0.0076
    EDDIAG:  cpu time    6.8180: real time    6.8513
  RMM-DIIS:  cpu time    9.4698: real time    9.4921
    ORTHCH:  cpu time    1.3067: real time    1.3076
       DOS:  cpu time    0.0026: real time    0.0026
    CHARGE:  cpu time    1.4308: real time    1.4310
    MIXING:  cpu time    0.0049: real time    0.0049
    --------------------------------------------
      LOOP:  cpu time   19.1402: real time   19.1974

 eigenvalue-minimisations  :  5370
 total energy-change (2. order) :-0.3510606E-05  (-0.1176357E-07)
 number of electron     808.9999715 magnetization 
 augmentation part      291.4700301 magnetization 

 Broyden mixing:
  rms(total) = 0.10695E-04    rms(broyden)= 0.10691E-04
  rms(prec ) = 0.15832E-04
  weight for this iteration     100.00

 eigenvalues of (default mixing * dielectric matrix)
  average eigenvalue GAMMA=   1.9733
  9.0717  5.3283  3.3016  2.5457  2.5457  2.0448  1.5250  1.5250  1.2895  1.1785
  0.9413  0.9413  0.8850  0.8850  0.6045  0.6368  0.7065  0.7687  0.7687

 Free energy of the ion-electron system (eV)
  ---------------------------------------------------
  alpha Z        PSCENC =      1478.88211030
  Ewald energy   TEWEN  =    202358.42169137
  -Hartree energ DENC   =   -270679.31779589
  -exchange      EXHF   =         0.00000000
  -V(xc)+E(xc)   XCENC  =      1133.25636564
  PAW double counting   =     73648.89664838   -72149.14418174
  entropy T*S    EENTRO =         0.01000135
  eigenvalues    EBANDS =     -3729.86731594
  atomic energy  EATOM  =     67701.92959986
  Solvation  Ediel_sol  =         0.00000000
  ---------------------------------------------------
  free energy    TOTEN  =      -236.93287668 eV

  energy without entropy =     -236.94287803  energy(sigma->0) =     -236.93621046


--------------------------------------------------------------------------------------------------------


----------------------------------------- Iteration    1(  25)  ---------------------------------------


    POTLOK:  cpu time    0.1244: real time    0.1244
    SETDIJ:  cpu time    0.0076: real time    0.0076
    EDDIAG:  cpu time    6.6910: real time    6.7322
  RMM-DIIS:  cpu time    8.9050: real time    8.9249
    ORTHCH:  cpu time    1.3066: real time    1.3068
       DOS:  cpu time    0.0030: real time    0.0030
    CHARGE:  cpu time    1.4234: real time    1.4236
    MIXING:  cpu time    0.0050: real time    0.0050
    --------------------------------------------
      LOOP:  cpu time   18.4672: real time   18.5291

 eigenvalue-minimisations  :  4600
 total energy-change (2. order) :-0.1742097E-05  (-0.5988137E-08)
 number of electron     808.9999715 magnetization 
 augmentation part      291.4700368 magnetization 

 Broyden mixing:
  rms(total) = 0.67835E-05    rms(broyden)= 0.67819E-05
  rms(prec ) = 0.96793E-05
  weight for this iteration     100.00

 eigenvalues of (default mixing * dielectric matrix)
  average eigenvalue GAMMA=   2.0118
  9.2788  5.8955  3.6788  2.7330  2.5134  2.0724  2.0724  1.4108  1.3633  1.2164
  0.9299  0.9299  0.9772  0.6045  0.6368  0.8474  0.8474  0.7078  0.7603  0.7603

 Free energy of the ion-electron system (eV)
  ---------------------------------------------------
  alpha Z        PSCENC =      1478.88211030
  Ewald energy   TEWEN  =    202358.42169137
  -Hartree energ DENC   =   -270679.31842864
  -exchange      EXHF   =         0.00000000
  -V(xc)+E(xc)   XCENC  =      1133.25633273
  PAW double counting   =     73648.90367900   -72149.15128251
  entropy T*S    EENTRO =         0.01000138
  eigenvalues    EBANDS =     -3729.86658190
  atomic energy  EATOM  =     67701.92959986
  Solvation  Ediel_sol  =         0.00000000
  ---------------------------------------------------
  free energy    TOTEN  =      -236.93287842 eV

  energy without entropy =     -236.94287979  energy(sigma->0) =     -236.93621221


--------------------------------------------------------------------------------------------------------


----------------------------------------- Iteration    1(  26)  ---------------------------------------


    POTLOK:  cpu time    0.1120: real time    0.1120
    SETDIJ:  cpu time    0.0076: real time    0.0076
    EDDIAG:  cpu time    6.7358: real time    6.7649
  RMM-DIIS:  cpu time    8.3459: real time    8.3507
    ORTHCH:  cpu time    1.3483: real time    1.3485
       DOS:  cpu time    0.0032: real time    0.0032
    CHARGE:  cpu time    1.4185: real time    1.4213
    MIXING:  cpu time    0.0055: real time    0.0055
    --------------------------------------------
      LOOP:  cpu time   17.9783: real time   18.0182

 eigenvalue-minimisations  :  3831
 total energy-change (2. order) :-0.8589413E-06  (-0.2866682E-08)
 number of electron     808.9999715 magnetization 
 augmentation part      291.4700360 magnetization 

 Broyden mixing:
  rms(total) = 0.42266E-05    rms(broyden)= 0.42257E-05
  rms(prec ) = 0.58946E-05
  weight for this iteration     100.00

 eigenvalues of (default mixing * dielectric matrix)
  average eigenvalue GAMMA=   2.0285
  9.3404  6.2639  3.9951  2.7944  2.4748  2.4748  1.9829  1.4773  1.4773  1.2791
  1.1553  0.9365  0.9365  0.9083  0.9083  0.6045  0.6368  0.7869  0.7674  0.7121
  0.6851

 Free energy of the ion-electron system (eV)
  ---------------------------------------------------
  alpha Z        PSCENC =      1478.88211030
  Ewald energy   TEWEN  =    202358.42169137
  -Hartree energ DENC   =   -270679.31941491
  -exchange      EXHF   =         0.00000000
  -V(xc)+E(xc)   XCENC  =      1133.25633147
  PAW double counting   =     73648.90107969   -72149.14862880
  entropy T*S    EENTRO =         0.01000138
  eigenvalues    EBANDS =     -3729.86564963
  atomic energy  EATOM  =     67701.92959986
  Solvation  Ediel_sol  =         0.00000000
  ---------------------------------------------------
  free energy    TOTEN  =      -236.93287928 eV

  energy without entropy =     -236.94288066  energy(sigma->0) =     -236.93621307


--------------------------------------------------------------------------------------------------------


----------------------------------------- Iteration    1(  27)  ---------------------------------------


    POTLOK:  cpu time    0.1024: real time    0.1024
    SETDIJ:  cpu time    0.0077: real time    0.0077
    EDDIAG:  cpu time    6.8823: real time    6.8961
  RMM-DIIS:  cpu time    7.6289: real time    7.6345
    ORTHCH:  cpu time    1.3288: real time    1.3291
       DOS:  cpu time    0.0028: real time    0.0028
    CHARGE:  cpu time    1.4151: real time    1.4154
    MIXING:  cpu time    0.0052: real time    0.0052
    --------------------------------------------
      LOOP:  cpu time   17.3746: real time   17.3948

 eigenvalue-minimisations  :  2840
 total energy-change (2. order) :-0.3913156E-06  (-0.1127052E-08)
 number of electron     808.9999715 magnetization 
 augmentation part      291.4700337 magnetization 

 Broyden mixing:
  rms(total) = 0.31097E-05    rms(broyden)= 0.31082E-05
  rms(prec ) = 0.40460E-05
  weight for this iteration     100.00

 eigenvalues of (default mixing * dielectric matrix)
  average eigenvalue GAMMA=   2.0557
  9.3752  6.6272  4.2933  2.9024  2.6805  2.5653  1.9749  1.9749  1.4004  1.4004
  1.2239  0.9247  0.9247  0.9944  0.8814  0.8814  0.7866  0.7866  0.6045  0.6368
  0.7076  0.6776

 Free energy of the ion-electron system (eV)
  ---------------------------------------------------
  alpha Z        PSCENC =      1478.88211030
  Ewald energy   TEWEN  =    202358.42169137
  -Hartree energ DENC   =   -270679.32041195
  -exchange      EXHF   =         0.00000000
  -V(xc)+E(xc)   XCENC  =      1133.25633778
  PAW double counting   =     73648.89064991   -72149.13813025
  entropy T*S    EENTRO =         0.01000136
  eigenvalues    EBANDS =     -3729.86472803
  atomic energy  EATOM  =     67701.92959986
  Solvation  Ediel_sol  =         0.00000000
  ---------------------------------------------------
  free energy    TOTEN  =      -236.93287967 eV

  energy without entropy =     -236.94288103  energy(sigma->0) =     -236.93621345


--------------------------------------------------------------------------------------------------------


----------------------------------------- Iteration    1(  28)  ---------------------------------------


    POTLOK:  cpu time    0.1218: real time    0.1218
    SETDIJ:  cpu time    0.0076: real time    0.0076
    EDDIAG:  cpu time    6.8550: real time    6.8580
  RMM-DIIS:  cpu time    7.2877: real time    7.3335
    ORTHCH:  cpu time    1.3030: real time    1.3032
       DOS:  cpu time    0.0028: real time    0.0028
    CHARGE:  cpu time    1.4324: real time    1.4340
    MIXING:  cpu time    0.0051: real time    0.0051
    --------------------------------------------
      LOOP:  cpu time   17.0168: real time   17.0681

 eigenvalue-minimisations  :  2341
 total energy-change (2. order) :-0.1892331E-06  (-0.6258150E-09)
 number of electron     808.9999715 magnetization 
 augmentation part      291.4700333 magnetization 

 Broyden mixing:
  rms(total) = 0.15358E-05    rms(broyden)= 0.15353E-05
  rms(prec ) = 0.20983E-05
  weight for this iteration     100.00

 eigenvalues of (default mixing * dielectric matrix)
  average eigenvalue GAMMA=   2.0683
  9.4617  6.9504  4.4910  3.2555  2.6601  2.4806  2.1390  2.1390  1.4336  1.4336
  1.2564  1.0650  1.0176  0.9365  0.9365  0.8615  0.8615  0.7888  0.7888  0.6045
  0.6368  0.7071  0.6666

 Free energy of the ion-electron system (eV)
  ---------------------------------------------------
  alpha Z        PSCENC =      1478.88211030
  Ewald energy   TEWEN  =    202358.42169137
  -Hartree energ DENC   =   -270679.32066835
  -exchange      EXHF   =         0.00000000
  -V(xc)+E(xc)   XCENC  =      1133.25633493
  PAW double counting   =     73648.88618041   -72149.13366359
  entropy T*S    EENTRO =         0.01000134
  eigenvalues    EBANDS =     -3729.86446612
  atomic energy  EATOM  =     67701.92959986
  Solvation  Ediel_sol  =         0.00000000
  ---------------------------------------------------
  free energy    TOTEN  =      -236.93287986 eV

  energy without entropy =     -236.94288120  energy(sigma->0) =     -236.93621364


--------------------------------------------------------------------------------------------------------


----------------------------------------- Iteration    1(  29)  ---------------------------------------


    POTLOK:  cpu time    0.1186: real time    0.1186
    SETDIJ:  cpu time    0.0076: real time    0.0076
    EDDIAG:  cpu time    6.7598: real time    6.7811
  RMM-DIIS:  cpu time    6.9565: real time    6.9623
    ORTHCH:  cpu time    1.3122: real time    1.3127
       DOS:  cpu time    0.0028: real time    0.0028
    --------------------------------------------
      LOOP:  cpu time   15.1588: real time   15.1867

 eigenvalue-minimisations  :  1943
 total energy-change (2. order) :-0.5374022E-07  (-0.2572087E-09)
 number of electron     808.9999715 magnetization 
 augmentation part      291.4700333 magnetization 

 Free energy of the ion-electron system (eV)
  ---------------------------------------------------
  alpha Z        PSCENC =      1478.88211030
  Ewald energy   TEWEN  =    202358.42169137
  -Hartree energ DENC   =   -270679.32058637
  -exchange      EXHF   =         0.00000000
  -V(xc)+E(xc)   XCENC  =      1133.25633031
  PAW double counting   =     73648.88585931   -72149.13335983
  entropy T*S    EENTRO =         0.01000136
  eigenvalues    EBANDS =     -3729.86452621
  atomic energy  EATOM  =     67701.92959986
  Solvation  Ediel_sol  =         0.00000000
  ---------------------------------------------------
  free energy    TOTEN  =      -236.93287991 eV

  energy without entropy =     -236.94288127  energy(sigma->0) =     -236.93621370


--------------------------------------------------------------------------------------------------------


 average (electrostatic) potential at core
  the test charge radii are     0.6991  0.7215  0.5201  1.2098
  (the norm of the test charge is              1.0000)
       1 -57.7328       2 -76.8616       3 -76.9539       4 -38.7396       5 -73.8283
       6 -73.8201       7 -73.8303       8 -73.8130       9 -73.7703      10 -73.9315
      11 -73.7959      12 -73.8389      13 -73.9555      14 -73.9587      15 -73.9652
      16 -73.9623      17 -73.9300      18 -73.9496      19 -73.9617      20 -73.9564
      21 -74.0767      22 -73.9721      23 -73.9655      24 -73.9641      25 -73.9581
      26 -73.9840      27 -73.9483      28 -73.9507      29 -74.2127      30 -74.1896
      31 -74.2149      32 -74.2128      33 -74.1976      34 -74.1784      35 -74.1972
      36 -74.1876      37 -74.1737      38 -74.1728      39 -74.2103      40 -74.2241
      41 -74.2314      42 -74.2231      43 -74.2141      44 -74.1760      45 -74.1620
      46 -74.1482      47 -74.1757      48 -74.1644      49 -74.1662      50 -74.1656
      51 -74.1683      52 -74.1684      53 -74.1938      54 -74.1761      55 -74.1477
      56 -74.1652      57 -74.1374      58 -74.1559      59 -74.1712      60 -74.1817
      61 -73.5745      62 -73.5848      63 -73.5802      64 -73.6244      65 -73.6663
      66 -73.6676      67 -73.6691      68 -73.6745      69 -73.6047      70 -73.6026
      71 -73.5978      72 -73.5946      73 -73.6803      74 -73.6908      75 -73.6754
      76 -73.6565
 
 
 
 E-fermi :  -0.8679     XC(G=0):  -4.6898     alpha+bet : -4.1283


 k-point     1 :       0.0000    0.0000    0.0000
  band No.  band energies     occupation 
      1     -23.0279      2.00000
      2     -21.0003      2.00000
      3     -10.8590      2.00000
      4      -9.3307      2.00000
      5      -8.8463      2.00000
      6      -8.5897      2.00000
      7      -8.2113      2.00000
      8      -8.0833      2.00000
      9      -8.0637      2.00000
     10      -7.9473      2.00000
     11      -7.7697      2.00000
     12      -7.7566      2.00000
     13      -7.6429      2.00000
     14      -7.5484      2.00000
     15      -7.5072      2.00000
     16      -7.4794      2.00000
     17      -7.4640      2.00000
     18      -7.4387      2.00000
     19      -7.3899      2.00000
     20      -7.1649      2.00000
     21      -7.0681      2.00000
     22      -7.0580      2.00000
     23      -7.0385      2.00000
     24      -7.0078      2.00000
     25      -6.9846      2.00000
     26      -6.9630      2.00000
     27      -6.9447      2.00000
     28      -6.9209      2.00000
     29      -6.8894      2.00000
     30      -6.8848      2.00000
     31      -6.8725      2.00000
     32      -6.8345      2.00000
     33      -6.7963      2.00000
     34      -6.7910      2.00000
     35      -6.7804      2.00000
     36      -6.7772      2.00000
     37      -6.7691      2.00000
     38      -6.7623      2.00000
     39      -6.7428      2.00000
     40      -6.7322      2.00000
     41      -6.6993      2.00000
     42      -6.6530      2.00000
     43      -6.6458      2.00000
     44      -6.6305      2.00000
     45      -6.6161      2.00000
     46      -6.6096      2.00000
     47      -6.5920      2.00000
     48      -6.5751      2.00000
     49      -6.5446      2.00000
     50      -6.5277      2.00000
     51      -6.5052      2.00000
     52      -6.4992      2.00000
     53      -6.4475      2.00000
     54      -6.4358      2.00000
     55      -6.4216      2.00000
     56      -6.4121      2.00000
     57      -6.4005      2.00000
     58      -6.3911      2.00000
     59      -6.3712      2.00000
     60      -6.3429      2.00000
     61      -6.3346      2.00000
     62      -6.2913      2.00000
     63      -6.2644      2.00000
     64      -6.2594      2.00000
     65      -6.2356      2.00000
     66      -6.2165      2.00000
     67      -6.1709      2.00000
     68      -6.1668      2.00000
     69      -6.1588      2.00000
     70      -6.1536      2.00000
     71      -6.1029      2.00000
     72      -6.0926      2.00000
     73      -6.0884      2.00000
     74      -6.0654      2.00000
     75      -6.0546      2.00000
     76      -6.0416      2.00000
     77      -6.0366      2.00000
     78      -6.0203      2.00000
     79      -5.9955      2.00000
     80      -5.9267      2.00000
     81      -5.9227      2.00000
     82      -5.9161      2.00000
     83      -5.9107      2.00000
     84      -5.8995      2.00000
     85      -5.8819      2.00000
     86      -5.8775      2.00000
     87      -5.8606      2.00000
     88      -5.8568      2.00000
     89      -5.8514      2.00000
     90      -5.8488      2.00000
     91      -5.8461      2.00000
     92      -5.8444      2.00000
     93      -5.7598      2.00000
     94      -5.7467      2.00000
     95      -5.7378      2.00000
     96      -5.7185      2.00000
     97      -5.7123      2.00000
     98      -5.6883      2.00000
     99      -5.6722      2.00000
    100      -5.6485      2.00000
    101      -5.6274      2.00000
    102      -5.6186      2.00000
    103      -5.6106      2.00000
    104      -5.6057      2.00000
    105      -5.5858      2.00000
    106      -5.5797      2.00000
    107      -5.5575      2.00000
    108      -5.5521      2.00000
    109      -5.5314      2.00000
    110      -5.5279      2.00000
    111      -5.4597      2.00000
    112      -5.4539      2.00000
    113      -5.4513      2.00000
    114      -5.4418      2.00000
    115      -5.4404      2.00000
    116      -5.3952      2.00000
    117      -5.3771      2.00000
    118      -5.3687      2.00000
    119      -5.3613      2.00000
    120      -5.3466      2.00000
    121      -5.3423      2.00000
    122      -5.3355      2.00000
    123      -5.3273      2.00000
    124      -5.3211      2.00000
    125      -5.3135      2.00000
    126      -5.3095      2.00000
    127      -5.3076      2.00000
    128      -5.3037      2.00000
    129      -5.2942      2.00000
    130      -5.2864      2.00000
    131      -5.2812      2.00000
    132      -5.2721      2.00000
    133      -5.2577      2.00000
    134      -5.2062      2.00000
    135      -5.1993      2.00000
    136      -5.1973      2.00000
    137      -5.1890      2.00000
    138      -5.1786      2.00000
    139      -5.1577      2.00000
    140      -5.1444      2.00000
    141      -5.1275      2.00000
    142      -5.1033      2.00000
    143      -5.0766      2.00000
    144      -5.0704      2.00000
    145      -5.0642      2.00000
    146      -5.0574      2.00000
    147      -5.0459      2.00000
    148      -5.0207      2.00000
    149      -5.0103      2.00000
    150      -5.0028      2.00000
    151      -4.9985      2.00000
    152      -4.9874      2.00000
    153      -4.9781      2.00000
    154      -4.9775      2.00000
    155      -4.9686      2.00000
    156      -4.9639      2.00000
    157      -4.9476      2.00000
    158      -4.9446      2.00000
    159      -4.9170      2.00000
    160      -4.9108      2.00000
    161      -4.8933      2.00000
    162      -4.8855      2.00000
    163      -4.8685      2.00000
    164      -4.8628      2.00000
    165      -4.8455      2.00000
    166      -4.8404      2.00000
    167      -4.8312      2.00000
    168      -4.8248      2.00000
    169      -4.8190      2.00000
    170      -4.7926      2.00000
    171      -4.7782      2.00000
    172      -4.7696      2.00000
    173      -4.7530      2.00000
    174      -4.7483      2.00000
    175      -4.7381      2.00000
    176      -4.7339      2.00000
    177      -4.7302      2.00000
    178      -4.7164      2.00000
    179      -4.7000      2.00000
    180      -4.6812      2.00000
    181      -4.6682      2.00000
    182      -4.6603      2.00000
    183      -4.6469      2.00000
    184      -4.6401      2.00000
    185      -4.6366      2.00000
    186      -4.6149      2.00000
    187      -4.6088      2.00000
    188      -4.5995      2.00000
    189      -4.5907      2.00000
    190      -4.5675      2.00000
    191      -4.5627      2.00000
    192      -4.5617      2.00000
    193      -4.5597      2.00000
    194      -4.5434      2.00000
    195      -4.5403      2.00000
    196      -4.5329      2.00000
    197      -4.5178      2.00000
    198      -4.5130      2.00000
    199      -4.4929      2.00000
    200      -4.4881      2.00000
    201      -4.4861      2.00000
    202      -4.4802      2.00000
    203      -4.4678      2.00000
    204      -4.4398      2.00000
    205      -4.4263      2.00000
    206      -4.4110      2.00000
    207      -4.3947      2.00000
    208      -4.3911      2.00000
    209      -4.3893      2.00000
    210      -4.3756      2.00000
    211      -4.3694      2.00000
    212      -4.3643      2.00000
    213      -4.3362      2.00000
    214      -4.3092      2.00000
    215      -4.2953      2.00000
    216      -4.2776      2.00000
    217      -4.2460      2.00000
    218      -4.2426      2.00000
    219      -4.2210      2.00000
    220      -4.2136      2.00000
    221      -4.2116      2.00000
    222      -4.1921      2.00000
    223      -4.1697      2.00000
    224      -4.1674      2.00000
    225      -4.1503      2.00000
    226      -4.1357      2.00000
    227      -4.1315      2.00000
    228      -4.1209      2.00000
    229      -4.1184      2.00000
    230      -4.1036      2.00000
    231      -4.0953      2.00000
    232      -4.0940      2.00000
    233      -4.0777      2.00000
    234      -4.0577      2.00000
    235      -4.0465      2.00000
    236      -4.0406      2.00000
    237      -4.0398      2.00000
    238      -4.0288      2.00000
    239      -4.0164      2.00000
    240      -3.9957      2.00000
    241      -3.9881      2.00000
    242      -3.9719      2.00000
    243      -3.9622      2.00000
    244      -3.9533      2.00000
    245      -3.9488      2.00000
    246      -3.9384      2.00000
    247      -3.9319      2.00000
    248      -3.9300      2.00000
    249      -3.9206      2.00000
    250      -3.9163      2.00000
    251      -3.9152      2.00000
    252      -3.9115      2.00000
    253      -3.9032      2.00000
    254      -3.8994      2.00000
    255      -3.8922      2.00000
    256      -3.8708      2.00000
    257      -3.8491      2.00000
    258      -3.8460      2.00000
    259      -3.8373      2.00000
    260      -3.8066      2.00000
    261      -3.7957      2.00000
    262      -3.7771      2.00000
    263      -3.7752      2.00000
    264      -3.7633      2.00000
    265      -3.7523      2.00000
    266      -3.7374      2.00000
    267      -3.7106      2.00000
    268      -3.7064      2.00000
    269      -3.6932      2.00000
    270      -3.6909      2.00000
    271      -3.6665      2.00000
    272      -3.6636      2.00000
    273      -3.6582      2.00000
    274      -3.6490      2.00000
    275      -3.6322      2.00000
    276      -3.6235      2.00000
    277      -3.6218      2.00000
    278      -3.6101      2.00000
    279      -3.6060      2.00000
    280      -3.5890      2.00000
    281      -3.5809      2.00000
    282      -3.5419      2.00000
    283      -3.5250      2.00000
    284      -3.4799      2.00000
    285      -3.4616      2.00000
    286      -3.4454      2.00000
    287      -3.4275      2.00000
    288      -3.4189      2.00000
    289      -3.4027      2.00000
    290      -3.3896      2.00000
    291      -3.3844      2.00000
    292      -3.3791      2.00000
    293      -3.3769      2.00000
    294      -3.3694      2.00000
    295      -3.3638      2.00000
    296      -3.3608      2.00000
    297      -3.3517      2.00000
    298      -3.3502      2.00000
    299      -3.3405      2.00000
    300      -3.3283      2.00000
    301      -3.3193      2.00000
    302      -3.3091      2.00000
    303      -3.2947      2.00000
    304      -3.2888      2.00000
    305      -3.2788      2.00000
    306      -3.2730      2.00000
    307      -3.2667      2.00000
    308      -3.2646      2.00000
    309      -3.2599      2.00000
    310      -3.2525      2.00000
    311      -3.2452      2.00000
    312      -3.2313      2.00000
    313      -3.2280      2.00000
    314      -3.2109      2.00000
    315      -3.1995      2.00000
    316      -3.1858      2.00000
    317      -3.1823      2.00000
    318      -3.1743      2.00000
    319      -3.1645      2.00000
    320      -3.1549      2.00000
    321      -3.1415      2.00000
    322      -3.1332      2.00000
    323      -3.1084      2.00000
    324      -3.0960      2.00000
    325      -3.0919      2.00000
    326      -3.0853      2.00000
    327      -3.0691      2.00000
    328      -3.0648      2.00000
    329      -3.0462      2.00000
    330      -3.0429      2.00000
    331      -3.0341      2.00000
    332      -3.0323      2.00000
    333      -3.0143      2.00000
    334      -2.9956      2.00000
    335      -2.9834      2.00000
    336      -2.9628      2.00000
    337      -2.9375      2.00000
    338      -2.9319      2.00000
    339      -2.9290      2.00000
    340      -2.9204      2.00000
    341      -2.9185      2.00000
    342      -2.9051      2.00000
    343      -2.9008      2.00000
    344      -2.8891      2.00000
    345      -2.8863      2.00000
    346      -2.8770      2.00000
    347      -2.8683      2.00000
    348      -2.8622      2.00000
    349      -2.8551      2.00000
    350      -2.8446      2.00000
    351      -2.8406      2.00000
    352      -2.8141      2.00000
    353      -2.8098      2.00000
    354      -2.7954      2.00000
    355      -2.7683      2.00000
    356      -2.7623      2.00000
    357      -2.7326      2.00000
    358      -2.7153      2.00000
    359      -2.7011      2.00000
    360      -2.6845      2.00000
    361      -2.6743      2.00000
    362      -2.6470      2.00000
    363      -2.6373      2.00000
    364      -2.6224      2.00000
    365      -2.6072      2.00000
    366      -2.5978      2.00000
    367      -2.5971      2.00000
    368      -2.5959      2.00000
    369      -2.5929      2.00000
    370      -2.5577      2.00000
    371      -2.5448      2.00000
    372      -2.5386      2.00000
    373      -2.5118      2.00000
    374      -2.5052      2.00000
    375      -2.4960      2.00000
    376      -2.4735      2.00000
    377      -2.4637      2.00000
    378      -2.4555      2.00000
    379      -2.4390      2.00000
    380      -2.4352      2.00000
    381      -2.4231      2.00000
    382      -2.4108      2.00000
    383      -2.4051      2.00000
    384      -2.3845      2.00000
    385      -2.3501      2.00000
    386      -2.2921      2.00000
    387      -2.2687      2.00000
    388      -2.2252      2.00000
    389      -2.1011      2.00000
    390      -2.0701      2.00000
    391      -2.0208      2.00000
    392      -1.9753      2.00000
    393      -1.9159      2.00000
    394      -1.8887      2.00000
    395      -1.8237      2.00000
    396      -1.7201      2.00000
    397      -1.5059      2.00000
    398      -1.3931      2.00000
    399      -1.3542      2.00000
    400      -1.1157      2.00255
    401      -0.9021      1.54288
    402      -0.8490      0.68651
    403      -0.6761     -0.02065
    404      -0.6306     -0.00401
    405      -0.5985     -0.00093
    406      -0.5345     -0.00003
    407      -0.5034     -0.00000
    408      -0.4345     -0.00000
    409      -0.3581     -0.00000
    410      -0.3550     -0.00000
    411      -0.2917     -0.00000
    412      -0.2781     -0.00000
    413      -0.2592     -0.00000
    414      -0.2100     -0.00000
    415      -0.1310     -0.00000
    416      -0.0208     -0.00000
    417       0.0484     -0.00000
    418       0.0586     -0.00000
    419       0.1127     -0.00000
    420       0.2215     -0.00000
    421       0.3232     -0.00000
    422       0.3893     -0.00000
    423       0.4541     -0.00000
    424       0.7211     -0.00000
    425       0.8495     -0.00000
    426       0.8552     -0.00000
    427       0.8708     -0.00000
    428       0.8785     -0.00000
    429       0.8980     -0.00000
    430       0.9425     -0.00000
    431       1.0943     -0.00000
    432       1.1636     -0.00000
    433       1.2719     -0.00000
    434       1.3043     -0.00000
    435       1.3505     -0.00000
    436       1.4111     -0.00000
    437       1.5036     -0.00000
    438       1.5310     -0.00000
    439       1.6885     -0.00000
    440       1.9646      0.00000
    441       2.0698      0.00000
    442       2.3841      0.00000
    443       2.4283      0.00000
    444       2.4645      0.00000
    445       2.5510      0.00000
    446       2.5708      0.00000
    447       2.5834      0.00000
    448       2.5975      0.00000
    449       2.7039      0.00000
    450       2.7446      0.00000
    451       2.8513      0.00000
    452       2.8899      0.00000
    453       2.9912      0.00000
    454       2.9980      0.00000
    455       3.0317      0.00000
    456       3.1078      0.00000
    457       3.1665      0.00000
    458       3.2058      0.00000
    459       3.2779      0.00000
    460       3.2839      0.00000
    461       3.3075      0.00000
    462       3.4502      0.00000
    463       3.4656      0.00000
    464       3.4952      0.00000
    465       3.5308      0.00000
    466       3.5861      0.00000
    467       3.7720      0.00000
    468       3.8460      0.00000
    469       4.0273      0.00000
    470       4.0789      0.00000
    471       4.1548      0.00000
    472       4.2420      0.00000
    473       4.2865      0.00000
    474       4.3128      0.00000
    475       4.4215      0.00000
    476       4.4613      0.00000
    477       4.4931      0.00000
    478       4.4979      0.00000
    479       4.5469      0.00000
    480       4.6068      0.00000
    481       4.6199      0.00000
    482       4.7187      0.00000
    483       4.7858      0.00000
    484       4.8612      0.00000
    485       4.9148      0.00000
    486       5.0485      0.00000

 k-point     2 :       0.2500    0.0000    0.0000
  band No.  band energies     occupation 
      1     -23.0279      2.00000
      2     -21.0003      2.00000
      3     -10.8590      2.00000
      4      -9.2922      2.00000
      5      -9.0013      2.00000
      6      -8.3895      2.00000
      7      -8.2037      2.00000
      8      -8.0577      2.00000
      9      -8.0397      2.00000
     10      -7.9494      2.00000
     11      -7.8502      2.00000
     12      -7.8385      2.00000
     13      -7.7455      2.00000
     14      -7.5868      2.00000
     15      -7.5528      2.00000
     16      -7.4049      2.00000
     17      -7.3982      2.00000
     18      -7.3622      2.00000
     19      -7.3426      2.00000
     20      -7.1102      2.00000
     21      -7.0553      2.00000
     22      -7.0451      2.00000
     23      -7.0264      2.00000
     24      -6.9975      2.00000
     25      -6.9865      2.00000
     26      -6.9732      2.00000
     27      -6.9604      2.00000
     28      -6.9458      2.00000
     29      -6.9400      2.00000
     30      -6.9376      2.00000
     31      -6.9251      2.00000
     32      -6.8590      2.00000
     33      -6.8314      2.00000
     34      -6.8260      2.00000
     35      -6.8195      2.00000
     36      -6.7911      2.00000
     37      -6.7649      2.00000
     38      -6.7480      2.00000
     39      -6.7378      2.00000
     40      -6.7238      2.00000
     41      -6.7077      2.00000
     42      -6.7033      2.00000
     43      -6.6972      2.00000
     44      -6.6496      2.00000
     45      -6.5458      2.00000
     46      -6.5448      2.00000
     47      -6.5353      2.00000
     48      -6.5271      2.00000
     49      -6.5189      2.00000
     50      -6.5076      2.00000
     51      -6.4846      2.00000
     52      -6.4563      2.00000
     53      -6.4486      2.00000
     54      -6.4365      2.00000
     55      -6.4206      2.00000
     56      -6.3862      2.00000
     57      -6.3751      2.00000
     58      -6.3656      2.00000
     59      -6.3456      2.00000
     60      -6.3382      2.00000
     61      -6.3085      2.00000
     62      -6.3037      2.00000
     63      -6.2997      2.00000
     64      -6.2900      2.00000
     65      -6.2132      2.00000
     66      -6.2077      2.00000
     67      -6.2014      2.00000
     68      -6.1827      2.00000
     69      -6.1716      2.00000
     70      -6.1645      2.00000
     71      -6.1469      2.00000
     72      -6.1088      2.00000
     73      -6.0703      2.00000
     74      -6.0647      2.00000
     75      -6.0606      2.00000
     76      -6.0559      2.00000
     77      -6.0349      2.00000
     78      -6.0300      2.00000
     79      -6.0222      2.00000
     80      -6.0029      2.00000
     81      -5.9969      2.00000
     82      -5.9540      2.00000
     83      -5.9457      2.00000
     84      -5.9435      2.00000
     85      -5.8865      2.00000
     86      -5.8520      2.00000
     87      -5.8464      2.00000
     88      -5.8369      2.00000
     89      -5.8329      2.00000
     90      -5.8053      2.00000
     91      -5.7639      2.00000
     92      -5.7611      2.00000
     93      -5.7499      2.00000
     94      -5.7296      2.00000
     95      -5.7234      2.00000
     96      -5.6916      2.00000
     97      -5.6869      2.00000
     98      -5.6741      2.00000
     99      -5.6541      2.00000
    100      -5.6428      2.00000
    101      -5.6156      2.00000
    102      -5.5943      2.00000
    103      -5.5826      2.00000
    104      -5.5770      2.00000
    105      -5.5632      2.00000
    106      -5.5528      2.00000
    107      -5.5495      2.00000
    108      -5.5409      2.00000
    109      -5.5316      2.00000
    110      -5.5274      2.00000
    111      -5.5035      2.00000
    112      -5.4778      2.00000
    113      -5.4748      2.00000
    114      -5.4658      2.00000
    115      -5.4462      2.00000
    116      -5.4420      2.00000
    117      -5.4346      2.00000
    118      -5.4253      2.00000
    119      -5.4148      2.00000
    120      -5.4021      2.00000
    121      -5.3933      2.00000
    122      -5.3457      2.00000
    123      -5.3396      2.00000
    124      -5.3377      2.00000
    125      -5.3336      2.00000
    126      -5.3270      2.00000
    127      -5.3211      2.00000
    128      -5.3202      2.00000
    129      -5.2698      2.00000
    130      -5.2672      2.00000
    131      -5.2660      2.00000
    132      -5.2581      2.00000
    133      -5.2522      2.00000
    134      -5.1999      2.00000
    135      -5.1974      2.00000
    136      -5.1912      2.00000
    137      -5.1746      2.00000
    138      -5.1685      2.00000
    139      -5.1166      2.00000
    140      -5.1038      2.00000
    141      -5.0950      2.00000
    142      -5.0828      2.00000
    143      -5.0714      2.00000
    144      -5.0675      2.00000
    145      -5.0648      2.00000
    146      -5.0579      2.00000
    147      -5.0287      2.00000
    148      -5.0199      2.00000
    149      -5.0123      2.00000
    150      -4.9987      2.00000
    151      -4.9935      2.00000
    152      -4.9895      2.00000
    153      -4.9804      2.00000
    154      -4.9724      2.00000
    155      -4.9683      2.00000
    156      -4.9640      2.00000
    157      -4.9614      2.00000
    158      -4.9472      2.00000
    159      -4.9189      2.00000
    160      -4.9145      2.00000
    161      -4.9020      2.00000
    162      -4.8978      2.00000
    163      -4.8609      2.00000
    164      -4.8366      2.00000
    165      -4.8313      2.00000
    166      -4.8283      2.00000
    167      -4.8170      2.00000
    168      -4.8046      2.00000
    169      -4.7986      2.00000
    170      -4.7941      2.00000
    171      -4.7846      2.00000
    172      -4.7772      2.00000
    173      -4.7633      2.00000
    174      -4.7603      2.00000
    175      -4.7293      2.00000
    176      -4.7222      2.00000
    177      -4.7091      2.00000
    178      -4.6920      2.00000
    179      -4.6768      2.00000
    180      -4.6654      2.00000
    181      -4.6595      2.00000
    182      -4.6528      2.00000
    183      -4.6444      2.00000
    184      -4.6356      2.00000
    185      -4.6291      2.00000
    186      -4.6195      2.00000
    187      -4.6104      2.00000
    188      -4.6049      2.00000
    189      -4.5947      2.00000
    190      -4.5854      2.00000
    191      -4.5780      2.00000
    192      -4.5665      2.00000
    193      -4.5570      2.00000
    194      -4.5506      2.00000
    195      -4.5363      2.00000
    196      -4.5277      2.00000
    197      -4.5235      2.00000
    198      -4.5190      2.00000
    199      -4.5102      2.00000
    200      -4.5006      2.00000
    201      -4.4975      2.00000
    202      -4.4915      2.00000
    203      -4.4751      2.00000
    204      -4.4459      2.00000
    205      -4.4396      2.00000
    206      -4.4128      2.00000
    207      -4.3947      2.00000
    208      -4.3843      2.00000
    209      -4.3818      2.00000
    210      -4.3709      2.00000
    211      -4.3608      2.00000
    212      -4.3505      2.00000
    213      -4.3435      2.00000
    214      -4.3308      2.00000
    215      -4.3257      2.00000
    216      -4.3009      2.00000
    217      -4.2725      2.00000
    218      -4.2640      2.00000
    219      -4.2549      2.00000
    220      -4.2436      2.00000
    221      -4.2312      2.00000
    222      -4.2062      2.00000
    223      -4.1891      2.00000
    224      -4.1630      2.00000
    225      -4.1349      2.00000
    226      -4.1300      2.00000
    227      -4.1187      2.00000
    228      -4.1099      2.00000
    229      -4.1068      2.00000
    230      -4.1025      2.00000
    231      -4.0937      2.00000
    232      -4.0917      2.00000
    233      -4.0802      2.00000
    234      -4.0663      2.00000
    235      -4.0473      2.00000
    236      -4.0431      2.00000
    237      -4.0376      2.00000
    238      -4.0222      2.00000
    239      -4.0148      2.00000
    240      -4.0062      2.00000
    241      -3.9932      2.00000
    242      -3.9767      2.00000
    243      -3.9696      2.00000
    244      -3.9653      2.00000
    245      -3.9561      2.00000
    246      -3.9459      2.00000
    247      -3.9349      2.00000
    248      -3.9267      2.00000
    249      -3.9227      2.00000
    250      -3.9218      2.00000
    251      -3.9169      2.00000
    252      -3.9038      2.00000
    253      -3.9005      2.00000
    254      -3.8932      2.00000
    255      -3.8655      2.00000
    256      -3.8365      2.00000
    257      -3.8317      2.00000
    258      -3.8237      2.00000
    259      -3.8074      2.00000
    260      -3.7904      2.00000
    261      -3.7834      2.00000
    262      -3.7732      2.00000
    263      -3.7697      2.00000
    264      -3.7619      2.00000
    265      -3.7538      2.00000
    266      -3.7455      2.00000
    267      -3.7151      2.00000
    268      -3.7040      2.00000
    269      -3.6949      2.00000
    270      -3.6756      2.00000
    271      -3.6667      2.00000
    272      -3.6608      2.00000
    273      -3.6465      2.00000
    274      -3.6359      2.00000
    275      -3.6261      2.00000
    276      -3.6174      2.00000
    277      -3.6044      2.00000
    278      -3.5968      2.00000
    279      -3.5853      2.00000
    280      -3.5607      2.00000
    281      -3.5504      2.00000
    282      -3.5410      2.00000
    283      -3.5345      2.00000
    284      -3.5203      2.00000
    285      -3.4916      2.00000
    286      -3.4701      2.00000
    287      -3.4583      2.00000
    288      -3.4413      2.00000
    289      -3.4307      2.00000
    290      -3.4192      2.00000
    291      -3.4122      2.00000
    292      -3.4048      2.00000
    293      -3.3943      2.00000
    294      -3.3905      2.00000
    295      -3.3758      2.00000
    296      -3.3539      2.00000
    297      -3.3426      2.00000
    298      -3.3335      2.00000
    299      -3.3266      2.00000
    300      -3.3175      2.00000
    301      -3.3115      2.00000
    302      -3.3048      2.00000
    303      -3.2930      2.00000
    304      -3.2859      2.00000
    305      -3.2764      2.00000
    306      -3.2647      2.00000
    307      -3.2628      2.00000
    308      -3.2374      2.00000
    309      -3.2317      2.00000
    310      -3.2160      2.00000
    311      -3.2121      2.00000
    312      -3.2086      2.00000
    313      -3.1997      2.00000
    314      -3.1894      2.00000
    315      -3.1816      2.00000
    316      -3.1714      2.00000
    317      -3.1654      2.00000
    318      -3.1627      2.00000
    319      -3.1580      2.00000
    320      -3.1449      2.00000
    321      -3.1375      2.00000
    322      -3.1320      2.00000
    323      -3.1159      2.00000
    324      -3.0943      2.00000
    325      -3.0886      2.00000
    326      -3.0835      2.00000
    327      -3.0693      2.00000
    328      -3.0630      2.00000
    329      -3.0575      2.00000
    330      -3.0375      2.00000
    331      -3.0280      2.00000
    332      -3.0164      2.00000
    333      -3.0121      2.00000
    334      -2.9909      2.00000
    335      -2.9637      2.00000
    336      -2.9436      2.00000
    337      -2.9390      2.00000
    338      -2.9356      2.00000
    339      -2.9305      2.00000
    340      -2.9234      2.00000
    341      -2.9194      2.00000
    342      -2.9088      2.00000
    343      -2.9008      2.00000
    344      -2.8942      2.00000
    345      -2.8878      2.00000
    346      -2.8828      2.00000
    347      -2.8708      2.00000
    348      -2.8657      2.00000
    349      -2.8593      2.00000
    350      -2.8568      2.00000
    351      -2.8525      2.00000
    352      -2.8477      2.00000
    353      -2.8329      2.00000
    354      -2.7681      2.00000
    355      -2.7640      2.00000
    356      -2.7342      2.00000
    357      -2.7135      2.00000
    358      -2.7068      2.00000
    359      -2.6910      2.00000
    360      -2.6797      2.00000
    361      -2.6605      2.00000
    362      -2.6490      2.00000
    363      -2.6401      2.00000
    364      -2.6315      2.00000
    365      -2.6190      2.00000
    366      -2.5967      2.00000
    367      -2.5927      2.00000
    368      -2.5860      2.00000
    369      -2.5831      2.00000
    370      -2.5794      2.00000
    371      -2.5683      2.00000
    372      -2.5429      2.00000
    373      -2.5396      2.00000
    374      -2.5251      2.00000
    375      -2.5206      2.00000
    376      -2.5151      2.00000
    377      -2.5081      2.00000
    378      -2.4998      2.00000
    379      -2.4980      2.00000
    380      -2.4767      2.00000
    381      -2.4669      2.00000
    382      -2.4299      2.00000
    383      -2.4136      2.00000
    384      -2.4015      2.00000
    385      -2.3920      2.00000
    386      -2.3852      2.00000
    387      -2.3804      2.00000
    388      -2.3062      2.00000
    389      -2.2537      2.00000
    390      -2.1771      2.00000
    391      -2.0038      2.00000
    392      -1.8443      2.00000
    393      -1.8368      2.00000
    394      -1.7060      2.00000
    395      -1.4969      2.00000
    396      -1.4828      2.00000
    397      -1.4593      2.00000
    398      -1.3995      2.00000
    399      -1.3211      2.00000
    400      -1.2055      2.00002
    401      -1.0023      2.06725
    402      -0.7052     -0.04358
    403      -0.6571     -0.01110
    404      -0.6370     -0.00521
    405      -0.6152     -0.00205
    406      -0.5618     -0.00013
    407      -0.5235     -0.00001
    408      -0.5106     -0.00001
    409      -0.4950     -0.00000
    410      -0.3446     -0.00000
    411      -0.3105     -0.00000
    412      -0.2464     -0.00000
    413      -0.1613     -0.00000
    414      -0.1457     -0.00000
    415       0.0236     -0.00000
    416       0.0778     -0.00000
    417       0.0848     -0.00000
    418       0.0869     -0.00000
    419       0.1352     -0.00000
    420       0.1563     -0.00000
    421       0.2042     -0.00000
    422       0.3107     -0.00000
    423       0.3372     -0.00000
    424       0.4375     -0.00000
    425       0.5167     -0.00000
    426       0.6701     -0.00000
    427       0.7787     -0.00000
    428       0.7913     -0.00000
    429       0.8996     -0.00000
    430       1.0499     -0.00000
    431       1.1237     -0.00000
    432       1.2306     -0.00000
    433       1.3792     -0.00000
    434       1.4471     -0.00000
    435       1.5112     -0.00000
    436       1.5452     -0.00000
    437       1.6116     -0.00000
    438       1.6487     -0.00000
    439       1.6872     -0.00000
    440       1.7339     -0.00000
    441       2.3327      0.00000
    442       2.3940      0.00000
    443       2.4417      0.00000
    444       2.5595      0.00000
    445       2.5828      0.00000
    446       2.6083      0.00000
    447       2.6411      0.00000
    448       2.6475      0.00000
    449       2.7769      0.00000
    450       2.8107      0.00000
    451       2.8621      0.00000
    452       2.8890      0.00000
    453       2.9004      0.00000
    454       2.9097      0.00000
    455       2.9737      0.00000
    456       3.0247      0.00000
    457       3.0646      0.00000
    458       3.1942      0.00000
    459       3.2588      0.00000
    460       3.3183      0.00000
    461       3.4117      0.00000
    462       3.4370      0.00000
    463       3.4684      0.00000
    464       3.5376      0.00000
    465       3.7083      0.00000
    466       3.7502      0.00000
    467       3.7776      0.00000
    468       3.8305      0.00000
    469       3.8588      0.00000
    470       3.9073      0.00000
    471       4.0241      0.00000
    472       4.0722      0.00000
    473       4.1642      0.00000
    474       4.1676      0.00000
    475       4.2089      0.00000
    476       4.2331      0.00000
    477       4.3266      0.00000
    478       4.3633      0.00000
    479       4.4237      0.00000
    480       4.4684      0.00000
    481       4.5787      0.00000
    482       4.6662      0.00000
    483       4.7410      0.00000
    484       4.8201      0.00000
    485       4.8493      0.00000
    486       4.9433      0.00000

 k-point     3 :       0.5000    0.0000    0.0000
  band No.  band energies     occupation 
      1     -23.0279      2.00000
      2     -21.0003      2.00000
      3     -10.8591      2.00000
      4      -9.1806      2.00000
      5      -9.1775      2.00000
      6      -8.2349      2.00000
      7      -8.0562      2.00000
      8      -8.0355      2.00000
      9      -8.0036      2.00000
     10      -7.9736      2.00000
     11      -7.9689      2.00000
     12      -7.9509      2.00000
     13      -7.9069      2.00000
     14      -7.5869      2.00000
     15      -7.5639      2.00000
     16      -7.3995      2.00000
     17      -7.3913      2.00000
     18      -7.1628      2.00000
     19      -7.1556      2.00000
     20      -7.1499      2.00000
     21      -7.1363      2.00000
     22      -7.0411      2.00000
     23      -7.0360      2.00000
     24      -7.0210      2.00000
     25      -7.0163      2.00000
     26      -7.0125      2.00000
     27      -7.0050      2.00000
     28      -6.9870      2.00000
     29      -6.9775      2.00000
     30      -6.9316      2.00000
     31      -6.9171      2.00000
     32      -6.8986      2.00000
     33      -6.8736      2.00000
     34      -6.8199      2.00000
     35      -6.7881      2.00000
     36      -6.7856      2.00000
     37      -6.7741      2.00000
     38      -6.7572      2.00000
     39      -6.7415      2.00000
     40      -6.7294      2.00000
     41      -6.7188      2.00000
     42      -6.7103      2.00000
     43      -6.6964      2.00000
     44      -6.6947      2.00000
     45      -6.5419      2.00000
     46      -6.5335      2.00000
     47      -6.4946      2.00000
     48      -6.4907      2.00000
     49      -6.4819      2.00000
     50      -6.4761      2.00000
     51      -6.4513      2.00000
     52      -6.4482      2.00000
     53      -6.4011      2.00000
     54      -6.3939      2.00000
     55      -6.3865      2.00000
     56      -6.3746      2.00000
     57      -6.3640      2.00000
     58      -6.3520      2.00000
     59      -6.3510      2.00000
     60      -6.3475      2.00000
     61      -6.3338      2.00000
     62      -6.3187      2.00000
     63      -6.2775      2.00000
     64      -6.2672      2.00000
     65      -6.2190      2.00000
     66      -6.2057      2.00000
     67      -6.1919      2.00000
     68      -6.1864      2.00000
     69      -6.1807      2.00000
     70      -6.1795      2.00000
     71      -6.1742      2.00000
     72      -6.1671      2.00000
     73      -6.1299      2.00000
     74      -6.1235      2.00000
     75      -6.0605      2.00000
     76      -6.0574      2.00000
     77      -6.0539      2.00000
     78      -6.0418      2.00000
     79      -6.0087      2.00000
     80      -6.0060      2.00000
     81      -6.0016      2.00000
     82      -5.9982      2.00000
     83      -5.9688      2.00000
     84      -5.9618      2.00000
     85      -5.8600      2.00000
     86      -5.8432      2.00000
     87      -5.8372      2.00000
     88      -5.8337      2.00000
     89      -5.8265      2.00000
     90      -5.8243      2.00000
     91      -5.7032      2.00000
     92      -5.6954      2.00000
     93      -5.6932      2.00000
     94      -5.6875      2.00000
     95      -5.6833      2.00000
     96      -5.6747      2.00000
     97      -5.6602      2.00000
     98      -5.6562      2.00000
     99      -5.6515      2.00000
    100      -5.6490      2.00000
    101      -5.5867      2.00000
    102      -5.5763      2.00000
    103      -5.5739      2.00000
    104      -5.5720      2.00000
    105      -5.5673      2.00000
    106      -5.5597      2.00000
    107      -5.5363      2.00000
    108      -5.5310      2.00000
    109      -5.5218      2.00000
    110      -5.5197      2.00000
    111      -5.5173      2.00000
    112      -5.5115      2.00000
    113      -5.5087      2.00000
    114      -5.5021      2.00000
    115      -5.5018      2.00000
    116      -5.4806      2.00000
    117      -5.4369      2.00000
    118      -5.4354      2.00000
    119      -5.4286      2.00000
    120      -5.4274      2.00000
    121      -5.4231      2.00000
    122      -5.4187      2.00000
    123      -5.3549      2.00000
    124      -5.3508      2.00000
    125      -5.3457      2.00000
    126      -5.3337      2.00000
    127      -5.3284      2.00000
    128      -5.3142      2.00000
    129      -5.2720      2.00000
    130      -5.2654      2.00000
    131      -5.2586      2.00000
    132      -5.2525      2.00000
    133      -5.2258      2.00000
    134      -5.2227      2.00000
    135      -5.2184      2.00000
    136      -5.2151      2.00000
    137      -5.1325      2.00000
    138      -5.1238      2.00000
    139      -5.1201      2.00000
    140      -5.1072      2.00000
    141      -5.0780      2.00000
    142      -5.0721      2.00000
    143      -5.0697      2.00000
    144      -5.0649      2.00000
    145      -5.0504      2.00000
    146      -5.0471      2.00000
    147      -5.0396      2.00000
    148      -5.0241      2.00000
    149      -5.0160      2.00000
    150      -5.0141      2.00000
    151      -5.0099      2.00000
    152      -4.9937      2.00000
    153      -4.9866      2.00000
    154      -4.9721      2.00000
    155      -4.9465      2.00000
    156      -4.9363      2.00000
    157      -4.9342      2.00000
    158      -4.9311      2.00000
    159      -4.9302      2.00000
    160      -4.9129      2.00000
    161      -4.8675      2.00000
    162      -4.8419      2.00000
    163      -4.8397      2.00000
    164      -4.8327      2.00000
    165      -4.8282      2.00000
    166      -4.8260      2.00000
    167      -4.8160      2.00000
    168      -4.8126      2.00000
    169      -4.8065      2.00000
    170      -4.7955      2.00000
    171      -4.7902      2.00000
    172      -4.7774      2.00000
    173      -4.7749      2.00000
    174      -4.7646      2.00000
    175      -4.7217      2.00000
    176      -4.7087      2.00000
    177      -4.6915      2.00000
    178      -4.6854      2.00000
    179      -4.6816      2.00000
    180      -4.6692      2.00000
    181      -4.6671      2.00000
    182      -4.6552      2.00000
    183      -4.6463      2.00000
    184      -4.6438      2.00000
    185      -4.6330      2.00000
    186      -4.6308      2.00000
    187      -4.6119      2.00000
    188      -4.5987      2.00000
    189      -4.5688      2.00000
    190      -4.5659      2.00000
    191      -4.5643      2.00000
    192      -4.5492      2.00000
    193      -4.5379      2.00000
    194      -4.5343      2.00000
    195      -4.5261      2.00000
    196      -4.5231      2.00000
    197      -4.5172      2.00000
    198      -4.5130      2.00000
    199      -4.5117      2.00000
    200      -4.5099      2.00000
    201      -4.4937      2.00000
    202      -4.4826      2.00000
    203      -4.4728      2.00000
    204      -4.4676      2.00000
    205      -4.4371      2.00000
    206      -4.4264      2.00000
    207      -4.4221      2.00000
    208      -4.4163      2.00000
    209      -4.3980      2.00000
    210      -4.3953      2.00000
    211      -4.3740      2.00000
    212      -4.3664      2.00000
    213      -4.3606      2.00000
    214      -4.3534      2.00000
    215      -4.3237      2.00000
    216      -4.3032      2.00000
    217      -4.2960      2.00000
    218      -4.2891      2.00000
    219      -4.2854      2.00000
    220      -4.2810      2.00000
    221      -4.2720      2.00000
    222      -4.2526      2.00000
    223      -4.2158      2.00000
    224      -4.1408      2.00000
    225      -4.1192      2.00000
    226      -4.1120      2.00000
    227      -4.1024      2.00000
    228      -4.1000      2.00000
    229      -4.0974      2.00000
    230      -4.0880      2.00000
    231      -4.0820      2.00000
    232      -4.0765      2.00000
    233      -4.0750      2.00000
    234      -4.0673      2.00000
    235      -4.0668      2.00000
    236      -4.0517      2.00000
    237      -4.0384      2.00000
    238      -4.0314      2.00000
    239      -4.0086      2.00000
    240      -4.0066      2.00000
    241      -4.0026      2.00000
    242      -3.9986      2.00000
    243      -3.9710      2.00000
    244      -3.9576      2.00000
    245      -3.9515      2.00000
    246      -3.9485      2.00000
    247      -3.9468      2.00000
    248      -3.9438      2.00000
    249      -3.9319      2.00000
    250      -3.9276      2.00000
    251      -3.9076      2.00000
    252      -3.9051      2.00000
    253      -3.8856      2.00000
    254      -3.8671      2.00000
    255      -3.8620      2.00000
    256      -3.8129      2.00000
    257      -3.8085      2.00000
    258      -3.8066      2.00000
    259      -3.8024      2.00000
    260      -3.7937      2.00000
    261      -3.7762      2.00000
    262      -3.7618      2.00000
    263      -3.7557      2.00000
    264      -3.7428      2.00000
    265      -3.7353      2.00000
    266      -3.7258      2.00000
    267      -3.7137      2.00000
    268      -3.6922      2.00000
    269      -3.6781      2.00000
    270      -3.6709      2.00000
    271      -3.6598      2.00000
    272      -3.6537      2.00000
    273      -3.6369      2.00000
    274      -3.6241      2.00000
    275      -3.5983      2.00000
    276      -3.5902      2.00000
    277      -3.5776      2.00000
    278      -3.5759      2.00000
    279      -3.5680      2.00000
    280      -3.5672      2.00000
    281      -3.5589      2.00000
    282      -3.5451      2.00000
    283      -3.5245      2.00000
    284      -3.5138      2.00000
    285      -3.5080      2.00000
    286      -3.5076      2.00000
    287      -3.4827      2.00000
    288      -3.4747      2.00000
    289      -3.4630      2.00000
    290      -3.4519      2.00000
    291      -3.4453      2.00000
    292      -3.4380      2.00000
    293      -3.4181      2.00000
    294      -3.3895      2.00000
    295      -3.3686      2.00000
    296      -3.3608      2.00000
    297      -3.3537      2.00000
    298      -3.3479      2.00000
    299      -3.3411      2.00000
    300      -3.3043      2.00000
    301      -3.3007      2.00000
    302      -3.2963      2.00000
    303      -3.2919      2.00000
    304      -3.2874      2.00000
    305      -3.2704      2.00000
    306      -3.2496      2.00000
    307      -3.2432      2.00000
    308      -3.2129      2.00000
    309      -3.2098      2.00000
    310      -3.2025      2.00000
    311      -3.1875      2.00000
    312      -3.1816      2.00000
    313      -3.1711      2.00000
    314      -3.1691      2.00000
    315      -3.1662      2.00000
    316      -3.1647      2.00000
    317      -3.1614      2.00000
    318      -3.1575      2.00000
    319      -3.1437      2.00000
    320      -3.1423      2.00000
    321      -3.1325      2.00000
    322      -3.1222      2.00000
    323      -3.0888      2.00000
    324      -3.0836      2.00000
    325      -3.0688      2.00000
    326      -3.0612      2.00000
    327      -3.0594      2.00000
    328      -3.0480      2.00000
    329      -3.0434      2.00000
    330      -3.0417      2.00000
    331      -3.0234      2.00000
    332      -3.0187      2.00000
    333      -3.0048      2.00000
    334      -3.0032      2.00000
    335      -2.9954      2.00000
    336      -2.9868      2.00000
    337      -2.9702      2.00000
    338      -2.9561      2.00000
    339      -2.9292      2.00000
    340      -2.9190      2.00000
    341      -2.9144      2.00000
    342      -2.9108      2.00000
    343      -2.9073      2.00000
    344      -2.9003      2.00000
    345      -2.8989      2.00000
    346      -2.8928      2.00000
    347      -2.8915      2.00000
    348      -2.8887      2.00000
    349      -2.8858      2.00000
    350      -2.8471      2.00000
    351      -2.8396      2.00000
    352      -2.8250      2.00000
    353      -2.8247      2.00000
    354      -2.7440      2.00000
    355      -2.7380      2.00000
    356      -2.7157      2.00000
    357      -2.7008      2.00000
    358      -2.6836      2.00000
    359      -2.6741      2.00000
    360      -2.6688      2.00000
    361      -2.6657      2.00000
    362      -2.6609      2.00000
    363      -2.6551      2.00000
    364      -2.6529      2.00000
    365      -2.6378      2.00000
    366      -2.6313      2.00000
    367      -2.6289      2.00000
    368      -2.6248      2.00000
    369      -2.6183      2.00000
    370      -2.5631      2.00000
    371      -2.5600      2.00000
    372      -2.5532      2.00000
    373      -2.5343      2.00000
    374      -2.5295      2.00000
    375      -2.5246      2.00000
    376      -2.5223      2.00000
    377      -2.5201      2.00000
    378      -2.5163      2.00000
    379      -2.5152      2.00000
    380      -2.5053      2.00000
    381      -2.4917      2.00000
    382      -2.4816      2.00000
    383      -2.4791      2.00000
    384      -2.4465      2.00000
    385      -2.4040      2.00000
    386      -2.3983      2.00000
    387      -2.3857      2.00000
    388      -2.3650      2.00000
    389      -2.3422      2.00000
    390      -2.1729      2.00000
    391      -2.1548      2.00000
    392      -1.7177      2.00000
    393      -1.6636      2.00000
    394      -1.5927      2.00000
    395      -1.5864      2.00000
    396      -1.5602      2.00000
    397      -1.4169      2.00000
    398      -1.0150      2.05786
    399      -1.0108      2.06135
    400      -1.0007      2.06808
    401      -0.9946      2.07042
    402      -0.9517      1.99802
    403      -0.6712     -0.01774
    404      -0.6146     -0.00199
    405      -0.6113     -0.00171
    406      -0.5747     -0.00027
    407      -0.5666     -0.00017
    408      -0.4440     -0.00000
    409      -0.4410     -0.00000
    410      -0.4347     -0.00000
    411      -0.4326     -0.00000
    412      -0.3821     -0.00000
    413      -0.2838     -0.00000
    414      -0.2353     -0.00000
    415      -0.2234     -0.00000
    416      -0.1225     -0.00000
    417      -0.0869     -0.00000
    418       0.3276     -0.00000
    419       0.3334     -0.00000
    420       0.3361     -0.00000
    421       0.3516     -0.00000
    422       0.3877     -0.00000
    423       0.4277     -0.00000
    424       0.4506     -0.00000
    425       0.5786     -0.00000
    426       0.5941     -0.00000
    427       0.6690     -0.00000
    428       0.6867     -0.00000
    429       0.7726     -0.00000
    430       1.0243     -0.00000
    431       1.0294     -0.00000
    432       1.0471     -0.00000
    433       1.2596     -0.00000
    434       1.3390     -0.00000
    435       1.4117     -0.00000
    436       1.4764     -0.00000
    437       1.5703     -0.00000
    438       1.9422      0.00000
    439       1.9816      0.00000
    440       2.2720      0.00000
    441       2.2800      0.00000
    442       2.3091      0.00000
    443       2.3836      0.00000
    444       2.6089      0.00000
    445       2.6753      0.00000
    446       2.7016      0.00000
    447       2.7309      0.00000
    448       2.7484      0.00000
    449       2.7572      0.00000
    450       2.8088      0.00000
    451       2.8261      0.00000
    452       2.8950      0.00000
    453       2.9612      0.00000
    454       3.0295      0.00000
    455       3.0723      0.00000
    456       3.0770      0.00000
    457       3.1081      0.00000
    458       3.1444      0.00000
    459       3.2469      0.00000
    460       3.2507      0.00000
    461       3.2837      0.00000
    462       3.3728      0.00000
    463       3.3819      0.00000
    464       3.4431      0.00000
    465       3.5631      0.00000
    466       3.5864      0.00000
    467       3.7346      0.00000
    468       3.8061      0.00000
    469       3.8972      0.00000
    470       3.9054      0.00000
    471       3.9677      0.00000
    472       4.0158      0.00000
    473       4.0301      0.00000
    474       4.0326      0.00000
    475       4.1655      0.00000
    476       4.1707      0.00000
    477       4.3208      0.00000
    478       4.3683      0.00000
    479       4.5131      0.00000
    480       4.6056      0.00000
    481       4.7053      0.00000
    482       4.7217      0.00000
    483       4.7355      0.00000
    484       4.7418      0.00000
    485       4.7623      0.00000
    486       4.8776      0.00000

 k-point     4 :       0.0000    0.2000    0.0000
  band No.  band energies     occupation 
      1     -23.0279      2.00000
      2     -21.0003      2.00000
      3     -10.8590      2.00000
      4      -9.2743      2.00000
      5      -8.7932      2.00000
      6      -8.5363      2.00000
      7      -8.4925      2.00000
      8      -8.1927      2.00000
      9      -8.0802      2.00000
     10      -7.9573      2.00000
     11      -7.7895      2.00000
     12      -7.6550      2.00000
     13      -7.5892      2.00000
     14      -7.4955      2.00000
     15      -7.4750      2.00000
     16      -7.4544      2.00000
     17      -7.3851      2.00000
     18      -7.3446      2.00000
     19      -7.1973      2.00000
     20      -7.1115      2.00000
     21      -7.0577      2.00000
     22      -7.0254      2.00000
     23      -7.0112      2.00000
     24      -7.0085      2.00000
     25      -6.9982      2.00000
     26      -6.9893      2.00000
     27      -6.9529      2.00000
     28      -6.9292      2.00000
     29      -6.8982      2.00000
     30      -6.8813      2.00000
     31      -6.8711      2.00000
     32      -6.8567      2.00000
     33      -6.8503      2.00000
     34      -6.8243      2.00000
     35      -6.8035      2.00000
     36      -6.7722      2.00000
     37      -6.7599      2.00000
     38      -6.7455      2.00000
     39      -6.7311      2.00000
     40      -6.7261      2.00000
     41      -6.7189      2.00000
     42      -6.7144      2.00000
     43      -6.7043      2.00000
     44      -6.7017      2.00000
     45      -6.6722      2.00000
     46      -6.6025      2.00000
     47      -6.5976      2.00000
     48      -6.5797      2.00000
     49      -6.5286      2.00000
     50      -6.5088      2.00000
     51      -6.4973      2.00000
     52      -6.4762      2.00000
     53      -6.4704      2.00000
     54      -6.4483      2.00000
     55      -6.4293      2.00000
     56      -6.4193      2.00000
     57      -6.4068      2.00000
     58      -6.3869      2.00000
     59      -6.3680      2.00000
     60      -6.3664      2.00000
     61      -6.3580      2.00000
     62      -6.3517      2.00000
     63      -6.3415      2.00000
     64      -6.2748      2.00000
     65      -6.2671      2.00000
     66      -6.2578      2.00000
     67      -6.2284      2.00000
     68      -6.2227      2.00000
     69      -6.2130      2.00000
     70      -6.1172      2.00000
     71      -6.0985      2.00000
     72      -6.0890      2.00000
     73      -6.0848      2.00000
     74      -6.0743      2.00000
     75      -6.0711      2.00000
     76      -6.0613      2.00000
     77      -6.0509      2.00000
     78      -6.0056      2.00000
     79      -5.9903      2.00000
     80      -5.9847      2.00000
     81      -5.9783      2.00000
     82      -5.9595      2.00000
     83      -5.9038      2.00000
     84      -5.8809      2.00000
     85      -5.8735      2.00000
     86      -5.8653      2.00000
     87      -5.8461      2.00000
     88      -5.8405      2.00000
     89      -5.8365      2.00000
     90      -5.8140      2.00000
     91      -5.8091      2.00000
     92      -5.8057      2.00000
     93      -5.7868      2.00000
     94      -5.7831      2.00000
     95      -5.7445      2.00000
     96      -5.7084      2.00000
     97      -5.6949      2.00000
     98      -5.6817      2.00000
     99      -5.6714      2.00000
    100      -5.6672      2.00000
    101      -5.6520      2.00000
    102      -5.6387      2.00000
    103      -5.6360      2.00000
    104      -5.6204      2.00000
    105      -5.5833      2.00000
    106      -5.5747      2.00000
    107      -5.5321      2.00000
    108      -5.5242      2.00000
    109      -5.5207      2.00000
    110      -5.4817      2.00000
    111      -5.4661      2.00000
    112      -5.4635      2.00000
    113      -5.4523      2.00000
    114      -5.4486      2.00000
    115      -5.4323      2.00000
    116      -5.4277      2.00000
    117      -5.4169      2.00000
    118      -5.4075      2.00000
    119      -5.3851      2.00000
    120      -5.3684      2.00000
    121      -5.3598      2.00000
    122      -5.3475      2.00000
    123      -5.3422      2.00000
    124      -5.3104      2.00000
    125      -5.3055      2.00000
    126      -5.2961      2.00000
    127      -5.2878      2.00000
    128      -5.2798      2.00000
    129      -5.2752      2.00000
    130      -5.2705      2.00000
    131      -5.2686      2.00000
    132      -5.2522      2.00000
    133      -5.2449      2.00000
    134      -5.2328      2.00000
    135      -5.2275      2.00000
    136      -5.2202      2.00000
    137      -5.2040      2.00000
    138      -5.1976      2.00000
    139      -5.1761      2.00000
    140      -5.1544      2.00000
    141      -5.1296      2.00000
    142      -5.1095      2.00000
    143      -5.1062      2.00000
    144      -5.1039      2.00000
    145      -5.0786      2.00000
    146      -5.0681      2.00000
    147      -5.0588      2.00000
    148      -5.0540      2.00000
    149      -5.0500      2.00000
    150      -5.0367      2.00000
    151      -5.0264      2.00000
    152      -4.9783      2.00000
    153      -4.9708      2.00000
    154      -4.9594      2.00000
    155      -4.9431      2.00000
    156      -4.9321      2.00000
    157      -4.9092      2.00000
    158      -4.9031      2.00000
    159      -4.8956      2.00000
    160      -4.8860      2.00000
    161      -4.8789      2.00000
    162      -4.8703      2.00000
    163      -4.8648      2.00000
    164      -4.8529      2.00000
    165      -4.8473      2.00000
    166      -4.8404      2.00000
    167      -4.8337      2.00000
    168      -4.8184      2.00000
    169      -4.8138      2.00000
    170      -4.8003      2.00000
    171      -4.7906      2.00000
    172      -4.7880      2.00000
    173      -4.7749      2.00000
    174      -4.7649      2.00000
    175      -4.7557      2.00000
    176      -4.7360      2.00000
    177      -4.7305      2.00000
    178      -4.7150      2.00000
    179      -4.6987      2.00000
    180      -4.6949      2.00000
    181      -4.6877      2.00000
    182      -4.6787      2.00000
    183      -4.6738      2.00000
    184      -4.6615      2.00000
    185      -4.6531      2.00000
    186      -4.6314      2.00000
    187      -4.6265      2.00000
    188      -4.6049      2.00000
    189      -4.5975      2.00000
    190      -4.5891      2.00000
    191      -4.5857      2.00000
    192      -4.5761      2.00000
    193      -4.5733      2.00000
    194      -4.5513      2.00000
    195      -4.5389      2.00000
    196      -4.5246      2.00000
    197      -4.5066      2.00000
    198      -4.4976      2.00000
    199      -4.4860      2.00000
    200      -4.4763      2.00000
    201      -4.4694      2.00000
    202      -4.4664      2.00000
    203      -4.4370      2.00000
    204      -4.4302      2.00000
    205      -4.4188      2.00000
    206      -4.4158      2.00000
    207      -4.3945      2.00000
    208      -4.3881      2.00000
    209      -4.3804      2.00000
    210      -4.3662      2.00000
    211      -4.3373      2.00000
    212      -4.3341      2.00000
    213      -4.3230      2.00000
    214      -4.2839      2.00000
    215      -4.2731      2.00000
    216      -4.2613      2.00000
    217      -4.2424      2.00000
    218      -4.2326      2.00000
    219      -4.2220      2.00000
    220      -4.2130      2.00000
    221      -4.2104      2.00000
    222      -4.1887      2.00000
    223      -4.1669      2.00000
    224      -4.1619      2.00000
    225      -4.1546      2.00000
    226      -4.1474      2.00000
    227      -4.1360      2.00000
    228      -4.1213      2.00000
    229      -4.1017      2.00000
    230      -4.0783      2.00000
    231      -4.0734      2.00000
    232      -4.0650      2.00000
    233      -4.0528      2.00000
    234      -4.0458      2.00000
    235      -4.0383      2.00000
    236      -4.0349      2.00000
    237      -4.0309      2.00000
    238      -4.0222      2.00000
    239      -4.0176      2.00000
    240      -3.9871      2.00000
    241      -3.9705      2.00000
    242      -3.9536      2.00000
    243      -3.9412      2.00000
    244      -3.9361      2.00000
    245      -3.9209      2.00000
    246      -3.9166      2.00000
    247      -3.9100      2.00000
    248      -3.9048      2.00000
    249      -3.8985      2.00000
    250      -3.8782      2.00000
    251      -3.8732      2.00000
    252      -3.8560      2.00000
    253      -3.8484      2.00000
    254      -3.8398      2.00000
    255      -3.8288      2.00000
    256      -3.8154      2.00000
    257      -3.8120      2.00000
    258      -3.8046      2.00000
    259      -3.7962      2.00000
    260      -3.7887      2.00000
    261      -3.7702      2.00000
    262      -3.7607      2.00000
    263      -3.7357      2.00000
    264      -3.7190      2.00000
    265      -3.7103      2.00000
    266      -3.7052      2.00000
    267      -3.6830      2.00000
    268      -3.6806      2.00000
    269      -3.6746      2.00000
    270      -3.6621      2.00000
    271      -3.6488      2.00000
    272      -3.6307      2.00000
    273      -3.6293      2.00000
    274      -3.6172      2.00000
    275      -3.6096      2.00000
    276      -3.6027      2.00000
    277      -3.5916      2.00000
    278      -3.5844      2.00000
    279      -3.5601      2.00000
    280      -3.5448      2.00000
    281      -3.5288      2.00000
    282      -3.4836      2.00000
    283      -3.4671      2.00000
    284      -3.4580      2.00000
    285      -3.4476      2.00000
    286      -3.4468      2.00000
    287      -3.4378      2.00000
    288      -3.4292      2.00000
    289      -3.4247      2.00000
    290      -3.4189      2.00000
    291      -3.4118      2.00000
    292      -3.4038      2.00000
    293      -3.3924      2.00000
    294      -3.3701      2.00000
    295      -3.3429      2.00000
    296      -3.3281      2.00000
    297      -3.3107      2.00000
    298      -3.3076      2.00000
    299      -3.3028      2.00000
    300      -3.2963      2.00000
    301      -3.2876      2.00000
    302      -3.2848      2.00000
    303      -3.2706      2.00000
    304      -3.2563      2.00000
    305      -3.2435      2.00000
    306      -3.2373      2.00000
    307      -3.2332      2.00000
    308      -3.2248      2.00000
    309      -3.2118      2.00000
    310      -3.2072      2.00000
    311      -3.2010      2.00000
    312      -3.1983      2.00000
    313      -3.1960      2.00000
    314      -3.1876      2.00000
    315      -3.1865      2.00000
    316      -3.1755      2.00000
    317      -3.1576      2.00000
    318      -3.1518      2.00000
    319      -3.1431      2.00000
    320      -3.1372      2.00000
    321      -3.1281      2.00000
    322      -3.1232      2.00000
    323      -3.1187      2.00000
    324      -3.1021      2.00000
    325      -3.0947      2.00000
    326      -3.0786      2.00000
    327      -3.0661      2.00000
    328      -3.0522      2.00000
    329      -3.0483      2.00000
    330      -3.0433      2.00000
    331      -3.0350      2.00000
    332      -3.0334      2.00000
    333      -3.0182      2.00000
    334      -3.0031      2.00000
    335      -2.9936      2.00000
    336      -2.9896      2.00000
    337      -2.9743      2.00000
    338      -2.9599      2.00000
    339      -2.9386      2.00000
    340      -2.9321      2.00000
    341      -2.9247      2.00000
    342      -2.9199      2.00000
    343      -2.9071      2.00000
    344      -2.9032      2.00000
    345      -2.8985      2.00000
    346      -2.8819      2.00000
    347      -2.8720      2.00000
    348      -2.8701      2.00000
    349      -2.8634      2.00000
    350      -2.8570      2.00000
    351      -2.8493      2.00000
    352      -2.8191      2.00000
    353      -2.8110      2.00000
    354      -2.7994      2.00000
    355      -2.7823      2.00000
    356      -2.7585      2.00000
    357      -2.7545      2.00000
    358      -2.7409      2.00000
    359      -2.7232      2.00000
    360      -2.7147      2.00000
    361      -2.7004      2.00000
    362      -2.6926      2.00000
    363      -2.6723      2.00000
    364      -2.6645      2.00000
    365      -2.6466      2.00000
    366      -2.6396      2.00000
    367      -2.6338      2.00000
    368      -2.6252      2.00000
    369      -2.6157      2.00000
    370      -2.6012      2.00000
    371      -2.5893      2.00000
    372      -2.5795      2.00000
    373      -2.5720      2.00000
    374      -2.5674      2.00000
    375      -2.5518      2.00000
    376      -2.5317      2.00000
    377      -2.4963      2.00000
    378      -2.4849      2.00000
    379      -2.4741      2.00000
    380      -2.4696      2.00000
    381      -2.4673      2.00000
    382      -2.4423      2.00000
    383      -2.4047      2.00000
    384      -2.3939      2.00000
    385      -2.3687      2.00000
    386      -2.3543      2.00000
    387      -2.3101      2.00000
    388      -2.2322      2.00000
    389      -2.2017      2.00000
    390      -2.1401      2.00000
    391      -2.0565      2.00000
    392      -1.8311      2.00000
    393      -1.7683      2.00000
    394      -1.6707      2.00000
    395      -1.6340      2.00000
    396      -1.6017      2.00000
    397      -1.5343      2.00000
    398      -1.4607      2.00000
    399      -1.4518      2.00000
    400      -1.3956      2.00000
    401      -1.3227      2.00000
    402      -1.1737      2.00013
    403      -0.9971      2.06965
    404      -0.9385      1.92385
    405      -0.8593      0.85395
    406      -0.7846      0.00384
    407      -0.7443     -0.07088
    408      -0.6280     -0.00359
    409      -0.5345     -0.00003
    410      -0.3695     -0.00000
    411      -0.2368     -0.00000
    412      -0.2124     -0.00000
    413      -0.1613     -0.00000
    414      -0.1110     -0.00000
    415       0.0695     -0.00000
    416       0.0979     -0.00000
    417       0.1227     -0.00000
    418       0.2278     -0.00000
    419       0.2596     -0.00000
    420       0.3223     -0.00000
    421       0.3760     -0.00000
    422       0.4090     -0.00000
    423       0.4621     -0.00000
    424       0.5961     -0.00000
    425       0.7076     -0.00000
    426       0.7354     -0.00000
    427       0.7618     -0.00000
    428       0.8274     -0.00000
    429       0.9155     -0.00000
    430       1.1077     -0.00000
    431       1.3761     -0.00000
    432       1.3912     -0.00000
    433       1.4184     -0.00000
    434       1.4673     -0.00000
    435       1.5666     -0.00000
    436       1.6845     -0.00000
    437       1.7656     -0.00000
    438       1.8030     -0.00000
    439       1.8972      0.00000
    440       2.0024      0.00000
    441       2.0180      0.00000
    442       2.0517      0.00000
    443       2.0797      0.00000
    444       2.1856      0.00000
    445       2.2313      0.00000
    446       2.4119      0.00000
    447       2.5233      0.00000
    448       2.6554      0.00000
    449       2.7290      0.00000
    450       2.8636      0.00000
    451       2.8742      0.00000
    452       2.8909      0.00000
    453       2.9432      0.00000
    454       2.9642      0.00000
    455       3.0517      0.00000
    456       3.1503      0.00000
    457       3.2325      0.00000
    458       3.2830      0.00000
    459       3.3547      0.00000
    460       3.4179      0.00000
    461       3.4715      0.00000
    462       3.5179      0.00000
    463       3.5845      0.00000
    464       3.6500      0.00000
    465       3.7149      0.00000
    466       3.8369      0.00000
    467       3.8824      0.00000
    468       3.8976      0.00000
    469       3.9207      0.00000
    470       3.9932      0.00000
    471       4.0395      0.00000
    472       4.1068      0.00000
    473       4.1356      0.00000
    474       4.1679      0.00000
    475       4.2168      0.00000
    476       4.2882      0.00000
    477       4.3484      0.00000
    478       4.4098      0.00000
    479       4.4394      0.00000
    480       4.5135      0.00000
    481       4.5339      0.00000
    482       4.6226      0.00000
    483       4.6614      0.00000
    484       4.7641      0.00000
    485       4.8572      0.00000
    486       4.9759      0.00000

 k-point     5 :       0.2500    0.2000    0.0000
  band No.  band energies     occupation 
      1     -23.0279      2.00000
      2     -21.0003      2.00000
      3     -10.8589      2.00000
      4      -9.2363      2.00000
      5      -8.9461      2.00000
      6      -8.4589      2.00000
      7      -8.3439      2.00000
      8      -8.2398      2.00000
      9      -8.1347      2.00000
     10      -7.9557      2.00000
     11      -7.6932      2.00000
     12      -7.6446      2.00000
     13      -7.6263      2.00000
     14      -7.5357      2.00000
     15      -7.5170      2.00000
     16      -7.4986      2.00000
     17      -7.3517      2.00000
     18      -7.3421      2.00000
     19      -7.1454      2.00000
     20      -7.0785      2.00000
     21      -7.0609      2.00000
     22      -7.0488      2.00000
     23      -7.0310      2.00000
     24      -7.0031      2.00000
     25      -6.9923      2.00000
     26      -6.9793      2.00000
     27      -6.9687      2.00000
     28      -6.9422      2.00000
     29      -6.9366      2.00000
     30      -6.9267      2.00000
     31      -6.9034      2.00000
     32      -6.8815      2.00000
     33      -6.8765      2.00000
     34      -6.8346      2.00000
     35      -6.8296      2.00000
     36      -6.8002      2.00000
     37      -6.7820      2.00000
     38      -6.7346      2.00000
     39      -6.7200      2.00000
     40      -6.7072      2.00000
     41      -6.7008      2.00000
     42      -6.6973      2.00000
     43      -6.6862      2.00000
     44      -6.6761      2.00000
     45      -6.6622      2.00000
     46      -6.6282      2.00000
     47      -6.6216      2.00000
     48      -6.5116      2.00000
     49      -6.4967      2.00000
     50      -6.4940      2.00000
     51      -6.4809      2.00000
     52      -6.4756      2.00000
     53      -6.4347      2.00000
     54      -6.4291      2.00000
     55      -6.4170      2.00000
     56      -6.4144      2.00000
     57      -6.4029      2.00000
     58      -6.4005      2.00000
     59      -6.3948      2.00000
     60      -6.3691      2.00000
     61      -6.3390      2.00000
     62      -6.3087      2.00000
     63      -6.2891      2.00000
     64      -6.2829      2.00000
     65      -6.2739      2.00000
     66      -6.2578      2.00000
     67      -6.2420      2.00000
     68      -6.2151      2.00000
     69      -6.1975      2.00000
     70      -6.1617      2.00000
     71      -6.1461      2.00000
     72      -6.1303      2.00000
     73      -6.1227      2.00000
     74      -6.0909      2.00000
     75      -6.0482      2.00000
     76      -6.0380      2.00000
     77      -6.0314      2.00000
     78      -6.0264      2.00000
     79      -5.9985      2.00000
     80      -5.9905      2.00000
     81      -5.9738      2.00000
     82      -5.9413      2.00000
     83      -5.9293      2.00000
     84      -5.9122      2.00000
     85      -5.9024      2.00000
     86      -5.8930      2.00000
     87      -5.8639      2.00000
     88      -5.8449      2.00000
     89      -5.8339      2.00000
     90      -5.7949      2.00000
     91      -5.7709      2.00000
     92      -5.7659      2.00000
     93      -5.7519      2.00000
     94      -5.7465      2.00000
     95      -5.7348      2.00000
     96      -5.7216      2.00000
     97      -5.7013      2.00000
     98      -5.6775      2.00000
     99      -5.6624      2.00000
    100      -5.6565      2.00000
    101      -5.6226      2.00000
    102      -5.6083      2.00000
    103      -5.5906      2.00000
    104      -5.5821      2.00000
    105      -5.5753      2.00000
    106      -5.5637      2.00000
    107      -5.5417      2.00000
    108      -5.5265      2.00000
    109      -5.5142      2.00000
    110      -5.5007      2.00000
    111      -5.4920      2.00000
    112      -5.4818      2.00000
    113      -5.4758      2.00000
    114      -5.4678      2.00000
    115      -5.4588      2.00000
    116      -5.4532      2.00000
    117      -5.4401      2.00000
    118      -5.4235      2.00000
    119      -5.4112      2.00000
    120      -5.3997      2.00000
    121      -5.3906      2.00000
    122      -5.3718      2.00000
    123      -5.3662      2.00000
    124      -5.3463      2.00000
    125      -5.3360      2.00000
    126      -5.3052      2.00000
    127      -5.2918      2.00000
    128      -5.2877      2.00000
    129      -5.2856      2.00000
    130      -5.2799      2.00000
    131      -5.2781      2.00000
    132      -5.2581      2.00000
    133      -5.2411      2.00000
    134      -5.2070      2.00000
    135      -5.2000      2.00000
    136      -5.1753      2.00000
    137      -5.1661      2.00000
    138      -5.1484      2.00000
    139      -5.1350      2.00000
    140      -5.1308      2.00000
    141      -5.1179      2.00000
    142      -5.0932      2.00000
    143      -5.0905      2.00000
    144      -5.0827      2.00000
    145      -5.0659      2.00000
    146      -5.0628      2.00000
    147      -5.0492      2.00000
    148      -5.0390      2.00000
    149      -5.0328      2.00000
    150      -5.0289      2.00000
    151      -4.9933      2.00000
    152      -4.9821      2.00000
    153      -4.9765      2.00000
    154      -4.9656      2.00000
    155      -4.9598      2.00000
    156      -4.9530      2.00000
    157      -4.9372      2.00000
    158      -4.9299      2.00000
    159      -4.9097      2.00000
    160      -4.8971      2.00000
    161      -4.8849      2.00000
    162      -4.8743      2.00000
    163      -4.8687      2.00000
    164      -4.8626      2.00000
    165      -4.8335      2.00000
    166      -4.8278      2.00000
    167      -4.8167      2.00000
    168      -4.8089      2.00000
    169      -4.8037      2.00000
    170      -4.7984      2.00000
    171      -4.7895      2.00000
    172      -4.7782      2.00000
    173      -4.7678      2.00000
    174      -4.7546      2.00000
    175      -4.7442      2.00000
    176      -4.7343      2.00000
    177      -4.7292      2.00000
    178      -4.7236      2.00000
    179      -4.6997      2.00000
    180      -4.6871      2.00000
    181      -4.6834      2.00000
    182      -4.6775      2.00000
    183      -4.6635      2.00000
    184      -4.6576      2.00000
    185      -4.6504      2.00000
    186      -4.6457      2.00000
    187      -4.6387      2.00000
    188      -4.6276      2.00000
    189      -4.6161      2.00000
    190      -4.6041      2.00000
    191      -4.5985      2.00000
    192      -4.5951      2.00000
    193      -4.5844      2.00000
    194      -4.5495      2.00000
    195      -4.5381      2.00000
    196      -4.5308      2.00000
    197      -4.5245      2.00000
    198      -4.5117      2.00000
    199      -4.4946      2.00000
    200      -4.4721      2.00000
    201      -4.4623      2.00000
    202      -4.4529      2.00000
    203      -4.4452      2.00000
    204      -4.4307      2.00000
    205      -4.4218      2.00000
    206      -4.4105      2.00000
    207      -4.3908      2.00000
    208      -4.3850      2.00000
    209      -4.3726      2.00000
    210      -4.3526      2.00000
    211      -4.3322      2.00000
    212      -4.3104      2.00000
    213      -4.2978      2.00000
    214      -4.2861      2.00000
    215      -4.2779      2.00000
    216      -4.2727      2.00000
    217      -4.2642      2.00000
    218      -4.2492      2.00000
    219      -4.2346      2.00000
    220      -4.2219      2.00000
    221      -4.2110      2.00000
    222      -4.1989      2.00000
    223      -4.1877      2.00000
    224      -4.1674      2.00000
    225      -4.1579      2.00000
    226      -4.1319      2.00000
    227      -4.1248      2.00000
    228      -4.1179      2.00000
    229      -4.1102      2.00000
    230      -4.1046      2.00000
    231      -4.0943      2.00000
    232      -4.0734      2.00000
    233      -4.0613      2.00000
    234      -4.0498      2.00000
    235      -4.0427      2.00000
    236      -4.0378      2.00000
    237      -4.0237      2.00000
    238      -4.0012      2.00000
    239      -3.9878      2.00000
    240      -3.9720      2.00000
    241      -3.9663      2.00000
    242      -3.9578      2.00000
    243      -3.9493      2.00000
    244      -3.9402      2.00000
    245      -3.9332      2.00000
    246      -3.9195      2.00000
    247      -3.9160      2.00000
    248      -3.9063      2.00000
    249      -3.8930      2.00000
    250      -3.8812      2.00000
    251      -3.8746      2.00000
    252      -3.8606      2.00000
    253      -3.8477      2.00000
    254      -3.8362      2.00000
    255      -3.8235      2.00000
    256      -3.8163      2.00000
    257      -3.8027      2.00000
    258      -3.7965      2.00000
    259      -3.7939      2.00000
    260      -3.7809      2.00000
    261      -3.7678      2.00000
    262      -3.7537      2.00000
    263      -3.7365      2.00000
    264      -3.7187      2.00000
    265      -3.7026      2.00000
    266      -3.6912      2.00000
    267      -3.6739      2.00000
    268      -3.6664      2.00000
    269      -3.6626      2.00000
    270      -3.6575      2.00000
    271      -3.6511      2.00000
    272      -3.6425      2.00000
    273      -3.6242      2.00000
    274      -3.6077      2.00000
    275      -3.5834      2.00000
    276      -3.5785      2.00000
    277      -3.5707      2.00000
    278      -3.5638      2.00000
    279      -3.5511      2.00000
    280      -3.5447      2.00000
    281      -3.5292      2.00000
    282      -3.5094      2.00000
    283      -3.4984      2.00000
    284      -3.4885      2.00000
    285      -3.4640      2.00000
    286      -3.4507      2.00000
    287      -3.4417      2.00000
    288      -3.4366      2.00000
    289      -3.4262      2.00000
    290      -3.4199      2.00000
    291      -3.4159      2.00000
    292      -3.3957      2.00000
    293      -3.3820      2.00000
    294      -3.3670      2.00000
    295      -3.3612      2.00000
    296      -3.3507      2.00000
    297      -3.3345      2.00000
    298      -3.3251      2.00000
    299      -3.3090      2.00000
    300      -3.2961      2.00000
    301      -3.2711      2.00000
    302      -3.2635      2.00000
    303      -3.2596      2.00000
    304      -3.2554      2.00000
    305      -3.2433      2.00000
    306      -3.2362      2.00000
    307      -3.2287      2.00000
    308      -3.2229      2.00000
    309      -3.2180      2.00000
    310      -3.2065      2.00000
    311      -3.2004      2.00000
    312      -3.1937      2.00000
    313      -3.1883      2.00000
    314      -3.1838      2.00000
    315      -3.1786      2.00000
    316      -3.1712      2.00000
    317      -3.1604      2.00000
    318      -3.1530      2.00000
    319      -3.1427      2.00000
    320      -3.1299      2.00000
    321      -3.1123      2.00000
    322      -3.1024      2.00000
    323      -3.0962      2.00000
    324      -3.0846      2.00000
    325      -3.0774      2.00000
    326      -3.0721      2.00000
    327      -3.0570      2.00000
    328      -3.0542      2.00000
    329      -3.0512      2.00000
    330      -3.0441      2.00000
    331      -3.0194      2.00000
    332      -3.0123      2.00000
    333      -3.0072      2.00000
    334      -2.9983      2.00000
    335      -2.9910      2.00000
    336      -2.9855      2.00000
    337      -2.9656      2.00000
    338      -2.9584      2.00000
    339      -2.9484      2.00000
    340      -2.9325      2.00000
    341      -2.9303      2.00000
    342      -2.9196      2.00000
    343      -2.9091      2.00000
    344      -2.9071      2.00000
    345      -2.9052      2.00000
    346      -2.9014      2.00000
    347      -2.8982      2.00000
    348      -2.8849      2.00000
    349      -2.8612      2.00000
    350      -2.8528      2.00000
    351      -2.8486      2.00000
    352      -2.8247      2.00000
    353      -2.8134      2.00000
    354      -2.7914      2.00000
    355      -2.7836      2.00000
    356      -2.7716      2.00000
    357      -2.7432      2.00000
    358      -2.7343      2.00000
    359      -2.7035      2.00000
    360      -2.6967      2.00000
    361      -2.6921      2.00000
    362      -2.6872      2.00000
    363      -2.6814      2.00000
    364      -2.6738      2.00000
    365      -2.6416      2.00000
    366      -2.6251      2.00000
    367      -2.6195      2.00000
    368      -2.6088      2.00000
    369      -2.6036      2.00000
    370      -2.5966      2.00000
    371      -2.5793      2.00000
    372      -2.5765      2.00000
    373      -2.5719      2.00000
    374      -2.5676      2.00000
    375      -2.5604      2.00000
    376      -2.5558      2.00000
    377      -2.5226      2.00000
    378      -2.5071      2.00000
    379      -2.4967      2.00000
    380      -2.4866      2.00000
    381      -2.4732      2.00000
    382      -2.4659      2.00000
    383      -2.4533      2.00000
    384      -2.4325      2.00000
    385      -2.4161      2.00000
    386      -2.3940      2.00000
    387      -2.3521      2.00000
    388      -2.2610      2.00000
    389      -2.2149      2.00000
    390      -2.1660      2.00000
    391      -2.0666      2.00000
    392      -1.9187      2.00000
    393      -1.8186      2.00000
    394      -1.6949      2.00000
    395      -1.5918      2.00000
    396      -1.4740      2.00000
    397      -1.4562      2.00000
    398      -1.4487      2.00000
    399      -1.3358      2.00000
    400      -1.2811      2.00000
    401      -1.1350      2.00105
    402      -1.1093      2.00338
    403      -1.0726      2.01372
    404      -1.0408      2.03461
    405      -0.9436      1.95603
    406      -0.9090      1.63447
    407      -0.7474     -0.07080
    408      -0.6657     -0.01485
    409      -0.3642     -0.00000
    410      -0.3585     -0.00000
    411      -0.3133     -0.00000
    412      -0.2440     -0.00000
    413      -0.1900     -0.00000
    414      -0.1039     -0.00000
    415      -0.0394     -0.00000
    416       0.0651     -0.00000
    417       0.2054     -0.00000
    418       0.2562     -0.00000
    419       0.2745     -0.00000
    420       0.4358     -0.00000
    421       0.4638     -0.00000
    422       0.5071     -0.00000
    423       0.5179     -0.00000
    424       0.5831     -0.00000
    425       0.6853     -0.00000
    426       0.7548     -0.00000
    427       0.7987     -0.00000
    428       0.8549     -0.00000
    429       0.8965     -0.00000
    430       0.9233     -0.00000
    431       1.0681     -0.00000
    432       1.2015     -0.00000
    433       1.4267     -0.00000
    434       1.5301     -0.00000
    435       1.6282     -0.00000
    436       1.6695     -0.00000
    437       1.7192     -0.00000
    438       1.7770     -0.00000
    439       1.8322     -0.00000
    440       1.8855      0.00000
    441       1.9510      0.00000
    442       2.2007      0.00000
    443       2.2237      0.00000
    444       2.2935      0.00000
    445       2.3833      0.00000
    446       2.5377      0.00000
    447       2.6312      0.00000
    448       2.6692      0.00000
    449       2.7028      0.00000
    450       2.8269      0.00000
    451       2.8510      0.00000
    452       2.8833      0.00000
    453       2.9002      0.00000
    454       2.9210      0.00000
    455       2.9836      0.00000
    456       3.0625      0.00000
    457       3.2432      0.00000
    458       3.2863      0.00000
    459       3.3423      0.00000
    460       3.4427      0.00000
    461       3.4820      0.00000
    462       3.4898      0.00000
    463       3.5803      0.00000
    464       3.6653      0.00000
    465       3.7170      0.00000
    466       3.8058      0.00000
    467       3.8477      0.00000
    468       3.8636      0.00000
    469       3.9006      0.00000
    470       4.0071      0.00000
    471       4.1041      0.00000
    472       4.1755      0.00000
    473       4.2079      0.00000
    474       4.2450      0.00000
    475       4.2959      0.00000
    476       4.3796      0.00000
    477       4.4086      0.00000
    478       4.4262      0.00000
    479       4.5101      0.00000
    480       4.5569      0.00000
    481       4.6133      0.00000
    482       4.6711      0.00000
    483       4.7511      0.00000
    484       4.7998      0.00000
    485       4.9016      0.00000
    486       5.0107      0.00000

 k-point     6 :       0.5000    0.2000    0.0000
  band No.  band energies     occupation 
      1     -23.0280      2.00000
      2     -21.0003      2.00000
      3     -10.8590      2.00000
      4      -9.1250      2.00000
      5      -9.1218      2.00000
      6      -8.3770      2.00000
      7      -8.3559      2.00000
      8      -8.1953      2.00000
      9      -8.0038      2.00000
     10      -7.9798      2.00000
     11      -7.9479      2.00000
     12      -7.5877      2.00000
     13      -7.5843      2.00000
     14      -7.5336      2.00000
     15      -7.5117      2.00000
     16      -7.3638      2.00000
     17      -7.3604      2.00000
     18      -7.3466      2.00000
     19      -7.3310      2.00000
     20      -7.0556      2.00000
     21      -7.0497      2.00000
     22      -7.0433      2.00000
     23      -7.0366      2.00000
     24      -6.9907      2.00000
     25      -6.9813      2.00000
     26      -6.9686      2.00000
     27      -6.9550      2.00000
     28      -6.9496      2.00000
     29      -6.9374      2.00000
     30      -6.9323      2.00000
     31      -6.9288      2.00000
     32      -6.9074      2.00000
     33      -6.9007      2.00000
     34      -6.8825      2.00000
     35      -6.8730      2.00000
     36      -6.8002      2.00000
     37      -6.7481      2.00000
     38      -6.7404      2.00000
     39      -6.7167      2.00000
     40      -6.7063      2.00000
     41      -6.7026      2.00000
     42      -6.6946      2.00000
     43      -6.6876      2.00000
     44      -6.6745      2.00000
     45      -6.6698      2.00000
     46      -6.6679      2.00000
     47      -6.5100      2.00000
     48      -6.5027      2.00000
     49      -6.4894      2.00000
     50      -6.4841      2.00000
     51      -6.4662      2.00000
     52      -6.4543      2.00000
     53      -6.4471      2.00000
     54      -6.4400      2.00000
     55      -6.4027      2.00000
     56      -6.4010      2.00000
     57      -6.3979      2.00000
     58      -6.3967      2.00000
     59      -6.3847      2.00000
     60      -6.3736      2.00000
     61      -6.3367      2.00000
     62      -6.3276      2.00000
     63      -6.2489      2.00000
     64      -6.2363      2.00000
     65      -6.2304      2.00000
     66      -6.2276      2.00000
     67      -6.2227      2.00000
     68      -6.2213      2.00000
     69      -6.1919      2.00000
     70      -6.1876      2.00000
     71      -6.1716      2.00000
     72      -6.1501      2.00000
     73      -6.1158      2.00000
     74      -6.1133      2.00000
     75      -6.1006      2.00000
     76      -6.0955      2.00000
     77      -6.0938      2.00000
     78      -6.0885      2.00000
     79      -5.9930      2.00000
     80      -5.9894      2.00000
     81      -5.9538      2.00000
     82      -5.9434      2.00000
     83      -5.9006      2.00000
     84      -5.8883      2.00000
     85      -5.8803      2.00000
     86      -5.8788      2.00000
     87      -5.8503      2.00000
     88      -5.8334      2.00000
     89      -5.8250      2.00000
     90      -5.8177      2.00000
     91      -5.8105      2.00000
     92      -5.8076      2.00000
     93      -5.7266      2.00000
     94      -5.7215      2.00000
     95      -5.6936      2.00000
     96      -5.6822      2.00000
     97      -5.6750      2.00000
     98      -5.6705      2.00000
     99      -5.6417      2.00000
    100      -5.6324      2.00000
    101      -5.5851      2.00000
    102      -5.5781      2.00000
    103      -5.5693      2.00000
    104      -5.5661      2.00000
    105      -5.5596      2.00000
    106      -5.5531      2.00000
    107      -5.5453      2.00000
    108      -5.5404      2.00000
    109      -5.5391      2.00000
    110      -5.5352      2.00000
    111      -5.5326      2.00000
    112      -5.5219      2.00000
    113      -5.4869      2.00000
    114      -5.4821      2.00000
    115      -5.4783      2.00000
    116      -5.4738      2.00000
    117      -5.4691      2.00000
    118      -5.4591      2.00000
    119      -5.4577      2.00000
    120      -5.4454      2.00000
    121      -5.3918      2.00000
    122      -5.3825      2.00000
    123      -5.3282      2.00000
    124      -5.3254      2.00000
    125      -5.3148      2.00000
    126      -5.3057      2.00000
    127      -5.3017      2.00000
    128      -5.2993      2.00000
    129      -5.2895      2.00000
    130      -5.2870      2.00000
    131      -5.2774      2.00000
    132      -5.2720      2.00000
    133      -5.2637      2.00000
    134      -5.2578      2.00000
    135      -5.1640      2.00000
    136      -5.1486      2.00000
    137      -5.1235      2.00000
    138      -5.1214      2.00000
    139      -5.1121      2.00000
    140      -5.1004      2.00000
    141      -5.0837      2.00000
    142      -5.0807      2.00000
    143      -5.0713      2.00000
    144      -5.0655      2.00000
    145      -5.0612      2.00000
    146      -5.0560      2.00000
    147      -5.0479      2.00000
    148      -5.0439      2.00000
    149      -5.0349      2.00000
    150      -5.0209      2.00000
    151      -5.0167      2.00000
    152      -5.0092      2.00000
    153      -4.9883      2.00000
    154      -4.9861      2.00000
    155      -4.9521      2.00000
    156      -4.9371      2.00000
    157      -4.9239      2.00000
    158      -4.9188      2.00000
    159      -4.9052      2.00000
    160      -4.8981      2.00000
    161      -4.8772      2.00000
    162      -4.8627      2.00000
    163      -4.8594      2.00000
    164      -4.8506      2.00000
    165      -4.8468      2.00000
    166      -4.8433      2.00000
    167      -4.8266      2.00000
    168      -4.8128      2.00000
    169      -4.8123      2.00000
    170      -4.7975      2.00000
    171      -4.7925      2.00000
    172      -4.7911      2.00000
    173      -4.7573      2.00000
    174      -4.7449      2.00000
    175      -4.7346      2.00000
    176      -4.7248      2.00000
    177      -4.7240      2.00000
    178      -4.7153      2.00000
    179      -4.7092      2.00000
    180      -4.7024      2.00000
    181      -4.6860      2.00000
    182      -4.6737      2.00000
    183      -4.6644      2.00000
    184      -4.6545      2.00000
    185      -4.6439      2.00000
    186      -4.6414      2.00000
    187      -4.6383      2.00000
    188      -4.6321      2.00000
    189      -4.6239      2.00000
    190      -4.5965      2.00000
    191      -4.5926      2.00000
    192      -4.5810      2.00000
    193      -4.5672      2.00000
    194      -4.5589      2.00000
    195      -4.5530      2.00000
    196      -4.5352      2.00000
    197      -4.5207      2.00000
    198      -4.5157      2.00000
    199      -4.5040      2.00000
    200      -4.4997      2.00000
    201      -4.4882      2.00000
    202      -4.4748      2.00000
    203      -4.4679      2.00000
    204      -4.4529      2.00000
    205      -4.4407      2.00000
    206      -4.4190      2.00000
    207      -4.3907      2.00000
    208      -4.3538      2.00000
    209      -4.3443      2.00000
    210      -4.3287      2.00000
    211      -4.3208      2.00000
    212      -4.3164      2.00000
    213      -4.2978      2.00000
    214      -4.2824      2.00000
    215      -4.2767      2.00000
    216      -4.2699      2.00000
    217      -4.2608      2.00000
    218      -4.2539      2.00000
    219      -4.2462      2.00000
    220      -4.2372      2.00000
    221      -4.2302      2.00000
    222      -4.2196      2.00000
    223      -4.2017      2.00000
    224      -4.1923      2.00000
    225      -4.1758      2.00000
    226      -4.1559      2.00000
    227      -4.1176      2.00000
    228      -4.1038      2.00000
    229      -4.0964      2.00000
    230      -4.0871      2.00000
    231      -4.0781      2.00000
    232      -4.0712      2.00000
    233      -4.0659      2.00000
    234      -4.0621      2.00000
    235      -4.0454      2.00000
    236      -4.0410      2.00000
    237      -4.0368      2.00000
    238      -4.0291      2.00000
    239      -4.0148      2.00000
    240      -3.9905      2.00000
    241      -3.9722      2.00000
    242      -3.9601      2.00000
    243      -3.9451      2.00000
    244      -3.9357      2.00000
    245      -3.9230      2.00000
    246      -3.9131      2.00000
    247      -3.8981      2.00000
    248      -3.8839      2.00000
    249      -3.8787      2.00000
    250      -3.8708      2.00000
    251      -3.8594      2.00000
    252      -3.8484      2.00000
    253      -3.8447      2.00000
    254      -3.8369      2.00000
    255      -3.8265      2.00000
    256      -3.8211      2.00000
    257      -3.8016      2.00000
    258      -3.7721      2.00000
    259      -3.7622      2.00000
    260      -3.7448      2.00000
    261      -3.7322      2.00000
    262      -3.7189      2.00000
    263      -3.7087      2.00000
    264      -3.7013      2.00000
    265      -3.7001      2.00000
    266      -3.6967      2.00000
    267      -3.6882      2.00000
    268      -3.6742      2.00000
    269      -3.6644      2.00000
    270      -3.6620      2.00000
    271      -3.6556      2.00000
    272      -3.6473      2.00000
    273      -3.6282      2.00000
    274      -3.6066      2.00000
    275      -3.6031      2.00000
    276      -3.5936      2.00000
    277      -3.5894      2.00000
    278      -3.5760      2.00000
    279      -3.5533      2.00000
    280      -3.5463      2.00000
    281      -3.5322      2.00000
    282      -3.5186      2.00000
    283      -3.5141      2.00000
    284      -3.4823      2.00000
    285      -3.4761      2.00000
    286      -3.4602      2.00000
    287      -3.4299      2.00000
    288      -3.4182      2.00000
    289      -3.4142      2.00000
    290      -3.4102      2.00000
    291      -3.4049      2.00000
    292      -3.3954      2.00000
    293      -3.3896      2.00000
    294      -3.3808      2.00000
    295      -3.3756      2.00000
    296      -3.3714      2.00000
    297      -3.3566      2.00000
    298      -3.3391      2.00000
    299      -3.3261      2.00000
    300      -3.2890      2.00000
    301      -3.2818      2.00000
    302      -3.2745      2.00000
    303      -3.2691      2.00000
    304      -3.2628      2.00000
    305      -3.2441      2.00000
    306      -3.2192      2.00000
    307      -3.2132      2.00000
    308      -3.2094      2.00000
    309      -3.2057      2.00000
    310      -3.2018      2.00000
    311      -3.1932      2.00000
    312      -3.1862      2.00000
    313      -3.1814      2.00000
    314      -3.1744      2.00000
    315      -3.1643      2.00000
    316      -3.1554      2.00000
    317      -3.1367      2.00000
    318      -3.1296      2.00000
    319      -3.1170      2.00000
    320      -3.1076      2.00000
    321      -3.0972      2.00000
    322      -3.0932      2.00000
    323      -3.0916      2.00000
    324      -3.0900      2.00000
    325      -3.0878      2.00000
    326      -3.0805      2.00000
    327      -3.0713      2.00000
    328      -3.0626      2.00000
    329      -3.0555      2.00000
    330      -3.0530      2.00000
    331      -3.0492      2.00000
    332      -3.0438      2.00000
    333      -3.0221      2.00000
    334      -3.0027      2.00000
    335      -2.9722      2.00000
    336      -2.9512      2.00000
    337      -2.9441      2.00000
    338      -2.9362      2.00000
    339      -2.9348      2.00000
    340      -2.9308      2.00000
    341      -2.9263      2.00000
    342      -2.9218      2.00000
    343      -2.9189      2.00000
    344      -2.9159      2.00000
    345      -2.9057      2.00000
    346      -2.8871      2.00000
    347      -2.8764      2.00000
    348      -2.8703      2.00000
    349      -2.8650      2.00000
    350      -2.8624      2.00000
    351      -2.8580      2.00000
    352      -2.8211      2.00000
    353      -2.8111      2.00000
    354      -2.7946      2.00000
    355      -2.7758      2.00000
    356      -2.7717      2.00000
    357      -2.7557      2.00000
    358      -2.7317      2.00000
    359      -2.7058      2.00000
    360      -2.6955      2.00000
    361      -2.6899      2.00000
    362      -2.6883      2.00000
    363      -2.6826      2.00000
    364      -2.6588      2.00000
    365      -2.6517      2.00000
    366      -2.6340      2.00000
    367      -2.6215      2.00000
    368      -2.6140      2.00000
    369      -2.5922      2.00000
    370      -2.5847      2.00000
    371      -2.5768      2.00000
    372      -2.5620      2.00000
    373      -2.5585      2.00000
    374      -2.5499      2.00000
    375      -2.5401      2.00000
    376      -2.5364      2.00000
    377      -2.5331      2.00000
    378      -2.5286      2.00000
    379      -2.5180      2.00000
    380      -2.5108      2.00000
    381      -2.5052      2.00000
    382      -2.4873      2.00000
    383      -2.4716      2.00000
    384      -2.4546      2.00000
    385      -2.4421      2.00000
    386      -2.4328      2.00000
    387      -2.4256      2.00000
    388      -2.3560      2.00000
    389      -2.2841      2.00000
    390      -2.1613      2.00000
    391      -2.1103      2.00000
    392      -1.8883      2.00000
    393      -1.8323      2.00000
    394      -1.6418      2.00000
    395      -1.5311      2.00000
    396      -1.4536      2.00000
    397      -1.4491      2.00000
    398      -1.3960      2.00000
    399      -1.3182      2.00000
    400      -1.2333      2.00000
    401      -1.1679      2.00019
    402      -1.1396      2.00084
    403      -1.1068      2.00376
    404      -0.8654      0.95766
    405      -0.8233      0.32177
    406      -0.8091      0.17087
    407      -0.6700     -0.01707
    408      -0.6039     -0.00121
    409      -0.5708     -0.00022
    410      -0.5627     -0.00014
    411      -0.4015     -0.00000
    412      -0.3332     -0.00000
    413      -0.2888     -0.00000
    414      -0.0183     -0.00000
    415       0.0114     -0.00000
    416       0.0152     -0.00000
    417       0.1758     -0.00000
    418       0.3600     -0.00000
    419       0.3639     -0.00000
    420       0.5427     -0.00000
    421       0.5894     -0.00000
    422       0.6070     -0.00000
    423       0.6106     -0.00000
    424       0.6214     -0.00000
    425       0.6839     -0.00000
    426       0.7047     -0.00000
    427       0.7293     -0.00000
    428       0.7566     -0.00000
    429       0.7967     -0.00000
    430       0.8297     -0.00000
    431       0.9881     -0.00000
    432       1.4215     -0.00000
    433       1.4661     -0.00000
    434       1.4751     -0.00000
    435       1.4910     -0.00000
    436       1.5137     -0.00000
    437       1.6133     -0.00000
    438       1.7279     -0.00000
    439       1.8128     -0.00000
    440       1.8388     -0.00000
    441       1.9805      0.00000
    442       2.1689      0.00000
    443       2.2446      0.00000
    444       2.4423      0.00000
    445       2.4537      0.00000
    446       2.5924      0.00000
    447       2.6101      0.00000
    448       2.6572      0.00000
    449       2.7425      0.00000
    450       2.7597      0.00000
    451       2.7668      0.00000
    452       2.8019      0.00000
    453       2.8653      0.00000
    454       2.9733      0.00000
    455       3.1017      0.00000
    456       3.1340      0.00000
    457       3.3044      0.00000
    458       3.3374      0.00000
    459       3.3491      0.00000
    460       3.4534      0.00000
    461       3.5974      0.00000
    462       3.6037      0.00000
    463       3.6322      0.00000
    464       3.6739      0.00000
    465       3.7460      0.00000
    466       3.7808      0.00000
    467       3.8016      0.00000
    468       3.9225      0.00000
    469       4.0004      0.00000
    470       4.0129      0.00000
    471       4.0718      0.00000
    472       4.1082      0.00000
    473       4.1105      0.00000
    474       4.1695      0.00000
    475       4.3239      0.00000
    476       4.3592      0.00000
    477       4.3835      0.00000
    478       4.4038      0.00000
    479       4.5063      0.00000
    480       4.5294      0.00000
    481       4.5581      0.00000
    482       4.5900      0.00000
    483       4.6476      0.00000
    484       4.7477      0.00000
    485       4.7829      0.00000
    486       4.8508      0.00000

 k-point     7 :      -0.2500    0.2000    0.0000
  band No.  band energies     occupation 
      1     -23.0279      2.00000
      2     -21.0003      2.00000
      3     -10.8589      2.00000
      4      -9.2358      2.00000
      5      -8.9474      2.00000
      6      -8.4632      2.00000
      7      -8.3360      2.00000
      8      -8.2123      2.00000
      9      -8.1697      2.00000
     10      -7.9556      2.00000
     11      -7.6936      2.00000
     12      -7.6395      2.00000
     13      -7.6264      2.00000
     14      -7.5352      2.00000
     15      -7.5168      2.00000
     16      -7.4961      2.00000
     17      -7.3515      2.00000
     18      -7.3415      2.00000
     19      -7.1478      2.00000
     20      -7.0802      2.00000
     21      -7.0643      2.00000
     22      -7.0534      2.00000
     23      -7.0252      2.00000
     24      -7.0009      2.00000
     25      -6.9887      2.00000
     26      -6.9789      2.00000
     27      -6.9732      2.00000
     28      -6.9422      2.00000
     29      -6.9351      2.00000
     30      -6.9268      2.00000
     31      -6.9053      2.00000
     32      -6.8878      2.00000
     33      -6.8781      2.00000
     34      -6.8307      2.00000
     35      -6.8227      2.00000
     36      -6.7974      2.00000
     37      -6.7819      2.00000
     38      -6.7345      2.00000
     39      -6.7220      2.00000
     40      -6.7077      2.00000
     41      -6.7022      2.00000
     42      -6.6997      2.00000
     43      -6.6860      2.00000
     44      -6.6778      2.00000
     45      -6.6581      2.00000
     46      -6.6307      2.00000
     47      -6.6193      2.00000
     48      -6.5125      2.00000
     49      -6.4971      2.00000
     50      -6.4907      2.00000
     51      -6.4826      2.00000
     52      -6.4757      2.00000
     53      -6.4389      2.00000
     54      -6.4314      2.00000
     55      -6.4194      2.00000
     56      -6.4138      2.00000
     57      -6.4082      2.00000
     58      -6.4010      2.00000
     59      -6.3901      2.00000
     60      -6.3682      2.00000
     61      -6.3342      2.00000
     62      -6.3073      2.00000
     63      -6.2924      2.00000
     64      -6.2860      2.00000
     65      -6.2738      2.00000
     66      -6.2561      2.00000
     67      -6.2397      2.00000
     68      -6.2069      2.00000
     69      -6.1999      2.00000
     70      -6.1595      2.00000
     71      -6.1487      2.00000
     72      -6.1310      2.00000
     73      -6.1191      2.00000
     74      -6.0872      2.00000
     75      -6.0496      2.00000
     76      -6.0386      2.00000
     77      -6.0320      2.00000
     78      -6.0267      2.00000
     79      -6.0004      2.00000
     80      -5.9930      2.00000
     81      -5.9739      2.00000
     82      -5.9411      2.00000
     83      -5.9299      2.00000
     84      -5.9107      2.00000
     85      -5.9048      2.00000
     86      -5.8946      2.00000
     87      -5.8649      2.00000
     88      -5.8453      2.00000
     89      -5.8336      2.00000
     90      -5.7953      2.00000
     91      -5.7722      2.00000
     92      -5.7620      2.00000
     93      -5.7524      2.00000
     94      -5.7485      2.00000
     95      -5.7344      2.00000
     96      -5.7193      2.00000
     97      -5.7009      2.00000
     98      -5.6761      2.00000
     99      -5.6614      2.00000
    100      -5.6558      2.00000
    101      -5.6229      2.00000
    102      -5.6076      2.00000
    103      -5.5896      2.00000
    104      -5.5791      2.00000
    105      -5.5760      2.00000
    106      -5.5651      2.00000
    107      -5.5421      2.00000
    108      -5.5283      2.00000
    109      -5.5145      2.00000
    110      -5.4985      2.00000
    111      -5.4957      2.00000
    112      -5.4813      2.00000
    113      -5.4754      2.00000
    114      -5.4673      2.00000
    115      -5.4594      2.00000
    116      -5.4536      2.00000
    117      -5.4367      2.00000
    118      -5.4259      2.00000
    119      -5.4089      2.00000
    120      -5.4000      2.00000
    121      -5.3932      2.00000
    122      -5.3767      2.00000
    123      -5.3689      2.00000
    124      -5.3474      2.00000
    125      -5.3356      2.00000
    126      -5.3019      2.00000
    127      -5.2928      2.00000
    128      -5.2877      2.00000
    129      -5.2854      2.00000
    130      -5.2809      2.00000
    131      -5.2761      2.00000
    132      -5.2562      2.00000
    133      -5.2395      2.00000
    134      -5.2063      2.00000
    135      -5.2013      2.00000
    136      -5.1737      2.00000
    137      -5.1641      2.00000
    138      -5.1471      2.00000
    139      -5.1386      2.00000
    140      -5.1281      2.00000
    141      -5.1166      2.00000
    142      -5.0925      2.00000
    143      -5.0900      2.00000
    144      -5.0809      2.00000
    145      -5.0682      2.00000
    146      -5.0631      2.00000
    147      -5.0493      2.00000
    148      -5.0376      2.00000
    149      -5.0348      2.00000
    150      -5.0286      2.00000
    151      -4.9989      2.00000
    152      -4.9874      2.00000
    153      -4.9799      2.00000
    154      -4.9645      2.00000
    155      -4.9603      2.00000
    156      -4.9544      2.00000
    157      -4.9412      2.00000
    158      -4.9297      2.00000
    159      -4.9072      2.00000
    160      -4.8942      2.00000
    161      -4.8844      2.00000
    162      -4.8781      2.00000
    163      -4.8669      2.00000
    164      -4.8577      2.00000
    165      -4.8410      2.00000
    166      -4.8278      2.00000
    167      -4.8186      2.00000
    168      -4.8105      2.00000
    169      -4.8038      2.00000
    170      -4.7990      2.00000
    171      -4.7866      2.00000
    172      -4.7756      2.00000
    173      -4.7679      2.00000
    174      -4.7551      2.00000
    175      -4.7416      2.00000
    176      -4.7353      2.00000
    177      -4.7274      2.00000
    178      -4.7217      2.00000
    179      -4.6969      2.00000
    180      -4.6876      2.00000
    181      -4.6784      2.00000
    182      -4.6686      2.00000
    183      -4.6638      2.00000
    184      -4.6567      2.00000
    185      -4.6513      2.00000
    186      -4.6390      2.00000
    187      -4.6330      2.00000
    188      -4.6293      2.00000
    189      -4.6183      2.00000
    190      -4.6061      2.00000
    191      -4.6021      2.00000
    192      -4.5934      2.00000
    193      -4.5876      2.00000
    194      -4.5504      2.00000
    195      -4.5410      2.00000
    196      -4.5329      2.00000
    197      -4.5226      2.00000
    198      -4.5151      2.00000
    199      -4.4969      2.00000
    200      -4.4731      2.00000
    201      -4.4624      2.00000
    202      -4.4519      2.00000
    203      -4.4352      2.00000
    204      -4.4308      2.00000
    205      -4.4248      2.00000
    206      -4.4045      2.00000
    207      -4.3975      2.00000
    208      -4.3886      2.00000
    209      -4.3720      2.00000
    210      -4.3527      2.00000
    211      -4.3384      2.00000
    212      -4.3096      2.00000
    213      -4.3012      2.00000
    214      -4.2891      2.00000
    215      -4.2814      2.00000
    216      -4.2691      2.00000
    217      -4.2617      2.00000
    218      -4.2443      2.00000
    219      -4.2335      2.00000
    220      -4.2263      2.00000
    221      -4.2134      2.00000
    222      -4.2039      2.00000
    223      -4.1890      2.00000
    224      -4.1685      2.00000
    225      -4.1495      2.00000
    226      -4.1369      2.00000
    227      -4.1279      2.00000
    228      -4.1159      2.00000
    229      -4.1087      2.00000
    230      -4.1010      2.00000
    231      -4.0934      2.00000
    232      -4.0659      2.00000
    233      -4.0632      2.00000
    234      -4.0497      2.00000
    235      -4.0442      2.00000
    236      -4.0333      2.00000
    237      -4.0244      2.00000
    238      -4.0057      2.00000
    239      -3.9907      2.00000
    240      -3.9761      2.00000
    241      -3.9689      2.00000
    242      -3.9598      2.00000
    243      -3.9451      2.00000
    244      -3.9444      2.00000
    245      -3.9335      2.00000
    246      -3.9172      2.00000
    247      -3.9110      2.00000
    248      -3.9016      2.00000
    249      -3.8944      2.00000
    250      -3.8825      2.00000
    251      -3.8661      2.00000
    252      -3.8607      2.00000
    253      -3.8488      2.00000
    254      -3.8352      2.00000
    255      -3.8215      2.00000
    256      -3.8106      2.00000
    257      -3.8039      2.00000
    258      -3.7997      2.00000
    259      -3.7935      2.00000
    260      -3.7798      2.00000
    261      -3.7646      2.00000
    262      -3.7544      2.00000
    263      -3.7390      2.00000
    264      -3.7216      2.00000
    265      -3.7019      2.00000
    266      -3.6925      2.00000
    267      -3.6734      2.00000
    268      -3.6634      2.00000
    269      -3.6612      2.00000
    270      -3.6605      2.00000
    271      -3.6540      2.00000
    272      -3.6374      2.00000
    273      -3.6205      2.00000
    274      -3.6109      2.00000
    275      -3.5884      2.00000
    276      -3.5848      2.00000
    277      -3.5751      2.00000
    278      -3.5614      2.00000
    279      -3.5500      2.00000
    280      -3.5428      2.00000
    281      -3.5383      2.00000
    282      -3.5196      2.00000
    283      -3.4934      2.00000
    284      -3.4845      2.00000
    285      -3.4700      2.00000
    286      -3.4483      2.00000
    287      -3.4442      2.00000
    288      -3.4334      2.00000
    289      -3.4303      2.00000
    290      -3.4195      2.00000
    291      -3.4086      2.00000
    292      -3.3931      2.00000
    293      -3.3814      2.00000
    294      -3.3690      2.00000
    295      -3.3580      2.00000
    296      -3.3541      2.00000
    297      -3.3359      2.00000
    298      -3.3125      2.00000
    299      -3.3041      2.00000
    300      -3.2998      2.00000
    301      -3.2725      2.00000
    302      -3.2674      2.00000
    303      -3.2621      2.00000
    304      -3.2555      2.00000
    305      -3.2451      2.00000
    306      -3.2318      2.00000
    307      -3.2263      2.00000
    308      -3.2177      2.00000
    309      -3.2172      2.00000
    310      -3.2064      2.00000
    311      -3.2025      2.00000
    312      -3.1912      2.00000
    313      -3.1895      2.00000
    314      -3.1860      2.00000
    315      -3.1772      2.00000
    316      -3.1720      2.00000
    317      -3.1617      2.00000
    318      -3.1459      2.00000
    319      -3.1386      2.00000
    320      -3.1265      2.00000
    321      -3.1095      2.00000
    322      -3.1050      2.00000
    323      -3.0957      2.00000
    324      -3.0875      2.00000
    325      -3.0785      2.00000
    326      -3.0713      2.00000
    327      -3.0633      2.00000
    328      -3.0573      2.00000
    329      -3.0501      2.00000
    330      -3.0435      2.00000
    331      -3.0319      2.00000
    332      -3.0076      2.00000
    333      -3.0042      2.00000
    334      -2.9987      2.00000
    335      -2.9919      2.00000
    336      -2.9831      2.00000
    337      -2.9688      2.00000
    338      -2.9568      2.00000
    339      -2.9486      2.00000
    340      -2.9331      2.00000
    341      -2.9280      2.00000
    342      -2.9179      2.00000
    343      -2.9103      2.00000
    344      -2.9077      2.00000
    345      -2.9020      2.00000
    346      -2.9010      2.00000
    347      -2.8915      2.00000
    348      -2.8872      2.00000
    349      -2.8648      2.00000
    350      -2.8539      2.00000
    351      -2.8459      2.00000
    352      -2.8269      2.00000
    353      -2.8172      2.00000
    354      -2.7996      2.00000
    355      -2.7803      2.00000
    356      -2.7724      2.00000
    357      -2.7477      2.00000
    358      -2.7362      2.00000
    359      -2.7082      2.00000
    360      -2.6939      2.00000
    361      -2.6913      2.00000
    362      -2.6869      2.00000
    363      -2.6801      2.00000
    364      -2.6740      2.00000
    365      -2.6482      2.00000
    366      -2.6226      2.00000
    367      -2.6177      2.00000
    368      -2.6089      2.00000
    369      -2.5997      2.00000
    370      -2.5947      2.00000
    371      -2.5816      2.00000
    372      -2.5772      2.00000
    373      -2.5733      2.00000
    374      -2.5678      2.00000
    375      -2.5621      2.00000
    376      -2.5547      2.00000
    377      -2.5233      2.00000
    378      -2.5069      2.00000
    379      -2.4957      2.00000
    380      -2.4847      2.00000
    381      -2.4708      2.00000
    382      -2.4662      2.00000
    383      -2.4525      2.00000
    384      -2.4268      2.00000
    385      -2.4185      2.00000
    386      -2.3980      2.00000
    387      -2.3454      2.00000
    388      -2.2857      2.00000
    389      -2.2163      2.00000
    390      -2.1273      2.00000
    391      -2.0796      2.00000
    392      -1.9166      2.00000
    393      -1.8112      2.00000
    394      -1.7034      2.00000
    395      -1.5916      2.00000
    396      -1.4753      2.00000
    397      -1.4570      2.00000
    398      -1.4498      2.00000
    399      -1.3309      2.00000
    400      -1.2786      2.00000
    401      -1.1388      2.00087
    402      -1.1125      2.00294
    403      -1.0750      2.01263
    404      -1.0360      2.03878
    405      -0.9403      1.93559
    406      -0.9158      1.71671
    407      -0.7643     -0.05692
    408      -0.6466     -0.00757
    409      -0.3681     -0.00000
    410      -0.3541     -0.00000
    411      -0.3242     -0.00000
    412      -0.2289     -0.00000
    413      -0.1925     -0.00000
    414      -0.0961     -0.00000
    415      -0.0490     -0.00000
    416       0.0587     -0.00000
    417       0.2059     -0.00000
    418       0.2578     -0.00000
    419       0.2729     -0.00000
    420       0.4354     -0.00000
    421       0.4652     -0.00000
    422       0.4920     -0.00000
    423       0.5381     -0.00000
    424       0.5843     -0.00000
    425       0.6857     -0.00000
    426       0.7528     -0.00000
    427       0.7964     -0.00000
    428       0.8581     -0.00000
    429       0.8923     -0.00000
    430       0.9135     -0.00000
    431       1.1105     -0.00000
    432       1.1847     -0.00000
    433       1.4171     -0.00000
    434       1.5313     -0.00000
    435       1.6297     -0.00000
    436       1.6701     -0.00000
    437       1.7084     -0.00000
    438       1.7631     -0.00000
    439       1.8228     -0.00000
    440       1.8892      0.00000
    441       1.9673      0.00000
    442       2.2011      0.00000
    443       2.2258      0.00000
    444       2.2985      0.00000
    445       2.3909      0.00000
    446       2.5381      0.00000
    447       2.6134      0.00000
    448       2.6574      0.00000
    449       2.7113      0.00000
    450       2.8154      0.00000
    451       2.8522      0.00000
    452       2.8959      0.00000
    453       2.9036      0.00000
    454       2.9313      0.00000
    455       2.9772      0.00000
    456       3.0690      0.00000
    457       3.2472      0.00000
    458       3.2992      0.00000
    459       3.3393      0.00000
    460       3.4368      0.00000
    461       3.4878      0.00000
    462       3.4947      0.00000
    463       3.5737      0.00000
    464       3.6589      0.00000
    465       3.7153      0.00000
    466       3.8064      0.00000
    467       3.8488      0.00000
    468       3.8621      0.00000
    469       3.8967      0.00000
    470       4.0078      0.00000
    471       4.0871      0.00000
    472       4.1754      0.00000
    473       4.2043      0.00000
    474       4.2545      0.00000
    475       4.2833      0.00000
    476       4.3737      0.00000
    477       4.4126      0.00000
    478       4.4397      0.00000
    479       4.4795      0.00000
    480       4.5663      0.00000
    481       4.6133      0.00000
    482       4.6382      0.00000
    483       4.7300      0.00000
    484       4.7729      0.00000
    485       4.8491      0.00000
    486       4.9929      0.00000

 k-point     8 :       0.0000    0.4000    0.0000
  band No.  band energies     occupation 
      1     -23.0279      2.00000
      2     -21.0003      2.00000
      3     -10.8588      2.00000
      4      -9.1082      2.00000
      5      -8.8413      2.00000
      6      -8.6383      2.00000
      7      -8.4011      2.00000
      8      -8.3789      2.00000
      9      -8.1980      2.00000
     10      -8.0779      2.00000
     11      -7.9507      2.00000
     12      -7.4392      2.00000
     13      -7.3411      2.00000
     14      -7.3106      2.00000
     15      -7.2954      2.00000
     16      -7.2591      2.00000
     17      -7.2280      2.00000
     18      -7.2137      2.00000
     19      -7.1983      2.00000
     20      -7.1146      2.00000
     21      -7.1038      2.00000
     22      -7.0966      2.00000
     23      -7.0831      2.00000
     24      -7.0221      2.00000
     25      -6.9935      2.00000
     26      -6.9906      2.00000
     27      -6.9853      2.00000
     28      -6.9669      2.00000
     29      -6.9442      2.00000
     30      -6.9328      2.00000
     31      -6.9180      2.00000
     32      -6.9092      2.00000
     33      -6.8799      2.00000
     34      -6.8627      2.00000
     35      -6.8346      2.00000
     36      -6.8028      2.00000
     37      -6.7653      2.00000
     38      -6.7425      2.00000
     39      -6.7214      2.00000
     40      -6.7036      2.00000
     41      -6.6870      2.00000
     42      -6.6729      2.00000
     43      -6.6482      2.00000
     44      -6.6411      2.00000
     45      -6.6292      2.00000
     46      -6.6249      2.00000
     47      -6.6046      2.00000
     48      -6.5984      2.00000
     49      -6.5572      2.00000
     50      -6.5528      2.00000
     51      -6.5344      2.00000
     52      -6.5297      2.00000
     53      -6.5216      2.00000
     54      -6.4931      2.00000
     55      -6.4802      2.00000
     56      -6.4753      2.00000
     57      -6.4685      2.00000
     58      -6.4452      2.00000
     59      -6.3867      2.00000
     60      -6.3799      2.00000
     61      -6.3710      2.00000
     62      -6.3536      2.00000
     63      -6.3307      2.00000
     64      -6.3265      2.00000
     65      -6.3084      2.00000
     66      -6.2943      2.00000
     67      -6.2541      2.00000
     68      -6.2394      2.00000
     69      -6.2272      2.00000
     70      -6.2239      2.00000
     71      -6.2169      2.00000
     72      -6.2102      2.00000
     73      -6.1696      2.00000
     74      -6.1296      2.00000
     75      -6.0352      2.00000
     76      -6.0329      2.00000
     77      -6.0098      2.00000
     78      -5.9998      2.00000
     79      -5.9874      2.00000
     80      -5.9502      2.00000
     81      -5.9459      2.00000
     82      -5.9429      2.00000
     83      -5.9354      2.00000
     84      -5.9230      2.00000
     85      -5.9073      2.00000
     86      -5.8881      2.00000
     87      -5.8700      2.00000
     88      -5.8279      2.00000
     89      -5.8093      2.00000
     90      -5.8070      2.00000
     91      -5.7846      2.00000
     92      -5.7780      2.00000
     93      -5.7719      2.00000
     94      -5.7467      2.00000
     95      -5.7299      2.00000
     96      -5.7205      2.00000
     97      -5.6928      2.00000
     98      -5.6835      2.00000
     99      -5.6612      2.00000
    100      -5.6581      2.00000
    101      -5.6452      2.00000
    102      -5.6213      2.00000
    103      -5.6037      2.00000
    104      -5.5905      2.00000
    105      -5.5837      2.00000
    106      -5.5725      2.00000
    107      -5.5660      2.00000
    108      -5.5572      2.00000
    109      -5.5521      2.00000
    110      -5.5357      2.00000
    111      -5.5305      2.00000
    112      -5.5186      2.00000
    113      -5.4981      2.00000
    114      -5.4829      2.00000
    115      -5.4390      2.00000
    116      -5.4363      2.00000
    117      -5.4353      2.00000
    118      -5.4287      2.00000
    119      -5.4215      2.00000
    120      -5.3871      2.00000
    121      -5.3728      2.00000
    122      -5.3664      2.00000
    123      -5.3561      2.00000
    124      -5.3298      2.00000
    125      -5.3256      2.00000
    126      -5.3083      2.00000
    127      -5.2925      2.00000
    128      -5.2855      2.00000
    129      -5.2792      2.00000
    130      -5.2474      2.00000
    131      -5.2427      2.00000
    132      -5.2389      2.00000
    133      -5.2110      2.00000
    134      -5.1980      2.00000
    135      -5.1941      2.00000
    136      -5.1920      2.00000
    137      -5.1827      2.00000
    138      -5.1642      2.00000
    139      -5.1549      2.00000
    140      -5.1274      2.00000
    141      -5.1233      2.00000
    142      -5.1163      2.00000
    143      -5.1096      2.00000
    144      -5.0960      2.00000
    145      -5.0679      2.00000
    146      -5.0637      2.00000
    147      -5.0597      2.00000
    148      -5.0567      2.00000
    149      -5.0533      2.00000
    150      -5.0401      2.00000
    151      -5.0392      2.00000
    152      -5.0314      2.00000
    153      -5.0100      2.00000
    154      -4.9961      2.00000
    155      -4.9863      2.00000
    156      -4.9815      2.00000
    157      -4.9471      2.00000
    158      -4.9423      2.00000
    159      -4.9339      2.00000
    160      -4.9110      2.00000
    161      -4.8664      2.00000
    162      -4.8579      2.00000
    163      -4.8398      2.00000
    164      -4.8352      2.00000
    165      -4.8330      2.00000
    166      -4.8277      2.00000
    167      -4.8135      2.00000
    168      -4.7947      2.00000
    169      -4.7805      2.00000
    170      -4.7736      2.00000
    171      -4.7679      2.00000
    172      -4.7544      2.00000
    173      -4.7440      2.00000
    174      -4.7353      2.00000
    175      -4.7292      2.00000
    176      -4.7206      2.00000
    177      -4.7161      2.00000
    178      -4.7108      2.00000
    179      -4.7008      2.00000
    180      -4.6946      2.00000
    181      -4.6877      2.00000
    182      -4.6781      2.00000
    183      -4.6724      2.00000
    184      -4.6679      2.00000
    185      -4.6608      2.00000
    186      -4.6546      2.00000
    187      -4.6396      2.00000
    188      -4.6344      2.00000
    189      -4.6262      2.00000
    190      -4.6151      2.00000
    191      -4.6112      2.00000
    192      -4.6046      2.00000
    193      -4.5881      2.00000
    194      -4.5773      2.00000
    195      -4.5691      2.00000
    196      -4.5591      2.00000
    197      -4.5460      2.00000
    198      -4.5081      2.00000
    199      -4.4957      2.00000
    200      -4.4629      2.00000
    201      -4.4538      2.00000
    202      -4.4470      2.00000
    203      -4.4372      2.00000
    204      -4.4306      2.00000
    205      -4.4191      2.00000
    206      -4.4100      2.00000
    207      -4.3854      2.00000
    208      -4.3810      2.00000
    209      -4.3578      2.00000
    210      -4.3306      2.00000
    211      -4.3029      2.00000
    212      -4.2886      2.00000
    213      -4.2762      2.00000
    214      -4.2697      2.00000
    215      -4.2639      2.00000
    216      -4.2562      2.00000
    217      -4.2371      2.00000
    218      -4.2341      2.00000
    219      -4.2283      2.00000
    220      -4.2116      2.00000
    221      -4.2066      2.00000
    222      -4.1891      2.00000
    223      -4.1797      2.00000
    224      -4.1670      2.00000
    225      -4.1598      2.00000
    226      -4.1516      2.00000
    227      -4.1465      2.00000
    228      -4.1342      2.00000
    229      -4.1152      2.00000
    230      -4.1004      2.00000
    231      -4.0931      2.00000
    232      -4.0815      2.00000
    233      -4.0739      2.00000
    234      -4.0531      2.00000
    235      -4.0488      2.00000
    236      -4.0264      2.00000
    237      -4.0030      2.00000
    238      -3.9896      2.00000
    239      -3.9734      2.00000
    240      -3.9616      2.00000
    241      -3.9480      2.00000
    242      -3.9315      2.00000
    243      -3.9261      2.00000
    244      -3.9092      2.00000
    245      -3.8987      2.00000
    246      -3.8837      2.00000
    247      -3.8721      2.00000
    248      -3.8673      2.00000
    249      -3.8388      2.00000
    250      -3.8097      2.00000
    251      -3.7941      2.00000
    252      -3.7904      2.00000
    253      -3.7774      2.00000
    254      -3.7695      2.00000
    255      -3.7629      2.00000
    256      -3.7512      2.00000
    257      -3.7478      2.00000
    258      -3.7442      2.00000
    259      -3.7343      2.00000
    260      -3.7301      2.00000
    261      -3.7199      2.00000
    262      -3.7036      2.00000
    263      -3.6935      2.00000
    264      -3.6792      2.00000
    265      -3.6766      2.00000
    266      -3.6514      2.00000
    267      -3.6375      2.00000
    268      -3.6311      2.00000
    269      -3.6212      2.00000
    270      -3.6073      2.00000
    271      -3.5979      2.00000
    272      -3.5838      2.00000
    273      -3.5766      2.00000
    274      -3.5677      2.00000
    275      -3.5536      2.00000
    276      -3.5421      2.00000
    277      -3.5298      2.00000
    278      -3.5265      2.00000
    279      -3.5113      2.00000
    280      -3.5028      2.00000
    281      -3.4913      2.00000
    282      -3.4867      2.00000
    283      -3.4787      2.00000
    284      -3.4629      2.00000
    285      -3.4367      2.00000
    286      -3.4225      2.00000
    287      -3.4095      2.00000
    288      -3.3919      2.00000
    289      -3.3766      2.00000
    290      -3.3651      2.00000
    291      -3.3545      2.00000
    292      -3.3336      2.00000
    293      -3.3169      2.00000
    294      -3.3083      2.00000
    295      -3.3024      2.00000
    296      -3.2988      2.00000
    297      -3.2905      2.00000
    298      -3.2775      2.00000
    299      -3.2697      2.00000
    300      -3.2490      2.00000
    301      -3.2350      2.00000
    302      -3.2291      2.00000
    303      -3.2091      2.00000
    304      -3.2055      2.00000
    305      -3.1926      2.00000
    306      -3.1860      2.00000
    307      -3.1831      2.00000
    308      -3.1725      2.00000
    309      -3.1691      2.00000
    310      -3.1676      2.00000
    311      -3.1592      2.00000
    312      -3.1504      2.00000
    313      -3.1434      2.00000
    314      -3.1347      2.00000
    315      -3.1299      2.00000
    316      -3.1238      2.00000
    317      -3.1171      2.00000
    318      -3.0980      2.00000
    319      -3.0871      2.00000
    320      -3.0731      2.00000
    321      -3.0681      2.00000
    322      -3.0603      2.00000
    323      -3.0562      2.00000
    324      -3.0513      2.00000
    325      -3.0485      2.00000
    326      -3.0447      2.00000
    327      -3.0385      2.00000
    328      -3.0323      2.00000
    329      -3.0281      2.00000
    330      -3.0238      2.00000
    331      -3.0129      2.00000
    332      -3.0092      2.00000
    333      -3.0010      2.00000
    334      -2.9958      2.00000
    335      -2.9917      2.00000
    336      -2.9895      2.00000
    337      -2.9750      2.00000
    338      -2.9690      2.00000
    339      -2.9470      2.00000
    340      -2.9451      2.00000
    341      -2.9353      2.00000
    342      -2.9317      2.00000
    343      -2.9094      2.00000
    344      -2.9059      2.00000
    345      -2.9005      2.00000
    346      -2.8981      2.00000
    347      -2.8922      2.00000
    348      -2.8846      2.00000
    349      -2.8716      2.00000
    350      -2.8667      2.00000
    351      -2.8573      2.00000
    352      -2.8431      2.00000
    353      -2.8218      2.00000
    354      -2.8134      2.00000
    355      -2.8050      2.00000
    356      -2.7969      2.00000
    357      -2.7762      2.00000
    358      -2.7719      2.00000
    359      -2.7639      2.00000
    360      -2.7467      2.00000
    361      -2.7211      2.00000
    362      -2.7193      2.00000
    363      -2.7135      2.00000
    364      -2.7086      2.00000
    365      -2.6977      2.00000
    366      -2.6891      2.00000
    367      -2.6718      2.00000
    368      -2.6547      2.00000
    369      -2.6480      2.00000
    370      -2.6400      2.00000
    371      -2.6307      2.00000
    372      -2.6163      2.00000
    373      -2.6060      2.00000
    374      -2.5998      2.00000
    375      -2.5914      2.00000
    376      -2.5846      2.00000
    377      -2.5771      2.00000
    378      -2.5724      2.00000
    379      -2.5632      2.00000
    380      -2.5527      2.00000
    381      -2.5465      2.00000
    382      -2.5335      2.00000
    383      -2.5226      2.00000
    384      -2.5160      2.00000
    385      -2.5050      2.00000
    386      -2.4821      2.00000
    387      -2.4139      2.00000
    388      -2.2887      2.00000
    389      -2.2600      2.00000
    390      -2.1990      2.00000
    391      -2.1456      2.00000
    392      -2.1211      2.00000
    393      -2.0207      2.00000
    394      -1.9011      2.00000
    395      -1.8195      2.00000
    396      -1.7314      2.00000
    397      -1.5612      2.00000
    398      -1.4377      2.00000
    399      -1.3284      2.00000
    400      -1.2680      2.00000
    401      -1.2332      2.00000
    402      -1.2230      2.00001
    403      -1.1468      2.00058
    404      -1.0827      2.00963
    405      -0.9995      2.06865
    406      -0.9597      2.02863
    407      -0.9331      1.88382
    408      -0.8278      0.37807
    409      -0.7521     -0.06942
    410      -0.5964     -0.00084
    411      -0.5493     -0.00006
    412      -0.5015     -0.00000
    413      -0.4822     -0.00000
    414      -0.3336     -0.00000
    415      -0.0884     -0.00000
    416      -0.0506     -0.00000
    417       0.1041     -0.00000
    418       0.2324     -0.00000
    419       0.3619     -0.00000
    420       0.4606     -0.00000
    421       0.5429     -0.00000
    422       0.5845     -0.00000
    423       0.6097     -0.00000
    424       0.6994     -0.00000
    425       0.8504     -0.00000
    426       1.0114     -0.00000
    427       1.0932     -0.00000
    428       1.1714     -0.00000
    429       1.2108     -0.00000
    430       1.2493     -0.00000
    431       1.2606     -0.00000
    432       1.3538     -0.00000
    433       1.5452     -0.00000
    434       1.7005     -0.00000
    435       1.7559     -0.00000
    436       1.8178     -0.00000
    437       1.9014      0.00000
    438       1.9548      0.00000
    439       1.9807      0.00000
    440       1.9934      0.00000
    441       2.0528      0.00000
    442       2.1428      0.00000
    443       2.2074      0.00000
    444       2.2230      0.00000
    445       2.2473      0.00000
    446       2.3624      0.00000
    447       2.4937      0.00000
    448       2.5874      0.00000
    449       2.6127      0.00000
    450       2.6760      0.00000
    451       2.7240      0.00000
    452       2.7767      0.00000
    453       2.8243      0.00000
    454       2.8692      0.00000
    455       2.9277      0.00000
    456       2.9926      0.00000
    457       3.0257      0.00000
    458       3.1210      0.00000
    459       3.1967      0.00000
    460       3.3106      0.00000
    461       3.3659      0.00000
    462       3.6639      0.00000
    463       3.7225      0.00000
    464       3.7794      0.00000
    465       3.8469      0.00000
    466       3.9190      0.00000
    467       3.9798      0.00000
    468       4.0548      0.00000
    469       4.0806      0.00000
    470       4.1119      0.00000
    471       4.1672      0.00000
    472       4.2102      0.00000
    473       4.2681      0.00000
    474       4.3347      0.00000
    475       4.4073      0.00000
    476       4.4229      0.00000
    477       4.5420      0.00000
    478       4.5659      0.00000
    479       4.6485      0.00000
    480       4.6582      0.00000
    481       4.6879      0.00000
    482       4.7261      0.00000
    483       4.7709      0.00000
    484       4.8549      0.00000
    485       4.8868      0.00000
    486       4.9589      0.00000

 k-point     9 :       0.2500    0.4000    0.0000
  band No.  band energies     occupation 
      1     -23.0279      2.00000
      2     -21.0003      2.00000
      3     -10.8588      2.00000
      4      -9.0711      2.00000
      5      -8.8051      2.00000
      6      -8.7846      2.00000
      7      -8.5386      2.00000
      8      -8.2341      2.00000
      9      -8.1151      2.00000
     10      -7.9613      2.00000
     11      -7.9108      2.00000
     12      -7.5392      2.00000
     13      -7.3909      2.00000
     14      -7.3533      2.00000
     15      -7.3105      2.00000
     16      -7.2881      2.00000
     17      -7.2620      2.00000
     18      -7.2007      2.00000
     19      -7.1953      2.00000
     20      -7.1799      2.00000
     21      -7.1200      2.00000
     22      -7.1074      2.00000
     23      -7.0869      2.00000
     24      -7.0206      2.00000
     25      -6.9974      2.00000
     26      -6.9794      2.00000
     27      -6.9648      2.00000
     28      -6.9611      2.00000
     29      -6.9337      2.00000
     30      -6.9197      2.00000
     31      -6.8955      2.00000
     32      -6.8787      2.00000
     33      -6.8635      2.00000
     34      -6.8501      2.00000
     35      -6.8157      2.00000
     36      -6.7796      2.00000
     37      -6.7615      2.00000
     38      -6.7551      2.00000
     39      -6.7518      2.00000
     40      -6.7179      2.00000
     41      -6.6997      2.00000
     42      -6.6857      2.00000
     43      -6.6589      2.00000
     44      -6.6383      2.00000
     45      -6.6295      2.00000
     46      -6.6127      2.00000
     47      -6.6029      2.00000
     48      -6.5869      2.00000
     49      -6.5799      2.00000
     50      -6.5663      2.00000
     51      -6.5613      2.00000
     52      -6.5316      2.00000
     53      -6.5273      2.00000
     54      -6.5218      2.00000
     55      -6.5084      2.00000
     56      -6.4845      2.00000
     57      -6.4580      2.00000
     58      -6.4125      2.00000
     59      -6.3788      2.00000
     60      -6.3600      2.00000
     61      -6.3387      2.00000
     62      -6.3308      2.00000
     63      -6.3226      2.00000
     64      -6.2974      2.00000
     65      -6.2812      2.00000
     66      -6.2625      2.00000
     67      -6.2323      2.00000
     68      -6.2239      2.00000
     69      -6.2081      2.00000
     70      -6.2054      2.00000
     71      -6.1946      2.00000
     72      -6.1401      2.00000
     73      -6.1267      2.00000
     74      -6.1090      2.00000
     75      -6.0878      2.00000
     76      -6.0492      2.00000
     77      -6.0373      2.00000
     78      -6.0331      2.00000
     79      -6.0158      2.00000
     80      -5.9927      2.00000
     81      -5.9832      2.00000
     82      -5.9705      2.00000
     83      -5.9587      2.00000
     84      -5.9091      2.00000
     85      -5.8971      2.00000
     86      -5.8895      2.00000
     87      -5.8823      2.00000
     88      -5.8667      2.00000
     89      -5.8615      2.00000
     90      -5.8062      2.00000
     91      -5.7963      2.00000
     92      -5.7891      2.00000
     93      -5.7685      2.00000
     94      -5.7624      2.00000
     95      -5.7384      2.00000
     96      -5.7305      2.00000
     97      -5.7159      2.00000
     98      -5.6477      2.00000
     99      -5.6421      2.00000
    100      -5.6277      2.00000
    101      -5.6023      2.00000
    102      -5.5888      2.00000
    103      -5.5852      2.00000
    104      -5.5736      2.00000
    105      -5.5685      2.00000
    106      -5.5471      2.00000
    107      -5.5407      2.00000
    108      -5.5346      2.00000
    109      -5.5258      2.00000
    110      -5.5193      2.00000
    111      -5.5104      2.00000
    112      -5.5016      2.00000
    113      -5.4876      2.00000
    114      -5.4784      2.00000
    115      -5.4739      2.00000
    116      -5.4709      2.00000
    117      -5.4643      2.00000
    118      -5.4417      2.00000
    119      -5.4193      2.00000
    120      -5.3833      2.00000
    121      -5.3732      2.00000
    122      -5.3683      2.00000
    123      -5.3640      2.00000
    124      -5.3566      2.00000
    125      -5.3527      2.00000
    126      -5.3412      2.00000
    127      -5.3389      2.00000
    128      -5.3284      2.00000
    129      -5.2728      2.00000
    130      -5.2638      2.00000
    131      -5.2482      2.00000
    132      -5.2426      2.00000
    133      -5.2352      2.00000
    134      -5.2219      2.00000
    135      -5.1931      2.00000
    136      -5.1894      2.00000
    137      -5.1654      2.00000
    138      -5.1448      2.00000
    139      -5.1327      2.00000
    140      -5.1232      2.00000
    141      -5.1118      2.00000
    142      -5.1027      2.00000
    143      -5.0938      2.00000
    144      -5.0816      2.00000
    145      -5.0755      2.00000
    146      -5.0594      2.00000
    147      -5.0451      2.00000
    148      -5.0245      2.00000
    149      -5.0144      2.00000
    150      -5.0072      2.00000
    151      -5.0021      2.00000
    152      -4.9948      2.00000
    153      -4.9835      2.00000
    154      -4.9674      2.00000
    155      -4.9640      2.00000
    156      -4.9512      2.00000
    157      -4.9397      2.00000
    158      -4.9254      2.00000
    159      -4.9064      2.00000
    160      -4.8958      2.00000
    161      -4.8913      2.00000
    162      -4.8786      2.00000
    163      -4.8742      2.00000
    164      -4.8519      2.00000
    165      -4.8417      2.00000
    166      -4.8315      2.00000
    167      -4.8209      2.00000
    168      -4.8162      2.00000
    169      -4.7957      2.00000
    170      -4.7925      2.00000
    171      -4.7881      2.00000
    172      -4.7807      2.00000
    173      -4.7692      2.00000
    174      -4.7661      2.00000
    175      -4.7461      2.00000
    176      -4.7402      2.00000
    177      -4.7319      2.00000
    178      -4.7269      2.00000
    179      -4.7202      2.00000
    180      -4.7077      2.00000
    181      -4.7036      2.00000
    182      -4.6938      2.00000
    183      -4.6833      2.00000
    184      -4.6707      2.00000
    185      -4.6583      2.00000
    186      -4.6548      2.00000
    187      -4.6401      2.00000
    188      -4.6340      2.00000
    189      -4.6269      2.00000
    190      -4.6214      2.00000
    191      -4.6136      2.00000
    192      -4.5962      2.00000
    193      -4.5902      2.00000
    194      -4.5711      2.00000
    195      -4.5608      2.00000
    196      -4.5525      2.00000
    197      -4.5147      2.00000
    198      -4.5079      2.00000
    199      -4.4922      2.00000
    200      -4.4788      2.00000
    201      -4.4761      2.00000
    202      -4.4650      2.00000
    203      -4.4384      2.00000
    204      -4.4268      2.00000
    205      -4.4099      2.00000
    206      -4.4056      2.00000
    207      -4.3883      2.00000
    208      -4.3453      2.00000
    209      -4.3237      2.00000
    210      -4.3132      2.00000
    211      -4.3078      2.00000
    212      -4.2921      2.00000
    213      -4.2818      2.00000
    214      -4.2718      2.00000
    215      -4.2619      2.00000
    216      -4.2497      2.00000
    217      -4.2431      2.00000
    218      -4.2357      2.00000
    219      -4.2280      2.00000
    220      -4.2199      2.00000
    221      -4.2133      2.00000
    222      -4.2111      2.00000
    223      -4.2017      2.00000
    224      -4.1903      2.00000
    225      -4.1592      2.00000
    226      -4.1474      2.00000
    227      -4.1381      2.00000
    228      -4.1157      2.00000
    229      -4.1117      2.00000
    230      -4.0893      2.00000
    231      -4.0838      2.00000
    232      -4.0662      2.00000
    233      -4.0597      2.00000
    234      -4.0573      2.00000
    235      -4.0466      2.00000
    236      -4.0220      2.00000
    237      -4.0049      2.00000
    238      -3.9823      2.00000
    239      -3.9692      2.00000
    240      -3.9620      2.00000
    241      -3.9486      2.00000
    242      -3.9340      2.00000
    243      -3.9245      2.00000
    244      -3.9073      2.00000
    245      -3.8919      2.00000
    246      -3.8828      2.00000
    247      -3.8656      2.00000
    248      -3.8451      2.00000
    249      -3.8418      2.00000
    250      -3.8230      2.00000
    251      -3.8088      2.00000
    252      -3.7994      2.00000
    253      -3.7836      2.00000
    254      -3.7742      2.00000
    255      -3.7559      2.00000
    256      -3.7481      2.00000
    257      -3.7358      2.00000
    258      -3.7269      2.00000
    259      -3.7179      2.00000
    260      -3.7121      2.00000
    261      -3.7045      2.00000
    262      -3.6994      2.00000
    263      -3.6878      2.00000
    264      -3.6753      2.00000
    265      -3.6675      2.00000
    266      -3.6563      2.00000
    267      -3.6457      2.00000
    268      -3.6353      2.00000
    269      -3.6174      2.00000
    270      -3.6080      2.00000
    271      -3.5964      2.00000
    272      -3.5811      2.00000
    273      -3.5767      2.00000
    274      -3.5666      2.00000
    275      -3.5621      2.00000
    276      -3.5508      2.00000
    277      -3.5419      2.00000
    278      -3.5329      2.00000
    279      -3.5297      2.00000
    280      -3.5123      2.00000
    281      -3.5024      2.00000
    282      -3.4873      2.00000
    283      -3.4646      2.00000
    284      -3.4588      2.00000
    285      -3.4421      2.00000
    286      -3.4256      2.00000
    287      -3.4087      2.00000
    288      -3.3965      2.00000
    289      -3.3915      2.00000
    290      -3.3659      2.00000
    291      -3.3556      2.00000
    292      -3.3356      2.00000
    293      -3.3296      2.00000
    294      -3.3272      2.00000
    295      -3.3171      2.00000
    296      -3.3108      2.00000
    297      -3.2971      2.00000
    298      -3.2822      2.00000
    299      -3.2577      2.00000
    300      -3.2411      2.00000
    301      -3.2349      2.00000
    302      -3.2268      2.00000
    303      -3.2130      2.00000
    304      -3.2083      2.00000
    305      -3.1973      2.00000
    306      -3.1925      2.00000
    307      -3.1859      2.00000
    308      -3.1805      2.00000
    309      -3.1731      2.00000
    310      -3.1699      2.00000
    311      -3.1654      2.00000
    312      -3.1590      2.00000
    313      -3.1530      2.00000
    314      -3.1336      2.00000
    315      -3.1281      2.00000
    316      -3.1238      2.00000
    317      -3.1165      2.00000
    318      -3.1062      2.00000
    319      -3.1008      2.00000
    320      -3.0901      2.00000
    321      -3.0848      2.00000
    322      -3.0758      2.00000
    323      -3.0677      2.00000
    324      -3.0640      2.00000
    325      -3.0593      2.00000
    326      -3.0557      2.00000
    327      -3.0478      2.00000
    328      -3.0424      2.00000
    329      -3.0307      2.00000
    330      -3.0234      2.00000
    331      -3.0064      2.00000
    332      -3.0007      2.00000
    333      -2.9918      2.00000
    334      -2.9835      2.00000
    335      -2.9705      2.00000
    336      -2.9658      2.00000
    337      -2.9539      2.00000
    338      -2.9453      2.00000
    339      -2.9402      2.00000
    340      -2.9302      2.00000
    341      -2.9250      2.00000
    342      -2.9216      2.00000
    343      -2.9170      2.00000
    344      -2.9117      2.00000
    345      -2.9049      2.00000
    346      -2.8917      2.00000
    347      -2.8785      2.00000
    348      -2.8632      2.00000
    349      -2.8611      2.00000
    350      -2.8415      2.00000
    351      -2.8373      2.00000
    352      -2.8264      2.00000
    353      -2.8186      2.00000
    354      -2.8135      2.00000
    355      -2.8042      2.00000
    356      -2.7916      2.00000
    357      -2.7892      2.00000
    358      -2.7716      2.00000
    359      -2.7533      2.00000
    360      -2.7435      2.00000
    361      -2.7346      2.00000
    362      -2.7195      2.00000
    363      -2.7147      2.00000
    364      -2.7085      2.00000
    365      -2.6994      2.00000
    366      -2.6876      2.00000
    367      -2.6831      2.00000
    368      -2.6726      2.00000
    369      -2.6520      2.00000
    370      -2.6402      2.00000
    371      -2.6358      2.00000
    372      -2.6310      2.00000
    373      -2.6154      2.00000
    374      -2.6047      2.00000
    375      -2.5797      2.00000
    376      -2.5722      2.00000
    377      -2.5591      2.00000
    378      -2.5540      2.00000
    379      -2.5423      2.00000
    380      -2.5352      2.00000
    381      -2.5272      2.00000
    382      -2.5124      2.00000
    383      -2.5010      2.00000
    384      -2.4977      2.00000
    385      -2.4470      2.00000
    386      -2.4310      2.00000
    387      -2.3131      2.00000
    388      -2.2484      2.00000
    389      -2.2169      2.00000
    390      -2.1553      2.00000
    391      -2.1471      2.00000
    392      -2.1207      2.00000
    393      -2.0675      2.00000
    394      -1.9239      2.00000
    395      -1.9069      2.00000
    396      -1.8679      2.00000
    397      -1.8272      2.00000
    398      -1.6655      2.00000
    399      -1.4701      2.00000
    400      -1.4175      2.00000
    401      -1.3468      2.00000
    402      -1.2538      2.00000
    403      -1.1650      2.00022
    404      -1.0554      2.02346
    405      -1.0164      2.05665
    406      -0.8440      0.60785
    407      -0.7662     -0.05373
    408      -0.7152     -0.05287
    409      -0.6714     -0.01785
    410      -0.5576     -0.00010
    411      -0.5238     -0.00001
    412      -0.4108     -0.00000
    413      -0.2905     -0.00000
    414      -0.1749     -0.00000
    415      -0.0295     -0.00000
    416       0.0914     -0.00000
    417       0.2601     -0.00000
    418       0.2810     -0.00000
    419       0.3175     -0.00000
    420       0.4122     -0.00000
    421       0.4456     -0.00000
    422       0.6377     -0.00000
    423       0.6981     -0.00000
    424       0.7768     -0.00000
    425       0.9126     -0.00000
    426       0.9449     -0.00000
    427       1.0067     -0.00000
    428       1.1029     -0.00000
    429       1.1575     -0.00000
    430       1.2114     -0.00000
    431       1.2633     -0.00000
    432       1.2926     -0.00000
    433       1.4121     -0.00000
    434       1.5184     -0.00000
    435       1.5552     -0.00000
    436       1.5987     -0.00000
    437       1.6576     -0.00000
    438       1.7500     -0.00000
    439       1.8962      0.00000
    440       1.9634      0.00000
    441       2.0600      0.00000
    442       2.0791      0.00000
    443       2.2091      0.00000
    444       2.2726      0.00000
    445       2.3860      0.00000
    446       2.4810      0.00000
    447       2.5011      0.00000
    448       2.5522      0.00000
    449       2.6217      0.00000
    450       2.7777      0.00000
    451       2.8564      0.00000
    452       2.8756      0.00000
    453       2.9125      0.00000
    454       2.9622      0.00000
    455       3.0080      0.00000
    456       3.1403      0.00000
    457       3.1736      0.00000
    458       3.1888      0.00000
    459       3.2712      0.00000
    460       3.3579      0.00000
    461       3.4549      0.00000
    462       3.5313      0.00000
    463       3.5644      0.00000
    464       3.7139      0.00000
    465       3.9527      0.00000
    466       3.9768      0.00000
    467       4.0044      0.00000
    468       4.0457      0.00000
    469       4.1132      0.00000
    470       4.1551      0.00000
    471       4.1806      0.00000
    472       4.2269      0.00000
    473       4.2890      0.00000
    474       4.3430      0.00000
    475       4.3946      0.00000
    476       4.4854      0.00000
    477       4.5227      0.00000
    478       4.5452      0.00000
    479       4.5901      0.00000
    480       4.6448      0.00000
    481       4.6914      0.00000
    482       4.7112      0.00000
    483       4.7611      0.00000
    484       4.8713      0.00000
    485       4.9106      0.00000
    486       4.9341      0.00000

 k-point    10 :       0.5000    0.4000    0.0000
  band No.  band energies     occupation 
      1     -23.0279      2.00000
      2     -21.0003      2.00000
      3     -10.8588      2.00000
      4      -8.9623      2.00000
      5      -8.9578      2.00000
      6      -8.7027      2.00000
      7      -8.6957      2.00000
      8      -8.1967      2.00000
      9      -7.9578      2.00000
     10      -7.8465      2.00000
     11      -7.8316      2.00000
     12      -7.6181      2.00000
     13      -7.6075      2.00000
     14      -7.3834      2.00000
     15      -7.3699      2.00000
     16      -7.2754      2.00000
     17      -7.2721      2.00000
     18      -7.1971      2.00000
     19      -7.1908      2.00000
     20      -7.1643      2.00000
     21      -7.1446      2.00000
     22      -7.1033      2.00000
     23      -7.0994      2.00000
     24      -7.0097      2.00000
     25      -6.9990      2.00000
     26      -6.9777      2.00000
     27      -6.9676      2.00000
     28      -6.9620      2.00000
     29      -6.9542      2.00000
     30      -6.8794      2.00000
     31      -6.8449      2.00000
     32      -6.8360      2.00000
     33      -6.8277      2.00000
     34      -6.8183      2.00000
     35      -6.8120      2.00000
     36      -6.8070      2.00000
     37      -6.7984      2.00000
     38      -6.7932      2.00000
     39      -6.7793      2.00000
     40      -6.7674      2.00000
     41      -6.6642      2.00000
     42      -6.6583      2.00000
     43      -6.6445      2.00000
     44      -6.6380      2.00000
     45      -6.6304      2.00000
     46      -6.6263      2.00000
     47      -6.6018      2.00000
     48      -6.5977      2.00000
     49      -6.5908      2.00000
     50      -6.5811      2.00000
     51      -6.5770      2.00000
     52      -6.5655      2.00000
     53      -6.5473      2.00000
     54      -6.5435      2.00000
     55      -6.4976      2.00000
     56      -6.4939      2.00000
     57      -6.4230      2.00000
     58      -6.4203      2.00000
     59      -6.3457      2.00000
     60      -6.3377      2.00000
     61      -6.3289      2.00000
     62      -6.3226      2.00000
     63      -6.2867      2.00000
     64      -6.2799      2.00000
     65      -6.2514      2.00000
     66      -6.2497      2.00000
     67      -6.1836      2.00000
     68      -6.1804      2.00000
     69      -6.1550      2.00000
     70      -6.1540      2.00000
     71      -6.1514      2.00000
     72      -6.1473      2.00000
     73      -6.1366      2.00000
     74      -6.1341      2.00000
     75      -6.0736      2.00000
     76      -6.0606      2.00000
     77      -6.0411      2.00000
     78      -6.0353      2.00000
     79      -6.0286      2.00000
     80      -6.0246      2.00000
     81      -6.0193      2.00000
     82      -6.0088      2.00000
     83      -5.9861      2.00000
     84      -5.9815      2.00000
     85      -5.9201      2.00000
     86      -5.9137      2.00000
     87      -5.8989      2.00000
     88      -5.8897      2.00000
     89      -5.8490      2.00000
     90      -5.8276      2.00000
     91      -5.8222      2.00000
     92      -5.8083      2.00000
     93      -5.8056      2.00000
     94      -5.8028      2.00000
     95      -5.6679      2.00000
     96      -5.6582      2.00000
     97      -5.6529      2.00000
     98      -5.6475      2.00000
     99      -5.6423      2.00000
    100      -5.6384      2.00000
    101      -5.5737      2.00000
    102      -5.5637      2.00000
    103      -5.5612      2.00000
    104      -5.5596      2.00000
    105      -5.5568      2.00000
    106      -5.5522      2.00000
    107      -5.5420      2.00000
    108      -5.5384      2.00000
    109      -5.5226      2.00000
    110      -5.5116      2.00000
    111      -5.5049      2.00000
    112      -5.5011      2.00000
    113      -5.4943      2.00000
    114      -5.4907      2.00000
    115      -5.4571      2.00000
    116      -5.4523      2.00000
    117      -5.4412      2.00000
    118      -5.4338      2.00000
    119      -5.4309      2.00000
    120      -5.4225      2.00000
    121      -5.4051      2.00000
    122      -5.3997      2.00000
    123      -5.3747      2.00000
    124      -5.3659      2.00000
    125      -5.3323      2.00000
    126      -5.3296      2.00000
    127      -5.3243      2.00000
    128      -5.3210      2.00000
    129      -5.3119      2.00000
    130      -5.3065      2.00000
    131      -5.2958      2.00000
    132      -5.2864      2.00000
    133      -5.2453      2.00000
    134      -5.2304      2.00000
    135      -5.2067      2.00000
    136      -5.1980      2.00000
    137      -5.1382      2.00000
    138      -5.1278      2.00000
    139      -5.1217      2.00000
    140      -5.1169      2.00000
    141      -5.0700      2.00000
    142      -5.0618      2.00000
    143      -5.0587      2.00000
    144      -5.0524      2.00000
    145      -5.0501      2.00000
    146      -5.0397      2.00000
    147      -5.0318      2.00000
    148      -5.0293      2.00000
    149      -5.0010      2.00000
    150      -4.9917      2.00000
    151      -4.9841      2.00000
    152      -4.9768      2.00000
    153      -4.9641      2.00000
    154      -4.9587      2.00000
    155      -4.9521      2.00000
    156      -4.9363      2.00000
    157      -4.9245      2.00000
    158      -4.9180      2.00000
    159      -4.9106      2.00000
    160      -4.9076      2.00000
    161      -4.8858      2.00000
    162      -4.8820      2.00000
    163      -4.8664      2.00000
    164      -4.8571      2.00000
    165      -4.8519      2.00000
    166      -4.8454      2.00000
    167      -4.8380      2.00000
    168      -4.8331      2.00000
    169      -4.8139      2.00000
    170      -4.8067      2.00000
    171      -4.7986      2.00000
    172      -4.7967      2.00000
    173      -4.7903      2.00000
    174      -4.7891      2.00000
    175      -4.7556      2.00000
    176      -4.7505      2.00000
    177      -4.7440      2.00000
    178      -4.7279      2.00000
    179      -4.7244      2.00000
    180      -4.7187      2.00000
    181      -4.7010      2.00000
    182      -4.6897      2.00000
    183      -4.6884      2.00000
    184      -4.6829      2.00000
    185      -4.6694      2.00000
    186      -4.6645      2.00000
    187      -4.6450      2.00000
    188      -4.6301      2.00000
    189      -4.6254      2.00000
    190      -4.6193      2.00000
    191      -4.6144      2.00000
    192      -4.6106      2.00000
    193      -4.5938      2.00000
    194      -4.5841      2.00000
    195      -4.5729      2.00000
    196      -4.5631      2.00000
    197      -4.5579      2.00000
    198      -4.5425      2.00000
    199      -4.5067      2.00000
    200      -4.4984      2.00000
    201      -4.4805      2.00000
    202      -4.4567      2.00000
    203      -4.4163      2.00000
    204      -4.4086      2.00000
    205      -4.3813      2.00000
    206      -4.3616      2.00000
    207      -4.3525      2.00000
    208      -4.3506      2.00000
    209      -4.3390      2.00000
    210      -4.3336      2.00000
    211      -4.3256      2.00000
    212      -4.3166      2.00000
    213      -4.2856      2.00000
    214      -4.2658      2.00000
    215      -4.2558      2.00000
    216      -4.2493      2.00000
    217      -4.2448      2.00000
    218      -4.2319      2.00000
    219      -4.2213      2.00000
    220      -4.2075      2.00000
    221      -4.1921      2.00000
    222      -4.1853      2.00000
    223      -4.1797      2.00000
    224      -4.1669      2.00000
    225      -4.1573      2.00000
    226      -4.1495      2.00000
    227      -4.1368      2.00000
    228      -4.1282      2.00000
    229      -4.1219      2.00000
    230      -4.1112      2.00000
    231      -4.0921      2.00000
    232      -4.0834      2.00000
    233      -4.0556      2.00000
    234      -4.0405      2.00000
    235      -4.0110      2.00000
    236      -3.9904      2.00000
    237      -3.9774      2.00000
    238      -3.9730      2.00000
    239      -3.9607      2.00000
    240      -3.9575      2.00000
    241      -3.9467      2.00000
    242      -3.9370      2.00000
    243      -3.9231      2.00000
    244      -3.9207      2.00000
    245      -3.9129      2.00000
    246      -3.9017      2.00000
    247      -3.8944      2.00000
    248      -3.8537      2.00000
    249      -3.8337      2.00000
    250      -3.8266      2.00000
    251      -3.8224      2.00000
    252      -3.8167      2.00000
    253      -3.7880      2.00000
    254      -3.7705      2.00000
    255      -3.7581      2.00000
    256      -3.7507      2.00000
    257      -3.7325      2.00000
    258      -3.7276      2.00000
    259      -3.7157      2.00000
    260      -3.7015      2.00000
    261      -3.6932      2.00000
    262      -3.6849      2.00000
    263      -3.6739      2.00000
    264      -3.6693      2.00000
    265      -3.6607      2.00000
    266      -3.6449      2.00000
    267      -3.6355      2.00000
    268      -3.6270      2.00000
    269      -3.6177      2.00000
    270      -3.6091      2.00000
    271      -3.6039      2.00000
    272      -3.5926      2.00000
    273      -3.5845      2.00000
    274      -3.5684      2.00000
    275      -3.5611      2.00000
    276      -3.5488      2.00000
    277      -3.5377      2.00000
    278      -3.5266      2.00000
    279      -3.5087      2.00000
    280      -3.5016      2.00000
    281      -3.4963      2.00000
    282      -3.4853      2.00000
    283      -3.4740      2.00000
    284      -3.4635      2.00000
    285      -3.4502      2.00000
    286      -3.4450      2.00000
    287      -3.4253      2.00000
    288      -3.4065      2.00000
    289      -3.3848      2.00000
    290      -3.3826      2.00000
    291      -3.3690      2.00000
    292      -3.3512      2.00000
    293      -3.3428      2.00000
    294      -3.3314      2.00000
    295      -3.3195      2.00000
    296      -3.2931      2.00000
    297      -3.2811      2.00000
    298      -3.2730      2.00000
    299      -3.2650      2.00000
    300      -3.2637      2.00000
    301      -3.2546      2.00000
    302      -3.2465      2.00000
    303      -3.2386      2.00000
    304      -3.2268      2.00000
    305      -3.2192      2.00000
    306      -3.1953      2.00000
    307      -3.1882      2.00000
    308      -3.1722      2.00000
    309      -3.1657      2.00000
    310      -3.1551      2.00000
    311      -3.1528      2.00000
    312      -3.1508      2.00000
    313      -3.1469      2.00000
    314      -3.1408      2.00000
    315      -3.1363      2.00000
    316      -3.1254      2.00000
    317      -3.1129      2.00000
    318      -3.1039      2.00000
    319      -3.1018      2.00000
    320      -3.0960      2.00000
    321      -3.0909      2.00000
    322      -3.0860      2.00000
    323      -3.0796      2.00000
    324      -3.0749      2.00000
    325      -3.0635      2.00000
    326      -3.0592      2.00000
    327      -3.0543      2.00000
    328      -3.0494      2.00000
    329      -3.0354      2.00000
    330      -3.0280      2.00000
    331      -3.0214      2.00000
    332      -3.0048      2.00000
    333      -2.9924      2.00000
    334      -2.9826      2.00000
    335      -2.9718      2.00000
    336      -2.9613      2.00000
    337      -2.9532      2.00000
    338      -2.9381      2.00000
    339      -2.9307      2.00000
    340      -2.9235      2.00000
    341      -2.9152      2.00000
    342      -2.9108      2.00000
    343      -2.9074      2.00000
    344      -2.8997      2.00000
    345      -2.8720      2.00000
    346      -2.8579      2.00000
    347      -2.8558      2.00000
    348      -2.8496      2.00000
    349      -2.8403      2.00000
    350      -2.8338      2.00000
    351      -2.8304      2.00000
    352      -2.8258      2.00000
    353      -2.8171      2.00000
    354      -2.8106      2.00000
    355      -2.8027      2.00000
    356      -2.7976      2.00000
    357      -2.7874      2.00000
    358      -2.7651      2.00000
    359      -2.7558      2.00000
    360      -2.7459      2.00000
    361      -2.7423      2.00000
    362      -2.7271      2.00000
    363      -2.7240      2.00000
    364      -2.7086      2.00000
    365      -2.7020      2.00000
    366      -2.7012      2.00000
    367      -2.6924      2.00000
    368      -2.6779      2.00000
    369      -2.6625      2.00000
    370      -2.6573      2.00000
    371      -2.6547      2.00000
    372      -2.6085      2.00000
    373      -2.5762      2.00000
    374      -2.5652      2.00000
    375      -2.5591      2.00000
    376      -2.5513      2.00000
    377      -2.5464      2.00000
    378      -2.5353      2.00000
    379      -2.5288      2.00000
    380      -2.5261      2.00000
    381      -2.5216      2.00000
    382      -2.4856      2.00000
    383      -2.4553      2.00000
    384      -2.4484      2.00000
    385      -2.4445      2.00000
    386      -2.3341      2.00000
    387      -2.2905      2.00000
    388      -2.1795      2.00000
    389      -2.1765      2.00000
    390      -2.1737      2.00000
    391      -2.1547      2.00000
    392      -2.1385      2.00000
    393      -2.0556      2.00000
    394      -2.0237      2.00000
    395      -1.9791      2.00000
    396      -1.9703      2.00000
    397      -1.8855      2.00000
    398      -1.7463      2.00000
    399      -1.6236      2.00000
    400      -1.5160      2.00000
    401      -1.4843      2.00000
    402      -1.4378      2.00000
    403      -1.3191      2.00000
    404      -1.1557      2.00036
    405      -1.0280      2.04610
    406      -0.7691     -0.04785
    407      -0.7249     -0.06122
    408      -0.5938     -0.00074
    409      -0.4630     -0.00000
    410      -0.2924     -0.00000
    411      -0.1833     -0.00000
    412      -0.1276     -0.00000
    413      -0.1048     -0.00000
    414      -0.0876     -0.00000
    415      -0.0677     -0.00000
    416      -0.0217     -0.00000
    417       0.0998     -0.00000
    418       0.2260     -0.00000
    419       0.3122     -0.00000
    420       0.4663     -0.00000
    421       0.4825     -0.00000
    422       0.5172     -0.00000
    423       0.5482     -0.00000
    424       0.8103     -0.00000
    425       0.9101     -0.00000
    426       1.0173     -0.00000
    427       1.0616     -0.00000
    428       1.1345     -0.00000
    429       1.1651     -0.00000
    430       1.1755     -0.00000
    431       1.2188     -0.00000
    432       1.2320     -0.00000
    433       1.3810     -0.00000
    434       1.4128     -0.00000
    435       1.4377     -0.00000
    436       1.6145     -0.00000
    437       1.6628     -0.00000
    438       1.7119     -0.00000
    439       1.7709     -0.00000
    440       1.7911     -0.00000
    441       1.8875      0.00000
    442       2.0256      0.00000
    443       2.1114      0.00000
    444       2.1454      0.00000
    445       2.3254      0.00000
    446       2.4195      0.00000
    447       2.4288      0.00000
    448       2.5915      0.00000
    449       2.6488      0.00000
    450       2.8365      0.00000
    451       2.8830      0.00000
    452       2.9363      0.00000
    453       2.9494      0.00000
    454       2.9991      0.00000
    455       3.0230      0.00000
    456       3.0497      0.00000
    457       3.2347      0.00000
    458       3.3485      0.00000
    459       3.5807      0.00000
    460       3.6438      0.00000
    461       3.7639      0.00000
    462       3.7867      0.00000
    463       3.8822      0.00000
    464       3.8927      0.00000
    465       3.9774      0.00000
    466       4.0026      0.00000
    467       4.0130      0.00000
    468       4.0257      0.00000
    469       4.0429      0.00000
    470       4.0826      0.00000
    471       4.1197      0.00000
    472       4.1472      0.00000
    473       4.2183      0.00000
    474       4.2744      0.00000
    475       4.2940      0.00000
    476       4.3221      0.00000
    477       4.4553      0.00000
    478       4.5194      0.00000
    479       4.5506      0.00000
    480       4.6808      0.00000
    481       4.7502      0.00000
    482       4.7767      0.00000
    483       4.7979      0.00000
    484       4.8533      0.00000
    485       4.9042      0.00000
    486       4.9334      0.00000

 k-point    11 :      -0.2500    0.4000    0.0000
  band No.  band energies     occupation 
      1     -23.0279      2.00000
      2     -21.0003      2.00000
      3     -10.8588      2.00000
      4      -9.0702      2.00000
      5      -8.8079      2.00000
      6      -8.7865      2.00000
      7      -8.5318      2.00000
      8      -8.2250      2.00000
      9      -8.1366      2.00000
     10      -7.9593      2.00000
     11      -7.9032      2.00000
     12      -7.5388      2.00000
     13      -7.3906      2.00000
     14      -7.3507      2.00000
     15      -7.3144      2.00000
     16      -7.2869      2.00000
     17      -7.2619      2.00000
     18      -7.2016      2.00000
     19      -7.1946      2.00000
     20      -7.1788      2.00000
     21      -7.1197      2.00000
     22      -7.1082      2.00000
     23      -7.0910      2.00000
     24      -7.0189      2.00000
     25      -6.9906      2.00000
     26      -6.9799      2.00000
     27      -6.9693      2.00000
     28      -6.9618      2.00000
     29      -6.9377      2.00000
     30      -6.9151      2.00000
     31      -6.8948      2.00000
     32      -6.8849      2.00000
     33      -6.8614      2.00000
     34      -6.8479      2.00000
     35      -6.8171      2.00000
     36      -6.7792      2.00000
     37      -6.7623      2.00000
     38      -6.7576      2.00000
     39      -6.7488      2.00000
     40      -6.7152      2.00000
     41      -6.6993      2.00000
     42      -6.6822      2.00000
     43      -6.6583      2.00000
     44      -6.6389      2.00000
     45      -6.6316      2.00000
     46      -6.6143      2.00000
     47      -6.6031      2.00000
     48      -6.5875      2.00000
     49      -6.5834      2.00000
     50      -6.5677      2.00000
     51      -6.5609      2.00000
     52      -6.5322      2.00000
     53      -6.5262      2.00000
     54      -6.5188      2.00000
     55      -6.5101      2.00000
     56      -6.4838      2.00000
     57      -6.4583      2.00000
     58      -6.4108      2.00000
     59      -6.3846      2.00000
     60      -6.3603      2.00000
     61      -6.3414      2.00000
     62      -6.3302      2.00000
     63      -6.3202      2.00000
     64      -6.2946      2.00000
     65      -6.2826      2.00000
     66      -6.2580      2.00000
     67      -6.2288      2.00000
     68      -6.2227      2.00000
     69      -6.2069      2.00000
     70      -6.2052      2.00000
     71      -6.1948      2.00000
     72      -6.1402      2.00000
     73      -6.1266      2.00000
     74      -6.1150      2.00000
     75      -6.0868      2.00000
     76      -6.0485      2.00000
     77      -6.0367      2.00000
     78      -6.0338      2.00000
     79      -6.0155      2.00000
     80      -5.9937      2.00000
     81      -5.9838      2.00000
     82      -5.9714      2.00000
     83      -5.9563      2.00000
     84      -5.9082      2.00000
     85      -5.8974      2.00000
     86      -5.8903      2.00000
     87      -5.8855      2.00000
     88      -5.8688      2.00000
     89      -5.8645      2.00000
     90      -5.8065      2.00000
     91      -5.7937      2.00000
     92      -5.7865      2.00000
     93      -5.7671      2.00000
     94      -5.7625      2.00000
     95      -5.7392      2.00000
     96      -5.7278      2.00000
     97      -5.7152      2.00000
     98      -5.6485      2.00000
     99      -5.6413      2.00000
    100      -5.6319      2.00000
    101      -5.5996      2.00000
    102      -5.5898      2.00000
    103      -5.5851      2.00000
    104      -5.5736      2.00000
    105      -5.5666      2.00000
    106      -5.5462      2.00000
    107      -5.5393      2.00000
    108      -5.5329      2.00000
    109      -5.5270      2.00000
    110      -5.5165      2.00000
    111      -5.5128      2.00000
    112      -5.5013      2.00000
    113      -5.4880      2.00000
    114      -5.4787      2.00000
    115      -5.4742      2.00000
    116      -5.4710      2.00000
    117      -5.4668      2.00000
    118      -5.4432      2.00000
    119      -5.4185      2.00000
    120      -5.3834      2.00000
    121      -5.3749      2.00000
    122      -5.3713      2.00000
    123      -5.3645      2.00000
    124      -5.3576      2.00000
    125      -5.3501      2.00000
    126      -5.3416      2.00000
    127      -5.3376      2.00000
    128      -5.3304      2.00000
    129      -5.2718      2.00000
    130      -5.2631      2.00000
    131      -5.2478      2.00000
    132      -5.2401      2.00000
    133      -5.2352      2.00000
    134      -5.2208      2.00000
    135      -5.1931      2.00000
    136      -5.1911      2.00000
    137      -5.1667      2.00000
    138      -5.1447      2.00000
    139      -5.1292      2.00000
    140      -5.1226      2.00000
    141      -5.1123      2.00000
    142      -5.1019      2.00000
    143      -5.0926      2.00000
    144      -5.0870      2.00000
    145      -5.0741      2.00000
    146      -5.0542      2.00000
    147      -5.0432      2.00000
    148      -5.0226      2.00000
    149      -5.0174      2.00000
    150      -5.0091      2.00000
    151      -4.9978      2.00000
    152      -4.9936      2.00000
    153      -4.9882      2.00000
    154      -4.9749      2.00000
    155      -4.9592      2.00000
    156      -4.9543      2.00000
    157      -4.9427      2.00000
    158      -4.9275      2.00000
    159      -4.9054      2.00000
    160      -4.8960      2.00000
    161      -4.8914      2.00000
    162      -4.8877      2.00000
    163      -4.8737      2.00000
    164      -4.8566      2.00000
    165      -4.8392      2.00000
    166      -4.8349      2.00000
    167      -4.8218      2.00000
    168      -4.8151      2.00000
    169      -4.7952      2.00000
    170      -4.7885      2.00000
    171      -4.7861      2.00000
    172      -4.7778      2.00000
    173      -4.7720      2.00000
    174      -4.7625      2.00000
    175      -4.7432      2.00000
    176      -4.7365      2.00000
    177      -4.7326      2.00000
    178      -4.7235      2.00000
    179      -4.7173      2.00000
    180      -4.7115      2.00000
    181      -4.6972      2.00000
    182      -4.6892      2.00000
    183      -4.6800      2.00000
    184      -4.6720      2.00000
    185      -4.6594      2.00000
    186      -4.6564      2.00000
    187      -4.6471      2.00000
    188      -4.6354      2.00000
    189      -4.6269      2.00000
    190      -4.6217      2.00000
    191      -4.6120      2.00000
    192      -4.5972      2.00000
    193      -4.5855      2.00000
    194      -4.5725      2.00000
    195      -4.5595      2.00000
    196      -4.5553      2.00000
    197      -4.5159      2.00000
    198      -4.5040      2.00000
    199      -4.4960      2.00000
    200      -4.4830      2.00000
    201      -4.4697      2.00000
    202      -4.4637      2.00000
    203      -4.4456      2.00000
    204      -4.4241      2.00000
    205      -4.4097      2.00000
    206      -4.3989      2.00000
    207      -4.3913      2.00000
    208      -4.3444      2.00000
    209      -4.3295      2.00000
    210      -4.3089      2.00000
    211      -4.3041      2.00000
    212      -4.2951      2.00000
    213      -4.2851      2.00000
    214      -4.2665      2.00000
    215      -4.2597      2.00000
    216      -4.2529      2.00000
    217      -4.2473      2.00000
    218      -4.2399      2.00000
    219      -4.2273      2.00000
    220      -4.2206      2.00000
    221      -4.2148      2.00000
    222      -4.2093      2.00000
    223      -4.2042      2.00000
    224      -4.1934      2.00000
    225      -4.1623      2.00000
    226      -4.1492      2.00000
    227      -4.1367      2.00000
    228      -4.1141      2.00000
    229      -4.1085      2.00000
    230      -4.0941      2.00000
    231      -4.0721      2.00000
    232      -4.0667      2.00000
    233      -4.0601      2.00000
    234      -4.0537      2.00000
    235      -4.0517      2.00000
    236      -4.0183      2.00000
    237      -4.0098      2.00000
    238      -3.9867      2.00000
    239      -3.9691      2.00000
    240      -3.9617      2.00000
    241      -3.9474      2.00000
    242      -3.9358      2.00000
    243      -3.9238      2.00000
    244      -3.9097      2.00000
    245      -3.8943      2.00000
    246      -3.8775      2.00000
    247      -3.8585      2.00000
    248      -3.8504      2.00000
    249      -3.8348      2.00000
    250      -3.8244      2.00000
    251      -3.8111      2.00000
    252      -3.7892      2.00000
    253      -3.7790      2.00000
    254      -3.7695      2.00000
    255      -3.7615      2.00000
    256      -3.7505      2.00000
    257      -3.7430      2.00000
    258      -3.7245      2.00000
    259      -3.7163      2.00000
    260      -3.7122      2.00000
    261      -3.7053      2.00000
    262      -3.6947      2.00000
    263      -3.6845      2.00000
    264      -3.6768      2.00000
    265      -3.6711      2.00000
    266      -3.6585      2.00000
    267      -3.6457      2.00000
    268      -3.6381      2.00000
    269      -3.6229      2.00000
    270      -3.6092      2.00000
    271      -3.6000      2.00000
    272      -3.5830      2.00000
    273      -3.5770      2.00000
    274      -3.5705      2.00000
    275      -3.5615      2.00000
    276      -3.5535      2.00000
    277      -3.5463      2.00000
    278      -3.5363      2.00000
    279      -3.5205      2.00000
    280      -3.5082      2.00000
    281      -3.5028      2.00000
    282      -3.4872      2.00000
    283      -3.4672      2.00000
    284      -3.4515      2.00000
    285      -3.4334      2.00000
    286      -3.4277      2.00000
    287      -3.4101      2.00000
    288      -3.3980      2.00000
    289      -3.3855      2.00000
    290      -3.3741      2.00000
    291      -3.3526      2.00000
    292      -3.3448      2.00000
    293      -3.3296      2.00000
    294      -3.3173      2.00000
    295      -3.3150      2.00000
    296      -3.3024      2.00000
    297      -3.2968      2.00000
    298      -3.2844      2.00000
    299      -3.2534      2.00000
    300      -3.2463      2.00000
    301      -3.2337      2.00000
    302      -3.2273      2.00000
    303      -3.2153      2.00000
    304      -3.2047      2.00000
    305      -3.2026      2.00000
    306      -3.1901      2.00000
    307      -3.1857      2.00000
    308      -3.1808      2.00000
    309      -3.1773      2.00000
    310      -3.1721      2.00000
    311      -3.1672      2.00000
    312      -3.1564      2.00000
    313      -3.1521      2.00000
    314      -3.1337      2.00000
    315      -3.1250      2.00000
    316      -3.1209      2.00000
    317      -3.1149      2.00000
    318      -3.1091      2.00000
    319      -3.0981      2.00000
    320      -3.0932      2.00000
    321      -3.0821      2.00000
    322      -3.0801      2.00000
    323      -3.0705      2.00000
    324      -3.0654      2.00000
    325      -3.0595      2.00000
    326      -3.0540      2.00000
    327      -3.0519      2.00000
    328      -3.0443      2.00000
    329      -3.0322      2.00000
    330      -3.0158      2.00000
    331      -3.0087      2.00000
    332      -3.0006      2.00000
    333      -2.9893      2.00000
    334      -2.9809      2.00000
    335      -2.9768      2.00000
    336      -2.9617      2.00000
    337      -2.9563      2.00000
    338      -2.9458      2.00000
    339      -2.9370      2.00000
    340      -2.9336      2.00000
    341      -2.9283      2.00000
    342      -2.9202      2.00000
    343      -2.9168      2.00000
    344      -2.9091      2.00000
    345      -2.8986      2.00000
    346      -2.8953      2.00000
    347      -2.8844      2.00000
    348      -2.8633      2.00000
    349      -2.8556      2.00000
    350      -2.8466      2.00000
    351      -2.8376      2.00000
    352      -2.8259      2.00000
    353      -2.8186      2.00000
    354      -2.8099      2.00000
    355      -2.8018      2.00000
    356      -2.7920      2.00000
    357      -2.7885      2.00000
    358      -2.7743      2.00000
    359      -2.7534      2.00000
    360      -2.7477      2.00000
    361      -2.7376      2.00000
    362      -2.7214      2.00000
    363      -2.7101      2.00000
    364      -2.7077      2.00000
    365      -2.6983      2.00000
    366      -2.6886      2.00000
    367      -2.6848      2.00000
    368      -2.6740      2.00000
    369      -2.6481      2.00000
    370      -2.6444      2.00000
    371      -2.6393      2.00000
    372      -2.6288      2.00000
    373      -2.6209      2.00000
    374      -2.6005      2.00000
    375      -2.5788      2.00000
    376      -2.5718      2.00000
    377      -2.5603      2.00000
    378      -2.5539      2.00000
    379      -2.5443      2.00000
    380      -2.5347      2.00000
    381      -2.5243      2.00000
    382      -2.5110      2.00000
    383      -2.5070      2.00000
    384      -2.4947      2.00000
    385      -2.4480      2.00000
    386      -2.4249      2.00000
    387      -2.3344      2.00000
    388      -2.2362      2.00000
    389      -2.2147      2.00000
    390      -2.1527      2.00000
    391      -2.1398      2.00000
    392      -2.1270      2.00000
    393      -2.0571      2.00000
    394      -1.9325      2.00000
    395      -1.8974      2.00000
    396      -1.8580      2.00000
    397      -1.8357      2.00000
    398      -1.6616      2.00000
    399      -1.4776      2.00000
    400      -1.4273      2.00000
    401      -1.3341      2.00000
    402      -1.2613      2.00000
    403      -1.1524      2.00043
    404      -1.0784      2.01123
    405      -1.0148      2.05808
    406      -0.8429      0.59036
    407      -0.7749     -0.03253
    408      -0.7140     -0.05175
    409      -0.6646     -0.01435
    410      -0.5469     -0.00005
    411      -0.5246     -0.00001
    412      -0.4142     -0.00000
    413      -0.2800     -0.00000
    414      -0.1714     -0.00000
    415      -0.0347     -0.00000
    416       0.0819     -0.00000
    417       0.2565     -0.00000
    418       0.2749     -0.00000
    419       0.3251     -0.00000
    420       0.4035     -0.00000
    421       0.4582     -0.00000
    422       0.6436     -0.00000
    423       0.7092     -0.00000
    424       0.7634     -0.00000
    425       0.9031     -0.00000
    426       0.9479     -0.00000
    427       1.0050     -0.00000
    428       1.1019     -0.00000
    429       1.1804     -0.00000
    430       1.2108     -0.00000
    431       1.2661     -0.00000
    432       1.2931     -0.00000
    433       1.3810     -0.00000
    434       1.5194     -0.00000
    435       1.5545     -0.00000
    436       1.5985     -0.00000
    437       1.6592     -0.00000
    438       1.7617     -0.00000
    439       1.8994      0.00000
    440       1.9700      0.00000
    441       2.0468      0.00000
    442       2.0783      0.00000
    443       2.2105      0.00000
    444       2.2754      0.00000
    445       2.3811      0.00000
    446       2.4778      0.00000
    447       2.5052      0.00000
    448       2.5414      0.00000
    449       2.6217      0.00000
    450       2.7778      0.00000
    451       2.8507      0.00000
    452       2.8896      0.00000
    453       2.9126      0.00000
    454       2.9724      0.00000
    455       3.0356      0.00000
    456       3.1315      0.00000
    457       3.1590      0.00000
    458       3.2007      0.00000
    459       3.2639      0.00000
    460       3.3578      0.00000
    461       3.4488      0.00000
    462       3.5178      0.00000
    463       3.5692      0.00000
    464       3.7069      0.00000
    465       3.9532      0.00000
    466       3.9778      0.00000
    467       4.0000      0.00000
    468       4.0376      0.00000
    469       4.1236      0.00000
    470       4.1591      0.00000
    471       4.2006      0.00000
    472       4.2330      0.00000
    473       4.2738      0.00000
    474       4.3452      0.00000
    475       4.3824      0.00000
    476       4.4915      0.00000
    477       4.5053      0.00000
    478       4.5484      0.00000
    479       4.5992      0.00000
    480       4.6399      0.00000
    481       4.7012      0.00000
    482       4.7367      0.00000
    483       4.7615      0.00000
    484       4.8666      0.00000
    485       4.9271      0.00000
    486       4.9518      0.00000


--------------------------------------------------------------------------------------------------------


 soft charge-density along one line, spin component           1
         0         1         2         3         4         5         6         7         8         9
 total charge-density along one line
 
 pseudopotential strength for first ion, spin component:           1
 10.177  13.534   0.000  -0.005  -0.003  -0.000   0.016   0.010
 13.534  17.996   0.000  -0.006  -0.004  -0.000   0.021   0.013
  0.000   0.000  -4.326   0.004  -0.006   8.471  -0.006   0.009
 -0.005  -0.006   0.004  -4.325   0.007  -0.006   8.466  -0.012
 -0.003  -0.004  -0.006   0.007  -4.332   0.009  -0.012   8.479
 -0.000  -0.000   8.471  -0.006   0.009 -18.724   0.008  -0.013
  0.016   0.021  -0.006   8.466  -0.012   0.008 -18.707   0.023
  0.010   0.013   0.009  -0.012   8.479  -0.013   0.023 -18.731
 total augmentation occupancy for first ion, spin component:           1
  9.064  -4.365   0.017  -0.434  -0.240   0.004  -0.105  -0.059
 -4.365   2.282  -0.010   0.338   0.194  -0.002   0.070   0.040
  0.017  -0.010   1.263  -0.199   0.305   0.105  -0.035   0.055
 -0.434   0.338  -0.199   1.736  -0.014  -0.035   0.162  -0.019
 -0.240   0.194   0.305  -0.014   1.745   0.055  -0.019   0.182
  0.004  -0.002   0.105  -0.035   0.055   0.011  -0.006   0.009
 -0.105   0.070  -0.035   0.162  -0.019  -0.006   0.018  -0.005
 -0.059   0.040   0.055  -0.019   0.182   0.009  -0.005   0.023


------------------------ aborting loop because EDIFF is reached ----------------------------------------


    CHARGE:  cpu time    1.3986: real time    1.3989
    FORLOC:  cpu time    0.0349: real time    0.0349
    FORNL :  cpu time    6.2842: real time    6.2868
    STRESS:  cpu time   18.7362: real time   18.8451
    FORCOR:  cpu time    0.1249: real time    0.1251
    FORHAR:  cpu time    0.0558: real time    0.0560
    MIXING:  cpu time    0.0049: real time    0.0049
    OFIELD:  cpu time    0.0001: real time    0.0002

  Hirshfeld charges:
            ion         q(e)     
   ------------------------------
      1     C           0.113
      2     O          -0.233
      3     O          -0.231
      4     H           0.057
      5     Au         -0.015
      6     Au         -0.018
      7     Au         -0.016
      8     Au         -0.019
      9     Au          0.006
     10     Au          0.075
     11     Au         -0.003
     12     Au         -0.015
     13     Au         -0.002
     14     Au         -0.002
     15     Au         -0.002
     16     Au         -0.002
     17     Au          0.013
     18     Au         -0.000
     19     Au         -0.003
     20     Au          0.002
     21     Au          0.077
     22     Au          0.022
     23     Au         -0.001
     24     Au          0.010
     25     Au         -0.003
     26     Au         -0.003
     27     Au         -0.002
     28     Au         -0.002
     29     Au          0.002
     30     Au         -0.000
     31     Au          0.001
     32     Au          0.002
     33     Au          0.033
     34     Au          0.032
     35     Au          0.032
     36     Au          0.032
     37     Au          0.006
     38     Au          0.006
     39     Au          0.002
     40     Au          0.003
     41     Au          0.033
     42     Au          0.030
     43     Au          0.034
     44     Au          0.030
     45     Au          0.014
     46     Au          0.013
     47     Au          0.013
     48     Au          0.013
     49     Au          0.014
     50     Au          0.014
     51     Au          0.013
     52     Au          0.014
     53     Au          0.013
     54     Au          0.014
     55     Au          0.012
     56     Au          0.014
     57     Au          0.010
     58     Au          0.012
     59     Au          0.014
     60     Au          0.014
     61     Au         -0.026
     62     Au         -0.024
     63     Au         -0.025
     64     Au         -0.016
     65     Au         -0.015
     66     Au         -0.014
     67     Au         -0.014
     68     Au         -0.014
     69     Au         -0.021
     70     Au         -0.021
     71     Au         -0.022
     72     Au         -0.022
     73     Au         -0.012
     74     Au         -0.011
     75     Au         -0.014
     76     Au         -0.018

  Atomic reference data used in the T-S method for vdW correction:
            C6at              R0at           ALPHAat      REFSTATE
            (au)              (au)            (au)                
   ---------------------------------------------------------------
   C          46.600          3.590         12.000         0
   O          15.600          3.194          5.400         0
   H           6.500          3.099          4.500         0
   Au        298.000          3.855         36.500         0

  Tkatchenko/Scheffler method for vdW energy calculation
  ---------------------------------------------------------------------------------------------

  Parameters of vdW forcefield:
            C6ts              R0ts           ALPHAts        RELVOL
            (au)              (au)            (au)                
   ---------------------------------------------------------------
   C          34.627          3.417         10.344          0.862
   O          15.065          3.175          5.307          0.983
   O          14.864          3.168          5.271          0.976
   H           2.767          2.688          2.936          0.652
   Au        325.723          3.913         38.160          1.045
   Au        326.113          3.913         38.183          1.046
   Au        326.224          3.914         38.189          1.046
   Au        326.325          3.914         38.195          1.046
   Au        317.440          3.896         37.672          1.032
   Au        312.883          3.886         37.400          1.025
   Au        320.933          3.903         37.878          1.038
   Au        325.445          3.912         38.144          1.045
   Au        328.338          3.918         38.313          1.050
   Au        328.268          3.918         38.309          1.050
   Au        328.311          3.918         38.311          1.050
   Au        328.256          3.918         38.308          1.050
   Au        324.335          3.910         38.079          1.043
   Au        326.489          3.914         38.205          1.047
   Au        328.330          3.918         38.312          1.050
   Au        326.671          3.915         38.215          1.047
   Au        318.098          3.897         37.711          1.033
   Au        320.658          3.902         37.862          1.037
   Au        327.526          3.916         38.265          1.048
   Au        324.191          3.910         38.070          1.043
   Au        328.118          3.917         38.300          1.049
   Au        328.242          3.918         38.307          1.050
   Au        327.926          3.917         38.289          1.049
   Au        328.143          3.917         38.301          1.049
   Au        330.813          3.923         38.457          1.054
   Au        330.756          3.923         38.454          1.054
   Au        330.855          3.923         38.459          1.054
   Au        330.646          3.922         38.447          1.053
   Au        326.323          3.914         38.195          1.046
   Au        326.327          3.914         38.195          1.046
   Au        326.387          3.914         38.199          1.047
   Au        326.418          3.914         38.201          1.047
   Au        328.564          3.918         38.326          1.050
   Au        328.308          3.918         38.311          1.050
   Au        330.343          3.922         38.430          1.053
   Au        330.466          3.922         38.437          1.053
   Au        326.752          3.915         38.220          1.047
   Au        327.101          3.915         38.241          1.048
   Au        326.300          3.914         38.194          1.046
   Au        326.352          3.914         38.197          1.046
   Au        329.751          3.921         38.395          1.052
   Au        329.732          3.921         38.394          1.052
   Au        329.913          3.921         38.405          1.052
   Au        329.854          3.921         38.401          1.052
   Au        329.639          3.920         38.389          1.052
   Au        329.721          3.921         38.393          1.052
   Au        329.985          3.921         38.409          1.052
   Au        329.712          3.921         38.393          1.052
   Au        330.378          3.922         38.432          1.053
   Au        329.626          3.920         38.388          1.052
   Au        329.819          3.921         38.399          1.052
   Au        329.676          3.920         38.391          1.052
   Au        329.880          3.921         38.403          1.052
   Au        329.922          3.921         38.405          1.052
   Au        329.892          3.921         38.403          1.052
   Au        330.020          3.921         38.411          1.052
   Au        327.510          3.916         38.264          1.048
   Au        327.477          3.916         38.263          1.048
   Au        327.195          3.916         38.246          1.048
   Au        326.073          3.913         38.180          1.046
   Au        326.945          3.915         38.231          1.047
   Au        327.031          3.915         38.236          1.048
   Au        327.020          3.915         38.236          1.048
   Au        327.071          3.915         38.239          1.048
   Au        326.431          3.914         38.201          1.047
   Au        326.558          3.914         38.209          1.047
   Au        327.014          3.915         38.235          1.048
   Au        327.023          3.915         38.236          1.048
   Au        326.227          3.914         38.189          1.046
   Au        325.737          3.913         38.161          1.045
   Au        326.978          3.915         38.233          1.047
   Au        327.704          3.917         38.276          1.049

  IVDW =   2
  VDW_RADIUS =    50.000 A
  VDW_IDAMPF =  0
  VDW_S6 =     1.000
  VDW_SR =     0.940
  VDW_D =    20.000
  LVDW_ONECELL = F F F
  LVDW_SAMETYPE T T T T
  LVDW_EWALD = F

  Number of pair interactions contributing to vdW energy:  365108
  Edisp (eV):  -15.83714
    FORVDW:  cpu time   12.9184: real time   12.9533

  FORCE on cell =-STRESS in cart. coord.  units (eV):
  Direction    XX          YY          ZZ          XY          YZ          ZX
  --------------------------------------------------------------------------------------
  Alpha Z  1478.88211  1478.88211  1478.88211
  Ewald  243093.56122248057.64023************   257.30560  -158.41991   392.58318
  Hartree260343.97746263932.44340************   142.07392   -87.14261   290.49752
  E(xc)   -3634.66820 -3628.57951 -3646.35353     0.60510    -0.38130     0.53544
  Local  ************************528317.37401  -385.92352   237.26731  -681.43760
  n-local  -163.03452  -184.75461  -123.96751    -2.15827     1.39719    -3.26332
  augment  4883.11649  4864.54581  4912.91551    -0.28292     0.15276    -1.04398
  Kinetic 11360.67285 11310.06524 11452.16110   -11.76167     7.14862     2.06242
  Fock        0.00000     0.00000     0.00000     0.00000     0.00000     0.00000
  vdW       -23.76863   -25.31223   -12.16928     0.01192    -0.02396    -0.04382
  -------------------------------------------------------------------------------------
  Total     -42.97510   -72.70297   -11.28176    -0.12984    -0.00191    -0.11017
  in kB     -16.36039   -27.67763    -4.29491    -0.04943    -0.00073    -0.04194
  external pressure =      -16.11 kB  Pullay stress =        0.00 kB


 VOLUME and BASIS-vectors are now :
 -----------------------------------------------------------------------------
  energy-cutoff  :      400.00
  volume of cell :     4208.56
      direct lattice vectors                 reciprocal lattice vectors
    16.448000000  0.000000000  0.000000000     0.060797665  0.000000000  0.000000000
     0.000000000 11.630492337  0.000000000     0.000000000  0.085980883  0.000000000
     0.000000000  0.000000000 22.000000000     0.000000000  0.000000000  0.045454545

  length of vectors
    16.448000000 11.630492337 22.000000000     0.060797665  0.085980883  0.045454545


 FORCES acting on ions
    electron-ion (+dipol)            ewald-force                    non-local-force                 convergence-correction
 -----------------------------------------------------------------------------------------------
   -.132E+03 0.213E+01 -.907E+03   0.135E+03 -.215E+01 0.912E+03   -.313E+01 0.846E-02 -.497E+01   0.559E-05 0.202E-05 -.212E-05
   -.270E+03 -.115E+03 -.109E+04   0.300E+03 0.136E+03 0.107E+04   -.298E+02 -.212E+02 0.282E+02   -.517E-05 -.578E-05 0.910E-05
   0.114E+03 0.112E+03 -.132E+04   -.151E+03 -.132E+03 0.134E+04   0.371E+02 0.205E+02 -.147E+02   0.163E-04 0.771E-05 -.745E-05
   -.457E+02 0.119E+01 -.235E+03   0.486E+02 -.128E+01 0.239E+03   -.288E+01 0.966E-01 -.478E+01   0.571E-07 0.101E-06 -.157E-05
   -.412E+02 -.153E+02 -.224E+04   0.412E+02 0.152E+02 0.224E+04   0.367E-01 0.572E-01 0.165E+01   0.123E-05 -.388E-05 -.751E-05
   -.466E+02 0.779E+01 -.224E+04   0.466E+02 -.780E+01 0.224E+04   0.674E-01 0.111E-01 0.156E+01   0.785E-06 -.517E-06 -.206E-05
   -.290E+02 0.122E+02 -.224E+04   0.290E+02 -.123E+02 0.224E+04   -.204E-01 0.123E-01 0.168E+01   0.270E-05 0.287E-05 -.429E-05
   -.264E+02 -.480E+01 -.225E+04   0.265E+02 0.487E+01 0.224E+04   -.736E-01 -.611E-01 0.165E+01   0.445E-05 0.151E-05 -.103E-04
   0.107E+03 -.792E+02 -.217E+04   -.108E+03 0.802E+02 0.217E+04   0.724E+00 -.101E+01 0.204E+01   0.979E-07 0.562E-06 -.530E-06
   0.218E+03 0.475E+02 -.207E+04   -.219E+03 -.478E+02 0.207E+04   0.123E+01 0.270E+00 0.262E+01   0.103E-05 0.121E-05 -.459E-05
   0.522E+02 0.617E+02 -.220E+04   -.522E+02 -.622E+02 0.220E+04   0.237E-01 0.460E+00 0.177E+01   -.242E-05 0.303E-06 -.449E-05
   0.373E+02 -.178E+02 -.223E+04   -.372E+02 0.177E+02 0.222E+04   -.108E+00 0.299E-01 0.147E+01   -.574E-05 -.162E-05 -.382E-05
   -.240E+03 -.317E+01 -.155E+04   0.240E+03 0.316E+01 0.155E+04   0.121E+00 0.632E-02 0.901E-01   -.846E-05 -.887E-06 0.494E-05
   -.239E+03 0.676E+01 -.155E+04   0.239E+03 -.675E+01 0.155E+04   0.108E+00 -.153E-01 0.858E-01   -.835E-05 -.332E-06 0.563E-05
   -.238E+03 0.216E+01 -.154E+04   0.238E+03 -.211E+01 0.154E+04   0.141E-01 -.422E-01 0.200E+00   -.740E-05 0.415E-06 0.355E-05
   -.239E+03 -.581E+01 -.154E+04   0.239E+03 0.576E+01 0.154E+04   0.112E+00 0.558E-01 0.138E+00   -.677E-05 0.859E-06 0.227E-05
   0.149E+03 -.114E+02 -.149E+04   -.149E+03 0.114E+02 0.148E+04   -.129E+00 0.165E-01 0.224E+00   0.799E-05 -.481E-06 0.429E-05
   0.178E+03 0.323E+02 -.151E+04   -.178E+03 -.322E+02 0.151E+04   -.349E-01 -.657E-01 0.828E-01   0.973E-05 0.198E-05 0.331E-05
   0.204E+03 0.610E+01 -.154E+04   -.204E+03 -.611E+01 0.154E+04   -.422E-01 0.906E-02 0.975E-01   0.112E-04 0.113E-05 -.180E-05
   0.191E+03 -.272E+02 -.152E+04   -.191E+03 0.272E+02 0.152E+04   -.635E-01 0.410E-01 0.167E+00   0.852E-05 -.267E-05 -.813E-06
   -.171E+03 -.462E+02 -.126E+04   0.170E+03 0.465E+02 0.126E+04   0.499E+00 -.360E+00 0.178E+01   -.479E-05 0.589E-06 0.415E-05
   -.222E+03 0.729E+02 -.138E+04   0.222E+03 -.736E+02 0.138E+04   0.800E-02 0.705E+00 0.106E+01   -.348E-05 0.297E-06 0.464E-05
   -.237E+03 0.170E+02 -.152E+04   0.237E+03 -.170E+02 0.152E+04   0.593E-01 0.390E-01 0.746E-01   -.899E-05 0.299E-06 -.260E-05
   -.226E+03 -.574E+02 -.147E+04   0.226E+03 0.577E+02 0.147E+04   0.936E-01 -.249E+00 0.389E+00   -.679E-05 -.172E-05 0.147E-05
   0.303E+03 -.165E+02 -.150E+04   -.302E+03 0.163E+02 0.150E+04   -.371E+00 0.220E+00 -.172E+00   0.360E-05 0.236E-05 0.459E-05
   0.298E+03 0.270E+02 -.151E+04   -.297E+03 -.267E+02 0.151E+04   -.480E+00 -.300E+00 -.266E+00   0.379E-05 -.233E-05 0.474E-05
   0.270E+03 0.768E+01 -.153E+04   -.270E+03 -.769E+01 0.153E+04   0.131E-01 0.115E-01 0.193E+00   0.553E-05 -.150E-05 0.417E-05
   0.274E+03 -.155E+02 -.151E+04   -.274E+03 0.157E+02 0.151E+04   0.191E+00 -.142E+00 0.271E+00   0.655E-05 0.155E-05 0.511E-05
   0.183E+02 -.689E+01 -.470E+03   -.181E+02 0.673E+01 0.471E+03   -.212E+00 0.153E+00 -.181E+01   -.122E-05 0.132E-05 0.147E-05
   0.190E+02 0.247E+01 -.465E+03   -.190E+02 -.248E+01 0.467E+03   0.286E-02 0.147E-01 -.165E+01   -.195E-05 -.745E-06 0.231E-05
   0.179E+02 0.769E+01 -.480E+03   -.178E+02 -.749E+01 0.482E+03   -.170E+00 -.208E+00 -.186E+01   -.812E-06 -.845E-06 0.199E-05
   0.107E+02 -.233E+01 -.467E+03   -.109E+02 0.235E+01 0.468E+03   0.228E+00 -.234E-01 -.175E+01   -.941E-06 0.291E-06 0.113E-05
   -.217E+02 -.618E+01 -.160E+03   0.218E+02 0.617E+01 0.159E+03   -.443E-01 0.861E-02 0.836E+00   -.711E-07 0.759E-06 0.346E-05
   -.238E+02 0.360E+01 -.158E+03   0.238E+02 -.360E+01 0.158E+03   -.306E-01 -.394E-04 0.846E+00   0.171E-06 -.634E-06 0.550E-05
   -.177E+02 0.552E+01 -.163E+03   0.176E+02 -.551E+01 0.163E+03   0.402E-01 -.853E-02 0.816E+00   0.901E-07 -.675E-06 0.403E-05
   -.169E+02 -.298E+01 -.167E+03   0.168E+02 0.298E+01 0.166E+03   0.643E-01 -.352E-03 0.816E+00   0.564E-06 0.551E-06 0.191E-05
   -.300E+02 -.288E+02 -.393E+03   0.301E+02 0.289E+02 0.394E+03   -.108E+00 -.590E-01 -.169E+01   0.516E-06 -.583E-06 0.134E-05
   -.366E+02 0.178E+02 -.376E+03   0.367E+02 -.178E+02 0.378E+03   -.159E+00 0.614E-01 -.168E+01   0.107E-05 0.531E-06 0.180E-05
   -.217E+02 0.217E+02 -.442E+03   0.218E+02 -.218E+02 0.444E+03   -.104E+00 0.802E-01 -.174E+01   0.327E-06 0.202E-06 -.209E-05
   -.183E+02 -.112E+02 -.451E+03   0.183E+02 0.112E+02 0.453E+03   0.177E-02 -.195E-01 -.177E+01   0.107E-05 -.189E-06 -.326E-05
   0.398E+02 -.256E+02 -.120E+03   -.396E+02 0.255E+02 0.120E+03   -.235E+00 0.183E+00 0.545E+00   0.266E-07 0.305E-05 0.345E-05
   0.425E+02 0.105E+02 -.128E+03   -.421E+02 -.104E+02 0.128E+03   -.344E+00 -.122E+00 -.871E-01   0.428E-06 -.116E-05 0.111E-05
   0.249E+02 0.197E+02 -.131E+03   -.250E+02 -.198E+02 0.130E+03   0.132E+00 0.886E-01 0.902E+00   0.676E-06 -.280E-05 0.250E-05
   0.204E+02 -.595E+01 -.140E+03   -.204E+02 0.597E+01 0.139E+03   0.525E-01 -.274E-01 0.840E+00   -.557E-06 0.811E-06 0.449E-05
   -.643E+02 -.803E+00 0.101E+04   0.644E+02 0.826E+00 -.101E+04   0.161E+00 -.311E-01 0.263E+00   -.579E-05 0.110E-05 0.351E-05
   -.643E+02 0.337E+01 0.101E+04   0.644E+02 -.341E+01 -.101E+04   0.199E+00 0.422E-01 0.254E+00   -.564E-05 -.868E-06 0.429E-05
   -.639E+02 -.131E+01 0.100E+04   0.640E+02 0.132E+01 -.100E+04   0.172E+00 0.484E-02 0.293E+00   -.631E-05 -.103E-05 0.277E-05
   -.638E+02 -.175E+01 0.101E+04   0.640E+02 0.175E+01 -.101E+04   0.132E+00 0.675E-02 0.234E+00   -.591E-05 0.789E-06 0.187E-05
   0.368E+02 -.193E+01 0.103E+04   -.369E+02 0.191E+01 -.103E+04   -.185E+00 0.932E-02 0.292E+00   0.501E-05 0.123E-05 0.108E-05
   0.404E+02 0.819E+01 0.102E+04   -.405E+02 -.818E+01 -.102E+04   -.190E+00 -.215E-01 0.276E+00   0.506E-05 -.160E-05 0.106E-05
   0.456E+02 0.208E+01 0.102E+04   -.457E+02 -.210E+01 -.102E+04   -.215E+00 0.223E-01 0.258E+00   0.526E-05 -.129E-05 -.203E-05
   0.420E+02 -.796E+01 0.102E+04   -.421E+02 0.801E+01 -.102E+04   -.198E+00 -.312E-01 0.299E+00   0.564E-05 0.172E-05 -.237E-05
   -.548E+02 -.235E+01 0.106E+04   0.550E+02 0.231E+01 -.106E+04   0.115E+00 -.227E-02 0.249E+00   -.168E-05 0.841E-06 0.296E-05
   -.553E+02 0.128E+02 0.105E+04   0.554E+02 -.128E+02 -.105E+04   0.147E+00 0.302E-02 0.375E+00   -.226E-05 -.213E-05 0.263E-05
   -.601E+02 0.336E+01 0.103E+04   0.603E+02 -.340E+01 -.103E+04   0.105E+00 0.339E-01 0.276E+00   -.282E-05 -.103E-06 0.162E-05
   -.572E+02 -.131E+02 0.104E+04   0.574E+02 0.132E+02 -.104E+04   0.152E+00 -.873E-01 0.363E+00   -.236E-05 0.140E-05 0.115E-05
   0.801E+02 -.949E+00 0.102E+04   -.802E+02 0.940E+00 -.102E+04   -.230E+00 -.556E-02 0.234E+00   0.325E-05 0.107E-05 0.577E-05
   0.791E+02 0.194E+01 0.102E+04   -.792E+02 -.189E+01 -.102E+04   -.208E+00 -.161E-01 0.185E+00   0.316E-05 -.107E-05 0.576E-05
   0.815E+02 0.240E+01 0.102E+04   -.815E+02 -.240E+01 -.102E+04   -.264E+00 0.243E-01 0.284E+00   0.324E-05 -.117E-05 0.575E-05
   0.794E+02 -.298E+01 0.102E+04   -.793E+02 0.292E+01 -.102E+04   -.295E+00 0.630E-02 0.180E+00   0.288E-05 0.108E-05 0.573E-05
   0.602E+01 -.156E+01 0.206E+04   -.598E+01 0.168E+01 -.206E+04   -.426E-01 -.996E-01 -.130E+01   -.426E-05 0.276E-05 -.517E-06
   0.617E+01 0.885E+00 0.206E+04   -.621E+01 -.862E+00 -.206E+04   0.387E-01 -.220E-01 -.130E+01   -.371E-05 -.283E-06 0.169E-05
   0.626E+01 0.180E+01 0.205E+04   -.623E+01 -.179E+01 -.205E+04   -.426E-01 -.454E-02 -.133E+01   -.309E-05 -.135E-05 0.997E-06
   0.552E+01 -.938E+00 0.206E+04   -.535E+01 0.780E+00 -.205E+04   -.140E+00 0.125E+00 -.153E+01   -.426E-05 -.116E-05 -.195E-05
   -.925E+01 -.198E+01 0.211E+04   0.923E+01 0.200E+01 -.211E+04   0.147E-01 -.192E-01 -.150E+01   -.308E-05 0.450E-05 -.545E-05
   -.960E+01 0.115E+01 0.211E+04   0.963E+01 -.115E+01 -.211E+04   -.278E-01 0.551E-02 -.147E+01   -.278E-05 0.315E-06 0.508E-06
   -.839E+01 0.200E+01 0.211E+04   0.835E+01 -.199E+01 -.211E+04   0.425E-01 -.978E-02 -.151E+01   -.387E-05 -.450E-05 -.413E-05
   -.778E+01 -.117E+01 0.211E+04   0.793E+01 0.115E+01 -.211E+04   -.137E+00 0.194E-01 -.151E+01   -.436E-05 -.342E-06 -.101E-04
   -.771E+01 -.473E+01 0.208E+04   0.768E+01 0.470E+01 -.208E+04   0.229E-01 0.217E-01 -.144E+01   0.367E-05 0.372E-05 -.139E-04
   -.818E+01 0.285E+01 0.208E+04   0.815E+01 -.280E+01 -.208E+04   0.223E-01 -.361E-01 -.142E+01   0.276E-05 -.560E-06 -.998E-05
   -.661E+01 0.466E+01 0.207E+04   0.664E+01 -.468E+01 -.207E+04   -.289E-01 0.994E-02 -.137E+01   0.300E-05 -.388E-05 -.144E-04
   -.618E+01 -.292E+01 0.207E+04   0.627E+01 0.293E+01 -.207E+04   -.798E-01 0.355E-02 -.134E+01   0.414E-05 0.734E-06 -.180E-04
   0.114E+02 -.327E+01 0.213E+04   -.113E+02 0.322E+01 -.212E+04   -.780E-01 0.472E-01 -.161E+01   0.402E-05 0.145E-05 0.654E-05
   0.117E+02 0.206E+01 0.212E+04   -.117E+02 -.201E+01 -.212E+04   -.665E-02 -.399E-01 -.163E+01   0.375E-05 0.315E-06 0.758E-05
   0.853E+01 0.218E+01 0.212E+04   -.850E+01 -.226E+01 -.212E+04   -.283E-01 0.544E-01 -.150E+01   0.365E-05 -.347E-05 0.551E-05
   0.812E+01 -.122E+01 0.212E+04   -.822E+01 0.129E+01 -.212E+04   0.886E-01 -.563E-01 -.141E+01   0.439E-05 0.181E-05 0.557E-05
 -----------------------------------------------------------------------------------------------
   -.138E+01 0.763E+00 0.471E+01   0.323E-12 -.323E-12 0.218E-10   0.137E+01 -.771E+00 -.474E+01   0.209E-04 0.398E-05 0.307E-04
 
 
 POSITION                                       TOTAL-FORCE (eV/Angst)
 -----------------------------------------------------------------------------------
      4.49882      7.97104      6.00887         0.004276     -0.006072      0.004001
      5.09502      8.51706      5.03590        -0.000821      0.005405     -0.003644
      3.34733      7.43742      6.08016         0.000718      0.003878      0.008355
      5.07184      7.95153      6.96187        -0.006134      0.002880     -0.005423
     10.27007     10.16755      4.22156        -0.000104      0.002131     -0.001577
     10.26653      7.27177      4.22540         0.001403      0.001315     -0.000056
     10.27494      4.36670      4.22125        -0.000483      0.000854      0.001056
     10.28324      1.45282      4.22713        -0.001182      0.000560      0.000733
      1.99450     10.25265      4.21914        -0.001210     -0.000399     -0.001291
      2.00753      7.26384      4.30369        -0.003124     -0.000829     -0.003737
      2.05157      4.32559      4.22400         0.000154     -0.000315      0.000023
      2.03534      1.46673      4.22183        -0.002231      0.000926      0.000636
     12.37069      8.72048      2.99048         0.000932      0.001155      0.001870
     12.36880      5.82444      2.99224         0.000799      0.000629      0.001129
     12.36730      2.91556      2.98281        -0.000447      0.000707      0.002839
     12.36482     11.62616      2.98482         0.001411      0.000777      0.001189
      8.17446      8.71831      2.98040         0.000033     -0.000171      0.002074
      8.17695      5.81931      2.98939        -0.000084     -0.001084      0.002450
      8.19302      2.90168      2.98886        -0.000151      0.001391      0.000062
      8.18559     11.62476      2.98597        -0.000836      0.001267      0.001626
      4.12437      8.73869      2.95513        -0.000078      0.000191     -0.001206
      4.11622      5.76621      2.90722         0.001722     -0.000424      0.001167
      4.15557      2.89227      2.99048         0.000209     -0.001098      0.001828
      4.13652      0.02116      2.96110         0.002435      0.000181      0.003411
     16.41562      8.71985      2.98247         0.000172      0.000308     -0.000436
     16.43557      5.83936      2.98570        -0.000083      0.000585      0.000135
     16.38899      2.91965      2.97606        -0.001141      0.000925      0.001139
     16.37646      0.01934      2.96490        -0.001384      0.000691      0.000038
     14.38925     10.16889      1.62829         0.000379     -0.000501     -0.000457
     14.38811      7.27306      1.62518         0.000934     -0.000260     -0.000425
     14.39432      4.38580      1.63920        -0.000766     -0.001007     -0.000589
     14.36802      1.46318      1.62135         0.001639      0.000450      0.000263
     10.28232     10.17431      1.40872        -0.001905     -0.000015      0.000521
     10.27981      7.26863      1.40941        -0.001290     -0.000387      0.000317
     10.27899      4.36399      1.40859        -0.000968      0.000943      0.000862
     10.27573      1.45324      1.41114        -0.002270     -0.000563      0.001138
      6.17387     10.18514      1.60378         0.001219     -0.000620      0.000296
      6.16877      7.25643      1.60347         0.000993      0.000408      0.000128
      6.18199      4.34463      1.62821        -0.000923      0.000145      0.000210
      6.17350      1.45270      1.62849         0.000012     -0.000491      0.001332
      2.06495     10.16111      1.41819         0.000923     -0.000532     -0.000781
      2.06134      7.27299      1.45700        -0.000885     -0.000232     -0.000672
      2.03824      4.35363      1.41182         0.000718      0.000347     -0.000524
      2.04819      1.45221      1.40457         0.000146     -0.001753     -0.000125
     12.33600      8.72287      0.00000         0.273876     -0.007880     -0.377364
     12.33600      5.81525      0.00000         0.276483     -0.005025     -0.370330
     12.33600      2.90762      0.00000         0.289030      0.009418     -0.371252
     12.33600      0.00000      0.00000         0.265353      0.008816     -0.375589
      8.22400      8.72287      0.00000        -0.263000     -0.009187     -0.360375
      8.22400      5.81525      0.00000        -0.256834     -0.011491     -0.392398
      8.22400      2.90762      0.00000        -0.265013     -0.002307     -0.398862
      8.22400      0.00000      0.00000        -0.251848      0.017296     -0.399655
      4.11200      8.72287      0.00000         0.254927     -0.034729     -0.188179
      4.11200      5.81525      0.00000         0.232278     -0.000281     -0.452441
      4.11200      2.90762      0.00000         0.273025     -0.012815     -0.377473
      4.11200      0.00000      0.00000         0.275460      0.035558     -0.409699
      0.00000      8.72287      0.00000        -0.287612     -0.012709     -0.406596
      0.00000      5.81525      0.00000        -0.272037      0.034262     -0.408246
      0.00000      2.90762      0.00000        -0.297136      0.025269     -0.411630
      0.00000      0.00000      0.00000        -0.252959     -0.050857     -0.369521
     14.39200     10.17668     20.54619        -0.004717      0.020018      0.525284
     14.39200      7.26906     20.54619         0.003807      0.001230      0.543463
     14.39200      4.36143     20.54619        -0.004387      0.012150      0.546818
     14.39200      1.45381     20.54619         0.031932     -0.031037      0.591040
     10.28000     10.17668     20.54619        -0.002693      0.002598      0.177254
     10.28000      7.26906     20.54619        -0.000057      0.001857      0.182552
     10.28000      4.36143     20.54619        -0.001055     -0.004190      0.187799
     10.28000      1.45381     20.54619         0.007657     -0.000730      0.195530
      6.16800     10.17668     20.54619        -0.008260     -0.008040      0.533530
      6.16800      7.26906     20.54619        -0.007426      0.014107      0.532886
      6.16800      4.36143     20.54619         0.003864     -0.015531      0.559169
      6.16800      1.45381     20.54619         0.009350      0.010932      0.564526
      2.05600     10.17668     20.54619        -0.003499     -0.002463      0.211342
      2.05600      7.26906     20.54619        -0.005438      0.006510      0.337175
      2.05600      4.36143     20.54619         0.006036     -0.022319      0.200918
      2.05600      1.45381     20.54619        -0.011831      0.019272      0.160439
 -----------------------------------------------------------------------------------
    total drift:                               -0.007950     -0.007888     -0.027785


--------------------------------------------------------------------------------------------------------


  FREE ENERGIE OF THE ION-ELECTRON SYSTEM (eV)
  ---------------------------------------------------
  free  energy   TOTEN  =      -252.77001629 eV

  energy  without entropy=     -252.78001765  energy(sigma->0) =     -252.77335008
 


--------------------------------------------------------------------------------------------------------


    POTLOK:  cpu time    0.1154: real time    0.1154


--------------------------------------------------------------------------------------------------------


 stress matrix after NEB project (eV)
    -42.97510     -0.12984     -0.11017
     -0.12984    -72.70297     -0.00191
     -0.11017     -0.00191    -11.28176
  FORCES: max atom, RMS     0.009239    0.001902
  FORCE total and by dimension    0.016584    0.008355
  Stress total and by dimension   85.205151   72.702974
 Finite differences:
   Step               POTIM =   1.000000000000000E-002
   Degrees of freedom DOF   =           12
    WAVPRE:  cpu time    0.0440: real time    0.0443
 FEWALD executed in parallel
    FEWALD:  cpu time    0.0026: real time    0.0027

 real space projection operators:
  total allocation   :      46636.66 KBytes
  max/ min on nodes  :       3898.81       3867.32

    ORTHCH:  cpu time    3.5621: real time    3.5632
     LOOP+:  cpu time  802.9712: real time  805.1971


----------------------------------------- Iteration    2(   1)  ---------------------------------------


    POTLOK:  cpu time    0.0998: real time    0.0998
    SETDIJ:  cpu time    0.0075: real time    0.0075
     EDDAV:  cpu time   36.1027: real time   36.2137
       DOS:  cpu time    0.0032: real time    0.0032
    CHARGE:  cpu time    1.4230: real time    1.4233
    MIXING:  cpu time    0.0030: real time    0.0030
    --------------------------------------------
      LOOP:  cpu time   37.6423: real time   37.7540

 eigenvalue-minimisations  : 10818
 total energy-change (2. order) : 0.3472424E-02  (-0.2236326E-01)
 number of electron     808.9999715 magnetization 
 augmentation part      291.4697190 magnetization 

  free energy =  -0.236929407433E+03  energy without entropy=  -0.236939325078E+03


--------------------------------------------------------------------------------------------------------


----------------------------------------- Iteration    2(   2)  ---------------------------------------


    POTLOK:  cpu time    0.1000: real time    0.1000
    SETDIJ:  cpu time    0.0076: real time    0.0076
    EDDIAG:  cpu time    6.7688: real time    6.7796
  RMM-DIIS:  cpu time   16.0147: real time   16.0892
    ORTHCH:  cpu time    1.3343: real time    1.3355
       DOS:  cpu time    0.0031: real time    0.0031
    CHARGE:  cpu time    1.4246: real time    1.4248
    MIXING:  cpu time    0.0028: real time    0.0028
    --------------------------------------------
      LOOP:  cpu time   25.6571: real time   25.7443

 eigenvalue-minimisations  : 10732
 total energy-change (2. order) :-0.4967874E-03  (-0.6676740E-03)
 number of electron     808.9999715 magnetization 
 augmentation part      291.4693501 magnetization 

 eigenvalues of (default mixing * dielectric matrix)
  average eigenvalue GAMMA=   0.9660
  0.9660

  free energy =  -0.236929904221E+03  energy without entropy=  -0.236939813803E+03


--------------------------------------------------------------------------------------------------------


----------------------------------------- Iteration    2(   3)  ---------------------------------------


    POTLOK:  cpu time    0.1423: real time    0.1460
    SETDIJ:  cpu time    0.0077: real time    0.0077
    EDDIAG:  cpu time    6.7823: real time    6.8184
  RMM-DIIS:  cpu time   15.9671: real time   16.0176
    ORTHCH:  cpu time    1.2860: real time    1.2932
       DOS:  cpu time    0.0031: real time    0.0031
    CHARGE:  cpu time    1.4245: real time    1.4248
    MIXING:  cpu time    0.0031: real time    0.0031
    --------------------------------------------
      LOOP:  cpu time   25.6174: real time   25.7155

 eigenvalue-minimisations  : 10754
 total energy-change (2. order) : 0.9170403E-04  (-0.3300812E-04)
 number of electron     808.9999715 magnetization 
 augmentation part      291.4695298 magnetization 

 eigenvalues of (default mixing * dielectric matrix)
  average eigenvalue GAMMA=   1.4806
  0.6672  2.2940

  free energy =  -0.236929812517E+03  energy without entropy=  -0.236939732330E+03


--------------------------------------------------------------------------------------------------------


----------------------------------------- Iteration    2(   4)  ---------------------------------------


    POTLOK:  cpu time    0.0981: real time    0.0981
    SETDIJ:  cpu time    0.0076: real time    0.0076
    EDDIAG:  cpu time    6.7393: real time    6.7948
  RMM-DIIS:  cpu time   16.0603: real time   16.0709
    ORTHCH:  cpu time    1.3271: real time    1.3273
       DOS:  cpu time    0.0041: real time    0.0041
    CHARGE:  cpu time    1.4073: real time    1.4092
    MIXING:  cpu time    0.0030: real time    0.0030
    --------------------------------------------
      LOOP:  cpu time   25.6482: real time   25.7168

 eigenvalue-minimisations  : 10772
 total energy-change (2. order) : 0.3356949E-04  (-0.1195840E-04)
 number of electron     808.9999715 magnetization 
 augmentation part      291.4694956 magnetization 

 eigenvalues of (default mixing * dielectric matrix)
  average eigenvalue GAMMA=   1.3163
  2.3956  0.7767  0.7767

  free energy =  -0.236929778947E+03  energy without entropy=  -0.236939686605E+03


--------------------------------------------------------------------------------------------------------


----------------------------------------- Iteration    2(   5)  ---------------------------------------


    POTLOK:  cpu time    0.0999: real time    0.1000
    SETDIJ:  cpu time    0.0076: real time    0.0076
    EDDIAG:  cpu time    6.7884: real time    6.8131
  RMM-DIIS:  cpu time   16.1089: real time   16.1610
    ORTHCH:  cpu time    1.3136: real time    1.3154
       DOS:  cpu time    0.0031: real time    0.0031
    CHARGE:  cpu time    1.4331: real time    1.4336
    MIXING:  cpu time    0.0032: real time    0.0032
    --------------------------------------------
      LOOP:  cpu time   25.7590: real time   25.8407

 eigenvalue-minimisations  : 10782
 total energy-change (2. order) : 0.4590591E-05  (-0.1011379E-05)
 number of electron     808.9999715 magnetization 
 augmentation part      291.4694844 magnetization 

 eigenvalues of (default mixing * dielectric matrix)
  average eigenvalue GAMMA=   1.1945
  2.3321  0.6655  0.8901  0.8901

  free energy =  -0.236929774357E+03  energy without entropy=  -0.236939687190E+03


--------------------------------------------------------------------------------------------------------


----------------------------------------- Iteration    2(   6)  ---------------------------------------


    POTLOK:  cpu time    0.1134: real time    0.1135
    SETDIJ:  cpu time    0.0076: real time    0.0076
    EDDIAG:  cpu time    6.8093: real time    6.8128
  RMM-DIIS:  cpu time   15.0664: real time   15.0818
    ORTHCH:  cpu time    1.3118: real time    1.3120
       DOS:  cpu time    0.0027: real time    0.0027
    CHARGE:  cpu time    1.4224: real time    1.4227
    MIXING:  cpu time    0.0035: real time    0.0035
    --------------------------------------------
      LOOP:  cpu time   24.7383: real time   24.7581

 eigenvalue-minimisations  : 10152
 total energy-change (2. order) :-0.1400505E-05  (-0.3282811E-06)
 number of electron     808.9999715 magnetization 
 augmentation part      291.4694185 magnetization 

 eigenvalues of (default mixing * dielectric matrix)
  average eigenvalue GAMMA=   1.3401
  2.4924  1.6962  0.9278  0.9278  0.6562

  free energy =  -0.236929775757E+03  energy without entropy=  -0.236939686180E+03


--------------------------------------------------------------------------------------------------------


----------------------------------------- Iteration    2(   7)  ---------------------------------------


    POTLOK:  cpu time    0.0994: real time    0.0994
    SETDIJ:  cpu time    0.0075: real time    0.0075
    EDDIAG:  cpu time    6.7602: real time    6.7622
  RMM-DIIS:  cpu time   12.7596: real time   12.8209
    ORTHCH:  cpu time    1.3005: real time    1.3008
       DOS:  cpu time    0.0039: real time    0.0039
    CHARGE:  cpu time    1.4197: real time    1.4199
    MIXING:  cpu time    0.0032: real time    0.0033
    --------------------------------------------
      LOOP:  cpu time   22.3554: real time   22.4195

 eigenvalue-minimisations  :  8308
 total energy-change (2. order) :-0.3469017E-05  (-0.1005077E-06)
 number of electron     808.9999715 magnetization 
 augmentation part      291.4694388 magnetization 

 eigenvalues of (default mixing * dielectric matrix)
  average eigenvalue GAMMA=   1.3189
  2.6781  1.9940  1.0511  0.7774  0.7774  0.6355

  free energy =  -0.236929779226E+03  energy without entropy=  -0.236939689505E+03


--------------------------------------------------------------------------------------------------------


----------------------------------------- Iteration    2(   8)  ---------------------------------------


    POTLOK:  cpu time    0.0981: real time    0.0982
    SETDIJ:  cpu time    0.0082: real time    0.0082
    EDDIAG:  cpu time    6.7493: real time    6.7531
  RMM-DIIS:  cpu time   10.4635: real time   10.4668
    ORTHCH:  cpu time    1.3011: real time    1.3025
       DOS:  cpu time    0.0043: real time    0.0043
    CHARGE:  cpu time    1.4612: real time    1.4614
    MIXING:  cpu time    0.0079: real time    0.0079
    --------------------------------------------
      LOOP:  cpu time   20.0949: real time   20.1040

 eigenvalue-minimisations  :  6568
 total energy-change (2. order) :-0.2658897E-05  (-0.2409456E-07)
 number of electron     808.9999715 magnetization 
 augmentation part      291.4694222 magnetization 

 eigenvalues of (default mixing * dielectric matrix)
  average eigenvalue GAMMA=   1.3202
  2.6383  2.1147  1.3849  0.9018  0.9018  0.6864  0.6139

  free energy =  -0.236929781885E+03  energy without entropy=  -0.236939691696E+03


--------------------------------------------------------------------------------------------------------


----------------------------------------- Iteration    2(   9)  ---------------------------------------


    POTLOK:  cpu time    0.1438: real time    0.1438
    SETDIJ:  cpu time    0.0099: real time    0.0099
    EDDIAG:  cpu time    6.7761: real time    6.7940
  RMM-DIIS:  cpu time   10.5266: real time   10.5330
    ORTHCH:  cpu time    1.3029: real time    1.3032
       DOS:  cpu time    0.0035: real time    0.0035
    CHARGE:  cpu time    1.4297: real time    1.4300
    MIXING:  cpu time    0.0025: real time    0.0025
    --------------------------------------------
      LOOP:  cpu time   20.1963: real time   20.2454

 eigenvalue-minimisations  :  6681
 total energy-change (2. order) :-0.3792331E-05  (-0.2441705E-07)
 number of electron     808.9999715 magnetization 
 augmentation part      291.4694219 magnetization 

 eigenvalues of (default mixing * dielectric matrix)
  average eigenvalue GAMMA=   1.4137
  2.9931  2.4528  1.9367  0.9376  0.8633  0.8633  0.6646  0.5985

  free energy =  -0.236929785677E+03  energy without entropy=  -0.236939695490E+03


--------------------------------------------------------------------------------------------------------


----------------------------------------- Iteration    2(  10)  ---------------------------------------


    POTLOK:  cpu time    0.0982: real time    0.0983
    SETDIJ:  cpu time    0.0074: real time    0.0074
    EDDIAG:  cpu time    6.7440: real time    6.7465
  RMM-DIIS:  cpu time   10.3416: real time   10.3789
    ORTHCH:  cpu time    1.3101: real time    1.3103
       DOS:  cpu time    0.0033: real time    0.0033
    CHARGE:  cpu time    1.4105: real time    1.4107
    MIXING:  cpu time    0.0036: real time    0.0036
    --------------------------------------------
      LOOP:  cpu time   19.9200: real time   19.9609

 eigenvalue-minimisations  :  6526
 total energy-change (2. order) :-0.3479290E-05  (-0.2484344E-07)
 number of electron     808.9999715 magnetization 
 augmentation part      291.4694197 magnetization 

 eigenvalues of (default mixing * dielectric matrix)
  average eigenvalue GAMMA=   1.4090
  3.3283  2.4473  1.9004  1.1116  0.9074  0.9074  0.7797  0.6877  0.6115

  free energy =  -0.236929789157E+03  energy without entropy=  -0.236939698716E+03


--------------------------------------------------------------------------------------------------------


----------------------------------------- Iteration    2(  11)  ---------------------------------------


    POTLOK:  cpu time    0.0988: real time    0.0988
    SETDIJ:  cpu time    0.0076: real time    0.0076
    EDDIAG:  cpu time    6.7787: real time    6.7833
  RMM-DIIS:  cpu time    9.2004: real time    9.2051
    ORTHCH:  cpu time    1.3149: real time    1.3151
       DOS:  cpu time    0.0028: real time    0.0028
    CHARGE:  cpu time    1.4181: real time    1.4196
    MIXING:  cpu time    0.0040: real time    0.0040
    --------------------------------------------
      LOOP:  cpu time   18.8266: real time   18.8381

 eigenvalue-minimisations  :  5092
 total energy-change (2. order) :-0.1686698E-05  (-0.9478606E-08)
 number of electron     808.9999715 magnetization 
 augmentation part      291.4694204 magnetization 

 eigenvalues of (default mixing * dielectric matrix)
  average eigenvalue GAMMA=   1.4606
  3.7625  2.5233  1.8063  1.8063  0.9114  0.9114  0.9059  0.7170  0.6538  0.6076

  free energy =  -0.236929790843E+03  energy without entropy=  -0.236939700369E+03


--------------------------------------------------------------------------------------------------------


----------------------------------------- Iteration    2(  12)  ---------------------------------------


    POTLOK:  cpu time    0.1130: real time    0.1130
    SETDIJ:  cpu time    0.0080: real time    0.0080
    EDDIAG:  cpu time    6.9007: real time    6.9293
  RMM-DIIS:  cpu time    9.5771: real time    9.6051
    ORTHCH:  cpu time    1.3149: real time    1.3151
       DOS:  cpu time    0.0033: real time    0.0033
    CHARGE:  cpu time    1.4357: real time    1.4360
    MIXING:  cpu time    0.0038: real time    0.0038
    --------------------------------------------
      LOOP:  cpu time   19.3578: real time   19.4153

 eigenvalue-minimisations  :  5713
 total energy-change (2. order) :-0.1821652E-05  (-0.1128421E-07)
 number of electron     808.9999715 magnetization 
 augmentation part      291.4694191 magnetization 

 eigenvalues of (default mixing * dielectric matrix)
  average eigenvalue GAMMA=   1.5501
  4.6499  2.6911  2.1986  1.7971  0.9223  0.9223  1.0377  0.9074  0.6854  0.6326
  0.6061

  free energy =  -0.236929792665E+03  energy without entropy=  -0.236939702101E+03


--------------------------------------------------------------------------------------------------------


----------------------------------------- Iteration    2(  13)  ---------------------------------------


    POTLOK:  cpu time    0.0996: real time    0.0996
    SETDIJ:  cpu time    0.0075: real time    0.0075
    EDDIAG:  cpu time    6.8244: real time    6.8265
  RMM-DIIS:  cpu time    8.9685: real time    8.9740
    ORTHCH:  cpu time    1.3179: real time    1.3184
       DOS:  cpu time    0.0030: real time    0.0030
    CHARGE:  cpu time    1.4365: real time    1.4415
    MIXING:  cpu time    0.0038: real time    0.0038
    --------------------------------------------
      LOOP:  cpu time   18.6625: real time   18.6790

 eigenvalue-minimisations  :  4832
 total energy-change (2. order) :-0.1278793E-05  (-0.8691883E-08)
 number of electron     808.9999715 magnetization 
 augmentation part      291.4694190 magnetization 

 eigenvalues of (default mixing * dielectric matrix)
  average eigenvalue GAMMA=   1.6611
  5.6318  2.8497  2.4182  1.7025  1.7025  0.9299  0.9299  0.9996  0.8514  0.6851
  0.6347  0.5978

  free energy =  -0.236929793944E+03  energy without entropy=  -0.236939703407E+03


--------------------------------------------------------------------------------------------------------


----------------------------------------- Iteration    2(  14)  ---------------------------------------


    POTLOK:  cpu time    0.0984: real time    0.0984
    SETDIJ:  cpu time    0.0077: real time    0.0077
    EDDIAG:  cpu time    6.7225: real time    6.7588
  RMM-DIIS:  cpu time    8.6822: real time    8.7028
    ORTHCH:  cpu time    1.3302: real time    1.3316
       DOS:  cpu time    0.0028: real time    0.0028
    CHARGE:  cpu time    1.4209: real time    1.4212
    MIXING:  cpu time    0.0040: real time    0.0040
    --------------------------------------------
      LOOP:  cpu time   18.2700: real time   18.3290

 eigenvalue-minimisations  :  4482
 total energy-change (2. order) :-0.7977360E-06  (-0.5813583E-08)
 number of electron     808.9999715 magnetization 
 augmentation part      291.4694190 magnetization 

 eigenvalues of (default mixing * dielectric matrix)
  average eigenvalue GAMMA=   1.7022
  6.2458  3.0393  2.5148  1.9967  1.4584  1.2770  1.0315  0.9145  0.9145  0.8208
  0.6926  0.6255  0.5964

  free energy =  -0.236929794742E+03  energy without entropy=  -0.236939704202E+03


--------------------------------------------------------------------------------------------------------


----------------------------------------- Iteration    2(  15)  ---------------------------------------


    POTLOK:  cpu time    0.0992: real time    0.0993
    SETDIJ:  cpu time    0.0076: real time    0.0076
    EDDIAG:  cpu time    6.9085: real time    6.9252
  RMM-DIIS:  cpu time    7.8755: real time    7.8841
    ORTHCH:  cpu time    1.3088: real time    1.3090
       DOS:  cpu time    0.0029: real time    0.0029
    CHARGE:  cpu time    1.4271: real time    1.4273
    MIXING:  cpu time    0.0040: real time    0.0040
    --------------------------------------------
      LOOP:  cpu time   17.6349: real time   17.6611

 eigenvalue-minimisations  :  3345
 total energy-change (2. order) :-0.3535388E-06  (-0.2057966E-08)
 number of electron     808.9999715 magnetization 
 augmentation part      291.4694193 magnetization 

 eigenvalues of (default mixing * dielectric matrix)
  average eigenvalue GAMMA=   1.8099
  6.9491  3.5661  2.6733  2.2283  1.6885  1.6885  0.9287  0.9287  1.0418  0.8636
  0.8636  0.6916  0.6287  0.5975

  free energy =  -0.236929795095E+03  energy without entropy=  -0.236939704562E+03


--------------------------------------------------------------------------------------------------------


----------------------------------------- Iteration    2(  16)  ---------------------------------------


    POTLOK:  cpu time    0.1091: real time    0.1111
    SETDIJ:  cpu time    0.0076: real time    0.0076
    EDDIAG:  cpu time    6.7697: real time    6.7767
  RMM-DIIS:  cpu time    7.7305: real time    7.7590
    ORTHCH:  cpu time    1.2950: real time    1.3050
       DOS:  cpu time    0.0034: real time    0.0035
    CHARGE:  cpu time    1.4357: real time    1.4371
    MIXING:  cpu time    0.0045: real time    0.0045
    --------------------------------------------
      LOOP:  cpu time   17.3568: real time   17.4067

 eigenvalue-minimisations  :  3152
 total energy-change (2. order) :-0.2851302E-06  (-0.1636374E-08)
 number of electron     808.9999715 magnetization 
 augmentation part      291.4694196 magnetization 

 eigenvalues of (default mixing * dielectric matrix)
  average eigenvalue GAMMA=   1.8532
  7.2953  4.0814  2.7421  2.3477  2.0302  1.3996  1.3996  0.9233  0.9233  1.0279
  0.8550  0.8550  0.6905  0.5976  0.6297

  free energy =  -0.236929795380E+03  energy without entropy=  -0.236939704858E+03


--------------------------------------------------------------------------------------------------------


----------------------------------------- Iteration    2(  17)  ---------------------------------------


    POTLOK:  cpu time    0.0995: real time    0.0996
    SETDIJ:  cpu time    0.0075: real time    0.0075
    EDDIAG:  cpu time    6.8237: real time    6.8906
  RMM-DIIS:  cpu time    7.1556: real time    7.1855
    ORTHCH:  cpu time    1.3118: real time    1.3132
       DOS:  cpu time    0.0031: real time    0.0031
    CHARGE:  cpu time    1.4162: real time    1.4164
    MIXING:  cpu time    0.0061: real time    0.0061
    --------------------------------------------
      LOOP:  cpu time   16.8247: real time   16.9237

 eigenvalue-minimisations  :  2245
 total energy-change (2. order) :-0.1205190E-06  (-0.5366772E-09)
 number of electron     808.9999715 magnetization 
 augmentation part      291.4694195 magnetization 

 eigenvalues of (default mixing * dielectric matrix)
  average eigenvalue GAMMA=   1.9027
  7.6911  4.6244  2.8534  2.5721  2.1417  1.6174  1.6174  0.9281  0.9281  1.0409
  0.5976  0.6290  0.8601  0.8601  0.6900  0.7926

  free energy =  -0.236929795501E+03  energy without entropy=  -0.236939704991E+03


--------------------------------------------------------------------------------------------------------


----------------------------------------- Iteration    2(  18)  ---------------------------------------


    POTLOK:  cpu time    0.1008: real time    0.1008
    SETDIJ:  cpu time    0.0076: real time    0.0076
    EDDIAG:  cpu time    6.8539: real time    6.8581
  RMM-DIIS:  cpu time    6.9401: real time    6.9476
    ORTHCH:  cpu time    1.3646: real time    1.3649
       DOS:  cpu time    0.0024: real time    0.0024
    --------------------------------------------
      LOOP:  cpu time   15.2705: real time   15.2827

 eigenvalue-minimisations  :  1975
 total energy-change (2. order) :-0.7824565E-07  (-0.2888269E-09)
 number of electron     808.9999715 magnetization 
 augmentation part      291.4694195 magnetization 

  free energy =  -0.236929795579E+03  energy without entropy=  -0.236939705071E+03


--------------------------------------------------------------------------------------------------------


 average (electrostatic) potential at core
  the test charge radii are     0.6991  0.7215  0.5201  1.2098
  (the norm of the test charge is              1.0000)
       1 -57.7262       2 -76.8892       3 -76.8956       4 -38.7999       5 -73.8287
       6 -73.8204       7 -73.8307       8 -73.8132       9 -73.7702      10 -73.9317
      11 -73.7957      12 -73.8391      13 -73.9558      14 -73.9590      15 -73.9654
      16 -73.9625      17 -73.9306      18 -73.9500      19 -73.9620      20 -73.9568
      21 -74.0756      22 -73.9723      23 -73.9658      24 -73.9647      25 -73.9582
      26 -73.9843      27 -73.9486      28 -73.9508      29 -74.2130      30 -74.1898
      31 -74.2151      32 -74.2131      33 -74.1980      34 -74.1786      35 -74.1975
      36 -74.1879      37 -74.1742      38 -74.1737      39 -74.2105      40 -74.2245
      41 -74.2318      42 -74.2237      43 -74.2144      44 -74.1761      45 -74.1622
      46 -74.1485      47 -74.1760      48 -74.1648      49 -74.1666      50 -74.1660
      51 -74.1686      52 -74.1687      53 -74.1941      54 -74.1765      55 -74.1479
      56 -74.1654      57 -74.1379      58 -74.1561      59 -74.1713      60 -74.1820
      61 -73.5748      62 -73.5852      63 -73.5803      64 -73.6247      65 -73.6666
      66 -73.6679      67 -73.6694      68 -73.6748      69 -73.6051      70 -73.6031
      71 -73.5981      72 -73.5948      73 -73.6809      74 -73.6916      75 -73.6758
      76 -73.6567
 
 
 
 E-fermi :  -0.8681     XC(G=0):  -4.6894     alpha+bet : -4.1283


 k-point     1 :       0.0000    0.0000    0.0000
  band No.  band energies     occupation 
      1     -23.0007      2.00000
      2     -20.9564      2.00000
      3     -10.8820      2.00000
      4      -9.3312      2.00000
      5      -8.8467      2.00000
      6      -8.5898      2.00000
      7      -8.1983      2.00000
      8      -8.0838      2.00000
      9      -8.0593      2.00000
     10      -7.9460      2.00000
     11      -7.7697      2.00000
     12      -7.7565      2.00000
     13      -7.6433      2.00000
     14      -7.5489      2.00000
     15      -7.5073      2.00000
     16      -7.4797      2.00000
     17      -7.4641      2.00000
     18      -7.4390      2.00000
     19      -7.3901      2.00000
     20      -7.1648      2.00000
     21      -7.0684      2.00000
     22      -7.0579      2.00000
     23      -7.0378      2.00000
     24      -7.0079      2.00000
     25      -6.9850      2.00000
     26      -6.9621      2.00000
     27      -6.9450      2.00000
     28      -6.9210      2.00000
     29      -6.8893      2.00000
     30      -6.8836      2.00000
     31      -6.8727      2.00000
     32      -6.8245      2.00000
     33      -6.7957      2.00000
     34      -6.7913      2.00000
     35      -6.7805      2.00000
     36      -6.7775      2.00000
     37      -6.7694      2.00000
     38      -6.7613      2.00000
     39      -6.7418      2.00000
     40      -6.7316      2.00000
     41      -6.6992      2.00000
     42      -6.6531      2.00000
     43      -6.6463      2.00000
     44      -6.6305      2.00000
     45      -6.6161      2.00000
     46      -6.6095      2.00000
     47      -6.5923      2.00000
     48      -6.5752      2.00000
     49      -6.5449      2.00000
     50      -6.5279      2.00000
     51      -6.5054      2.00000
     52      -6.4993      2.00000
     53      -6.4477      2.00000
     54      -6.4361      2.00000
     55      -6.4218      2.00000
     56      -6.4123      2.00000
     57      -6.4006      2.00000
     58      -6.3913      2.00000
     59      -6.3712      2.00000
     60      -6.3432      2.00000
     61      -6.3350      2.00000
     62      -6.2915      2.00000
     63      -6.2647      2.00000
     64      -6.2596      2.00000
     65      -6.2358      2.00000
     66      -6.2165      2.00000
     67      -6.1712      2.00000
     68      -6.1671      2.00000
     69      -6.1590      2.00000
     70      -6.1538      2.00000
     71      -6.1034      2.00000
     72      -6.0926      2.00000
     73      -6.0888      2.00000
     74      -6.0657      2.00000
     75      -6.0549      2.00000
     76      -6.0419      2.00000
     77      -6.0370      2.00000
     78      -6.0206      2.00000
     79      -5.9959      2.00000
     80      -5.9270      2.00000
     81      -5.9229      2.00000
     82      -5.9165      2.00000
     83      -5.9110      2.00000
     84      -5.8998      2.00000
     85      -5.8823      2.00000
     86      -5.8779      2.00000
     87      -5.8608      2.00000
     88      -5.8571      2.00000
     89      -5.8516      2.00000
     90      -5.8490      2.00000
     91      -5.8463      2.00000
     92      -5.8447      2.00000
     93      -5.7603      2.00000
     94      -5.7474      2.00000
     95      -5.7382      2.00000
     96      -5.7188      2.00000
     97      -5.7126      2.00000
     98      -5.6885      2.00000
     99      -5.6725      2.00000
    100      -5.6488      2.00000
    101      -5.6281      2.00000
    102      -5.6190      2.00000
    103      -5.6108      2.00000
    104      -5.6061      2.00000
    105      -5.5861      2.00000
    106      -5.5799      2.00000
    107      -5.5579      2.00000
    108      -5.5524      2.00000
    109      -5.5318      2.00000
    110      -5.5282      2.00000
    111      -5.4599      2.00000
    112      -5.4541      2.00000
    113      -5.4517      2.00000
    114      -5.4421      2.00000
    115      -5.4407      2.00000
    116      -5.3954      2.00000
    117      -5.3774      2.00000
    118      -5.3689      2.00000
    119      -5.3616      2.00000
    120      -5.3469      2.00000
    121      -5.3427      2.00000
    122      -5.3358      2.00000
    123      -5.3276      2.00000
    124      -5.3213      2.00000
    125      -5.3138      2.00000
    126      -5.3098      2.00000
    127      -5.3079      2.00000
    128      -5.3040      2.00000
    129      -5.2944      2.00000
    130      -5.2869      2.00000
    131      -5.2815      2.00000
    132      -5.2725      2.00000
    133      -5.2577      2.00000
    134      -5.2065      2.00000
    135      -5.1996      2.00000
    136      -5.1976      2.00000
    137      -5.1892      2.00000
    138      -5.1789      2.00000
    139      -5.1581      2.00000
    140      -5.1448      2.00000
    141      -5.1275      2.00000
    142      -5.1036      2.00000
    143      -5.0770      2.00000
    144      -5.0706      2.00000
    145      -5.0645      2.00000
    146      -5.0576      2.00000
    147      -5.0462      2.00000
    148      -5.0207      2.00000
    149      -5.0105      2.00000
    150      -5.0032      2.00000
    151      -4.9989      2.00000
    152      -4.9876      2.00000
    153      -4.9784      2.00000
    154      -4.9778      2.00000
    155      -4.9687      2.00000
    156      -4.9642      2.00000
    157      -4.9479      2.00000
    158      -4.9449      2.00000
    159      -4.9173      2.00000
    160      -4.9110      2.00000
    161      -4.8936      2.00000
    162      -4.8858      2.00000
    163      -4.8688      2.00000
    164      -4.8630      2.00000
    165      -4.8459      2.00000
    166      -4.8406      2.00000
    167      -4.8315      2.00000
    168      -4.8251      2.00000
    169      -4.8192      2.00000
    170      -4.7929      2.00000
    171      -4.7787      2.00000
    172      -4.7699      2.00000
    173      -4.7532      2.00000
    174      -4.7487      2.00000
    175      -4.7380      2.00000
    176      -4.7340      2.00000
    177      -4.7303      2.00000
    178      -4.7169      2.00000
    179      -4.7003      2.00000
    180      -4.6819      2.00000
    181      -4.6685      2.00000
    182      -4.6607      2.00000
    183      -4.6472      2.00000
    184      -4.6402      2.00000
    185      -4.6365      2.00000
    186      -4.6152      2.00000
    187      -4.6090      2.00000
    188      -4.5998      2.00000
    189      -4.5907      2.00000
    190      -4.5674      2.00000
    191      -4.5630      2.00000
    192      -4.5618      2.00000
    193      -4.5599      2.00000
    194      -4.5436      2.00000
    195      -4.5406      2.00000
    196      -4.5330      2.00000
    197      -4.5179      2.00000
    198      -4.5132      2.00000
    199      -4.4930      2.00000
    200      -4.4883      2.00000
    201      -4.4864      2.00000
    202      -4.4804      2.00000
    203      -4.4681      2.00000
    204      -4.4400      2.00000
    205      -4.4267      2.00000
    206      -4.4112      2.00000
    207      -4.3951      2.00000
    208      -4.3913      2.00000
    209      -4.3897      2.00000
    210      -4.3757      2.00000
    211      -4.3697      2.00000
    212      -4.3646      2.00000
    213      -4.3364      2.00000
    214      -4.3090      2.00000
    215      -4.2956      2.00000
    216      -4.2777      2.00000
    217      -4.2462      2.00000
    218      -4.2431      2.00000
    219      -4.2212      2.00000
    220      -4.2141      2.00000
    221      -4.2116      2.00000
    222      -4.1924      2.00000
    223      -4.1700      2.00000
    224      -4.1673      2.00000
    225      -4.1505      2.00000
    226      -4.1361      2.00000
    227      -4.1318      2.00000
    228      -4.1209      2.00000
    229      -4.1188      2.00000
    230      -4.1030      2.00000
    231      -4.0956      2.00000
    232      -4.0941      2.00000
    233      -4.0778      2.00000
    234      -4.0580      2.00000
    235      -4.0468      2.00000
    236      -4.0407      2.00000
    237      -4.0402      2.00000
    238      -4.0291      2.00000
    239      -4.0169      2.00000
    240      -3.9958      2.00000
    241      -3.9885      2.00000
    242      -3.9720      2.00000
    243      -3.9628      2.00000
    244      -3.9536      2.00000
    245      -3.9493      2.00000
    246      -3.9386      2.00000
    247      -3.9323      2.00000
    248      -3.9307      2.00000
    249      -3.9209      2.00000
    250      -3.9166      2.00000
    251      -3.9154      2.00000
    252      -3.9119      2.00000
    253      -3.9037      2.00000
    254      -3.8997      2.00000
    255      -3.8924      2.00000
    256      -3.8710      2.00000
    257      -3.8493      2.00000
    258      -3.8463      2.00000
    259      -3.8375      2.00000
    260      -3.8073      2.00000
    261      -3.7960      2.00000
    262      -3.7771      2.00000
    263      -3.7748      2.00000
    264      -3.7635      2.00000
    265      -3.7525      2.00000
    266      -3.7375      2.00000
    267      -3.7102      2.00000
    268      -3.7065      2.00000
    269      -3.6932      2.00000
    270      -3.6911      2.00000
    271      -3.6665      2.00000
    272      -3.6631      2.00000
    273      -3.6584      2.00000
    274      -3.6494      2.00000
    275      -3.6321      2.00000
    276      -3.6236      2.00000
    277      -3.6218      2.00000
    278      -3.6101      2.00000
    279      -3.6059      2.00000
    280      -3.5895      2.00000
    281      -3.5804      2.00000
    282      -3.5414      2.00000
    283      -3.5234      2.00000
    284      -3.4797      2.00000
    285      -3.4612      2.00000
    286      -3.4457      2.00000
    287      -3.4275      2.00000
    288      -3.4188      2.00000
    289      -3.4031      2.00000
    290      -3.3898      2.00000
    291      -3.3846      2.00000
    292      -3.3794      2.00000
    293      -3.3772      2.00000
    294      -3.3696      2.00000
    295      -3.3634      2.00000
    296      -3.3612      2.00000
    297      -3.3519      2.00000
    298      -3.3503      2.00000
    299      -3.3401      2.00000
    300      -3.3283      2.00000
    301      -3.3193      2.00000
    302      -3.3094      2.00000
    303      -3.2949      2.00000
    304      -3.2891      2.00000
    305      -3.2790      2.00000
    306      -3.2730      2.00000
    307      -3.2665      2.00000
    308      -3.2649      2.00000
    309      -3.2602      2.00000
    310      -3.2528      2.00000
    311      -3.2454      2.00000
    312      -3.2314      2.00000
    313      -3.2273      2.00000
    314      -3.2104      2.00000
    315      -3.1990      2.00000
    316      -3.1859      2.00000
    317      -3.1822      2.00000
    318      -3.1745      2.00000
    319      -3.1648      2.00000
    320      -3.1547      2.00000
    321      -3.1405      2.00000
    322      -3.1335      2.00000
    323      -3.1085      2.00000
    324      -3.0961      2.00000
    325      -3.0921      2.00000
    326      -3.0856      2.00000
    327      -3.0693      2.00000
    328      -3.0652      2.00000
    329      -3.0464      2.00000
    330      -3.0431      2.00000
    331      -3.0345      2.00000
    332      -3.0326      2.00000
    333      -3.0143      2.00000
    334      -2.9946      2.00000
    335      -2.9824      2.00000
    336      -2.9628      2.00000
    337      -2.9377      2.00000
    338      -2.9322      2.00000
    339      -2.9293      2.00000
    340      -2.9207      2.00000
    341      -2.9187      2.00000
    342      -2.9053      2.00000
    343      -2.9011      2.00000
    344      -2.8890      2.00000
    345      -2.8864      2.00000
    346      -2.8773      2.00000
    347      -2.8683      2.00000
    348      -2.8623      2.00000
    349      -2.8554      2.00000
    350      -2.8449      2.00000
    351      -2.8407      2.00000
    352      -2.8138      2.00000
    353      -2.8096      2.00000
    354      -2.7957      2.00000
    355      -2.7685      2.00000
    356      -2.7618      2.00000
    357      -2.7324      2.00000
    358      -2.7157      2.00000
    359      -2.7014      2.00000
    360      -2.6847      2.00000
    361      -2.6745      2.00000
    362      -2.6474      2.00000
    363      -2.6364      2.00000
    364      -2.6221      2.00000
    365      -2.6074      2.00000
    366      -2.5981      2.00000
    367      -2.5974      2.00000
    368      -2.5962      2.00000
    369      -2.5926      2.00000
    370      -2.5579      2.00000
    371      -2.5449      2.00000
    372      -2.5387      2.00000
    373      -2.5121      2.00000
    374      -2.5055      2.00000
    375      -2.4963      2.00000
    376      -2.4738      2.00000
    377      -2.4639      2.00000
    378      -2.4557      2.00000
    379      -2.4392      2.00000
    380      -2.4356      2.00000
    381      -2.4234      2.00000
    382      -2.4107      2.00000
    383      -2.4053      2.00000
    384      -2.3848      2.00000
    385      -2.3502      2.00000
    386      -2.2919      2.00000
    387      -2.2662      2.00000
    388      -2.2296      2.00000
    389      -2.1012      2.00000
    390      -2.0699      2.00000
    391      -2.0209      2.00000
    392      -1.9769      2.00000
    393      -1.9161      2.00000
    394      -1.8891      2.00000
    395      -1.8229      2.00000
    396      -1.7202      2.00000
    397      -1.5063      2.00000
    398      -1.3933      2.00000
    399      -1.3545      2.00000
    400      -1.1159      2.00255
    401      -0.9023      1.54281
    402      -0.8500      0.69914
    403      -0.6764     -0.02070
    404      -0.6310     -0.00404
    405      -0.5986     -0.00093
    406      -0.5346     -0.00003
    407      -0.5032     -0.00000
    408      -0.4348     -0.00000
    409      -0.3584     -0.00000
    410      -0.3553     -0.00000
    411      -0.2920     -0.00000
    412      -0.2784     -0.00000
    413      -0.2596     -0.00000
    414      -0.2105     -0.00000
    415      -0.1310     -0.00000
    416      -0.0217     -0.00000
    417       0.0481     -0.00000
    418       0.0584     -0.00000
    419       0.1126     -0.00000
    420       0.2212     -0.00000
    421       0.3225     -0.00000
    422       0.3891     -0.00000
    423       0.4539     -0.00000
    424       0.7209     -0.00000
    425       0.8492     -0.00000
    426       0.8551     -0.00000
    427       0.8705     -0.00000
    428       0.8782     -0.00000
    429       0.8977     -0.00000
    430       0.9418     -0.00000
    431       1.0944     -0.00000
    432       1.1635     -0.00000
    433       1.2715     -0.00000
    434       1.3040     -0.00000
    435       1.3505     -0.00000
    436       1.4107     -0.00000
    437       1.5040     -0.00000
    438       1.5311     -0.00000
    439       1.6890     -0.00000
    440       1.9642      0.00000
    441       2.0694      0.00000
    442       2.3838      0.00000
    443       2.4280      0.00000
    444       2.4645      0.00000
    445       2.5505      0.00000
    446       2.5706      0.00000
    447       2.5826      0.00000
    448       2.5972      0.00000
    449       2.7033      0.00000
    450       2.7440      0.00000
    451       2.8451      0.00000
    452       2.8880      0.00000
    453       2.9844      0.00000
    454       2.9960      0.00000
    455       3.0311      0.00000
    456       3.1059      0.00000
    457       3.1650      0.00000
    458       3.2054      0.00000
    459       3.2776      0.00000
    460       3.2834      0.00000
    461       3.3073      0.00000
    462       3.4500      0.00000
    463       3.4654      0.00000
    464       3.4948      0.00000
    465       3.5304      0.00000
    466       3.5855      0.00000
    467       3.7733      0.00000
    468       3.8459      0.00000
    469       4.0267      0.00000
    470       4.0793      0.00000
    471       4.1553      0.00000
    472       4.2416      0.00000
    473       4.2863      0.00000
    474       4.3123      0.00000
    475       4.4208      0.00000
    476       4.4503      0.00000
    477       4.4794      0.00000
    478       4.4896      0.00000
    479       4.4944      0.00000
    480       4.5386      0.00000
    481       4.5894      0.00000
    482       4.6071      0.00000
    483       4.6596      0.00000
    484       4.7189      0.00000
    485       4.7293      0.00000
    486       4.7715      0.00000

 k-point     2 :       0.2500    0.0000    0.0000
  band No.  band energies     occupation 
      1     -23.0007      2.00000
      2     -20.9564      2.00000
      3     -10.8820      2.00000
      4      -9.2927      2.00000
      5      -9.0018      2.00000
      6      -8.3889      2.00000
      7      -8.1907      2.00000
      8      -8.0581      2.00000
      9      -8.0366      2.00000
     10      -7.9482      2.00000
     11      -7.8501      2.00000
     12      -7.8382      2.00000
     13      -7.7457      2.00000
     14      -7.5871      2.00000
     15      -7.5532      2.00000
     16      -7.4052      2.00000
     17      -7.3984      2.00000
     18      -7.3624      2.00000
     19      -7.3426      2.00000
     20      -7.1102      2.00000
     21      -7.0555      2.00000
     22      -7.0450      2.00000
     23      -7.0256      2.00000
     24      -6.9978      2.00000
     25      -6.9861      2.00000
     26      -6.9733      2.00000
     27      -6.9602      2.00000
     28      -6.9459      2.00000
     29      -6.9397      2.00000
     30      -6.9376      2.00000
     31      -6.9252      2.00000
     32      -6.8538      2.00000
     33      -6.8317      2.00000
     34      -6.8261      2.00000
     35      -6.8195      2.00000
     36      -6.7847      2.00000
     37      -6.7642      2.00000
     38      -6.7481      2.00000
     39      -6.7369      2.00000
     40      -6.7238      2.00000
     41      -6.7073      2.00000
     42      -6.7027      2.00000
     43      -6.6973      2.00000
     44      -6.6499      2.00000
     45      -6.5460      2.00000
     46      -6.5451      2.00000
     47      -6.5355      2.00000
     48      -6.5274      2.00000
     49      -6.5192      2.00000
     50      -6.5077      2.00000
     51      -6.4848      2.00000
     52      -6.4566      2.00000
     53      -6.4488      2.00000
     54      -6.4367      2.00000
     55      -6.4207      2.00000
     56      -6.3864      2.00000
     57      -6.3754      2.00000
     58      -6.3658      2.00000
     59      -6.3459      2.00000
     60      -6.3385      2.00000
     61      -6.3087      2.00000
     62      -6.3039      2.00000
     63      -6.3000      2.00000
     64      -6.2900      2.00000
     65      -6.2134      2.00000
     66      -6.2080      2.00000
     67      -6.2016      2.00000
     68      -6.1831      2.00000
     69      -6.1719      2.00000
     70      -6.1647      2.00000
     71      -6.1472      2.00000
     72      -6.1091      2.00000
     73      -6.0707      2.00000
     74      -6.0650      2.00000
     75      -6.0608      2.00000
     76      -6.0561      2.00000
     77      -6.0352      2.00000
     78      -6.0303      2.00000
     79      -6.0224      2.00000
     80      -6.0032      2.00000
     81      -5.9971      2.00000
     82      -5.9543      2.00000
     83      -5.9460      2.00000
     84      -5.9438      2.00000
     85      -5.8867      2.00000
     86      -5.8524      2.00000
     87      -5.8466      2.00000
     88      -5.8372      2.00000
     89      -5.8331      2.00000
     90      -5.8056      2.00000
     91      -5.7643      2.00000
     92      -5.7615      2.00000
     93      -5.7503      2.00000
     94      -5.7303      2.00000
     95      -5.7237      2.00000
     96      -5.6921      2.00000
     97      -5.6872      2.00000
     98      -5.6744      2.00000
     99      -5.6549      2.00000
    100      -5.6431      2.00000
    101      -5.6159      2.00000
    102      -5.5946      2.00000
    103      -5.5829      2.00000
    104      -5.5772      2.00000
    105      -5.5636      2.00000
    106      -5.5531      2.00000
    107      -5.5498      2.00000
    108      -5.5412      2.00000
    109      -5.5320      2.00000
    110      -5.5277      2.00000
    111      -5.5038      2.00000
    112      -5.4781      2.00000
    113      -5.4750      2.00000
    114      -5.4662      2.00000
    115      -5.4465      2.00000
    116      -5.4423      2.00000
    117      -5.4349      2.00000
    118      -5.4255      2.00000
    119      -5.4150      2.00000
    120      -5.4024      2.00000
    121      -5.3935      2.00000
    122      -5.3460      2.00000
    123      -5.3399      2.00000
    124      -5.3379      2.00000
    125      -5.3339      2.00000
    126      -5.3274      2.00000
    127      -5.3214      2.00000
    128      -5.3205      2.00000
    129      -5.2700      2.00000
    130      -5.2672      2.00000
    131      -5.2662      2.00000
    132      -5.2585      2.00000
    133      -5.2526      2.00000
    134      -5.2001      2.00000
    135      -5.1977      2.00000
    136      -5.1915      2.00000
    137      -5.1749      2.00000
    138      -5.1689      2.00000
    139      -5.1170      2.00000
    140      -5.1040      2.00000
    141      -5.0952      2.00000
    142      -5.0830      2.00000
    143      -5.0717      2.00000
    144      -5.0678      2.00000
    145      -5.0651      2.00000
    146      -5.0583      2.00000
    147      -5.0288      2.00000
    148      -5.0202      2.00000
    149      -5.0126      2.00000
    150      -4.9990      2.00000
    151      -4.9939      2.00000
    152      -4.9896      2.00000
    153      -4.9805      2.00000
    154      -4.9728      2.00000
    155      -4.9685      2.00000
    156      -4.9643      2.00000
    157      -4.9615      2.00000
    158      -4.9475      2.00000
    159      -4.9191      2.00000
    160      -4.9149      2.00000
    161      -4.9022      2.00000
    162      -4.8982      2.00000
    163      -4.8612      2.00000
    164      -4.8368      2.00000
    165      -4.8318      2.00000
    166      -4.8286      2.00000
    167      -4.8172      2.00000
    168      -4.8048      2.00000
    169      -4.7988      2.00000
    170      -4.7944      2.00000
    171      -4.7849      2.00000
    172      -4.7775      2.00000
    173      -4.7635      2.00000
    174      -4.7606      2.00000
    175      -4.7297      2.00000
    176      -4.7222      2.00000
    177      -4.7095      2.00000
    178      -4.6922      2.00000
    179      -4.6777      2.00000
    180      -4.6654      2.00000
    181      -4.6595      2.00000
    182      -4.6532      2.00000
    183      -4.6447      2.00000
    184      -4.6358      2.00000
    185      -4.6289      2.00000
    186      -4.6197      2.00000
    187      -4.6105      2.00000
    188      -4.6050      2.00000
    189      -4.5950      2.00000
    190      -4.5856      2.00000
    191      -4.5783      2.00000
    192      -4.5667      2.00000
    193      -4.5571      2.00000
    194      -4.5508      2.00000
    195      -4.5363      2.00000
    196      -4.5279      2.00000
    197      -4.5236      2.00000
    198      -4.5191      2.00000
    199      -4.5104      2.00000
    200      -4.5008      2.00000
    201      -4.4978      2.00000
    202      -4.4915      2.00000
    203      -4.4753      2.00000
    204      -4.4462      2.00000
    205      -4.4399      2.00000
    206      -4.4131      2.00000
    207      -4.3948      2.00000
    208      -4.3845      2.00000
    209      -4.3820      2.00000
    210      -4.3712      2.00000
    211      -4.3610      2.00000
    212      -4.3506      2.00000
    213      -4.3438      2.00000
    214      -4.3309      2.00000
    215      -4.3260      2.00000
    216      -4.3015      2.00000
    217      -4.2728      2.00000
    218      -4.2642      2.00000
    219      -4.2551      2.00000
    220      -4.2439      2.00000
    221      -4.2315      2.00000
    222      -4.2062      2.00000
    223      -4.1893      2.00000
    224      -4.1635      2.00000
    225      -4.1349      2.00000
    226      -4.1296      2.00000
    227      -4.1189      2.00000
    228      -4.1100      2.00000
    229      -4.1071      2.00000
    230      -4.1028      2.00000
    231      -4.0940      2.00000
    232      -4.0921      2.00000
    233      -4.0802      2.00000
    234      -4.0667      2.00000
    235      -4.0475      2.00000
    236      -4.0434      2.00000
    237      -4.0378      2.00000
    238      -4.0224      2.00000
    239      -4.0151      2.00000
    240      -4.0062      2.00000
    241      -3.9939      2.00000
    242      -3.9773      2.00000
    243      -3.9699      2.00000
    244      -3.9659      2.00000
    245      -3.9560      2.00000
    246      -3.9463      2.00000
    247      -3.9351      2.00000
    248      -3.9270      2.00000
    249      -3.9231      2.00000
    250      -3.9222      2.00000
    251      -3.9170      2.00000
    252      -3.9041      2.00000
    253      -3.9008      2.00000
    254      -3.8935      2.00000
    255      -3.8658      2.00000
    256      -3.8367      2.00000
    257      -3.8319      2.00000
    258      -3.8238      2.00000
    259      -3.8079      2.00000
    260      -3.7906      2.00000
    261      -3.7833      2.00000
    262      -3.7732      2.00000
    263      -3.7699      2.00000
    264      -3.7620      2.00000
    265      -3.7540      2.00000
    266      -3.7460      2.00000
    267      -3.7147      2.00000
    268      -3.7041      2.00000
    269      -3.6944      2.00000
    270      -3.6759      2.00000
    271      -3.6669      2.00000
    272      -3.6611      2.00000
    273      -3.6466      2.00000
    274      -3.6359      2.00000
    275      -3.6263      2.00000
    276      -3.6176      2.00000
    277      -3.6040      2.00000
    278      -3.5968      2.00000
    279      -3.5850      2.00000
    280      -3.5606      2.00000
    281      -3.5505      2.00000
    282      -3.5412      2.00000
    283      -3.5347      2.00000
    284      -3.5190      2.00000
    285      -3.4918      2.00000
    286      -3.4694      2.00000
    287      -3.4586      2.00000
    288      -3.4412      2.00000
    289      -3.4303      2.00000
    290      -3.4194      2.00000
    291      -3.4125      2.00000
    292      -3.4049      2.00000
    293      -3.3945      2.00000
    294      -3.3907      2.00000
    295      -3.3751      2.00000
    296      -3.3538      2.00000
    297      -3.3426      2.00000
    298      -3.3336      2.00000
    299      -3.3264      2.00000
    300      -3.3176      2.00000
    301      -3.3117      2.00000
    302      -3.3047      2.00000
    303      -3.2933      2.00000
    304      -3.2860      2.00000
    305      -3.2763      2.00000
    306      -3.2649      2.00000
    307      -3.2624      2.00000
    308      -3.2376      2.00000
    309      -3.2308      2.00000
    310      -3.2161      2.00000
    311      -3.2124      2.00000
    312      -3.2087      2.00000
    313      -3.2000      2.00000
    314      -3.1896      2.00000
    315      -3.1819      2.00000
    316      -3.1715      2.00000
    317      -3.1657      2.00000
    318      -3.1630      2.00000
    319      -3.1582      2.00000
    320      -3.1448      2.00000
    321      -3.1376      2.00000
    322      -3.1313      2.00000
    323      -3.1154      2.00000
    324      -3.0944      2.00000
    325      -3.0889      2.00000
    326      -3.0834      2.00000
    327      -3.0695      2.00000
    328      -3.0633      2.00000
    329      -3.0571      2.00000
    330      -3.0376      2.00000
    331      -3.0280      2.00000
    332      -3.0167      2.00000
    333      -3.0123      2.00000
    334      -2.9909      2.00000
    335      -2.9639      2.00000
    336      -2.9438      2.00000
    337      -2.9392      2.00000
    338      -2.9357      2.00000
    339      -2.9309      2.00000
    340      -2.9237      2.00000
    341      -2.9196      2.00000
    342      -2.9088      2.00000
    343      -2.9010      2.00000
    344      -2.8941      2.00000
    345      -2.8879      2.00000
    346      -2.8829      2.00000
    347      -2.8710      2.00000
    348      -2.8660      2.00000
    349      -2.8595      2.00000
    350      -2.8570      2.00000
    351      -2.8528      2.00000
    352      -2.8479      2.00000
    353      -2.8314      2.00000
    354      -2.7682      2.00000
    355      -2.7641      2.00000
    356      -2.7343      2.00000
    357      -2.7136      2.00000
    358      -2.7070      2.00000
    359      -2.6910      2.00000
    360      -2.6799      2.00000
    361      -2.6608      2.00000
    362      -2.6485      2.00000
    363      -2.6396      2.00000
    364      -2.6317      2.00000
    365      -2.6193      2.00000
    366      -2.5970      2.00000
    367      -2.5929      2.00000
    368      -2.5863      2.00000
    369      -2.5834      2.00000
    370      -2.5795      2.00000
    371      -2.5685      2.00000
    372      -2.5432      2.00000
    373      -2.5398      2.00000
    374      -2.5251      2.00000
    375      -2.5208      2.00000
    376      -2.5153      2.00000
    377      -2.5084      2.00000
    378      -2.5002      2.00000
    379      -2.4982      2.00000
    380      -2.4768      2.00000
    381      -2.4669      2.00000
    382      -2.4298      2.00000
    383      -2.4136      2.00000
    384      -2.4017      2.00000
    385      -2.3924      2.00000
    386      -2.3855      2.00000
    387      -2.3806      2.00000
    388      -2.3064      2.00000
    389      -2.2502      2.00000
    390      -2.1832      2.00000
    391      -2.0024      2.00000
    392      -1.8445      2.00000
    393      -1.8372      2.00000
    394      -1.7067      2.00000
    395      -1.4972      2.00000
    396      -1.4830      2.00000
    397      -1.4597      2.00000
    398      -1.3997      2.00000
    399      -1.3209      2.00000
    400      -1.2056      2.00002
    401      -1.0033      2.06675
    402      -0.7053     -0.04355
    403      -0.6573     -0.01110
    404      -0.6370     -0.00517
    405      -0.6156     -0.00207
    406      -0.5619     -0.00013
    407      -0.5238     -0.00001
    408      -0.5108     -0.00001
    409      -0.4954     -0.00000
    410      -0.3451     -0.00000
    411      -0.3110     -0.00000
    412      -0.2466     -0.00000
    413      -0.1613     -0.00000
    414      -0.1460     -0.00000
    415       0.0233     -0.00000
    416       0.0775     -0.00000
    417       0.0844     -0.00000
    418       0.0866     -0.00000
    419       0.1348     -0.00000
    420       0.1558     -0.00000
    421       0.2040     -0.00000
    422       0.3104     -0.00000
    423       0.3369     -0.00000
    424       0.4374     -0.00000
    425       0.5160     -0.00000
    426       0.6698     -0.00000
    427       0.7785     -0.00000
    428       0.7911     -0.00000
    429       0.8991     -0.00000
    430       1.0498     -0.00000
    431       1.1236     -0.00000
    432       1.2305     -0.00000
    433       1.3798     -0.00000
    434       1.4468     -0.00000
    435       1.5114     -0.00000
    436       1.5447     -0.00000
    437       1.6118     -0.00000
    438       1.6483     -0.00000
    439       1.6870     -0.00000
    440       1.7336     -0.00000
    441       2.3322      0.00000
    442       2.3937      0.00000
    443       2.4415      0.00000
    444       2.5589      0.00000
    445       2.5827      0.00000
    446       2.6079      0.00000
    447       2.6407      0.00000
    448       2.6470      0.00000
    449       2.7765      0.00000
    450       2.8101      0.00000
    451       2.8580      0.00000
    452       2.8876      0.00000
    453       2.9002      0.00000
    454       2.9093      0.00000
    455       2.9628      0.00000
    456       3.0225      0.00000
    457       3.0635      0.00000
    458       3.1933      0.00000
    459       3.2586      0.00000
    460       3.3181      0.00000
    461       3.4114      0.00000
    462       3.4368      0.00000
    463       3.4680      0.00000
    464       3.5371      0.00000
    465       3.7079      0.00000
    466       3.7499      0.00000
    467       3.7784      0.00000
    468       3.8303      0.00000
    469       3.8585      0.00000
    470       3.9070      0.00000
    471       4.0242      0.00000
    472       4.0722      0.00000
    473       4.1642      0.00000
    474       4.1676      0.00000
    475       4.2087      0.00000
    476       4.2329      0.00000
    477       4.3265      0.00000
    478       4.3634      0.00000
    479       4.4240      0.00000
    480       4.4688      0.00000
    481       4.5776      0.00000
    482       4.6561      0.00000
    483       4.7310      0.00000
    484       4.7388      0.00000
    485       4.7632      0.00000
    486       4.8279      0.00000

 k-point     3 :       0.5000    0.0000    0.0000
  band No.  band energies     occupation 
      1     -23.0007      2.00000
      2     -20.9565      2.00000
      3     -10.8820      2.00000
      4      -9.1810      2.00000
      5      -9.1779      2.00000
      6      -8.2218      2.00000
      7      -8.0567      2.00000
      8      -8.0349      2.00000
      9      -8.0024      2.00000
     10      -7.9737      2.00000
     11      -7.9692      2.00000
     12      -7.9475      2.00000
     13      -7.9063      2.00000
     14      -7.5872      2.00000
     15      -7.5644      2.00000
     16      -7.3998      2.00000
     17      -7.3915      2.00000
     18      -7.1629      2.00000
     19      -7.1558      2.00000
     20      -7.1502      2.00000
     21      -7.1364      2.00000
     22      -7.0414      2.00000
     23      -7.0358      2.00000
     24      -7.0208      2.00000
     25      -7.0165      2.00000
     26      -7.0126      2.00000
     27      -7.0052      2.00000
     28      -6.9860      2.00000
     29      -6.9776      2.00000
     30      -6.9298      2.00000
     31      -6.9174      2.00000
     32      -6.8977      2.00000
     33      -6.8739      2.00000
     34      -6.8138      2.00000
     35      -6.7883      2.00000
     36      -6.7860      2.00000
     37      -6.7743      2.00000
     38      -6.7507      2.00000
     39      -6.7416      2.00000
     40      -6.7296      2.00000
     41      -6.7191      2.00000
     42      -6.7094      2.00000
     43      -6.6966      2.00000
     44      -6.6947      2.00000
     45      -6.5422      2.00000
     46      -6.5336      2.00000
     47      -6.4949      2.00000
     48      -6.4909      2.00000
     49      -6.4823      2.00000
     50      -6.4764      2.00000
     51      -6.4515      2.00000
     52      -6.4482      2.00000
     53      -6.4014      2.00000
     54      -6.3941      2.00000
     55      -6.3868      2.00000
     56      -6.3745      2.00000
     57      -6.3642      2.00000
     58      -6.3523      2.00000
     59      -6.3513      2.00000
     60      -6.3478      2.00000
     61      -6.3341      2.00000
     62      -6.3192      2.00000
     63      -6.2776      2.00000
     64      -6.2675      2.00000
     65      -6.2193      2.00000
     66      -6.2060      2.00000
     67      -6.1922      2.00000
     68      -6.1866      2.00000
     69      -6.1809      2.00000
     70      -6.1797      2.00000
     71      -6.1746      2.00000
     72      -6.1673      2.00000
     73      -6.1301      2.00000
     74      -6.1238      2.00000
     75      -6.0608      2.00000
     76      -6.0577      2.00000
     77      -6.0542      2.00000
     78      -6.0421      2.00000
     79      -6.0090      2.00000
     80      -6.0063      2.00000
     81      -6.0020      2.00000
     82      -5.9984      2.00000
     83      -5.9688      2.00000
     84      -5.9621      2.00000
     85      -5.8602      2.00000
     86      -5.8435      2.00000
     87      -5.8375      2.00000
     88      -5.8339      2.00000
     89      -5.8267      2.00000
     90      -5.8245      2.00000
     91      -5.7043      2.00000
     92      -5.6957      2.00000
     93      -5.6936      2.00000
     94      -5.6881      2.00000
     95      -5.6836      2.00000
     96      -5.6750      2.00000
     97      -5.6604      2.00000
     98      -5.6565      2.00000
     99      -5.6518      2.00000
    100      -5.6494      2.00000
    101      -5.5870      2.00000
    102      -5.5767      2.00000
    103      -5.5743      2.00000
    104      -5.5723      2.00000
    105      -5.5675      2.00000
    106      -5.5600      2.00000
    107      -5.5367      2.00000
    108      -5.5314      2.00000
    109      -5.5221      2.00000
    110      -5.5200      2.00000
    111      -5.5176      2.00000
    112      -5.5119      2.00000
    113      -5.5090      2.00000
    114      -5.5024      2.00000
    115      -5.5021      2.00000
    116      -5.4806      2.00000
    117      -5.4372      2.00000
    118      -5.4357      2.00000
    119      -5.4289      2.00000
    120      -5.4277      2.00000
    121      -5.4236      2.00000
    122      -5.4191      2.00000
    123      -5.3552      2.00000
    124      -5.3511      2.00000
    125      -5.3460      2.00000
    126      -5.3340      2.00000
    127      -5.3286      2.00000
    128      -5.3142      2.00000
    129      -5.2723      2.00000
    130      -5.2656      2.00000
    131      -5.2590      2.00000
    132      -5.2529      2.00000
    133      -5.2261      2.00000
    134      -5.2230      2.00000
    135      -5.2187      2.00000
    136      -5.2154      2.00000
    137      -5.1328      2.00000
    138      -5.1240      2.00000
    139      -5.1204      2.00000
    140      -5.1075      2.00000
    141      -5.0784      2.00000
    142      -5.0724      2.00000
    143      -5.0700      2.00000
    144      -5.0652      2.00000
    145      -5.0506      2.00000
    146      -5.0474      2.00000
    147      -5.0396      2.00000
    148      -5.0241      2.00000
    149      -5.0163      2.00000
    150      -5.0143      2.00000
    151      -5.0102      2.00000
    152      -4.9940      2.00000
    153      -4.9870      2.00000
    154      -4.9724      2.00000
    155      -4.9468      2.00000
    156      -4.9365      2.00000
    157      -4.9345      2.00000
    158      -4.9314      2.00000
    159      -4.9306      2.00000
    160      -4.9130      2.00000
    161      -4.8682      2.00000
    162      -4.8421      2.00000
    163      -4.8398      2.00000
    164      -4.8330      2.00000
    165      -4.8285      2.00000
    166      -4.8263      2.00000
    167      -4.8163      2.00000
    168      -4.8129      2.00000
    169      -4.8067      2.00000
    170      -4.7958      2.00000
    171      -4.7905      2.00000
    172      -4.7776      2.00000
    173      -4.7751      2.00000
    174      -4.7647      2.00000
    175      -4.7217      2.00000
    176      -4.7091      2.00000
    177      -4.6917      2.00000
    178      -4.6855      2.00000
    179      -4.6814      2.00000
    180      -4.6698      2.00000
    181      -4.6674      2.00000
    182      -4.6556      2.00000
    183      -4.6466      2.00000
    184      -4.6438      2.00000
    185      -4.6332      2.00000
    186      -4.6311      2.00000
    187      -4.6122      2.00000
    188      -4.5991      2.00000
    189      -4.5693      2.00000
    190      -4.5658      2.00000
    191      -4.5645      2.00000
    192      -4.5492      2.00000
    193      -4.5380      2.00000
    194      -4.5344      2.00000
    195      -4.5263      2.00000
    196      -4.5234      2.00000
    197      -4.5175      2.00000
    198      -4.5133      2.00000
    199      -4.5120      2.00000
    200      -4.5102      2.00000
    201      -4.4940      2.00000
    202      -4.4830      2.00000
    203      -4.4731      2.00000
    204      -4.4681      2.00000
    205      -4.4371      2.00000
    206      -4.4261      2.00000
    207      -4.4224      2.00000
    208      -4.4165      2.00000
    209      -4.3981      2.00000
    210      -4.3954      2.00000
    211      -4.3742      2.00000
    212      -4.3665      2.00000
    213      -4.3610      2.00000
    214      -4.3537      2.00000
    215      -4.3240      2.00000
    216      -4.3033      2.00000
    217      -4.2967      2.00000
    218      -4.2894      2.00000
    219      -4.2856      2.00000
    220      -4.2814      2.00000
    221      -4.2721      2.00000
    222      -4.2527      2.00000
    223      -4.2173      2.00000
    224      -4.1405      2.00000
    225      -4.1181      2.00000
    226      -4.1123      2.00000
    227      -4.1028      2.00000
    228      -4.1003      2.00000
    229      -4.0978      2.00000
    230      -4.0876      2.00000
    231      -4.0824      2.00000
    232      -4.0768      2.00000
    233      -4.0752      2.00000
    234      -4.0676      2.00000
    235      -4.0671      2.00000
    236      -4.0521      2.00000
    237      -4.0388      2.00000
    238      -4.0320      2.00000
    239      -4.0088      2.00000
    240      -4.0069      2.00000
    241      -4.0029      2.00000
    242      -3.9989      2.00000
    243      -3.9712      2.00000
    244      -3.9579      2.00000
    245      -3.9518      2.00000
    246      -3.9488      2.00000
    247      -3.9471      2.00000
    248      -3.9441      2.00000
    249      -3.9327      2.00000
    250      -3.9278      2.00000
    251      -3.9080      2.00000
    252      -3.9054      2.00000
    253      -3.8862      2.00000
    254      -3.8674      2.00000
    255      -3.8623      2.00000
    256      -3.8128      2.00000
    257      -3.8088      2.00000
    258      -3.8065      2.00000
    259      -3.8026      2.00000
    260      -3.7937      2.00000
    261      -3.7756      2.00000
    262      -3.7618      2.00000
    263      -3.7561      2.00000
    264      -3.7430      2.00000
    265      -3.7352      2.00000
    266      -3.7259      2.00000
    267      -3.7137      2.00000
    268      -3.6922      2.00000
    269      -3.6782      2.00000
    270      -3.6711      2.00000
    271      -3.6602      2.00000
    272      -3.6541      2.00000
    273      -3.6367      2.00000
    274      -3.6243      2.00000
    275      -3.5984      2.00000
    276      -3.5901      2.00000
    277      -3.5777      2.00000
    278      -3.5762      2.00000
    279      -3.5681      2.00000
    280      -3.5674      2.00000
    281      -3.5582      2.00000
    282      -3.5451      2.00000
    283      -3.5246      2.00000
    284      -3.5140      2.00000
    285      -3.5081      2.00000
    286      -3.5079      2.00000
    287      -3.4832      2.00000
    288      -3.4744      2.00000
    289      -3.4633      2.00000
    290      -3.4520      2.00000
    291      -3.4457      2.00000
    292      -3.4380      2.00000
    293      -3.4156      2.00000
    294      -3.3896      2.00000
    295      -3.3690      2.00000
    296      -3.3598      2.00000
    297      -3.3534      2.00000
    298      -3.3482      2.00000
    299      -3.3404      2.00000
    300      -3.3044      2.00000
    301      -3.3006      2.00000
    302      -3.2966      2.00000
    303      -3.2921      2.00000
    304      -3.2872      2.00000
    305      -3.2697      2.00000
    306      -3.2489      2.00000
    307      -3.2438      2.00000
    308      -3.2132      2.00000
    309      -3.2101      2.00000
    310      -3.2028      2.00000
    311      -3.1873      2.00000
    312      -3.1818      2.00000
    313      -3.1713      2.00000
    314      -3.1693      2.00000
    315      -3.1664      2.00000
    316      -3.1649      2.00000
    317      -3.1616      2.00000
    318      -3.1574      2.00000
    319      -3.1439      2.00000
    320      -3.1426      2.00000
    321      -3.1325      2.00000
    322      -3.1209      2.00000
    323      -3.0890      2.00000
    324      -3.0839      2.00000
    325      -3.0692      2.00000
    326      -3.0613      2.00000
    327      -3.0595      2.00000
    328      -3.0483      2.00000
    329      -3.0437      2.00000
    330      -3.0420      2.00000
    331      -3.0234      2.00000
    332      -3.0189      2.00000
    333      -3.0048      2.00000
    334      -3.0034      2.00000
    335      -2.9957      2.00000
    336      -2.9860      2.00000
    337      -2.9702      2.00000
    338      -2.9561      2.00000
    339      -2.9295      2.00000
    340      -2.9192      2.00000
    341      -2.9144      2.00000
    342      -2.9109      2.00000
    343      -2.9076      2.00000
    344      -2.9005      2.00000
    345      -2.8990      2.00000
    346      -2.8929      2.00000
    347      -2.8918      2.00000
    348      -2.8890      2.00000
    349      -2.8858      2.00000
    350      -2.8474      2.00000
    351      -2.8400      2.00000
    352      -2.8253      2.00000
    353      -2.8245      2.00000
    354      -2.7443      2.00000
    355      -2.7368      2.00000
    356      -2.7153      2.00000
    357      -2.7006      2.00000
    358      -2.6839      2.00000
    359      -2.6744      2.00000
    360      -2.6691      2.00000
    361      -2.6659      2.00000
    362      -2.6611      2.00000
    363      -2.6551      2.00000
    364      -2.6529      2.00000
    365      -2.6381      2.00000
    366      -2.6316      2.00000
    367      -2.6290      2.00000
    368      -2.6250      2.00000
    369      -2.6184      2.00000
    370      -2.5629      2.00000
    371      -2.5602      2.00000
    372      -2.5534      2.00000
    373      -2.5346      2.00000
    374      -2.5297      2.00000
    375      -2.5249      2.00000
    376      -2.5224      2.00000
    377      -2.5203      2.00000
    378      -2.5165      2.00000
    379      -2.5153      2.00000
    380      -2.5055      2.00000
    381      -2.4918      2.00000
    382      -2.4819      2.00000
    383      -2.4793      2.00000
    384      -2.4458      2.00000
    385      -2.4042      2.00000
    386      -2.3987      2.00000
    387      -2.3860      2.00000
    388      -2.3650      2.00000
    389      -2.3423      2.00000
    390      -2.1804      2.00000
    391      -2.1488      2.00000
    392      -1.7179      2.00000
    393      -1.6641      2.00000
    394      -1.5930      2.00000
    395      -1.5866      2.00000
    396      -1.5605      2.00000
    397      -1.4176      2.00000
    398      -1.0152      2.05784
    399      -1.0111      2.06131
    400      -1.0010      2.06802
    401      -0.9946      2.07044
    402      -0.9520      1.99847
    403      -0.6710     -0.01753
    404      -0.6147     -0.00198
    405      -0.6116     -0.00172
    406      -0.5750     -0.00027
    407      -0.5670     -0.00018
    408      -0.4443     -0.00000
    409      -0.4413     -0.00000
    410      -0.4351     -0.00000
    411      -0.4330     -0.00000
    412      -0.3819     -0.00000
    413      -0.2848     -0.00000
    414      -0.2353     -0.00000
    415      -0.2241     -0.00000
    416      -0.1228     -0.00000
    417      -0.0872     -0.00000
    418       0.3274     -0.00000
    419       0.3331     -0.00000
    420       0.3358     -0.00000
    421       0.3513     -0.00000
    422       0.3871     -0.00000
    423       0.4273     -0.00000
    424       0.4503     -0.00000
    425       0.5785     -0.00000
    426       0.5938     -0.00000
    427       0.6686     -0.00000
    428       0.6862     -0.00000
    429       0.7725     -0.00000
    430       1.0239     -0.00000
    431       1.0292     -0.00000
    432       1.0471     -0.00000
    433       1.2602     -0.00000
    434       1.3389     -0.00000
    435       1.4120     -0.00000
    436       1.4761     -0.00000
    437       1.5701     -0.00000
    438       1.9418      0.00000
    439       1.9813      0.00000
    440       2.2718      0.00000
    441       2.2798      0.00000
    442       2.3087      0.00000
    443       2.3833      0.00000
    444       2.6083      0.00000
    445       2.6749      0.00000
    446       2.7012      0.00000
    447       2.7304      0.00000
    448       2.7480      0.00000
    449       2.7573      0.00000
    450       2.8083      0.00000
    451       2.8253      0.00000
    452       2.8946      0.00000
    453       2.9435      0.00000
    454       3.0293      0.00000
    455       3.0719      0.00000
    456       3.0763      0.00000
    457       3.1078      0.00000
    458       3.1438      0.00000
    459       3.2466      0.00000
    460       3.2504      0.00000
    461       3.2834      0.00000
    462       3.3724      0.00000
    463       3.3815      0.00000
    464       3.4429      0.00000
    465       3.5625      0.00000
    466       3.5864      0.00000
    467       3.7343      0.00000
    468       3.8054      0.00000
    469       3.8971      0.00000
    470       3.9057      0.00000
    471       3.9682      0.00000
    472       4.0156      0.00000
    473       4.0297      0.00000
    474       4.0323      0.00000
    475       4.1652      0.00000
    476       4.1716      0.00000
    477       4.3207      0.00000
    478       4.3689      0.00000
    479       4.5141      0.00000
    480       4.6062      0.00000
    481       4.6960      0.00000
    482       4.7056      0.00000
    483       4.7174      0.00000
    484       4.7386      0.00000
    485       4.7577      0.00000
    486       4.8631      0.00000

 k-point     4 :       0.0000    0.2000    0.0000
  band No.  band energies     occupation 
      1     -23.0007      2.00000
      2     -20.9565      2.00000
      3     -10.8819      2.00000
      4      -9.2748      2.00000
      5      -8.7936      2.00000
      6      -8.5363      2.00000
      7      -8.4929      2.00000
      8      -8.1779      2.00000
      9      -8.0786      2.00000
     10      -7.9550      2.00000
     11      -7.7897      2.00000
     12      -7.6550      2.00000
     13      -7.5896      2.00000
     14      -7.4959      2.00000
     15      -7.4752      2.00000
     16      -7.4545      2.00000
     17      -7.3854      2.00000
     18      -7.3448      2.00000
     19      -7.1974      2.00000
     20      -7.1114      2.00000
     21      -7.0579      2.00000
     22      -7.0240      2.00000
     23      -7.0113      2.00000
     24      -7.0088      2.00000
     25      -6.9984      2.00000
     26      -6.9895      2.00000
     27      -6.9525      2.00000
     28      -6.9295      2.00000
     29      -6.8983      2.00000
     30      -6.8799      2.00000
     31      -6.8697      2.00000
     32      -6.8565      2.00000
     33      -6.8487      2.00000
     34      -6.8226      2.00000
     35      -6.7978      2.00000
     36      -6.7723      2.00000
     37      -6.7599      2.00000
     38      -6.7452      2.00000
     39      -6.7311      2.00000
     40      -6.7258      2.00000
     41      -6.7190      2.00000
     42      -6.7147      2.00000
     43      -6.7033      2.00000
     44      -6.7016      2.00000
     45      -6.6720      2.00000
     46      -6.6026      2.00000
     47      -6.5979      2.00000
     48      -6.5796      2.00000
     49      -6.5289      2.00000
     50      -6.5090      2.00000
     51      -6.4976      2.00000
     52      -6.4764      2.00000
     53      -6.4708      2.00000
     54      -6.4484      2.00000
     55      -6.4296      2.00000
     56      -6.4195      2.00000
     57      -6.4070      2.00000
     58      -6.3872      2.00000
     59      -6.3682      2.00000
     60      -6.3666      2.00000
     61      -6.3584      2.00000
     62      -6.3516      2.00000
     63      -6.3417      2.00000
     64      -6.2751      2.00000
     65      -6.2674      2.00000
     66      -6.2580      2.00000
     67      -6.2286      2.00000
     68      -6.2229      2.00000
     69      -6.2132      2.00000
     70      -6.1174      2.00000
     71      -6.0987      2.00000
     72      -6.0894      2.00000
     73      -6.0851      2.00000
     74      -6.0746      2.00000
     75      -6.0713      2.00000
     76      -6.0616      2.00000
     77      -6.0511      2.00000
     78      -6.0059      2.00000
     79      -5.9906      2.00000
     80      -5.9851      2.00000
     81      -5.9786      2.00000
     82      -5.9598      2.00000
     83      -5.9041      2.00000
     84      -5.8812      2.00000
     85      -5.8738      2.00000
     86      -5.8656      2.00000
     87      -5.8464      2.00000
     88      -5.8409      2.00000
     89      -5.8367      2.00000
     90      -5.8143      2.00000
     91      -5.8095      2.00000
     92      -5.8061      2.00000
     93      -5.7871      2.00000
     94      -5.7834      2.00000
     95      -5.7448      2.00000
     96      -5.7087      2.00000
     97      -5.6952      2.00000
     98      -5.6821      2.00000
     99      -5.6718      2.00000
    100      -5.6676      2.00000
    101      -5.6523      2.00000
    102      -5.6390      2.00000
    103      -5.6364      2.00000
    104      -5.6207      2.00000
    105      -5.5836      2.00000
    106      -5.5750      2.00000
    107      -5.5325      2.00000
    108      -5.5246      2.00000
    109      -5.5210      2.00000
    110      -5.4821      2.00000
    111      -5.4664      2.00000
    112      -5.4638      2.00000
    113      -5.4526      2.00000
    114      -5.4489      2.00000
    115      -5.4327      2.00000
    116      -5.4280      2.00000
    117      -5.4173      2.00000
    118      -5.4078      2.00000
    119      -5.3854      2.00000
    120      -5.3686      2.00000
    121      -5.3601      2.00000
    122      -5.3480      2.00000
    123      -5.3424      2.00000
    124      -5.3106      2.00000
    125      -5.3058      2.00000
    126      -5.2963      2.00000
    127      -5.2881      2.00000
    128      -5.2800      2.00000
    129      -5.2755      2.00000
    130      -5.2708      2.00000
    131      -5.2689      2.00000
    132      -5.2524      2.00000
    133      -5.2452      2.00000
    134      -5.2332      2.00000
    135      -5.2277      2.00000
    136      -5.2204      2.00000
    137      -5.2043      2.00000
    138      -5.1979      2.00000
    139      -5.1763      2.00000
    140      -5.1548      2.00000
    141      -5.1299      2.00000
    142      -5.1098      2.00000
    143      -5.1065      2.00000
    144      -5.1041      2.00000
    145      -5.0790      2.00000
    146      -5.0684      2.00000
    147      -5.0591      2.00000
    148      -5.0542      2.00000
    149      -5.0501      2.00000
    150      -5.0368      2.00000
    151      -5.0267      2.00000
    152      -4.9787      2.00000
    153      -4.9711      2.00000
    154      -4.9596      2.00000
    155      -4.9434      2.00000
    156      -4.9324      2.00000
    157      -4.9095      2.00000
    158      -4.9034      2.00000
    159      -4.8959      2.00000
    160      -4.8863      2.00000
    161      -4.8791      2.00000
    162      -4.8706      2.00000
    163      -4.8650      2.00000
    164      -4.8532      2.00000
    165      -4.8475      2.00000
    166      -4.8406      2.00000
    167      -4.8340      2.00000
    168      -4.8186      2.00000
    169      -4.8142      2.00000
    170      -4.8007      2.00000
    171      -4.7907      2.00000
    172      -4.7883      2.00000
    173      -4.7752      2.00000
    174      -4.7651      2.00000
    175      -4.7558      2.00000
    176      -4.7367      2.00000
    177      -4.7307      2.00000
    178      -4.7153      2.00000
    179      -4.6992      2.00000
    180      -4.6951      2.00000
    181      -4.6880      2.00000
    182      -4.6790      2.00000
    183      -4.6741      2.00000
    184      -4.6617      2.00000
    185      -4.6532      2.00000
    186      -4.6316      2.00000
    187      -4.6268      2.00000
    188      -4.6050      2.00000
    189      -4.5974      2.00000
    190      -4.5893      2.00000
    191      -4.5860      2.00000
    192      -4.5764      2.00000
    193      -4.5735      2.00000
    194      -4.5514      2.00000
    195      -4.5390      2.00000
    196      -4.5249      2.00000
    197      -4.5067      2.00000
    198      -4.4977      2.00000
    199      -4.4863      2.00000
    200      -4.4764      2.00000
    201      -4.4696      2.00000
    202      -4.4666      2.00000
    203      -4.4371      2.00000
    204      -4.4302      2.00000
    205      -4.4191      2.00000
    206      -4.4157      2.00000
    207      -4.3948      2.00000
    208      -4.3884      2.00000
    209      -4.3804      2.00000
    210      -4.3663      2.00000
    211      -4.3375      2.00000
    212      -4.3341      2.00000
    213      -4.3233      2.00000
    214      -4.2850      2.00000
    215      -4.2733      2.00000
    216      -4.2616      2.00000
    217      -4.2425      2.00000
    218      -4.2329      2.00000
    219      -4.2224      2.00000
    220      -4.2132      2.00000
    221      -4.2105      2.00000
    222      -4.1881      2.00000
    223      -4.1674      2.00000
    224      -4.1620      2.00000
    225      -4.1547      2.00000
    226      -4.1474      2.00000
    227      -4.1359      2.00000
    228      -4.1211      2.00000
    229      -4.1019      2.00000
    230      -4.0789      2.00000
    231      -4.0733      2.00000
    232      -4.0653      2.00000
    233      -4.0533      2.00000
    234      -4.0461      2.00000
    235      -4.0385      2.00000
    236      -4.0353      2.00000
    237      -4.0310      2.00000
    238      -4.0227      2.00000
    239      -4.0179      2.00000
    240      -3.9874      2.00000
    241      -3.9723      2.00000
    242      -3.9537      2.00000
    243      -3.9415      2.00000
    244      -3.9363      2.00000
    245      -3.9212      2.00000
    246      -3.9170      2.00000
    247      -3.9103      2.00000
    248      -3.9053      2.00000
    249      -3.8987      2.00000
    250      -3.8783      2.00000
    251      -3.8730      2.00000
    252      -3.8563      2.00000
    253      -3.8487      2.00000
    254      -3.8402      2.00000
    255      -3.8286      2.00000
    256      -3.8157      2.00000
    257      -3.8124      2.00000
    258      -3.8048      2.00000
    259      -3.7962      2.00000
    260      -3.7889      2.00000
    261      -3.7704      2.00000
    262      -3.7606      2.00000
    263      -3.7358      2.00000
    264      -3.7192      2.00000
    265      -3.7102      2.00000
    266      -3.7052      2.00000
    267      -3.6829      2.00000
    268      -3.6807      2.00000
    269      -3.6748      2.00000
    270      -3.6623      2.00000
    271      -3.6489      2.00000
    272      -3.6308      2.00000
    273      -3.6294      2.00000
    274      -3.6172      2.00000
    275      -3.6099      2.00000
    276      -3.6028      2.00000
    277      -3.5918      2.00000
    278      -3.5844      2.00000
    279      -3.5595      2.00000
    280      -3.5445      2.00000
    281      -3.5273      2.00000
    282      -3.4832      2.00000
    283      -3.4672      2.00000
    284      -3.4581      2.00000
    285      -3.4477      2.00000
    286      -3.4472      2.00000
    287      -3.4381      2.00000
    288      -3.4295      2.00000
    289      -3.4249      2.00000
    290      -3.4191      2.00000
    291      -3.4121      2.00000
    292      -3.4040      2.00000
    293      -3.3927      2.00000
    294      -3.3700      2.00000
    295      -3.3415      2.00000
    296      -3.3270      2.00000
    297      -3.3109      2.00000
    298      -3.3079      2.00000
    299      -3.3030      2.00000
    300      -3.2961      2.00000
    301      -3.2878      2.00000
    302      -3.2851      2.00000
    303      -3.2707      2.00000
    304      -3.2564      2.00000
    305      -3.2437      2.00000
    306      -3.2373      2.00000
    307      -3.2330      2.00000
    308      -3.2249      2.00000
    309      -3.2118      2.00000
    310      -3.2072      2.00000
    311      -3.2012      2.00000
    312      -3.1985      2.00000
    313      -3.1962      2.00000
    314      -3.1879      2.00000
    315      -3.1867      2.00000
    316      -3.1755      2.00000
    317      -3.1578      2.00000
    318      -3.1517      2.00000
    319      -3.1429      2.00000
    320      -3.1372      2.00000
    321      -3.1283      2.00000
    322      -3.1233      2.00000
    323      -3.1190      2.00000
    324      -3.1023      2.00000
    325      -3.0951      2.00000
    326      -3.0789      2.00000
    327      -3.0663      2.00000
    328      -3.0524      2.00000
    329      -3.0479      2.00000
    330      -3.0428      2.00000
    331      -3.0351      2.00000
    332      -3.0336      2.00000
    333      -3.0175      2.00000
    334      -3.0029      2.00000
    335      -2.9937      2.00000
    336      -2.9897      2.00000
    337      -2.9743      2.00000
    338      -2.9600      2.00000
    339      -2.9389      2.00000
    340      -2.9325      2.00000
    341      -2.9249      2.00000
    342      -2.9199      2.00000
    343      -2.9073      2.00000
    344      -2.9030      2.00000
    345      -2.8986      2.00000
    346      -2.8821      2.00000
    347      -2.8722      2.00000
    348      -2.8703      2.00000
    349      -2.8636      2.00000
    350      -2.8571      2.00000
    351      -2.8488      2.00000
    352      -2.8192      2.00000
    353      -2.8110      2.00000
    354      -2.7994      2.00000
    355      -2.7823      2.00000
    356      -2.7587      2.00000
    357      -2.7543      2.00000
    358      -2.7409      2.00000
    359      -2.7233      2.00000
    360      -2.7150      2.00000
    361      -2.7006      2.00000
    362      -2.6929      2.00000
    363      -2.6726      2.00000
    364      -2.6639      2.00000
    365      -2.6469      2.00000
    366      -2.6398      2.00000
    367      -2.6340      2.00000
    368      -2.6253      2.00000
    369      -2.6159      2.00000
    370      -2.6011      2.00000
    371      -2.5893      2.00000
    372      -2.5795      2.00000
    373      -2.5722      2.00000
    374      -2.5676      2.00000
    375      -2.5520      2.00000
    376      -2.5314      2.00000
    377      -2.4967      2.00000
    378      -2.4850      2.00000
    379      -2.4744      2.00000
    380      -2.4698      2.00000
    381      -2.4675      2.00000
    382      -2.4426      2.00000
    383      -2.4048      2.00000
    384      -2.3940      2.00000
    385      -2.3678      2.00000
    386      -2.3553      2.00000
    387      -2.3094      2.00000
    388      -2.2329      2.00000
    389      -2.2025      2.00000
    390      -2.1401      2.00000
    391      -2.0587      2.00000
    392      -1.8314      2.00000
    393      -1.7677      2.00000
    394      -1.6711      2.00000
    395      -1.6343      2.00000
    396      -1.6021      2.00000
    397      -1.5339      2.00000
    398      -1.4609      2.00000
    399      -1.4520      2.00000
    400      -1.3960      2.00000
    401      -1.3230      2.00000
    402      -1.1746      2.00013
    403      -0.9973      2.06965
    404      -0.9386      1.92331
    405      -0.8591      0.84732
    406      -0.7846      0.00309
    407      -0.7448     -0.07089
    408      -0.6283     -0.00361
    409      -0.5355     -0.00003
    410      -0.3697     -0.00000
    411      -0.2372     -0.00000
    412      -0.2126     -0.00000
    413      -0.1615     -0.00000
    414      -0.1113     -0.00000
    415       0.0693     -0.00000
    416       0.0977     -0.00000
    417       0.1225     -0.00000
    418       0.2274     -0.00000
    419       0.2590     -0.00000
    420       0.3219     -0.00000
    421       0.3757     -0.00000
    422       0.4083     -0.00000
    423       0.4622     -0.00000
    424       0.5959     -0.00000
    425       0.7073     -0.00000
    426       0.7349     -0.00000
    427       0.7616     -0.00000
    428       0.8272     -0.00000
    429       0.9153     -0.00000
    430       1.1081     -0.00000
    431       1.3759     -0.00000
    432       1.3909     -0.00000
    433       1.4182     -0.00000
    434       1.4670     -0.00000
    435       1.5665     -0.00000
    436       1.6843     -0.00000
    437       1.7657     -0.00000
    438       1.8030     -0.00000
    439       1.8970      0.00000
    440       2.0020      0.00000
    441       2.0177      0.00000
    442       2.0513      0.00000
    443       2.0795      0.00000
    444       2.1855      0.00000
    445       2.2307      0.00000
    446       2.4112      0.00000
    447       2.5232      0.00000
    448       2.6551      0.00000
    449       2.7287      0.00000
    450       2.8589      0.00000
    451       2.8736      0.00000
    452       2.8898      0.00000
    453       2.9386      0.00000
    454       2.9572      0.00000
    455       3.0499      0.00000
    456       3.1493      0.00000
    457       3.2316      0.00000
    458       3.2826      0.00000
    459       3.3543      0.00000
    460       3.4173      0.00000
    461       3.4711      0.00000
    462       3.5178      0.00000
    463       3.5841      0.00000
    464       3.6502      0.00000
    465       3.7151      0.00000
    466       3.8374      0.00000
    467       3.8822      0.00000
    468       3.8974      0.00000
    469       3.9204      0.00000
    470       3.9928      0.00000
    471       4.0394      0.00000
    472       4.1071      0.00000
    473       4.1349      0.00000
    474       4.1674      0.00000
    475       4.2152      0.00000
    476       4.2665      0.00000
    477       4.3444      0.00000
    478       4.3526      0.00000
    479       4.4288      0.00000
    480       4.4734      0.00000
    481       4.5159      0.00000
    482       4.6164      0.00000
    483       4.6369      0.00000
    484       4.6776      0.00000
    485       4.7471      0.00000
    486       4.7764      0.00000

 k-point     5 :       0.2500    0.2000    0.0000
  band No.  band energies     occupation 
      1     -23.0007      2.00000
      2     -20.9565      2.00000
      3     -10.8819      2.00000
      4      -9.2367      2.00000
      5      -8.9465      2.00000
      6      -8.4593      2.00000
      7      -8.3424      2.00000
      8      -8.2368      2.00000
      9      -8.1221      2.00000
     10      -7.9543      2.00000
     11      -7.6934      2.00000
     12      -7.6448      2.00000
     13      -7.6264      2.00000
     14      -7.5360      2.00000
     15      -7.5171      2.00000
     16      -7.4990      2.00000
     17      -7.3520      2.00000
     18      -7.3423      2.00000
     19      -7.1455      2.00000
     20      -7.0788      2.00000
     21      -7.0609      2.00000
     22      -7.0488      2.00000
     23      -7.0308      2.00000
     24      -7.0019      2.00000
     25      -6.9924      2.00000
     26      -6.9794      2.00000
     27      -6.9691      2.00000
     28      -6.9423      2.00000
     29      -6.9361      2.00000
     30      -6.9272      2.00000
     31      -6.9035      2.00000
     32      -6.8807      2.00000
     33      -6.8764      2.00000
     34      -6.8330      2.00000
     35      -6.8246      2.00000
     36      -6.8000      2.00000
     37      -6.7769      2.00000
     38      -6.7346      2.00000
     39      -6.7195      2.00000
     40      -6.7075      2.00000
     41      -6.7007      2.00000
     42      -6.6975      2.00000
     43      -6.6865      2.00000
     44      -6.6756      2.00000
     45      -6.6624      2.00000
     46      -6.6284      2.00000
     47      -6.6217      2.00000
     48      -6.5118      2.00000
     49      -6.4969      2.00000
     50      -6.4943      2.00000
     51      -6.4810      2.00000
     52      -6.4757      2.00000
     53      -6.4350      2.00000
     54      -6.4293      2.00000
     55      -6.4172      2.00000
     56      -6.4145      2.00000
     57      -6.4032      2.00000
     58      -6.4008      2.00000
     59      -6.3950      2.00000
     60      -6.3693      2.00000
[truncated: 5,600,642 more chars]
