# Supplementary material for: Toward benchmarking theoretical computations of elementary rate constants on catalytic surfaces: formate decomposition on Au and Cu
Source: Chem Sci. 2021 Dec 21;13(3):804–15. doi: 10.1039/d1sc05127j (PMC8768843; doi:10.1039/d1sc05127j)
Supplement: SC-013-D1SC05127J-s014 [file SC-013-D1SC05127J-s014.78ev]

Au110_4x4.5layer                        
   2.05600000000000     
     8.0000000000000000    0.0000000000000000    0.0000000000000000
     0.0000000000000000    5.6568542494923806    0.0000000000000000
     0.0000000000000000    0.0000000000000000   10.7003891050583650
   C    O    H    Au
     1     2     1    72
Selective dynamics
Direct
  0.3746998279896972  0.5000101051394235  0.2478268147673346   T   T   T
  0.4032041446571453  0.5000165278596174  0.2992243507903956   T   T   T
  0.2996709311793928  0.5000126047702325  0.2313484811648073   T   T   T
  0.4214214599155016  0.4999951173354617  0.2074353304721230   T   T   T
  0.6246774550226231  0.8748344300752064  0.1922198746915009   F   F   F
  0.6247920602851751  0.6251028692930927  0.1925568987265396   F   F   F
  0.6247965023036807  0.3749022299736597  0.1925536332029359   F   F   F
  0.6246798853902212  0.1251430122272832  0.1922196961646771   F   F   F
  0.1235810269181694  0.8753572485096855  0.1921730982540217   F   F   F
  0.1205700940779432  0.6267663100968808  0.1925900788736226   F   F   F
  0.1205679247673170  0.3732127513565667  0.1925852551346734   F   F   F
  0.1235792886730962  0.1246180703058462  0.1921720262020311   F   F   F
  0.7515693250813017  0.7498107059377178  0.1356103627226458   F   F   F
  0.7515440498625414  0.4999997999305566  0.1357501244836988   F   F   F
  0.7515668439239959  0.2501840665848323  0.1356110977464566   F   F   F
  0.7517239245536456  0.9999897769856102  0.1358893205454109   F   F   F
  0.4975350335823571  0.7506356984748737  0.1351740841260842   F   F   F
  0.4977393597071656  0.4999941024696974  0.1341685457414707   F   F   F
  0.4975409289097520  0.2493555075294224  0.1351794749176415   F   F   F
  0.4977183951635453  0.9999952441896142  0.1359605083661441   F   F   F
  0.2505974566512493  0.7514878574978716  0.1345198207437947   F   F   F
  0.2518575125175812  0.4999838350581404  0.1354346723510477   F   F   F
  0.2505985111649853  0.2484922195356648  0.1345224513644440   F   F   F
  0.2512862590410961  0.9999922370419039  0.1362063733906461   F   F   F
  0.9964144355789653  0.7508499939916977  0.1347983388396024   F   F   F
  0.9966301323918835  0.4999879290234465  0.1351318143713201   F   F   F
  0.9964137891323670  0.2491196269622314  0.1347965361501512   F   F   F
  0.9965652576894098  0.9999884301957912  0.1353003514450162   F   F   F
  0.8738948103794740  0.8751808062215226  0.0738662617101061   F   F   F
  0.8742371545985256  0.6248618592278189  0.0738235816483011   F   F   F
  0.8742332850082248  0.3751177370632636  0.0738185329183391   F   F   F
  0.8738903510391994  0.1248030844550347  0.0738666612606062   F   F   F
  0.6248801638712768  0.8751580335835809  0.0641881890462029   F   F   F
  0.6246616104507352  0.6248195275581183  0.0644464553300143   F   F   F
  0.6246629377067917  0.3751789249868249  0.0644423477946736   F   F   F
  0.6248808712163416  0.1248372882062235  0.0641896269286092   F   F   F
  0.3746247169876163  0.8759712110842763  0.0744479873111636   F   F   F
  0.3747140464755164  0.6268630155526397  0.0719457584491353   F   F   F
  0.3747196499042357  0.3731165972409666  0.0719405616572546   F   F   F
  0.3746279215955415  0.1240181826369878  0.0744476490729569   F   F   F
  0.1243914665536000  0.8750728450817101  0.0641594349679709   F   F   F
  0.1258806047425090  0.6239132904648613  0.0647816767701903   F   F   F
  0.1258809786506049  0.3760863161206037  0.0647803471973933   F   F   F
  0.1243926009985141  0.1249257367993748  0.0641590528503500   F   F   F
  0.7500000000000000  0.7500000000000000  0.0000000000000000   F   F   F
  0.7500000000000000  0.5000000000000000  0.0000000000000000   F   F   F
  0.7500000000000000  0.2500000000000000  0.0000000000000000   F   F   F
  0.7500000000000000  0.0000000000000000  0.0000000000000000   F   F   F
  0.5000000000000000  0.7500000000000000  0.0000000000000000   F   F   F
  0.5000000000000000  0.5000000000000000  0.0000000000000000   F   F   F
  0.5000000000000000  0.2500000000000000  0.0000000000000000   F   F   F
  0.5000000000000000  0.0000000000000000  0.0000000000000000   F   F   F
  0.2500000000000000  0.7500000000000000  0.0000000000000000   F   F   F
  0.2500000000000000  0.5000000000000000  0.0000000000000000   F   F   F
  0.2500000000000000  0.2500000000000000  0.0000000000000000   F   F   F
  0.2500000000000000  0.0000000000000000  0.0000000000000000   F   F   F
  0.0000000000000000  0.7500000000000000  0.0000000000000000   F   F   F
  0.0000000000000000  0.5000000000000000  0.0000000000000000   F   F   F
  0.0000000000000000  0.2500000000000000  0.0000000000000000   F   F   F
  0.0000000000000000  0.0000000000000000  0.0000000000000000   F   F   F
  0.8750000000000000  0.8750000000000000  0.9339176571763872   F   F   F
  0.8750000000000000  0.6250000000000000  0.9339176571763872   F   F   F
  0.8750000000000000  0.3750000000000000  0.9339176571763872   F   F   F
  0.8750000000000000  0.1250000000000000  0.9339176571763872   F   F   F
  0.6250000000000000  0.8750000000000000  0.9339176571763872   F   F   F
  0.6250000000000000  0.6250000000000000  0.9339176571763872   F   F   F
  0.6250000000000000  0.3750000000000000  0.9339176571763872   F   F   F
  0.6250000000000000  0.1250000000000000  0.9339176571763872   F   F   F
  0.3750000000000000  0.8750000000000000  0.9339176571763872   F   F   F
  0.3750000000000000  0.6250000000000000  0.9339176571763872   F   F   F
  0.3750000000000000  0.3750000000000000  0.9339176571763872   F   F   F
  0.3750000000000000  0.1250000000000000  0.9339176571763872   F   F   F
  0.1250000000000000  0.8750000000000000  0.9339176571763872   F   F   F
  0.1250000000000000  0.6250000000000000  0.9339176571763872   F   F   F
  0.1250000000000000  0.3750000000000000  0.9339176571763872   F   F   F
  0.1250000000000000  0.1250000000000000  0.9339176571763872   F   F   F
 
  0.00000000E+00  0.00000000E+00  0.00000000E+00
  0.00000000E+00  0.00000000E+00  0.00000000E+00
  0.00000000E+00  0.00000000E+00  0.00000000E+00
  0.00000000E+00  0.00000000E+00  0.00000000E+00
  0.00000000E+00  0.00000000E+00  0.00000000E+00
  0.00000000E+00  0.00000000E+00  0.00000000E+00
  0.00000000E+00  0.00000000E+00  0.00000000E+00
  0.00000000E+00  0.00000000E+00  0.00000000E+00
  0.00000000E+00  0.00000000E+00  0.00000000E+00
  0.00000000E+00  0.00000000E+00  0.00000000E+00
  0.00000000E+00  0.00000000E+00  0.00000000E+00
  0.00000000E+00  0.00000000E+00  0.00000000E+00
  0.00000000E+00  0.00000000E+00  0.00000000E+00
  0.00000000E+00  0.00000000E+00  0.00000000E+00
  0.00000000E+00  0.00000000E+00  0.00000000E+00
  0.00000000E+00  0.00000000E+00  0.00000000E+00
  0.00000000E+00  0.00000000E+00  0.00000000E+00
  0.00000000E+00  0.00000000E+00  0.00000000E+00
  0.00000000E+00  0.00000000E+00  0.00000000E+00
  0.00000000E+00  0.00000000E+00  0.00000000E+00
  0.00000000E+00  0.00000000E+00  0.00000000E+00
  0.00000000E+00  0.00000000E+00  0.00000000E+00
  0.00000000E+00  0.00000000E+00  0.00000000E+00
  0.00000000E+00  0.00000000E+00  0.00000000E+00
  0.00000000E+00  0.00000000E+00  0.00000000E+00
  0.00000000E+00  0.00000000E+00  0.00000000E+00
  0.00000000E+00  0.00000000E+00  0.00000000E+00
  0.00000000E+00  0.00000000E+00  0.00000000E+00
  0.00000000E+00  0.00000000E+00  0.00000000E+00
  0.00000000E+00  0.00000000E+00  0.00000000E+00
  0.00000000E+00  0.00000000E+00  0.00000000E+00
  0.00000000E+00  0.00000000E+00  0.00000000E+00
  0.00000000E+00  0.00000000E+00  0.00000000E+00
  0.00000000E+00  0.00000000E+00  0.00000000E+00
  0.00000000E+00  0.00000000E+00  0.00000000E+00
  0.00000000E+00  0.00000000E+00  0.00000000E+00
  0.00000000E+00  0.00000000E+00  0.00000000E+00
  0.00000000E+00  0.00000000E+00  0.00000000E+00
  0.00000000E+00  0.00000000E+00  0.00000000E+00
  0.00000000E+00  0.00000000E+00  0.00000000E+00
  0.00000000E+00  0.00000000E+00  0.00000000E+00
  0.00000000E+00  0.00000000E+00  0.00000000E+00
  0.00000000E+00  0.00000000E+00  0.00000000E+00
  0.00000000E+00  0.00000000E+00  0.00000000E+00
  0.00000000E+00  0.00000000E+00  0.00000000E+00
  0.00000000E+00  0.00000000E+00  0.00000000E+00
  0.00000000E+00  0.00000000E+00  0.00000000E+00
  0.00000000E+00  0.00000000E+00  0.00000000E+00
  0.00000000E+00  0.00000000E+00  0.00000000E+00
  0.00000000E+00  0.00000000E+00  0.00000000E+00
  0.00000000E+00  0.00000000E+00  0.00000000E+00
  0.00000000E+00  0.00000000E+00  0.00000000E+00
  0.00000000E+00  0.00000000E+00  0.00000000E+00
  0.00000000E+00  0.00000000E+00  0.00000000E+00
  0.00000000E+00  0.00000000E+00  0.00000000E+00
  0.00000000E+00  0.00000000E+00  0.00000000E+00
  0.00000000E+00  0.00000000E+00  0.00000000E+00
  0.00000000E+00  0.00000000E+00  0.00000000E+00
  0.00000000E+00  0.00000000E+00  0.00000000E+00
  0.00000000E+00  0.00000000E+00  0.00000000E+00
  0.00000000E+00  0.00000000E+00  0.00000000E+00
  0.00000000E+00  0.00000000E+00  0.00000000E+00
  0.00000000E+00  0.00000000E+00  0.00000000E+00
  0.00000000E+00  0.00000000E+00  0.00000000E+00
  0.00000000E+00  0.00000000E+00  0.00000000E+00
  0.00000000E+00  0.00000000E+00  0.00000000E+00
  0.00000000E+00  0.00000000E+00  0.00000000E+00
  0.00000000E+00  0.00000000E+00  0.00000000E+00
  0.00000000E+00  0.00000000E+00  0.00000000E+00
  0.00000000E+00  0.00000000E+00  0.00000000E+00
  0.00000000E+00  0.00000000E+00  0.00000000E+00
  0.00000000E+00  0.00000000E+00  0.00000000E+00
  0.00000000E+00  0.00000000E+00  0.00000000E+00
  0.00000000E+00  0.00000000E+00  0.00000000E+00
  0.00000000E+00  0.00000000E+00  0.00000000E+00
  0.00000000E+00  0.00000000E+00  0.00000000E+00
