# Supplementary material for: Toward benchmarking theoretical computations of elementary rate constants on catalytic surfaces: formate decomposition on Au and Cu
Source: Chem Sci. 2021 Dec 21;13(3):804–15. doi: 10.1039/d1sc05127j (PMC8768843; doi:10.1039/d1sc05127j)
Supplement: SC-013-D1SC05127J-s015 [file SC-013-D1SC05127J-s015.69ev]

 vasp.5.4.1 05Feb16 (build Jan 05 2017 14:27:57) complex                        
  
 executed on          BNL-Dec2016 date 2019.09.15  23:43:35
 running on  108 total cores
 distrk:  each k-point on  108 cores,    1 groups
 distr:  one band on NCORES_PER_BAND=  12 cores,    9 groups


--------------------------------------------------------------------------------------------------------


 INCAR:
 POTCAR:    PAW_PBE C 08Apr2002                   
 POTCAR:    PAW_PBE O 08Apr2002                   
 POTCAR:    PAW_PBE H 15Jun2001                   
 POTCAR:    PAW_PBE Au 04Oct2007                  
 POTCAR:    PAW_PBE C 08Apr2002                   
  local pseudopotential read in
  partial core-charges read in
  partial kinetic energy density read in
  atomic valenz-charges read in
  non local Contribution for L=           0  read in
    real space projection operators read in
  non local Contribution for L=           0  read in
    real space projection operators read in
  non local Contribution for L=           1  read in
    real space projection operators read in
  non local Contribution for L=           1  read in
    real space projection operators read in
    PAW grid and wavefunctions read in
 
   number of l-projection  operators is LMAX  =           4
   number of lm-projection operators is LMMAX =           8
 
 POTCAR:    PAW_PBE O 08Apr2002                   
  local pseudopotential read in
  partial core-charges read in
  partial kinetic energy density read in
  kinetic energy density of atom read in
  atomic valenz-charges read in
  non local Contribution for L=           0  read in
    real space projection operators read in
  non local Contribution for L=           0  read in
    real space projection operators read in
  non local Contribution for L=           1  read in
    real space projection operators read in
  non local Contribution for L=           1  read in
    real space projection operators read in
    PAW grid and wavefunctions read in
 
   number of l-projection  operators is LMAX  =           4
   number of lm-projection operators is LMMAX =           8
 
 POTCAR:    PAW_PBE H 15Jun2001                   
  local pseudopotential read in
  atomic valenz-charges read in
  non local Contribution for L=           0  read in
    real space projection operators read in
  non local Contribution for L=           0  read in
    real space projection operators read in
  non local Contribution for L=           1  read in
    real space projection operators read in
    PAW grid and wavefunctions read in
 
   number of l-projection  operators is LMAX  =           3
   number of lm-projection operators is LMMAX =           5
 
 POTCAR:    PAW_PBE Au 04Oct2007                  
  local pseudopotential read in
  partial core-charges read in
  partial kinetic energy density read in
  atomic valenz-charges read in
  non local Contribution for L=           2  read in
    real space projection operators read in
  non local Contribution for L=           2  read in
    real space projection operators read in
  non local Contribution for L=           0  read in
    real space projection operators read in
  non local Contribution for L=           0  read in
    real space projection operators read in
  non local Contribution for L=           1  read in
    real space projection operators read in
  non local Contribution for L=           1  read in
    real space projection operators read in
    PAW grid and wavefunctions read in
 
   number of l-projection  operators is LMAX  =           6
   number of lm-projection operators is LMMAX =          18
 
 Optimization of the real space projectors (new method)

 maximal supplied QI-value         = 25.13
 optimisation between [QCUT,QGAM] = [ 10.05, 20.36] = [ 28.30,116.06] Ry 
 Optimized for a Real-space Cutoff    1.51 Angstroem

   l    n(q)    QCUT    max X(q) W(low)/X(q) W(high)/X(q)  e(spline) 
   0      9    10.053   115.676    0.19E-03    0.21E-03    0.38E-06
   0      9    10.053    87.132    0.19E-03    0.21E-03    0.38E-06
   1      9    10.053     4.429    0.87E-04    0.11E-03    0.39E-06
   1      9    10.053     2.733    0.59E-04    0.62E-04    0.43E-06
 Optimization of the real space projectors (new method)

 maximal supplied QI-value         = 24.76
 optimisation between [QCUT,QGAM] = [ 10.15, 20.30] = [ 28.85,115.39] Ry 
 Optimized for a Real-space Cutoff    1.51 Angstroem

   l    n(q)    QCUT    max X(q) W(low)/X(q) W(high)/X(q)  e(spline) 
   0      9    10.150    20.381    0.17E-03    0.18E-03    0.41E-06
   0      9    10.150    15.268    0.18E-03    0.20E-03    0.43E-06
   1      9    10.150     5.964    0.16E-03    0.20E-03    0.36E-06
   1      9    10.150     5.382    0.13E-03    0.16E-03    0.33E-06
 Optimization of the real space projectors (new method)

 maximal supplied QI-value         = 34.20
 optimisation between [QCUT,QGAM] = [  9.92, 20.18] = [ 27.55,114.04] Ry 
 Optimized for a Real-space Cutoff    1.34 Angstroem

   l    n(q)    QCUT    max X(q) W(low)/X(q) W(high)/X(q)  e(spline) 
   0      8     9.919    19.460    0.16E-03    0.20E-03    0.36E-06
   0      8     9.919    12.209    0.16E-03    0.20E-03    0.35E-06
   1      8     9.919     4.655    0.19E-03    0.46E-03    0.40E-06
 Optimization of the real space projectors (new method)

 maximal supplied QI-value         = 15.12
 optimisation between [QCUT,QGAM] = [ 10.13, 20.41] = [ 28.73,116.64] Ry 
 Optimized for a Real-space Cutoff    1.55 Angstroem

   l    n(q)    QCUT    max X(q) W(low)/X(q) W(high)/X(q)  e(spline) 
   2      9    10.129    60.898    0.14E-03    0.27E-03    0.16E-06
   2      9    10.129    58.894    0.14E-03    0.27E-03    0.17E-06
   0      9    10.129   109.617    0.51E-04    0.23E-04    0.60E-07
   0      9    10.129    75.026    0.50E-04    0.22E-04    0.58E-07
   1      9    10.129    16.344    0.46E-04    0.82E-04    0.13E-06
   1      9    10.129    10.160    0.41E-04    0.64E-04    0.11E-06
  PAW_PBE C 08Apr2002                   :
 energy of atom  1       EATOM= -147.1560
 kinetic energy error for atom=    0.0288 (will be added to EATOM!!)
  PAW_PBE O 08Apr2002                   :
 energy of atom  2       EATOM= -432.3788
 kinetic energy error for atom=    0.1156 (will be added to EATOM!!)
  PAW_PBE H 15Jun2001                   :
 energy of atom  3       EATOM=  -12.4884
 kinetic energy error for atom=    0.0098 (will be added to EATOM!!)
  PAW_PBE Au 04Oct2007                  :
 energy of atom  4       EATOM= -926.0867
 kinetic energy error for atom=    0.0062 (will be added to EATOM!!)
 
 
 POSCAR: Au110_4x4.5layer                        
  positions in direct lattice
  velocities in cartesian coordinates
  No initial velocities read in
 exchange correlation table for  LEXCH =        8
   RHO(1)=    0.500       N(1)  =     2000
   RHO(2)=  100.500       N(2)  =     4000

 VTST: version 3.1, (03/28/14)

 CHAIN: initializing optimizer
 
 OPT: Using VASP Dynamics algorithm
 CHAIN: Read ICHAIN            0
 
 POSCAR: Au110_4x4.5layer                        
  positions in direct lattice
  velocities in cartesian coordinates
  No initial velocities read in
 


--------------------------------------------------------------------------------------------------------


 ion  position               nearest neighbor table
   1  0.125  0.494  0.314-   4 1.18   2 1.22   3 1.29
   2  0.125  0.519  0.367-   1 1.22
   3  0.125  0.392  0.290-   1 1.29  11 2.16
   4  0.125  0.570  0.278-   1 1.18  10 2.02
   5  0.625  0.875  0.193-  33 2.83  20 2.83  16 2.83  13 2.83  17 2.83   8 2.91   6 2.91
   6  0.625  0.625  0.192-  34 2.82  17 2.83  13 2.83  18 2.83  14 2.83   7 2.90   5 2.91
   7  0.625  0.375  0.192-  35 2.82  19 2.83  15 2.83  14 2.83  18 2.83   6 2.90   8 2.91
   8  0.625  0.125  0.192-  36 2.82  19 2.83  15 2.83  20 2.83  16 2.83   5 2.91   7 2.91
   9  0.125  0.877  0.191-  41 2.81  28 2.84  24 2.84  12 2.84  21 2.85  25 2.85  10 2.86
  10  0.125  0.631  0.192-   4 2.02  42 2.79  21 2.82  25 2.82   9 2.86  26 2.87  22 2.87  11 3.00

  11  0.125  0.373  0.192-   3 2.16  43 2.75  27 2.85  23 2.85  26 2.87  22 2.87  12 2.93  10 3.00

  12  0.125  0.121  0.191-  44 2.80  28 2.83  24 2.83   9 2.84  23 2.85  27 2.85  11 2.93
  13  0.752  0.750  0.136-   6 2.83  30 2.83   5 2.83  29 2.83  16 2.90  14 2.91  33 2.99  45 2.99
                            34 3.00
  14  0.752  0.500  0.136-   6 2.83  31 2.83   7 2.83  30 2.83  15 2.90  13 2.91  46 2.99  35 3.00
                            34 3.00
  15  0.752  0.250  0.136-   7 2.83  31 2.83   8 2.83  32 2.83  14 2.90  16 2.91  47 2.99  35 2.99
                            36 3.00
  16  0.752  0.000  0.136-  32 2.83   5 2.83   8 2.83  29 2.83  13 2.90  15 2.91  48 2.99  33 2.99
                            36 2.99
  17  0.498  0.750  0.136-   6 2.83  38 2.83   5 2.83  37 2.83  20 2.90  18 2.91  33 2.99  49 2.99
                            34 3.00
  18  0.498  0.500  0.136-   6 2.83  39 2.83   7 2.83  38 2.83  19 2.90  17 2.91  50 2.99  35 3.00
                            34 3.00
  19  0.498  0.250  0.136-   7 2.83  39 2.83   8 2.83  40 2.83  18 2.90  20 2.91  51 2.99  35 2.99
                            36 3.00
  20  0.498  0.000  0.136-  40 2.83   5 2.83   8 2.83  37 2.83  17 2.90  19 2.91  52 2.99  33 2.99
                            36 2.99
  21  0.253  0.751  0.135-  37 2.82  10 2.82  38 2.83   9 2.85  24 2.89  22 2.90  53 2.97  42 3.00
                            41 3.00
  22  0.252  0.502  0.134-  38 2.82  39 2.83  11 2.87  10 2.87  21 2.90  23 2.95  54 2.96  42 2.96
                            43 2.96
  23  0.252  0.248  0.134-  40 2.82  39 2.83  11 2.85  12 2.85  24 2.89  22 2.95  55 2.96  43 2.96
                            44 2.98
  24  0.254  1.000  0.136-  12 2.83  37 2.83  40 2.83   9 2.84  21 2.89  23 2.89  56 2.99  44 3.01
                            41 3.02
  25  0.997  0.751  0.135-  29 2.82  10 2.82  30 2.83   9 2.85  28 2.89  26 2.90  57 2.97  42 3.00
                            41 3.00
  26  0.998  0.502  0.134-  30 2.82  31 2.83  11 2.87  10 2.87  25 2.90  27 2.95  58 2.96  42 2.96
                            43 2.96
  27  0.998  0.248  0.134-  32 2.82  31 2.83  11 2.85  12 2.85  28 2.89  26 2.95  59 2.96  43 2.96
                            44 2.98
  28  0.996  1.000  0.136-  12 2.83  29 2.83  32 2.83   9 2.84  25 2.89  27 2.89  60 2.99  44 3.01
                            41 3.02
  29  0.874  0.875  0.074-  25 2.82  28 2.83  16 2.83  13 2.83  30 2.90  32 2.91  48 2.98  45 2.99
                            60 3.00  57 3.01  61 3.08
  30  0.874  0.625  0.074-  26 2.82  14 2.83  13 2.83  25 2.83  29 2.90  31 2.91  45 2.99  46 2.99
                            57 3.00  58 3.01  62 3.08
  31  0.875  0.375  0.074-  15 2.83  14 2.83  27 2.83  26 2.83  32 2.91  30 2.91  46 3.00  47 3.00
                            58 3.00  59 3.01  63 3.09
  32  0.874  0.125  0.074-  27 2.82  16 2.83  28 2.83  15 2.83  29 2.91  31 2.91  47 2.98  48 2.98
                            59 3.01  60 3.01  64 3.08
  33  0.625  0.875  0.064-   5 2.83  65 2.87  49 2.89  45 2.89  52 2.89  48 2.89  34 2.91  36 2.91
                            20 2.99  16 2.99  13 2.99  17 2.99
  34  0.625  0.625  0.064-   6 2.82  66 2.86  50 2.89  46 2.89  45 2.89  49 2.89  35 2.90  33 2.91
                            17 3.00  13 3.00  18 3.00  14 3.00
  35  0.625  0.375  0.064-   7 2.82  67 2.87  50 2.89  46 2.89  51 2.89  47 2.89  34 2.90  36 2.91
                            19 2.99  15 2.99  14 3.00  18 3.00
  36  0.625  0.125  0.064-   8 2.82  68 2.86  51 2.88  47 2.88  52 2.89  48 2.89  35 2.91  33 2.91
                            20 2.99  16 2.99  15 3.00  19 3.00
  37  0.376  0.875  0.074-  21 2.82  24 2.83  20 2.83  17 2.83  38 2.90  40 2.91  52 2.98  49 2.99
                            56 3.00  53 3.01  69 3.08
  38  0.376  0.625  0.074-  22 2.82  18 2.83  17 2.83  21 2.83  37 2.90  39 2.91  49 2.99  50 2.99
                            53 3.00  54 3.01  70 3.08
  39  0.375  0.375  0.074-  19 2.83  18 2.83  23 2.83  22 2.83  40 2.91  38 2.91  50 3.00  51 3.00
                            54 3.00  55 3.01  71 3.09
  40  0.376  0.125  0.074-  23 2.82  20 2.83  24 2.83  19 2.83  37 2.91  39 2.91  51 2.98  52 2.98
                            55 3.01  56 3.01  72 3.08
  41  0.125  0.875  0.064-   9 2.81  73 2.86  60 2.88  56 2.88  53 2.88  57 2.88  44 2.90  42 2.91
                            21 3.00  25 3.00  28 3.02  24 3.02
  42  0.125  0.625  0.065-  10 2.79  74 2.89  57 2.90  53 2.90  58 2.90  54 2.90  41 2.91  43 2.92
                            26 2.96  22 2.96  21 3.00  25 3.00
  43  0.125  0.375  0.067-  11 2.75  44 2.91  55 2.92  59 2.92  42 2.92  58 2.92  54 2.92  75 2.93
                            27 2.96  23 2.96  26 2.96  22 2.96
  44  0.125  0.124  0.064-  12 2.80  76 2.86  60 2.88  56 2.88  55 2.89  59 2.89  41 2.90  43 2.91
                            27 2.98  23 2.98  28 3.01  24 3.01
  45  0.750  0.750  0.000-  34 2.89  33 2.89  61 2.91  62 2.91  65 2.91  66 2.91  46 2.91  48 2.91
                            30 2.99  29 2.99  13 2.99
  46  0.750  0.500  0.000-  35 2.89  34 2.89  62 2.91  63 2.91  66 2.91  67 2.91  45 2.91  47 2.91
                            30 2.99  14 2.99  31 3.00
  47  0.750  0.250  0.000-  36 2.88  35 2.89  63 2.91  64 2.91  67 2.91  68 2.91  46 2.91  48 2.91
                            32 2.98  15 2.99  31 3.00
  48  0.750  0.000  0.000-  36 2.89  33 2.89  61 2.91  64 2.91  65 2.91  68 2.91  45 2.91  47 2.91
                            29 2.98  32 2.98  16 2.99
  49  0.500  0.750  0.000-  34 2.89  33 2.89  65 2.91  66 2.91  69 2.91  70 2.91  50 2.91  52 2.91
                            38 2.99  37 2.99  17 2.99
  50  0.500  0.500  0.000-  35 2.89  34 2.89  66 2.91  67 2.91  70 2.91  71 2.91  49 2.91  51 2.91
                            38 2.99  18 2.99  39 3.00
  51  0.500  0.250  0.000-  36 2.88  35 2.89  67 2.91  68 2.91  71 2.91  72 2.91  50 2.91  52 2.91
                            40 2.98  19 2.99  39 3.00
  52  0.500  0.000  0.000-  36 2.89  33 2.89  65 2.91  68 2.91  69 2.91  72 2.91  49 2.91  51 2.91
                            37 2.98  40 2.98  20 2.99
  53  0.250  0.750  0.000-  41 2.88  42 2.90  69 2.91  70 2.91  73 2.91  74 2.91  54 2.91  56 2.91
                            21 2.97  38 3.00  37 3.01
  54  0.250  0.500  0.000-  42 2.90  70 2.91  71 2.91  74 2.91  75 2.91  53 2.91  55 2.91  43 2.92
                            22 2.96  39 3.00  38 3.01
  55  0.250  0.250  0.000-  44 2.89  71 2.91  72 2.91  75 2.91  76 2.91  54 2.91  56 2.91  43 2.92
                            23 2.96  39 3.01  40 3.01
  56  0.250  0.000  0.000-  41 2.88  44 2.88  69 2.91  72 2.91  73 2.91  76 2.91  53 2.91  55 2.91
                            24 2.99  37 3.00  40 3.01
  57  0.000  0.750  0.000-  41 2.88  42 2.90  61 2.91  62 2.91  73 2.91  74 2.91  58 2.91  60 2.91
                            25 2.97  30 3.00  29 3.01
  58  0.000  0.500  0.000-  42 2.90  62 2.91  63 2.91  74 2.91  75 2.91  57 2.91  59 2.91  43 2.92
                            26 2.96  31 3.00  30 3.01
  59  0.000  0.250  0.000-  44 2.89  63 2.91  64 2.91  75 2.91  76 2.91  58 2.91  60 2.91  43 2.92
                            27 2.96  31 3.01  32 3.01
  60  0.000  0.000  0.000-  41 2.88  44 2.88  61 2.91  64 2.91  73 2.91  76 2.91  57 2.91  59 2.91
                            28 2.99  29 3.00  32 3.01
  61  0.875  0.875  0.934-  45 2.91  48 2.91  57 2.91  60 2.91  62 2.91  64 2.91  29 3.08
  62  0.875  0.625  0.934-  45 2.91  46 2.91  57 2.91  58 2.91  61 2.91  63 2.91  30 3.08
  63  0.875  0.375  0.934-  46 2.91  47 2.91  58 2.91  59 2.91  62 2.91  64 2.91  31 3.09
  64  0.875  0.125  0.934-  47 2.91  48 2.91  59 2.91  60 2.91  61 2.91  63 2.91  32 3.08
  65  0.625  0.875  0.934-  33 2.87  45 2.91  48 2.91  49 2.91  52 2.91  66 2.91  68 2.91
  66  0.625  0.625  0.934-  34 2.86  45 2.91  46 2.91  49 2.91  50 2.91  65 2.91  67 2.91
  67  0.625  0.375  0.934-  35 2.87  46 2.91  47 2.91  50 2.91  51 2.91  66 2.91  68 2.91
  68  0.625  0.125  0.934-  36 2.86  47 2.91  48 2.91  51 2.91  52 2.91  65 2.91  67 2.91
  69  0.375  0.875  0.934-  49 2.91  52 2.91  53 2.91  56 2.91  70 2.91  72 2.91  37 3.08
  70  0.375  0.625  0.934-  49 2.91  50 2.91  53 2.91  54 2.91  69 2.91  71 2.91  38 3.08
  71  0.375  0.375  0.934-  50 2.91  51 2.91  54 2.91  55 2.91  70 2.91  72 2.91  39 3.09
  72  0.375  0.125  0.934-  51 2.91  52 2.91  55 2.91  56 2.91  69 2.91  71 2.91  40 3.08
  73  0.125  0.875  0.934-  41 2.86  53 2.91  56 2.91  57 2.91  60 2.91  74 2.91  76 2.91
  74  0.125  0.625  0.934-  42 2.89  53 2.91  54 2.91  57 2.91  58 2.91  73 2.91  75 2.91
  75  0.125  0.375  0.934-  54 2.91  55 2.91  58 2.91  59 2.91  74 2.91  76 2.91  43 2.93
  76  0.125  0.125  0.934-  44 2.86  55 2.91  56 2.91  59 2.91  60 2.91  73 2.91  75 2.91
 

IMPORTANT INFORMATION: All symmetrisations will be switched off!
NOSYMM: (Re-)initialisation of all symmetry stuff for point group C_1.

 
 
 KPOINTS: Bulk                                    

Automatic generation of k-mesh.
Space group operators:
 irot       det(A)        alpha          n_x          n_y          n_z        tau_x        tau_y        tau_z
    1     1.000000     0.000000     1.000000     0.000000     0.000000     0.000000     0.000000     0.000000
 
 Subroutine IBZKPT returns following result:
 ===========================================
 
 Found     11 irreducible k-points:
 
 Following reciprocal coordinates:
            Coordinates               Weight
  0.000000  0.000000  0.000000      1.000000
  0.250000  0.000000  0.000000      2.000000
  0.500000  0.000000  0.000000      1.000000
  0.000000  0.200000  0.000000      2.000000
  0.250000  0.200000  0.000000      2.000000
  0.500000  0.200000  0.000000      2.000000
 -0.250000  0.200000  0.000000      2.000000
  0.000000  0.400000  0.000000      2.000000
  0.250000  0.400000  0.000000      2.000000
  0.500000  0.400000  0.000000      2.000000
 -0.250000  0.400000  0.000000      2.000000
 
 Following cartesian coordinates:
            Coordinates               Weight
  0.000000  0.000000  0.000000      1.000000
  0.031250  0.000000  0.000000      2.000000
  0.062500  0.000000  0.000000      1.000000
  0.000000  0.035355  0.000000      2.000000
  0.031250  0.035355  0.000000      2.000000
  0.062500  0.035355  0.000000      2.000000
 -0.031250  0.035355  0.000000      2.000000
  0.000000  0.070711  0.000000      2.000000
  0.031250  0.070711  0.000000      2.000000
  0.062500  0.070711  0.000000      2.000000
 -0.031250  0.070711  0.000000      2.000000
 
 
 Subroutine IBZKPT_HF returns following result:
 ==============================================
 
 Found     20 k-points in 1st BZ
 the following     20 k-points will be used (e.g. in the exchange kernel)
 Following reciprocal coordinates:   # in IRBZ
  0.000000  0.000000  0.000000    0.05000000   1 t-inv F
  0.250000  0.000000  0.000000    0.05000000   2 t-inv F
  0.500000  0.000000  0.000000    0.05000000   3 t-inv F
  0.000000  0.200000  0.000000    0.05000000   4 t-inv F
  0.250000  0.200000  0.000000    0.05000000   5 t-inv F
  0.500000  0.200000  0.000000    0.05000000   6 t-inv F
 -0.250000  0.200000  0.000000    0.05000000   7 t-inv F
  0.000000  0.400000  0.000000    0.05000000   8 t-inv F
  0.250000  0.400000  0.000000    0.05000000   9 t-inv F
  0.500000  0.400000  0.000000    0.05000000  10 t-inv F
 -0.250000  0.400000  0.000000    0.05000000  11 t-inv F
 -0.250000  0.000000  0.000000    0.05000000   2 t-inv T
  0.000000 -0.200000  0.000000    0.05000000   4 t-inv T
 -0.250000 -0.200000  0.000000    0.05000000   5 t-inv T
 -0.500000 -0.200000  0.000000    0.05000000   6 t-inv T
  0.250000 -0.200000  0.000000    0.05000000   7 t-inv T
  0.000000 -0.400000  0.000000    0.05000000   8 t-inv T
 -0.250000 -0.400000  0.000000    0.05000000   9 t-inv T
 -0.500000 -0.400000  0.000000    0.05000000  10 t-inv T
  0.250000 -0.400000  0.000000    0.05000000  11 t-inv T


--------------------------------------------------------------------------------------------------------


 Dimension of arrays:
   k-points           NKPTS =     11   k-points in BZ     NKDIM =     11   number of bands    NBANDS=    486
   number of dos      NEDOS =    301   number of ions     NIONS =     76
   non local maximal  LDIM  =      6   non local SUM 2l+1 LMDIM =     18
   total plane-waves  NPLWV = ******
   max r-space proj   IRMAX =   4695   max aug-charges    IRDMAX=  18276
   dimension x,y,z NGX =   108 NGY =   80 NGZ =  144
   dimension x,y,z NGXF=   216 NGYF=  160 NGZF=  288
   support grid    NGXF=   216 NGYF=  160 NGZF=  288
   ions per type =               1   2   1  72
 NGX,Y,Z   is equivalent  to a cutoff of  10.92, 11.44, 10.88 a.u.
 NGXF,Y,Z  is equivalent  to a cutoff of  21.83, 22.87, 21.76 a.u.


 I would recommend the setting:
   dimension x,y,z NGX =   107 NGY =   76 NGZ =  144
 SYSTEM =  Au110                                   
 POSCAR =  Au110_4x4.5layer                        

 Startparameter for this run:
   NWRITE =      1    write-flag & timer
   PREC   = accura    normal or accurate (medium, high low for compatibility)
   ISTART =      0    job   : 0-new  1-cont  2-samecut
   ICHARG =      2    charge: 1-file 2-atom 10-const
   ISPIN  =      1    spin polarized calculation?
   LNONCOLLINEAR =      F non collinear calculations
   LSORBIT =      F    spin-orbit coupling
   INIWAV =      1    electr: 0-lowe 1-rand  2-diag
   LASPH  =      F    aspherical Exc in radial PAW
   METAGGA=      F    non-selfconsistent MetaGGA calc.

 Electronic Relaxation 1
   ENCUT  =  400.0 eV  29.40 Ry    5.42 a.u.  26.82 18.97 35.88*2*pi/ulx,y,z
   ENINI  =  400.0     initial cutoff
   ENAUG  = 1600.0 eV  augmentation charge cutoff
   NELM   =    200;   NELMIN=  3; NELMDL= -5     # of ELM steps 
   EDIFF  = 0.1E-07   stopping-criterion for ELM
   LREAL  =      T    real-space projection
   NLSPLINE    = F    spline interpolate recip. space projectors
   LCOMPAT=      F    compatible to vasp.4.4
   GGA_COMPAT  = T    GGA compatible to vasp.4.4-vasp.4.6
   LMAXPAW     = -100 max onsite density
   LMAXMIX     =    2 max onsite mixed and CHGCAR
   VOSKOWN=      0    Vosko Wilk Nusair interpolation
   ROPT   =   -0.00020  -0.00020  -0.00020  -0.00020
 Ionic relaxation
   EDIFFG = -.1E-02   stopping-criterion for IOM
   NSW    =    945    number of steps for IOM
   NBLOCK =      1;   KBLOCK =      5    inner block; outer block 
   IBRION =      5    ionic relax: 0-MD 1-quasi-New 2-CG
   NFREE  =      4    steps in history (QN), initial steepest desc. (CG)
   ISIF   =      2    stress and relaxation
   IWAVPR =     11    prediction:  0-non 1-charg 2-wave 3-comb
   ISYM   =      0    0-nonsym 1-usesym 2-fastsym
   LCORR  =      T    Harris-Foulkes like correction to forces

   POTIM  = 0.0100    time-step for ionic-motion
   TEIN   =    0.0    initial temperature
   TEBEG  =    0.0;   TEEND  =   0.0 temperature during run
   SMASS  =  -3.00    Nose mass-parameter (am)
   estimated Nose-frequenzy (Omega)   =  0.10E-29 period in steps =****** mass=  -0.618E-26a.u.
   SCALEE = 1.0000    scale energy and forces
   NPACO  =    256;   APACO  = 16.0  distance and # of slots for P.C.
   PSTRESS=    0.0 pullay stress

  Mass of Ions in am
   POMASS =  12.01 16.00  1.00196.97
  Ionic Valenz
   ZVAL   =   4.00  6.00  1.00 11.00
  Atomic Wigner-Seitz radii
   RWIGS  =  -1.00 -1.00 -1.00 -1.00
  virtual crystal weights 
   VCA    =   1.00  1.00  1.00  1.00
   NELECT =     809.0000    total number of electrons
   NUPDOWN=      -1.0000    fix difference up-down

 DOS related values:
   EMIN   =  10.00;   EMAX   =-10.00  energy-range for DOS
   EFERMI =   0.00
   ISMEAR =     1;   SIGMA  =   0.10  broadening in eV -4-tet -1-fermi 0-gaus

 Electronic relaxation 2 (details)
   IALGO  =     68    algorithm
   LDIAG  =      T    sub-space diagonalisation (order eigenvalues)
   LSUBROT=      F    optimize rotation matrix (better conditioning)
   TURBO    =      0    0=normal 1=particle mesh
   IRESTART =      0    0=no restart 2=restart with 2 vectors
   NREBOOT  =      0    no. of reboots
   NMIN     =      0    reboot dimension
   EREF     =   0.00    reference energy to select bands
   IMIX   =      4    mixing-type and parameters
     AMIX     =   0.40;   BMIX     =  1.00
     AMIX_MAG =   1.60;   BMIX_MAG =  1.00
     AMIN     =   0.10
     WC   =   100.;   INIMIX=   1;  MIXPRE=   1;  MAXMIX= -45

 Intra band minimization:
   WEIMIN = 0.0010     energy-eigenvalue tresh-hold
   EBREAK =  0.51E-11  absolut break condition
   DEPER  =   0.30     relativ break condition  

   TIME   =   0.40     timestep for ELM

  volume/ion in A,a.u.               =      55.38       373.69
  Fermi-wavevector in a.u.,A,eV,Ry     =   0.944814  1.785440 12.145564  0.892674
  Thomas-Fermi vector in A             =   2.072655
 
 Write flags
   LWAVE  =      F    write WAVECAR
   LCHARG =      F    write CHGCAR
   LVTOT  =      F    write LOCPOT, total local potential
   LVHAR  =      F    write LOCPOT, Hartree potential only
   LELF   =      F    write electronic localiz. function (ELF)
   LORBIT =      0    0 simple, 1 ext, 2 COOP (PROOUT)


 Dipole corrections
   LMONO  =      F    monopole corrections only (constant potential shift)
   LDIPOL =      F    correct potential (dipole corrections)
   IDIPOL =      0    1-x, 2-y, 3-z, 4-all directions 
   EPSILON=  1.0000000 bulk dielectric constant

 Exchange correlation treatment:
   GGA     =    --    GGA type
   LEXCH   =     8    internal setting for exchange type
   VOSKOWN=      0    Vosko Wilk Nusair interpolation
   LHFCALC =     F    Hartree Fock is set to
   LHFONE  =     F    Hartree Fock one center treatment
   AEXX    =    0.0000 exact exchange contribution

 Linear response parameters
   LEPSILON=     F    determine dielectric tensor
   LRPA    =     F    only Hartree local field effects (RPA)
   LNABLA  =     F    use nabla operator in PAW spheres
   LVEL    =     F    velocity operator in full k-point grid
   LINTERFAST=   F  fast interpolation
   KINTER  =     0    interpolate to denser k-point grid
   CSHIFT  =0.1000    complex shift for real part using Kramers Kronig
   OMEGAMAX=  -1.0    maximum frequency
   DEG_THRESHOLD= 0.2000000E-02 threshold for treating states as degnerate
   RTIME   =    0.100 relaxation time in fs

 Orbital magnetization related:
   ORBITALMAG=     F  switch on orbital magnetization
   LCHIMAG   =     F  perturbation theory with respect to B field
   DQ        =  0.001000  dq finite difference perturbation B field


--------------------------------------------------------------------------------------------------------


 finite differences
   using selective dynamics as specified on POSCAR
 charge density and potential will be updated during run
 non-spin polarized calculation
 RMM-DIIS sequential band-by-band and
  variant of blocked Davidson during initial phase
 perform sub-space diagonalisation
    before iterative eigenvector-optimisation
 modified Broyden-mixing scheme, WC =      100.0
 initial mixing is a Kerker type mixing with AMIX =  0.4000 and BMIX =      1.0000
 Hartree-type preconditioning will be used
 using additional bands           81
 real space projection scheme for non local part
 use partial core corrections
 calculate Harris-corrections to forces 
   (improved forces if not selfconsistent)
 use gradient corrections 
 use of overlap-Matrix (Vanderbilt PP)
 Methfessel and Paxton  Order N= 1 SIGMA  =   0.10


--------------------------------------------------------------------------------------------------------


  energy-cutoff  :      400.00
  volume of cell :     4208.56
      direct lattice vectors                 reciprocal lattice vectors
    16.448000000  0.000000000  0.000000000     0.060797665  0.000000000  0.000000000
     0.000000000 11.630492337  0.000000000     0.000000000  0.085980883  0.000000000
     0.000000000  0.000000000 22.000000000     0.000000000  0.000000000  0.045454545

  length of vectors
    16.448000000 11.630492337 22.000000000     0.060797665  0.085980883  0.045454545


 
 k-points in units of 2pi/SCALE and weight: Bulk                                    
   0.00000000  0.00000000  0.00000000       0.050
   0.03125000  0.00000000  0.00000000       0.100
   0.06250000  0.00000000  0.00000000       0.050
   0.00000000  0.03535534  0.00000000       0.100
   0.03125000  0.03535534  0.00000000       0.100
   0.06250000  0.03535534  0.00000000       0.100
  -0.03125000  0.03535534  0.00000000       0.100
   0.00000000  0.07071068  0.00000000       0.100
   0.03125000  0.07071068  0.00000000       0.100
   0.06250000  0.07071068  0.00000000       0.100
  -0.03125000  0.07071068  0.00000000       0.100
 
 k-points in reciprocal lattice and weights: Bulk                                    
   0.00000000  0.00000000  0.00000000       0.050
   0.25000000  0.00000000  0.00000000       0.100
   0.50000000  0.00000000  0.00000000       0.050
   0.00000000  0.20000000  0.00000000       0.100
   0.25000000  0.20000000  0.00000000       0.100
   0.50000000  0.20000000  0.00000000       0.100
  -0.25000000  0.20000000  0.00000000       0.100
   0.00000000  0.40000000  0.00000000       0.100
   0.25000000  0.40000000  0.00000000       0.100
   0.50000000  0.40000000  0.00000000       0.100
  -0.25000000  0.40000000  0.00000000       0.100
 
 position of ions in fractional coordinates (direct lattice) 
   0.12500000  0.49363653  0.31369981
   0.12500000  0.51949611  0.36739813
   0.12500000  0.39229298  0.28950966
   0.12500000  0.57006756  0.27810904
   0.62500000  0.87539034  0.19264781
   0.62500000  0.62490907  0.19215806
   0.62500000  0.37530530  0.19233085
   0.62500000  0.12534170  0.19222861
   0.12500000  0.87676043  0.19148865
   0.12500000  0.63112101  0.19191037
   0.12500000  0.37279639  0.19183007
   0.12500000  0.12129080  0.19122348
   0.75187590  0.75030693  0.13599566
   0.75222855  0.50007149  0.13607643
   0.75205735  0.25045701  0.13597242
   0.75176440  0.00001477  0.13571348
   0.49812410  0.75030693  0.13599566
   0.49777145  0.50007149  0.13607643
   0.49794265  0.25045701  0.13597242
   0.49823560  0.00001477  0.13571348
   0.25329453  0.75143319  0.13517919
   0.25230774  0.50176559  0.13439744
   0.25247631  0.24821591  0.13430983
   0.25385872  0.99967915  0.13575143
   0.99670547  0.75143319  0.13517919
   0.99769226  0.50176559  0.13439744
   0.99752369  0.24821591  0.13430983
   0.99614128  0.99967915  0.13575143
   0.87412670  0.87514447  0.07371335
   0.87413019  0.62542337  0.07389244
   0.87461462  0.37518005  0.07419546
   0.87400450  0.12503360  0.07377755
   0.62500000  0.87492213  0.06423877
   0.62500000  0.62492769  0.06414333
   0.62500000  0.37517752  0.06418646
   0.62500000  0.12527429  0.06412904
   0.37587330  0.87514447  0.07371335
   0.37586981  0.62542337  0.07389244
   0.37538538  0.37518005  0.07419546
   0.37599550  0.12503360  0.07377755
   0.12500000  0.87519342  0.06384754
   0.12500000  0.62523489  0.06524103
   0.12500000  0.37452826  0.06700772
   0.12500000  0.12435352  0.06410913
   0.75000000  0.75000000  0.00000000
   0.75000000  0.50000000  0.00000000
   0.75000000  0.25000000  0.00000000
   0.75000000  0.00000000  0.00000000
   0.50000000  0.75000000  0.00000000
   0.50000000  0.50000000  0.00000000
   0.50000000  0.25000000  0.00000000
   0.50000000  0.00000000  0.00000000
   0.25000000  0.75000000  0.00000000
   0.25000000  0.50000000  0.00000000
   0.25000000  0.25000000  0.00000000
   0.25000000  0.00000000  0.00000000
   0.00000000  0.75000000  0.00000000
   0.00000000  0.50000000  0.00000000
   0.00000000  0.25000000  0.00000000
   0.00000000  0.00000000  0.00000000
   0.87500000  0.87500000  0.93391766
   0.87500000  0.62500000  0.93391766
   0.87500000  0.37500000  0.93391766
   0.87500000  0.12500000  0.93391766
   0.62500000  0.87500000  0.93391766
   0.62500000  0.62500000  0.93391766
   0.62500000  0.37500000  0.93391766
   0.62500000  0.12500000  0.93391766
   0.37500000  0.87500000  0.93391766
   0.37500000  0.62500000  0.93391766
   0.37500000  0.37500000  0.93391766
   0.37500000  0.12500000  0.93391766
   0.12500000  0.87500000  0.93391766
   0.12500000  0.62500000  0.93391766
   0.12500000  0.37500000  0.93391766
   0.12500000  0.12500000  0.93391766
 
 position of ions in cartesian coordinates  (Angst):
   2.05600000  5.74123584  6.90139576
   2.05600000  6.04199549  8.08275887
   2.05600000  4.56256050  6.36921259
   2.05600000  6.63016640  6.11839886
  10.28000000 10.18122061  4.23825177
  10.28000000  7.26800010  4.22747726
  10.28000000  4.36498546  4.23127875
  10.28000000  1.45778572  4.22902946
   2.05600000 10.19715546  4.21275027
   2.05600000  7.34024803  4.22202808
   2.05600000  4.33580551  4.22026164
   2.05600000  1.41067172  4.20691646
  12.36685483  8.72643903  2.99190448
  12.37265513  5.81607763  2.99368156
  12.36983928  2.91293830  2.99139316
  12.36502088  0.00017176  2.98569659
   8.19314517  8.72643903  2.99190448
   8.18734487  5.81607763  2.99368156
   8.19016072  2.91293830  2.99139316
   8.19497912  0.00017176  2.98569659
   4.16618847  8.73953800  2.97394228
   4.14995767  5.83578086  2.95674365
   4.15273029  2.88687319  2.95481618
   4.17546821 11.62676071  2.98653147
  16.39381153  8.73953800  2.97394228
  16.41004233  5.83578086  2.95674365
  16.40726971  2.88687319  2.95481618
  16.38453179 11.62676071  2.98653147
  14.37763591 10.17836104  1.62169374
  14.37769330  7.27398167  1.62563371
  14.38566132  4.36352872  1.63230001
  14.37562599  1.45420229  1.62310619
  10.28000000 10.17577511  1.41325301
  10.28000000  7.26821676  1.41115324
  10.28000000  4.36349928  1.41210214
  10.28000000  1.45700170  1.41083896
   6.18236409 10.17836104  1.62169374
   6.18230670  7.27398167  1.62563371
   6.17433868  4.36352872  1.63230001
   6.18437401  1.45420229  1.62310619
   2.05600000 10.17893037  1.40464597
   2.05600000  7.27178965  1.43530268
   2.05600000  4.35594803  1.47416974
   2.05600000  1.44629262  1.41040086
  12.33600000  8.72286925  0.00000000
  12.33600000  5.81524617  0.00000000
  12.33600000  2.90762308  0.00000000
  12.33600000  0.00000000  0.00000000
   8.22400000  8.72286925  0.00000000
   8.22400000  5.81524617  0.00000000
   8.22400000  2.90762308  0.00000000
   8.22400000  0.00000000  0.00000000
   4.11200000  8.72286925  0.00000000
   4.11200000  5.81524617  0.00000000
   4.11200000  2.90762308  0.00000000
   4.11200000  0.00000000  0.00000000
   0.00000000  8.72286925  0.00000000
   0.00000000  5.81524617  0.00000000
   0.00000000  2.90762308  0.00000000
   0.00000000  0.00000000  0.00000000
  14.39200000 10.17668079 20.54618846
  14.39200000  7.26905771 20.54618846
  14.39200000  4.36143463 20.54618846
  14.39200000  1.45381154 20.54618846
  10.28000000 10.17668079 20.54618846
  10.28000000  7.26905771 20.54618846
  10.28000000  4.36143463 20.54618846
  10.28000000  1.45381154 20.54618846
   6.16800000 10.17668079 20.54618846
   6.16800000  7.26905771 20.54618846
   6.16800000  4.36143463 20.54618846
   6.16800000  1.45381154 20.54618846
   2.05600000 10.17668079 20.54618846
   2.05600000  7.26905771 20.54618846
   2.05600000  4.36143463 20.54618846
   2.05600000  1.45381154 20.54618846
 


--------------------------------------------------------------------------------------------------------


 k-point  1 :   0.0000 0.0000 0.0000  plane waves:   76391
 k-point  2 :   0.2500 0.0000 0.0000  plane waves:   76422
 k-point  3 :   0.5000 0.0000 0.0000  plane waves:   76442
 k-point  4 :   0.0000 0.2000 0.0000  plane waves:   76454
 k-point  5 :   0.2500 0.2000 0.0000  plane waves:   76437
 k-point  6 :   0.5000 0.2000 0.0000  plane waves:   76490
 k-point  7 :  -0.2500 0.2000 0.0000  plane waves:   76437
 k-point  8 :   0.0000 0.4000 0.0000  plane waves:   76464
 k-point  9 :   0.2500 0.4000 0.0000  plane waves:   76455
 k-point 10 :   0.5000 0.4000 0.0000  plane waves:   76444
 k-point 11 :  -0.2500 0.4000 0.0000  plane waves:   76455

 maximum and minimum number of plane-waves per node :      6476     6312

 maximum number of plane-waves:     76490
 maximum index in each direction: 
   IXMAX=   27   IYMAX=   18   IZMAX=   35
   IXMIN=  -27   IYMIN=  -19   IZMIN=  -35

 WARNING: aliasing errors must be expected set NGX to 110 to avoid them
 NGY is ok and might be reduce to  76
 NGZ is ok and might be reduce to 142
 aliasing errors are usually negligible using standard VASP settings
 and one can safely disregard these warnings

 real space projection operators:
  total allocation   :      46629.33 KBytes
  max/ min on nodes  :       3896.55       3871.51


 parallel 3D FFT for wavefunctions:
    minimum data exchange during FFTs selected (reduces bandwidth)
 parallel 3D FFT for charge:
    minimum data exchange during FFTs selected (reduces bandwidth)


 total amount of memory used by VASP on root node   119585. kBytes
========================================================================

   base      :      30000. kBytes
   nonlr-proj:      10855. kBytes
   fftplans  :       6203. kBytes
   grid      :      10834. kBytes
   one-center:        108. kBytes
   wavefun   :      61585. kBytes
 
     INWAV:  cpu time    0.0000: real time    0.0002
 Broyden mixing: mesh for mixing (old mesh)
   NGX = 53   NGY = 37   NGZ = 71
  (NGX  =216   NGY  =160   NGZ  =288)
  gives a total of 139231 points

 initial charge density was supplied:
 charge density of overlapping atoms calculated
 number of electron     809.0000000 magnetization 
 keeping initial charge density in first step


--------------------------------------------------------------------------------------------------------


 Maximum index for non-local projection operator          434
 Maximum index for augmentation-charges          828 (set IRDMAX)


--------------------------------------------------------------------------------------------------------


 First call to EWALD:  gamma=   0.110
 Maximum number of real-space cells 3x 4x 2
 Maximum number of reciprocal cells 3x 2x 4

 FEWALD executed in parallel
    FEWALD:  cpu time    0.0079: real time    0.0079


----------------------------------------- Iteration    1(   1)  ---------------------------------------


    POTLOK:  cpu time    0.1016: real time    0.1040
    SETDIJ:  cpu time    0.0082: real time    0.0083
     EDDAV:  cpu time   35.6509: real time   35.7265
       DOS:  cpu time    0.0045: real time    0.0045
    --------------------------------------------
      LOOP:  cpu time   35.7696: real time   35.8498

 eigenvalue-minimisations  : 10710
 total energy-change (2. order) : 0.5157039E+04  (-0.2983374E+05)
 number of electron     809.0000000 magnetization 
 augmentation part      809.0000000 magnetization 

 Free energy of the ion-electron system (eV)
  ---------------------------------------------------
  alpha Z        PSCENC =      1478.88211030
  Ewald energy   TEWEN  =    198504.03418510
  -Hartree energ DENC   =   -267625.48845958
  -exchange      EXHF   =         0.00000000
  -V(xc)+E(xc)   XCENC  =      1163.66124066
  PAW double counting   =     63738.77526900   -62080.66035985
  entropy T*S    EENTRO =         0.00458015
  eigenvalues    EBANDS =      2275.90065978
  atomic energy  EATOM  =     67701.92959986
  Solvation  Ediel_sol  =         0.00000000
  ---------------------------------------------------
  free energy    TOTEN  =      5157.03882542 eV

  energy without entropy =     5157.03424527  energy(sigma->0) =     5157.03729870


--------------------------------------------------------------------------------------------------------


----------------------------------------- Iteration    1(   2)  ---------------------------------------


     EDDAV:  cpu time   41.2068: real time   41.3026
       DOS:  cpu time    0.0026: real time    0.0026
    --------------------------------------------
      LOOP:  cpu time   41.2160: real time   41.3124

 eigenvalue-minimisations  : 13014
 total energy-change (2. order) :-0.4992827E+04  (-0.4588148E+04)
 number of electron     809.0000000 magnetization 
 augmentation part      809.0000000 magnetization 

 Free energy of the ion-electron system (eV)
  ---------------------------------------------------
  alpha Z        PSCENC =      1478.88211030
  Ewald energy   TEWEN  =    198504.03418510
  -Hartree energ DENC   =   -267625.48845958
  -exchange      EXHF   =         0.00000000
  -V(xc)+E(xc)   XCENC  =      1163.66124066
  PAW double counting   =     63738.77526900   -62080.66035985
  entropy T*S    EENTRO =         0.00242392
  eigenvalues    EBANDS =     -2716.92414796
  atomic energy  EATOM  =     67701.92959986
  Solvation  Ediel_sol  =         0.00000000
  ---------------------------------------------------
  free energy    TOTEN  =       164.21186144 eV

  energy without entropy =      164.20943752  energy(sigma->0) =      164.21105347


--------------------------------------------------------------------------------------------------------


----------------------------------------- Iteration    1(   3)  ---------------------------------------


     EDDAV:  cpu time   39.5626: real time   39.6438
       DOS:  cpu time    0.0026: real time    0.0026
    --------------------------------------------
      LOOP:  cpu time   39.5658: real time   39.6473

 eigenvalue-minimisations  : 12240
 total energy-change (2. order) :-0.4095869E+03  (-0.3888248E+03)
 number of electron     809.0000000 magnetization 
 augmentation part      809.0000000 magnetization 

 Free energy of the ion-electron system (eV)
  ---------------------------------------------------
  alpha Z        PSCENC =      1478.88211030
  Ewald energy   TEWEN  =    198504.03418510
  -Hartree energ DENC   =   -267625.48845958
  -exchange      EXHF   =         0.00000000
  -V(xc)+E(xc)   XCENC  =      1163.66124066
  PAW double counting   =     63738.77526900   -62080.66035985
  entropy T*S    EENTRO =         0.00942631
  eigenvalues    EBANDS =     -3126.51809466
  atomic energy  EATOM  =     67701.92959986
  Solvation  Ediel_sol  =         0.00000000
  ---------------------------------------------------
  free energy    TOTEN  =      -245.37508286 eV

  energy without entropy =     -245.38450917  energy(sigma->0) =     -245.37822497


--------------------------------------------------------------------------------------------------------


----------------------------------------- Iteration    1(   4)  ---------------------------------------


     EDDAV:  cpu time   40.3268: real time   40.4804
       DOS:  cpu time    0.0026: real time    0.0026
    --------------------------------------------
      LOOP:  cpu time   40.3300: real time   40.4841

 eigenvalue-minimisations  : 12609
 total energy-change (2. order) :-0.1213869E+02  (-0.1198621E+02)
 number of electron     809.0000000 magnetization 
 augmentation part      809.0000000 magnetization 

 Free energy of the ion-electron system (eV)
  ---------------------------------------------------
  alpha Z        PSCENC =      1478.88211030
  Ewald energy   TEWEN  =    198504.03418510
  -Hartree energ DENC   =   -267625.48845958
  -exchange      EXHF   =         0.00000000
  -V(xc)+E(xc)   XCENC  =      1163.66124066
  PAW double counting   =     63738.77526900   -62080.66035985
  entropy T*S    EENTRO =         0.00827982
  eigenvalues    EBANDS =     -3138.65563811
  atomic energy  EATOM  =     67701.92959986
  Solvation  Ediel_sol  =         0.00000000
  ---------------------------------------------------
  free energy    TOTEN  =      -257.51377280 eV

  energy without entropy =     -257.52205263  energy(sigma->0) =     -257.51653274


--------------------------------------------------------------------------------------------------------


----------------------------------------- Iteration    1(   5)  ---------------------------------------


     EDDAV:  cpu time   39.7446: real time   39.7917
       DOS:  cpu time    0.0029: real time    0.0029
    CHARGE:  cpu time    1.4688: real time    1.4692
    MIXING:  cpu time    0.0034: real time    0.0040
    --------------------------------------------
      LOOP:  cpu time   41.2214: real time   41.2687

 eigenvalue-minimisations  : 12375
 total energy-change (2. order) :-0.3554431E+00  (-0.3542829E+00)
 number of electron     808.9999728 magnetization 
 augmentation part      280.0917613 magnetization 

 Broyden mixing:
  rms(total) = 0.58446E+01    rms(broyden)= 0.58442E+01
  rms(prec ) = 0.59651E+01
  weight for this iteration     100.00

 Free energy of the ion-electron system (eV)
  ---------------------------------------------------
  alpha Z        PSCENC =      1478.88211030
  Ewald energy   TEWEN  =    198504.03418510
  -Hartree energ DENC   =   -267625.48845958
  -exchange      EXHF   =         0.00000000
  -V(xc)+E(xc)   XCENC  =      1163.66124066
  PAW double counting   =     63738.77526900   -62080.66035985
  entropy T*S    EENTRO =         0.00820639
  eigenvalues    EBANDS =     -3139.01100782
  atomic energy  EATOM  =     67701.92959986
  Solvation  Ediel_sol  =         0.00000000
  ---------------------------------------------------
  free energy    TOTEN  =      -257.86921595 eV

  energy without entropy =     -257.87742234  energy(sigma->0) =     -257.87195141


--------------------------------------------------------------------------------------------------------


----------------------------------------- Iteration    1(   6)  ---------------------------------------


    POTLOK:  cpu time    0.0972: real time    0.0978
    SETDIJ:  cpu time    0.0067: real time    0.0733
    EDDIAG:  cpu time    6.6417: real time    6.6505
  RMM-DIIS:  cpu time   16.0642: real time   16.1438
    ORTHCH:  cpu time    1.3174: real time    1.3177
       DOS:  cpu time    0.0035: real time    0.0035
    CHARGE:  cpu time    1.4261: real time    1.4267
    MIXING:  cpu time    0.0031: real time    0.0034
    --------------------------------------------
      LOOP:  cpu time   25.5604: real time   25.7188

 eigenvalue-minimisations  : 10717
 total energy-change (2. order) : 0.2002809E+02  (-0.6020861E+01)
 number of electron     808.9999721 magnetization 
 augmentation part      289.4342049 magnetization 

 Broyden mixing:
  rms(total) = 0.40130E+01    rms(broyden)= 0.40129E+01
  rms(prec ) = 0.40246E+01
  weight for this iteration     100.00

 eigenvalues of (default mixing * dielectric matrix)
  average eigenvalue GAMMA=   1.7055
  1.7055

 Free energy of the ion-electron system (eV)
  ---------------------------------------------------
  alpha Z        PSCENC =      1478.88211030
  Ewald energy   TEWEN  =    198504.03418510
  -Hartree energ DENC   =   -266929.46749456
  -exchange      EXHF   =         0.00000000
  -V(xc)+E(xc)   XCENC  =      1141.91013342
  PAW double counting   =     67331.69961128   -65751.74492047
  entropy T*S    EENTRO =         0.00984297
  eigenvalues    EBANDS =     -3715.09419648
  atomic energy  EATOM  =     67701.92959986
  Solvation  Ediel_sol  =         0.00000000
  ---------------------------------------------------
  free energy    TOTEN  =      -237.84112858 eV

  energy without entropy =     -237.85097155  energy(sigma->0) =     -237.84440957


--------------------------------------------------------------------------------------------------------


----------------------------------------- Iteration    1(   7)  ---------------------------------------


    POTLOK:  cpu time    0.0994: real time    0.1006
    SETDIJ:  cpu time    0.0080: real time    0.0080
    EDDIAG:  cpu time    6.8269: real time    6.8323
  RMM-DIIS:  cpu time   16.5953: real time   16.6225
    ORTHCH:  cpu time    1.3102: real time    1.3104
       DOS:  cpu time    0.0029: real time    0.0029
    CHARGE:  cpu time    1.4178: real time    1.4345
    MIXING:  cpu time    0.0031: real time    0.0031
    --------------------------------------------
      LOOP:  cpu time   26.2646: real time   26.3157

 eigenvalue-minimisations  : 10716
 total energy-change (2. order) : 0.1087563E+01  (-0.7904475E+00)
 number of electron     808.9999719 magnetization 
 augmentation part      291.9886835 magnetization 

 Broyden mixing:
  rms(total) = 0.17240E+01    rms(broyden)= 0.17239E+01
  rms(prec ) = 0.17294E+01
  weight for this iteration     100.00

 eigenvalues of (default mixing * dielectric matrix)
  average eigenvalue GAMMA=   1.8087
  1.1122  2.5053

 Free energy of the ion-electron system (eV)
  ---------------------------------------------------
  alpha Z        PSCENC =      1478.88211030
  Ewald energy   TEWEN  =    198504.03418510
  -Hartree energ DENC   =   -266747.40803191
  -exchange      EXHF   =         0.00000000
  -V(xc)+E(xc)   XCENC  =      1133.33220955
  PAW double counting   =     71476.78078055   -69952.93169345
  entropy T*S    EENTRO =         0.00820220
  eigenvalues    EBANDS =     -3831.38092753
  atomic energy  EATOM  =     67701.92959986
  Solvation  Ediel_sol  =         0.00000000
  ---------------------------------------------------
  free energy    TOTEN  =      -236.75356531 eV

  energy without entropy =     -236.76176752  energy(sigma->0) =     -236.75629938


--------------------------------------------------------------------------------------------------------


----------------------------------------- Iteration    1(   8)  ---------------------------------------


    POTLOK:  cpu time    0.0982: real time    0.0988
    SETDIJ:  cpu time    0.0077: real time    0.0077
    EDDIAG:  cpu time    6.7603: real time    6.7634
  RMM-DIIS:  cpu time   16.0805: real time   16.1313
    ORTHCH:  cpu time    1.3075: real time    1.3111
       DOS:  cpu time    0.0028: real time    0.0028
    CHARGE:  cpu time    1.4354: real time    1.4373
    MIXING:  cpu time    0.0031: real time    0.0031
    --------------------------------------------
      LOOP:  cpu time   25.6972: real time   25.7568

 eigenvalue-minimisations  : 10736
 total energy-change (2. order) : 0.1906232E+00  (-0.1310326E+00)
 number of electron     808.9999719 magnetization 
 augmentation part      291.6545132 magnetization 

 Broyden mixing:
  rms(total) = 0.27735E+00    rms(broyden)= 0.27732E+00
  rms(prec ) = 0.30274E+00
  weight for this iteration     100.00

 eigenvalues of (default mixing * dielectric matrix)
  average eigenvalue GAMMA=   1.4920
  2.5507  1.1794  0.7458

 Free energy of the ion-electron system (eV)
  ---------------------------------------------------
  alpha Z        PSCENC =      1478.88211030
  Ewald energy   TEWEN  =    198504.03418510
  -Hartree energ DENC   =   -266700.25748573
  -exchange      EXHF   =         0.00000000
  -V(xc)+E(xc)   XCENC  =      1132.82574293
  PAW double counting   =     73844.10265695   -72345.76365700
  entropy T*S    EENTRO =         0.00710287
  eigenvalues    EBANDS =     -3852.32319736
  atomic energy  EATOM  =     67701.92959986
  Solvation  Ediel_sol  =         0.00000000
  ---------------------------------------------------
  free energy    TOTEN  =      -236.56294208 eV

  energy without entropy =     -236.57004495  energy(sigma->0) =     -236.56530970


--------------------------------------------------------------------------------------------------------


----------------------------------------- Iteration    1(   9)  ---------------------------------------


    POTLOK:  cpu time    0.0980: real time    0.0980
    SETDIJ:  cpu time    0.0077: real time    0.0077
    EDDIAG:  cpu time    6.6582: real time    6.6763
  RMM-DIIS:  cpu time   16.0415: real time   16.0591
    ORTHCH:  cpu time    1.3092: real time    1.3110
       DOS:  cpu time    0.0028: real time    0.0028
    CHARGE:  cpu time    1.4404: real time    1.4406
    MIXING:  cpu time    0.0034: real time    0.0034
    --------------------------------------------
      LOOP:  cpu time   25.5622: real time   25.6001

 eigenvalue-minimisations  : 10760
 total energy-change (2. order) : 0.1007873E+00  (-0.2086267E-01)
 number of electron     808.9999719 magnetization 
 augmentation part      291.4553264 magnetization 

 Broyden mixing:
  rms(total) = 0.66659E-01    rms(broyden)= 0.66637E-01
  rms(prec ) = 0.74722E-01
  weight for this iteration     100.00

 eigenvalues of (default mixing * dielectric matrix)
  average eigenvalue GAMMA=   1.3475
  2.4973  1.2095  0.8415  0.8415

 Free energy of the ion-electron system (eV)
  ---------------------------------------------------
  alpha Z        PSCENC =      1478.88211030
  Ewald energy   TEWEN  =    198504.03418510
  -Hartree energ DENC   =   -266713.38169128
  -exchange      EXHF   =         0.00000000
  -V(xc)+E(xc)   XCENC  =      1133.09538853
  PAW double counting   =     73884.75067465   -72386.65551828
  entropy T*S    EENTRO =         0.00713639
  eigenvalues    EBANDS =     -3839.12404006
  atomic energy  EATOM  =     67701.92959986
  Solvation  Ediel_sol  =         0.00000000
  ---------------------------------------------------
  free energy    TOTEN  =      -236.46215479 eV

  energy without entropy =     -236.46929118  energy(sigma->0) =     -236.46453359


--------------------------------------------------------------------------------------------------------


----------------------------------------- Iteration    1(  10)  ---------------------------------------


    POTLOK:  cpu time    0.0967: real time    0.0980
    SETDIJ:  cpu time    0.0077: real time    0.0077
    EDDIAG:  cpu time    6.7746: real time    6.7973
  RMM-DIIS:  cpu time   16.0667: real time   16.0922
    ORTHCH:  cpu time    1.3309: real time    1.3313
       DOS:  cpu time    0.0028: real time    0.0028
    CHARGE:  cpu time    1.4703: real time    1.4717
    MIXING:  cpu time    0.0034: real time    0.0034
    --------------------------------------------
      LOOP:  cpu time   25.7542: real time   25.8063

 eigenvalue-minimisations  : 10800
 total energy-change (2. order) :-0.1722379E-03  (-0.1831746E-02)
 number of electron     808.9999719 magnetization 
 augmentation part      291.4332543 magnetization 

 Broyden mixing:
  rms(total) = 0.30440E-01    rms(broyden)= 0.30433E-01
  rms(prec ) = 0.36831E-01
  weight for this iteration     100.00

 eigenvalues of (default mixing * dielectric matrix)
  average eigenvalue GAMMA=   1.2636
  2.4697  1.3405  1.0341  0.8348  0.6390

 Free energy of the ion-electron system (eV)
  ---------------------------------------------------
  alpha Z        PSCENC =      1478.88211030
  Ewald energy   TEWEN  =    198504.03418510
  -Hartree energ DENC   =   -266711.14629645
  -exchange      EXHF   =         0.00000000
  -V(xc)+E(xc)   XCENC  =      1133.15596370
  PAW double counting   =     73779.92401952   -72280.98602119
  entropy T*S    EENTRO =         0.00813332
  eigenvalues    EBANDS =     -3842.26402118
  atomic energy  EATOM  =     67701.92959986
  Solvation  Ediel_sol  =         0.00000000
  ---------------------------------------------------
  free energy    TOTEN  =      -236.46232703 eV

  energy without entropy =     -236.47046034  energy(sigma->0) =     -236.46503813


--------------------------------------------------------------------------------------------------------


----------------------------------------- Iteration    1(  11)  ---------------------------------------


    POTLOK:  cpu time    0.0989: real time    0.1002
    SETDIJ:  cpu time    0.0077: real time    0.0077
    EDDIAG:  cpu time    6.6987: real time    6.7678
  RMM-DIIS:  cpu time   16.5970: real time   16.6288
    ORTHCH:  cpu time    1.4202: real time    1.4204
       DOS:  cpu time    0.0040: real time    0.0040
    CHARGE:  cpu time    1.4351: real time    1.4352
    MIXING:  cpu time    0.0033: real time    0.0033
    --------------------------------------------
      LOOP:  cpu time   26.2658: real time   26.3690

 eigenvalue-minimisations  : 10839
 total energy-change (2. order) :-0.2304129E-02  (-0.3070774E-03)
 number of electron     808.9999719 magnetization 
 augmentation part      291.4266659 magnetization 

 Broyden mixing:
  rms(total) = 0.16374E-01    rms(broyden)= 0.16373E-01
  rms(prec ) = 0.21342E-01
  weight for this iteration     100.00

 eigenvalues of (default mixing * dielectric matrix)
  average eigenvalue GAMMA=   1.3875
  2.5009  2.1695  1.1946  1.0261  0.8094  0.6248

 Free energy of the ion-electron system (eV)
  ---------------------------------------------------
  alpha Z        PSCENC =      1478.88211030
  Ewald energy   TEWEN  =    198504.03418510
  -Hartree energ DENC   =   -266707.82037612
  -exchange      EXHF   =         0.00000000
  -V(xc)+E(xc)   XCENC  =      1133.15307890
  PAW double counting   =     73720.41058556   -72221.12913654
  entropy T*S    EENTRO =         0.00791448
  eigenvalues    EBANDS =     -3845.93259269
  atomic energy  EATOM  =     67701.92959986
  Solvation  Ediel_sol  =         0.00000000
  ---------------------------------------------------
  free energy    TOTEN  =      -236.46463115 eV

  energy without entropy =     -236.47254563  energy(sigma->0) =     -236.46726931


--------------------------------------------------------------------------------------------------------


----------------------------------------- Iteration    1(  12)  ---------------------------------------


    POTLOK:  cpu time    0.0980: real time    0.0984
    SETDIJ:  cpu time    0.0078: real time    0.0078
    EDDIAG:  cpu time   13.4422: real time   13.4584
  RMM-DIIS:  cpu time   16.2248: real time   16.2348
    ORTHCH:  cpu time    1.3332: real time    1.3337
       DOS:  cpu time    0.0027: real time    0.0027
    CHARGE:  cpu time    1.4256: real time    1.4258
    MIXING:  cpu time    0.0033: real time    0.0033
    --------------------------------------------
      LOOP:  cpu time   32.5392: real time   32.5667

 eigenvalue-minimisations  : 10774
 total energy-change (2. order) :-0.4296426E-02  (-0.2368182E-03)
 number of electron     808.9999719 magnetization 
 augmentation part      291.4290679 magnetization 

 Broyden mixing:
  rms(total) = 0.69765E-02    rms(broyden)= 0.69703E-02
  rms(prec ) = 0.11583E-01
  weight for this iteration     100.00

 eigenvalues of (default mixing * dielectric matrix)
  average eigenvalue GAMMA=   1.3559
  2.6281  2.4407  1.2272  1.0090  0.7852  0.7852  0.6157

 Free energy of the ion-electron system (eV)
  ---------------------------------------------------
  alpha Z        PSCENC =      1478.88211030
  Ewald energy   TEWEN  =    198504.03418510
  -Hartree energ DENC   =   -266701.20375119
  -exchange      EXHF   =         0.00000000
  -V(xc)+E(xc)   XCENC  =      1133.10266983
  PAW double counting   =     73664.60998171   -72165.20782281
  entropy T*S    EENTRO =         0.00795729
  eigenvalues    EBANDS =     -3852.62385767
  atomic energy  EATOM  =     67701.92959986
  Solvation  Ediel_sol  =         0.00000000
  ---------------------------------------------------
  free energy    TOTEN  =      -236.46892758 eV

  energy without entropy =     -236.47688487  energy(sigma->0) =     -236.47158001


--------------------------------------------------------------------------------------------------------


----------------------------------------- Iteration    1(  13)  ---------------------------------------


    POTLOK:  cpu time    0.1044: real time    0.1048
    SETDIJ:  cpu time    0.0077: real time    0.0078
    EDDIAG:  cpu time    6.8540: real time    6.8601
  RMM-DIIS:  cpu time   16.1918: real time   16.2096
    ORTHCH:  cpu time    1.3265: real time    1.3266
       DOS:  cpu time    0.0029: real time    0.0029
    CHARGE:  cpu time    1.4273: real time    1.4275
    MIXING:  cpu time    0.0026: real time    0.0035
    --------------------------------------------
      LOOP:  cpu time   25.9206: real time   25.9442

 eigenvalue-minimisations  : 10767
 total energy-change (2. order) :-0.2029656E-02  (-0.7278726E-04)
 number of electron     808.9999719 magnetization 
 augmentation part      291.4298537 magnetization 

 Broyden mixing:
  rms(total) = 0.44231E-02    rms(broyden)= 0.44202E-02
  rms(prec ) = 0.82064E-02
  weight for this iteration     100.00

 eigenvalues of (default mixing * dielectric matrix)
  average eigenvalue GAMMA=   1.3732
  2.6791  2.5284  1.3657  1.2156  1.0654  0.7858  0.7347  0.6107

 Free energy of the ion-electron system (eV)
  ---------------------------------------------------
  alpha Z        PSCENC =      1478.88211030
  Ewald energy   TEWEN  =    198504.03418510
  -Hartree energ DENC   =   -266697.94531759
  -exchange      EXHF   =         0.00000000
  -V(xc)+E(xc)   XCENC  =      1133.08174873
  PAW double counting   =     73647.17252194   -72147.71598350
  entropy T*S    EENTRO =         0.00790859
  eigenvalues    EBANDS =     -3855.91773067
  atomic energy  EATOM  =     67701.92959986
  Solvation  Ediel_sol  =         0.00000000
  ---------------------------------------------------
  free energy    TOTEN  =      -236.47095724 eV

  energy without entropy =     -236.47886583  energy(sigma->0) =     -236.47359343


--------------------------------------------------------------------------------------------------------


----------------------------------------- Iteration    1(  14)  ---------------------------------------


    POTLOK:  cpu time    0.0974: real time    0.0979
    SETDIJ:  cpu time    0.0078: real time    0.0078
    EDDIAG:  cpu time    6.7026: real time    6.7074
  RMM-DIIS:  cpu time   16.3575: real time   16.4518
    ORTHCH:  cpu time    1.3228: real time    1.3229
       DOS:  cpu time    0.0028: real time    0.0028
    CHARGE:  cpu time    1.4237: real time    1.4385
    MIXING:  cpu time    0.0035: real time    0.0036
    --------------------------------------------
      LOOP:  cpu time   25.9198: real time   26.0370

 eigenvalue-minimisations  : 10746
 total energy-change (2. order) :-0.2412983E-02  (-0.7560332E-04)
 number of electron     808.9999719 magnetization 
 augmentation part      291.4291893 magnetization 

 Broyden mixing:
  rms(total) = 0.31493E-02    rms(broyden)= 0.31447E-02
  rms(prec ) = 0.55270E-02
  weight for this iteration     100.00

 eigenvalues of (default mixing * dielectric matrix)
  average eigenvalue GAMMA=   1.4553
  3.2705  2.4891  1.9936  1.2376  1.0035  1.0035  0.7993  0.6938  0.6066

 Free energy of the ion-electron system (eV)
  ---------------------------------------------------
  alpha Z        PSCENC =      1478.88211030
  Ewald energy   TEWEN  =    198504.03418510
  -Hartree energ DENC   =   -266694.15923525
  -exchange      EXHF   =         0.00000000
  -V(xc)+E(xc)   XCENC  =      1133.06619317
  PAW double counting   =     73643.38438238   -72143.90371755
  entropy T*S    EENTRO =         0.00793212
  eigenvalues    EBANDS =     -3859.71482035
  atomic energy  EATOM  =     67701.92959986
  Solvation  Ediel_sol  =         0.00000000
  ---------------------------------------------------
  free energy    TOTEN  =      -236.47337022 eV

  energy without entropy =     -236.48130234  energy(sigma->0) =     -236.47601426


--------------------------------------------------------------------------------------------------------


----------------------------------------- Iteration    1(  15)  ---------------------------------------


    POTLOK:  cpu time    0.0981: real time    0.0981
    SETDIJ:  cpu time    0.0077: real time    0.0077
    EDDIAG:  cpu time    6.6510: real time    6.6778
  RMM-DIIS:  cpu time   16.2297: real time   16.2908
    ORTHCH:  cpu time    1.3202: real time    1.3204
       DOS:  cpu time    0.0027: real time    0.0027
    CHARGE:  cpu time    1.4312: real time    1.4320
    MIXING:  cpu time    0.0038: real time    0.0038
    --------------------------------------------
      LOOP:  cpu time   25.7454: real time   25.8355

 eigenvalue-minimisations  : 10734
 total energy-change (2. order) :-0.2029875E-02  (-0.7772774E-04)
 number of electron     808.9999719 magnetization 
 augmentation part      291.4289104 magnetization 

 Broyden mixing:
  rms(total) = 0.20586E-02    rms(broyden)= 0.20570E-02
  rms(prec ) = 0.33935E-02
  weight for this iteration     100.00

 eigenvalues of (default mixing * dielectric matrix)
  average eigenvalue GAMMA=   1.4882
  3.9634  2.4779  2.2202  1.2279  1.1092  1.1092  0.8001  0.6057  0.6842  0.6842

 Free energy of the ion-electron system (eV)
  ---------------------------------------------------
  alpha Z        PSCENC =      1478.88211030
  Ewald energy   TEWEN  =    198504.03418510
  -Hartree energ DENC   =   -266690.40462223
  -exchange      EXHF   =         0.00000000
  -V(xc)+E(xc)   XCENC  =      1133.05097462
  PAW double counting   =     73645.14793475   -72145.68707691
  entropy T*S    EENTRO =         0.00790729
  eigenvalues    EBANDS =     -3863.43641287
  atomic energy  EATOM  =     67701.92959986
  Solvation  Ediel_sol  =         0.00000000
  ---------------------------------------------------
  free energy    TOTEN  =      -236.47540009 eV

  energy without entropy =     -236.48330738  energy(sigma->0) =     -236.47803586


--------------------------------------------------------------------------------------------------------


----------------------------------------- Iteration    1(  16)  ---------------------------------------


    POTLOK:  cpu time    0.0979: real time    0.0991
    SETDIJ:  cpu time    0.0078: real time    0.0078
    EDDIAG:  cpu time    6.8396: real time    6.8445
  RMM-DIIS:  cpu time   16.3042: real time   16.3336
    ORTHCH:  cpu time    1.3074: real time    1.3075
       DOS:  cpu time    0.0016: real time    0.0025
    CHARGE:  cpu time    1.4325: real time    1.4488
    MIXING:  cpu time    0.0036: real time    0.0036
    --------------------------------------------
      LOOP:  cpu time   25.9968: real time   26.0532

 eigenvalue-minimisations  : 10742
 total energy-change (2. order) :-0.8084315E-03  (-0.2288048E-04)
 number of electron     808.9999719 magnetization 
 augmentation part      291.4284779 magnetization 

 Broyden mixing:
  rms(total) = 0.13308E-02    rms(broyden)= 0.13278E-02
  rms(prec ) = 0.21672E-02
  weight for this iteration     100.00

 eigenvalues of (default mixing * dielectric matrix)
  average eigenvalue GAMMA=   1.5501
  4.7584  2.5076  2.3174  1.5732  1.2406  0.9655  0.9655  0.8161  0.7091  0.6202
  0.5779

 Free energy of the ion-electron system (eV)
  ---------------------------------------------------
  alpha Z        PSCENC =      1478.88211030
  Ewald energy   TEWEN  =    198504.03418510
  -Hartree energ DENC   =   -266688.50474925
  -exchange      EXHF   =         0.00000000
  -V(xc)+E(xc)   XCENC  =      1133.04628115
  PAW double counting   =     73647.49004095   -72148.04201370
  entropy T*S    EENTRO =         0.00793689
  eigenvalues    EBANDS =     -3865.31959982
  atomic energy  EATOM  =     67701.92959986
  Solvation  Ediel_sol  =         0.00000000
  ---------------------------------------------------
  free energy    TOTEN  =      -236.47620853 eV

  energy without entropy =     -236.48414542  energy(sigma->0) =     -236.47885416


--------------------------------------------------------------------------------------------------------


----------------------------------------- Iteration    1(  17)  ---------------------------------------


    POTLOK:  cpu time    0.0973: real time    0.0973
    SETDIJ:  cpu time    0.0079: real time    0.0078
    EDDIAG:  cpu time    6.7134: real time    6.7159
  RMM-DIIS:  cpu time   16.1614: real time   16.2364
    ORTHCH:  cpu time    1.3203: real time    1.3248
       DOS:  cpu time    0.0028: real time    0.0029
    CHARGE:  cpu time    1.4271: real time    1.4292
    MIXING:  cpu time    0.0039: real time    0.0039
    --------------------------------------------
      LOOP:  cpu time   25.7362: real time   25.8199

 eigenvalue-minimisations  : 10735
 total energy-change (2. order) :-0.5239720E-03  (-0.1219420E-04)
 number of electron     808.9999719 magnetization 
 augmentation part      291.4283248 magnetization 

 Broyden mixing:
  rms(total) = 0.83448E-03    rms(broyden)= 0.83301E-03
  rms(prec ) = 0.13724E-02
  weight for this iteration     100.00

 eigenvalues of (default mixing * dielectric matrix)
  average eigenvalue GAMMA=   1.6526
  5.9732  2.5627  2.5627  1.8435  1.2319  1.0202  1.0202  0.8633  0.8633  0.7044
  0.6117  0.5735

 Free energy of the ion-electron system (eV)
  ---------------------------------------------------
  alpha Z        PSCENC =      1478.88211030
  Ewald energy   TEWEN  =    198504.03418510
  -Hartree energ DENC   =   -266687.28265596
  -exchange      EXHF   =         0.00000000
  -V(xc)+E(xc)   XCENC  =      1133.04422972
  PAW double counting   =     73649.82210355   -72150.38228876
  entropy T*S    EENTRO =         0.00795329
  eigenvalues    EBANDS =     -3866.53196959
  atomic energy  EATOM  =     67701.92959986
  Solvation  Ediel_sol  =         0.00000000
  ---------------------------------------------------
  free energy    TOTEN  =      -236.47673250 eV

  energy without entropy =     -236.48468578  energy(sigma->0) =     -236.47938359


--------------------------------------------------------------------------------------------------------


----------------------------------------- Iteration    1(  18)  ---------------------------------------


    POTLOK:  cpu time    0.0970: real time    0.0974
    SETDIJ:  cpu time    0.0077: real time    0.0077
    EDDIAG:  cpu time    6.6607: real time    6.6644
  RMM-DIIS:  cpu time   16.1258: real time   16.2401
    ORTHCH:  cpu time    1.3442: real time    1.3457
       DOS:  cpu time    0.0020: real time    0.0028
    CHARGE:  cpu time    1.4297: real time    1.4299
    MIXING:  cpu time    0.0041: real time    0.0041
    --------------------------------------------
      LOOP:  cpu time   25.6736: real time   25.7958

 eigenvalue-minimisations  : 10743
 total energy-change (2. order) :-0.3090105E-03  (-0.5367637E-05)
 number of electron     808.9999719 magnetization 
 augmentation part      291.4279905 magnetization 

 Broyden mixing:
  rms(total) = 0.50191E-03    rms(broyden)= 0.50181E-03
  rms(prec ) = 0.86968E-03
  weight for this iteration     100.00

 eigenvalues of (default mixing * dielectric matrix)
  average eigenvalue GAMMA=   1.6859
  6.3477  2.8370  2.4707  1.8177  1.7274  1.2122  1.0218  0.8932  0.8932  0.8024
  0.7029  0.6119  0.5791

 Free energy of the ion-electron system (eV)
  ---------------------------------------------------
  alpha Z        PSCENC =      1478.88211030
  Ewald energy   TEWEN  =    198504.03418510
  -Hartree energ DENC   =   -266686.70203776
  -exchange      EXHF   =         0.00000000
  -V(xc)+E(xc)   XCENC  =      1133.04295234
  PAW double counting   =     73651.59816845   -72152.16809210
  entropy T*S    EENTRO =         0.00795199
  eigenvalues    EBANDS =     -3867.10187967
  atomic energy  EATOM  =     67701.92959986
  Solvation  Ediel_sol  =         0.00000000
  ---------------------------------------------------
  free energy    TOTEN  =      -236.47704151 eV

  energy without entropy =     -236.48499350  energy(sigma->0) =     -236.47969217


--------------------------------------------------------------------------------------------------------


----------------------------------------- Iteration    1(  19)  ---------------------------------------


    POTLOK:  cpu time    0.0962: real time    0.0974
    SETDIJ:  cpu time    0.0078: real time    0.0078
    EDDIAG:  cpu time    6.7506: real time    6.7799
  RMM-DIIS:  cpu time   16.1022: real time   16.1115
    ORTHCH:  cpu time    1.3120: real time    1.3126
       DOS:  cpu time    0.0027: real time    0.0027
    CHARGE:  cpu time    1.4499: real time    1.4510
    MIXING:  cpu time    0.0044: real time    0.0044
    --------------------------------------------
      LOOP:  cpu time   25.7269: real time   25.7705

 eigenvalue-minimisations  : 10747
 total energy-change (2. order) :-0.1944189E-03  (-0.2325256E-05)
 number of electron     808.9999719 magnetization 
 augmentation part      291.4280037 magnetization 

 Broyden mixing:
  rms(total) = 0.34400E-03    rms(broyden)= 0.34392E-03
  rms(prec ) = 0.54854E-03
  weight for this iteration     100.00

 eigenvalues of (default mixing * dielectric matrix)
  average eigenvalue GAMMA=   1.7440
  6.8966  3.0896  2.4375  2.4375  1.5964  1.2533  1.1293  1.1293  0.8922  0.8922
  0.7682  0.7029  0.6117  0.5793

 Free energy of the ion-electron system (eV)
  ---------------------------------------------------
  alpha Z        PSCENC =      1478.88211030
  Ewald energy   TEWEN  =    198504.03418510
  -Hartree energ DENC   =   -266686.44929810
  -exchange      EXHF   =         0.00000000
  -V(xc)+E(xc)   XCENC  =      1133.04262482
  PAW double counting   =     73651.17816169   -72151.74642711
  entropy T*S    EENTRO =         0.00794731
  eigenvalues    EBANDS =     -3867.35613981
  atomic energy  EATOM  =     67701.92959986
  Solvation  Ediel_sol  =         0.00000000
  ---------------------------------------------------
  free energy    TOTEN  =      -236.47723593 eV

  energy without entropy =     -236.48518324  energy(sigma->0) =     -236.47988503


--------------------------------------------------------------------------------------------------------


----------------------------------------- Iteration    1(  20)  ---------------------------------------


    POTLOK:  cpu time    0.0971: real time    0.0984
    SETDIJ:  cpu time    0.0078: real time    0.0078
    EDDIAG:  cpu time    6.7603: real time    6.7792
  RMM-DIIS:  cpu time   16.0470: real time   16.0695
    ORTHCH:  cpu time    1.3142: real time    1.3153
       DOS:  cpu time    0.0030: real time    0.0030
    CHARGE:  cpu time    1.4230: real time    1.4231
    MIXING:  cpu time    0.0043: real time    0.0043
    --------------------------------------------
      LOOP:  cpu time   25.6591: real time   25.7034

 eigenvalue-minimisations  : 10727
 total energy-change (2. order) :-0.1132472E-03  (-0.1166499E-05)
 number of electron     808.9999719 magnetization 
 augmentation part      291.4279762 magnetization 

 Broyden mixing:
  rms(total) = 0.20847E-03    rms(broyden)= 0.20832E-03
  rms(prec ) = 0.31263E-03
  weight for this iteration     100.00

 eigenvalues of (default mixing * dielectric matrix)
  average eigenvalue GAMMA=   1.8435
  7.5645  4.1859  2.6246  2.5025  1.6750  1.6750  1.2136  0.9761  0.9027  0.9027
  0.7818  0.7818  0.6736  0.6126  0.5805

 Free energy of the ion-electron system (eV)
  ---------------------------------------------------
  alpha Z        PSCENC =      1478.88211030
  Ewald energy   TEWEN  =    198504.03418510
  -Hartree energ DENC   =   -266686.33185592
  -exchange      EXHF   =         0.00000000
  -V(xc)+E(xc)   XCENC  =      1133.04289176
  PAW double counting   =     73650.32782125   -72150.89378334
  entropy T*S    EENTRO =         0.00794647
  eigenvalues    EBANDS =     -3867.47626464
  atomic energy  EATOM  =     67701.92959986
  Solvation  Ediel_sol  =         0.00000000
  ---------------------------------------------------
  free energy    TOTEN  =      -236.47734917 eV

  energy without entropy =     -236.48529564  energy(sigma->0) =     -236.47999800


--------------------------------------------------------------------------------------------------------


----------------------------------------- Iteration    1(  21)  ---------------------------------------


    POTLOK:  cpu time    0.0975: real time    0.0980
    SETDIJ:  cpu time    0.0080: real time    0.0080
    EDDIAG:  cpu time    6.6986: real time    6.7375
  RMM-DIIS:  cpu time   15.9829: real time   16.0280
    ORTHCH:  cpu time    1.3077: real time    1.3083
       DOS:  cpu time    0.0019: real time    0.0028
    CHARGE:  cpu time    1.4616: real time    1.4625
    MIXING:  cpu time    0.0043: real time    0.0043
    --------------------------------------------
      LOOP:  cpu time   25.5639: real time   25.6508

 eigenvalue-minimisations  : 10726
 total energy-change (2. order) :-0.3809723E-04  (-0.5024841E-06)
 number of electron     808.9999719 magnetization 
 augmentation part      291.4279510 magnetization 

 Broyden mixing:
  rms(total) = 0.11828E-03    rms(broyden)= 0.11822E-03
  rms(prec ) = 0.17825E-03
  weight for this iteration     100.00

 eigenvalues of (default mixing * dielectric matrix)
  average eigenvalue GAMMA=   1.8726
  7.9202  4.5506  2.6858  2.4458  2.2012  1.3172  1.2937  1.2937  0.9556  0.9556
  0.9495  0.7631  0.7631  0.5788  0.6118  0.6758

 Free energy of the ion-electron system (eV)
  ---------------------------------------------------
  alpha Z        PSCENC =      1478.88211030
  Ewald energy   TEWEN  =    198504.03418510
  -Hartree energ DENC   =   -266686.28574111
  -exchange      EXHF   =         0.00000000
  -V(xc)+E(xc)   XCENC  =      1133.04332534
  PAW double counting   =     73650.00792182   -72150.57267271
  entropy T*S    EENTRO =         0.00794680
  eigenvalues    EBANDS =     -3867.52406267
  atomic energy  EATOM  =     67701.92959986
  Solvation  Ediel_sol  =         0.00000000
  ---------------------------------------------------
  free energy    TOTEN  =      -236.47738727 eV

  energy without entropy =     -236.48533408  energy(sigma->0) =     -236.48003621


--------------------------------------------------------------------------------------------------------


----------------------------------------- Iteration    1(  22)  ---------------------------------------


    POTLOK:  cpu time    0.0969: real time    0.0970
    SETDIJ:  cpu time    0.0076: real time    0.0076
    EDDIAG:  cpu time    6.6753: real time    6.6816
  RMM-DIIS:  cpu time   15.7728: real time   15.7916
    ORTHCH:  cpu time    1.3100: real time    1.3104
       DOS:  cpu time    0.0040: real time    0.0040
    CHARGE:  cpu time    1.4523: real time    1.4529
    MIXING:  cpu time    0.0044: real time    0.0044
    --------------------------------------------
      LOOP:  cpu time   25.3245: real time   25.3507

 eigenvalue-minimisations  : 10598
 total energy-change (2. order) :-0.2438019E-04  (-0.1601482E-06)
 number of electron     808.9999719 magnetization 
 augmentation part      291.4279127 magnetization 

 Broyden mixing:
  rms(total) = 0.83316E-04    rms(broyden)= 0.83247E-04
  rms(prec ) = 0.11540E-03
  weight for this iteration     100.00

 eigenvalues of (default mixing * dielectric matrix)
  average eigenvalue GAMMA=   1.9348
  8.2655  5.2016  2.9517  2.4832  2.4832  1.6041  1.6041  1.1978  1.0419  0.8944
  0.8944  0.8350  0.8350  0.5786  0.6118  0.7044  0.7044

 Free energy of the ion-electron system (eV)
  ---------------------------------------------------
  alpha Z        PSCENC =      1478.88211030
  Ewald energy   TEWEN  =    198504.03418510
  -Hartree energ DENC   =   -266686.29859877
  -exchange      EXHF   =         0.00000000
  -V(xc)+E(xc)   XCENC  =      1133.04344891
  PAW double counting   =     73650.08858675   -72150.65381661
  entropy T*S    EENTRO =         0.00794557
  eigenvalues    EBANDS =     -3867.51087275
  atomic energy  EATOM  =     67701.92959986
  Solvation  Ediel_sol  =         0.00000000
  ---------------------------------------------------
  free energy    TOTEN  =      -236.47741165 eV

  energy without entropy =     -236.48535722  energy(sigma->0) =     -236.48006017


--------------------------------------------------------------------------------------------------------


----------------------------------------- Iteration    1(  23)  ---------------------------------------


    POTLOK:  cpu time    0.0971: real time    0.0975
    SETDIJ:  cpu time    0.0076: real time    0.0076
    EDDIAG:  cpu time    6.8378: real time    6.8429
  RMM-DIIS:  cpu time   14.5242: real time   14.5395
    ORTHCH:  cpu time    1.3745: real time    1.3755
       DOS:  cpu time    0.0026: real time    0.0026
    CHARGE:  cpu time    1.4587: real time    1.4589
    MIXING:  cpu time    0.0047: real time    0.0047
    --------------------------------------------
      LOOP:  cpu time   24.3087: real time   24.3306

 eigenvalue-minimisations  :  9682
 total energy-change (2. order) :-0.1190652E-04  (-0.8634779E-07)
 number of electron     808.9999719 magnetization 
 augmentation part      291.4279174 magnetization 

 Broyden mixing:
  rms(total) = 0.40984E-04    rms(broyden)= 0.40962E-04
  rms(prec ) = 0.59709E-04
  weight for this iteration     100.00

 eigenvalues of (default mixing * dielectric matrix)
  average eigenvalue GAMMA=   1.9392
  8.4433  5.4245  3.1511  2.4257  2.4257  2.1618  1.2729  1.2729  1.2635  1.0159
  0.8844  0.8844  0.8423  0.8423  0.5790  0.6119  0.7122  0.6913

 Free energy of the ion-electron system (eV)
  ---------------------------------------------------
  alpha Z        PSCENC =      1478.88211030
  Ewald energy   TEWEN  =    198504.03418510
  -Hartree energ DENC   =   -266686.30248494
  -exchange      EXHF   =         0.00000000
  -V(xc)+E(xc)   XCENC  =      1133.04358371
  PAW double counting   =     73650.08853792   -72150.65373883
  entropy T*S    EENTRO =         0.00794569
  eigenvalues    EBANDS =     -3867.50716237
  atomic energy  EATOM  =     67701.92959986
  Solvation  Ediel_sol  =         0.00000000
  ---------------------------------------------------
  free energy    TOTEN  =      -236.47742356 eV

  energy without entropy =     -236.48536925  energy(sigma->0) =     -236.48007212


--------------------------------------------------------------------------------------------------------


----------------------------------------- Iteration    1(  24)  ---------------------------------------


    POTLOK:  cpu time    0.0978: real time    0.0978
    SETDIJ:  cpu time    0.0076: real time    0.0076
    EDDIAG:  cpu time    6.6587: real time    6.6641
  RMM-DIIS:  cpu time   12.8924: real time   12.9019
    ORTHCH:  cpu time    1.3228: real time    1.3247
       DOS:  cpu time    0.0029: real time    0.0029
    CHARGE:  cpu time    1.4340: real time    1.4343
    MIXING:  cpu time    0.0050: real time    0.0050
    --------------------------------------------
      LOOP:  cpu time   22.4223: real time   22.4412

 eigenvalue-minimisations  :  8474
 total energy-change (2. order) :-0.5906477E-05  (-0.3236262E-07)
 number of electron     808.9999719 magnetization 
 augmentation part      291.4279183 magnetization 

 Broyden mixing:
  rms(total) = 0.25867E-04    rms(broyden)= 0.25848E-04
  rms(prec ) = 0.37380E-04
  weight for this iteration     100.00

 eigenvalues of (default mixing * dielectric matrix)
  average eigenvalue GAMMA=   1.9874
  8.6715  5.9530  3.6875  2.5912  2.4580  2.0599  1.6956  1.4454  1.1866  0.9936
  0.9936  0.9152  0.9152  0.5790  0.6119  0.7976  0.7976  0.7240  0.6845

 Free energy of the ion-electron system (eV)
  ---------------------------------------------------
  alpha Z        PSCENC =      1478.88211030
  Ewald energy   TEWEN  =    198504.03418510
  -Hartree energ DENC   =   -266686.30048220
  -exchange      EXHF   =         0.00000000
  -V(xc)+E(xc)   XCENC  =      1133.04366328
  PAW double counting   =     73650.09837960   -72150.66374017
  entropy T*S    EENTRO =         0.00794579
  eigenvalues    EBANDS =     -3867.50909102
  atomic energy  EATOM  =     67701.92959986
  Solvation  Ediel_sol  =         0.00000000
  ---------------------------------------------------
  free energy    TOTEN  =      -236.47742947 eV

  energy without entropy =     -236.48537526  energy(sigma->0) =     -236.48007806


--------------------------------------------------------------------------------------------------------


----------------------------------------- Iteration    1(  25)  ---------------------------------------


    POTLOK:  cpu time    0.0998: real time    0.1011
    SETDIJ:  cpu time    0.0079: real time    0.0079
    EDDIAG:  cpu time    6.7185: real time    6.7571
  RMM-DIIS:  cpu time   11.9997: real time   12.0290
    ORTHCH:  cpu time    1.3404: real time    1.3406
       DOS:  cpu time    0.0028: real time    0.0028
    CHARGE:  cpu time    1.4239: real time    1.4239
    MIXING:  cpu time    0.0049: real time    0.0049
    --------------------------------------------
      LOOP:  cpu time   21.5992: real time   21.6690

 eigenvalue-minimisations  :  7760
 total energy-change (2. order) :-0.3503184E-05  (-0.2045086E-07)
 number of electron     808.9999719 magnetization 
 augmentation part      291.4279082 magnetization 

 Broyden mixing:
  rms(total) = 0.13278E-04    rms(broyden)= 0.13270E-04
  rms(prec ) = 0.20564E-04
  weight for this iteration     100.00

 eigenvalues of (default mixing * dielectric matrix)
  average eigenvalue GAMMA=   2.0091
  8.7767  6.1899  4.0154  2.6662  2.4488  2.0911  2.0911  1.3178  1.3178  1.1768
  1.1271  0.9124  0.9124  0.9490  0.5789  0.6119  0.7994  0.7994  0.6851  0.7147

 Free energy of the ion-electron system (eV)
  ---------------------------------------------------
  alpha Z        PSCENC =      1478.88211030
  Ewald energy   TEWEN  =    198504.03418510
  -Hartree energ DENC   =   -266686.30014102
  -exchange      EXHF   =         0.00000000
  -V(xc)+E(xc)   XCENC  =      1133.04371453
  PAW double counting   =     73650.11724247   -72150.68268370
  entropy T*S    EENTRO =         0.00794534
  eigenvalues    EBANDS =     -3867.50940585
  atomic energy  EATOM  =     67701.92959986
  Solvation  Ediel_sol  =         0.00000000
  ---------------------------------------------------
  free energy    TOTEN  =      -236.47743297 eV

  energy without entropy =     -236.48537831  energy(sigma->0) =     -236.48008142


--------------------------------------------------------------------------------------------------------


----------------------------------------- Iteration    1(  26)  ---------------------------------------


    POTLOK:  cpu time    0.1001: real time    0.1001
    SETDIJ:  cpu time    0.0076: real time    0.0076
    EDDIAG:  cpu time    6.6981: real time    6.7354
  RMM-DIIS:  cpu time   10.9746: real time   11.0100
    ORTHCH:  cpu time    1.3193: real time    1.3203
       DOS:  cpu time    0.0029: real time    0.0029
    CHARGE:  cpu time    1.4304: real time    1.4306
    MIXING:  cpu time    0.0050: real time    0.0050
    --------------------------------------------
      LOOP:  cpu time   20.5403: real time   20.6137

 eigenvalue-minimisations  :  7011
 total energy-change (2. order) :-0.2194734E-05  (-0.1001820E-07)
 number of electron     808.9999719 magnetization 
 augmentation part      291.4279049 magnetization 

 Broyden mixing:
  rms(total) = 0.81571E-05    rms(broyden)= 0.81533E-05
  rms(prec ) = 0.12442E-04
  weight for this iteration     100.00

 eigenvalues of (default mixing * dielectric matrix)
  average eigenvalue GAMMA=   2.0199
  8.8651  6.4156  4.3787  2.8618  2.5148  2.4129  1.8963  1.6788  1.3608  1.1542
  1.0481  1.0481  0.8957  0.8957  0.8200  0.8200  0.5789  0.6119  0.7670  0.7122
  0.6821

 Free energy of the ion-electron system (eV)
  ---------------------------------------------------
  alpha Z        PSCENC =      1478.88211030
  Ewald energy   TEWEN  =    198504.03418510
  -Hartree energ DENC   =   -266686.29709234
  -exchange      EXHF   =         0.00000000
  -V(xc)+E(xc)   XCENC  =      1133.04372798
  PAW double counting   =     73650.11247168   -72150.67794070
  entropy T*S    EENTRO =         0.00794524
  eigenvalues    EBANDS =     -3867.51244227
  atomic energy  EATOM  =     67701.92959986
  Solvation  Ediel_sol  =         0.00000000
  ---------------------------------------------------
  free energy    TOTEN  =      -236.47743516 eV

  energy without entropy =     -236.48538040  energy(sigma->0) =     -236.48008358


--------------------------------------------------------------------------------------------------------


----------------------------------------- Iteration    1(  27)  ---------------------------------------


    POTLOK:  cpu time    0.0999: real time    0.0999
    SETDIJ:  cpu time    0.0065: real time    0.0283
    EDDIAG:  cpu time    6.6906: real time    6.6978
  RMM-DIIS:  cpu time    9.9011: real time    9.9045
    ORTHCH:  cpu time    1.3217: real time    1.3219
       DOS:  cpu time    0.0028: real time    0.0028
    CHARGE:  cpu time    1.4409: real time    1.4500
    MIXING:  cpu time    0.0053: real time    0.0053
    --------------------------------------------
      LOOP:  cpu time   19.4699: real time   19.5118

 eigenvalue-minimisations  :  5936
 total energy-change (2. order) :-0.8855277E-06  (-0.4047506E-08)
 number of electron     808.9999719 magnetization 
 augmentation part      291.4279058 magnetization 

 Broyden mixing:
  rms(total) = 0.51582E-05    rms(broyden)= 0.51577E-05
  rms(prec ) = 0.78307E-05
  weight for this iteration     100.00

 eigenvalues of (default mixing * dielectric matrix)
  average eigenvalue GAMMA=   2.0197
  8.9036  6.6046  4.5761  3.0969  2.5441  2.4702  1.8888  1.8888  1.3400  1.2012
  1.1362  1.1362  0.9120  0.9120  0.9182  0.5789  0.6119  0.8068  0.8068  0.6823
  0.7089  0.7089

 Free energy of the ion-electron system (eV)
  ---------------------------------------------------
  alpha Z        PSCENC =      1478.88211030
  Ewald energy   TEWEN  =    198504.03418510
  -Hartree energ DENC   =   -266686.29335105
  -exchange      EXHF   =         0.00000000
  -V(xc)+E(xc)   XCENC  =      1133.04372737
  PAW double counting   =     73650.10718786   -72150.67267429
  entropy T*S    EENTRO =         0.00794527
  eigenvalues    EBANDS =     -3867.51616645
  atomic energy  EATOM  =     67701.92959986
  Solvation  Ediel_sol  =         0.00000000
  ---------------------------------------------------
  free energy    TOTEN  =      -236.47743605 eV

  energy without entropy =     -236.48538132  energy(sigma->0) =     -236.48008447


--------------------------------------------------------------------------------------------------------


----------------------------------------- Iteration    1(  28)  ---------------------------------------


    POTLOK:  cpu time    0.1039: real time    0.1039
    SETDIJ:  cpu time    0.0077: real time    0.0077
    EDDIAG:  cpu time    6.6250: real time    6.6311
  RMM-DIIS:  cpu time    9.4802: real time    9.4840
    ORTHCH:  cpu time    1.3094: real time    1.3210
       DOS:  cpu time    0.0030: real time    0.0030
    CHARGE:  cpu time    1.4360: real time    1.4362
    MIXING:  cpu time    0.0052: real time    0.0052
    --------------------------------------------
      LOOP:  cpu time   18.9716: real time   18.9935

 eigenvalue-minimisations  :  5290
 total energy-change (2. order) :-0.4154135E-06  (-0.1752726E-08)
 number of electron     808.9999719 magnetization 
 augmentation part      291.4279071 magnetization 

 Broyden mixing:
  rms(total) = 0.34197E-05    rms(broyden)= 0.34167E-05
  rms(prec ) = 0.51116E-05
  weight for this iteration     100.00

 eigenvalues of (default mixing * dielectric matrix)
  average eigenvalue GAMMA=   2.0462
  8.9495  6.8918  4.9009  3.4826  2.5803  2.5803  2.0380  1.9068  1.6103  1.3158
  1.0950  1.0950  1.1035  0.8949  0.8949  0.8534  0.8534  0.7728  0.5789  0.6119
  0.7176  0.6790  0.6570

 Free energy of the ion-electron system (eV)
  ---------------------------------------------------
  alpha Z        PSCENC =      1478.88211030
  Ewald energy   TEWEN  =    198504.03418510
  -Hartree energ DENC   =   -266686.28975084
  -exchange      EXHF   =         0.00000000
  -V(xc)+E(xc)   XCENC  =      1133.04372342
  PAW double counting   =     73650.10002055   -72150.66547430
  entropy T*S    EENTRO =         0.00794533
  eigenvalues    EBANDS =     -3867.51979588
  atomic energy  EATOM  =     67701.92959986
  Solvation  Ediel_sol  =         0.00000000
  ---------------------------------------------------
  free energy    TOTEN  =      -236.47743646 eV

  energy without entropy =     -236.48538179  energy(sigma->0) =     -236.48008491


--------------------------------------------------------------------------------------------------------


----------------------------------------- Iteration    1(  29)  ---------------------------------------


    POTLOK:  cpu time    0.0988: real time    0.0991
    SETDIJ:  cpu time    0.0077: real time    0.0077
    EDDIAG:  cpu time    6.6501: real time    6.6831
  RMM-DIIS:  cpu time    9.0788: real time    9.1109
    ORTHCH:  cpu time    1.3260: real time    1.3261
       DOS:  cpu time    0.0027: real time    0.0027
    CHARGE:  cpu time    1.4404: real time    1.4424
    MIXING:  cpu time    0.0054: real time    0.0054
    --------------------------------------------
      LOOP:  cpu time   18.6113: real time   18.6787

 eigenvalue-minimisations  :  4921
 total energy-change (2. order) :-0.1689186E-06  (-0.8474902E-09)
 number of electron     808.9999719 magnetization 
 augmentation part      291.4279064 magnetization 

 Broyden mixing:
  rms(total) = 0.21524E-05    rms(broyden)= 0.21513E-05
  rms(prec ) = 0.30683E-05
  weight for this iteration     100.00

 eigenvalues of (default mixing * dielectric matrix)
  average eigenvalue GAMMA=   2.0502
  9.0115  7.0289  5.1840  3.6443  2.7270  2.4872  2.2173  1.8390  1.8390  1.3046
  1.1713  1.1350  1.1350  0.9686  0.9011  0.9011  0.8457  0.8457  0.5789  0.7721
  0.6119  0.7241  0.6836  0.6486

 Free energy of the ion-electron system (eV)
  ---------------------------------------------------
  alpha Z        PSCENC =      1478.88211030
  Ewald energy   TEWEN  =    198504.03418510
  -Hartree energ DENC   =   -266686.28683466
  -exchange      EXHF   =         0.00000000
  -V(xc)+E(xc)   XCENC  =      1133.04372055
  PAW double counting   =     73650.09430199   -72150.65971796
  entropy T*S    EENTRO =         0.00794538
  eigenvalues    EBANDS =     -3867.52274719
  atomic energy  EATOM  =     67701.92959986
  Solvation  Ediel_sol  =         0.00000000
  ---------------------------------------------------
  free energy    TOTEN  =      -236.47743663 eV

  energy without entropy =     -236.48538201  energy(sigma->0) =     -236.48008509


--------------------------------------------------------------------------------------------------------


----------------------------------------- Iteration    1(  30)  ---------------------------------------


    POTLOK:  cpu time    0.1009: real time    0.1009
    SETDIJ:  cpu time    0.0076: real time    0.0076
    EDDIAG:  cpu time    6.6637: real time    6.6657
  RMM-DIIS:  cpu time    8.0831: real time    8.1069
    ORTHCH:  cpu time    1.3595: real time    1.3605
       DOS:  cpu time    0.0026: real time    0.0026
    CHARGE:  cpu time    1.4172: real time    1.4333
    MIXING:  cpu time    0.0048: real time    0.0058
    --------------------------------------------
      LOOP:  cpu time   17.6415: real time   17.6846

 eigenvalue-minimisations  :  3456
 total energy-change (2. order) :-0.6867049E-07  (-0.2318843E-09)
 number of electron     808.9999719 magnetization 
 augmentation part      291.4279061 magnetization 

 Broyden mixing:
  rms(total) = 0.11268E-05    rms(broyden)= 0.11252E-05
  rms(prec ) = 0.17585E-05
  weight for this iteration     100.00

 eigenvalues of (default mixing * dielectric matrix)
  average eigenvalue GAMMA=   2.1166
  9.1074  7.3142  5.6454  4.0732  3.0370  2.5346  2.5346  2.0512  1.7474  1.7474
  1.3211  1.1178  1.1178  1.1338  0.9043  0.9043  0.9327  0.8562  0.8159  0.7776
  0.5789  0.6119  0.7200  0.6842  0.6461

 Free energy of the ion-electron system (eV)
  ---------------------------------------------------
  alpha Z        PSCENC =      1478.88211030
  Ewald energy   TEWEN  =    198504.03418510
  -Hartree energ DENC   =   -266686.28525689
  -exchange      EXHF   =         0.00000000
  -V(xc)+E(xc)   XCENC  =      1133.04371386
  PAW double counting   =     73650.09629379   -72150.66172724
  entropy T*S    EENTRO =         0.00794537
  eigenvalues    EBANDS =     -3867.52430085
  atomic energy  EATOM  =     67701.92959986
  Solvation  Ediel_sol  =         0.00000000
  ---------------------------------------------------
  free energy    TOTEN  =      -236.47743670 eV

  energy without entropy =     -236.48538208  energy(sigma->0) =     -236.48008516


--------------------------------------------------------------------------------------------------------


----------------------------------------- Iteration    1(  31)  ---------------------------------------


    POTLOK:  cpu time    0.1014: real time    0.1027
    SETDIJ:  cpu time    0.0077: real time    0.0077
    EDDIAG:  cpu time    6.7576: real time    6.7856
  RMM-DIIS:  cpu time    7.7622: real time    7.7674
    ORTHCH:  cpu time    1.3319: real time    1.3322
       DOS:  cpu time    0.0029: real time    0.0029
    CHARGE:  cpu time    1.4272: real time    1.4279
    MIXING:  cpu time    0.0057: real time    0.0057
    --------------------------------------------
      LOOP:  cpu time   17.3977: real time   17.4336

 eigenvalue-minimisations  :  3129
 total energy-change (2. order) :-0.4333560E-07  (-0.1624501E-09)
 number of electron     808.9999719 magnetization 
 augmentation part      291.4279067 magnetization 

 Broyden mixing:
  rms(total) = 0.66773E-06    rms(broyden)= 0.66730E-06
  rms(prec ) = 0.90508E-06
  weight for this iteration     100.00

 eigenvalues of (default mixing * dielectric matrix)
  average eigenvalue GAMMA=   2.1124
  9.1455  7.5021  5.8503  4.2924  3.1776  2.5442  2.4784  2.1146  1.8150  1.8150
  1.3106  1.1167  1.1167  1.1550  1.0862  0.9095  0.9095  0.8755  0.8755  0.8115
  0.7806  0.5789  0.6119  0.7188  0.6841  0.6454

 Free energy of the ion-electron system (eV)
  ---------------------------------------------------
  alpha Z        PSCENC =      1478.88211030
  Ewald energy   TEWEN  =    198504.03418510
  -Hartree energ DENC   =   -266686.28336381
  -exchange      EXHF   =         0.00000000
  -V(xc)+E(xc)   XCENC  =      1133.04370527
  PAW double counting   =     73650.09821272   -72150.66365969
  entropy T*S    EENTRO =         0.00794538
  eigenvalues    EBANDS =     -3867.52617186
  atomic energy  EATOM  =     67701.92959986
  Solvation  Ediel_sol  =         0.00000000
  ---------------------------------------------------
  free energy    TOTEN  =      -236.47743675 eV

  energy without entropy =     -236.48538212  energy(sigma->0) =     -236.48008520


--------------------------------------------------------------------------------------------------------


----------------------------------------- Iteration    1(  32)  ---------------------------------------


    POTLOK:  cpu time    0.0993: real time    0.0997
    SETDIJ:  cpu time    0.0077: real time    0.0077
    EDDIAG:  cpu time    6.7942: real time    6.8374
  RMM-DIIS:  cpu time    6.9132: real time    6.9384
    ORTHCH:  cpu time    1.3139: real time    1.3142
       DOS:  cpu time    0.0024: real time    0.0024
    --------------------------------------------
      LOOP:  cpu time   15.1320: real time   15.2010

 eigenvalue-minimisations  :  1945
 total energy-change (2. order) :-0.5340553E-08  (-0.3066887E-10)
 number of electron     808.9999719 magnetization 
 augmentation part      291.4279067 magnetization 

 Free energy of the ion-electron system (eV)
  ---------------------------------------------------
  alpha Z        PSCENC =      1478.88211030
  Ewald energy   TEWEN  =    198504.03418510
  -Hartree energ DENC   =   -266686.28284970
  -exchange      EXHF   =         0.00000000
  -V(xc)+E(xc)   XCENC  =      1133.04370515
  PAW double counting   =     73650.09698754   -72150.66242588
  entropy T*S    EENTRO =         0.00794539
  eigenvalues    EBANDS =     -3867.52669451
  atomic energy  EATOM  =     67701.92959986
  Solvation  Ediel_sol  =         0.00000000
  ---------------------------------------------------
  free energy    TOTEN  =      -236.47743675 eV

  energy without entropy =     -236.48538214  energy(sigma->0) =     -236.48008521


--------------------------------------------------------------------------------------------------------


 average (electrostatic) potential at core
  the test charge radii are     0.6991  0.7215  0.5201  1.2098
  (the norm of the test charge is              1.0000)
       1 -57.4045       2 -76.0908       3 -76.6500       4 -38.1465       5 -73.9901
       6 -74.0106       7 -73.9986       8 -74.0062       9 -74.0109      10 -74.1102
      11 -74.2397      12 -73.9785      13 -74.1420      14 -74.1343      15 -74.1380
      16 -74.1495      17 -74.1420      18 -74.1343      19 -74.1380      20 -74.1495
      21 -74.1420      22 -74.1076      23 -74.1378      24 -74.1331      25 -74.1420
      26 -74.1076      27 -74.1378      28 -74.1331      29 -74.4079      30 -74.3899
      31 -74.3875      32 -74.3993      33 -74.3699      34 -74.3798      35 -74.3633
      36 -74.3813      37 -74.4079      38 -74.3899      39 -74.3875      40 -74.3993
      41 -74.3643      42 -74.4316      43 -74.5054      44 -74.3925      45 -74.3476
      46 -74.3463      47 -74.3453      48 -74.3531      49 -74.3476      50 -74.3463
      51 -74.3453      52 -74.3531      53 -74.3421      54 -74.3394      55 -74.3404
      56 -74.3470      57 -74.3421      58 -74.3394      59 -74.3404      60 -74.3470
      61 -73.7787      62 -73.7635      63 -73.7738      64 -73.7673      65 -73.8497
      66 -73.8509      67 -73.8503      68 -73.8499      69 -73.7787      70 -73.7635
      71 -73.7738      72 -73.7673      73 -73.8423      74 -73.9034      75 -73.9434
      76 -73.8694
 
 
 
 E-fermi :  -1.0512     XC(G=0):  -4.7046     alpha+bet : -4.1283


 k-point     1 :       0.0000    0.0000    0.0000
  band No.  band energies     occupation 
      1     -22.6287      2.00000
      2     -20.5810      2.00000
      3     -10.0963      2.00000
      4      -9.5252      2.00000
      5      -9.0569      2.00000
      6      -8.7657      2.00000
      7      -8.5803      2.00000
      8      -8.2676      2.00000
      9      -8.2362      2.00000
     10      -7.9561      2.00000
     11      -7.9243      2.00000
     12      -7.8270      2.00000
     13      -7.7285      2.00000
     14      -7.6597      2.00000
     15      -7.6568      2.00000
     16      -7.6567      2.00000
     17      -7.6212      2.00000
     18      -7.5884      2.00000
     19      -7.3608      2.00000
     20      -7.2538      2.00000
     21      -7.2405      2.00000
     22      -7.2185      2.00000
     23      -7.1978      2.00000
     24      -7.1662      2.00000
     25      -7.1305      2.00000
     26      -7.1287      2.00000
     27      -7.1102      2.00000
     28      -7.0782      2.00000
     29      -7.0714      2.00000
     30      -7.0548      2.00000
     31      -6.9751      2.00000
     32      -6.9727      2.00000
     33      -6.9668      2.00000
     34      -6.9643      2.00000
     35      -6.9616      2.00000
     36      -6.9516      2.00000
     37      -6.9378      2.00000
     38      -6.9228      2.00000
     39      -6.8815      2.00000
     40      -6.8484      2.00000
     41      -6.8263      2.00000
     42      -6.8175      2.00000
     43      -6.8079      2.00000
     44      -6.8031      2.00000
     45      -6.7770      2.00000
     46      -6.7759      2.00000
     47      -6.7240      2.00000
     48      -6.7129      2.00000
     49      -6.6991      2.00000
     50      -6.6929      2.00000
     51      -6.6482      2.00000
     52      -6.6272      2.00000
     53      -6.6233      2.00000
     54      -6.6008      2.00000
     55      -6.5836      2.00000
     56      -6.5736      2.00000
     57      -6.5539      2.00000
     58      -6.5356      2.00000
     59      -6.5227      2.00000
     60      -6.5132      2.00000
     61      -6.4709      2.00000
     62      -6.4535      2.00000
     63      -6.4450      2.00000
     64      -6.4231      2.00000
     65      -6.4058      2.00000
     66      -6.3584      2.00000
     67      -6.3551      2.00000
     68      -6.3472      2.00000
     69      -6.3255      2.00000
     70      -6.3249      2.00000
     71      -6.2861      2.00000
     72      -6.2722      2.00000
     73      -6.2655      2.00000
     74      -6.2468      2.00000
     75      -6.2431      2.00000
     76      -6.2248      2.00000
     77      -6.2226      2.00000
     78      -6.2021      2.00000
     79      -6.1700      2.00000
     80      -6.1101      2.00000
     81      -6.1033      2.00000
     82      -6.1010      2.00000
     83      -6.0929      2.00000
     84      -6.0852      2.00000
     85      -6.0699      2.00000
     86      -6.0621      2.00000
     87      -6.0407      2.00000
     88      -6.0390      2.00000
     89      -6.0381      2.00000
     90      -6.0358      2.00000
     91      -6.0329      2.00000
     92      -6.0272      2.00000
     93      -5.9545      2.00000
     94      -5.9369      2.00000
     95      -5.9274      2.00000
     96      -5.8981      2.00000
     97      -5.8960      2.00000
     98      -5.8664      2.00000
     99      -5.8591      2.00000
    100      -5.8454      2.00000
    101      -5.8157      2.00000
    102      -5.8055      2.00000
    103      -5.7996      2.00000
    104      -5.7967      2.00000
    105      -5.7759      2.00000
    106      -5.7627      2.00000
    107      -5.7412      2.00000
    108      -5.7383      2.00000
    109      -5.7208      2.00000
    110      -5.7079      2.00000
    111      -5.6481      2.00000
    112      -5.6441      2.00000
    113      -5.6344      2.00000
    114      -5.6219      2.00000
    115      -5.6162      2.00000
    116      -5.5907      2.00000
    117      -5.5672      2.00000
    118      -5.5518      2.00000
    119      -5.5485      2.00000
    120      -5.5230      2.00000
    121      -5.5220      2.00000
    122      -5.5212      2.00000
    123      -5.5071      2.00000
    124      -5.5046      2.00000
    125      -5.4947      2.00000
    126      -5.4928      2.00000
    127      -5.4920      2.00000
    128      -5.4859      2.00000
    129      -5.4752      2.00000
    130      -5.4682      2.00000
    131      -5.4680      2.00000
    132      -5.4658      2.00000
    133      -5.4412      2.00000
    134      -5.3937      2.00000
    135      -5.3871      2.00000
    136      -5.3813      2.00000
    137      -5.3714      2.00000
    138      -5.3568      2.00000
    139      -5.3488      2.00000
    140      -5.3310      2.00000
    141      -5.3007      2.00000
    142      -5.2880      2.00000
    143      -5.2652      2.00000
    144      -5.2564      2.00000
    145      -5.2469      2.00000
    146      -5.2380      2.00000
    147      -5.2319      2.00000
    148      -5.2166      2.00000
    149      -5.1991      2.00000
    150      -5.1851      2.00000
    151      -5.1828      2.00000
    152      -5.1778      2.00000
    153      -5.1711      2.00000
    154      -5.1636      2.00000
    155      -5.1601      2.00000
    156      -5.1546      2.00000
    157      -5.1507      2.00000
    158      -5.1241      2.00000
    159      -5.1002      2.00000
    160      -5.0991      2.00000
    161      -5.0885      2.00000
    162      -5.0803      2.00000
    163      -5.0545      2.00000
    164      -5.0385      2.00000
    165      -5.0221      2.00000
    166      -5.0219      2.00000
    167      -5.0200      2.00000
    168      -5.0126      2.00000
    169      -4.9919      2.00000
    170      -4.9689      2.00000
    171      -4.9665      2.00000
    172      -4.9461      2.00000
    173      -4.9349      2.00000
    174      -4.9251      2.00000
    175      -4.9248      2.00000
    176      -4.9197      2.00000
    177      -4.9182      2.00000
    178      -4.9070      2.00000
    179      -4.8842      2.00000
    180      -4.8598      2.00000
    181      -4.8486      2.00000
    182      -4.8411      2.00000
    183      -4.8260      2.00000
    184      -4.8158      2.00000
    185      -4.8123      2.00000
    186      -4.7967      2.00000
    187      -4.7856      2.00000
    188      -4.7711      2.00000
    189      -4.7572      2.00000
    190      -4.7521      2.00000
    191      -4.7491      2.00000
    192      -4.7427      2.00000
    193      -4.7374      2.00000
    194      -4.7271      2.00000
    195      -4.7265      2.00000
    196      -4.7219      2.00000
    197      -4.6974      2.00000
    198      -4.6759      2.00000
    199      -4.6729      2.00000
    200      -4.6695      2.00000
    201      -4.6638      2.00000
    202      -4.6602      2.00000
    203      -4.6598      2.00000
    204      -4.6117      2.00000
    205      -4.6060      2.00000
    206      -4.5848      2.00000
    207      -4.5756      2.00000
    208      -4.5731      2.00000
    209      -4.5674      2.00000
    210      -4.5613      2.00000
    211      -4.5511      2.00000
    212      -4.5390      2.00000
    213      -4.5126      2.00000
    214      -4.4814      2.00000
    215      -4.4784      2.00000
    216      -4.4755      2.00000
    217      -4.4414      2.00000
    218      -4.4057      2.00000
    219      -4.4028      2.00000
    220      -4.4007      2.00000
    221      -4.3870      2.00000
    222      -4.3661      2.00000
    223      -4.3552      2.00000
    224      -4.3473      2.00000
    225      -4.3414      2.00000
    226      -4.3144      2.00000
    227      -4.3112      2.00000
    228      -4.3099      2.00000
    229      -4.3058      2.00000
    230      -4.2846      2.00000
    231      -4.2811      2.00000
    232      -4.2619      2.00000
    233      -4.2486      2.00000
    234      -4.2429      2.00000
    235      -4.2346      2.00000
    236      -4.2241      2.00000
    237      -4.2222      2.00000
    238      -4.2134      2.00000
    239      -4.1973      2.00000
    240      -4.1661      2.00000
    241      -4.1657      2.00000
    242      -4.1566      2.00000
    243      -4.1395      2.00000
    244      -4.1381      2.00000
    245      -4.1334      2.00000
    246      -4.1250      2.00000
    247      -4.1168      2.00000
    248      -4.1069      2.00000
    249      -4.1037      2.00000
    250      -4.0947      2.00000
    251      -4.0937      2.00000
    252      -4.0896      2.00000
    253      -4.0832      2.00000
    254      -4.0771      2.00000
    255      -4.0739      2.00000
    256      -4.0425      2.00000
    257      -4.0285      2.00000
    258      -4.0281      2.00000
    259      -4.0264      2.00000
    260      -4.0195      2.00000
    261      -3.9742      2.00000
    262      -3.9453      2.00000
    263      -3.9401      2.00000
    264      -3.9358      2.00000
    265      -3.9189      2.00000
    266      -3.9033      2.00000
    267      -3.8990      2.00000
    268      -3.8836      2.00000
    269      -3.8796      2.00000
    270      -3.8766      2.00000
    271      -3.8572      2.00000
    272      -3.8484      2.00000
    273      -3.8366      2.00000
    274      -3.8330      2.00000
    275      -3.8210      2.00000
    276      -3.8100      2.00000
    277      -3.7957      2.00000
    278      -3.7916      2.00000
    279      -3.7826      2.00000
    280      -3.7775      2.00000
    281      -3.7355      2.00000
    282      -3.6778      2.00000
    283      -3.6613      2.00000
    284      -3.6300      2.00000
    285      -3.6255      2.00000
    286      -3.6249      2.00000
    287      -3.5993      2.00000
    288      -3.5991      2.00000
    289      -3.5805      2.00000
    290      -3.5695      2.00000
    291      -3.5655      2.00000
    292      -3.5652      2.00000
    293      -3.5587      2.00000
    294      -3.5548      2.00000
    295      -3.5491      2.00000
    296      -3.5441      2.00000
    297      -3.5403      2.00000
    298      -3.5317      2.00000
    299      -3.5149      2.00000
    300      -3.5068      2.00000
    301      -3.4913      2.00000
    302      -3.4909      2.00000
    303      -3.4773      2.00000
    304      -3.4744      2.00000
    305      -3.4616      2.00000
    306      -3.4494      2.00000
    307      -3.4468      2.00000
    308      -3.4444      2.00000
    309      -3.4364      2.00000
    310      -3.4343      2.00000
    311      -3.4256      2.00000
    312      -3.4091      2.00000
    313      -3.4064      2.00000
    314      -3.3812      2.00000
    315      -3.3713      2.00000
    316      -3.3669      2.00000
    317      -3.3643      2.00000
    318      -3.3481      2.00000
    319      -3.3465      2.00000
    320      -3.3404      2.00000
    321      -3.2985      2.00000
    322      -3.2967      2.00000
    323      -3.2859      2.00000
    324      -3.2763      2.00000
    325      -3.2709      2.00000
    326      -3.2529      2.00000
    327      -3.2431      2.00000
    328      -3.2351      2.00000
    329      -3.2244      2.00000
    330      -3.2190      2.00000
    331      -3.2180      2.00000
    332      -3.2168      2.00000
    333      -3.1931      2.00000
    334      -3.1865      2.00000
    335      -3.1528      2.00000
    336      -3.1299      2.00000
    337      -3.1284      2.00000
    338      -3.1190      2.00000
    339      -3.1107      2.00000
    340      -3.1022      2.00000
    341      -3.1010      2.00000
    342      -3.0948      2.00000
    343      -3.0906      2.00000
    344      -3.0813      2.00000
    345      -3.0666      2.00000
    346      -3.0632      2.00000
    347      -3.0395      2.00000
    348      -3.0380      2.00000
    349      -3.0330      2.00000
    350      -3.0269      2.00000
    351      -3.0102      2.00000
    352      -2.9971      2.00000
    353      -2.9891      2.00000
    354      -2.9630      2.00000
    355      -2.9585      2.00000
    356      -2.9435      2.00000
    357      -2.8923      2.00000
    358      -2.8817      2.00000
    359      -2.8677      2.00000
    360      -2.8654      2.00000
    361      -2.8563      2.00000
    362      -2.8179      2.00000
    363      -2.8164      2.00000
    364      -2.8049      2.00000
    365      -2.7888      2.00000
    366      -2.7824      2.00000
    367      -2.7777      2.00000
    368      -2.7663      2.00000
    369      -2.7400      2.00000
    370      -2.7293      2.00000
    371      -2.6998      2.00000
    372      -2.6962      2.00000
    373      -2.6926      2.00000
    374      -2.6852      2.00000
    375      -2.6821      2.00000
    376      -2.6511      2.00000
    377      -2.6470      2.00000
    378      -2.6389      2.00000
    379      -2.6267      2.00000
    380      -2.6150      2.00000
    381      -2.6099      2.00000
    382      -2.6015      2.00000
    383      -2.5980      2.00000
    384      -2.5692      2.00000
    385      -2.5289      2.00000
    386      -2.4693      2.00000
    387      -2.4138      2.00000
    388      -2.2952      2.00000
    389      -2.2562      2.00000
    390      -2.2196      2.00000
    391      -2.2078      2.00000
    392      -2.0835      2.00000
    393      -2.0609      2.00000
    394      -2.0439      2.00000
    395      -1.9629      2.00000
    396      -1.9069      2.00000
    397      -1.6447      2.00000
    398      -1.5817      2.00000
    399      -1.4509      2.00000
    400      -1.3418      2.00031
    401      -1.1026      1.75547
    402      -1.0650      1.23183
    403      -0.8555     -0.01837
    404      -0.8217     -0.00552
    405      -0.7349     -0.00007
    406      -0.6978     -0.00001
    407      -0.6280     -0.00000
    408      -0.6101     -0.00000
    409      -0.5497     -0.00000
    410      -0.5400     -0.00000
    411      -0.4794     -0.00000
    412      -0.4731     -0.00000
    413      -0.4563     -0.00000
    414      -0.4366     -0.00000
    415      -0.3119     -0.00000
    416      -0.2881     -0.00000
    417      -0.1370     -0.00000
    418      -0.1009     -0.00000
    419      -0.0806     -0.00000
    420       0.0299     -0.00000
    421       0.0448     -0.00000
    422       0.1995     -0.00000
    423       0.2915     -0.00000
    424       0.5722     -0.00000
    425       0.6636     -0.00000
    426       0.6653     -0.00000
    427       0.6788     -0.00000
    428       0.6905     -0.00000
    429       0.6995     -0.00000
    430       0.7105     -0.00000
    431       0.9578     -0.00000
    432       1.0249     -0.00000
    433       1.0773     -0.00000
    434       1.1014     -0.00000
    435       1.2012     -0.00000
    436       1.2223     -0.00000
    437       1.3272     -0.00000
    438       1.3548     -0.00000
    439       1.5873     -0.00000
    440       1.7570      0.00000
    441       1.8736      0.00000
    442       2.1983      0.00000
    443       2.2462      0.00000
    444       2.3211      0.00000
    445       2.3715      0.00000
    446       2.3980      0.00000
    447       2.3985      0.00000
    448       2.4165      0.00000
    449       2.4411      0.00000
    450       2.5542      0.00000
    451       2.7099      0.00000
    452       2.7252      0.00000
    453       2.8231      0.00000
    454       2.8268      0.00000
    455       2.9255      0.00000
    456       2.9733      0.00000
    457       3.0561      0.00000
    458       3.0797      0.00000
    459       3.1001      0.00000
    460       3.1014      0.00000
    461       3.2464      0.00000
    462       3.2880      0.00000
    463       3.3083      0.00000
    464       3.3083      0.00000
    465       3.3983      0.00000
    466       3.6021      0.00000
    467       3.6712      0.00000
    468       3.7650      0.00000
    469       3.8509      0.00000
    470       4.0636      0.00000
    471       4.1211      0.00000
    472       4.1339      0.00000
    473       4.1350      0.00000
    474       4.1821      0.00000
    475       4.2695      0.00000
    476       4.2962      0.00000
    477       4.3533      0.00000
    478       4.3701      0.00000
    479       4.4730      0.00000
    480       4.5261      0.00000
    481       4.5427      0.00000
    482       4.6182      0.00000
    483       4.7602      0.00000
    484       4.8008      0.00000
    485       4.8813      0.00000
    486       5.0791      0.00000

 k-point     2 :       0.2500    0.0000    0.0000
  band No.  band energies     occupation 
      1     -22.6288      2.00000
      2     -20.5810      2.00000
      3     -10.0963      2.00000
      4      -9.4871      2.00000
      5      -9.1999      2.00000
      6      -8.6343      2.00000
      7      -8.5174      2.00000
      8      -8.2397      2.00000
      9      -8.2103      2.00000
     10      -8.0403      2.00000
     11      -8.0110      2.00000
     12      -7.9321      2.00000
     13      -7.7682      2.00000
     14      -7.7037      2.00000
     15      -7.5909      2.00000
     16      -7.5849      2.00000
     17      -7.5452      2.00000
     18      -7.5344      2.00000
     19      -7.3015      2.00000
     20      -7.2403      2.00000
     21      -7.2276      2.00000
     22      -7.2057      2.00000
     23      -7.1802      2.00000
     24      -7.1747      2.00000
     25      -7.1558      2.00000
     26      -7.1445      2.00000
     27      -7.1361      2.00000
     28      -7.1189      2.00000
     29      -7.1122      2.00000
     30      -7.1089      2.00000
     31      -7.0262      2.00000
     32      -7.0189      2.00000
     33      -7.0140      2.00000
     34      -6.9997      2.00000
     35      -6.9440      2.00000
     36      -6.9332      2.00000
     37      -6.9290      2.00000
     38      -6.9148      2.00000
     39      -6.9038      2.00000
     40      -6.8871      2.00000
     41      -6.8824      2.00000
     42      -6.8388      2.00000
     43      -6.7374      2.00000
     44      -6.7335      2.00000
     45      -6.7225      2.00000
     46      -6.7149      2.00000
     47      -6.7051      2.00000
     48      -6.6966      2.00000
     49      -6.6752      2.00000
     50      -6.6433      2.00000
     51      -6.6415      2.00000
     52      -6.6394      2.00000
     53      -6.6102      2.00000
     54      -6.5684      2.00000
     55      -6.5651      2.00000
     56      -6.5601      2.00000
     57      -6.5377      2.00000
     58      -6.5249      2.00000
     59      -6.5199      2.00000
     60      -6.4941      2.00000
     61      -6.4909      2.00000
     62      -6.4855      2.00000
     63      -6.4700      2.00000
     64      -6.3955      2.00000
     65      -6.3930      2.00000
     66      -6.3894      2.00000
     67      -6.3688      2.00000
     68      -6.3601      2.00000
     69      -6.3515      2.00000
     70      -6.3293      2.00000
     71      -6.3124      2.00000
     72      -6.2872      2.00000
     73      -6.2509      2.00000
     74      -6.2472      2.00000
     75      -6.2435      2.00000
     76      -6.2359      2.00000
     77      -6.2228      2.00000
     78      -6.2180      2.00000
     79      -6.2102      2.00000
     80      -6.1858      2.00000
     81      -6.1815      2.00000
     82      -6.1371      2.00000
     83      -6.1326      2.00000
     84      -6.1245      2.00000
     85      -6.0655      2.00000
     86      -6.0325      2.00000
     87      -6.0269      2.00000
     88      -6.0242      2.00000
     89      -6.0162      2.00000
     90      -5.9859      2.00000
     91      -5.9513      2.00000
     92      -5.9447      2.00000
     93      -5.9272      2.00000
     94      -5.9197      2.00000
     95      -5.9113      2.00000
     96      -5.8726      2.00000
     97      -5.8700      2.00000
     98      -5.8674      2.00000
     99      -5.8413      2.00000
    100      -5.8323      2.00000
    101      -5.8024      2.00000
    102      -5.7897      2.00000
    103      -5.7715      2.00000
    104      -5.7592      2.00000
    105      -5.7475      2.00000
    106      -5.7434      2.00000
    107      -5.7389      2.00000
    108      -5.7253      2.00000
    109      -5.7203      2.00000
    110      -5.7087      2.00000
    111      -5.6869      2.00000
    112      -5.6588      2.00000
    113      -5.6551      2.00000
    114      -5.6512      2.00000
    115      -5.6258      2.00000
    116      -5.6251      2.00000
    117      -5.6231      2.00000
    118      -5.6172      2.00000
    119      -5.6035      2.00000
    120      -5.5918      2.00000
    121      -5.5837      2.00000
    122      -5.5265      2.00000
    123      -5.5208      2.00000
    124      -5.5206      2.00000
    125      -5.5164      2.00000
    126      -5.5133      2.00000
    127      -5.5085      2.00000
    128      -5.5065      2.00000
    129      -5.4532      2.00000
    130      -5.4506      2.00000
    131      -5.4498      2.00000
    132      -5.4413      2.00000
    133      -5.4383      2.00000
    134      -5.3921      2.00000
    135      -5.3830      2.00000
    136      -5.3749      2.00000
    137      -5.3595      2.00000
    138      -5.3473      2.00000
    139      -5.3103      2.00000
    140      -5.2795      2.00000
    141      -5.2788      2.00000
    142      -5.2681      2.00000
    143      -5.2631      2.00000
    144      -5.2505      2.00000
    145      -5.2502      2.00000
    146      -5.2403      2.00000
    147      -5.2209      2.00000
    148      -5.2045      2.00000
    149      -5.1994      2.00000
    150      -5.1797      2.00000
    151      -5.1767      2.00000
    152      -5.1723      2.00000
    153      -5.1679      2.00000
    154      -5.1629      2.00000
    155      -5.1586      2.00000
    156      -5.1561      2.00000
    157      -5.1511      2.00000
    158      -5.1273      2.00000
    159      -5.1089      2.00000
    160      -5.0992      2.00000
    161      -5.0954      2.00000
    162      -5.0902      2.00000
    163      -5.0493      2.00000
    164      -5.0340      2.00000
    165      -5.0195      2.00000
    166      -4.9972      2.00000
    167      -4.9897      2.00000
    168      -4.9873      2.00000
    169      -4.9841      2.00000
    170      -4.9750      2.00000
    171      -4.9708      2.00000
    172      -4.9645      2.00000
    173      -4.9437      2.00000
    174      -4.9404      2.00000
    175      -4.9095      2.00000
    176      -4.8941      2.00000
    177      -4.8929      2.00000
    178      -4.8716      2.00000
    179      -4.8544      2.00000
    180      -4.8400      2.00000
    181      -4.8367      2.00000
    182      -4.8329      2.00000
    183      -4.8286      2.00000
    184      -4.8239      2.00000
    185      -4.7997      2.00000
    186      -4.7931      2.00000
    187      -4.7855      2.00000
    188      -4.7831      2.00000
    189      -4.7816      2.00000
    190      -4.7708      2.00000
    191      -4.7673      2.00000
    192      -4.7562      2.00000
    193      -4.7411      2.00000
    194      -4.7365      2.00000
    195      -4.7154      2.00000
    196      -4.7089      2.00000
    197      -4.7028      2.00000
    198      -4.6949      2.00000
    199      -4.6891      2.00000
    200      -4.6847      2.00000
    201      -4.6783      2.00000
    202      -4.6739      2.00000
    203      -4.6541      2.00000
    204      -4.6200      2.00000
    205      -4.6166      2.00000
    206      -4.5884      2.00000
    207      -4.5691      2.00000
    208      -4.5632      2.00000
    209      -4.5570      2.00000
    210      -4.5511      2.00000
    211      -4.5476      2.00000
    212      -4.5330      2.00000
    213      -4.5233      2.00000
    214      -4.5138      2.00000
    215      -4.5081      2.00000
    216      -4.4843      2.00000
    217      -4.4509      2.00000
    218      -4.4441      2.00000
    219      -4.4384      2.00000
    220      -4.4294      2.00000
    221      -4.4084      2.00000
    222      -4.3898      2.00000
    223      -4.3600      2.00000
    224      -4.3358      2.00000
    225      -4.3068      2.00000
    226      -4.3024      2.00000
    227      -4.3009      2.00000
    228      -4.2982      2.00000
    229      -4.2869      2.00000
    230      -4.2818      2.00000
    231      -4.2794      2.00000
    232      -4.2772      2.00000
    233      -4.2659      2.00000
    234      -4.2434      2.00000
    235      -4.2287      2.00000
    236      -4.2277      2.00000
    237      -4.2197      2.00000
    238      -4.2135      2.00000
    239      -4.2044      2.00000
    240      -4.1920      2.00000
    241      -4.1712      2.00000
    242      -4.1512      2.00000
    243      -4.1474      2.00000
    244      -4.1411      2.00000
    245      -4.1374      2.00000
    246      -4.1256      2.00000
    247      -4.1225      2.00000
    248      -4.1084      2.00000
    249      -4.1036      2.00000
    250      -4.0998      2.00000
    251      -4.0864      2.00000
    252      -4.0845      2.00000
    253      -4.0820      2.00000
    254      -4.0796      2.00000
    255      -4.0379      2.00000
    256      -4.0227      2.00000
    257      -4.0086      2.00000
    258      -4.0078      2.00000
    259      -4.0070      2.00000
    260      -3.9696      2.00000
    261      -3.9661      2.00000
    262      -3.9493      2.00000
    263      -3.9444      2.00000
    264      -3.9399      2.00000
    265      -3.9377      2.00000
    266      -3.9013      2.00000
    267      -3.8974      2.00000
    268      -3.8737      2.00000
    269      -3.8638      2.00000
    270      -3.8555      2.00000
    271      -3.8528      2.00000
    272      -3.8474      2.00000
    273      -3.8377      2.00000
    274      -3.8102      2.00000
    275      -3.8064      2.00000
    276      -3.8014      2.00000
    277      -3.7845      2.00000
    278      -3.7770      2.00000
    279      -3.7596      2.00000
    280      -3.7385      2.00000
    281      -3.7265      2.00000
    282      -3.7236      2.00000
    283      -3.6962      2.00000
    284      -3.6782      2.00000
    285      -3.6534      2.00000
    286      -3.6476      2.00000
    287      -3.6356      2.00000
    288      -3.6209      2.00000
    289      -3.6040      2.00000
    290      -3.5974      2.00000
    291      -3.5862      2.00000
    292      -3.5854      2.00000
    293      -3.5826      2.00000
    294      -3.5757      2.00000
    295      -3.5435      2.00000
    296      -3.5228      2.00000
    297      -3.5223      2.00000
    298      -3.5198      2.00000
    299      -3.5077      2.00000
    300      -3.5062      2.00000
    301      -3.4806      2.00000
    302      -3.4779      2.00000
    303      -3.4740      2.00000
    304      -3.4607      2.00000
    305      -3.4423      2.00000
    306      -3.4375      2.00000
    307      -3.4221      2.00000
    308      -3.4095      2.00000
    309      -3.4037      2.00000
    310      -3.4007      2.00000
    311      -3.3936      2.00000
    312      -3.3891      2.00000
    313      -3.3831      2.00000
    314      -3.3691      2.00000
    315      -3.3583      2.00000
    316      -3.3555      2.00000
    317      -3.3531      2.00000
    318      -3.3472      2.00000
    319      -3.3446      2.00000
    320      -3.3184      2.00000
    321      -3.3121      2.00000
    322      -3.3067      2.00000
    323      -3.2752      2.00000
    324      -3.2720      2.00000
    325      -3.2554      2.00000
    326      -3.2534      2.00000
    327      -3.2514      2.00000
    328      -3.2487      2.00000
    329      -3.2409      2.00000
    330      -3.2094      2.00000
    331      -3.2047      2.00000
    332      -3.1979      2.00000
    333      -3.1891      2.00000
    334      -3.1540      2.00000
    335      -3.1413      2.00000
    336      -3.1343      2.00000
    337      -3.1281      2.00000
    338      -3.1192      2.00000
    339      -3.1082      2.00000
    340      -3.1014      2.00000
    341      -3.0988      2.00000
    342      -3.0961      2.00000
    343      -3.0946      2.00000
    344      -3.0833      2.00000
    345      -3.0727      2.00000
    346      -3.0609      2.00000
    347      -3.0565      2.00000
    348      -3.0539      2.00000
    349      -3.0477      2.00000
    350      -3.0414      2.00000
    351      -3.0344      2.00000
    352      -3.0322      2.00000
    353      -2.9680      2.00000
    354      -2.9548      2.00000
    355      -2.9312      2.00000
    356      -2.9032      2.00000
    357      -2.8976      2.00000
    358      -2.8736      2.00000
    359      -2.8658      2.00000
    360      -2.8472      2.00000
    361      -2.8385      2.00000
    362      -2.8168      2.00000
    363      -2.8155      2.00000
    364      -2.8069      2.00000
    365      -2.7982      2.00000
    366      -2.7895      2.00000
    367      -2.7718      2.00000
    368      -2.7684      2.00000
    369      -2.7638      2.00000
    370      -2.7482      2.00000
    371      -2.7322      2.00000
    372      -2.7297      2.00000
    373      -2.7231      2.00000
    374      -2.7096      2.00000
    375      -2.6994      2.00000
    376      -2.6938      2.00000
    377      -2.6910      2.00000
    378      -2.6871      2.00000
    379      -2.6693      2.00000
    380      -2.6520      2.00000
    381      -2.6395      2.00000
    382      -2.6184      2.00000
    383      -2.5939      2.00000
    384      -2.5861      2.00000
    385      -2.5750      2.00000
    386      -2.5697      2.00000
    387      -2.5358      2.00000
    388      -2.4878      2.00000
    389      -2.4249      2.00000
    390      -2.1216      2.00000
    391      -2.0936      2.00000
    392      -2.0350      2.00000
    393      -1.9949      2.00000
    394      -1.8479      2.00000
    395      -1.6806      2.00000
    396      -1.6714      2.00000
    397      -1.6290      2.00000
    398      -1.5031      2.00000
    399      -1.4644      2.00000
    400      -1.3765      2.00004
    401      -1.2904      2.00369
    402      -0.8462     -0.01356
    403      -0.8279     -0.00704
    404      -0.8073     -0.00304
    405      -0.7853     -0.00111
    406      -0.7417     -0.00011
    407      -0.7001     -0.00001
    408      -0.6913     -0.00000
    409      -0.6730     -0.00000
    410      -0.5963     -0.00000
    411      -0.4983     -0.00000
    412      -0.4516     -0.00000
    413      -0.3458     -0.00000
    414      -0.3370     -0.00000
    415      -0.1696     -0.00000
    416      -0.1085     -0.00000
    417      -0.1011     -0.00000
    418      -0.1006     -0.00000
    419      -0.0972     -0.00000
    420      -0.0501     -0.00000
    421       0.0217     -0.00000
    422       0.1315     -0.00000
    423       0.1426     -0.00000
    424       0.2570     -0.00000
    425       0.2758     -0.00000
    426       0.4728     -0.00000
    427       0.5878     -0.00000
    428       0.6156     -0.00000
    429       0.6977     -0.00000
    430       0.9036     -0.00000
    431       0.9541     -0.00000
    432       1.0836     -0.00000
    433       1.2615     -0.00000
    434       1.3002     -0.00000
    435       1.3451     -0.00000
    436       1.3680     -0.00000
    437       1.4042     -0.00000
    438       1.4874     -0.00000
    439       1.4930     -0.00000
    440       1.5011     -0.00000
    441       2.1522      0.00000
    442       2.2070      0.00000
    443       2.2364      0.00000
    444       2.3876      0.00000
    445       2.4119      0.00000
    446       2.4234      0.00000
    447       2.4531      0.00000
    448       2.4652      0.00000
    449       2.6062      0.00000
    450       2.6380      0.00000
    451       2.7005      0.00000
    452       2.7043      0.00000
    453       2.7155      0.00000
    454       2.7258      0.00000
    455       2.7870      0.00000
    456       2.9318      0.00000
    457       2.9832      0.00000
    458       3.0921      0.00000
    459       3.1872      0.00000
    460       3.2284      0.00000
    461       3.2519      0.00000
    462       3.2560      0.00000
    463       3.2766      0.00000
    464       3.5069      0.00000
    465       3.5626      0.00000
    466       3.5971      0.00000
    467       3.6681      0.00000
    468       3.6739      0.00000
    469       3.6846      0.00000
    470       3.8030      0.00000
    471       3.8220      0.00000
    472       3.9853      0.00000
    473       4.0272      0.00000
    474       4.0473      0.00000
    475       4.0937      0.00000
    476       4.1259      0.00000
    477       4.1744      0.00000
    478       4.2782      0.00000
    479       4.3882      0.00000
    480       4.5167      0.00000
    481       4.6103      0.00000
    482       4.6306      0.00000
    483       4.7670      0.00000
    484       4.8231      0.00000
    485       4.8471      0.00000
    486       4.8934      0.00000

 k-point     3 :       0.5000    0.0000    0.0000
  band No.  band energies     occupation 
      1     -22.6288      2.00000
      2     -20.5810      2.00000
      3     -10.0963      2.00000
      4      -9.3858      2.00000
      5      -9.3628      2.00000
      6      -8.6102      2.00000
      7      -8.2318      2.00000
      8      -8.2263      2.00000
      9      -8.1643      2.00000
     10      -8.1541      2.00000
     11      -8.1507      2.00000
     12      -8.1057      2.00000
     13      -7.7732      2.00000
     14      -7.7127      2.00000
     15      -7.5880      2.00000
     16      -7.5811      2.00000
     17      -7.3442      2.00000
     18      -7.3372      2.00000
     19      -7.3293      2.00000
     20      -7.3244      2.00000
     21      -7.2273      2.00000
     22      -7.2246      2.00000
     23      -7.2063      2.00000
     24      -7.1980      2.00000
     25      -7.1953      2.00000
     26      -7.1911      2.00000
     27      -7.1690      2.00000
     28      -7.1665      2.00000
     29      -7.1164      2.00000
     30      -7.1025      2.00000
     31      -7.0599      2.00000
     32      -7.0572      2.00000
     33      -6.9846      2.00000
     34      -6.9732      2.00000
     35      -6.9712      2.00000
     36      -6.9671      2.00000
     37      -6.9131      2.00000
     38      -6.9121      2.00000
     39      -6.9031      2.00000
     40      -6.8994      2.00000
     41      -6.8913      2.00000
     42      -6.8792      2.00000
     43      -6.7237      2.00000
     44      -6.7222      2.00000
     45      -6.6934      2.00000
     46      -6.6843      2.00000
     47      -6.6753      2.00000
     48      -6.6607      2.00000
     49      -6.6425      2.00000
     50      -6.6346      2.00000
     51      -6.5915      2.00000
     52      -6.5812      2.00000
     53      -6.5794      2.00000
     54      -6.5737      2.00000
     55      -6.5444      2.00000
     56      -6.5409      2.00000
     57      -6.5388      2.00000
     58      -6.5374      2.00000
     59      -6.5242      2.00000
     60      -6.5195      2.00000
     61      -6.5007      2.00000
     62      -6.4526      2.00000
     63      -6.4490      2.00000
     64      -6.4102      2.00000
     65      -6.4050      2.00000
     66      -6.3854      2.00000
     67      -6.3697      2.00000
     68      -6.3686      2.00000
     69      -6.3637      2.00000
     70      -6.3633      2.00000
     71      -6.3574      2.00000
     72      -6.3165      2.00000
     73      -6.3008      2.00000
     74      -6.2857      2.00000
     75      -6.2412      2.00000
     76      -6.2377      2.00000
     77      -6.2346      2.00000
     78      -6.2345      2.00000
     79      -6.1937      2.00000
     80      -6.1920      2.00000
     81      -6.1907      2.00000
     82      -6.1865      2.00000
     83      -6.1492      2.00000
     84      -6.1441      2.00000
     85      -6.0281      2.00000
     86      -6.0220      2.00000
     87      -6.0194      2.00000
     88      -6.0185      2.00000
     89      -6.0163      2.00000
     90      -6.0065      2.00000
     91      -5.8879      2.00000
     92      -5.8796      2.00000
     93      -5.8790      2.00000
     94      -5.8704      2.00000
     95      -5.8703      2.00000
     96      -5.8647      2.00000
     97      -5.8450      2.00000
     98      -5.8394      2.00000
     99      -5.8390      2.00000
    100      -5.8344      2.00000
    101      -5.7779      2.00000
    102      -5.7580      2.00000
    103      -5.7568      2.00000
    104      -5.7563      2.00000
    105      -5.7549      2.00000
    106      -5.7437      2.00000
    107      -5.7209      2.00000
    108      -5.7146      2.00000
    109      -5.7073      2.00000
    110      -5.7014      2.00000
    111      -5.6998      2.00000
    112      -5.6944      2.00000
    113      -5.6922      2.00000
    114      -5.6910      2.00000
    115      -5.6866      2.00000
    116      -5.6791      2.00000
    117      -5.6306      2.00000
    118      -5.6209      2.00000
    119      -5.6166      2.00000
    120      -5.6151      2.00000
    121      -5.6146      2.00000
    122      -5.6087      2.00000
    123      -5.5334      2.00000
    124      -5.5308      2.00000
    125      -5.5295      2.00000
    126      -5.5252      2.00000
    127      -5.5249      2.00000
    128      -5.4982      2.00000
    129      -5.4541      2.00000
    130      -5.4523      2.00000
    131      -5.4417      2.00000
    132      -5.4385      2.00000
    133      -5.4107      2.00000
    134      -5.4063      2.00000
    135      -5.4044      2.00000
    136      -5.4018      2.00000
    137      -5.3100      2.00000
    138      -5.3096      2.00000
    139      -5.3046      2.00000
    140      -5.2842      2.00000
    141      -5.2695      2.00000
    142      -5.2579      2.00000
    143      -5.2538      2.00000
    144      -5.2501      2.00000
    145      -5.2437      2.00000
    146      -5.2355      2.00000
    147      -5.2235      2.00000
    148      -5.2106      2.00000
    149      -5.2024      2.00000
    150      -5.1978      2.00000
    151      -5.1942      2.00000
    152      -5.1908      2.00000
    153      -5.1621      2.00000
    154      -5.1615      2.00000
    155      -5.1353      2.00000
    156      -5.1285      2.00000
    157      -5.1241      2.00000
    158      -5.1172      2.00000
    159      -5.1153      2.00000
    160      -5.1139      2.00000
    161      -5.0445      2.00000
    162      -5.0248      2.00000
    163      -5.0221      2.00000
    164      -5.0143      2.00000
    165      -5.0135      2.00000
    166      -5.0108      2.00000
    167      -4.9997      2.00000
    168      -4.9937      2.00000
    169      -4.9802      2.00000
    170      -4.9775      2.00000
    171      -4.9730      2.00000
    172      -4.9626      2.00000
    173      -4.9617      2.00000
    174      -4.9523      2.00000
    175      -4.8753      2.00000
    176      -4.8696      2.00000
    177      -4.8669      2.00000
    178      -4.8645      2.00000
    179      -4.8644      2.00000
    180      -4.8530      2.00000
    181      -4.8484      2.00000
    182      -4.8457      2.00000
    183      -4.8363      2.00000
    184      -4.8224      2.00000
    185      -4.8154      2.00000
    186      -4.8152      2.00000
    187      -4.8135      2.00000
    188      -4.7834      2.00000
    189      -4.7532      2.00000
    190      -4.7479      2.00000
    191      -4.7226      2.00000
    192      -4.7185      2.00000
    193      -4.7139      2.00000
    194      -4.7120      2.00000
    195      -4.7099      2.00000
    196      -4.7076      2.00000
    197      -4.7045      2.00000
    198      -4.6991      2.00000
    199      -4.6961      2.00000
    200      -4.6919      2.00000
    201      -4.6792      2.00000
    202      -4.6664      2.00000
    203      -4.6579      2.00000
    204      -4.6564      2.00000
    205      -4.6151      2.00000
    206      -4.6080      2.00000
    207      -4.6024      2.00000
    208      -4.5994      2.00000
    209      -4.5765      2.00000
    210      -4.5523      2.00000
    211      -4.5512      2.00000
    212      -4.5437      2.00000
    213      -4.5367      2.00000
    214      -4.5347      2.00000
    215      -4.5243      2.00000
    216      -4.4797      2.00000
    217      -4.4773      2.00000
    218      -4.4736      2.00000
    219      -4.4715      2.00000
    220      -4.4540      2.00000
    221      -4.4503      2.00000
    222      -4.4409      2.00000
    223      -4.3393      2.00000
    224      -4.3203      2.00000
    225      -4.3075      2.00000
    226      -4.2940      2.00000
    227      -4.2861      2.00000
    228      -4.2850      2.00000
    229      -4.2797      2.00000
    230      -4.2644      2.00000
    231      -4.2608      2.00000
    232      -4.2576      2.00000
    233      -4.2558      2.00000
    234      -4.2520      2.00000
    235      -4.2458      2.00000
    236      -4.2419      2.00000
    237      -4.2360      2.00000
    238      -4.2216      2.00000
    239      -4.1979      2.00000
    240      -4.1854      2.00000
    241      -4.1836      2.00000
    242      -4.1808      2.00000
    243      -4.1543      2.00000
    244      -4.1344      2.00000
    245      -4.1305      2.00000
    246      -4.1261      2.00000
    247      -4.1254      2.00000
    248      -4.1218      2.00000
    249      -4.1117      2.00000
    250      -4.0944      2.00000
    251      -4.0890      2.00000
    252      -4.0857      2.00000
    253      -4.0638      2.00000
    254      -4.0576      2.00000
    255      -4.0490      2.00000
    256      -3.9952      2.00000
    257      -3.9891      2.00000
    258      -3.9888      2.00000
    259      -3.9858      2.00000
    260      -3.9816      2.00000
    261      -3.9471      2.00000
    262      -3.9371      2.00000
    263      -3.9322      2.00000
    264      -3.9230      2.00000
    265      -3.9205      2.00000
    266      -3.9110      2.00000
    267      -3.8639      2.00000
    268      -3.8608      2.00000
    269      -3.8536      2.00000
    270      -3.8489      2.00000
    271      -3.8361      2.00000
    272      -3.8098      2.00000
    273      -3.8064      2.00000
    274      -3.8027      2.00000
    275      -3.7852      2.00000
    276      -3.7769      2.00000
    277      -3.7659      2.00000
    278      -3.7645      2.00000
    279      -3.7525      2.00000
    280      -3.7507      2.00000
    281      -3.7257      2.00000
    282      -3.7042      2.00000
    283      -3.6981      2.00000
    284      -3.6959      2.00000
    285      -3.6933      2.00000
    286      -3.6898      2.00000
    287      -3.6731      2.00000
    288      -3.6477      2.00000
    289      -3.6467      2.00000
    290      -3.6361      2.00000
    291      -3.6313      2.00000
    292      -3.6282      2.00000
    293      -3.5719      2.00000
    294      -3.5677      2.00000
    295      -3.5467      2.00000
    296      -3.5367      2.00000
    297      -3.5355      2.00000
    298      -3.5335      2.00000
    299      -3.5009      2.00000
    300      -3.4895      2.00000
    301      -3.4818      2.00000
    302      -3.4764      2.00000
    303      -3.4681      2.00000
    304      -3.4545      2.00000
    305      -3.4385      2.00000
    306      -3.4102      2.00000
    307      -3.4011      2.00000
    308      -3.4000      2.00000
    309      -3.3882      2.00000
    310      -3.3636      2.00000
    311      -3.3606      2.00000
    312      -3.3601      2.00000
    313      -3.3553      2.00000
    314      -3.3529      2.00000
    315      -3.3508      2.00000
    316      -3.3468      2.00000
    317      -3.3290      2.00000
    318      -3.3228      2.00000
    319      -3.3222      2.00000
    320      -3.3186      2.00000
    321      -3.2994      2.00000
    322      -3.2868      2.00000
    323      -3.2646      2.00000
    324      -3.2516      2.00000
    325      -3.2514      2.00000
    326      -3.2486      2.00000
    327      -3.2429      2.00000
    328      -3.2372      2.00000
    329      -3.2324      2.00000
    330      -3.2304      2.00000
    331      -3.2020      2.00000
    332      -3.1860      2.00000
    333      -3.1828      2.00000
    334      -3.1807      2.00000
    335      -3.1762      2.00000
    336      -3.1753      2.00000
    337      -3.1559      2.00000
    338      -3.1478      2.00000
    339      -3.1088      2.00000
    340      -3.1086      2.00000
    341      -3.0970      2.00000
    342      -3.0928      2.00000
    343      -3.0923      2.00000
    344      -3.0882      2.00000
    345      -3.0844      2.00000
    346      -3.0776      2.00000
    347      -3.0704      2.00000
    348      -3.0703      2.00000
    349      -3.0521      2.00000
    350      -3.0316      2.00000
    351      -3.0243      2.00000
    352      -3.0104      2.00000
    353      -2.9480      2.00000
    354      -2.9215      2.00000
    355      -2.9034      2.00000
    356      -2.8937      2.00000
    357      -2.8707      2.00000
    358      -2.8631      2.00000
    359      -2.8568      2.00000
    360      -2.8564      2.00000
    361      -2.8539      2.00000
    362      -2.8496      2.00000
    363      -2.8400      2.00000
    364      -2.8335      2.00000
    365      -2.8303      2.00000
    366      -2.8171      2.00000
    367      -2.8122      2.00000
    368      -2.8015      2.00000
    369      -2.7494      2.00000
    370      -2.7424      2.00000
    371      -2.7267      2.00000
    372      -2.7239      2.00000
    373      -2.7153      2.00000
    374      -2.7125      2.00000
    375      -2.7085      2.00000
    376      -2.7076      2.00000
    377      -2.7027      2.00000
    378      -2.7014      2.00000
    379      -2.6942      2.00000
    380      -2.6744      2.00000
    381      -2.6671      2.00000
    382      -2.6652      2.00000
    383      -2.6566      2.00000
    384      -2.6488      2.00000
    385      -2.6260      2.00000
    386      -2.5709      2.00000
    387      -2.5478      2.00000
    388      -2.5298      2.00000
    389      -2.5033      2.00000
    390      -2.2616      2.00000
    391      -2.0736      2.00000
    392      -1.9036      2.00000
    393      -1.8087      2.00000
    394      -1.7777      2.00000
    395      -1.7724      2.00000
    396      -1.6863      2.00000
    397      -1.5572      2.00000
    398      -1.1906      2.06396
    399      -1.1869      2.06644
    400      -1.1772      2.07055
    401      -1.1188      1.90259
    402      -1.1006      1.73456
    403      -0.9409     -0.06552
    404      -0.7951     -0.00176
    405      -0.7883     -0.00128
    406      -0.7695     -0.00050
    407      -0.7548     -0.00023
    408      -0.6270     -0.00000
    409      -0.6233     -0.00000
    410      -0.6205     -0.00000
    411      -0.6193     -0.00000
    412      -0.5909     -0.00000
    413      -0.5252     -0.00000
    414      -0.4218     -0.00000
    415      -0.4129     -0.00000
    416      -0.3068     -0.00000
    417      -0.3051     -0.00000
    418       0.1440     -0.00000
    419       0.1525     -0.00000
    420       0.1597     -0.00000
    421       0.1633     -0.00000
    422       0.1839     -0.00000
    423       0.1844     -0.00000
    424       0.2803     -0.00000
    425       0.4025     -0.00000
    426       0.4120     -0.00000
    427       0.4164     -0.00000
    428       0.4893     -0.00000
    429       0.6151     -0.00000
    430       0.8459     -0.00000
    431       0.8480     -0.00000
    432       0.9266     -0.00000
    433       1.1395     -0.00000
    434       1.1677     -0.00000
    435       1.2559     -0.00000
    436       1.2928     -0.00000
    437       1.3771     -0.00000
    438       1.7677      0.00000
    439       1.7718      0.00000
    440       2.0989      0.00000
    441       2.1040      0.00000
    442       2.1114      0.00000
    443       2.1334      0.00000
    444       2.4461      0.00000
    445       2.4551      0.00000
    446       2.5411      0.00000
    447       2.5700      0.00000
    448       2.5730      0.00000
    449       2.5787      0.00000
    450       2.6137      0.00000
    451       2.7198      0.00000
    452       2.7220      0.00000
    453       2.8765      0.00000
    454       2.8811      0.00000
    455       2.9115      0.00000
    456       2.9438      0.00000
    457       3.0070      0.00000
    458       3.0292      0.00000
    459       3.0762      0.00000
    460       3.1032      0.00000
    461       3.1063      0.00000
    462       3.2041      0.00000
    463       3.2091      0.00000
    464       3.3716      0.00000
    465       3.4083      0.00000
    466       3.5397      0.00000
    467       3.5418      0.00000
    468       3.6038      0.00000
    469       3.7392      0.00000
    470       3.8117      0.00000
    471       3.8688      0.00000
    472       3.8732      0.00000
    473       3.8741      0.00000
    474       3.9100      0.00000
    475       3.9269      0.00000
    476       4.1809      0.00000
    477       4.2843      0.00000
    478       4.4003      0.00000
    479       4.6056      0.00000
    480       4.6151      0.00000
    481       4.6297      0.00000
    482       4.6314      0.00000
    483       4.6819      0.00000
    484       4.7445      0.00000
    485       4.7618      0.00000
    486       4.8430      0.00000

 k-point     4 :       0.0000    0.2000    0.0000
  band No.  band energies     occupation 
      1     -22.6288      2.00000
      2     -20.5811      2.00000
      3     -10.0965      2.00000
      4      -9.4688      2.00000
      5      -9.0068      2.00000
      6      -8.7103      2.00000
      7      -8.7051      2.00000
      8      -8.5341      2.00000
      9      -8.2421      2.00000
     10      -7.9834      2.00000
     11      -7.8398      2.00000
     12      -7.7743      2.00000
     13      -7.6775      2.00000
     14      -7.6589      2.00000
     15      -7.6061      2.00000
     16      -7.5678      2.00000
     17      -7.5377      2.00000
     18      -7.3826      2.00000
     19      -7.3061      2.00000
     20      -7.2437      2.00000
     21      -7.1999      2.00000
     22      -7.1962      2.00000
     23      -7.1930      2.00000
     24      -7.1844      2.00000
     25      -7.1749      2.00000
     26      -7.1299      2.00000
     27      -7.1097      2.00000
     28      -7.0828      2.00000
     29      -7.0661      2.00000
     30      -7.0538      2.00000
     31      -7.0375      2.00000
     32      -7.0223      2.00000
     33      -7.0042      2.00000
     34      -6.9589      2.00000
     35      -6.9568      2.00000
     36      -6.9410      2.00000
     37      -6.9142      2.00000
     38      -6.9125      2.00000
     39      -6.9058      2.00000
     40      -6.8999      2.00000
     41      -6.8938      2.00000
     42      -6.8862      2.00000
     43      -6.8558      2.00000
     44      -6.7954      2.00000
     45      -6.7909      2.00000
     46      -6.7752      2.00000
     47      -6.7120      2.00000
     48      -6.7025      2.00000
     49      -6.6771      2.00000
     50      -6.6658      2.00000
     51      -6.6592      2.00000
     52      -6.6450      2.00000
     53      -6.6220      2.00000
     54      -6.6140      2.00000
     55      -6.6010      2.00000
     56      -6.5693      2.00000
     57      -6.5555      2.00000
     58      -6.5506      2.00000
     59      -6.5493      2.00000
     60      -6.5364      2.00000
     61      -6.5229      2.00000
     62      -6.5134      2.00000
     63      -6.4598      2.00000
     64      -6.4505      2.00000
     65      -6.4431      2.00000
     66      -6.4224      2.00000
     67      -6.4062      2.00000
     68      -6.3887      2.00000
     69      -6.3346      2.00000
     70      -6.3008      2.00000
     71      -6.2858      2.00000
     72      -6.2735      2.00000
     73      -6.2674      2.00000
     74      -6.2553      2.00000
     75      -6.2542      2.00000
     76      -6.2422      2.00000
     77      -6.2398      2.00000
     78      -6.1881      2.00000
     79      -6.1725      2.00000
     80      -6.1711      2.00000
     81      -6.1558      2.00000
     82      -6.1440      2.00000
     83      -6.0870      2.00000
     84      -6.0726      2.00000
     85      -6.0527      2.00000
     86      -6.0522      2.00000
     87      -6.0241      2.00000
     88      -6.0181      2.00000
     89      -6.0156      2.00000
     90      -6.0051      2.00000
     91      -5.9986      2.00000
     92      -5.9921      2.00000
     93      -5.9729      2.00000
     94      -5.9704      2.00000
     95      -5.9412      2.00000
     96      -5.8860      2.00000
     97      -5.8822      2.00000
     98      -5.8603      2.00000
     99      -5.8558      2.00000
    100      -5.8486      2.00000
    101      -5.8357      2.00000
    102      -5.8267      2.00000
    103      -5.8208      2.00000
    104      -5.8160      2.00000
    105      -5.7723      2.00000
    106      -5.7618      2.00000
    107      -5.7173      2.00000
    108      -5.7056      2.00000
    109      -5.6997      2.00000
    110      -5.6680      2.00000
    111      -5.6549      2.00000
    112      -5.6460      2.00000
    113      -5.6397      2.00000
    114      -5.6375      2.00000
    115      -5.6164      2.00000
    116      -5.6099      2.00000
    117      -5.6045      2.00000
    118      -5.5998      2.00000
    119      -5.5713      2.00000
    120      -5.5451      2.00000
    121      -5.5439      2.00000
    122      -5.5398      2.00000
    123      -5.5224      2.00000
    124      -5.4977      2.00000
    125      -5.4941      2.00000
    126      -5.4847      2.00000
    127      -5.4736      2.00000
    128      -5.4648      2.00000
    129      -5.4556      2.00000
    130      -5.4529      2.00000
    131      -5.4520      2.00000
    132      -5.4398      2.00000
    133      -5.4367      2.00000
    134      -5.4146      2.00000
    135      -5.4097      2.00000
    136      -5.4002      2.00000
    137      -5.3982      2.00000
    138      -5.3832      2.00000
    139      -5.3580      2.00000
    140      -5.3423      2.00000
    141      -5.3160      2.00000
    142      -5.2987      2.00000
    143      -5.2936      2.00000
    144      -5.2928      2.00000
    145      -5.2587      2.00000
    146      -5.2471      2.00000
    147      -5.2424      2.00000
    148      -5.2397      2.00000
    149      -5.2391      2.00000
    150      -5.2291      2.00000
    151      -5.2197      2.00000
    152      -5.1616      2.00000
    153      -5.1539      2.00000
    154      -5.1496      2.00000
    155      -5.1254      2.00000
    156      -5.1135      2.00000
    157      -5.0960      2.00000
    158      -5.0879      2.00000
    159      -5.0793      2.00000
    160      -5.0708      2.00000
    161      -5.0612      2.00000
    162      -5.0569      2.00000
    163      -5.0471      2.00000
    164      -5.0466      2.00000
    165      -5.0337      2.00000
    166      -5.0310      2.00000
    167      -5.0109      2.00000
    168      -5.0007      2.00000
    169      -5.0001      2.00000
    170      -4.9842      2.00000
    171      -4.9701      2.00000
    172      -4.9657      2.00000
    173      -4.9614      2.00000
    174      -4.9483      2.00000
    175      -4.9425      2.00000
    176      -4.9102      2.00000
    177      -4.9090      2.00000
    178      -4.9010      2.00000
    179      -4.8780      2.00000
    180      -4.8746      2.00000
    181      -4.8726      2.00000
    182      -4.8656      2.00000
    183      -4.8620      2.00000
    184      -4.8368      2.00000
    185      -4.8201      2.00000
    186      -4.8188      2.00000
    187      -4.8149      2.00000
    188      -4.7797      2.00000
    189      -4.7708      2.00000
    190      -4.7688      2.00000
    191      -4.7616      2.00000
    192      -4.7596      2.00000
    193      -4.7562      2.00000
    194      -4.7447      2.00000
    195      -4.7234      2.00000
    196      -4.6907      2.00000
    197      -4.6813      2.00000
    198      -4.6725      2.00000
    199      -4.6612      2.00000
    200      -4.6537      2.00000
    201      -4.6517      2.00000
    202      -4.6474      2.00000
    203      -4.6200      2.00000
    204      -4.6029      2.00000
    205      -4.6016      2.00000
    206      -4.5959      2.00000
    207      -4.5788      2.00000
    208      -4.5677      2.00000
    209      -4.5512      2.00000
    210      -4.5479      2.00000
    211      -4.5187      2.00000
    212      -4.5143      2.00000
    213      -4.5086      2.00000
    214      -4.4666      2.00000
    215      -4.4411      2.00000
    216      -4.4248      2.00000
    217      -4.4209      2.00000
    218      -4.4174      2.00000
    219      -4.4132      2.00000
    220      -4.4015      2.00000
    221      -4.3943      2.00000
    222      -4.3664      2.00000
    223      -4.3568      2.00000
    224      -4.3390      2.00000
    225      -4.3306      2.00000
    226      -4.3271      2.00000
    227      -4.3091      2.00000
    228      -4.2874      2.00000
    229      -4.2851      2.00000
    230      -4.2680      2.00000
    231      -4.2533      2.00000
    232      -4.2460      2.00000
    233      -4.2419      2.00000
    234      -4.2311      2.00000
    235      -4.2243      2.00000
    236      -4.2205      2.00000
    237      -4.2149      2.00000
    238      -4.2144      2.00000
    239      -4.1912      2.00000
    240      -4.1815      2.00000
    241      -4.1327      2.00000
    242      -4.1290      2.00000
    243      -4.1211      2.00000
    244      -4.1155      2.00000
    245      -4.1135      2.00000
    246      -4.1104      2.00000
    247      -4.0903      2.00000
    248      -4.0837      2.00000
    249      -4.0716      2.00000
    250      -4.0564      2.00000
    251      -4.0510      2.00000
    252      -4.0389      2.00000
    253      -4.0366      2.00000
    254      -4.0260      2.00000
    255      -4.0227      2.00000
    256      -4.0025      2.00000
    257      -3.9976      2.00000
    258      -3.9843      2.00000
    259      -3.9737      2.00000
    260      -3.9648      2.00000
    261      -3.9424      2.00000
    262      -3.9342      2.00000
    263      -3.9106      2.00000
    264      -3.8979      2.00000
    265      -3.8836      2.00000
    266      -3.8811      2.00000
    267      -3.8686      2.00000
    268      -3.8616      2.00000
    269      -3.8614      2.00000
    270      -3.8433      2.00000
    271      -3.8303      2.00000
    272      -3.8152      2.00000
    273      -3.8063      2.00000
    274      -3.7967      2.00000
    275      -3.7914      2.00000
    276      -3.7857      2.00000
    277      -3.7685      2.00000
    278      -3.7404      2.00000
    279      -3.7285      2.00000
    280      -3.6695      2.00000
    281      -3.6689      2.00000
    282      -3.6578      2.00000
    283      -3.6553      2.00000
    284      -3.6384      2.00000
    285      -3.6301      2.00000
    286      -3.6270      2.00000
    287      -3.6175      2.00000
    288      -3.6119      2.00000
    289      -3.5995      2.00000
    290      -3.5955      2.00000
    291      -3.5931      2.00000
    292      -3.5847      2.00000
    293      -3.5826      2.00000
    294      -3.5332      2.00000
    295      -3.5043      2.00000
    296      -3.4954      2.00000
    297      -3.4954      2.00000
    298      -3.4884      2.00000
    299      -3.4857      2.00000
    300      -3.4711      2.00000
    301      -3.4622      2.00000
    302      -3.4495      2.00000
    303      -3.4420      2.00000
    304      -3.4327      2.00000
    305      -3.4319      2.00000
    306      -3.4218      2.00000
    307      -3.4103      2.00000
    308      -3.4032      2.00000
    309      -3.3887      2.00000
    310      -3.3840      2.00000
    311      -3.3834      2.00000
    312      -3.3801      2.00000
    313      -3.3771      2.00000
    314      -3.3705      2.00000
    315      -3.3670      2.00000
    316      -3.3549      2.00000
    317      -3.3387      2.00000
    318      -3.3316      2.00000
    319      -3.3302      2.00000
    320      -3.3144      2.00000
    321      -3.3107      2.00000
    322      -3.2953      2.00000
    323      -3.2850      2.00000
    324      -3.2808      2.00000
    325      -3.2728      2.00000
    326      -3.2649      2.00000
    327      -3.2443      2.00000
    328      -3.2295      2.00000
    329      -3.2190      2.00000
    330      -3.2170      2.00000
    331      -3.2146      2.00000
    332      -3.2099      2.00000
    333      -3.1985      2.00000
    334      -3.1808      2.00000
    335      -3.1753      2.00000
    336      -3.1660      2.00000
    337      -3.1532      2.00000
    338      -3.1496      2.00000
    339      -3.1273      2.00000
    340      -3.1227      2.00000
    341      -3.1105      2.00000
    342      -3.0991      2.00000
    343      -3.0949      2.00000
    344      -3.0875      2.00000
    345      -3.0742      2.00000
    346      -3.0614      2.00000
    347      -3.0581      2.00000
    348      -3.0516      2.00000
    349      -3.0468      2.00000
    350      -3.0421      2.00000
    351      -3.0276      2.00000
    352      -3.0071      2.00000
    353      -2.9894      2.00000
    354      -2.9597      2.00000
    355      -2.9530      2.00000
    356      -2.9488      2.00000
    357      -2.9212      2.00000
    358      -2.9110      2.00000
    359      -2.9070      2.00000
    360      -2.8882      2.00000
    361      -2.8799      2.00000
    362      -2.8651      2.00000
    363      -2.8528      2.00000
    364      -2.8365      2.00000
    365      -2.8326      2.00000
    366      -2.8198      2.00000
    367      -2.8166      2.00000
    368      -2.8048      2.00000
    369      -2.7836      2.00000
    370      -2.7741      2.00000
    371      -2.7671      2.00000
    372      -2.7586      2.00000
    373      -2.7552      2.00000
    374      -2.7371      2.00000
    375      -2.7161      2.00000
    376      -2.7040      2.00000
    377      -2.6748      2.00000
    378      -2.6638      2.00000
    379      -2.6634      2.00000
    380      -2.6613      2.00000
    381      -2.6292      2.00000
    382      -2.6164      2.00000
    383      -2.5775      2.00000
    384      -2.5619      2.00000
    385      -2.5554      2.00000
    386      -2.4971      2.00000
    387      -2.4949      2.00000
    388      -2.3708      2.00000
    389      -2.3318      2.00000
    390      -2.2834      2.00000
    391      -2.1027      2.00000
    392      -1.9965      2.00000
    393      -1.8714      2.00000
    394      -1.8390      2.00000
    395      -1.8203      2.00000
    396      -1.7727      2.00000
    397      -1.7041      2.00000
    398      -1.6472      2.00000
    399      -1.6345      2.00000
    400      -1.5125      2.00000
    401      -1.4902      2.00000
    402      -1.4572      2.00000
    403      -1.1360      2.00285
    404      -1.1092      1.82163
    405      -1.0012      0.26022
    406      -0.9901      0.15024
    407      -0.9207     -0.06915
    408      -0.8337     -0.00872
    409      -0.7775     -0.00076
    410      -0.5588     -0.00000
    411      -0.4221     -0.00000
    412      -0.3983     -0.00000
    413      -0.3681     -0.00000
    414      -0.2785     -0.00000
    415      -0.1142     -0.00000
    416      -0.0699     -0.00000
    417      -0.0687     -0.00000
    418      -0.0243     -0.00000
    419       0.0510     -0.00000
    420       0.1129     -0.00000
    421       0.1861     -0.00000
    422       0.1926     -0.00000
    423       0.3321     -0.00000
    424       0.4122     -0.00000
    425       0.5173     -0.00000
    426       0.5284     -0.00000
    427       0.5908     -0.00000
    428       0.6650     -0.00000
    429       0.7256     -0.00000
    430       1.0214     -0.00000
    431       1.1878     -0.00000
    432       1.1894     -0.00000
    433       1.2328     -0.00000
    434       1.2755     -0.00000
    435       1.4070     -0.00000
    436       1.5061     -0.00000
    437       1.6217     -0.00000
    438       1.6475     -0.00000
    439       1.7206      0.00000
    440       1.8140      0.00000
    441       1.8328      0.00000
    442       1.8643      0.00000
    443       1.8854      0.00000
    444       1.9417      0.00000
    445       2.0146      0.00000
    446       2.2163      0.00000
    447       2.3839      0.00000
    448       2.4981      0.00000
    449       2.5324      0.00000
    450       2.6881      0.00000
    451       2.6883      0.00000
    452       2.7142      0.00000
    453       2.7536      0.00000
    454       2.7911      0.00000
    455       2.9960      0.00000
    456       3.0830      0.00000
    457       3.1324      0.00000
    458       3.1387      0.00000
    459       3.2239      0.00000
    460       3.2796      0.00000
    461       3.3478      0.00000
    462       3.3981      0.00000
    463       3.4795      0.00000
    464       3.5135      0.00000
    465       3.5703      0.00000
    466       3.7033      0.00000
    467       3.7255      0.00000
    468       3.7347      0.00000
    469       3.8288      0.00000
    470       3.8847      0.00000
    471       3.8895      0.00000
    472       3.9172      0.00000
    473       3.9876      0.00000
    474       4.0719      0.00000
    475       4.1476      0.00000
    476       4.1545      0.00000
    477       4.1803      0.00000
    478       4.3054      0.00000
    479       4.3573      0.00000
    480       4.3922      0.00000
    481       4.5644      0.00000
    482       4.5724      0.00000
    483       4.6324      0.00000
    484       4.6694      0.00000
    485       4.7825      0.00000
    486       4.9055      0.00000

 k-point     5 :       0.2500    0.2000    0.0000
  band No.  band energies     occupation 
      1     -22.6288      2.00000
      2     -20.5810      2.00000
      3     -10.0964      2.00000
      4      -9.4310      2.00000
      5      -9.1462      2.00000
      6      -8.6932      2.00000
      7      -8.5685      2.00000
      8      -8.4761      2.00000
      9      -8.3516      2.00000
     10      -7.8786      2.00000
     11      -7.8248      2.00000
     12      -7.8146      2.00000
     13      -7.7164      2.00000
     14      -7.7016      2.00000
     15      -7.6502      2.00000
     16      -7.5389      2.00000
     17      -7.5326      2.00000
     18      -7.3304      2.00000
     19      -7.2598      2.00000
     20      -7.2466      2.00000
     21      -7.2446      2.00000
     22      -7.2121      2.00000
     23      -7.1793      2.00000
     24      -7.1713      2.00000
     25      -7.1614      2.00000
     26      -7.1599      2.00000
     27      -7.1240      2.00000
     28      -7.1149      2.00000
     29      -7.1095      2.00000
     30      -7.0913      2.00000
     31      -7.0634      2.00000
     32      -7.0573      2.00000
     33      -7.0180      2.00000
     34      -6.9990      2.00000
     35      -6.9868      2.00000
     36      -6.9310      2.00000
     37      -6.8998      2.00000
     38      -6.8918      2.00000
     39      -6.8885      2.00000
     40      -6.8855      2.00000
     41      -6.8734      2.00000
     42      -6.8638      2.00000
     43      -6.8532      2.00000
     44      -6.8162      2.00000
     45      -6.8121      2.00000
     46      -6.6958      2.00000
     47      -6.6873      2.00000
     48      -6.6772      2.00000
     49      -6.6706      2.00000
     50      -6.6625      2.00000
     51      -6.6285      2.00000
     52      -6.6249      2.00000
     53      -6.6086      2.00000
     54      -6.5997      2.00000
     55      -6.5924      2.00000
     56      -6.5886      2.00000
     57      -6.5803      2.00000
     58      -6.5622      2.00000
     59      -6.5355      2.00000
     60      -6.5161      2.00000
     61      -6.4954      2.00000
     62      -6.4749      2.00000
     63      -6.4653      2.00000
     64      -6.4586      2.00000
     65      -6.4417      2.00000
     66      -6.4212      2.00000
     67      -6.3947      2.00000
     68      -6.3887      2.00000
     69      -6.3478      2.00000
     70      -6.3393      2.00000
     71      -6.3223      2.00000
     72      -6.3146      2.00000
     73      -6.3008      2.00000
     74      -6.2708      2.00000
     75      -6.2355      2.00000
     76      -6.2207      2.00000
     77      -6.2123      2.00000
     78      -6.2073      2.00000
     79      -6.1855      2.00000
     80      -6.1817      2.00000
     81      -6.1586      2.00000
     82      -6.1145      2.00000
     83      -6.1127      2.00000
     84      -6.0919      2.00000
     85      -6.0887      2.00000
     86      -6.0828      2.00000
     87      -6.0439      2.00000
     88      -6.0255      2.00000
     89      -6.0196      2.00000
     90      -5.9771      2.00000
     91      -5.9581      2.00000
     92      -5.9482      2.00000
     93      -5.9396      2.00000
     94      -5.9282      2.00000
     95      -5.9220      2.00000
     96      -5.9011      2.00000
     97      -5.8880      2.00000
     98      -5.8603      2.00000
     99      -5.8561      2.00000
    100      -5.8408      2.00000
    101      -5.8087      2.00000
    102      -5.7940      2.00000
    103      -5.7756      2.00000
    104      -5.7708      2.00000
    105      -5.7611      2.00000
    106      -5.7554      2.00000
    107      -5.7243      2.00000
    108      -5.7142      2.00000
    109      -5.6931      2.00000
    110      -5.6843      2.00000
    111      -5.6801      2.00000
    112      -5.6709      2.00000
    113      -5.6638      2.00000
    114      -5.6512      2.00000
    115      -5.6419      2.00000
    116      -5.6406      2.00000
    117      -5.6235      2.00000
    118      -5.6106      2.00000
    119      -5.6018      2.00000
    120      -5.5840      2.00000
    121      -5.5813      2.00000
    122      -5.5635      2.00000
    123      -5.5502      2.00000
    124      -5.5320      2.00000
    125      -5.5207      2.00000
    126      -5.4862      2.00000
    127      -5.4783      2.00000
    128      -5.4739      2.00000
    129      -5.4703      2.00000
    130      -5.4672      2.00000
    131      -5.4626      2.00000
    132      -5.4449      2.00000
    133      -5.4279      2.00000
    134      -5.3899      2.00000
    135      -5.3837      2.00000
    136      -5.3578      2.00000
    137      -5.3505      2.00000
    138      -5.3359      2.00000
    139      -5.3226      2.00000
    140      -5.3194      2.00000
    141      -5.3021      2.00000
    142      -5.2805      2.00000
    143      -5.2771      2.00000
    144      -5.2633      2.00000
    145      -5.2519      2.00000
    146      -5.2466      2.00000
    147      -5.2367      2.00000
    148      -5.2282      2.00000
    149      -5.2188      2.00000
    150      -5.2156      2.00000
    151      -5.1794      2.00000
    152      -5.1678      2.00000
    153      -5.1627      2.00000
    154      -5.1506      2.00000
    155      -5.1434      2.00000
    156      -5.1343      2.00000
    157      -5.1219      2.00000
    158      -5.1172      2.00000
    159      -5.0912      2.00000
    160      -5.0820      2.00000
    161      -5.0737      2.00000
    162      -5.0687      2.00000
    163      -5.0560      2.00000
    164      -5.0491      2.00000
    165      -5.0186      2.00000
    166      -5.0073      2.00000
    167      -4.9971      2.00000
    168      -4.9935      2.00000
    169      -4.9881      2.00000
    170      -4.9839      2.00000
    171      -4.9767      2.00000
    172      -4.9555      2.00000
    173      -4.9429      2.00000
    174      -4.9394      2.00000
    175      -4.9287      2.00000
    176      -4.9149      2.00000
    177      -4.9101      2.00000
    178      -4.9016      2.00000
    179      -4.8751      2.00000
    180      -4.8689      2.00000
    181      -4.8588      2.00000
    182      -4.8568      2.00000
    183      -4.8490      2.00000
    184      -4.8367      2.00000
    185      -4.8275      2.00000
    186      -4.8255      2.00000
    187      -4.8169      2.00000
    188      -4.8091      2.00000
    189      -4.7997      2.00000
    190      -4.7952      2.00000
    191      -4.7804      2.00000
    192      -4.7781      2.00000
    193      -4.7673      2.00000
    194      -4.7340      2.00000
    195      -4.7189      2.00000
    196      -4.7114      2.00000
    197      -4.7085      2.00000
    198      -4.6910      2.00000
    199      -4.6635      2.00000
    200      -4.6533      2.00000
    201      -4.6347      2.00000
    202      -4.6248      2.00000
    203      -4.6155      2.00000
    204      -4.6096      2.00000
    205      -4.6019      2.00000
    206      -4.5888      2.00000
    207      -4.5766      2.00000
    208      -4.5701      2.00000
    209      -4.5552      2.00000
    210      -4.5280      2.00000
    211      -4.5152      2.00000
    212      -4.4962      2.00000
    213      -4.4779      2.00000
    214      -4.4633      2.00000
    215      -4.4549      2.00000
    216      -4.4532      2.00000
    217      -4.4445      2.00000
    218      -4.4128      2.00000
    219      -4.4085      2.00000
    220      -4.3992      2.00000
    221      -4.3956      2.00000
    222      -4.3820      2.00000
    223      -4.3679      2.00000
    224      -4.3592      2.00000
    225      -4.3285      2.00000
    226      -4.3232      2.00000
    227      -4.3050      2.00000
    228      -4.2952      2.00000
    229      -4.2875      2.00000
    230      -4.2853      2.00000
    231      -4.2769      2.00000
    232      -4.2578      2.00000
    233      -4.2390      2.00000
    234      -4.2332      2.00000
    235      -4.2226      2.00000
    236      -4.2219      2.00000
    237      -4.2100      2.00000
    238      -4.1840      2.00000
    239      -4.1748      2.00000
    240      -4.1584      2.00000
    241      -4.1549      2.00000
    242      -4.1399      2.00000
    243      -4.1317      2.00000
    244      -4.1253      2.00000
    245      -4.1196      2.00000
    246      -4.0980      2.00000
    247      -4.0953      2.00000
    248      -4.0850      2.00000
    249      -4.0699      2.00000
    250      -4.0606      2.00000
    251      -4.0535      2.00000
    252      -4.0449      2.00000
    253      -4.0374      2.00000
    254      -4.0241      2.00000
    255      -4.0021      2.00000
    256      -3.9887      2.00000
    257      -3.9843      2.00000
    258      -3.9754      2.00000
    259      -3.9709      2.00000
    260      -3.9667      2.00000
    261      -3.9429      2.00000
    262      -3.9365      2.00000
    263      -3.8977      2.00000
    264      -3.8909      2.00000
    265      -3.8812      2.00000
    266      -3.8644      2.00000
    267      -3.8568      2.00000
    268      -3.8501      2.00000
    269      -3.8474      2.00000
    270      -3.8458      2.00000
    271      -3.8367      2.00000
    272      -3.8196      2.00000
    273      -3.7968      2.00000
    274      -3.7714      2.00000
    275      -3.7664      2.00000
    276      -3.7615      2.00000
    277      -3.7498      2.00000
    278      -3.7322      2.00000
    279      -3.7289      2.00000
    280      -3.7268      2.00000
    281      -3.6918      2.00000
    282      -3.6816      2.00000
    283      -3.6603      2.00000
    284      -3.6495      2.00000
    285      -3.6475      2.00000
    286      -3.6325      2.00000
    287      -3.6157      2.00000
    288      -3.6126      2.00000
    289      -3.6079      2.00000
    290      -3.6003      2.00000
    291      -3.5825      2.00000
    292      -3.5752      2.00000
    293      -3.5649      2.00000
    294      -3.5518      2.00000
    295      -3.5471      2.00000
    296      -3.5245      2.00000
    297      -3.5128      2.00000
    298      -3.4815      2.00000
    299      -3.4599      2.00000
    300      -3.4561      2.00000
    301      -3.4549      2.00000
    302      -3.4498      2.00000
    303      -3.4416      2.00000
    304      -3.4352      2.00000
    305      -3.4231      2.00000
    306      -3.4148      2.00000
    307      -3.4077      2.00000
    308      -3.4040      2.00000
    309      -3.3980      2.00000
    310      -3.3880      2.00000
    311      -3.3856      2.00000
    312      -3.3740      2.00000
    313      -3.3715      2.00000
    314      -3.3685      2.00000
    315      -3.3615      2.00000
    316      -3.3418      2.00000
    317      -3.3358      2.00000
    318      -3.3250      2.00000
    319      -3.3086      2.00000
    320      -3.2982      2.00000
    321      -3.2963      2.00000
    322      -3.2808      2.00000
    323      -3.2724      2.00000
    324      -3.2642      2.00000
    325      -3.2515      2.00000
    326      -3.2464      2.00000
    327      -3.2387      2.00000
    328      -3.2360      2.00000
    329      -3.2295      2.00000
    330      -3.2222      2.00000
    331      -3.2019      2.00000
    332      -3.1900      2.00000
    333      -3.1853      2.00000
    334      -3.1781      2.00000
    335      -3.1704      2.00000
    336      -3.1650      2.00000
    337      -3.1448      2.00000
    338      -3.1404      2.00000
    339      -3.1305      2.00000
    340      -3.1249      2.00000
    341      -3.1125      2.00000
    342      -3.1086      2.00000
    343      -3.0964      2.00000
    344      -3.0933      2.00000
    345      -3.0898      2.00000
    346      -3.0887      2.00000
    347      -3.0733      2.00000
    348      -3.0557      2.00000
    349      -3.0409      2.00000
    350      -3.0387      2.00000
    351      -3.0308      2.00000
    352      -3.0097      2.00000
    353      -2.9831      2.00000
    354      -2.9699      2.00000
    355      -2.9629      2.00000
    356      -2.9290      2.00000
    357      -2.9174      2.00000
    358      -2.9123      2.00000
    359      -2.8864      2.00000
    360      -2.8788      2.00000
    361      -2.8766      2.00000
    362      -2.8625      2.00000
    363      -2.8567      2.00000
    364      -2.8412      2.00000
    365      -2.8224      2.00000
    366      -2.8082      2.00000
    367      -2.8017      2.00000
    368      -2.7957      2.00000
    369      -2.7849      2.00000
    370      -2.7696      2.00000
    371      -2.7629      2.00000
    372      -2.7604      2.00000
    373      -2.7563      2.00000
    374      -2.7433      2.00000
    375      -2.7406      2.00000
    376      -2.7155      2.00000
    377      -2.6953      2.00000
    378      -2.6874      2.00000
    379      -2.6773      2.00000
    380      -2.6620      2.00000
    381      -2.6503      2.00000
    382      -2.6477      2.00000
    383      -2.6223      2.00000
    384      -2.6087      2.00000
    385      -2.5984      2.00000
    386      -2.5589      2.00000
    387      -2.5009      2.00000
    388      -2.4076      2.00000
    389      -2.3498      2.00000
    390      -2.3175      2.00000
    391      -2.1123      2.00000
    392      -2.0280      2.00000
    393      -2.0008      2.00000
    394      -1.8325      2.00000
    395      -1.7102      2.00000
    396      -1.6710      2.00000
    397      -1.6422      2.00000
    398      -1.6321      2.00000
    399      -1.4915      2.00000
    400      -1.4690      2.00000
    401      -1.3215      2.00089
    402      -1.2911      2.00359
    403      -1.2374      2.02428
    404      -1.1894      2.06482
    405      -1.1274      1.95981
    406      -1.0979      1.70382
    407      -0.9773      0.05502
    408      -0.8693     -0.02745
    409      -0.5485     -0.00000
    410      -0.5391     -0.00000
    411      -0.5195     -0.00000
    412      -0.4196     -0.00000
    413      -0.3647     -0.00000
    414      -0.2856     -0.00000
    415      -0.2550     -0.00000
    416      -0.2174     -0.00000
    417       0.0150     -0.00000
    418       0.0811     -0.00000
    419       0.0891     -0.00000
    420       0.2639     -0.00000
    421       0.2780     -0.00000
    422       0.3179     -0.00000
    423       0.3318     -0.00000
    424       0.3793     -0.00000
    425       0.5320     -0.00000
    426       0.5699     -0.00000
    427       0.5866     -0.00000
    428       0.6782     -0.00000
    429       0.7194     -0.00000
    430       0.7374     -0.00000
    431       0.9769     -0.00000
    432       0.9907     -0.00000
    433       1.2284     -0.00000
    434       1.3710     -0.00000
    435       1.4491     -0.00000
    436       1.5175     -0.00000
    437       1.5530     -0.00000
    438       1.5700     -0.00000
    439       1.6707     -0.00000
    440       1.7069      0.00000
    441       1.7463      0.00000
    442       2.0267      0.00000
    443       2.0522      0.00000
    444       2.1128      0.00000
    445       2.1411      0.00000
    446       2.3499      0.00000
    447       2.4395      0.00000
    448       2.4883      0.00000
    449       2.5455      0.00000
    450       2.6418      0.00000
    451       2.6509      0.00000
    452       2.7047      0.00000
    453       2.7176      0.00000
    454       2.7403      0.00000
    455       2.9171      0.00000
    456       3.0681      0.00000
    457       3.1008      0.00000
    458       3.1568      0.00000
    459       3.2665      0.00000
    460       3.2837      0.00000
    461       3.3076      0.00000
    462       3.4015      0.00000
    463       3.4589      0.00000
    464       3.5253      0.00000
    465       3.5719      0.00000
    466       3.6612      0.00000
    467       3.6744      0.00000
    468       3.7319      0.00000
    469       3.8407      0.00000
    470       3.8891      0.00000
    471       3.9896      0.00000
    472       4.0716      0.00000
    473       4.0813      0.00000
    474       4.1124      0.00000
    475       4.1796      0.00000
    476       4.2099      0.00000
    477       4.2593      0.00000
    478       4.3530      0.00000
    479       4.4314      0.00000
    480       4.4578      0.00000
    481       4.5806      0.00000
    482       4.6303      0.00000
    483       4.6602      0.00000
    484       4.6722      0.00000
    485       4.8489      0.00000
    486       4.9168      0.00000

 k-point     6 :       0.5000    0.2000    0.0000
  band No.  band energies     occupation 
      1     -22.6288      2.00000
      2     -20.5811      2.00000
      3     -10.0964      2.00000
      4      -9.3310      2.00000
      5      -9.3068      2.00000
      6      -8.6652      2.00000
      7      -8.5389      2.00000
      8      -8.4530      2.00000
      9      -8.1783      2.00000
     10      -8.1677      2.00000
     11      -7.7704      2.00000
     12      -7.7689      2.00000
     13      -7.7201      2.00000
     14      -7.6660      2.00000
     15      -7.5431      2.00000
     16      -7.5395      2.00000
     17      -7.5341      2.00000
     18      -7.5274      2.00000
     19      -7.2401      2.00000
     20      -7.2319      2.00000
     21      -7.2248      2.00000
     22      -7.2230      2.00000
     23      -7.1724      2.00000
     24      -7.1707      2.00000
     25      -7.1454      2.00000
     26      -7.1403      2.00000
     27      -7.1255      2.00000
     28      -7.1247      2.00000
     29      -7.1166      2.00000
     30      -7.1055      2.00000
     31      -7.0927      2.00000
     32      -7.0901      2.00000
     33      -7.0635      2.00000
     34      -7.0589      2.00000
     35      -6.9437      2.00000
     36      -6.9335      2.00000
     37      -6.9088      2.00000
     38      -6.8898      2.00000
     39      -6.8892      2.00000
     40      -6.8820      2.00000
     41      -6.8710      2.00000
     42      -6.8619      2.00000
     43      -6.8607      2.00000
     44      -6.8537      2.00000
     45      -6.6987      2.00000
     46      -6.6957      2.00000
     47      -6.6741      2.00000
     48      -6.6693      2.00000
     49      -6.6459      2.00000
     50      -6.6394      2.00000
     51      -6.6275      2.00000
     52      -6.6238      2.00000
     53      -6.6030      2.00000
     54      -6.5969      2.00000
     55      -6.5840      2.00000
     56      -6.5806      2.00000
     57      -6.5781      2.00000
     58      -6.5714      2.00000
     59      -6.5365      2.00000
     60      -6.5251      2.00000
     61      -6.5000      2.00000
     62      -6.4330      2.00000
     63      -6.4164      2.00000
     64      -6.4160      2.00000
     65      -6.4116      2.00000
     66      -6.4095      2.00000
     67      -6.4061      2.00000
     68      -6.3847      2.00000
     69      -6.3740      2.00000
     70      -6.3611      2.00000
     71      -6.3543      2.00000
     72      -6.3155      2.00000
     73      -6.3004      2.00000
     74      -6.3003      2.00000
     75      -6.2835      2.00000
     76      -6.2783      2.00000
     77      -6.2714      2.00000
     78      -6.2607      2.00000
     79      -6.1761      2.00000
     80      -6.1721      2.00000
     81      -6.1318      2.00000
     82      -6.1261      2.00000
     83      -6.0754      2.00000
     84      -6.0717      2.00000
     85      -6.0693      2.00000
     86      -6.0665      2.00000
     87      -6.0203      2.00000
     88      -6.0162      2.00000
     89      -6.0036      2.00000
     90      -6.0010      2.00000
     91      -5.9986      2.00000
     92      -5.9955      2.00000
     93      -5.9105      2.00000
     94      -5.9087      2.00000
     95      -5.8768      2.00000
     96      -5.8686      2.00000
     97      -5.8605      2.00000
     98      -5.8584      2.00000
     99      -5.8275      2.00000
    100      -5.8170      2.00000
    101      -5.7698      2.00000
    102      -5.7650      2.00000
    103      -5.7579      2.00000
    104      -5.7575      2.00000
    105      -5.7517      2.00000
    106      -5.7412      2.00000
    107      -5.7302      2.00000
    108      -5.7224      2.00000
    109      -5.7207      2.00000
    110      -5.7190      2.00000
    111      -5.7147      2.00000
    112      -5.7141      2.00000
    113      -5.6664      2.00000
    114      -5.6654      2.00000
    115      -5.6642      2.00000
    116      -5.6588      2.00000
    117      -5.6560      2.00000
    118      -5.6537      2.00000
    119      -5.6487      2.00000
    120      -5.6422      2.00000
    121      -5.5745      2.00000
    122      -5.5697      2.00000
    123      -5.5122      2.00000
    124      -5.5106      2.00000
    125      -5.5067      2.00000
    126      -5.4879      2.00000
    127      -5.4874      2.00000
    128      -5.4816      2.00000
    129      -5.4778      2.00000
    130      -5.4737      2.00000
    131      -5.4613      2.00000
    132      -5.4605      2.00000
    133      -5.4467      2.00000
    134      -5.4460      2.00000
    135      -5.3428      2.00000
    136      -5.3310      2.00000
    137      -5.3039      2.00000
    138      -5.3011      2.00000
    139      -5.2904      2.00000
    140      -5.2903      2.00000
    141      -5.2777      2.00000
    142      -5.2697      2.00000
    143      -5.2608      2.00000
    144      -5.2510      2.00000
    145      -5.2470      2.00000
    146      -5.2451      2.00000
    147      -5.2376      2.00000
    148      -5.2357      2.00000
    149      -5.2263      2.00000
    150      -5.2039      2.00000
    151      -5.1968      2.00000
    152      -5.1968      2.00000
    153      -5.1729      2.00000
    154      -5.1694      2.00000
    155      -5.1279      2.00000
    156      -5.1196      2.00000
    157      -5.1113      2.00000
    158      -5.1031      2.00000
    159      -5.1028      2.00000
    160      -5.0832      2.00000
    161      -5.0585      2.00000
    162      -5.0406      2.00000
    163      -5.0371      2.00000
    164      -5.0353      2.00000
    165      -5.0294      2.00000
    166      -5.0269      2.00000
    167      -5.0034      2.00000
    168      -4.9997      2.00000
    169      -4.9966      2.00000
    170      -4.9900      2.00000
    171      -4.9759      2.00000
    172      -4.9689      2.00000
    173      -4.9292      2.00000
    174      -4.9227      2.00000
    175      -4.9174      2.00000
    176      -4.9100      2.00000
    177      -4.9041      2.00000
    178      -4.9030      2.00000
    179      -4.8923      2.00000
    180      -4.8908      2.00000
    181      -4.8648      2.00000
    182      -4.8627      2.00000
    183      -4.8418      2.00000
    184      -4.8329      2.00000
    185      -4.8325      2.00000
    186      -4.8255      2.00000
    187      -4.8214      2.00000
    188      -4.8152      2.00000
    189      -4.8039      2.00000
    190      -4.7780      2.00000
    191      -4.7722      2.00000
    192      -4.7597      2.00000
    193      -4.7436      2.00000
    194      -4.7384      2.00000
    195      -4.7252      2.00000
    196      -4.7225      2.00000
    197      -4.6965      2.00000
    198      -4.6922      2.00000
    199      -4.6890      2.00000
    200      -4.6812      2.00000
    201      -4.6717      2.00000
    202      -4.6625      2.00000
    203      -4.6401      2.00000
    204      -4.6381      2.00000
    205      -4.6105      2.00000
    206      -4.5995      2.00000
    207      -4.5564      2.00000
    208      -4.5303      2.00000
    209      -4.5299      2.00000
    210      -4.5038      2.00000
    211      -4.4998      2.00000
    212      -4.4977      2.00000
    213      -4.4830      2.00000
    214      -4.4641      2.00000
    215      -4.4502      2.00000
    216      -4.4388      2.00000
    217      -4.4387      2.00000
    218      -4.4367      2.00000
    219      -4.4234      2.00000
    220      -4.4197      2.00000
    221      -4.3937      2.00000
    222      -4.3917      2.00000
    223      -4.3837      2.00000
    224      -4.3734      2.00000
    225      -4.3516      2.00000
    226      -4.3343      2.00000
    227      -4.3220      2.00000
    228      -4.2865      2.00000
    229      -4.2716      2.00000
    230      -4.2647      2.00000
    231      -4.2570      2.00000
    232      -4.2537      2.00000
    233      -4.2481      2.00000
    234      -4.2474      2.00000
    235      -4.2322      2.00000
    236      -4.2240      2.00000
    237      -4.2230      2.00000
    238      -4.2168      2.00000
    239      -4.2145      2.00000
    240      -4.1700      2.00000
    241      -4.1466      2.00000
    242      -4.1445      2.00000
    243      -4.1264      2.00000
    244      -4.1137      2.00000
    245      -4.1080      2.00000
    246      -4.0928      2.00000
    247      -4.0879      2.00000
    248      -4.0808      2.00000
    249      -4.0571      2.00000
    250      -4.0469      2.00000
    251      -4.0427      2.00000
    252      -4.0376      2.00000
    253      -4.0264      2.00000
    254      -4.0142      2.00000
    255      -4.0071      2.00000
    256      -4.0010      2.00000
    257      -3.9637      2.00000
    258      -3.9391      2.00000
    259      -3.9318      2.00000
    260      -3.9258      2.00000
    261      -3.8983      2.00000
    262      -3.8959      2.00000
    263      -3.8929      2.00000
    264      -3.8806      2.00000
    265      -3.8779      2.00000
    266      -3.8725      2.00000
    267      -3.8645      2.00000
    268      -3.8618      2.00000
    269      -3.8487      2.00000
    270      -3.8457      2.00000
    271      -3.8381      2.00000
    272      -3.8263      2.00000
    273      -3.8104      2.00000
    274      -3.7893      2.00000
    275      -3.7826      2.00000
    276      -3.7790      2.00000
    277      -3.7613      2.00000
    278      -3.7381      2.00000
    279      -3.7323      2.00000
    280      -3.7321      2.00000
    281      -3.6995      2.00000
    282      -3.6896      2.00000
    283      -3.6808      2.00000
    284      -3.6637      2.00000
    285      -3.6330      2.00000
    286      -3.6277      2.00000
    287      -3.6167      2.00000
    288      -3.6018      2.00000
    289      -3.5986      2.00000
    290      -3.5886      2.00000
    291      -3.5817      2.00000
    292      -3.5721      2.00000
    293      -3.5685      2.00000
    294      -3.5653      2.00000
    295      -3.5557      2.00000
    296      -3.5545      2.00000
    297      -3.5348      2.00000
    298      -3.5139      2.00000
    299      -3.4880      2.00000
    300      -3.4712      2.00000
    301      -3.4586      2.00000
    302      -3.4537      2.00000
    303      -3.4406      2.00000
    304      -3.4283      2.00000
    305      -3.4050      2.00000
    306      -3.4025      2.00000
    307      -3.3980      2.00000
    308      -3.3913      2.00000
    309      -3.3852      2.00000
    310      -3.3785      2.00000
    311      -3.3720      2.00000
    312      -3.3697      2.00000
    313      -3.3566      2.00000
    314      -3.3413      2.00000
    315      -3.3396      2.00000
    316      -3.3280      2.00000
    317      -3.3014      2.00000
    318      -3.2963      2.00000
    319      -3.2870      2.00000
    320      -3.2860      2.00000
    321      -3.2780      2.00000
    322      -3.2775      2.00000
    323      -3.2752      2.00000
    324      -3.2734      2.00000
    325      -3.2719      2.00000
    326      -3.2653      2.00000
    327      -3.2504      2.00000
    328      -3.2492      2.00000
    329      -3.2456      2.00000
    330      -3.2382      2.00000
    331      -3.2318      2.00000
    332      -3.2266      2.00000
    333      -3.1871      2.00000
    334      -3.1750      2.00000
    335      -3.1447      2.00000
    336      -3.1349      2.00000
    337      -3.1238      2.00000
    338      -3.1187      2.00000
    339      -3.1139      2.00000
    340      -3.1139      2.00000
    341      -3.1106      2.00000
    342      -3.1092      2.00000
    343      -3.0999      2.00000
    344      -3.0875      2.00000
    345      -3.0793      2.00000
    346      -3.0711      2.00000
    347      -3.0571      2.00000
    348      -3.0552      2.00000
    349      -3.0518      2.00000
    350      -3.0501      2.00000
    351      -3.0142      2.00000
    352      -3.0030      2.00000
    353      -2.9861      2.00000
    354      -2.9749      2.00000
    355      -2.9587      2.00000
    356      -2.9545      2.00000
    357      -2.9242      2.00000
    358      -2.9042      2.00000
    359      -2.8868      2.00000
    360      -2.8835      2.00000
    361      -2.8772      2.00000
    362      -2.8751      2.00000
    363      -2.8561      2.00000
    364      -2.8376      2.00000
    365      -2.8285      2.00000
    366      -2.8067      2.00000
    367      -2.7980      2.00000
    368      -2.7835      2.00000
    369      -2.7663      2.00000
    370      -2.7584      2.00000
    371      -2.7476      2.00000
    372      -2.7476      2.00000
    373      -2.7356      2.00000
    374      -2.7263      2.00000
    375      -2.7229      2.00000
    376      -2.7192      2.00000
    377      -2.7133      2.00000
    378      -2.7107      2.00000
    379      -2.6995      2.00000
    380      -2.6946      2.00000
    381      -2.6801      2.00000
    382      -2.6795      2.00000
    383      -2.6450      2.00000
    384      -2.6378      2.00000
    385      -2.6182      2.00000
    386      -2.6177      2.00000
    387      -2.5697      2.00000
    388      -2.5402      2.00000
    389      -2.4256      2.00000
    390      -2.2256      2.00000
    391      -2.1188      2.00000
    392      -2.0758      2.00000
    393      -1.9717      2.00000
    394      -1.8291      2.00000
    395      -1.6607      2.00000
    396      -1.6410      2.00000
    397      -1.6328      2.00000
    398      -1.5740      2.00000
    399      -1.4208      2.00000
    400      -1.4178      2.00000
    401      -1.3291      2.00061
    402      -1.3241      2.00078
    403      -1.2870      2.00426
    404      -1.0142      0.41959
    405      -1.0071      0.32847
    406      -0.9972      0.21821
    407      -0.9048     -0.05851
    408      -0.7870     -0.00120
    409      -0.7743     -0.00064
    410      -0.7448     -0.00013
    411      -0.6452     -0.00000
    412      -0.5330     -0.00000
    413      -0.4819     -0.00000
    414      -0.2015     -0.00000
    415      -0.1720     -0.00000
    416      -0.1451     -0.00000
    417      -0.1410     -0.00000
    418       0.1757     -0.00000
    419       0.1770     -0.00000
    420       0.3710     -0.00000
    421       0.4201     -0.00000
    422       0.4257     -0.00000
    423       0.4276     -0.00000
    424       0.4495     -0.00000
    425       0.5220     -0.00000
    426       0.5400     -0.00000
    427       0.5434     -0.00000
    428       0.5462     -0.00000
    429       0.6089     -0.00000
    430       0.6128     -0.00000
    431       0.8877     -0.00000
    432       1.2449     -0.00000
    433       1.2662     -0.00000
    434       1.2883     -0.00000
    435       1.2953     -0.00000
    436       1.3146     -0.00000
    437       1.4943     -0.00000
    438       1.5578     -0.00000
    439       1.6460     -0.00000
    440       1.6598     -0.00000
    441       1.7306      0.00000
    442       1.9849      0.00000
    443       2.1326      0.00000
    444       2.2548      0.00000
    445       2.2661      0.00000
    446       2.4110      0.00000
    447       2.4215      0.00000
    448       2.4794      0.00000
    449       2.4951      0.00000
    450       2.5674      0.00000
    451       2.5849      0.00000
    452       2.6039      0.00000
    453       2.7551      0.00000
    454       2.9029      0.00000
    455       2.9387      0.00000
    456       3.1198      0.00000
    457       3.1657      0.00000
    458       3.1746      0.00000
    459       3.3114      0.00000
    460       3.4115      0.00000
    461       3.4429      0.00000
    462       3.4475      0.00000
    463       3.4684      0.00000
    464       3.5246      0.00000
    465       3.5735      0.00000
    466       3.6079      0.00000
    467       3.7242      0.00000
    468       3.8009      0.00000
    469       3.8891      0.00000
    470       3.9003      0.00000
    471       3.9201      0.00000
    472       3.9396      0.00000
    473       3.9463      0.00000
    474       3.9777      0.00000
    475       4.1960      0.00000
    476       4.2667      0.00000
    477       4.3300      0.00000
    478       4.3363      0.00000
    479       4.3717      0.00000
    480       4.4836      0.00000
    481       4.5082      0.00000
    482       4.5373      0.00000
    483       4.6451      0.00000
    484       4.6829      0.00000
    485       4.7725      0.00000
    486       4.7801      0.00000

 k-point     7 :      -0.2500    0.2000    0.0000
  band No.  band energies     occupation 
      1     -22.6288      2.00000
      2     -20.5810      2.00000
      3     -10.0964      2.00000
      4      -9.4310      2.00000
      5      -9.1462      2.00000
      6      -8.6932      2.00000
      7      -8.5685      2.00000
      8      -8.4761      2.00000
      9      -8.3516      2.00000
     10      -7.8786      2.00000
     11      -7.8248      2.00000
     12      -7.8146      2.00000
     13      -7.7164      2.00000
     14      -7.7016      2.00000
     15      -7.6502      2.00000
     16      -7.5389      2.00000
     17      -7.5326      2.00000
     18      -7.3304      2.00000
     19      -7.2598      2.00000
     20      -7.2466      2.00000
     21      -7.2446      2.00000
     22      -7.2121      2.00000
     23      -7.1793      2.00000
     24      -7.1713      2.00000
     25      -7.1614      2.00000
     26      -7.1599      2.00000
     27      -7.1240      2.00000
     28      -7.1149      2.00000
     29      -7.1095      2.00000
     30      -7.0913      2.00000
     31      -7.0634      2.00000
     32      -7.0573      2.00000
     33      -7.0180      2.00000
     34      -6.9990      2.00000
     35      -6.9868      2.00000
     36      -6.9310      2.00000
     37      -6.8998      2.00000
     38      -6.8918      2.00000
     39      -6.8885      2.00000
     40      -6.8855      2.00000
     41      -6.8734      2.00000
     42      -6.8638      2.00000
     43      -6.8532      2.00000
     44      -6.8162      2.00000
     45      -6.8121      2.00000
     46      -6.6958      2.00000
     47      -6.6873      2.00000
     48      -6.6772      2.00000
     49      -6.6706      2.00000
     50      -6.6625      2.00000
     51      -6.6285      2.00000
     52      -6.6249      2.00000
     53      -6.6086      2.00000
     54      -6.5997      2.00000
     55      -6.5924      2.00000
     56      -6.5886      2.00000
     57      -6.5803      2.00000
     58      -6.5622      2.00000
     59      -6.5355      2.00000
     60      -6.5161      2.00000
     61      -6.4954      2.00000
     62      -6.4749      2.00000
     63      -6.4653      2.00000
     64      -6.4586      2.00000
     65      -6.4417      2.00000
     66      -6.4212      2.00000
     67      -6.3947      2.00000
     68      -6.3887      2.00000
     69      -6.3478      2.00000
     70      -6.3393      2.00000
     71      -6.3223      2.00000
     72      -6.3146      2.00000
     73      -6.3008      2.00000
     74      -6.2708      2.00000
     75      -6.2355      2.00000
     76      -6.2207      2.00000
     77      -6.2123      2.00000
     78      -6.2073      2.00000
     79      -6.1855      2.00000
     80      -6.1817      2.00000
     81      -6.1586      2.00000
     82      -6.1145      2.00000
     83      -6.1127      2.00000
     84      -6.0919      2.00000
     85      -6.0887      2.00000
     86      -6.0828      2.00000
     87      -6.0439      2.00000
     88      -6.0255      2.00000
     89      -6.0196      2.00000
     90      -5.9771      2.00000
     91      -5.9581      2.00000
     92      -5.9482      2.00000
     93      -5.9396      2.00000
     94      -5.9282      2.00000
     95      -5.9220      2.00000
     96      -5.9011      2.00000
     97      -5.8880      2.00000
     98      -5.8603      2.00000
     99      -5.8561      2.00000
    100      -5.8408      2.00000
    101      -5.8087      2.00000
    102      -5.7940      2.00000
    103      -5.7756      2.00000
    104      -5.7708      2.00000
    105      -5.7611      2.00000
    106      -5.7554      2.00000
    107      -5.7243      2.00000
    108      -5.7142      2.00000
    109      -5.6931      2.00000
    110      -5.6843      2.00000
    111      -5.6801      2.00000
    112      -5.6709      2.00000
    113      -5.6638      2.00000
    114      -5.6512      2.00000
    115      -5.6419      2.00000
    116      -5.6406      2.00000
    117      -5.6235      2.00000
    118      -5.6106      2.00000
    119      -5.6018      2.00000
    120      -5.5840      2.00000
    121      -5.5813      2.00000
    122      -5.5635      2.00000
    123      -5.5502      2.00000
    124      -5.5320      2.00000
    125      -5.5207      2.00000
    126      -5.4862      2.00000
    127      -5.4783      2.00000
    128      -5.4739      2.00000
    129      -5.4703      2.00000
    130      -5.4672      2.00000
    131      -5.4626      2.00000
    132      -5.4449      2.00000
    133      -5.4279      2.00000
    134      -5.3899      2.00000
    135      -5.3837      2.00000
    136      -5.3578      2.00000
    137      -5.3505      2.00000
    138      -5.3359      2.00000
    139      -5.3226      2.00000
    140      -5.3194      2.00000
    141      -5.3021      2.00000
    142      -5.2805      2.00000
    143      -5.2771      2.00000
    144      -5.2633      2.00000
    145      -5.2519      2.00000
    146      -5.2466      2.00000
    147      -5.2367      2.00000
    148      -5.2282      2.00000
    149      -5.2188      2.00000
    150      -5.2156      2.00000
    151      -5.1794      2.00000
    152      -5.1678      2.00000
    153      -5.1627      2.00000
    154      -5.1506      2.00000
    155      -5.1434      2.00000
    156      -5.1343      2.00000
    157      -5.1219      2.00000
    158      -5.1172      2.00000
    159      -5.0912      2.00000
    160      -5.0820      2.00000
    161      -5.0737      2.00000
    162      -5.0687      2.00000
    163      -5.0560      2.00000
    164      -5.0491      2.00000
    165      -5.0186      2.00000
    166      -5.0073      2.00000
    167      -4.9971      2.00000
    168      -4.9935      2.00000
    169      -4.9881      2.00000
    170      -4.9839      2.00000
    171      -4.9767      2.00000
    172      -4.9555      2.00000
    173      -4.9429      2.00000
    174      -4.9394      2.00000
    175      -4.9287      2.00000
    176      -4.9149      2.00000
    177      -4.9101      2.00000
    178      -4.9016      2.00000
    179      -4.8751      2.00000
    180      -4.8689      2.00000
    181      -4.8588      2.00000
    182      -4.8568      2.00000
    183      -4.8490      2.00000
    184      -4.8367      2.00000
    185      -4.8275      2.00000
    186      -4.8255      2.00000
    187      -4.8169      2.00000
    188      -4.8091      2.00000
    189      -4.7997      2.00000
    190      -4.7952      2.00000
    191      -4.7804      2.00000
    192      -4.7781      2.00000
    193      -4.7673      2.00000
    194      -4.7340      2.00000
    195      -4.7189      2.00000
    196      -4.7114      2.00000
    197      -4.7085      2.00000
    198      -4.6910      2.00000
    199      -4.6635      2.00000
    200      -4.6533      2.00000
    201      -4.6347      2.00000
    202      -4.6248      2.00000
    203      -4.6155      2.00000
    204      -4.6096      2.00000
    205      -4.6019      2.00000
    206      -4.5888      2.00000
    207      -4.5766      2.00000
    208      -4.5701      2.00000
    209      -4.5552      2.00000
    210      -4.5280      2.00000
    211      -4.5152      2.00000
    212      -4.4962      2.00000
    213      -4.4779      2.00000
    214      -4.4633      2.00000
    215      -4.4549      2.00000
    216      -4.4532      2.00000
    217      -4.4445      2.00000
    218      -4.4128      2.00000
    219      -4.4085      2.00000
    220      -4.3992      2.00000
    221      -4.3956      2.00000
    222      -4.3820      2.00000
    223      -4.3679      2.00000
    224      -4.3592      2.00000
    225      -4.3285      2.00000
    226      -4.3232      2.00000
    227      -4.3050      2.00000
    228      -4.2952      2.00000
    229      -4.2875      2.00000
    230      -4.2853      2.00000
    231      -4.2769      2.00000
    232      -4.2578      2.00000
    233      -4.2390      2.00000
    234      -4.2332      2.00000
    235      -4.2226      2.00000
    236      -4.2219      2.00000
    237      -4.2100      2.00000
    238      -4.1840      2.00000
    239      -4.1748      2.00000
    240      -4.1584      2.00000
    241      -4.1549      2.00000
    242      -4.1399      2.00000
    243      -4.1317      2.00000
    244      -4.1253      2.00000
    245      -4.1196      2.00000
    246      -4.0980      2.00000
    247      -4.0953      2.00000
    248      -4.0850      2.00000
    249      -4.0699      2.00000
    250      -4.0606      2.00000
    251      -4.0535      2.00000
    252      -4.0449      2.00000
    253      -4.0374      2.00000
    254      -4.0241      2.00000
    255      -4.0021      2.00000
    256      -3.9887      2.00000
    257      -3.9843      2.00000
    258      -3.9754      2.00000
    259      -3.9709      2.00000
    260      -3.9667      2.00000
    261      -3.9429      2.00000
    262      -3.9365      2.00000
    263      -3.8977      2.00000
    264      -3.8909      2.00000
    265      -3.8812      2.00000
    266      -3.8644      2.00000
    267      -3.8568      2.00000
    268      -3.8501      2.00000
    269      -3.8474      2.00000
    270      -3.8458      2.00000
    271      -3.8367      2.00000
    272      -3.8196      2.00000
    273      -3.7968      2.00000
    274      -3.7714      2.00000
    275      -3.7664      2.00000
    276      -3.7615      2.00000
    277      -3.7498      2.00000
    278      -3.7322      2.00000
    279      -3.7289      2.00000
    280      -3.7268      2.00000
    281      -3.6918      2.00000
    282      -3.6816      2.00000
    283      -3.6603      2.00000
    284      -3.6495      2.00000
    285      -3.6475      2.00000
    286      -3.6325      2.00000
    287      -3.6157      2.00000
    288      -3.6126      2.00000
    289      -3.6079      2.00000
    290      -3.6003      2.00000
    291      -3.5825      2.00000
    292      -3.5752      2.00000
    293      -3.5649      2.00000
    294      -3.5518      2.00000
    295      -3.5471      2.00000
    296      -3.5245      2.00000
    297      -3.5128      2.00000
    298      -3.4815      2.00000
    299      -3.4599      2.00000
    300      -3.4561      2.00000
    301      -3.4549      2.00000
    302      -3.4498      2.00000
    303      -3.4416      2.00000
    304      -3.4352      2.00000
    305      -3.4231      2.00000
    306      -3.4148      2.00000
    307      -3.4077      2.00000
    308      -3.4040      2.00000
    309      -3.3980      2.00000
    310      -3.3880      2.00000
    311      -3.3856      2.00000
    312      -3.3740      2.00000
    313      -3.3715      2.00000
    314      -3.3685      2.00000
    315      -3.3615      2.00000
    316      -3.3418      2.00000
    317      -3.3358      2.00000
    318      -3.3250      2.00000
    319      -3.3086      2.00000
    320      -3.2982      2.00000
    321      -3.2963      2.00000
    322      -3.2808      2.00000
    323      -3.2724      2.00000
    324      -3.2642      2.00000
    325      -3.2515      2.00000
    326      -3.2464      2.00000
    327      -3.2387      2.00000
    328      -3.2360      2.00000
    329      -3.2295      2.00000
    330      -3.2222      2.00000
    331      -3.2019      2.00000
    332      -3.1900      2.00000
    333      -3.1853      2.00000
    334      -3.1781      2.00000
    335      -3.1704      2.00000
    336      -3.1650      2.00000
    337      -3.1448      2.00000
    338      -3.1404      2.00000
    339      -3.1305      2.00000
    340      -3.1249      2.00000
    341      -3.1125      2.00000
    342      -3.1086      2.00000
    343      -3.0964      2.00000
    344      -3.0933      2.00000
    345      -3.0898      2.00000
    346      -3.0887      2.00000
    347      -3.0733      2.00000
    348      -3.0557      2.00000
    349      -3.0409      2.00000
    350      -3.0387      2.00000
    351      -3.0308      2.00000
    352      -3.0097      2.00000
    353      -2.9831      2.00000
    354      -2.9699      2.00000
    355      -2.9629      2.00000
    356      -2.9290      2.00000
    357      -2.9174      2.00000
    358      -2.9123      2.00000
    359      -2.8864      2.00000
    360      -2.8788      2.00000
    361      -2.8766      2.00000
    362      -2.8625      2.00000
    363      -2.8567      2.00000
    364      -2.8412      2.00000
    365      -2.8224      2.00000
    366      -2.8082      2.00000
    367      -2.8017      2.00000
    368      -2.7957      2.00000
    369      -2.7849      2.00000
    370      -2.7696      2.00000
    371      -2.7629      2.00000
    372      -2.7604      2.00000
    373      -2.7563      2.00000
    374      -2.7433      2.00000
    375      -2.7406      2.00000
    376      -2.7155      2.00000
    377      -2.6953      2.00000
    378      -2.6874      2.00000
    379      -2.6773      2.00000
    380      -2.6620      2.00000
    381      -2.6503      2.00000
    382      -2.6477      2.00000
    383      -2.6223      2.00000
    384      -2.6087      2.00000
    385      -2.5984      2.00000
    386      -2.5589      2.00000
    387      -2.5009      2.00000
    388      -2.4076      2.00000
    389      -2.3498      2.00000
    390      -2.3175      2.00000
    391      -2.1123      2.00000
    392      -2.0280      2.00000
    393      -2.0008      2.00000
    394      -1.8325      2.00000
    395      -1.7102      2.00000
    396      -1.6710      2.00000
    397      -1.6422      2.00000
    398      -1.6321      2.00000
    399      -1.4915      2.00000
    400      -1.4690      2.00000
    401      -1.3215      2.00089
    402      -1.2911      2.00359
    403      -1.2374      2.02428
    404      -1.1894      2.06482
    405      -1.1274      1.95981
    406      -1.0979      1.70382
    407      -0.9773      0.05502
    408      -0.8693     -0.02745
    409      -0.5485     -0.00000
    410      -0.5391     -0.00000
    411      -0.5195     -0.00000
    412      -0.4196     -0.00000
    413      -0.3647     -0.00000
    414      -0.2856     -0.00000
    415      -0.2550     -0.00000
    416      -0.2174     -0.00000
    417       0.0150     -0.00000
    418       0.0811     -0.00000
    419       0.0891     -0.00000
    420       0.2639     -0.00000
    421       0.2780     -0.00000
    422       0.3179     -0.00000
    423       0.3318     -0.00000
    424       0.3793     -0.00000
    425       0.5320     -0.00000
    426       0.5699     -0.00000
    427       0.5866     -0.00000
    428       0.6782     -0.00000
    429       0.7194     -0.00000
    430       0.7374     -0.00000
    431       0.9769     -0.00000
    432       0.9907     -0.00000
    433       1.2284     -0.00000
    434       1.3710     -0.00000
    435       1.4491     -0.00000
    436       1.5175     -0.00000
    437       1.5530     -0.00000
    438       1.5700     -0.00000
    439       1.6707     -0.00000
    440       1.7069      0.00000
    441       1.7463      0.00000
    442       2.0267      0.00000
    443       2.0522      0.00000
    444       2.1128      0.00000
    445       2.1411      0.00000
    446       2.3499      0.00000
    447       2.4395      0.00000
    448       2.4883      0.00000
    449       2.5455      0.00000
    450       2.6418      0.00000
    451       2.6509      0.00000
    452       2.7047      0.00000
    453       2.7176      0.00000
    454       2.7403      0.00000
    455       2.9171      0.00000
    456       3.0681      0.00000
    457       3.1008      0.00000
    458       3.1568      0.00000
    459       3.2665      0.00000
    460       3.2837      0.00000
    461       3.3076      0.00000
    462       3.4015      0.00000
    463       3.4589      0.00000
    464       3.5253      0.00000
    465       3.5719      0.00000
    466       3.6612      0.00000
    467       3.6744      0.00000
    468       3.7319      0.00000
    469       3.8407      0.00000
    470       3.8891      0.00000
    471       3.9896      0.00000
    472       4.0717      0.00000
    473       4.0813      0.00000
    474       4.1117      0.00000
    475       4.1803      0.00000
    476       4.2184      0.00000
    477       4.2497      0.00000
    478       4.3583      0.00000
    479       4.4348      0.00000
    480       4.4567      0.00000
    481       4.5534      0.00000
    482       4.6046      0.00000
    483       4.6586      0.00000
    484       4.6706      0.00000
    485       4.7909      0.00000
    486       4.8867      0.00000

 k-point     8 :       0.0000    0.4000    0.0000
  band No.  band energies     occupation 
      1     -22.6287      2.00000
      2     -20.5811      2.00000
      3     -10.0966      2.00000
      4      -9.3032      2.00000
      5      -9.0402      2.00000
      6      -8.8592      2.00000
      7      -8.6425      2.00000
      8      -8.5490      2.00000
      9      -8.4357      2.00000
     10      -8.2964      2.00000
     11      -7.6238      2.00000
     12      -7.5237      2.00000
     13      -7.4844      2.00000
     14      -7.4753      2.00000
     15      -7.4426      2.00000
     16      -7.4116      2.00000
     17      -7.3936      2.00000
     18      -7.3932      2.00000
     19      -7.3009      2.00000
     20      -7.2902      2.00000
     21      -7.2677      2.00000
     22      -7.2505      2.00000
     23      -7.2018      2.00000
     24      -7.1829      2.00000
     25      -7.1735      2.00000
     26      -7.1726      2.00000
     27      -7.1523      2.00000
     28      -7.1312      2.00000
     29      -7.1212      2.00000
     30      -7.0998      2.00000
     31      -7.0984      2.00000
     32      -7.0603      2.00000
     33      -7.0312      2.00000
     34      -7.0245      2.00000
     35      -6.9466      2.00000
     36      -6.9411      2.00000
     37      -6.9185      2.00000
     38      -6.8898      2.00000
     39      -6.8783      2.00000
     40      -6.8643      2.00000
     41      -6.8427      2.00000
     42      -6.8311      2.00000
     43      -6.8075      2.00000
     44      -6.8064      2.00000
     45      -6.7898      2.00000
     46      -6.7808      2.00000
     47      -6.7488      2.00000
     48      -6.7430      2.00000
     49      -6.7228      2.00000
     50      -6.7144      2.00000
     51      -6.7072      2.00000
     52      -6.6704      2.00000
     53      -6.6647      2.00000
     54      -6.6622      2.00000
     55      -6.6562      2.00000
     56      -6.6381      2.00000
     57      -6.5812      2.00000
     58      -6.5726      2.00000
     59      -6.5534      2.00000
     60      -6.5469      2.00000
     61      -6.5458      2.00000
     62      -6.5134      2.00000
     63      -6.5033      2.00000
     64      -6.4888      2.00000
     65      -6.4670      2.00000
     66      -6.4320      2.00000
     67      -6.4257      2.00000
     68      -6.4216      2.00000
     69      -6.4103      2.00000
     70      -6.4029      2.00000
     71      -6.3965      2.00000
     72      -6.3553      2.00000
     73      -6.3283      2.00000
     74      -6.3127      2.00000
     75      -6.2212      2.00000
     76      -6.2182      2.00000
     77      -6.1942      2.00000
     78      -6.1825      2.00000
     79      -6.1733      2.00000
     80      -6.1343      2.00000
     81      -6.1278      2.00000
     82      -6.1249      2.00000
     83      -6.1146      2.00000
     84      -6.1134      2.00000
     85      -6.0917      2.00000
     86      -6.0650      2.00000
     87      -6.0580      2.00000
     88      -6.0113      2.00000
     89      -5.9953      2.00000
     90      -5.9945      2.00000
     91      -5.9702      2.00000
     92      -5.9668      2.00000
     93      -5.9604      2.00000
     94      -5.9262      2.00000
     95      -5.9124      2.00000
     96      -5.9050      2.00000
     97      -5.8768      2.00000
     98      -5.8695      2.00000
     99      -5.8493      2.00000
    100      -5.8420      2.00000
    101      -5.8228      2.00000
    102      -5.8035      2.00000
    103      -5.7926      2.00000
    104      -5.7742      2.00000
    105      -5.7649      2.00000
    106      -5.7630      2.00000
    107      -5.7519      2.00000
    108      -5.7428      2.00000
    109      -5.7398      2.00000
    110      -5.7244      2.00000
    111      -5.7079      2.00000
    112      -5.7078      2.00000
    113      -5.6905      2.00000
    114      -5.6666      2.00000
    115      -5.6230      2.00000
    116      -5.6227      2.00000
    117      -5.6184      2.00000
    118      -5.6155      2.00000
    119      -5.6083      2.00000
    120      -5.5640      2.00000
    121      -5.5621      2.00000
    122      -5.5571      2.00000
    123      -5.5437      2.00000
    124      -5.5250      2.00000
    125      -5.5077      2.00000
    126      -5.4884      2.00000
    127      -5.4749      2.00000
    128      -5.4725      2.00000
    129      -5.4670      2.00000
    130      -5.4306      2.00000
    131      -5.4273      2.00000
    132      -5.4205      2.00000
    133      -5.3943      2.00000
    134      -5.3883      2.00000
    135      -5.3808      2.00000
    136      -5.3764      2.00000
    137      -5.3654      2.00000
    138      -5.3553      2.00000
    139      -5.3376      2.00000
    140      -5.3180      2.00000
    141      -5.3105      2.00000
    142      -5.2992      2.00000
    143      -5.2912      2.00000
    144      -5.2780      2.00000
    145      -5.2523      2.00000
    146      -5.2515      2.00000
    147      -5.2460      2.00000
    148      -5.2459      2.00000
    149      -5.2395      2.00000
    150      -5.2348      2.00000
    151      -5.2334      2.00000
    152      -5.2198      2.00000
    153      -5.2011      2.00000
    154      -5.1859      2.00000
    155      -5.1757      2.00000
    156      -5.1719      2.00000
    157      -5.1303      2.00000
    158      -5.1244      2.00000
    159      -5.1182      2.00000
    160      -5.0981      2.00000
    161      -5.0494      2.00000
    162      -5.0294      2.00000
    163      -5.0195      2.00000
    164      -5.0137      2.00000
    165      -5.0126      2.00000
    166      -5.0118      2.00000
    167      -4.9933      2.00000
    168      -4.9787      2.00000
    169      -4.9590      2.00000
    170      -4.9587      2.00000
    171      -4.9486      2.00000
    172      -4.9323      2.00000
    173      -4.9256      2.00000
    174      -4.9187      2.00000
    175      -4.9121      2.00000
    176      -4.9025      2.00000
    177      -4.8979      2.00000
    178      -4.8963      2.00000
    179      -4.8816      2.00000
    180      -4.8754      2.00000
    181      -4.8679      2.00000
    182      -4.8625      2.00000
    183      -4.8614      2.00000
    184      -4.8573      2.00000
    185      -4.8503      2.00000
    186      -4.8445      2.00000
    187      -4.8158      2.00000
    188      -4.8122      2.00000
    189      -4.8094      2.00000
    190      -4.7994      2.00000
    191      -4.7919      2.00000
    192      -4.7799      2.00000
    193      -4.7616      2.00000
    194      -4.7607      2.00000
    195      -4.7456      2.00000
    196      -4.7366      2.00000
    197      -4.7290      2.00000
    198      -4.6850      2.00000
    199      -4.6650      2.00000
    200      -4.6467      2.00000
    201      -4.6325      2.00000
    202      -4.6222      2.00000
    203      -4.6175      2.00000
    204      -4.6038      2.00000
    205      -4.5940      2.00000
    206      -4.5917      2.00000
    207      -4.5701      2.00000
    208      -4.5680      2.00000
    209      -4.5129      2.00000
    210      -4.5075      2.00000
    211      -4.4764      2.00000
    212      -4.4611      2.00000
    213      -4.4498      2.00000
    214      -4.4441      2.00000
    215      -4.4402      2.00000
    216      -4.4334      2.00000
    217      -4.4259      2.00000
    218      -4.4175      2.00000
    219      -4.4111      2.00000
    220      -4.3849      2.00000
    221      -4.3757      2.00000
    222      -4.3742      2.00000
    223      -4.3583      2.00000
    224      -4.3512      2.00000
    225      -4.3432      2.00000
    226      -4.3293      2.00000
    227      -4.3214      2.00000
    228      -4.3214      2.00000
    229      -4.3026      2.00000
    230      -4.2941      2.00000
    231      -4.2750      2.00000
    232      -4.2605      2.00000
    233      -4.2589      2.00000
    234      -4.2467      2.00000
    235      -4.2273      2.00000
    236      -4.2140      2.00000
    237      -4.1991      2.00000
    238      -4.1827      2.00000
    239      -4.1699      2.00000
    240      -4.1486      2.00000
    241      -4.1339      2.00000
    242      -4.1205      2.00000
    243      -4.1076      2.00000
    244      -4.0933      2.00000
    245      -4.0685      2.00000
    246      -4.0564      2.00000
    247      -4.0525      2.00000
    248      -4.0498      2.00000
    249      -4.0166      2.00000
    250      -3.9777      2.00000
    251      -3.9775      2.00000
    252      -3.9585      2.00000
    253      -3.9509      2.00000
    254      -3.9460      2.00000
    255      -3.9412      2.00000
    256      -3.9355      2.00000
    257      -3.9286      2.00000
    258      -3.9255      2.00000
    259      -3.9183      2.00000
    260      -3.9120      2.00000
    261      -3.8999      2.00000
    262      -3.8849      2.00000
    263      -3.8808      2.00000
    264      -3.8558      2.00000
    265      -3.8448      2.00000
    266      -3.8206      2.00000
    267      -3.8201      2.00000
    268      -3.8036      2.00000
    269      -3.7870      2.00000
    270      -3.7819      2.00000
    271      -3.7704      2.00000
    272      -3.7656      2.00000
    273      -3.7570      2.00000
    274      -3.7512      2.00000
    275      -3.7385      2.00000
    276      -3.7200      2.00000
    277      -3.6931      2.00000
    278      -3.6887      2.00000
    279      -3.6864      2.00000
    280      -3.6839      2.00000
    281      -3.6747      2.00000
    282      -3.6673      2.00000
    283      -3.6458      2.00000
    284      -3.6426      2.00000
    285      -3.6205      2.00000
    286      -3.5859      2.00000
    287      -3.5722      2.00000
    288      -3.5631      2.00000
    289      -3.5533      2.00000
    290      -3.5381      2.00000
    291      -3.5158      2.00000
    292      -3.5038      2.00000
    293      -3.4987      2.00000
    294      -3.4912      2.00000
    295      -3.4832      2.00000
    296      -3.4693      2.00000
    297      -3.4603      2.00000
    298      -3.4564      2.00000
    299      -3.4431      2.00000
    300      -3.4181      2.00000
    301      -3.4140      2.00000
    302      -3.3943      2.00000
    303      -3.3917      2.00000
    304      -3.3809      2.00000
    305      -3.3725      2.00000
    306      -3.3716      2.00000
    307      -3.3614      2.00000
    308      -3.3546      2.00000
    309      -3.3526      2.00000
    310      -3.3396      2.00000
    311      -3.3393      2.00000
    312      -3.3212      2.00000
    313      -3.3189      2.00000
    314      -3.3151      2.00000
    315      -3.3125      2.00000
    316      -3.3080      2.00000
    317      -3.2947      2.00000
    318      -3.2659      2.00000
    319      -3.2591      2.00000
    320      -3.2530      2.00000
    321      -3.2454      2.00000
    322      -3.2439      2.00000
    323      -3.2378      2.00000
    324      -3.2331      2.00000
    325      -3.2287      2.00000
    326      -3.2261      2.00000
    327      -3.2180      2.00000
    328      -3.2097      2.00000
    329      -3.2074      2.00000
    330      -3.2038      2.00000
    331      -3.1954      2.00000
    332      -3.1915      2.00000
    333      -3.1857      2.00000
    334      -3.1831      2.00000
    335      -3.1724      2.00000
    336      -3.1679      2.00000
    337      -3.1634      2.00000
    338      -3.1588      2.00000
    339      -3.1357      2.00000
    340      -3.1280      2.00000
    341      -3.1191      2.00000
    342      -3.1155      2.00000
    343      -3.1060      2.00000
    344      -3.0879      2.00000
    345      -3.0867      2.00000
    346      -3.0792      2.00000
    347      -3.0678      2.00000
    348      -3.0665      2.00000
    349      -3.0557      2.00000
    350      -3.0489      2.00000
    351      -3.0434      2.00000
    352      -3.0235      2.00000
    353      -3.0034      2.00000
    354      -2.9917      2.00000
    355      -2.9855      2.00000
    356      -2.9749      2.00000
    357      -2.9655      2.00000
    358      -2.9510      2.00000
    359      -2.9185      2.00000
    360      -2.9157      2.00000
    361      -2.9122      2.00000
    362      -2.9068      2.00000
    363      -2.8941      2.00000
    364      -2.8819      2.00000
    365      -2.8801      2.00000
    366      -2.8741      2.00000
    367      -2.8537      2.00000
    368      -2.8429      2.00000
    369      -2.8266      2.00000
    370      -2.8154      2.00000
    371      -2.8133      2.00000
    372      -2.8080      2.00000
    373      -2.7803      2.00000
    374      -2.7764      2.00000
    375      -2.7671      2.00000
    376      -2.7656      2.00000
    377      -2.7629      2.00000
    378      -2.7516      2.00000
    379      -2.7400      2.00000
    380      -2.7397      2.00000
    381      -2.7150      2.00000
    382      -2.7137      2.00000
    383      -2.6983      2.00000
    384      -2.6944      2.00000
    385      -2.6649      2.00000
    386      -2.6158      2.00000
    387      -2.5065      2.00000
    388      -2.4591      2.00000
    389      -2.4077      2.00000
    390      -2.3326      2.00000
    391      -2.3262      2.00000
    392      -2.2259      2.00000
    393      -2.1252      2.00000
    394      -2.0951      2.00000
    395      -1.9476      2.00000
    396      -1.9019      2.00000
    397      -1.6725      2.00000
    398      -1.5889      2.00000
    399      -1.5192      2.00000
    400      -1.4208      2.00000
    401      -1.4167      2.00000
    402      -1.4067      2.00001
    403      -1.2957      2.00294
    404      -1.2211      2.03711
    405      -1.1901      2.06433
    406      -1.1582      2.06190
    407      -1.1365      2.00496
    408      -1.0420      0.84644
    409      -0.9639     -0.01275
    410      -0.8034     -0.00256
    411      -0.7604     -0.00031
    412      -0.6898     -0.00000
    413      -0.6770     -0.00000
    414      -0.6291     -0.00000
    415      -0.2777     -0.00000
    416      -0.2604     -0.00000
    417      -0.0688     -0.00000
    418       0.0815     -0.00000
    419       0.2202     -0.00000
    420       0.3148     -0.00000
    421       0.3470     -0.00000
    422       0.4065     -0.00000
    423       0.4102     -0.00000
    424       0.4970     -0.00000
    425       0.7177     -0.00000
    426       0.8691     -0.00000
    427       0.9552     -0.00000
    428       1.0147     -0.00000
    429       1.0239     -0.00000
    430       1.0476     -0.00000
    431       1.0729     -0.00000
    432       1.0741     -0.00000
    433       1.3729     -0.00000
    434       1.4994     -0.00000
    435       1.5723     -0.00000
    436       1.6252     -0.00000
    437       1.7293      0.00000
    438       1.7568      0.00000
    439       1.7746      0.00000
    440       1.8122      0.00000
    441       1.8955      0.00000
    442       1.9535      0.00000
    443       2.0357      0.00000
    444       2.0453      0.00000
    445       2.0461      0.00000
    446       2.1712      0.00000
    447       2.3366      0.00000
    448       2.3735      0.00000
    449       2.4100      0.00000
    450       2.4869      0.00000
    451       2.5435      0.00000
    452       2.5958      0.00000
    453       2.6454      0.00000
    454       2.7032      0.00000
    455       2.8003      0.00000
    456       2.9150      0.00000
    457       2.9195      0.00000
    458       2.9985      0.00000
    459       3.1079      0.00000
    460       3.2612      0.00000
    461       3.4873      0.00000
    462       3.4986      0.00000
    463       3.5998      0.00000
    464       3.6079      0.00000
    465       3.6728      0.00000
    466       3.7285      0.00000
    467       3.8878      0.00000
    468       3.9011      0.00000
    469       3.9018      0.00000
    470       3.9859      0.00000
    471       4.0192      0.00000
    472       4.1969      0.00000
    473       4.2053      0.00000
    474       4.2571      0.00000
    475       4.3079      0.00000
    476       4.4008      0.00000
    477       4.4687      0.00000
    478       4.4973      0.00000
    479       4.5205      0.00000
    480       4.5284      0.00000
    481       4.6355      0.00000
    482       4.6790      0.00000
    483       4.7162      0.00000
    484       4.7947      0.00000
    485       4.8999      0.00000
    486       5.0011      0.00000

 k-point     9 :       0.2500    0.4000    0.0000
  band No.  band energies     occupation 
      1     -22.6288      2.00000
      2     -20.5810      2.00000
      3     -10.0966      2.00000
      4      -9.2663      2.00000
      5      -9.0155      2.00000
      6      -8.9767      2.00000
      7      -8.7484      2.00000
      8      -8.5118      2.00000
      9      -8.3324      2.00000
     10      -8.1008      2.00000
     11      -7.7239      2.00000
     12      -7.5696      2.00000
     13      -7.5245      2.00000
     14      -7.4963      2.00000
     15      -7.4712      2.00000
     16      -7.4461      2.00000
     17      -7.3913      2.00000
     18      -7.3832      2.00000
     19      -7.3567      2.00000
     20      -7.3015      2.00000
     21      -7.2826      2.00000
     22      -7.2691      2.00000
     23      -7.1997      2.00000
     24      -7.1753      2.00000
     25      -7.1707      2.00000
     26      -7.1525      2.00000
     27      -7.1467      2.00000
     28      -7.1123      2.00000
     29      -7.1008      2.00000
     30      -7.0897      2.00000
     31      -7.0648      2.00000
     32      -7.0432      2.00000
     33      -7.0348      2.00000
     34      -6.9635      2.00000
     35      -6.9567      2.00000
     36      -6.9478      2.00000
     37      -6.9402      2.00000
     38      -6.9073      2.00000
     39      -6.8944      2.00000
     40      -6.8773      2.00000
     41      -6.8479      2.00000
     42      -6.8236      2.00000
     43      -6.8103      2.00000
     44      -6.7969      2.00000
     45      -6.7883      2.00000
     46      -6.7747      2.00000
     47      -6.7707      2.00000
     48      -6.7567      2.00000
     49      -6.7467      2.00000
     50      -6.7178      2.00000
     51      -6.7137      2.00000
     52      -6.7010      2.00000
     53      -6.6960      2.00000
     54      -6.6743      2.00000
     55      -6.6468      2.00000
     56      -6.6031      2.00000
     57      -6.5781      2.00000
     58      -6.5495      2.00000
     59      -6.5403      2.00000
     60      -6.5226      2.00000
     61      -6.5136      2.00000
     62      -6.4979      2.00000
     63      -6.4822      2.00000
     64      -6.4615      2.00000
     65      -6.4433      2.00000
     66      -6.4245      2.00000
     67      -6.4063      2.00000
     68      -6.3932      2.00000
     69      -6.3889      2.00000
     70      -6.3799      2.00000
     71      -6.3294      2.00000
     72      -6.3233      2.00000
     73      -6.3098      2.00000
     74      -6.2981      2.00000
     75      -6.2718      2.00000
     76      -6.2354      2.00000
     77      -6.2238      2.00000
     78      -6.2177      2.00000
     79      -6.2023      2.00000
     80      -6.1795      2.00000
     81      -6.1663      2.00000
     82      -6.1550      2.00000
     83      -6.1400      2.00000
     84      -6.0865      2.00000
     85      -6.0812      2.00000
     86      -6.0764      2.00000
     87      -6.0716      2.00000
     88      -6.0494      2.00000
     89      -6.0362      2.00000
     90      -5.9862      2.00000
     91      -5.9764      2.00000
     92      -5.9733      2.00000
     93      -5.9528      2.00000
     94      -5.9392      2.00000
     95      -5.9245      2.00000
     96      -5.9173      2.00000
     97      -5.9029      2.00000
     98      -5.8363      2.00000
     99      -5.8361      2.00000
    100      -5.8181      2.00000
    101      -5.7899      2.00000
    102      -5.7753      2.00000
    103      -5.7676      2.00000
    104      -5.7605      2.00000
    105      -5.7537      2.00000
    106      -5.7364      2.00000
    107      -5.7194      2.00000
    108      -5.7158      2.00000
    109      -5.7124      2.00000
    110      -5.7036      2.00000
    111      -5.6997      2.00000
    112      -5.6836      2.00000
    113      -5.6776      2.00000
    114      -5.6622      2.00000
    115      -5.6577      2.00000
    116      -5.6557      2.00000
    117      -5.6544      2.00000
    118      -5.6268      2.00000
    119      -5.6018      2.00000
    120      -5.5682      2.00000
    121      -5.5615      2.00000
    122      -5.5562      2.00000
    123      -5.5500      2.00000
    124      -5.5470      2.00000
    125      -5.5383      2.00000
    126      -5.5344      2.00000
    127      -5.5277      2.00000
    128      -5.5169      2.00000
    129      -5.4611      2.00000
    130      -5.4463      2.00000
    131      -5.4322      2.00000
    132      -5.4277      2.00000
    133      -5.4201      2.00000
    134      -5.4110      2.00000
    135      -5.3767      2.00000
    136      -5.3740      2.00000
    137      -5.3485      2.00000
    138      -5.3274      2.00000
    139      -5.3193      2.00000
    140      -5.3110      2.00000
    141      -5.2930      2.00000
    142      -5.2879      2.00000
    143      -5.2759      2.00000
    144      -5.2672      2.00000
    145      -5.2644      2.00000
    146      -5.2384      2.00000
    147      -5.2312      2.00000
    148      -5.2144      2.00000
    149      -5.1967      2.00000
    150      -5.1894      2.00000
    151      -5.1872      2.00000
    152      -5.1822      2.00000
    153      -5.1768      2.00000
    154      -5.1656      2.00000
    155      -5.1540      2.00000
    156      -5.1368      2.00000
    157      -5.1312      2.00000
    158      -5.1112      2.00000
    159      -5.0877      2.00000
    160      -5.0794      2.00000
    161      -5.0711      2.00000
    162      -5.0614      2.00000
    163      -5.0598      2.00000
    164      -5.0299      2.00000
    165      -5.0169      2.00000
    166      -5.0119      2.00000
    167      -5.0062      2.00000
    168      -4.9933      2.00000
    169      -4.9814      2.00000
    170      -4.9775      2.00000
    171      -4.9672      2.00000
    172      -4.9580      2.00000
    173      -4.9549      2.00000
    174      -4.9502      2.00000
    175      -4.9264      2.00000
    176      -4.9197      2.00000
    177      -4.9141      2.00000
    178      -4.9118      2.00000
    179      -4.9030      2.00000
    180      -4.8925      2.00000
    181      -4.8823      2.00000
    182      -4.8726      2.00000
    183      -4.8664      2.00000
    184      -4.8547      2.00000
    185      -4.8469      2.00000
    186      -4.8293      2.00000
    187      -4.8239      2.00000
    188      -4.8168      2.00000
    189      -4.8091      2.00000
    190      -4.8015      2.00000
    191      -4.7965      2.00000
    192      -4.7892      2.00000
    193      -4.7575      2.00000
    194      -4.7468      2.00000
    195      -4.7435      2.00000
    196      -4.7354      2.00000
    197      -4.6898      2.00000
    198      -4.6822      2.00000
    199      -4.6773      2.00000
    200      -4.6614      2.00000
    201      -4.6520      2.00000
    202      -4.6374      2.00000
    203      -4.6109      2.00000
    204      -4.6041      2.00000
    205      -4.5932      2.00000
    206      -4.5829      2.00000
    207      -4.5679      2.00000
    208      -4.5059      2.00000
    209      -4.4993      2.00000
    210      -4.4843      2.00000
    211      -4.4789      2.00000
    212      -4.4681      2.00000
    213      -4.4605      2.00000
    214      -4.4485      2.00000
    215      -4.4426      2.00000
    216      -4.4302      2.00000
    217      -4.4234      2.00000
    218      -4.4126      2.00000
    219      -4.4097      2.00000
    220      -4.3997      2.00000
    221      -4.3958      2.00000
    222      -4.3905      2.00000
    223      -4.3889      2.00000
    224      -4.3756      2.00000
    225      -4.3411      2.00000
    226      -4.3340      2.00000
    227      -4.3220      2.00000
    228      -4.3022      2.00000
    229      -4.2896      2.00000
    230      -4.2880      2.00000
    231      -4.2629      2.00000
    232      -4.2519      2.00000
    233      -4.2433      2.00000
    234      -4.2406      2.00000
    235      -4.2374      2.00000
    236      -4.2208      2.00000
    237      -4.1985      2.00000
    238      -4.1690      2.00000
    239      -4.1451      2.00000
    240      -4.1423      2.00000
    241      -4.1338      2.00000
    242      -4.1295      2.00000
    243      -4.1143      2.00000
    244      -4.0790      2.00000
    245      -4.0760      2.00000
    246      -4.0559      2.00000
    247      -4.0354      2.00000
    248      -4.0268      2.00000
    249      -4.0083      2.00000
    250      -4.0009      2.00000
    251      -3.9832      2.00000
    252      -3.9705      2.00000
    253      -3.9674      2.00000
    254      -3.9496      2.00000
    255      -3.9321      2.00000
    256      -3.9250      2.00000
    257      -3.9121      2.00000
    258      -3.9001      2.00000
    259      -3.8948      2.00000
    260      -3.8908      2.00000
    261      -3.8841      2.00000
    262      -3.8754      2.00000
    263      -3.8710      2.00000
    264      -3.8586      2.00000
    265      -3.8532      2.00000
    266      -3.8310      2.00000
    267      -3.8201      2.00000
    268      -3.8063      2.00000
    269      -3.7970      2.00000
    270      -3.7884      2.00000
    271      -3.7773      2.00000
    272      -3.7641      2.00000
    273      -3.7538      2.00000
    274      -3.7488      2.00000
    275      -3.7389      2.00000
    276      -3.7344      2.00000
    277      -3.7220      2.00000
    278      -3.7077      2.00000
    279      -3.7001      2.00000
    280      -3.6861      2.00000
    281      -3.6794      2.00000
    282      -3.6609      2.00000
    283      -3.6385      2.00000
    284      -3.6266      2.00000
    285      -3.6081      2.00000
    286      -3.5944      2.00000
    287      -3.5897      2.00000
    288      -3.5773      2.00000
    289      -3.5632      2.00000
    290      -3.5406      2.00000
    291      -3.5249      2.00000
    292      -3.5190      2.00000
    293      -3.5107      2.00000
    294      -3.5011      2.00000
    295      -3.4944      2.00000
    296      -3.4783      2.00000
    297      -3.4654      2.00000
    298      -3.4527      2.00000
    299      -3.4287      2.00000
    300      -3.4149      2.00000
    301      -3.4063      2.00000
    302      -3.3957      2.00000
    303      -3.3938      2.00000
    304      -3.3905      2.00000
    305      -3.3816      2.00000
    306      -3.3746      2.00000
    307      -3.3693      2.00000
    308      -3.3642      2.00000
    309      -3.3611      2.00000
    310      -3.3470      2.00000
    311      -3.3402      2.00000
    312      -3.3354      2.00000
    313      -3.3276      2.00000
    314      -3.3154      2.00000
    315      -3.3059      2.00000
    316      -3.3024      2.00000
    317      -3.2890      2.00000
    318      -3.2833      2.00000
    319      -3.2726      2.00000
    320      -3.2643      2.00000
    321      -3.2606      2.00000
    322      -3.2582      2.00000
    323      -3.2525      2.00000
    324      -3.2486      2.00000
    325      -3.2393      2.00000
    326      -3.2382      2.00000
    327      -3.2247      2.00000
    328      -3.2156      2.00000
    329      -3.2121      2.00000
    330      -3.1943      2.00000
    331      -3.1882      2.00000
    332      -3.1818      2.00000
    333      -3.1791      2.00000
    334      -3.1692      2.00000
    335      -3.1554      2.00000
    336      -3.1440      2.00000
    337      -3.1386      2.00000
    338      -3.1279      2.00000
    339      -3.1203      2.00000
    340      -3.1159      2.00000
    341      -3.1118      2.00000
    342      -3.1056      2.00000
    343      -3.0974      2.00000
    344      -3.0903      2.00000
    345      -3.0828      2.00000
    346      -3.0776      2.00000
    347      -3.0605      2.00000
    348      -3.0500      2.00000
    349      -3.0352      2.00000
    350      -3.0284      2.00000
    351      -3.0202      2.00000
    352      -3.0136      2.00000
    353      -3.0018      2.00000
    354      -2.9935      2.00000
    355      -2.9903      2.00000
    356      -2.9788      2.00000
    357      -2.9626      2.00000
    358      -2.9360      2.00000
    359      -2.9329      2.00000
    360      -2.9229      2.00000
    361      -2.9167      2.00000
    362      -2.9014      2.00000
    363      -2.8968      2.00000
    364      -2.8906      2.00000
    365      -2.8827      2.00000
    366      -2.8746      2.00000
    367      -2.8652      2.00000
    368      -2.8452      2.00000
    369      -2.8260      2.00000
    370      -2.8200      2.00000
    371      -2.8170      2.00000
    372      -2.8099      2.00000
    373      -2.7973      2.00000
    374      -2.7791      2.00000
    375      -2.7561      2.00000
    376      -2.7517      2.00000
    377      -2.7401      2.00000
    378      -2.7365      2.00000
    379      -2.7205      2.00000
    380      -2.7070      2.00000
    381      -2.6958      2.00000
    382      -2.6885      2.00000
    383      -2.6831      2.00000
    384      -2.6525      2.00000
    385      -2.6157      2.00000
    386      -2.5380      2.00000
    387      -2.4599      2.00000
    388      -2.4214      2.00000
    389      -2.3391      2.00000
    390      -2.3257      2.00000
    391      -2.3052      2.00000
    392      -2.2510      2.00000
    393      -2.1915      2.00000
    394      -2.1049      2.00000
    395      -2.0640      2.00000
    396      -2.0530      2.00000
    397      -1.9803      2.00000
    398      -1.8025      2.00000
    399      -1.6187      2.00000
    400      -1.6060      2.00000
    401      -1.4786      2.00000
    402      -1.4421      2.00000
    403      -1.3146      2.00124
    404      -1.2431      2.02056
    405      -1.2002      2.05615
    406      -1.0087      0.34858
    407      -0.9941      0.18690
    408      -0.9268     -0.07081
    409      -0.8622     -0.02245
    410      -0.7192     -0.00003
    411      -0.7002     -0.00001
    412      -0.6454     -0.00000
    413      -0.5662     -0.00000
    414      -0.3709     -0.00000
    415      -0.2088     -0.00000
    416      -0.1053     -0.00000
    417       0.0842     -0.00000
    418       0.1110     -0.00000
    419       0.1508     -0.00000
    420       0.1947     -0.00000
    421       0.2860     -0.00000
    422       0.4744     -0.00000
    423       0.5136     -0.00000
    424       0.6329     -0.00000
    425       0.7295     -0.00000
    426       0.7602     -0.00000
    427       0.8067     -0.00000
    428       0.9116     -0.00000
    429       0.9937     -0.00000
    430       1.0406     -0.00000
    431       1.0978     -0.00000
    432       1.1064     -0.00000
    433       1.1990     -0.00000
    434       1.3347     -0.00000
    435       1.3491     -0.00000
    436       1.4103     -0.00000
    437       1.4949     -0.00000
    438       1.5903     -0.00000
    439       1.7164      0.00000
    440       1.7319      0.00000
    441       1.8667      0.00000
    442       1.8949      0.00000
    443       2.0738      0.00000
    444       2.1201      0.00000
    445       2.1359      0.00000
    446       2.2995      0.00000
    447       2.3120      0.00000
    448       2.3874      0.00000
    449       2.4297      0.00000
    450       2.6306      0.00000
    451       2.6724      0.00000
    452       2.6936      0.00000
    453       2.7971      0.00000
    454       2.8101      0.00000
    455       2.9353      0.00000
    456       2.9469      0.00000
    457       3.0299      0.00000
    458       3.1435      0.00000
    459       3.1796      0.00000
    460       3.2561      0.00000
    461       3.3404      0.00000
    462       3.4573      0.00000
    463       3.4968      0.00000
    464       3.5435      0.00000
    465       3.7954      0.00000
    466       3.8219      0.00000
    467       3.8565      0.00000
    468       3.9123      0.00000
    469       3.9751      0.00000
    470       3.9880      0.00000
    471       4.0789      0.00000
    472       4.1701      0.00000
    473       4.1853      0.00000
    474       4.2912      0.00000
    475       4.2985      0.00000
    476       4.3565      0.00000
    477       4.4433      0.00000
    478       4.4561      0.00000
    479       4.5031      0.00000
    480       4.5655      0.00000
    481       4.6356      0.00000
    482       4.6939      0.00000
    483       4.7744      0.00000
    484       4.8010      0.00000
    485       4.9019      0.00000
    486       4.9930      0.00000

 k-point    10 :       0.5000    0.4000    0.0000
  band No.  band energies     occupation 
      1     -22.6288      2.00000
      2     -20.5810      2.00000
      3     -10.0966      2.00000
      4      -9.1721      2.00000
      5      -9.1422      2.00000
      6      -8.9176      2.00000
      7      -8.8795      2.00000
      8      -8.5231      2.00000
      9      -8.0254      2.00000
     10      -8.0212      2.00000
     11      -7.7966      2.00000
     12      -7.7945      2.00000
     13      -7.5693      2.00000
     14      -7.5380      2.00000
     15      -7.4600      2.00000
     16      -7.4547      2.00000
     17      -7.3872      2.00000
     18      -7.3796      2.00000
     19      -7.3505      2.00000
     20      -7.3124      2.00000
     21      -7.2843      2.00000
     22      -7.2831      2.00000
     23      -7.1861      2.00000
     24      -7.1848      2.00000
     25      -7.1637      2.00000
     26      -7.1499      2.00000
     27      -7.1442      2.00000
     28      -7.1441      2.00000
     29      -7.0465      2.00000
     30      -7.0299      2.00000
     31      -7.0193      2.00000
     32      -7.0139      2.00000
     33      -7.0026      2.00000
     34      -6.9935      2.00000
     35      -6.9876      2.00000
     36      -6.9849      2.00000
     37      -6.9806      2.00000
     38      -6.9705      2.00000
     39      -6.8478      2.00000
     40      -6.8461      2.00000
     41      -6.8292      2.00000
     42      -6.8215      2.00000
     43      -6.8164      2.00000
     44      -6.8156      2.00000
     45      -6.7972      2.00000
     46      -6.7824      2.00000
     47      -6.7738      2.00000
     48      -6.7687      2.00000
     49      -6.7614      2.00000
     50      -6.7562      2.00000
     51      -6.7309      2.00000
     52      -6.7269      2.00000
     53      -6.6945      2.00000
     54      -6.6786      2.00000
     55      -6.6154      2.00000
     56      -6.6096      2.00000
     57      -6.5450      2.00000
     58      -6.5242      2.00000
     59      -6.5196      2.00000
     60      -6.5180      2.00000
     61      -6.5045      2.00000
     62      -6.4750      2.00000
     63      -6.4642      2.00000
     64      -6.4371      2.00000
     65      -6.4330      2.00000
     66      -6.3743      2.00000
     67      -6.3672      2.00000
     68      -6.3465      2.00000
     69      -6.3430      2.00000
     70      -6.3381      2.00000
     71      -6.3317      2.00000
     72      -6.3179      2.00000
     73      -6.3170      2.00000
     74      -6.3104      2.00000
     75      -6.2600      2.00000
     76      -6.2516      2.00000
     77      -6.2289      2.00000
     78      -6.2234      2.00000
     79      -6.2093      2.00000
     80      -6.2057      2.00000
     81      -6.2018      2.00000
     82      -6.1973      2.00000
     83      -6.1706      2.00000
     84      -6.1613      2.00000
     85      -6.1047      2.00000
     86      -6.1017      2.00000
     87      -6.0803      2.00000
     88      -6.0751      2.00000
     89      -6.0095      2.00000
     90      -6.0048      2.00000
     91      -6.0001      2.00000
     92      -5.9948      2.00000
     93      -5.9919      2.00000
     94      -5.9899      2.00000
     95      -5.8549      2.00000
     96      -5.8503      2.00000
     97      -5.8370      2.00000
     98      -5.8324      2.00000
     99      -5.8318      2.00000
    100      -5.8282      2.00000
    101      -5.7562      2.00000
    102      -5.7452      2.00000
    103      -5.7419      2.00000
    104      -5.7408      2.00000
    105      -5.7389      2.00000
    106      -5.7353      2.00000
    107      -5.7250      2.00000
    108      -5.7237      2.00000
    109      -5.7100      2.00000
    110      -5.7013      2.00000
    111      -5.6997      2.00000
    112      -5.6924      2.00000
    113      -5.6909      2.00000
    114      -5.6835      2.00000
    115      -5.6419      2.00000
    116      -5.6393      2.00000
    117      -5.6221      2.00000
    118      -5.6202      2.00000
    119      -5.6156      2.00000
    120      -5.6138      2.00000
    121      -5.5982      2.00000
    122      -5.5910      2.00000
    123      -5.5583      2.00000
    124      -5.5502      2.00000
    125      -5.5204      2.00000
    126      -5.5147      2.00000
    127      -5.5076      2.00000
    128      -5.5064      2.00000
    129      -5.5053      2.00000
    130      -5.4947      2.00000
    131      -5.4867      2.00000
    132      -5.4703      2.00000
    133      -5.4255      2.00000
    134      -5.4215      2.00000
    135      -5.3888      2.00000
    136      -5.3799      2.00000
    137      -5.3186      2.00000
    138      -5.3096      2.00000
    139      -5.3083      2.00000
    140      -5.3013      2.00000
    141      -5.2500      2.00000
    142      -5.2439      2.00000
    143      -5.2406      2.00000
    144      -5.2367      2.00000
    145      -5.2366      2.00000
    146      -5.2312      2.00000
    147      -5.2287      2.00000
    148      -5.2155      2.00000
    149      -5.1734      2.00000
    150      -5.1726      2.00000
    151      -5.1684      2.00000
    152      -5.1673      2.00000
    153      -5.1526      2.00000
    154      -5.1413      2.00000
    155      -5.1408      2.00000
    156      -5.1337      2.00000
    157      -5.0973      2.00000
    158      -5.0968      2.00000
    159      -5.0934      2.00000
    160      -5.0933      2.00000
    161      -5.0652      2.00000
    162      -5.0630      2.00000
    163      -5.0479      2.00000
    164      -5.0459      2.00000
    165      -5.0384      2.00000
    166      -5.0340      2.00000
    167      -5.0175      2.00000
    168      -5.0159      2.00000
    169      -4.9905      2.00000
    170      -4.9844      2.00000
    171      -4.9812      2.00000
    172      -4.9795      2.00000
    173      -4.9779      2.00000
    174      -4.9769      2.00000
    175      -4.9351      2.00000
    176      -4.9314      2.00000
    177      -4.9249      2.00000
    178      -4.9134      2.00000
    179      -4.9040      2.00000
    180      -4.8968      2.00000
    181      -4.8759      2.00000
    182      -4.8758      2.00000
    183      -4.8669      2.00000
    184      -4.8666      2.00000
    185      -4.8614      2.00000
    186      -4.8518      2.00000
    187      -4.8236      2.00000
    188      -4.8126      2.00000
    189      -4.8065      2.00000
    190      -4.8062      2.00000
    191      -4.7953      2.00000
    192      -4.7945      2.00000
    193      -4.7724      2.00000
    194      -4.7669      2.00000
    195      -4.7543      2.00000
    196      -4.7439      2.00000
    197      -4.7312      2.00000
    198      -4.7239      2.00000
    199      -4.6931      2.00000
    200      -4.6835      2.00000
    201      -4.6432      2.00000
    202      -4.6387      2.00000
    203      -4.5772      2.00000
    204      -4.5650      2.00000
    205      -4.5519      2.00000
    206      -4.5407      2.00000
    207      -4.5289      2.00000
    208      -4.5279      2.00000
    209      -4.5178      2.00000
    210      -4.5105      2.00000
    211      -4.5096      2.00000
    212      -4.5028      2.00000
    213      -4.4580      2.00000
    214      -4.4368      2.00000
    215      -4.4355      2.00000
    216      -4.4322      2.00000
    217      -4.4246      2.00000
    218      -4.4047      2.00000
    219      -4.3918      2.00000
    220      -4.3894      2.00000
    221      -4.3758      2.00000
    222      -4.3742      2.00000
    223      -4.3570      2.00000
    224      -4.3569      2.00000
    225      -4.3448      2.00000
    226      -4.3438      2.00000
    227      -4.3381      2.00000
    228      -4.3145      2.00000
    229      -4.2939      2.00000
    230      -4.2885      2.00000
    231      -4.2714      2.00000
    232      -4.2671      2.00000
    233      -4.2608      2.00000
    234      -4.2271      2.00000
    235      -4.2236      2.00000
    236      -4.1666      2.00000
    237      -4.1603      2.00000
    238      -4.1560      2.00000
    239      -4.1472      2.00000
    240      -4.1448      2.00000
    241      -4.1206      2.00000
    242      -4.1115      2.00000
    243      -4.1021      2.00000
    244      -4.1009      2.00000
    245      -4.0936      2.00000
    246      -4.0916      2.00000
    247      -4.0402      2.00000
    248      -4.0325      2.00000
    249      -4.0321      2.00000
    250      -4.0097      2.00000
    251      -4.0044      2.00000
    252      -3.9929      2.00000
    253      -3.9666      2.00000
    254      -3.9468      2.00000
    255      -3.9252      2.00000
    256      -3.9112      2.00000
    257      -3.9108      2.00000
    258      -3.8962      2.00000
    259      -3.8913      2.00000
    260      -3.8885      2.00000
    261      -3.8666      2.00000
    262      -3.8639      2.00000
    263      -3.8521      2.00000
    264      -3.8424      2.00000
    265      -3.8380      2.00000
    266      -3.8273      2.00000
    267      -3.8271      2.00000
    268      -3.8066      2.00000
    269      -3.7922      2.00000
    270      -3.7906      2.00000
    271      -3.7755      2.00000
    272      -3.7706      2.00000
    273      -3.7573      2.00000
    274      -3.7541      2.00000
    275      -3.7413      2.00000
    276      -3.7173      2.00000
    277      -3.7167      2.00000
    278      -3.7041      2.00000
    279      -3.6880      2.00000
    280      -3.6794      2.00000
    281      -3.6714      2.00000
    282      -3.6698      2.00000
    283      -3.6520      2.00000
    284      -3.6354      2.00000
    285      -3.6324      2.00000
    286      -3.6241      2.00000
    287      -3.5881      2.00000
    288      -3.5778      2.00000
    289      -3.5689      2.00000
    290      -3.5549      2.00000
    291      -3.5492      2.00000
    292      -3.5356      2.00000
    293      -3.5058      2.00000
    294      -3.5035      2.00000
    295      -3.4784      2.00000
    296      -3.4731      2.00000
    297      -3.4606      2.00000
    298      -3.4510      2.00000
    299      -3.4497      2.00000
    300      -3.4430      2.00000
    301      -3.4387      2.00000
    302      -3.4333      2.00000
    303      -3.4063      2.00000
    304      -3.3952      2.00000
    305      -3.3915      2.00000
    306      -3.3773      2.00000
    307      -3.3556      2.00000
    308      -3.3459      2.00000
    309      -3.3378      2.00000
    310      -3.3367      2.00000
    311      -3.3350      2.00000
    312      -3.3323      2.00000
    313      -3.3307      2.00000
    314      -3.3198      2.00000
    315      -3.3071      2.00000
    316      -3.3020      2.00000
    317      -3.2980      2.00000
    318      -3.2864      2.00000
    319      -3.2796      2.00000
    320      -3.2748      2.00000
    321      -3.2739      2.00000
    322      -3.2675      2.00000
    323      -3.2573      2.00000
    324      -3.2485      2.00000
    325      -3.2387      2.00000
    326      -3.2375      2.00000
    327      -3.2375      2.00000
    328      -3.2360      2.00000
    329      -3.2153      2.00000
    330      -3.2086      2.00000
    331      -3.1935      2.00000
    332      -3.1833      2.00000
    333      -3.1759      2.00000
    334      -3.1578      2.00000
    335      -3.1543      2.00000
    336      -3.1355      2.00000
    337      -3.1273      2.00000
    338      -3.1177      2.00000
    339      -3.1125      2.00000
    340      -3.1044      2.00000
    341      -3.1011      2.00000
    342      -3.0935      2.00000
    343      -3.0858      2.00000
    344      -3.0794      2.00000
    345      -3.0510      2.00000
    346      -3.0423      2.00000
    347      -3.0398      2.00000
    348      -3.0343      2.00000
    349      -3.0234      2.00000
    350      -3.0177      2.00000
    351      -3.0150      2.00000
    352      -3.0120      2.00000
    353      -3.0026      2.00000
    354      -2.9943      2.00000
    355      -2.9877      2.00000
    356      -2.9857      2.00000
    357      -2.9485      2.00000
    358      -2.9435      2.00000
    359      -2.9347      2.00000
    360      -2.9314      2.00000
    361      -2.9160      2.00000
    362      -2.9155      2.00000
    363      -2.8935      2.00000
    364      -2.8872      2.00000
    365      -2.8828      2.00000
    366      -2.8824      2.00000
    367      -2.8655      2.00000
    368      -2.8611      2.00000
    369      -2.8418      2.00000
    370      -2.8384      2.00000
    371      -2.8278      2.00000
    372      -2.7628      2.00000
    373      -2.7584      2.00000
    374      -2.7489      2.00000
    375      -2.7448      2.00000
    376      -2.7279      2.00000
    377      -2.7228      2.00000
    378      -2.7163      2.00000
    379      -2.7135      2.00000
    380      -2.7119      2.00000
    381      -2.6697      2.00000
    382      -2.6542      2.00000
    383      -2.6407      2.00000
    384      -2.6306      2.00000
    385      -2.5746      2.00000
    386      -2.4474      2.00000
    387      -2.3679      2.00000
    388      -2.3603      2.00000
    389      -2.3585      2.00000
    390      -2.3400      2.00000
    391      -2.3340      2.00000
    392      -2.3225      2.00000
    393      -2.2169      2.00000
    394      -2.2048      2.00000
    395      -2.1507      2.00000
    396      -2.1003      2.00000
    397      -2.0096      2.00000
    398      -1.9210      2.00000
    399      -1.7522      2.00000
    400      -1.7009      2.00000
    401      -1.6861      2.00000
    402      -1.6273      2.00000
    403      -1.4540      2.00000
    404      -1.3396      2.00035
    405      -1.1946      2.06091
    406      -0.9554     -0.04030
    407      -0.8905     -0.04552
    408      -0.7479     -0.00016
    409      -0.7129     -0.00002
    410      -0.4491     -0.00000
    411      -0.4439     -0.00000
    412      -0.3096     -0.00000
    413      -0.2900     -0.00000
    414      -0.2723     -0.00000
    415      -0.2458     -0.00000
    416      -0.2418     -0.00000
    417      -0.1368     -0.00000
    418       0.0426     -0.00000
    419       0.1521     -0.00000
    420       0.2829     -0.00000
    421       0.3041     -0.00000
    422       0.3094     -0.00000
    423       0.3661     -0.00000
    424       0.6387     -0.00000
    425       0.7745     -0.00000
    426       0.8365     -0.00000
    427       0.8684     -0.00000
    428       0.9484     -0.00000
    429       0.9882     -0.00000
    430       1.0078     -0.00000
    431       1.0129     -0.00000
    432       1.0508     -0.00000
    433       1.2194     -0.00000
    434       1.2282     -0.00000
    435       1.2536     -0.00000
    436       1.4287     -0.00000
    437       1.5284     -0.00000
    438       1.5498     -0.00000
    439       1.5818     -0.00000
    440       1.6135     -0.00000
    441       1.6257     -0.00000
    442       1.8470      0.00000
    443       1.9541      0.00000
    444       1.9744      0.00000
    445       2.0695      0.00000
    446       2.2305      0.00000
    447       2.2390      0.00000
    448       2.4123      0.00000
    449       2.5283      0.00000
    450       2.6635      0.00000
    451       2.7205      0.00000
    452       2.7857      0.00000
    453       2.7865      0.00000
    454       2.7873      0.00000
    455       2.9296      0.00000
    456       3.0720      0.00000
    457       3.2690      0.00000
    458       3.3673      0.00000
    459       3.4028      0.00000
    460       3.5153      0.00000
    461       3.6111      0.00000
    462       3.6400      0.00000
    463       3.7005      0.00000
    464       3.7033      0.00000
    465       3.8138      0.00000
    466       3.8375      0.00000
    467       3.8522      0.00000
    468       3.8673      0.00000
    469       3.8728      0.00000
    470       3.9189      0.00000
    471       4.0239      0.00000
    472       4.0541      0.00000
    473       4.0571      0.00000
    474       4.1395      0.00000
    475       4.2342      0.00000
    476       4.2403      0.00000
    477       4.2549      0.00000
    478       4.3196      0.00000
    479       4.4817      0.00000
    480       4.5920      0.00000
    481       4.7225      0.00000
    482       4.7616      0.00000
    483       4.7980      0.00000
    484       4.8270      0.00000
    485       4.9209      0.00000
    486       4.9751      0.00000

 k-point    11 :      -0.2500    0.4000    0.0000
  band No.  band energies     occupation 
      1     -22.6288      2.00000
      2     -20.5810      2.00000
      3     -10.0966      2.00000
      4      -9.2663      2.00000
      5      -9.0155      2.00000
      6      -8.9767      2.00000
      7      -8.7484      2.00000
      8      -8.5118      2.00000
      9      -8.3324      2.00000
     10      -8.1008      2.00000
     11      -7.7239      2.00000
     12      -7.5696      2.00000
     13      -7.5245      2.00000
     14      -7.4963      2.00000
     15      -7.4712      2.00000
     16      -7.4461      2.00000
     17      -7.3913      2.00000
     18      -7.3832      2.00000
     19      -7.3567      2.00000
     20      -7.3015      2.00000
     21      -7.2826      2.00000
     22      -7.2691      2.00000
     23      -7.1997      2.00000
     24      -7.1753      2.00000
     25      -7.1707      2.00000
     26      -7.1525      2.00000
     27      -7.1467      2.00000
     28      -7.1123      2.00000
     29      -7.1008      2.00000
     30      -7.0897      2.00000
     31      -7.0648      2.00000
     32      -7.0432      2.00000
     33      -7.0348      2.00000
     34      -6.9635      2.00000
     35      -6.9567      2.00000
     36      -6.9478      2.00000
     37      -6.9402      2.00000
     38      -6.9073      2.00000
     39      -6.8944      2.00000
     40      -6.8773      2.00000
     41      -6.8479      2.00000
     42      -6.8236      2.00000
     43      -6.8103      2.00000
     44      -6.7969      2.00000
     45      -6.7883      2.00000
     46      -6.7747      2.00000
     47      -6.7707      2.00000
     48      -6.7567      2.00000
     49      -6.7467      2.00000
     50      -6.7178      2.00000
     51      -6.7137      2.00000
     52      -6.7010      2.00000
     53      -6.6960      2.00000
     54      -6.6743      2.00000
     55      -6.6468      2.00000
     56      -6.6031      2.00000
     57      -6.5781      2.00000
     58      -6.5495      2.00000
     59      -6.5403      2.00000
     60      -6.5226      2.00000
     61      -6.5136      2.00000
     62      -6.4979      2.00000
     63      -6.4822      2.00000
     64      -6.4615      2.00000
     65      -6.4433      2.00000
     66      -6.4245      2.00000
     67      -6.4063      2.00000
     68      -6.3932      2.00000
     69      -6.3889      2.00000
     70      -6.3799      2.00000
     71      -6.3294      2.00000
     72      -6.3233      2.00000
     73      -6.3098      2.00000
     74      -6.2981      2.00000
     75      -6.2718      2.00000
     76      -6.2354      2.00000
     77      -6.2238      2.00000
     78      -6.2177      2.00000
     79      -6.2023      2.00000
     80      -6.1795      2.00000
     81      -6.1663      2.00000
     82      -6.1550      2.00000
     83      -6.1400      2.00000
     84      -6.0865      2.00000
     85      -6.0812      2.00000
     86      -6.0764      2.00000
     87      -6.0716      2.00000
     88      -6.0494      2.00000
     89      -6.0362      2.00000
     90      -5.9862      2.00000
     91      -5.9764      2.00000
     92      -5.9733      2.00000
     93      -5.9528      2.00000
     94      -5.9392      2.00000
     95      -5.9245      2.00000
     96      -5.9173      2.00000
     97      -5.9029      2.00000
     98      -5.8363      2.00000
     99      -5.8361      2.00000
    100      -5.8181      2.00000
    101      -5.7899      2.00000
    102      -5.7753      2.00000
    103      -5.7676      2.00000
    104      -5.7605      2.00000
    105      -5.7537      2.00000
    106      -5.7364      2.00000
    107      -5.7194      2.00000
    108      -5.7158      2.00000
    109      -5.7124      2.00000
    110      -5.7036      2.00000
    111      -5.6997      2.00000
    112      -5.6836      2.00000
    113      -5.6776      2.00000
    114      -5.6622      2.00000
    115      -5.6577      2.00000
    116      -5.6557      2.00000
    117      -5.6544      2.00000
    118      -5.6268      2.00000
    119      -5.6018      2.00000
    120      -5.5682      2.00000
    121      -5.5615      2.00000
    122      -5.5562      2.00000
    123      -5.5500      2.00000
    124      -5.5470      2.00000
    125      -5.5383      2.00000
    126      -5.5344      2.00000
    127      -5.5277      2.00000
    128      -5.5169      2.00000
    129      -5.4611      2.00000
    130      -5.4463      2.00000
    131      -5.4322      2.00000
    132      -5.4277      2.00000
    133      -5.4201      2.00000
    134      -5.4110      2.00000
    135      -5.3767      2.00000
    136      -5.3740      2.00000
    137      -5.3485      2.00000
    138      -5.3274      2.00000
    139      -5.3193      2.00000
    140      -5.3110      2.00000
    141      -5.2930      2.00000
    142      -5.2879      2.00000
    143      -5.2759      2.00000
    144      -5.2672      2.00000
    145      -5.2644      2.00000
    146      -5.2384      2.00000
    147      -5.2312      2.00000
    148      -5.2144      2.00000
    149      -5.1967      2.00000
    150      -5.1894      2.00000
    151      -5.1872      2.00000
    152      -5.1822      2.00000
    153      -5.1768      2.00000
    154      -5.1656      2.00000
    155      -5.1540      2.00000
    156      -5.1368      2.00000
    157      -5.1312      2.00000
    158      -5.1112      2.00000
    159      -5.0877      2.00000
    160      -5.0794      2.00000
    161      -5.0711      2.00000
    162      -5.0614      2.00000
    163      -5.0598      2.00000
    164      -5.0299      2.00000
    165      -5.0169      2.00000
    166      -5.0119      2.00000
    167      -5.0062      2.00000
    168      -4.9933      2.00000
    169      -4.9814      2.00000
    170      -4.9775      2.00000
    171      -4.9672      2.00000
    172      -4.9580      2.00000
    173      -4.9549      2.00000
    174      -4.9502      2.00000
    175      -4.9264      2.00000
    176      -4.9197      2.00000
    177      -4.9141      2.00000
    178      -4.9118      2.00000
    179      -4.9030      2.00000
    180      -4.8925      2.00000
    181      -4.8823      2.00000
    182      -4.8726      2.00000
    183      -4.8664      2.00000
    184      -4.8547      2.00000
    185      -4.8469      2.00000
    186      -4.8293      2.00000
    187      -4.8239      2.00000
    188      -4.8168      2.00000
    189      -4.8091      2.00000
    190      -4.8015      2.00000
    191      -4.7965      2.00000
    192      -4.7892      2.00000
    193      -4.7575      2.00000
    194      -4.7468      2.00000
    195      -4.7435      2.00000
    196      -4.7354      2.00000
    197      -4.6898      2.00000
    198      -4.6822      2.00000
    199      -4.6773      2.00000
    200      -4.6614      2.00000
    201      -4.6520      2.00000
    202      -4.6374      2.00000
    203      -4.6109      2.00000
    204      -4.6041      2.00000
    205      -4.5932      2.00000
    206      -4.5829      2.00000
    207      -4.5679      2.00000
    208      -4.5059      2.00000
    209      -4.4993      2.00000
    210      -4.4843      2.00000
    211      -4.4789      2.00000
    212      -4.4681      2.00000
    213      -4.4605      2.00000
    214      -4.4485      2.00000
    215      -4.4426      2.00000
    216      -4.4302      2.00000
    217      -4.4234      2.00000
    218      -4.4126      2.00000
    219      -4.4097      2.00000
    220      -4.3997      2.00000
    221      -4.3958      2.00000
    222      -4.3905      2.00000
    223      -4.3889      2.00000
    224      -4.3756      2.00000
    225      -4.3411      2.00000
    226      -4.3340      2.00000
    227      -4.3220      2.00000
    228      -4.3022      2.00000
    229      -4.2896      2.00000
    230      -4.2880      2.00000
    231      -4.2629      2.00000
    232      -4.2519      2.00000
    233      -4.2433      2.00000
    234      -4.2406      2.00000
    235      -4.2374      2.00000
    236      -4.2208      2.00000
    237      -4.1985      2.00000
    238      -4.1690      2.00000
    239      -4.1451      2.00000
    240      -4.1423      2.00000
    241      -4.1338      2.00000
    242      -4.1295      2.00000
    243      -4.1143      2.00000
    244      -4.0790      2.00000
    245      -4.0760      2.00000
    246      -4.0559      2.00000
    247      -4.0354      2.00000
    248      -4.0268      2.00000
    249      -4.0083      2.00000
    250      -4.0009      2.00000
    251      -3.9832      2.00000
    252      -3.9705      2.00000
    253      -3.9674      2.00000
    254      -3.9496      2.00000
    255      -3.9321      2.00000
    256      -3.9250      2.00000
    257      -3.9121      2.00000
    258      -3.9001      2.00000
    259      -3.8948      2.00000
    260      -3.8908      2.00000
    261      -3.8841      2.00000
    262      -3.8754      2.00000
    263      -3.8710      2.00000
    264      -3.8586      2.00000
    265      -3.8532      2.00000
    266      -3.8310      2.00000
    267      -3.8201      2.00000
    268      -3.8063      2.00000
    269      -3.7970      2.00000
    270      -3.7884      2.00000
    271      -3.7773      2.00000
    272      -3.7641      2.00000
    273      -3.7538      2.00000
    274      -3.7488      2.00000
    275      -3.7389      2.00000
    276      -3.7344      2.00000
    277      -3.7220      2.00000
    278      -3.7077      2.00000
    279      -3.7001      2.00000
    280      -3.6861      2.00000
    281      -3.6794      2.00000
    282      -3.6609      2.00000
    283      -3.6385      2.00000
    284      -3.6266      2.00000
    285      -3.6081      2.00000
    286      -3.5944      2.00000
    287      -3.5897      2.00000
    288      -3.5773      2.00000
    289      -3.5632      2.00000
    290      -3.5406      2.00000
    291      -3.5249      2.00000
    292      -3.5190      2.00000
    293      -3.5107      2.00000
    294      -3.5011      2.00000
    295      -3.4944      2.00000
    296      -3.4783      2.00000
    297      -3.4654      2.00000
    298      -3.4527      2.00000
    299      -3.4287      2.00000
    300      -3.4149      2.00000
    301      -3.4063      2.00000
    302      -3.3957      2.00000
    303      -3.3938      2.00000
    304      -3.3905      2.00000
    305      -3.3816      2.00000
    306      -3.3746      2.00000
    307      -3.3693      2.00000
    308      -3.3642      2.00000
    309      -3.3611      2.00000
    310      -3.3470      2.00000
    311      -3.3402      2.00000
    312      -3.3354      2.00000
    313      -3.3276      2.00000
    314      -3.3154      2.00000
    315      -3.3059      2.00000
    316      -3.3024      2.00000
    317      -3.2890      2.00000
    318      -3.2833      2.00000
    319      -3.2726      2.00000
    320      -3.2643      2.00000
    321      -3.2606      2.00000
    322      -3.2582      2.00000
    323      -3.2525      2.00000
    324      -3.2486      2.00000
    325      -3.2393      2.00000
    326      -3.2382      2.00000
    327      -3.2247      2.00000
    328      -3.2156      2.00000
    329      -3.2121      2.00000
    330      -3.1943      2.00000
    331      -3.1882      2.00000
    332      -3.1818      2.00000
    333      -3.1791      2.00000
    334      -3.1692      2.00000
    335      -3.1554      2.00000
    336      -3.1440      2.00000
    337      -3.1386      2.00000
    338      -3.1279      2.00000
    339      -3.1203      2.00000
    340      -3.1159      2.00000
    341      -3.1118      2.00000
    342      -3.1056      2.00000
    343      -3.0974      2.00000
    344      -3.0903      2.00000
    345      -3.0828      2.00000
    346      -3.0776      2.00000
    347      -3.0605      2.00000
    348      -3.0500      2.00000
    349      -3.0352      2.00000
    350      -3.0284      2.00000
    351      -3.0202      2.00000
    352      -3.0136      2.00000
    353      -3.0018      2.00000
    354      -2.9935      2.00000
    355      -2.9903      2.00000
    356      -2.9788      2.00000
    357      -2.9626      2.00000
    358      -2.9360      2.00000
    359      -2.9329      2.00000
    360      -2.9229      2.00000
    361      -2.9167      2.00000
    362      -2.9014      2.00000
    363      -2.8968      2.00000
    364      -2.8906      2.00000
    365      -2.8827      2.00000
    366      -2.8746      2.00000
    367      -2.8652      2.00000
    368      -2.8452      2.00000
    369      -2.8260      2.00000
    370      -2.8200      2.00000
    371      -2.8170      2.00000
    372      -2.8099      2.00000
    373      -2.7973      2.00000
    374      -2.7791      2.00000
    375      -2.7561      2.00000
    376      -2.7517      2.00000
    377      -2.7401      2.00000
    378      -2.7365      2.00000
    379      -2.7205      2.00000
    380      -2.7070      2.00000
    381      -2.6958      2.00000
    382      -2.6885      2.00000
    383      -2.6831      2.00000
    384      -2.6525      2.00000
    385      -2.6157      2.00000
    386      -2.5380      2.00000
    387      -2.4599      2.00000
    388      -2.4214      2.00000
    389      -2.3391      2.00000
    390      -2.3257      2.00000
    391      -2.3052      2.00000
    392      -2.2510      2.00000
    393      -2.1915      2.00000
    394      -2.1049      2.00000
    395      -2.0640      2.00000
    396      -2.0530      2.00000
    397      -1.9803      2.00000
    398      -1.8025      2.00000
    399      -1.6187      2.00000
    400      -1.6060      2.00000
    401      -1.4786      2.00000
    402      -1.4421      2.00000
    403      -1.3146      2.00124
    404      -1.2431      2.02056
    405      -1.2002      2.05615
    406      -1.0087      0.34858
    407      -0.9941      0.18690
    408      -0.9268     -0.07081
    409      -0.8622     -0.02245
    410      -0.7192     -0.00003
    411      -0.7002     -0.00001
    412      -0.6454     -0.00000
    413      -0.5662     -0.00000
    414      -0.3709     -0.00000
    415      -0.2088     -0.00000
    416      -0.1053     -0.00000
    417       0.0842     -0.00000
    418       0.1110     -0.00000
    419       0.1508     -0.00000
    420       0.1947     -0.00000
    421       0.2860     -0.00000
    422       0.4744     -0.00000
    423       0.5136     -0.00000
    424       0.6329     -0.00000
    425       0.7295     -0.00000
    426       0.7602     -0.00000
    427       0.8067     -0.00000
    428       0.9116     -0.00000
    429       0.9937     -0.00000
    430       1.0406     -0.00000
    431       1.0978     -0.00000
    432       1.1064     -0.00000
    433       1.1990     -0.00000
    434       1.3347     -0.00000
    435       1.3491     -0.00000
    436       1.4103     -0.00000
    437       1.4949     -0.00000
    438       1.5903     -0.00000
    439       1.7164      0.00000
    440       1.7319      0.00000
    441       1.8667      0.00000
    442       1.8949      0.00000
    443       2.0738      0.00000
    444       2.1201      0.00000
    445       2.1359      0.00000
    446       2.2995      0.00000
    447       2.3120      0.00000
    448       2.3874      0.00000
    449       2.4297      0.00000
    450       2.6306      0.00000
    451       2.6724      0.00000
    452       2.6936      0.00000
    453       2.7971      0.00000
    454       2.8101      0.00000
    455       2.9353      0.00000
    456       2.9469      0.00000
    457       3.0299      0.00000
    458       3.1435      0.00000
    459       3.1796      0.00000
    460       3.2561      0.00000
    461       3.3404      0.00000
    462       3.4573      0.00000
    463       3.4968      0.00000
    464       3.5435      0.00000
    465       3.7954      0.00000
    466       3.8219      0.00000
    467       3.8565      0.00000
    468       3.9124      0.00000
    469       3.9751      0.00000
    470       3.9880      0.00000
    471       4.0789      0.00000
    472       4.1701      0.00000
    473       4.1853      0.00000
    474       4.2895      0.00000
    475       4.2999      0.00000
    476       4.3566      0.00000
    477       4.4377      0.00000
    478       4.4534      0.00000
    479       4.5019      0.00000
    480       4.5381      0.00000
    481       4.6145      0.00000
    482       4.6917      0.00000
    483       4.7926      0.00000
    484       4.8064      0.00000
    485       4.9013      0.00000
    486       4.9400      0.00000


--------------------------------------------------------------------------------------------------------


 soft charge-density along one line, spin component           1
         0         1         2         3         4         5         6         7         8         9
 total charge-density along one line
 
 pseudopotential strength for first ion, spin component:           1
 10.157  13.506  -0.004   0.002  -0.000   0.012  -0.009   0.000
 13.506  17.959  -0.005   0.003  -0.000   0.016  -0.012   0.000
 -0.004  -0.005  -4.310  -0.008  -0.000   8.438   0.014   0.000
  0.002   0.003  -0.008  -4.317   0.000   0.014   8.448  -0.000
 -0.000  -0.000  -0.000   0.000  -4.303   0.000  -0.000   8.428
  0.012   0.016   8.438   0.014   0.000 -18.652  -0.024  -0.000
 -0.009  -0.012   0.014   8.448  -0.000  -0.024 -18.667   0.000
  0.000   0.000   0.000  -0.000   8.428  -0.000   0.000 -18.643
 total augmentation occupancy for first ion, spin component:           1
  9.241  -4.496  -0.314   0.692  -0.000  -0.075   0.138  -0.000
 -4.496   2.384   0.249  -0.453   0.000   0.049  -0.085   0.000
 -0.314   0.249   1.689   0.182  -0.000   0.170   0.043   0.000
  0.692  -0.453   0.182   1.932   0.000   0.043   0.206  -0.000
 -0.000   0.000  -0.000   0.000   1.107   0.000   0.000   0.073
 -0.075   0.049   0.170   0.043   0.000   0.020   0.008   0.000
  0.138  -0.085   0.043   0.206   0.000   0.008   0.027  -0.000
 -0.000   0.000   0.000  -0.000   0.073   0.000  -0.000   0.005


------------------------ aborting loop because EDIFF is reached ----------------------------------------


    CHARGE:  cpu time    1.4078: real time    1.4220
    FORLOC:  cpu time    0.0342: real time    0.0351
    FORNL :  cpu time    6.2375: real time    6.2685
    STRESS:  cpu time   18.6489: real time   18.6709
    FORCOR:  cpu time    0.1267: real time    0.1270
    FORHAR:  cpu time    0.0565: real time    0.0565
    MIXING:  cpu time    0.0051: real time    0.0051
    OFIELD:  cpu time    0.0001: real time    0.0002

  Hirshfeld charges:
            ion         q(e)     
   ------------------------------
      1     C           0.111
      2     O          -0.232
      3     O          -0.235
      4     H          -0.040
      5     Au         -0.013
      6     Au         -0.010
      7     Au         -0.013
      8     Au         -0.010
      9     Au          0.003
     10     Au          0.046
     11     Au          0.096
     12     Au          0.015
     13     Au          0.000
     14     Au         -0.001
     15     Au          0.000
     16     Au          0.001
     17     Au          0.000
     18     Au         -0.001
     19     Au          0.000
     20     Au          0.001
     21     Au          0.001
     22     Au          0.007
     23     Au          0.006
     24     Au          0.001
     25     Au          0.001
     26     Au          0.007
     27     Au          0.006
     28     Au          0.001
     29     Au          0.003
     30     Au          0.002
     31     Au          0.002
     32     Au          0.002
     33     Au          0.032
     34     Au          0.033
     35     Au          0.032
     36     Au          0.033
     37     Au          0.003
     38     Au          0.002
     39     Au          0.002
     40     Au          0.002
     41     Au          0.032
     42     Au          0.033
     43     Au          0.031
     44     Au          0.035
     45     Au          0.013
     46     Au          0.014
     47     Au          0.013
     48     Au          0.014
     49     Au          0.013
     50     Au          0.014
     51     Au          0.013
     52     Au          0.014
     53     Au          0.013
     54     Au          0.012
     55     Au          0.012
     56     Au          0.013
     57     Au          0.013
     58     Au          0.012
     59     Au          0.012
     60     Au          0.013
     61     Au         -0.018
     62     Au         -0.022
     63     Au         -0.020
     64     Au         -0.021
     65     Au         -0.011
     66     Au         -0.010
     67     Au         -0.011
     68     Au         -0.011
     69     Au         -0.018
     70     Au         -0.022
     71     Au         -0.020
     72     Au         -0.021
     73     Au         -0.016
     74     Au         -0.003
     75     Au          0.002
     76     Au         -0.010

  Atomic reference data used in the T-S method for vdW correction:
            C6at              R0at           ALPHAat      REFSTATE
            (au)              (au)            (au)                
   ---------------------------------------------------------------
   C          46.600          3.590         12.000         0
   O          15.600          3.194          5.400         0
   H           6.500          3.099          4.500         0
   Au        298.000          3.855         36.500         0

  Tkatchenko/Scheffler method for vdW energy calculation
  ---------------------------------------------------------------------------------------------

  Parameters of vdW forcefield:
            C6ts              R0ts           ALPHAts        RELVOL
            (au)              (au)            (au)                
   ---------------------------------------------------------------
   C          37.441          3.462         10.756          0.896
   O          15.060          3.175          5.306          0.983
   O          15.139          3.178          5.320          0.985
   H           4.951          2.962          3.927          0.873
   Au        324.363          3.910         38.080          1.043
   Au        324.235          3.910         38.073          1.043
   Au        324.667          3.910         38.098          1.044
   Au        324.131          3.909         38.067          1.043
   Au        319.505          3.900         37.794          1.035
   Au        311.122          3.883         37.295          1.022
   Au        311.243          3.883         37.302          1.022
   Au        316.637          3.894         37.624          1.031
   Au        327.380          3.916         38.257          1.048
   Au        327.426          3.916         38.260          1.048
   Au        327.308          3.916         38.253          1.048
   Au        327.414          3.916         38.259          1.048
   Au        327.380          3.916         38.257          1.048
   Au        327.426          3.916         38.260          1.048
   Au        327.308          3.916         38.253          1.048
   Au        327.414          3.916         38.259          1.048
   Au        326.072          3.913         38.180          1.046
   Au        323.057          3.907         38.003          1.041
   Au        324.588          3.910         38.093          1.044
   Au        326.735          3.915         38.219          1.047
   Au        326.072          3.913         38.180          1.046
   Au        323.057          3.907         38.003          1.041
   Au        324.588          3.910         38.093          1.044
   Au        326.735          3.915         38.219          1.047
   Au        330.521          3.922         38.440          1.053
   Au        330.397          3.922         38.433          1.053
   Au        330.303          3.922         38.427          1.053
   Au        330.470          3.922         38.437          1.053
   Au        326.350          3.914         38.197          1.046
   Au        326.345          3.914         38.196          1.046
   Au        326.342          3.914         38.196          1.046
   Au        326.349          3.914         38.197          1.046
   Au        330.521          3.922         38.440          1.053
   Au        330.397          3.922         38.433          1.053
   Au        330.303          3.922         38.427          1.053
   Au        330.470          3.922         38.437          1.053
   Au        326.308          3.914         38.194          1.046
   Au        326.706          3.915         38.217          1.047
   Au        327.484          3.916         38.263          1.048
   Au        326.228          3.914         38.190          1.046
   Au        329.727          3.921         38.394          1.052
   Au        329.746          3.921         38.395          1.052
   Au        329.724          3.921         38.394          1.052
   Au        329.704          3.921         38.392          1.052
   Au        329.727          3.921         38.394          1.052
   Au        329.746          3.921         38.395          1.052
   Au        329.724          3.921         38.394          1.052
   Au        329.704          3.921         38.392          1.052
   Au        329.755          3.921         38.395          1.052
   Au        329.618          3.920         38.387          1.052
   Au        329.646          3.920         38.389          1.052
   Au        329.768          3.921         38.396          1.052
   Au        329.755          3.921         38.395          1.052
   Au        329.618          3.920         38.387          1.052
   Au        329.646          3.920         38.389          1.052
   Au        329.768          3.921         38.396          1.052
   Au        326.045          3.913         38.179          1.046
   Au        326.731          3.915         38.219          1.047
   Au        326.363          3.914         38.197          1.047
   Au        326.361          3.914         38.197          1.047
   Au        325.961          3.913         38.174          1.046
   Au        325.782          3.913         38.163          1.046
   Au        325.999          3.913         38.176          1.046
   Au        325.893          3.913         38.170          1.046
   Au        326.044          3.913         38.179          1.046
   Au        326.729          3.915         38.219          1.047
   Au        326.362          3.914         38.197          1.047
   Au        326.361          3.914         38.197          1.047
   Au        327.069          3.915         38.239          1.048
   Au        324.369          3.910         38.081          1.043
   Au        322.696          3.907         37.982          1.041
   Au        325.854          3.913         38.168          1.046

  IVDW =   2
  VDW_RADIUS =    50.000 A
  VDW_IDAMPF =  0
  VDW_S6 =     1.000
  VDW_SR =     0.940
  VDW_D =    20.000
  LVDW_ONECELL = F F F
  LVDW_SAMETYPE T T T T
  LVDW_EWALD = F

  Number of pair interactions contributing to vdW energy:  365080
  Edisp (eV):  -15.71574
    FORVDW:  cpu time   11.7338: real time   11.7457

  FORCE on cell =-STRESS in cart. coord.  units (eV):
  Direction    XX          YY          ZZ          XY          YZ          ZX
  --------------------------------------------------------------------------------------
  Alpha Z  1478.88211  1478.88211  1478.88211
  Ewald  237770.61414244482.54606************     0.00000   240.44883    -0.00000
  Hartree255243.33478260087.78914************     0.00000   134.78302    -0.00000
  E(xc)   -3636.04474 -3627.53917 -3645.61089     0.00000     0.34965    -0.00000
  Local  ************************518339.07030     0.00000  -359.08494     0.00000
  n-local  -155.72255  -185.41177  -124.40738    -0.00000    -0.18436    -0.00000
  augment  4883.78430  4864.30972  4911.23478    -0.00000    -0.87389    -0.00000
  Kinetic 11383.80901 11300.25141 11435.62148    -0.00000   -15.27277     0.00000
  Fock        0.00000     0.00000     0.00000     0.00000     0.00000     0.00000
  vdW       -23.68547   -25.20718   -12.30150    -0.00000    -0.03933     0.00000
  -------------------------------------------------------------------------------------
  Total     -42.81766   -72.48278   -11.72442    -0.00000     0.12621     0.00000
  in kB     -16.30045   -27.59380    -4.46342    -0.00000     0.04805     0.00000
  external pressure =      -16.12 kB  Pullay stress =        0.00 kB


 VOLUME and BASIS-vectors are now :
 -----------------------------------------------------------------------------
  energy-cutoff  :      400.00
  volume of cell :     4208.56
      direct lattice vectors                 reciprocal lattice vectors
    16.448000000  0.000000000  0.000000000     0.060797665  0.000000000  0.000000000
     0.000000000 11.630492337  0.000000000     0.000000000  0.085980883  0.000000000
     0.000000000  0.000000000 22.000000000     0.000000000  0.000000000  0.045454545

  length of vectors
    16.448000000 11.630492337 22.000000000     0.060797665  0.085980883  0.045454545


 FORCES acting on ions
    electron-ion (+dipol)            ewald-force                    non-local-force                 convergence-correction
 -----------------------------------------------------------------------------------------------
   0.608E-07 -.954E+02 -.643E+03   -.450E-12 0.992E+02 0.640E+03   -.241E-07 -.377E+01 0.284E+01   -.377E-07 -.142E-06 -.207E-06
   0.555E-07 -.100E+03 -.112E+04   -.576E-12 0.114E+03 0.118E+04   0.125E-07 -.140E+02 -.528E+02   -.379E-07 0.224E-05 -.235E-06
   0.800E-07 0.219E+03 -.114E+04   -.575E-12 -.261E+03 0.114E+04   -.828E-08 0.421E+02 0.342E+01   -.639E-07 -.825E-06 -.224E-05
   0.135E-07 -.469E+02 -.181E+03   -.532E-13 0.499E+02 0.178E+03   -.545E-09 -.298E+01 0.217E+01   -.126E-07 0.120E-06 -.834E-07
   -.258E-06 -.168E+01 -.224E+04   0.184E-11 0.175E+01 0.224E+04   0.109E-07 -.709E-01 0.168E+01   0.249E-06 -.124E-06 -.411E-05
   -.301E-06 -.421E+01 -.224E+04   0.351E-11 0.418E+01 0.224E+04   0.238E-07 0.246E-01 0.173E+01   0.254E-06 -.172E-06 -.331E-05
   -.280E-06 0.292E+01 -.224E+04   0.349E-11 -.293E+01 0.224E+04   0.486E-08 0.133E-01 0.165E+01   0.248E-06 0.279E-06 -.337E-05
   -.281E-06 0.295E+01 -.224E+04   0.197E-11 -.298E+01 0.224E+04   0.161E-07 0.322E-01 0.172E+01   0.248E-06 0.385E-07 -.426E-05
   0.285E-06 -.271E+02 -.219E+04   -.144E-11 0.273E+02 0.219E+04   -.168E-07 -.177E+00 0.175E+01   -.259E-06 -.101E-05 -.108E-05
   0.305E-06 -.836E+02 -.206E+04   0.106E-10 0.846E+02 0.206E+04   -.308E-07 -.104E+01 0.153E+01   -.257E-06 -.513E-06 0.312E-05
   0.330E-06 0.673E+02 -.194E+04   0.106E-10 -.674E+02 0.194E+04   -.545E-07 0.137E+00 0.169E+01   -.259E-06 -.682E-06 0.210E-05
   0.301E-06 0.472E+02 -.218E+04   -.177E-11 -.478E+02 0.217E+04   -.235E-07 0.623E+00 0.203E+01   -.267E-06 0.115E-05 -.342E-06
   -.219E+03 -.377E+01 -.154E+04   0.219E+03 0.375E+01 0.154E+04   0.919E-01 0.136E-01 0.133E+00   -.235E-06 -.199E-06 -.315E-05
   -.216E+03 -.127E+01 -.154E+04   0.216E+03 0.127E+01 0.154E+04   0.893E-01 0.749E-02 0.802E-01   0.120E-06 0.640E-07 -.309E-05
   -.219E+03 0.553E+01 -.154E+04   0.219E+03 -.550E+01 0.154E+04   0.116E+00 -.308E-01 0.103E+00   0.130E-06 0.711E-07 -.278E-05
   -.222E+03 -.453E+00 -.154E+04   0.222E+03 0.447E+00 0.154E+04   0.473E-01 0.599E-02 0.176E+00   -.394E-06 0.500E-07 -.299E-05
   0.219E+03 -.377E+01 -.154E+04   -.219E+03 0.375E+01 0.154E+04   -.919E-01 0.136E-01 0.133E+00   0.686E-06 -.194E-06 -.294E-05
   0.216E+03 -.127E+01 -.154E+04   -.216E+03 0.127E+01 0.154E+04   -.893E-01 0.749E-02 0.802E-01   0.319E-06 0.565E-07 -.288E-05
   0.219E+03 0.553E+01 -.154E+04   -.219E+03 -.550E+01 0.154E+04   -.116E+00 -.308E-01 0.103E+00   0.324E-06 0.887E-07 -.259E-05
   0.222E+03 -.453E+00 -.154E+04   -.222E+03 0.447E+00 0.154E+04   -.473E-01 0.599E-02 0.176E+00   0.836E-06 0.416E-07 -.278E-05
   -.266E+03 -.214E+02 -.149E+04   0.266E+03 0.214E+02 0.149E+04   0.614E-01 -.173E-01 0.151E+00   -.223E-05 -.139E-05 -.128E-05
   -.283E+03 -.405E+01 -.145E+04   0.283E+03 0.424E+01 0.145E+04   0.800E-01 -.189E+00 0.514E+00   -.229E-05 0.417E-06 -.165E-05
   -.274E+03 0.212E+02 -.147E+04   0.274E+03 -.213E+02 0.147E+04   0.966E-01 0.139E+00 0.352E+00   -.170E-05 0.110E-05 -.926E-06
   -.258E+03 0.410E+01 -.152E+04   0.258E+03 -.413E+01 0.152E+04   0.724E-02 0.296E-01 0.134E+00   -.126E-05 0.218E-06 -.109E-05
   0.266E+03 -.214E+02 -.149E+04   -.266E+03 0.214E+02 0.149E+04   -.614E-01 -.173E-01 0.151E+00   0.179E-05 -.137E-05 -.150E-05
   0.283E+03 -.405E+01 -.145E+04   -.283E+03 0.424E+01 0.145E+04   -.800E-01 -.189E+00 0.514E+00   0.186E-05 0.414E-06 -.185E-05
   0.274E+03 0.212E+02 -.147E+04   -.274E+03 -.213E+02 0.147E+04   -.966E-01 0.139E+00 0.352E+00   0.125E-05 0.111E-05 -.113E-05
   0.258E+03 0.410E+01 -.152E+04   -.258E+03 -.413E+01 0.152E+04   -.724E-02 0.296E-01 0.134E+00   0.808E-06 0.213E-06 -.130E-05
   0.156E+02 -.301E+01 -.458E+03   -.156E+02 0.298E+01 0.460E+03   0.370E-01 0.269E-01 -.177E+01   0.326E-06 -.102E-06 -.133E-06
   0.207E+02 -.320E+01 -.454E+03   -.207E+02 0.319E+01 0.456E+03   -.314E-02 0.875E-02 -.169E+01   0.643E-06 -.174E-06 -.472E-06
   0.220E+02 0.283E+01 -.459E+03   -.221E+02 -.284E+01 0.461E+03   0.428E-01 0.126E-01 -.175E+01   0.688E-06 0.162E-06 0.777E-07
   0.168E+02 0.354E+01 -.458E+03   -.168E+02 -.349E+01 0.460E+03   -.337E-01 -.516E-01 -.175E+01   0.453E-06 0.118E-06 0.309E-06
   -.443E-06 -.779E+00 -.171E+03   -.138E-11 0.766E+00 0.170E+03   -.267E-08 0.130E-01 0.825E+00   0.411E-06 -.120E-06 0.277E-06
   -.444E-06 -.100E+01 -.168E+03   0.165E-12 0.977E+00 0.167E+03   -.601E-08 0.215E-01 0.844E+00   0.411E-06 0.437E-08 -.250E-06
   -.454E-06 0.841E+00 -.168E+03   0.372E-11 -.819E+00 0.168E+03   0.149E-07 -.216E-01 0.853E+00   0.401E-06 0.249E-06 -.101E-06
   -.414E-06 0.935E+00 -.169E+03   0.425E-11 -.919E+00 0.168E+03   -.224E-07 -.151E-01 0.812E+00   0.405E-06 -.124E-06 0.462E-06
   -.156E+02 -.301E+01 -.458E+03   0.156E+02 0.298E+01 0.460E+03   -.370E-01 0.269E-01 -.177E+01   -.309E-06 -.107E-06 0.448E-07
   -.207E+02 -.320E+01 -.454E+03   0.207E+02 0.319E+01 0.456E+03   0.314E-02 0.875E-02 -.169E+01   -.624E-06 -.175E-06 -.304E-06
   -.220E+02 0.283E+01 -.459E+03   0.221E+02 -.284E+01 0.461E+03   -.428E-01 0.126E-01 -.175E+01   -.679E-06 0.176E-06 0.237E-06
   -.168E+02 0.354E+01 -.458E+03   0.168E+02 -.349E+01 0.460E+03   0.337E-01 -.516E-01 -.175E+01   -.446E-06 0.113E-06 0.459E-06
   0.447E-06 -.535E+01 -.138E+03   -.114E-11 0.543E+01 0.137E+03   0.130E-07 -.810E-01 0.908E+00   -.427E-06 -.128E-05 0.145E-05
   0.481E-06 -.974E+01 -.129E+03   0.815E-11 0.979E+01 0.128E+03   -.720E-08 -.451E-01 0.348E+00   -.435E-06 -.705E-06 0.148E-05
   0.462E-06 0.402E+01 -.138E+03   0.825E-11 -.408E+01 0.139E+03   -.188E-08 0.527E-01 -.103E+01   -.433E-06 0.795E-06 0.191E-05
   0.464E-06 0.103E+02 -.133E+03   -.151E-11 -.105E+02 0.132E+03   -.512E-10 0.171E+00 0.975E+00   -.425E-06 0.999E-06 0.157E-05
   -.531E+02 -.562E+00 0.101E+04   0.532E+02 0.580E+00 -.101E+04   0.176E+00 -.133E-01 0.261E+00   0.822E-06 -.735E-06 -.275E-06
   -.541E+02 0.661E+00 0.101E+04   0.542E+02 -.672E+00 -.101E+04   0.175E+00 -.653E-03 0.260E+00   0.908E-06 0.305E-06 -.882E-06
   -.542E+02 -.239E+00 0.100E+04   0.543E+02 0.232E+00 -.101E+04   0.190E+00 0.206E-01 0.262E+00   0.956E-06 0.688E-06 0.294E-06
   -.533E+02 -.627E-01 0.100E+04   0.534E+02 0.544E-01 -.101E+04   0.145E+00 0.597E-02 0.215E+00   0.605E-06 -.270E-06 0.985E-06
   0.531E+02 -.562E+00 0.101E+04   -.532E+02 0.580E+00 -.101E+04   -.176E+00 -.133E-01 0.261E+00   -.252E-06 -.751E-06 -.317E-06
   0.541E+02 0.661E+00 0.101E+04   -.542E+02 -.672E+00 -.101E+04   -.175E+00 -.653E-03 0.260E+00   -.337E-06 0.298E-06 -.946E-06
   0.542E+02 -.239E+00 0.100E+04   -.543E+02 0.232E+00 -.101E+04   -.190E+00 0.206E-01 0.262E+00   -.373E-06 0.689E-06 0.228E-06
   0.533E+02 -.627E-01 0.100E+04   -.534E+02 0.544E-01 -.101E+04   -.145E+00 0.597E-02 0.215E+00   -.161E-07 -.243E-06 0.926E-06
   -.694E+02 -.146E+01 0.102E+04   0.695E+02 0.146E+01 -.102E+04   0.207E+00 -.118E-01 0.233E+00   -.126E-06 -.111E-05 0.732E-06
   -.670E+02 0.158E+01 0.103E+04   0.670E+02 -.160E+01 -.103E+04   0.198E+00 0.646E-02 0.436E+00   -.411E-06 0.223E-06 -.755E-06
   -.681E+02 -.294E+00 0.102E+04   0.682E+02 0.329E+00 -.102E+04   0.185E+00 -.107E-01 0.354E+00   -.166E-06 0.117E-05 0.516E-06
   -.708E+02 0.319E+00 0.102E+04   0.708E+02 -.322E+00 -.102E+04   0.228E+00 0.134E-01 0.219E+00   0.435E-07 -.275E-06 0.183E-05
   0.694E+02 -.146E+01 0.102E+04   -.695E+02 0.146E+01 -.102E+04   -.207E+00 -.118E-01 0.233E+00   -.440E-06 -.111E-05 0.794E-06
   0.670E+02 0.158E+01 0.103E+04   -.670E+02 -.160E+01 -.103E+04   -.198E+00 0.646E-02 0.436E+00   -.149E-06 0.241E-06 -.691E-06
   0.681E+02 -.294E+00 0.102E+04   -.682E+02 0.329E+00 -.102E+04   -.185E+00 -.107E-01 0.354E+00   -.394E-06 0.117E-05 0.584E-06
   0.708E+02 0.319E+00 0.102E+04   -.708E+02 -.322E+00 -.102E+04   -.228E+00 0.134E-01 0.219E+00   -.622E-06 -.279E-06 0.189E-05
   0.605E+01 -.472E+00 0.205E+04   -.603E+01 0.436E+00 -.205E+04   -.119E-01 0.253E-01 -.142E+01   -.919E-06 -.190E-05 0.587E-05
   0.628E+01 -.313E-02 0.205E+04   -.630E+01 0.471E-01 -.205E+04   0.132E-01 -.361E-01 -.132E+01   -.295E-06 -.111E-05 0.212E-05
   0.628E+01 0.418E+00 0.205E+04   -.634E+01 -.396E+00 -.205E+04   0.510E-01 -.167E-01 -.135E+01   0.201E-07 0.181E-05 0.277E-05
   0.606E+01 0.117E+00 0.205E+04   -.606E+01 -.147E+00 -.205E+04   -.438E-02 0.278E-01 -.136E+01   -.684E-06 0.121E-05 0.626E-05
   -.386E-06 -.258E+00 0.210E+04   0.120E-11 0.287E+00 -.210E+04   0.300E-07 -.225E-01 -.152E+01   0.365E-06 -.166E-05 0.375E-05
   -.386E-06 -.193E+00 0.210E+04   0.175E-11 0.208E+00 -.210E+04   0.245E-07 -.115E-01 -.155E+01   0.350E-06 -.746E-06 0.731E-06
   -.333E-06 0.276E+00 0.210E+04   0.165E-11 -.279E+00 -.210E+04   0.976E-08 0.171E-02 -.151E+01   0.323E-06 0.173E-05 0.186E-05
   -.334E-06 0.213E+00 0.210E+04   0.118E-11 -.255E+00 -.210E+04   0.107E-07 0.320E-01 -.155E+01   0.317E-06 0.660E-06 0.480E-05
   -.605E+01 -.472E+00 0.205E+04   0.603E+01 0.436E+00 -.205E+04   0.119E-01 0.253E-01 -.142E+01   0.922E-06 -.191E-05 0.569E-05
   -.628E+01 -.313E-02 0.205E+04   0.630E+01 0.471E-01 -.205E+04   -.132E-01 -.361E-01 -.132E+01   0.312E-06 -.113E-05 0.192E-05
   -.628E+01 0.418E+00 0.205E+04   0.634E+01 -.396E+00 -.205E+04   -.510E-01 -.167E-01 -.135E+01   -.242E-08 0.179E-05 0.252E-05
   -.606E+01 0.117E+00 0.205E+04   0.606E+01 -.147E+00 -.205E+04   0.438E-02 0.278E-01 -.136E+01   0.691E-06 0.123E-05 0.601E-05
   0.391E-06 -.243E-02 0.211E+04   -.632E-12 0.152E-01 -.211E+04   -.258E-07 -.974E-02 -.141E+01   -.370E-06 -.211E-05 0.747E-05
   0.372E-06 0.994E+00 0.211E+04   -.956E-12 -.902E+00 -.211E+04   0.366E-09 -.559E-01 -.172E+01   -.366E-06 -.207E-05 0.344E-05
   0.352E-06 -.100E+00 0.211E+04   -.100E-11 0.639E-01 -.210E+04   -.171E-07 0.249E-01 -.195E+01   -.336E-06 0.222E-05 0.406E-05
   0.330E-06 -.971E+00 0.211E+04   -.640E-12 0.909E+00 -.211E+04   0.544E-08 0.349E-01 -.154E+01   -.350E-06 0.196E-05 0.768E-05
 -----------------------------------------------------------------------------------------------
   0.233E-06 -.209E+02 0.558E+02   -.213E-12 0.445E-12 -.409E-11   -.132E-06 0.209E+02 -.558E+02   -.192E-06 0.851E-06 0.310E-04
 
 
 POSITION                                       TOTAL-FORCE (eV/Angst)
 -----------------------------------------------------------------------------------
      2.05600      5.74124      6.90140         0.000000     -0.000823     -0.000217
      2.05600      6.04200      8.08276         0.000000     -0.000109      0.000486
      2.05600      4.56256      6.36921         0.000000      0.000433      0.000005
      2.05600      6.63017      6.11840         0.000000     -0.000791     -0.000186
     10.28000     10.18122      4.23825         0.000000     -0.000068      0.000201
     10.28000      7.26800      4.22748        -0.000000      0.000285     -0.000019
     10.28000      4.36499      4.23128        -0.000000     -0.000127      0.000390
     10.28000      1.45779      4.22903        -0.000000     -0.000503     -0.000205
      2.05600     10.19716      4.21275         0.000000      0.000156     -0.000058
      2.05600      7.34025      4.22203         0.000000      0.000362      0.000455
      2.05600      4.33581      4.22026         0.000000     -0.000385     -0.000136
      2.05600      1.41067      4.20692         0.000000     -0.000145      0.000468
     12.36685      8.72644      2.99190        -0.000060     -0.000215     -0.000094
     12.37266      5.81608      2.99368         0.000171      0.000260      0.000011
     12.36984      2.91294      2.99139         0.000062     -0.000423     -0.000306
     12.36502      0.00017      2.98570        -0.000342      0.000035      0.000276
      8.19315      8.72644      2.99190         0.000060     -0.000215     -0.000095
      8.18734      5.81608      2.99368        -0.000171      0.000260      0.000011
      8.19016      2.91294      2.99139        -0.000062     -0.000423     -0.000306
      8.19498      0.00017      2.98570         0.000342      0.000035      0.000275
      4.16619      8.73954      2.97394        -0.000107      0.000045      0.000072
      4.14996      5.83578      2.95674        -0.000207     -0.000027     -0.000276
      4.15273      2.88687      2.95482         0.000227     -0.000204      0.000034
      4.17547     11.62676      2.98653         0.000400     -0.000315      0.000034
     16.39381      8.73954      2.97394         0.000107      0.000045      0.000072
     16.41004      5.83578      2.95674         0.000207     -0.000027     -0.000276
     16.40727      2.88687      2.95482        -0.000227     -0.000204      0.000034
     16.38453     11.62676      2.98653        -0.000400     -0.000315      0.000033
     14.37764     10.17836      1.62169         0.000003     -0.000218     -0.000006
     14.37769      7.27398      1.62563        -0.000079     -0.000077     -0.000116
     14.38566      4.36353      1.63230         0.000220     -0.000132     -0.000020
     14.37563      1.45420      1.62311        -0.000213     -0.000025      0.000074
     10.28000     10.17578      1.41325        -0.000000     -0.000073     -0.000137
     10.28000      7.26822      1.41115         0.000000      0.000361     -0.000168
     10.28000      4.36350      1.41210         0.000000     -0.000119     -0.000165
     10.28000      1.45700      1.41084        -0.000000      0.000035      0.000127
      6.18236     10.17836      1.62169        -0.000003     -0.000218     -0.000007
      6.18231      7.27398      1.62563         0.000079     -0.000077     -0.000116
      6.17434      4.36353      1.63230        -0.000220     -0.000132     -0.000021
      6.18437      1.45420      1.62311         0.000213     -0.000025      0.000073
      2.05600     10.17893      1.40465         0.000000      0.000175     -0.000312
      2.05600      7.27179      1.43530         0.000000      0.000235      0.000232
      2.05600      4.35595      1.47417         0.000000     -0.000037     -0.000047
      2.05600      1.44629      1.41040         0.000000     -0.000071     -0.000160
     12.33600      8.72287      0.00000         0.261672      0.004009     -0.381129
     12.33600      5.81525      0.00000         0.276820     -0.010684     -0.370133
     12.33600      2.90762      0.00000         0.273433      0.013125     -0.378859
     12.33600      0.00000      0.00000         0.252347     -0.002195     -0.380946
      8.22400      8.72287      0.00000        -0.261672      0.004009     -0.381129
      8.22400      5.81525      0.00000        -0.276820     -0.010684     -0.370133
      8.22400      2.90762      0.00000        -0.273433      0.013125     -0.378859
      8.22400      0.00000      0.00000        -0.252347     -0.002195     -0.380946
      4.11200      8.72287      0.00000         0.281381     -0.016021     -0.410924
      4.11200      5.81525      0.00000         0.237224     -0.017129     -0.430992
      4.11200      2.90762      0.00000         0.269893      0.022785     -0.430693
      4.11200      0.00000      0.00000         0.293816      0.008139     -0.390347
      0.00000      8.72287      0.00000        -0.281381     -0.016021     -0.410924
      0.00000      5.81525      0.00000        -0.237224     -0.017129     -0.430992
      0.00000      2.90762      0.00000        -0.269893      0.022785     -0.430693
      0.00000      0.00000      0.00000        -0.293816      0.008139     -0.390347
     14.39200     10.17668     20.54619         0.007801     -0.010192      0.551947
     14.39200      7.26906     20.54619        -0.007855      0.007736      0.533970
     14.39200      4.36143     20.54619        -0.009953      0.005660      0.560574
     14.39200      1.45381     20.54619        -0.001308     -0.002656      0.538915
     10.28000     10.17668     20.54619         0.000000      0.006376      0.192736
     10.28000      7.26906     20.54619        -0.000000      0.003654      0.191312
     10.28000      4.36143     20.54619        -0.000000     -0.001260      0.194510
     10.28000      1.45381     20.54619         0.000000     -0.009367      0.187132
      6.16800     10.17668     20.54619        -0.007801     -0.010192      0.551947
      6.16800      7.26906     20.54619         0.007855      0.007736      0.533969
      6.16800      4.36143     20.54619         0.009953      0.005659      0.560574
      6.16800      1.45381     20.54619         0.001308     -0.002656      0.538915
      2.05600     10.17668     20.54619         0.000000      0.000721      0.154967
      2.05600      7.26906     20.54619         0.000000      0.031208      0.342654
      2.05600      4.36143     20.54619         0.000000     -0.010035      0.501636
      2.05600      1.45381     20.54619        -0.000000     -0.022650      0.212372
 -----------------------------------------------------------------------------------
    total drift:                               -0.000000      0.004389     -0.030006


--------------------------------------------------------------------------------------------------------


  FREE ENERGIE OF THE ION-ELECTRON SYSTEM (eV)
  ---------------------------------------------------
  free  energy   TOTEN  =      -252.19318060 eV

  energy  without entropy=     -252.20112599  energy(sigma->0) =     -252.19582906
 


--------------------------------------------------------------------------------------------------------


    POTLOK:  cpu time    0.1099: real time    0.1105


--------------------------------------------------------------------------------------------------------


 stress matrix after NEB project (eV)
    -42.81766     -0.00000      0.00000
     -0.00000    -72.48278      0.12621
      0.00000      0.12621    -11.72442
  FORCES: max atom, RMS     0.000851    0.000175
  FORCE total and by dimension    0.001525    0.000823
  Stress total and by dimension   84.997641   72.482780
 Finite differences:
   Step               POTIM =   1.000000000000000E-002
   Degrees of freedom DOF   =           18
    WAVPRE:  cpu time    0.0442: real time    0.0444
 FEWALD executed in parallel
    FEWALD:  cpu time    0.0023: real time    0.0024

 real space projection operators:
  total allocation   :      46627.95 KBytes
  max/ min on nodes  :       3896.37       3871.26

    ORTHCH:  cpu time    3.4265: real time    3.4277
     LOOP+:  cpu time  880.9982: real time  883.1959


----------------------------------------- Iteration    2(   1)  ---------------------------------------


    POTLOK:  cpu time    0.0996: real time    0.0997
    SETDIJ:  cpu time    0.0075: real time    0.0075
     EDDAV:  cpu time   36.0115: real time   36.0442
       DOS:  cpu time    0.0035: real time    0.0035
    CHARGE:  cpu time    1.4330: real time    1.4399
    MIXING:  cpu time    0.0028: real time    0.0028
    --------------------------------------------
      LOOP:  cpu time   37.5607: real time   37.6008

 eigenvalue-minimisations  : 10863
 total energy-change (2. order) : 0.3738253E-02  (-0.8134179E-01)
 number of electron     808.9999719 magnetization 
 augmentation part      291.4277090 magnetization 

  free energy =  -0.236473698492E+03  energy without entropy=  -0.236481647904E+03


--------------------------------------------------------------------------------------------------------


----------------------------------------- Iteration    2(   2)  ---------------------------------------


    POTLOK:  cpu time    0.1085: real time    0.1092
    SETDIJ:  cpu time    0.0078: real time    0.0078
    EDDIAG:  cpu time    6.8280: real time    6.8338
  RMM-DIIS:  cpu time   16.1561: real time   16.1839
    ORTHCH:  cpu time    1.3306: real time    1.3316
       DOS:  cpu time    0.0029: real time    0.0029
    CHARGE:  cpu time    1.4147: real time    1.4524
    MIXING:  cpu time    0.0029: real time    0.0029
    --------------------------------------------
      LOOP:  cpu time   25.8531: real time   25.9258

 eigenvalue-minimisations  : 10728
 total energy-change (2. order) :-0.4481218E-03  (-0.6627646E-03)
 number of electron     808.9999719 magnetization 
 augmentation part      291.4278558 magnetization 

 eigenvalues of (default mixing * dielectric matrix)
  average eigenvalue GAMMA=   1.9086
  1.9086

  free energy =  -0.236474146614E+03  energy without entropy=  -0.236482092407E+03


--------------------------------------------------------------------------------------------------------


----------------------------------------- Iteration    2(   3)  ---------------------------------------


    POTLOK:  cpu time    0.1749: real time    0.1749
    SETDIJ:  cpu time    0.0078: real time    0.0078
    EDDIAG:  cpu time    6.7590: real time    6.7622
  RMM-DIIS:  cpu time   16.1208: real time   16.1540
    ORTHCH:  cpu time    1.3177: real time    1.3187
       DOS:  cpu time    0.0030: real time    0.0030
    CHARGE:  cpu time    1.4387: real time    1.4389
    MIXING:  cpu time    0.0029: real time    0.0029
    --------------------------------------------
      LOOP:  cpu time   25.8265: real time   25.8635

 eigenvalue-minimisations  : 10746
 total energy-change (2. order) :-0.1499255E-03  (-0.2358183E-04)
 number of electron     808.9999719 magnetization 
 augmentation part      291.4276286 magnetization 

 eigenvalues of (default mixing * dielectric matrix)
  average eigenvalue GAMMA=   1.7172
  1.0032  2.4312

  free energy =  -0.236474296540E+03  energy without entropy=  -0.236482250613E+03


--------------------------------------------------------------------------------------------------------


----------------------------------------- Iteration    2(   4)  ---------------------------------------


    POTLOK:  cpu time    0.0983: real time    0.0989
    SETDIJ:  cpu time    0.0076: real time    0.0076
    EDDIAG:  cpu time    6.7881: real time    6.7910
  RMM-DIIS:  cpu time   16.1323: real time   16.1766
    ORTHCH:  cpu time    1.3051: real time    1.3063
       DOS:  cpu time    0.0054: real time    0.0054
    CHARGE:  cpu time    1.4464: real time    1.4468
    MIXING:  cpu time    0.0031: real time    0.0031
    --------------------------------------------
      LOOP:  cpu time   25.7877: real time   25.8367

 eigenvalue-minimisations  : 10877
 total energy-change (2. order) :-0.1834867E-04  (-0.2835249E-05)
 number of electron     808.9999719 magnetization 
 augmentation part      291.4278132 magnetization 

 eigenvalues of (default mixing * dielectric matrix)
  average eigenvalue GAMMA=   1.4040
  2.4632  1.0800  0.6687

  free energy =  -0.236474314888E+03  energy without entropy=  -0.236482255379E+03


--------------------------------------------------------------------------------------------------------


----------------------------------------- Iteration    2(   5)  ---------------------------------------


    POTLOK:  cpu time    0.0983: real time    0.0983
    SETDIJ:  cpu time    0.0078: real time    0.0078
    EDDIAG:  cpu time    6.6573: real time    6.6630
  RMM-DIIS:  cpu time   16.1041: real time   16.1883
    ORTHCH:  cpu time    1.3151: real time    1.3153
       DOS:  cpu time    0.0029: real time    0.0029
    CHARGE:  cpu time    1.4436: real time    1.4516
    MIXING:  cpu time    0.0033: real time    0.0033
    --------------------------------------------
      LOOP:  cpu time   25.6333: real time   25.7317

 eigenvalue-minimisations  : 10848
 total energy-change (2. order) : 0.5029433E-06  (-0.3005272E-06)
 number of electron     808.9999719 magnetization 
 augmentation part      291.4277161 magnetization 

 eigenvalues of (default mixing * dielectric matrix)
  average eigenvalue GAMMA=   1.5295
  2.5541  1.9601  0.9995  0.6045

  free energy =  -0.236474314386E+03  energy without entropy=  -0.236482262834E+03


--------------------------------------------------------------------------------------------------------


----------------------------------------- Iteration    2(   6)  ---------------------------------------


    POTLOK:  cpu time    0.0984: real time    0.0984
    SETDIJ:  cpu time    0.0077: real time    0.0077
    EDDIAG:  cpu time    6.7557: real time    6.7638
  RMM-DIIS:  cpu time   15.9703: real time   15.9827
    ORTHCH:  cpu time    1.3274: real time    1.3276
       DOS:  cpu time    0.0030: real time    0.0030
    CHARGE:  cpu time    1.4460: real time    1.4488
    MIXING:  cpu time    0.0033: real time    0.0033
    --------------------------------------------
      LOOP:  cpu time   25.6138: real time   25.6372

 eigenvalue-minimisations  : 10668
 total energy-change (2. order) :-0.1464214E-05  (-0.1395762E-06)
 number of electron     808.9999719 magnetization 
 augmentation part      291.4277423 magnetization 

 eigenvalues of (default mixing * dielectric matrix)
  average eigenvalue GAMMA=   1.4168
  2.6846  2.1215  1.0196  0.6525  0.6059

  free energy =  -0.236474315850E+03  energy without entropy=  -0.236482262420E+03


--------------------------------------------------------------------------------------------------------


----------------------------------------- Iteration    2(   7)  ---------------------------------------


    POTLOK:  cpu time    0.0993: real time    0.1004
    SETDIJ:  cpu time    0.0077: real time    0.0077
    EDDIAG:  cpu time    6.7438: real time    6.7565
  RMM-DIIS:  cpu time   13.3089: real time   13.3308
    ORTHCH:  cpu time    1.3192: real time    1.3193
       DOS:  cpu time    0.0031: real time    0.0031
    CHARGE:  cpu time    1.4281: real time    1.4283
    MIXING:  cpu time    0.0034: real time    0.0034
    --------------------------------------------
      LOOP:  cpu time   22.9144: real time   22.9509

 eigenvalue-minimisations  :  8660
 total energy-change (2. order) :-0.1182299E-05  (-0.1941604E-07)
 number of electron     808.9999719 magnetization 
 augmentation part      291.4277335 magnetization 

 eigenvalues of (default mixing * dielectric matrix)
  average eigenvalue GAMMA=   1.3904
  2.6808  1.6965  1.6965  0.9925  0.6970  0.5789

  free energy =  -0.236474317032E+03  energy without entropy=  -0.236482264357E+03


--------------------------------------------------------------------------------------------------------


----------------------------------------- Iteration    2(   8)  ---------------------------------------


    POTLOK:  cpu time    0.1117: real time    0.1117
    SETDIJ:  cpu time    0.0074: real time    0.0074
    EDDIAG:  cpu time    6.6796: real time    6.6822
  RMM-DIIS:  cpu time   11.4722: real time   11.4872
    ORTHCH:  cpu time    1.3146: real time    1.3148
       DOS:  cpu time    0.0030: real time    0.0030
    CHARGE:  cpu time    1.4518: real time    1.4521
    MIXING:  cpu time    0.0034: real time    0.0034
    --------------------------------------------
      LOOP:  cpu time   21.0447: real time   21.0629

 eigenvalue-minimisations  :  7368
 total energy-change (2. order) :-0.1937631E-05  (-0.9197673E-08)
 number of electron     808.9999719 magnetization 
 augmentation part      291.4277388 magnetization 

 eigenvalues of (default mixing * dielectric matrix)
  average eigenvalue GAMMA=   1.5004
  2.6676  2.3946  2.3946  0.9987  0.7388  0.7388  0.5699

  free energy =  -0.236474318970E+03  energy without entropy=  -0.236482266007E+03


--------------------------------------------------------------------------------------------------------


----------------------------------------- Iteration    2(   9)  ---------------------------------------


    POTLOK:  cpu time    0.0986: real time    0.0986
    SETDIJ:  cpu time    0.0077: real time    0.0077
    EDDIAG:  cpu time    6.7322: real time    6.7396
  RMM-DIIS:  cpu time   12.1494: real time   12.1554
    ORTHCH:  cpu time    1.3298: real time    1.3372
       DOS:  cpu time    0.0028: real time    0.0028
    CHARGE:  cpu time    1.4395: real time    1.4406
    MIXING:  cpu time    0.0036: real time    0.0036
    --------------------------------------------
      LOOP:  cpu time   21.7644: real time   21.7865

 eigenvalue-minimisations  :  7882
 total energy-change (2. order) :-0.2143075E-05  (-0.1466571E-07)
 number of electron     808.9999719 magnetization 
 augmentation part      291.4277355 magnetization 

 eigenvalues of (default mixing * dielectric matrix)
  average eigenvalue GAMMA=   1.5165
  3.1859  2.6560  1.8514  1.3764  1.0262  0.7318  0.7318  0.5728

  free energy =  -0.236474321113E+03  energy without entropy=  -0.236482268208E+03


--------------------------------------------------------------------------------------------------------


----------------------------------------- Iteration    2(  10)  ---------------------------------------


    POTLOK:  cpu time    0.0975: real time    0.0982
    SETDIJ:  cpu time    0.0076: real time    0.0076
    EDDIAG:  cpu time    6.6385: real time    6.6428
  RMM-DIIS:  cpu time   11.1035: real time   11.1116
    ORTHCH:  cpu time    1.3262: real time    1.3268
       DOS:  cpu time    0.0031: real time    0.0031
    CHARGE:  cpu time    1.4418: real time    1.4432
    MIXING:  cpu time    0.0034: real time    0.0034
    --------------------------------------------
      LOOP:  cpu time   20.6232: real time   20.6407

 eigenvalue-minimisations  :  7125
 total energy-change (2. order) :-0.1230175E-05  (-0.8179405E-08)
 number of electron     808.9999719 magnetization 
 augmentation part      291.4277352 magnetization 

 eigenvalues of (default mixing * dielectric matrix)
  average eigenvalue GAMMA=   1.5407
  3.7217  2.6763  1.8127  1.8127  1.0066  0.7971  0.7971  0.5742  0.6676

  free energy =  -0.236474322343E+03  energy without entropy=  -0.236482269575E+03


--------------------------------------------------------------------------------------------------------


----------------------------------------- Iteration    2(  11)  ---------------------------------------


    POTLOK:  cpu time    0.0981: real time    0.0984
    SETDIJ:  cpu time    0.0077: real time    0.0077
    EDDIAG:  cpu time    6.6962: real time    6.7028
  RMM-DIIS:  cpu time   10.3257: real time   10.3452
    ORTHCH:  cpu time    1.3125: real time    1.3135
       DOS:  cpu time    0.0031: real time    0.0031
    CHARGE:  cpu time    1.4315: real time    1.4349
    MIXING:  cpu time    0.0036: real time    0.0036
    --------------------------------------------
      LOOP:  cpu time   19.8798: real time   19.9106

 eigenvalue-minimisations  :  6470
 total energy-change (2. order) :-0.9520882E-06  (-0.5253874E-08)
 number of electron     808.9999719 magnetization 
 augmentation part      291.4277352 magnetization 

 eigenvalues of (default mixing * dielectric matrix)
  average eigenvalue GAMMA=   1.6331
  4.5710  2.7210  2.3413  1.4554  1.4554  1.0336  0.5736  0.7543  0.7543  0.6710

  free energy =  -0.236474323295E+03  energy without entropy=  -0.236482270450E+03


--------------------------------------------------------------------------------------------------------


----------------------------------------- Iteration    2(  12)  ---------------------------------------


    POTLOK:  cpu time    0.0973: real time    0.0991
    SETDIJ:  cpu time    0.0077: real time    0.0077
    EDDIAG:  cpu time    6.6886: real time    6.6944
  RMM-DIIS:  cpu time   10.3183: real time   10.3704
    ORTHCH:  cpu time    1.3286: real time    1.3288
       DOS:  cpu time    0.0030: real time    0.0030
    CHARGE:  cpu time    1.4412: real time    1.4489
    MIXING:  cpu time    0.0041: real time    0.0041
    --------------------------------------------
      LOOP:  cpu time   19.8902: real time   19.9576

 eigenvalue-minimisations  :  6436
 total energy-change (2. order) :-0.7846829E-06  (-0.4723354E-08)
 number of electron     808.9999719 magnetization 
 augmentation part      291.4277373 magnetization 

 eigenvalues of (default mixing * dielectric matrix)
  average eigenvalue GAMMA=   1.7162
  5.5482  2.7495  2.5600  2.0321  1.1437  1.1437  0.9793  0.8128  0.5738  0.6810
  0.6543

  free energy =  -0.236474324080E+03  energy without entropy=  -0.236482271246E+03


--------------------------------------------------------------------------------------------------------


----------------------------------------- Iteration    2(  13)  ---------------------------------------


    POTLOK:  cpu time    0.0991: real time    0.1008
    SETDIJ:  cpu time    0.0076: real time    0.0076
    EDDIAG:  cpu time    6.6596: real time    6.6641
  RMM-DIIS:  cpu time    9.2623: real time    9.2714
    ORTHCH:  cpu time    1.3127: real time    1.3128
       DOS:  cpu time    0.0046: real time    0.0046
    CHARGE:  cpu time    1.4496: real time    1.4506
    MIXING:  cpu time    0.0039: real time    0.0039
    --------------------------------------------
      LOOP:  cpu time   18.8017: real time   18.8174

 eigenvalue-minimisations  :  5155
 total energy-change (2. order) :-0.4129979E-06  (-0.2156066E-08)
 number of electron     808.9999719 magnetization 
 augmentation part      291.4277366 magnetization 

 eigenvalues of (default mixing * dielectric matrix)
  average eigenvalue GAMMA=   1.7283
  6.0041  2.8756  2.6421  2.1345  1.2702  1.2702  1.0161  0.8089  0.8089  0.5738
  0.6881  0.6473

  free energy =  -0.236474324493E+03  energy without entropy=  -0.236482271654E+03


--------------------------------------------------------------------------------------------------------


----------------------------------------- Iteration    2(  14)  ---------------------------------------


    POTLOK:  cpu time    0.0998: real time    0.0998
    SETDIJ:  cpu time    0.0078: real time    0.0078
    EDDIAG:  cpu time    6.7131: real time    6.7506
  RMM-DIIS:  cpu time    8.8377: real time    8.8514
    ORTHCH:  cpu time    1.3207: real time    1.3209
       DOS:  cpu time    0.0026: real time    0.0026
    CHARGE:  cpu time    1.4499: real time    1.4500
    MIXING:  cpu time    0.0031: real time    0.0040
    --------------------------------------------
      LOOP:  cpu time   18.4365: real time   18.4882

 eigenvalue-minimisations  :  4625
 total energy-change (2. order) :-0.2294692E-06  (-0.9100213E-09)
 number of electron     808.9999719 magnetization 
 augmentation part      291.4277361 magnetization 

 eigenvalues of (default mixing * dielectric matrix)
  average eigenvalue GAMMA=   1.8429
  6.7921  3.5027  2.6769  2.1899  2.0790  1.1367  1.1367  0.9774  0.8659  0.5738
  0.7006  0.7006  0.6257

  free energy =  -0.236474324722E+03  energy without entropy=  -0.236482271893E+03


--------------------------------------------------------------------------------------------------------


----------------------------------------- Iteration    2(  15)  ---------------------------------------


    POTLOK:  cpu time    0.0999: real time    0.1000
    SETDIJ:  cpu time    0.0076: real time    0.0076
    EDDIAG:  cpu time    6.7695: real time    6.7773
  RMM-DIIS:  cpu time    9.1768: real time    9.1797
    ORTHCH:  cpu time    1.3296: real time    1.3328
       DOS:  cpu time    0.0030: real time    0.0030
    CHARGE:  cpu time    1.4544: real time    1.4546
    MIXING:  cpu time    0.0041: real time    0.0041
    --------------------------------------------
      LOOP:  cpu time   18.8458: real time   18.8602

 eigenvalue-minimisations  :  4993
 total energy-change (2. order) :-0.2309243E-06  (-0.9684797E-09)
 number of electron     808.9999719 magnetization 
 augmentation part      291.4277357 magnetization 

 eigenvalues of (default mixing * dielectric matrix)
  average eigenvalue GAMMA=   1.8620
  7.1001  3.8932  2.7015  2.4267  2.0495  1.2233  1.2233  1.0160  1.0160  0.8187
  0.5736  0.7019  0.7019  0.6225

  free energy =  -0.236474324953E+03  energy without entropy=  -0.236482272120E+03


--------------------------------------------------------------------------------------------------------


----------------------------------------- Iteration    2(  16)  ---------------------------------------


    POTLOK:  cpu time    0.0989: real time    0.0995
    SETDIJ:  cpu time    0.0076: real time    0.0076
    EDDIAG:  cpu time    6.6651: real time    6.6769
  RMM-DIIS:  cpu time    7.7819: real time    7.7877
    ORTHCH:  cpu time    1.3714: real time    1.3725
       DOS:  cpu time    0.0030: real time    0.0030
    CHARGE:  cpu time    1.4495: real time    1.4512
    MIXING:  cpu time    0.0033: real time    0.0042
    --------------------------------------------
      LOOP:  cpu time   17.3843: real time   17.4041

 eigenvalue-minimisations  :  3111
 total energy-change (2. order) :-0.9185169E-07  (-0.2290033E-09)
 number of electron     808.9999719 magnetization 
 augmentation part      291.4277362 magnetization 

 eigenvalues of (default mixing * dielectric matrix)
  average eigenvalue GAMMA=   1.9220
  7.6002  4.4224  2.7949  2.6300  1.9115  1.9115  1.1378  1.1378  1.0135  0.9001
  0.5736  0.7568  0.7169  0.7042  0.6194

  free energy =  -0.236474325045E+03  energy without entropy=  -0.236482272213E+03


--------------------------------------------------------------------------------------------------------


----------------------------------------- Iteration    2(  17)  ---------------------------------------


    POTLOK:  cpu time    0.0981: real time    0.0985
    SETDIJ:  cpu time    0.0079: real time    0.0079
    EDDIAG:  cpu time    6.6448: real time    6.6481
  RMM-DIIS:  cpu time    7.6718: real time    7.6836
    ORTHCH:  cpu time    1.3062: real time    1.3071
       DOS:  cpu time    0.0055: real time    0.0055
    CHARGE:  cpu time    1.4668: real time    1.4682
    MIXING:  cpu time    0.0045: real time    0.0045
    --------------------------------------------
      LOOP:  cpu time   17.2071: real time   17.2248

 eigenvalue-minimisations  :  3086
 total energy-change (2. order) :-0.6132177E-07  (-0.1476652E-09)
 number of electron     808.9999719 magnetization 
 augmentation part      291.4277364 magnetization 

 eigenvalues of (default mixing * dielectric matrix)
  average eigenvalue GAMMA=   1.9377
  7.9897  4.7346  2.9395  2.6717  2.0795  2.0795  1.1657  1.1657  0.9876  0.9876
  0.8038  0.8038  0.5736  0.6994  0.6994  0.6223

  free energy =  -0.236474325106E+03  energy without entropy=  -0.236482272272E+03


--------------------------------------------------------------------------------------------------------


----------------------------------------- Iteration    2(  18)  ---------------------------------------


    POTLOK:  cpu time    0.1553: real time    0.1555
    SETDIJ:  cpu time    0.0075: real time    0.0075
    EDDIAG:  cpu time    6.6853: real time    6.6901
  RMM-DIIS:  cpu time    7.2395: real time    7.2510
    ORTHCH:  cpu time    1.3127: real time    1.3128
       DOS:  cpu time    0.0029: real time    0.0029
    CHARGE:  cpu time    1.4657: real time    1.4659
    MIXING:  cpu time    0.0045: real time    0.0045
    --------------------------------------------
      LOOP:  cpu time   16.8745: real time   16.8930

 eigenvalue-minimisations  :  2373
 total energy-change (2. order) :-0.1916487E-07  (-0.5594830E-10)
 number of electron     808.9999719 magnetization 
 augmentation part      291.4277363 magnetization 

 eigenvalues of (default mixing * dielectric matrix)
  average eigenvalue GAMMA=   2.0018
  8.3363  5.2132  3.2336  2.7385  2.4934  1.8025  1.8025  1.1718  1.1718  1.0191
  0.9274  0.8225  0.5736  0.6195  0.7156  0.6996  0.6903

  free energy =  -0.236474325125E+03  energy without entropy=  -0.236482272295E+03


--------------------------------------------------------------------------------------------------------


----------------------------------------- Iteration    2(  19)  ---------------------------------------


    POTLOK:  cpu time    0.0986: real time    0.0987
    SETDIJ:  cpu time    0.0076: real time    0.0076
    EDDIAG:  cpu time    6.7987: real time    6.8055
  RMM-DIIS:  cpu time    7.0223: real time    7.1018
    ORTHCH:  cpu time    1.3142: real time    1.3147
       DOS:  cpu time    0.0021: real time    0.0030
    CHARGE:  cpu time    1.4516: real time    1.4692
    MIXING:  cpu time    0.0047: real time    0.0047
    --------------------------------------------
      LOOP:  cpu time   16.7019: real time   16.8071

 eigenvalue-minimisations  :  2245
 total energy-change (2. order) :-0.1252920E-07  (-0.3871459E-10)
 number of electron     808.9999719 magnetization 
 augmentation part      291.4277361 magnetization 

 eigenvalues of (default mixing * dielectric matrix)
  average eigenvalue GAMMA=   2.0365
  8.6466  5.7191  3.6456  2.6972  2.5224  2.0700  1.9587  1.1755  1.1755  1.0313
  1.0313  0.8573  0.8573  0.5736  0.7050  0.7050  0.6191  0.6667

  free energy =  -0.236474325138E+03  energy without entropy=  -0.236482272306E+03


--------------------------------------------------------------------------------------------------------


----------------------------------------- Iteration    2(  20)  ---------------------------------------


    POTLOK:  cpu time    0.1026: real time    0.1037
    SETDIJ:  cpu time    0.0078: real time    0.0078
    EDDIAG:  cpu time    6.8017: real time    6.8039
  RMM-DIIS:  cpu time    6.5339: real time    6.5735
    ORTHCH:  cpu time    1.3152: real time    1.3166
       DOS:  cpu time    0.0025: real time    0.0025
    --------------------------------------------
      LOOP:  cpu time   14.7654: real time   14.8091

 eigenvalue-minimisations  :  1546
 total energy-change (2. order) :-0.2808520E-08  (-0.1161068E-10)
 number of electron     808.9999719 magnetization 
 augmentation part      291.4277361 magnetization 

  free energy =  -0.236474325141E+03  energy without entropy=  -0.236482272308E+03


--------------------------------------------------------------------------------------------------------


 average (electrostatic) potential at core
  the test charge radii are     0.6991  0.7215  0.5201  1.2098
  (the norm of the test charge is              1.0000)
       1 -57.4049       2 -76.0910       3 -76.6501       4 -38.1463       5 -73.9901
       6 -74.0106       7 -73.9986       8 -74.0061       9 -74.0109      10 -74.1102
      11 -74.2397      12 -73.9784      13 -74.1420      14 -74.1342      15 -74.1380
      16 -74.1495      17 -74.1420      18 -74.1343      19 -74.1380      20 -74.1495
      21 -74.1420      22 -74.1077      23 -74.1377      24 -74.1332      25 -74.1419
      26 -74.1075      27 -74.1378      28 -74.1330      29 -74.4080      30 -74.3898
      31 -74.3874      32 -74.3993      33 -74.3699      34 -74.3798      35 -74.3633
      36 -74.3813      37 -74.4079      38 -74.3899      39 -74.3875      40 -74.3993
      41 -74.3643      42 -74.4316      43 -74.5054      44 -74.3925      45 -74.3475
      46 -74.3463      47 -74.3453      48 -74.3531      49 -74.3475      50 -74.3463
      51 -74.3453      52 -74.3530      53 -74.3421      54 -74.3395      55 -74.3404
      56 -74.3469      57 -74.3421      58 -74.3394      59 -74.3403      60 -74.3470
      61 -73.7787      62 -73.7634      63 -73.7737      64 -73.7673      65 -73.8496
      66 -73.8509      67 -73.8503      68 -73.8498      69 -73.7786      70 -73.7635
      71 -73.7738      72 -73.7673      73 -73.8422      74 -73.9034      75 -73.9434
      76 -73.8694
 
 
 
 E-fermi :  -1.0511     XC(G=0):  -4.7047     alpha+bet : -4.1283


 k-point     1 :       0.0000    0.0000    0.0000
  band No.  band energies     occupation 
      1     -22.6274      2.00000
      2     -20.5791      2.00000
      3     -10.0960      2.00000
      4      -9.5252      2.00000
      5      -9.0569      2.00000
      6      -8.7657      2.00000
      7      -8.5796      2.00000
      8      -8.2676      2.00000
      9      -8.2361      2.00000
     10      -7.9561      2.00000
     11      -7.9243      2.00000
     12      -7.8270      2.00000
     13      -7.7285      2.00000
     14      -7.6597      2.00000
     15      -7.6567      2.00000
     16      -7.6567      2.00000
     17      -7.6212      2.00000
     18      -7.5884      2.00000
     19      -7.3608      2.00000
     20      -7.2538      2.00000
     21      -7.2404      2.00000
     22      -7.2185      2.00000
     23      -7.1978      2.00000
     24      -7.1662      2.00000
     25      -7.1305      2.00000
     26      -7.1287      2.00000
     27      -7.1102      2.00000
     28      -7.0782      2.00000
     29      -7.0714      2.00000
     30      -7.0548      2.00000
     31      -6.9751      2.00000
     32      -6.9727      2.00000
     33      -6.9668      2.00000
     34      -6.9643      2.00000
     35      -6.9616      2.00000
     36      -6.9516      2.00000
     37      -6.9377      2.00000
     38      -6.9228      2.00000
     39      -6.8814      2.00000
     40      -6.8484      2.00000
     41      -6.8262      2.00000
     42      -6.8175      2.00000
     43      -6.8078      2.00000
     44      -6.8030      2.00000
     45      -6.7769      2.00000
     46      -6.7759      2.00000
     47      -6.7240      2.00000
     48      -6.7129      2.00000
     49      -6.6990      2.00000
     50      -6.6929      2.00000
     51      -6.6482      2.00000
     52      -6.6272      2.00000
     53      -6.6233      2.00000
     54      -6.6008      2.00000
     55      -6.5836      2.00000
     56      -6.5736      2.00000
     57      -6.5539      2.00000
     58      -6.5356      2.00000
     59      -6.5227      2.00000
     60      -6.5133      2.00000
     61      -6.4709      2.00000
     62      -6.4534      2.00000
     63      -6.4450      2.00000
     64      -6.4231      2.00000
     65      -6.4057      2.00000
     66      -6.3582      2.00000
     67      -6.3551      2.00000
     68      -6.3472      2.00000
     69      -6.3260      2.00000
     70      -6.3242      2.00000
     71      -6.2861      2.00000
     72      -6.2722      2.00000
     73      -6.2653      2.00000
     74      -6.2468      2.00000
     75      -6.2430      2.00000
     76      -6.2248      2.00000
     77      -6.2226      2.00000
     78      -6.2020      2.00000
     79      -6.1700      2.00000
     80      -6.1100      2.00000
     81      -6.1033      2.00000
     82      -6.1010      2.00000
     83      -6.0929      2.00000
     84      -6.0851      2.00000
     85      -6.0699      2.00000
     86      -6.0621      2.00000
     87      -6.0407      2.00000
     88      -6.0390      2.00000
     89      -6.0381      2.00000
     90      -6.0358      2.00000
     91      -6.0329      2.00000
     92      -6.0271      2.00000
     93      -5.9545      2.00000
     94      -5.9369      2.00000
     95      -5.9273      2.00000
     96      -5.8980      2.00000
     97      -5.8959      2.00000
     98      -5.8664      2.00000
     99      -5.8591      2.00000
    100      -5.8454      2.00000
    101      -5.8157      2.00000
    102      -5.8055      2.00000
    103      -5.7995      2.00000
    104      -5.7967      2.00000
    105      -5.7759      2.00000
    106      -5.7626      2.00000
    107      -5.7412      2.00000
    108      -5.7383      2.00000
    109      -5.7208      2.00000
    110      -5.7079      2.00000
    111      -5.6481      2.00000
    112      -5.6441      2.00000
    113      -5.6343      2.00000
    114      -5.6219      2.00000
    115      -5.6162      2.00000
    116      -5.5907      2.00000
    117      -5.5672      2.00000
    118      -5.5518      2.00000
    119      -5.5484      2.00000
    120      -5.5230      2.00000
    121      -5.5219      2.00000
    122      -5.5212      2.00000
    123      -5.5071      2.00000
    124      -5.5046      2.00000
    125      -5.4946      2.00000
    126      -5.4928      2.00000
    127      -5.4920      2.00000
    128      -5.4859      2.00000
    129      -5.4752      2.00000
    130      -5.4682      2.00000
    131      -5.4680      2.00000
    132      -5.4658      2.00000
    133      -5.4412      2.00000
    134      -5.3936      2.00000
    135      -5.3870      2.00000
    136      -5.3812      2.00000
    137      -5.3714      2.00000
    138      -5.3568      2.00000
    139      -5.3488      2.00000
    140      -5.3310      2.00000
    141      -5.3007      2.00000
    142      -5.2880      2.00000
    143      -5.2652      2.00000
    144      -5.2564      2.00000
    145      -5.2468      2.00000
    146      -5.2380      2.00000
    147      -5.2319      2.00000
    148      -5.2165      2.00000
    149      -5.1991      2.00000
    150      -5.1851      2.00000
    151      -5.1828      2.00000
    152      -5.1777      2.00000
    153      -5.1711      2.00000
    154      -5.1636      2.00000
    155      -5.1601      2.00000
    156      -5.1546      2.00000
    157      -5.1506      2.00000
    158      -5.1241      2.00000
    159      -5.1002      2.00000
    160      -5.0991      2.00000
    161      -5.0885      2.00000
    162      -5.0803      2.00000
    163      -5.0545      2.00000
    164      -5.0385      2.00000
    165      -5.0221      2.00000
    166      -5.0219      2.00000
    167      -5.0200      2.00000
    168      -5.0126      2.00000
    169      -4.9919      2.00000
    170      -4.9688      2.00000
    171      -4.9665      2.00000
    172      -4.9460      2.00000
    173      -4.9349      2.00000
    174      -4.9251      2.00000
    175      -4.9248      2.00000
    176      -4.9197      2.00000
    177      -4.9182      2.00000
    178      -4.9070      2.00000
    179      -4.8842      2.00000
    180      -4.8598      2.00000
    181      -4.8486      2.00000
    182      -4.8411      2.00000
    183      -4.8259      2.00000
    184      -4.8158      2.00000
    185      -4.8123      2.00000
    186      -4.7966      2.00000
    187      -4.7856      2.00000
    188      -4.7711      2.00000
    189      -4.7572      2.00000
    190      -4.7521      2.00000
    191      -4.7490      2.00000
    192      -4.7427      2.00000
    193      -4.7373      2.00000
    194      -4.7270      2.00000
    195      -4.7265      2.00000
    196      -4.7219      2.00000
    197      -4.6974      2.00000
    198      -4.6759      2.00000
    199      -4.6729      2.00000
    200      -4.6695      2.00000
    201      -4.6637      2.00000
    202      -4.6602      2.00000
    203      -4.6598      2.00000
    204      -4.6116      2.00000
    205      -4.6059      2.00000
    206      -4.5848      2.00000
    207      -4.5756      2.00000
    208      -4.5731      2.00000
    209      -4.5674      2.00000
    210      -4.5613      2.00000
    211      -4.5510      2.00000
    212      -4.5390      2.00000
    213      -4.5125      2.00000
    214      -4.4814      2.00000
    215      -4.4784      2.00000
    216      -4.4754      2.00000
    217      -4.4414      2.00000
    218      -4.4056      2.00000
    219      -4.4028      2.00000
    220      -4.4007      2.00000
    221      -4.3870      2.00000
    222      -4.3661      2.00000
    223      -4.3552      2.00000
    224      -4.3473      2.00000
    225      -4.3414      2.00000
    226      -4.3144      2.00000
    227      -4.3112      2.00000
    228      -4.3099      2.00000
    229      -4.3058      2.00000
    230      -4.2846      2.00000
    231      -4.2810      2.00000
    232      -4.2619      2.00000
    233      -4.2486      2.00000
    234      -4.2429      2.00000
    235      -4.2345      2.00000
    236      -4.2241      2.00000
    237      -4.2221      2.00000
    238      -4.2134      2.00000
    239      -4.1973      2.00000
    240      -4.1661      2.00000
    241      -4.1656      2.00000
    242      -4.1565      2.00000
    243      -4.1395      2.00000
    244      -4.1381      2.00000
    245      -4.1334      2.00000
    246      -4.1250      2.00000
    247      -4.1168      2.00000
    248      -4.1068      2.00000
    249      -4.1037      2.00000
    250      -4.0946      2.00000
    251      -4.0936      2.00000
    252      -4.0896      2.00000
    253      -4.0832      2.00000
    254      -4.0770      2.00000
    255      -4.0738      2.00000
    256      -4.0425      2.00000
    257      -4.0285      2.00000
    258      -4.0280      2.00000
    259      -4.0264      2.00000
    260      -4.0194      2.00000
    261      -3.9742      2.00000
    262      -3.9453      2.00000
    263      -3.9401      2.00000
    264      -3.9358      2.00000
    265      -3.9189      2.00000
    266      -3.9033      2.00000
    267      -3.8989      2.00000
    268      -3.8836      2.00000
    269      -3.8796      2.00000
    270      -3.8766      2.00000
    271      -3.8572      2.00000
    272      -3.8484      2.00000
    273      -3.8366      2.00000
    274      -3.8329      2.00000
    275      -3.8209      2.00000
    276      -3.8100      2.00000
    277      -3.7957      2.00000
    278      -3.7915      2.00000
    279      -3.7826      2.00000
    280      -3.7775      2.00000
    281      -3.7355      2.00000
    282      -3.6777      2.00000
    283      -3.6613      2.00000
    284      -3.6300      2.00000
    285      -3.6255      2.00000
    286      -3.6249      2.00000
    287      -3.5993      2.00000
    288      -3.5991      2.00000
    289      -3.5805      2.00000
    290      -3.5695      2.00000
    291      -3.5656      2.00000
    292      -3.5650      2.00000
    293      -3.5587      2.00000
    294      -3.5548      2.00000
    295      -3.5491      2.00000
    296      -3.5441      2.00000
    297      -3.5403      2.00000
    298      -3.5316      2.00000
    299      -3.5148      2.00000
    300      -3.5068      2.00000
    301      -3.4913      2.00000
    302      -3.4909      2.00000
    303      -3.4773      2.00000
    304      -3.4743      2.00000
    305      -3.4616      2.00000
    306      -3.4494      2.00000
    307      -3.4468      2.00000
    308      -3.4444      2.00000
    309      -3.4364      2.00000
    310      -3.4343      2.00000
    311      -3.4255      2.00000
    312      -3.4091      2.00000
    313      -3.4064      2.00000
    314      -3.3811      2.00000
    315      -3.3712      2.00000
    316      -3.3669      2.00000
    317      -3.3643      2.00000
    318      -3.3481      2.00000
    319      -3.3464      2.00000
    320      -3.3404      2.00000
    321      -3.2985      2.00000
    322      -3.2967      2.00000
    323      -3.2859      2.00000
    324      -3.2762      2.00000
    325      -3.2709      2.00000
    326      -3.2529      2.00000
    327      -3.2431      2.00000
    328      -3.2350      2.00000
    329      -3.2244      2.00000
    330      -3.2190      2.00000
    331      -3.2180      2.00000
    332      -3.2168      2.00000
    333      -3.1931      2.00000
    334      -3.1865      2.00000
    335      -3.1528      2.00000
    336      -3.1299      2.00000
    337      -3.1284      2.00000
    338      -3.1190      2.00000
    339      -3.1107      2.00000
    340      -3.1021      2.00000
    341      -3.1010      2.00000
    342      -3.0948      2.00000
    343      -3.0906      2.00000
    344      -3.0813      2.00000
    345      -3.0666      2.00000
    346      -3.0631      2.00000
    347      -3.0395      2.00000
    348      -3.0379      2.00000
    349      -3.0330      2.00000
    350      -3.0269      2.00000
    351      -3.0102      2.00000
    352      -2.9971      2.00000
    353      -2.9891      2.00000
    354      -2.9630      2.00000
    355      -2.9585      2.00000
    356      -2.9434      2.00000
    357      -2.8923      2.00000
    358      -2.8817      2.00000
    359      -2.8677      2.00000
    360      -2.8654      2.00000
    361      -2.8563      2.00000
    362      -2.8179      2.00000
    363      -2.8164      2.00000
    364      -2.8049      2.00000
    365      -2.7888      2.00000
    366      -2.7824      2.00000
    367      -2.7777      2.00000
    368      -2.7662      2.00000
    369      -2.7400      2.00000
    370      -2.7292      2.00000
    371      -2.6998      2.00000
    372      -2.6961      2.00000
    373      -2.6926      2.00000
    374      -2.6852      2.00000
    375      -2.6820      2.00000
    376      -2.6510      2.00000
    377      -2.6470      2.00000
    378      -2.6388      2.00000
    379      -2.6267      2.00000
    380      -2.6150      2.00000
    381      -2.6099      2.00000
    382      -2.6015      2.00000
    383      -2.5979      2.00000
    384      -2.5692      2.00000
    385      -2.5289      2.00000
    386      -2.4692      2.00000
    387      -2.4137      2.00000
    388      -2.2952      2.00000
    389      -2.2562      2.00000
    390      -2.2196      2.00000
    391      -2.2078      2.00000
    392      -2.0835      2.00000
    393      -2.0609      2.00000
    394      -2.0438      2.00000
    395      -1.9628      2.00000
    396      -1.9069      2.00000
    397      -1.6446      2.00000
    398      -1.5817      2.00000
    399      -1.4509      2.00000
    400      -1.3417      2.00031
    401      -1.1025      1.75550
    402      -1.0650      1.23181
    403      -0.8555     -0.01837
    404      -0.8217     -0.00552
    405      -0.7348     -0.00007
    406      -0.6978     -0.00001
    407      -0.6280     -0.00000
    408      -0.6101     -0.00000
    409      -0.5497     -0.00000
    410      -0.5400     -0.00000
    411      -0.4794     -0.00000
    412      -0.4731     -0.00000
    413      -0.4563     -0.00000
    414      -0.4366     -0.00000
    415      -0.3119     -0.00000
    416      -0.2881     -0.00000
    417      -0.1370     -0.00000
    418      -0.1008     -0.00000
    419      -0.0806     -0.00000
    420       0.0299     -0.00000
    421       0.0448     -0.00000
    422       0.1995     -0.00000
    423       0.2916     -0.00000
    424       0.5722     -0.00000
    425       0.6636     -0.00000
    426       0.6653     -0.00000
    427       0.6789     -0.00000
    428       0.6905     -0.00000
    429       0.6995     -0.00000
    430       0.7105     -0.00000
    431       0.9578     -0.00000
    432       1.0249     -0.00000
    433       1.0774     -0.00000
    434       1.1015     -0.00000
    435       1.2011     -0.00000
    436       1.2223     -0.00000
    437       1.3272     -0.00000
    438       1.3549     -0.00000
    439       1.5873     -0.00000
    440       1.7570      0.00000
    441       1.8736      0.00000
    442       2.1983      0.00000
    443       2.2462      0.00000
    444       2.3210      0.00000
    445       2.3714      0.00000
    446       2.3980      0.00000
    447       2.3985      0.00000
    448       2.4165      0.00000
    449       2.4411      0.00000
    450       2.5542      0.00000
    451       2.7099      0.00000
    452       2.7251      0.00000
    453       2.8229      0.00000
    454       2.8269      0.00000
    455       2.9255      0.00000
    456       2.9731      0.00000
    457       3.0561      0.00000
    458       3.0795      0.00000
    459       3.1001      0.00000
    460       3.1014      0.00000
    461       3.2453      0.00000
    462       3.2880      0.00000
    463       3.3076      0.00000
    464       3.3088      0.00000
    465       3.3980      0.00000
    466       3.5941      0.00000
    467       3.6727      0.00000
    468       3.7646      0.00000
    469       3.8517      0.00000
    470       4.0643      0.00000
    471       4.1211      0.00000
    472       4.1336      0.00000
    473       4.1352      0.00000
    474       4.1821      0.00000
    475       4.2631      0.00000
    476       4.2964      0.00000
    477       4.3032      0.00000
    478       4.3602      0.00000
    479       4.3761      0.00000
    480       4.4775      0.00000
    481       4.5256      0.00000
    482       4.5486      0.00000
    483       4.5552      0.00000
    484       4.6173      0.00000
    485       4.6229      0.00000
    486       4.7309      0.00000

 k-point     2 :       0.2500    0.0000    0.0000
  band No.  band energies     occupation 
      1     -22.6274      2.00000
      2     -20.5791      2.00000
      3     -10.0959      2.00000
      4      -9.4871      2.00000
      5      -9.1999      2.00000
      6      -8.6339      2.00000
      7      -8.5172      2.00000
      8      -8.2397      2.00000
      9      -8.2102      2.00000
     10      -8.0403      2.00000
     11      -8.0109      2.00000
     12      -7.9321      2.00000
     13      -7.7682      2.00000
     14      -7.7036      2.00000
     15      -7.5908      2.00000
     16      -7.5849      2.00000
     17      -7.5452      2.00000
     18      -7.5343      2.00000
     19      -7.3015      2.00000
     20      -7.2403      2.00000
     21      -7.2276      2.00000
     22      -7.2057      2.00000
     23      -7.1802      2.00000
     24      -7.1747      2.00000
     25      -7.1557      2.00000
     26      -7.1445      2.00000
     27      -7.1361      2.00000
     28      -7.1189      2.00000
     29      -7.1122      2.00000
     30      -7.1089      2.00000
     31      -7.0261      2.00000
     32      -7.0189      2.00000
     33      -7.0140      2.00000
     34      -6.9997      2.00000
     35      -6.9440      2.00000
     36      -6.9332      2.00000
     37      -6.9290      2.00000
     38      -6.9148      2.00000
     39      -6.9037      2.00000
     40      -6.8871      2.00000
     41      -6.8824      2.00000
     42      -6.8388      2.00000
     43      -6.7374      2.00000
     44      -6.7335      2.00000
     45      -6.7224      2.00000
     46      -6.7149      2.00000
     47      -6.7051      2.00000
     48      -6.6965      2.00000
     49      -6.6752      2.00000
     50      -6.6432      2.00000
     51      -6.6415      2.00000
     52      -6.6394      2.00000
     53      -6.6102      2.00000
     54      -6.5684      2.00000
     55      -6.5651      2.00000
     56      -6.5600      2.00000
     57      -6.5377      2.00000
     58      -6.5248      2.00000
     59      -6.5199      2.00000
     60      -6.4941      2.00000
     61      -6.4909      2.00000
     62      -6.4855      2.00000
     63      -6.4700      2.00000
     64      -6.3954      2.00000
     65      -6.3929      2.00000
     66      -6.3894      2.00000
     67      -6.3688      2.00000
     68      -6.3599      2.00000
     69      -6.3514      2.00000
     70      -6.3291      2.00000
     71      -6.3123      2.00000
     72      -6.2871      2.00000
     73      -6.2509      2.00000
     74      -6.2471      2.00000
     75      -6.2435      2.00000
     76      -6.2358      2.00000
     77      -6.2228      2.00000
     78      -6.2180      2.00000
     79      -6.2101      2.00000
     80      -6.1857      2.00000
     81      -6.1815      2.00000
     82      -6.1370      2.00000
     83      -6.1325      2.00000
     84      -6.1245      2.00000
     85      -6.0655      2.00000
     86      -6.0324      2.00000
     87      -6.0269      2.00000
     88      -6.0241      2.00000
     89      -6.0162      2.00000
     90      -5.9859      2.00000
     91      -5.9513      2.00000
     92      -5.9447      2.00000
     93      -5.9272      2.00000
     94      -5.9196      2.00000
     95      -5.9113      2.00000
     96      -5.8726      2.00000
     97      -5.8700      2.00000
     98      -5.8674      2.00000
     99      -5.8413      2.00000
    100      -5.8323      2.00000
    101      -5.8024      2.00000
    102      -5.7896      2.00000
    103      -5.7715      2.00000
    104      -5.7592      2.00000
    105      -5.7475      2.00000
    106      -5.7434      2.00000
    107      -5.7389      2.00000
    108      -5.7253      2.00000
    109      -5.7203      2.00000
    110      -5.7086      2.00000
    111      -5.6869      2.00000
    112      -5.6588      2.00000
    113      -5.6551      2.00000
    114      -5.6512      2.00000
    115      -5.6258      2.00000
    116      -5.6251      2.00000
    117      -5.6231      2.00000
    118      -5.6172      2.00000
    119      -5.6034      2.00000
    120      -5.5917      2.00000
    121      -5.5837      2.00000
    122      -5.5265      2.00000
    123      -5.5208      2.00000
    124      -5.5205      2.00000
    125      -5.5164      2.00000
    126      -5.5133      2.00000
    127      -5.5085      2.00000
    128      -5.5065      2.00000
    129      -5.4532      2.00000
    130      -5.4506      2.00000
    131      -5.4498      2.00000
    132      -5.4412      2.00000
    133      -5.4383      2.00000
    134      -5.3920      2.00000
    135      -5.3830      2.00000
    136      -5.3749      2.00000
    137      -5.3595      2.00000
    138      -5.3473      2.00000
    139      -5.3103      2.00000
    140      -5.2795      2.00000
    141      -5.2788      2.00000
    142      -5.2681      2.00000
    143      -5.2631      2.00000
    144      -5.2505      2.00000
    145      -5.2502      2.00000
    146      -5.2403      2.00000
    147      -5.2209      2.00000
    148      -5.2044      2.00000
    149      -5.1994      2.00000
    150      -5.1797      2.00000
    151      -5.1767      2.00000
    152      -5.1723      2.00000
    153      -5.1679      2.00000
    154      -5.1628      2.00000
    155      -5.1586      2.00000
    156      -5.1560      2.00000
    157      -5.1511      2.00000
    158      -5.1273      2.00000
    159      -5.1089      2.00000
    160      -5.0992      2.00000
    161      -5.0954      2.00000
    162      -5.0902      2.00000
    163      -5.0493      2.00000
    164      -5.0340      2.00000
    165      -5.0195      2.00000
    166      -4.9971      2.00000
    167      -4.9897      2.00000
    168      -4.9873      2.00000
    169      -4.9841      2.00000
    170      -4.9750      2.00000
    171      -4.9708      2.00000
    172      -4.9645      2.00000
    173      -4.9436      2.00000
    174      -4.9404      2.00000
    175      -4.9095      2.00000
    176      -4.8940      2.00000
    177      -4.8928      2.00000
    178      -4.8716      2.00000
    179      -4.8544      2.00000
    180      -4.8400      2.00000
    181      -4.8367      2.00000
    182      -4.8329      2.00000
    183      -4.8286      2.00000
    184      -4.8239      2.00000
    185      -4.7997      2.00000
    186      -4.7931      2.00000
    187      -4.7855      2.00000
    188      -4.7831      2.00000
    189      -4.7816      2.00000
    190      -4.7708      2.00000
    191      -4.7673      2.00000
    192      -4.7562      2.00000
    193      -4.7410      2.00000
    194      -4.7364      2.00000
    195      -4.7154      2.00000
    196      -4.7089      2.00000
    197      -4.7028      2.00000
    198      -4.6949      2.00000
    199      -4.6890      2.00000
    200      -4.6846      2.00000
    201      -4.6783      2.00000
    202      -4.6739      2.00000
    203      -4.6541      2.00000
    204      -4.6200      2.00000
    205      -4.6166      2.00000
    206      -4.5884      2.00000
    207      -4.5691      2.00000
    208      -4.5631      2.00000
    209      -4.5570      2.00000
    210      -4.5511      2.00000
    211      -4.5476      2.00000
    212      -4.5330      2.00000
    213      -4.5232      2.00000
    214      -4.5138      2.00000
    215      -4.5081      2.00000
    216      -4.4843      2.00000
    217      -4.4509      2.00000
    218      -4.4441      2.00000
    219      -4.4384      2.00000
    220      -4.4294      2.00000
    221      -4.4084      2.00000
    222      -4.3898      2.00000
    223      -4.3600      2.00000
    224      -4.3358      2.00000
    225      -4.3068      2.00000
    226      -4.3024      2.00000
    227      -4.3009      2.00000
    228      -4.2982      2.00000
    229      -4.2869      2.00000
    230      -4.2818      2.00000
    231      -4.2794      2.00000
    232      -4.2771      2.00000
    233      -4.2659      2.00000
    234      -4.2434      2.00000
    235      -4.2287      2.00000
    236      -4.2277      2.00000
    237      -4.2197      2.00000
    238      -4.2135      2.00000
    239      -4.2044      2.00000
    240      -4.1920      2.00000
    241      -4.1711      2.00000
    242      -4.1512      2.00000
    243      -4.1474      2.00000
    244      -4.1411      2.00000
    245      -4.1373      2.00000
    246      -4.1256      2.00000
    247      -4.1225      2.00000
    248      -4.1084      2.00000
    249      -4.1036      2.00000
    250      -4.0997      2.00000
    251      -4.0864      2.00000
    252      -4.0844      2.00000
    253      -4.0820      2.00000
    254      -4.0795      2.00000
    255      -4.0379      2.00000
    256      -4.0227      2.00000
    257      -4.0086      2.00000
    258      -4.0077      2.00000
    259      -4.0069      2.00000
    260      -3.9695      2.00000
    261      -3.9661      2.00000
    262      -3.9493      2.00000
    263      -3.9443      2.00000
    264      -3.9398      2.00000
    265      -3.9377      2.00000
    266      -3.9013      2.00000
    267      -3.8974      2.00000
    268      -3.8737      2.00000
    269      -3.8637      2.00000
    270      -3.8554      2.00000
    271      -3.8528      2.00000
    272      -3.8473      2.00000
    273      -3.8377      2.00000
    274      -3.8102      2.00000
    275      -3.8064      2.00000
    276      -3.8014      2.00000
    277      -3.7845      2.00000
    278      -3.7770      2.00000
    279      -3.7595      2.00000
    280      -3.7385      2.00000
    281      -3.7265      2.00000
    282      -3.7236      2.00000
    283      -3.6961      2.00000
    284      -3.6782      2.00000
    285      -3.6533      2.00000
    286      -3.6476      2.00000
    287      -3.6355      2.00000
    288      -3.6209      2.00000
    289      -3.6039      2.00000
    290      -3.5974      2.00000
    291      -3.5862      2.00000
    292      -3.5854      2.00000
    293      -3.5826      2.00000
    294      -3.5757      2.00000
    295      -3.5435      2.00000
    296      -3.5228      2.00000
    297      -3.5223      2.00000
    298      -3.5198      2.00000
    299      -3.5077      2.00000
    300      -3.5061      2.00000
    301      -3.4806      2.00000
    302      -3.4778      2.00000
    303      -3.4740      2.00000
    304      -3.4607      2.00000
    305      -3.4423      2.00000
    306      -3.4375      2.00000
    307      -3.4221      2.00000
    308      -3.4095      2.00000
    309      -3.4037      2.00000
    310      -3.4007      2.00000
    311      -3.3936      2.00000
    312      -3.3891      2.00000
    313      -3.3830      2.00000
    314      -3.3691      2.00000
    315      -3.3583      2.00000
    316      -3.3554      2.00000
    317      -3.3530      2.00000
    318      -3.3472      2.00000
    319      -3.3446      2.00000
    320      -3.3183      2.00000
    321      -3.3121      2.00000
    322      -3.3067      2.00000
    323      -3.2752      2.00000
    324      -3.2720      2.00000
    325      -3.2553      2.00000
    326      -3.2534      2.00000
    327      -3.2514      2.00000
    328      -3.2487      2.00000
    329      -3.2409      2.00000
    330      -3.2094      2.00000
    331      -3.2046      2.00000
    332      -3.1979      2.00000
    333      -3.1891      2.00000
    334      -3.1540      2.00000
    335      -3.1413      2.00000
    336      -3.1343      2.00000
    337      -3.1281      2.00000
    338      -3.1191      2.00000
    339      -3.1082      2.00000
    340      -3.1014      2.00000
    341      -3.0988      2.00000
    342      -3.0960      2.00000
    343      -3.0946      2.00000
    344      -3.0833      2.00000
    345      -3.0727      2.00000
    346      -3.0609      2.00000
    347      -3.0565      2.00000
    348      -3.0539      2.00000
    349      -3.0477      2.00000
    350      -3.0414      2.00000
    351      -3.0344      2.00000
    352      -3.0322      2.00000
    353      -2.9680      2.00000
    354      -2.9548      2.00000
    355      -2.9312      2.00000
    356      -2.9032      2.00000
    357      -2.8975      2.00000
    358      -2.8736      2.00000
    359      -2.8658      2.00000
    360      -2.8471      2.00000
    361      -2.8385      2.00000
    362      -2.8168      2.00000
    363      -2.8155      2.00000
    364      -2.8069      2.00000
    365      -2.7982      2.00000
    366      -2.7894      2.00000
    367      -2.7718      2.00000
    368      -2.7684      2.00000
    369      -2.7638      2.00000
    370      -2.7482      2.00000
    371      -2.7322      2.00000
    372      -2.7297      2.00000
    373      -2.7231      2.00000
    374      -2.7095      2.00000
    375      -2.6994      2.00000
    376      -2.6937      2.00000
    377      -2.6910      2.00000
    378      -2.6871      2.00000
    379      -2.6693      2.00000
    380      -2.6520      2.00000
    381      -2.6395      2.00000
    382      -2.6183      2.00000
    383      -2.5939      2.00000
    384      -2.5861      2.00000
    385      -2.5749      2.00000
    386      -2.5697      2.00000
    387      -2.5357      2.00000
    388      -2.4877      2.00000
    389      -2.4248      2.00000
    390      -2.1215      2.00000
    391      -2.0935      2.00000
    392      -2.0349      2.00000
    393      -1.9949      2.00000
    394      -1.8479      2.00000
    395      -1.6805      2.00000
    396      -1.6714      2.00000
    397      -1.6290      2.00000
    398      -1.5030      2.00000
    399      -1.4644      2.00000
    400      -1.3765      2.00004
    401      -1.2904      2.00369
    402      -0.8462     -0.01357
    403      -0.8279     -0.00704
    404      -0.8073     -0.00304
    405      -0.7852     -0.00111
    406      -0.7417     -0.00011
    407      -0.7001     -0.00001
    408      -0.6913     -0.00000
    409      -0.6730     -0.00000
    410      -0.5963     -0.00000
    411      -0.4983     -0.00000
    412      -0.4516     -0.00000
    413      -0.3457     -0.00000
    414      -0.3370     -0.00000
    415      -0.1696     -0.00000
    416      -0.1085     -0.00000
    417      -0.1011     -0.00000
    418      -0.1005     -0.00000
    419      -0.0972     -0.00000
    420      -0.0501     -0.00000
    421       0.0218     -0.00000
    422       0.1315     -0.00000
    423       0.1426     -0.00000
    424       0.2570     -0.00000
    425       0.2758     -0.00000
    426       0.4729     -0.00000
    427       0.5878     -0.00000
    428       0.6156     -0.00000
    429       0.6978     -0.00000
    430       0.9036     -0.00000
    431       0.9541     -0.00000
    432       1.0836     -0.00000
    433       1.2616     -0.00000
    434       1.3002     -0.00000
    435       1.3451     -0.00000
    436       1.3680     -0.00000
    437       1.4042     -0.00000
    438       1.4874     -0.00000
    439       1.4931     -0.00000
    440       1.5011     -0.00000
    441       2.1522      0.00000
    442       2.2070      0.00000
    443       2.2364      0.00000
    444       2.3876      0.00000
    445       2.4120      0.00000
    446       2.4234      0.00000
    447       2.4531      0.00000
    448       2.4652      0.00000
    449       2.6062      0.00000
    450       2.6380      0.00000
    451       2.7005      0.00000
    452       2.7042      0.00000
    453       2.7155      0.00000
    454       2.7258      0.00000
    455       2.7866      0.00000
    456       2.9318      0.00000
    457       2.9831      0.00000
    458       3.0916      0.00000
    459       3.1865      0.00000
    460       3.2285      0.00000
    461       3.2519      0.00000
    462       3.2560      0.00000
    463       3.2766      0.00000
    464       3.5067      0.00000
    465       3.5622      0.00000
    466       3.5893      0.00000
    467       3.6675      0.00000
    468       3.6739      0.00000
    469       3.6858      0.00000
    470       3.8028      0.00000
    471       3.8228      0.00000
    472       3.9864      0.00000
    473       4.0273      0.00000
    474       4.0472      0.00000
    475       4.0939      0.00000
    476       4.1259      0.00000
    477       4.1746      0.00000
    478       4.2782      0.00000
    479       4.3844      0.00000
    480       4.5117      0.00000
    481       4.5452      0.00000
    482       4.5528      0.00000
    483       4.6100      0.00000
    484       4.6286      0.00000
    485       4.7463      0.00000
    486       4.7880      0.00000

 k-point     3 :       0.5000    0.0000    0.0000
  band No.  band energies     occupation 
      1     -22.6275      2.00000
      2     -20.5791      2.00000
      3     -10.0959      2.00000
      4      -9.3858      2.00000
      5      -9.3628      2.00000
      6      -8.6096      2.00000
      7      -8.2318      2.00000
      8      -8.2263      2.00000
      9      -8.1643      2.00000
     10      -8.1541      2.00000
     11      -8.1507      2.00000
     12      -8.1056      2.00000
     13      -7.7732      2.00000
     14      -7.7126      2.00000
     15      -7.5880      2.00000
     16      -7.5810      2.00000
     17      -7.3441      2.00000
     18      -7.3372      2.00000
     19      -7.3293      2.00000
     20      -7.3244      2.00000
     21      -7.2273      2.00000
     22      -7.2246      2.00000
     23      -7.2063      2.00000
     24      -7.1980      2.00000
     25      -7.1953      2.00000
     26      -7.1911      2.00000
     27      -7.1690      2.00000
     28      -7.1665      2.00000
     29      -7.1164      2.00000
     30      -7.1025      2.00000
     31      -7.0599      2.00000
     32      -7.0572      2.00000
     33      -6.9846      2.00000
     34      -6.9731      2.00000
     35      -6.9712      2.00000
     36      -6.9671      2.00000
     37      -6.9131      2.00000
     38      -6.9121      2.00000
     39      -6.9031      2.00000
     40      -6.8994      2.00000
     41      -6.8913      2.00000
     42      -6.8792      2.00000
     43      -6.7237      2.00000
     44      -6.7222      2.00000
     45      -6.6934      2.00000
     46      -6.6843      2.00000
     47      -6.6753      2.00000
     48      -6.6607      2.00000
     49      -6.6425      2.00000
     50      -6.6345      2.00000
     51      -6.5915      2.00000
     52      -6.5811      2.00000
     53      -6.5794      2.00000
     54      -6.5737      2.00000
     55      -6.5444      2.00000
     56      -6.5409      2.00000
     57      -6.5388      2.00000
     58      -6.5374      2.00000
     59      -6.5242      2.00000
     60      -6.5195      2.00000
     61      -6.5007      2.00000
     62      -6.4526      2.00000
     63      -6.4490      2.00000
     64      -6.4101      2.00000
     65      -6.4050      2.00000
     66      -6.3852      2.00000
     67      -6.3697      2.00000
     68      -6.3686      2.00000
     69      -6.3637      2.00000
     70      -6.3632      2.00000
     71      -6.3573      2.00000
     72      -6.3164      2.00000
     73      -6.3009      2.00000
     74      -6.2852      2.00000
     75      -6.2412      2.00000
     76      -6.2377      2.00000
     77      -6.2346      2.00000
     78      -6.2344      2.00000
     79      -6.1937      2.00000
     80      -6.1920      2.00000
     81      -6.1906      2.00000
     82      -6.1864      2.00000
     83      -6.1492      2.00000
     84      -6.1440      2.00000
     85      -6.0280      2.00000
     86      -6.0219      2.00000
     87      -6.0194      2.00000
     88      -6.0184      2.00000
     89      -6.0163      2.00000
     90      -6.0065      2.00000
     91      -5.8879      2.00000
     92      -5.8795      2.00000
     93      -5.8790      2.00000
     94      -5.8704      2.00000
     95      -5.8703      2.00000
     96      -5.8646      2.00000
     97      -5.8449      2.00000
     98      -5.8394      2.00000
     99      -5.8390      2.00000
    100      -5.8344      2.00000
    101      -5.7778      2.00000
    102      -5.7580      2.00000
    103      -5.7568      2.00000
    104      -5.7563      2.00000
    105      -5.7548      2.00000
    106      -5.7437      2.00000
    107      -5.7208      2.00000
    108      -5.7146      2.00000
    109      -5.7073      2.00000
    110      -5.7013      2.00000
    111      -5.6998      2.00000
    112      -5.6944      2.00000
    113      -5.6922      2.00000
    114      -5.6910      2.00000
    115      -5.6865      2.00000
    116      -5.6791      2.00000
    117      -5.6306      2.00000
    118      -5.6209      2.00000
    119      -5.6166      2.00000
    120      -5.6150      2.00000
    121      -5.6146      2.00000
    122      -5.6086      2.00000
    123      -5.5334      2.00000
    124      -5.5307      2.00000
    125      -5.5295      2.00000
    126      -5.5252      2.00000
    127      -5.5248      2.00000
    128      -5.4982      2.00000
    129      -5.4540      2.00000
    130      -5.4523      2.00000
    131      -5.4417      2.00000
    132      -5.4385      2.00000
    133      -5.4107      2.00000
    134      -5.4063      2.00000
    135      -5.4043      2.00000
    136      -5.4018      2.00000
    137      -5.3100      2.00000
    138      -5.3096      2.00000
    139      -5.3046      2.00000
    140      -5.2841      2.00000
    141      -5.2695      2.00000
    142      -5.2579      2.00000
    143      -5.2538      2.00000
    144      -5.2501      2.00000
    145      -5.2437      2.00000
    146      -5.2355      2.00000
    147      -5.2235      2.00000
    148      -5.2105      2.00000
    149      -5.2023      2.00000
    150      -5.1977      2.00000
    151      -5.1941      2.00000
    152      -5.1908      2.00000
    153      -5.1621      2.00000
    154      -5.1615      2.00000
    155      -5.1352      2.00000
    156      -5.1285      2.00000
    157      -5.1241      2.00000
    158      -5.1172      2.00000
    159      -5.1152      2.00000
    160      -5.1138      2.00000
    161      -5.0445      2.00000
    162      -5.0247      2.00000
    163      -5.0220      2.00000
    164      -5.0143      2.00000
    165      -5.0135      2.00000
    166      -5.0108      2.00000
    167      -4.9996      2.00000
    168      -4.9936      2.00000
    169      -4.9802      2.00000
    170      -4.9774      2.00000
    171      -4.9729      2.00000
    172      -4.9625      2.00000
    173      -4.9617      2.00000
    174      -4.9523      2.00000
    175      -4.8753      2.00000
    176      -4.8696      2.00000
    177      -4.8669      2.00000
    178      -4.8645      2.00000
    179      -4.8644      2.00000
    180      -4.8530      2.00000
    181      -4.8483      2.00000
    182      -4.8456      2.00000
    183      -4.8362      2.00000
    184      -4.8223      2.00000
    185      -4.8154      2.00000
    186      -4.8152      2.00000
    187      -4.8135      2.00000
    188      -4.7834      2.00000
    189      -4.7532      2.00000
    190      -4.7479      2.00000
    191      -4.7226      2.00000
    192      -4.7185      2.00000
    193      -4.7139      2.00000
    194      -4.7120      2.00000
    195      -4.7099      2.00000
    196      -4.7075      2.00000
    197      -4.7044      2.00000
    198      -4.6991      2.00000
    199      -4.6960      2.00000
    200      -4.6918      2.00000
    201      -4.6792      2.00000
    202      -4.6664      2.00000
    203      -4.6578      2.00000
    204      -4.6564      2.00000
    205      -4.6151      2.00000
    206      -4.6079      2.00000
    207      -4.6024      2.00000
    208      -4.5993      2.00000
    209      -4.5764      2.00000
    210      -4.5523      2.00000
    211      -4.5511      2.00000
    212      -4.5437      2.00000
    213      -4.5367      2.00000
    214      -4.5347      2.00000
    215      -4.5242      2.00000
    216      -4.4797      2.00000
    217      -4.4773      2.00000
    218      -4.4736      2.00000
    219      -4.4714      2.00000
    220      -4.4540      2.00000
    221      -4.4503      2.00000
    222      -4.4409      2.00000
    223      -4.3392      2.00000
    224      -4.3202      2.00000
    225      -4.3075      2.00000
    226      -4.2940      2.00000
    227      -4.2861      2.00000
    228      -4.2849      2.00000
    229      -4.2797      2.00000
    230      -4.2644      2.00000
    231      -4.2608      2.00000
    232      -4.2575      2.00000
    233      -4.2558      2.00000
    234      -4.2520      2.00000
    235      -4.2457      2.00000
    236      -4.2419      2.00000
    237      -4.2359      2.00000
    238      -4.2216      2.00000
    239      -4.1979      2.00000
    240      -4.1853      2.00000
    241      -4.1835      2.00000
    242      -4.1808      2.00000
    243      -4.1543      2.00000
    244      -4.1344      2.00000
    245      -4.1305      2.00000
    246      -4.1261      2.00000
    247      -4.1254      2.00000
    248      -4.1218      2.00000
    249      -4.1117      2.00000
    250      -4.0944      2.00000
    251      -4.0890      2.00000
    252      -4.0856      2.00000
    253      -4.0638      2.00000
    254      -4.0575      2.00000
    255      -4.0490      2.00000
    256      -3.9952      2.00000
    257      -3.9891      2.00000
    258      -3.9888      2.00000
    259      -3.9858      2.00000
    260      -3.9816      2.00000
    261      -3.9471      2.00000
    262      -3.9371      2.00000
    263      -3.9322      2.00000
    264      -3.9230      2.00000
    265      -3.9205      2.00000
    266      -3.9110      2.00000
    267      -3.8639      2.00000
    268      -3.8608      2.00000
    269      -3.8536      2.00000
    270      -3.8489      2.00000
    271      -3.8361      2.00000
    272      -3.8098      2.00000
    273      -3.8063      2.00000
    274      -3.8027      2.00000
    275      -3.7851      2.00000
    276      -3.7769      2.00000
    277      -3.7658      2.00000
    278      -3.7645      2.00000
    279      -3.7525      2.00000
    280      -3.7507      2.00000
    281      -3.7257      2.00000
    282      -3.7042      2.00000
    283      -3.6981      2.00000
    284      -3.6959      2.00000
    285      -3.6932      2.00000
    286      -3.6897      2.00000
    287      -3.6730      2.00000
    288      -3.6477      2.00000
    289      -3.6467      2.00000
    290      -3.6361      2.00000
    291      -3.6313      2.00000
    292      -3.6282      2.00000
    293      -3.5719      2.00000
    294      -3.5677      2.00000
    295      -3.5467      2.00000
    296      -3.5367      2.00000
    297      -3.5355      2.00000
    298      -3.5335      2.00000
    299      -3.5009      2.00000
    300      -3.4895      2.00000
    301      -3.4818      2.00000
    302      -3.4764      2.00000
    303      -3.4681      2.00000
    304      -3.4545      2.00000
    305      -3.4385      2.00000
    306      -3.4102      2.00000
    307      -3.4011      2.00000
    308      -3.3999      2.00000
    309      -3.3882      2.00000
    310      -3.3636      2.00000
    311      -3.3606      2.00000
    312      -3.3600      2.00000
    313      -3.3552      2.00000
    314      -3.3529      2.00000
    315      -3.3507      2.00000
    316      -3.3468      2.00000
    317      -3.3290      2.00000
    318      -3.3227      2.00000
    319      -3.3222      2.00000
    320      -3.3186      2.00000
    321      -3.2993      2.00000
    322      -3.2867      2.00000
    323      -3.2645      2.00000
    324      -3.2516      2.00000
    325      -3.2514      2.00000
    326      -3.2486      2.00000
    327      -3.2429      2.00000
    328      -3.2371      2.00000
    329      -3.2324      2.00000
    330      -3.2304      2.00000
    331      -3.2020      2.00000
    332      -3.1860      2.00000
    333      -3.1828      2.00000
    334      -3.1806      2.00000
    335      -3.1762      2.00000
    336      -3.1752      2.00000
    337      -3.1559      2.00000
    338      -3.1477      2.00000
    339      -3.1088      2.00000
    340      -3.1086      2.00000
    341      -3.0970      2.00000
    342      -3.0928      2.00000
    343      -3.0923      2.00000
    344      -3.0882      2.00000
    345      -3.0844      2.00000
    346      -3.0776      2.00000
    347      -3.0704      2.00000
    348      -3.0702      2.00000
    349      -3.0521      2.00000
    350      -3.0316      2.00000
    351      -3.0243      2.00000
    352      -3.0104      2.00000
    353      -2.9480      2.00000
    354      -2.9215      2.00000
    355      -2.9034      2.00000
    356      -2.8936      2.00000
    357      -2.8707      2.00000
    358      -2.8631      2.00000
    359      -2.8567      2.00000
    360      -2.8564      2.00000
    361      -2.8539      2.00000
    362      -2.8496      2.00000
    363      -2.8400      2.00000
    364      -2.8335      2.00000
    365      -2.8302      2.00000
    366      -2.8171      2.00000
    367      -2.8122      2.00000
    368      -2.8014      2.00000
    369      -2.7494      2.00000
    370      -2.7424      2.00000
    371      -2.7267      2.00000
    372      -2.7239      2.00000
    373      -2.7152      2.00000
    374      -2.7125      2.00000
    375      -2.7085      2.00000
    376      -2.7076      2.00000
    377      -2.7027      2.00000
    378      -2.7014      2.00000
    379      -2.6942      2.00000
    380      -2.6743      2.00000
    381      -2.6670      2.00000
    382      -2.6652      2.00000
    383      -2.6566      2.00000
    384      -2.6487      2.00000
    385      -2.6259      2.00000
    386      -2.5709      2.00000
    387      -2.5478      2.00000
    388      -2.5298      2.00000
    389      -2.5032      2.00000
    390      -2.2615      2.00000
    391      -2.0736      2.00000
    392      -1.9035      2.00000
    393      -1.8086      2.00000
    394      -1.7777      2.00000
    395      -1.7724      2.00000
    396      -1.6863      2.00000
    397      -1.5571      2.00000
    398      -1.1906      2.06396
    399      -1.1868      2.06644
    400      -1.1771      2.07055
    401      -1.1188      1.90265
    402      -1.1006      1.73468
    403      -0.9408     -0.06554
    404      -0.7950     -0.00176
    405      -0.7883     -0.00128
    406      -0.7695     -0.00050
    407      -0.7548     -0.00023
    408      -0.6270     -0.00000
    409      -0.6232     -0.00000
    410      -0.6205     -0.00000
    411      -0.6192     -0.00000
    412      -0.5909     -0.00000
    413      -0.5252     -0.00000
    414      -0.4218     -0.00000
    415      -0.4128     -0.00000
    416      -0.3068     -0.00000
    417      -0.3050     -0.00000
    418       0.1440     -0.00000
    419       0.1525     -0.00000
    420       0.1597     -0.00000
    421       0.1633     -0.00000
    422       0.1839     -0.00000
    423       0.1845     -0.00000
    424       0.2803     -0.00000
    425       0.4025     -0.00000
    426       0.4120     -0.00000
    427       0.4164     -0.00000
    428       0.4893     -0.00000
    429       0.6151     -0.00000
    430       0.8459     -0.00000
    431       0.8480     -0.00000
    432       0.9265     -0.00000
    433       1.1395     -0.00000
    434       1.1677     -0.00000
    435       1.2559     -0.00000
    436       1.2928     -0.00000
    437       1.3771     -0.00000
    438       1.7677      0.00000
    439       1.7718      0.00000
    440       2.0988      0.00000
    441       2.1040      0.00000
    442       2.1114      0.00000
    443       2.1334      0.00000
    444       2.4461      0.00000
    445       2.4551      0.00000
    446       2.5411      0.00000
    447       2.5700      0.00000
    448       2.5730      0.00000
    449       2.5787      0.00000
    450       2.6135      0.00000
    451       2.7192      0.00000
    452       2.7221      0.00000
    453       2.8765      0.00000
    454       2.8811      0.00000
    455       2.9116      0.00000
    456       2.9439      0.00000
    457       3.0070      0.00000
    458       3.0287      0.00000
    459       3.0763      0.00000
    460       3.1032      0.00000
    461       3.1064      0.00000
    462       3.2040      0.00000
    463       3.2092      0.00000
    464       3.3716      0.00000
    465       3.4083      0.00000
    466       3.5384      0.00000
    467       3.5412      0.00000
    468       3.5964      0.00000
    469       3.7381      0.00000
    470       3.8154      0.00000
    471       3.8688      0.00000
    472       3.8730      0.00000
    473       3.8745      0.00000
    474       3.9101      0.00000
    475       3.9268      0.00000
    476       4.1814      0.00000
    477       4.2843      0.00000
    478       4.4000      0.00000
    479       4.5663      0.00000
    480       4.5772      0.00000
    481       4.5895      0.00000
    482       4.6308      0.00000
    483       4.6596      0.00000
    484       4.6942      0.00000
    485       4.7424      0.00000
    486       4.7554      0.00000

 k-point     4 :       0.0000    0.2000    0.0000
  band No.  band energies     occupation 
      1     -22.6274      2.00000
      2     -20.5791      2.00000
      3     -10.0962      2.00000
      4      -9.4688      2.00000
      5      -9.0068      2.00000
      6      -8.7103      2.00000
      7      -8.7050      2.00000
      8      -8.5336      2.00000
      9      -8.2421      2.00000
     10      -7.9833      2.00000
     11      -7.8398      2.00000
     12      -7.7742      2.00000
     13      -7.6775      2.00000
     14      -7.6589      2.00000
     15      -7.6060      2.00000
     16      -7.5677      2.00000
     17      -7.5377      2.00000
     18      -7.3826      2.00000
     19      -7.3061      2.00000
     20      -7.2437      2.00000
     21      -7.1999      2.00000
     22      -7.1962      2.00000
     23      -7.1929      2.00000
     24      -7.1843      2.00000
     25      -7.1749      2.00000
     26      -7.1299      2.00000
     27      -7.1097      2.00000
     28      -7.0828      2.00000
     29      -7.0661      2.00000
     30      -7.0537      2.00000
     31      -7.0374      2.00000
     32      -7.0223      2.00000
     33      -7.0042      2.00000
     34      -6.9589      2.00000
     35      -6.9567      2.00000
     36      -6.9410      2.00000
     37      -6.9142      2.00000
     38      -6.9125      2.00000
     39      -6.9058      2.00000
     40      -6.8998      2.00000
     41      -6.8938      2.00000
     42      -6.8862      2.00000
     43      -6.8557      2.00000
     44      -6.7953      2.00000
     45      -6.7909      2.00000
     46      -6.7752      2.00000
     47      -6.7120      2.00000
     48      -6.7025      2.00000
     49      -6.6771      2.00000
     50      -6.6658      2.00000
     51      -6.6592      2.00000
     52      -6.6450      2.00000
     53      -6.6219      2.00000
     54      -6.6140      2.00000
     55      -6.6010      2.00000
     56      -6.5693      2.00000
     57      -6.5555      2.00000
     58      -6.5506      2.00000
     59      -6.5493      2.00000
     60      -6.5363      2.00000
     61      -6.5229      2.00000
     62      -6.5135      2.00000
     63      -6.4598      2.00000
     64      -6.4504      2.00000
     65      -6.4431      2.00000
     66      -6.4223      2.00000
     67      -6.4062      2.00000
     68      -6.3887      2.00000
     69      -6.3340      2.00000
     70      -6.3007      2.00000
     71      -6.2858      2.00000
     72      -6.2735      2.00000
     73      -6.2674      2.00000
     74      -6.2553      2.00000
     75      -6.2541      2.00000
     76      -6.2422      2.00000
     77      -6.2397      2.00000
     78      -6.1880      2.00000
     79      -6.1724      2.00000
     80      -6.1711      2.00000
     81      -6.1558      2.00000
     82      -6.1439      2.00000
     83      -6.0870      2.00000
     84      -6.0726      2.00000
     85      -6.0526      2.00000
     86      -6.0522      2.00000
     87      -6.0241      2.00000
     88      -6.0181      2.00000
     89      -6.0156      2.00000
     90      -6.0050      2.00000
     91      -5.9986      2.00000
     92      -5.9921      2.00000
     93      -5.9729      2.00000
     94      -5.9704      2.00000
     95      -5.9412      2.00000
     96      -5.8859      2.00000
     97      -5.8822      2.00000
     98      -5.8603      2.00000
     99      -5.8558      2.00000
    100      -5.8485      2.00000
    101      -5.8357      2.00000
    102      -5.8267      2.00000
    103      -5.8207      2.00000
    104      -5.8160      2.00000
    105      -5.7722      2.00000
    106      -5.7618      2.00000
    107      -5.7172      2.00000
    108      -5.7056      2.00000
    109      -5.6997      2.00000
    110      -5.6680      2.00000
    111      -5.6549      2.00000
    112      -5.6459      2.00000
    113      -5.6397      2.00000
    114      -5.6375      2.00000
    115      -5.6164      2.00000
    116      -5.6098      2.00000
    117      -5.6045      2.00000
    118      -5.5998      2.00000
    119      -5.5712      2.00000
    120      -5.5451      2.00000
    121      -5.5439      2.00000
    122      -5.5398      2.00000
    123      -5.5223      2.00000
    124      -5.4977      2.00000
    125      -5.4941      2.00000
    126      -5.4847      2.00000
    127      -5.4736      2.00000
    128      -5.4648      2.00000
    129      -5.4556      2.00000
    130      -5.4529      2.00000
    131      -5.4520      2.00000
    132      -5.4398      2.00000
    133      -5.4367      2.00000
    134      -5.4146      2.00000
    135      -5.4097      2.00000
    136      -5.4002      2.00000
    137      -5.3982      2.00000
    138      -5.3832      2.00000
    139      -5.3580      2.00000
    140      -5.3422      2.00000
    141      -5.3160      2.00000
    142      -5.2987      2.00000
    143      -5.2936      2.00000
    144      -5.2928      2.00000
    145      -5.2587      2.00000
    146      -5.2471      2.00000
    147      -5.2424      2.00000
    148      -5.2397      2.00000
    149      -5.2390      2.00000
    150      -5.2291      2.00000
    151      -5.2197      2.00000
    152      -5.1616      2.00000
    153      -5.1539      2.00000
    154      -5.1496      2.00000
    155      -5.1254      2.00000
    156      -5.1135      2.00000
    157      -5.0960      2.00000
    158      -5.0879      2.00000
    159      -5.0793      2.00000
    160      -5.0708      2.00000
    161      -5.0611      2.00000
    162      -5.0569      2.00000
    163      -5.0471      2.00000
    164      -5.0466      2.00000
    165      -5.0337      2.00000
    166      -5.0309      2.00000
    167      -5.0109      2.00000
    168      -5.0007      2.00000
    169      -5.0001      2.00000
    170      -4.9842      2.00000
    171      -4.9701      2.00000
    172      -4.9657      2.00000
    173      -4.9614      2.00000
    174      -4.9482      2.00000
    175      -4.9425      2.00000
    176      -4.9102      2.00000
    177      -4.9090      2.00000
    178      -4.9010      2.00000
    179      -4.8779      2.00000
    180      -4.8746      2.00000
    181      -4.8726      2.00000
    182      -4.8655      2.00000
    183      -4.8620      2.00000
    184      -4.8368      2.00000
    185      -4.8201      2.00000
    186      -4.8188      2.00000
    187      -4.8149      2.00000
    188      -4.7796      2.00000
    189      -4.7708      2.00000
    190      -4.7687      2.00000
    191      -4.7616      2.00000
    192      -4.7596      2.00000
    193      -4.7562      2.00000
    194      -4.7447      2.00000
    195      -4.7234      2.00000
    196      -4.6907      2.00000
    197      -4.6813      2.00000
    198      -4.6725      2.00000
    199      -4.6611      2.00000
    200      -4.6537      2.00000
    201      -4.6517      2.00000
    202      -4.6474      2.00000
    203      -4.6200      2.00000
    204      -4.6029      2.00000
    205      -4.6016      2.00000
    206      -4.5959      2.00000
    207      -4.5788      2.00000
    208      -4.5676      2.00000
    209      -4.5511      2.00000
    210      -4.5479      2.00000
    211      -4.5187      2.00000
    212      -4.5143      2.00000
    213      -4.5085      2.00000
    214      -4.4666      2.00000
    215      -4.4411      2.00000
    216      -4.4248      2.00000
    217      -4.4209      2.00000
    218      -4.4174      2.00000
    219      -4.4132      2.00000
    220      -4.4015      2.00000
    221      -4.3943      2.00000
    222      -4.3663      2.00000
    223      -4.3568      2.00000
    224      -4.3390      2.00000
    225      -4.3306      2.00000
    226      -4.3271      2.00000
    227      -4.3091      2.00000
    228      -4.2874      2.00000
    229      -4.2850      2.00000
    230      -4.2680      2.00000
    231      -4.2533      2.00000
    232      -4.2459      2.00000
    233      -4.2419      2.00000
    234      -4.2311      2.00000
    235      -4.2242      2.00000
    236      -4.2205      2.00000
    237      -4.2149      2.00000
    238      -4.2143      2.00000
    239      -4.1912      2.00000
    240      -4.1815      2.00000
    241      -4.1327      2.00000
    242      -4.1289      2.00000
    243      -4.1210      2.00000
    244      -4.1155      2.00000
    245      -4.1134      2.00000
    246      -4.1104      2.00000
    247      -4.0903      2.00000
    248      -4.0837      2.00000
    249      -4.0715      2.00000
    250      -4.0563      2.00000
    251      -4.0510      2.00000
    252      -4.0389      2.00000
    253      -4.0366      2.00000
    254      -4.0259      2.00000
    255      -4.0227      2.00000
    256      -4.0025      2.00000
    257      -3.9976      2.00000
    258      -3.9843      2.00000
    259      -3.9737      2.00000
    260      -3.9648      2.00000
    261      -3.9424      2.00000
    262      -3.9342      2.00000
    263      -3.9106      2.00000
    264      -3.8978      2.00000
    265      -3.8836      2.00000
    266      -3.8811      2.00000
    267      -3.8685      2.00000
    268      -3.8616      2.00000
    269      -3.8614      2.00000
    270      -3.8432      2.00000
    271      -3.8303      2.00000
    272      -3.8152      2.00000
    273      -3.8062      2.00000
    274      -3.7967      2.00000
    275      -3.7914      2.00000
    276      -3.7857      2.00000
    277      -3.7685      2.00000
    278      -3.7404      2.00000
    279      -3.7285      2.00000
    280      -3.6695      2.00000
    281      -3.6689      2.00000
    282      -3.6578      2.00000
    283      -3.6552      2.00000
    284      -3.6384      2.00000
[truncated: 17,025,299 more chars]
