# Supplementary material for: Toward benchmarking theoretical computations of elementary rate constants on catalytic surfaces: formate decomposition on Au and Cu
Source: Chem Sci. 2021 Dec 21;13(3):804–15. doi: 10.1039/d1sc05127j (PMC8768843; doi:10.1039/d1sc05127j)
Supplement: SC-013-D1SC05127J-s016 [file SC-013-D1SC05127J-s016.80ev]

 vasp.5.4.1 05Feb16 (build Jan 05 2017 14:27:57) complex                        
  
 executed on          BNL-Dec2016 date 2021.11.29  20:18:14
 running on  108 total cores
 distrk:  each k-point on  108 cores,    1 groups
 distr:  one band on NCORES_PER_BAND=  12 cores,    9 groups


--------------------------------------------------------------------------------------------------------


 INCAR:
 POTCAR:    PAW_PBE C 08Apr2002                   
 POTCAR:    PAW_PBE O 08Apr2002                   
 POTCAR:    PAW_PBE H 15Jun2001                   
 POTCAR:    PAW_PBE Au 04Oct2007                  
 POTCAR:    PAW_PBE C 08Apr2002                   
  local pseudopotential read in
  partial core-charges read in
  partial kinetic energy density read in
  atomic valenz-charges read in
  non local Contribution for L=           0  read in
    real space projection operators read in
  non local Contribution for L=           0  read in
    real space projection operators read in
  non local Contribution for L=           1  read in
    real space projection operators read in
  non local Contribution for L=           1  read in
    real space projection operators read in
    PAW grid and wavefunctions read in
 
   number of l-projection  operators is LMAX  =           4
   number of lm-projection operators is LMMAX =           8
 
 POTCAR:    PAW_PBE O 08Apr2002                   
  local pseudopotential read in
  partial core-charges read in
  partial kinetic energy density read in
  kinetic energy density of atom read in
  atomic valenz-charges read in
  non local Contribution for L=           0  read in
    real space projection operators read in
  non local Contribution for L=           0  read in
    real space projection operators read in
  non local Contribution for L=           1  read in
    real space projection operators read in
  non local Contribution for L=           1  read in
    real space projection operators read in
    PAW grid and wavefunctions read in
 
   number of l-projection  operators is LMAX  =           4
   number of lm-projection operators is LMMAX =           8
 
 POTCAR:    PAW_PBE H 15Jun2001                   
  local pseudopotential read in
  atomic valenz-charges read in
  non local Contribution for L=           0  read in
    real space projection operators read in
  non local Contribution for L=           0  read in
    real space projection operators read in
  non local Contribution for L=           1  read in
    real space projection operators read in
    PAW grid and wavefunctions read in
 
   number of l-projection  operators is LMAX  =           3
   number of lm-projection operators is LMMAX =           5
 
 POTCAR:    PAW_PBE Au 04Oct2007                  
  local pseudopotential read in
  partial core-charges read in
  partial kinetic energy density read in
  atomic valenz-charges read in
  non local Contribution for L=           2  read in
    real space projection operators read in
  non local Contribution for L=           2  read in
    real space projection operators read in
  non local Contribution for L=           0  read in
    real space projection operators read in
  non local Contribution for L=           0  read in
    real space projection operators read in
  non local Contribution for L=           1  read in
    real space projection operators read in
  non local Contribution for L=           1  read in
    real space projection operators read in
    PAW grid and wavefunctions read in
 
   number of l-projection  operators is LMAX  =           6
   number of lm-projection operators is LMMAX =          18
 
 Optimization of the real space projectors (new method)

 maximal supplied QI-value         = 25.13
 optimisation between [QCUT,QGAM] = [ 10.05, 20.36] = [ 28.30,116.06] Ry 
 Optimized for a Real-space Cutoff    1.51 Angstroem

   l    n(q)    QCUT    max X(q) W(low)/X(q) W(high)/X(q)  e(spline) 
   0      9    10.053   115.676    0.19E-03    0.21E-03    0.38E-06
   0      9    10.053    87.132    0.19E-03    0.21E-03    0.38E-06
   1      9    10.053     4.429    0.87E-04    0.11E-03    0.39E-06
   1      9    10.053     2.733    0.59E-04    0.62E-04    0.43E-06
 Optimization of the real space projectors (new method)

 maximal supplied QI-value         = 24.76
 optimisation between [QCUT,QGAM] = [ 10.15, 20.30] = [ 28.85,115.39] Ry 
 Optimized for a Real-space Cutoff    1.51 Angstroem

   l    n(q)    QCUT    max X(q) W(low)/X(q) W(high)/X(q)  e(spline) 
   0      9    10.150    20.381    0.17E-03    0.18E-03    0.41E-06
   0      9    10.150    15.268    0.18E-03    0.20E-03    0.43E-06
   1      9    10.150     5.964    0.16E-03    0.20E-03    0.36E-06
   1      9    10.150     5.382    0.13E-03    0.16E-03    0.33E-06
 Optimization of the real space projectors (new method)

 maximal supplied QI-value         = 34.20
 optimisation between [QCUT,QGAM] = [  9.92, 20.18] = [ 27.55,114.04] Ry 
 Optimized for a Real-space Cutoff    1.34 Angstroem

   l    n(q)    QCUT    max X(q) W(low)/X(q) W(high)/X(q)  e(spline) 
   0      8     9.919    19.460    0.16E-03    0.20E-03    0.36E-06
   0      8     9.919    12.209    0.16E-03    0.20E-03    0.35E-06
   1      8     9.919     4.655    0.19E-03    0.46E-03    0.40E-06
 Optimization of the real space projectors (new method)

 maximal supplied QI-value         = 15.12
 optimisation between [QCUT,QGAM] = [ 10.13, 20.41] = [ 28.73,116.64] Ry 
 Optimized for a Real-space Cutoff    1.55 Angstroem

   l    n(q)    QCUT    max X(q) W(low)/X(q) W(high)/X(q)  e(spline) 
   2      9    10.129    60.898    0.14E-03    0.27E-03    0.16E-06
   2      9    10.129    58.894    0.14E-03    0.27E-03    0.17E-06
   0      9    10.129   109.617    0.51E-04    0.23E-04    0.60E-07
   0      9    10.129    75.026    0.50E-04    0.22E-04    0.58E-07
   1      9    10.129    16.344    0.46E-04    0.82E-04    0.13E-06
   1      9    10.129    10.160    0.41E-04    0.64E-04    0.11E-06
  PAW_PBE C 08Apr2002                   :
 energy of atom  1       EATOM= -147.1560
 kinetic energy error for atom=    0.0288 (will be added to EATOM!!)
  PAW_PBE O 08Apr2002                   :
 energy of atom  2       EATOM= -432.3788
 kinetic energy error for atom=    0.1156 (will be added to EATOM!!)
  PAW_PBE H 15Jun2001                   :
 energy of atom  3       EATOM=  -12.4884
 kinetic energy error for atom=    0.0098 (will be added to EATOM!!)
  PAW_PBE Au 04Oct2007                  :
 energy of atom  4       EATOM= -926.0867
 kinetic energy error for atom=    0.0062 (will be added to EATOM!!)
 
 
 POSCAR: Au110_4x4.5layer                        
  positions in direct lattice
  velocities in cartesian coordinates
 exchange correlation table for  LEXCH =        8
   RHO(1)=    0.500       N(1)  =     2000
   RHO(2)=  100.500       N(2)  =     4000

 VTST: version 3.1, (03/28/14)

 CHAIN: initializing optimizer
 
 OPT: Using VASP Dynamics algorithm
 CHAIN: Read ICHAIN            0
 
 POSCAR: Au110_4x4.5layer                        
  positions in direct lattice
  velocities in cartesian coordinates
 


--------------------------------------------------------------------------------------------------------


 ion  position               nearest neighbor table
   1  0.291  0.559  0.267-   4 1.15   2 1.22   3 1.30
   2  0.325  0.574  0.316-   1 1.22
   3  0.321  0.508  0.220-   1 1.30  22 2.21
   4  0.225  0.592  0.261-   1 1.15
   5  0.624  0.875  0.192-  33 2.81  20 2.83  13 2.83  16 2.83  17 2.84   6 2.91   8 2.92
   6  0.624  0.625  0.192-  34 2.81  17 2.83  18 2.83  13 2.84  14 2.84   7 2.90   5 2.91
   7  0.624  0.375  0.192-  35 2.81  19 2.83  14 2.84  18 2.84  15 2.84   6 2.90   8 2.91
   8  0.624  0.125  0.192-  36 2.81  20 2.83  15 2.83  16 2.83  19 2.84   7 2.91   5 2.92
   9  0.124  0.876  0.192-  41 2.82  28 2.84  21 2.84  24 2.84  25 2.84  12 2.89  10 2.89
  10  0.121  0.627  0.194-  25 2.81  26 2.83  42 2.84   9 2.89  21 2.91  22 2.91  11 2.96
  11  0.121  0.372  0.193-  27 2.80  43 2.82  26 2.82  23 2.88  12 2.88  22 2.89  10 2.96
  12  0.124  0.124  0.192-  44 2.82  28 2.83  24 2.84  23 2.84  27 2.84  11 2.88   9 2.89
  13  0.751  0.749  0.136-   5 2.83  29 2.83   6 2.84  30 2.84  14 2.90  16 2.91  34 2.99  45 2.99
                            33 2.99
  14  0.751  0.500  0.136-   7 2.84  30 2.84  31 2.84   6 2.84  13 2.90  15 2.90  46 2.99  35 2.99
                            34 2.99
  15  0.751  0.250  0.136-   8 2.83  32 2.83   7 2.84  31 2.84  14 2.90  16 2.92  47 2.99  35 2.99
                            36 2.99
  16  0.751  1.000  0.136-  32 2.83   8 2.83  29 2.83   5 2.83  13 2.91  15 2.92  48 2.99  33 2.99
                            36 2.99
  17  0.497  0.749  0.136-   6 2.83  37 2.83  38 2.83   5 2.84  18 2.90  20 2.91  49 2.99  34 3.00
                            33 3.01
  18  0.496  0.500  0.136-   6 2.83   7 2.84  39 2.84  38 2.84  17 2.90  19 2.90  50 2.99  34 3.01
                            35 3.01
  19  0.497  0.250  0.136-   7 2.83  40 2.83  39 2.83   8 2.84  18 2.90  20 2.91  51 2.99  35 3.00
                            36 3.00
  20  0.498  0.000  0.136-  37 2.83   5 2.83   8 2.83  40 2.83  19 2.91  17 2.91  52 2.99  36 2.99
                            33 2.99
  21  0.250  0.753  0.133-  37 2.82   9 2.84  38 2.86  24 2.88  10 2.91  53 2.93  41 2.94  42 2.94
                            22 2.95
  22  0.251  0.499  0.135-   3 2.21  39 2.87  38 2.87  11 2.89  10 2.91  23 2.92  43 2.93  42 2.94
                            21 2.95  54 2.96
  23  0.251  0.248  0.135-  40 2.83  12 2.84  39 2.87  11 2.88  24 2.88  22 2.92  55 2.96  44 2.96
                            43 2.97
  24  0.252  0.000  0.136-  40 2.83  12 2.84   9 2.84  37 2.84  23 2.88  21 2.88  56 2.99  44 3.00
                            41 3.00
  25  0.997  0.750  0.135-  10 2.81  29 2.83  30 2.83   9 2.84  26 2.90  28 2.90  57 2.97  41 2.99
                            42 2.99
  26  0.997  0.500  0.135-  11 2.82  30 2.83  31 2.83  10 2.83  25 2.90  27 2.92  58 2.98  42 2.98
                            43 3.00
  27  0.996  0.249  0.135-  11 2.80  32 2.82  31 2.82  12 2.84  28 2.90  26 2.92  59 2.97  44 2.99
                            43 3.02
  28  0.997  1.000  0.135-  29 2.83  32 2.83  12 2.83   9 2.84  27 2.90  25 2.90  60 2.98  41 2.99
                            44 3.00
  29  0.874  0.874  0.074-  28 2.83  25 2.83  16 2.83  13 2.83  30 2.90  32 2.91  45 2.99  48 2.99
                            57 3.01  60 3.02  61 3.09
  30  0.874  0.625  0.074-  26 2.83  25 2.83  14 2.84  13 2.84  31 2.90  29 2.90  46 2.99  45 2.99
                            58 3.00  57 3.01  62 3.08
  31  0.874  0.375  0.074-  27 2.82  26 2.83  14 2.84  15 2.84  30 2.90  32 2.91  46 2.99  47 2.99
                            58 3.00  59 3.01  63 3.08
  32  0.874  0.125  0.074-  27 2.82  16 2.83  15 2.83  28 2.83  29 2.91  31 2.91  48 2.98  47 2.98
                            60 3.01  59 3.02  64 3.08
  33  0.625  0.875  0.064-   5 2.81  65 2.87  49 2.88  52 2.88  45 2.89  48 2.89  34 2.91  36 2.91
                            16 2.99  13 2.99  20 2.99  17 3.01
  34  0.625  0.625  0.064-   6 2.81  66 2.87  50 2.88  49 2.88  46 2.89  45 2.89  35 2.90  33 2.91
                            13 2.99  14 2.99  17 3.00  18 3.01
  35  0.625  0.375  0.064-   7 2.81  67 2.87  50 2.88  51 2.88  46 2.89  47 2.89  34 2.90  36 2.91
                            15 2.99  14 2.99  19 3.00  18 3.01
  36  0.625  0.125  0.064-   8 2.81  68 2.87  51 2.88  52 2.88  47 2.89  48 2.89  35 2.91  33 2.91
                            20 2.99  16 2.99  15 2.99  19 3.00
  37  0.375  0.876  0.074-  21 2.82  20 2.83  17 2.83  24 2.84  40 2.89  38 2.90  56 3.00  52 3.00
                            53 3.01  49 3.01  69 3.09
  38  0.375  0.626  0.072-  17 2.83  18 2.84  21 2.86  22 2.87  37 2.90  39 2.94  53 2.97  49 2.97
                            54 2.98  50 2.98  70 3.04
  39  0.375  0.374  0.072-  19 2.83  18 2.84  22 2.87  23 2.87  40 2.90  38 2.94  51 2.97  55 2.97
                            50 2.98  54 2.99  71 3.04
  40  0.375  0.124  0.074-  23 2.83  20 2.83  19 2.83  24 2.83  37 2.89  39 2.90  56 3.00  52 3.00
                            55 3.00  51 3.01  72 3.09
  41  0.124  0.875  0.064-   9 2.82  73 2.87  60 2.87  57 2.88  56 2.90  53 2.90  44 2.90  42 2.92
                            21 2.94  25 2.99  28 2.99  24 3.00
  42  0.126  0.624  0.065-  10 2.84  43 2.88  54 2.89  74 2.89  53 2.90  58 2.90  57 2.91  41 2.92
                            21 2.94  22 2.94  26 2.98  25 2.99
  43  0.126  0.376  0.065-  11 2.82  54 2.87  75 2.88  42 2.88  55 2.89  58 2.90  59 2.91  44 2.92
                            22 2.93  23 2.97  26 3.00  27 3.02
  44  0.124  0.125  0.064-  12 2.82  76 2.87  59 2.88  60 2.88  55 2.89  56 2.89  41 2.90  43 2.92
                            23 2.96  27 2.99  24 3.00  28 3.00
  45  0.750  0.750  0.000-  33 2.89  34 2.89  61 2.91  62 2.91  65 2.91  66 2.91  46 2.91  48 2.91
                            29 2.99  13 2.99  30 2.99
  46  0.750  0.500  0.000-  35 2.89  34 2.89  62 2.91  63 2.91  66 2.91  67 2.91  45 2.91  47 2.91
                            14 2.99  30 2.99  31 2.99
  47  0.750  0.250  0.000-  36 2.89  35 2.89  63 2.91  64 2.91  67 2.91  68 2.91  46 2.91  48 2.91
                            32 2.98  15 2.99  31 2.99
  48  0.750  0.000  0.000-  33 2.89  36 2.89  61 2.91  64 2.91  65 2.91  68 2.91  45 2.91  47 2.91
                            32 2.98  16 2.99  29 2.99
  49  0.500  0.750  0.000-  33 2.88  34 2.88  65 2.91  66 2.91  69 2.91  70 2.91  50 2.91  52 2.91
                            38 2.97  17 2.99  37 3.01
  50  0.500  0.500  0.000-  34 2.88  35 2.88  66 2.91  67 2.91  70 2.91  71 2.91  49 2.91  51 2.91
                            39 2.98  38 2.98  18 2.99
  51  0.500  0.250  0.000-  36 2.88  35 2.88  67 2.91  68 2.91  71 2.91  72 2.91  50 2.91  52 2.91
                            39 2.97  19 2.99  40 3.01
  52  0.500  0.000  0.000-  36 2.88  33 2.88  65 2.91  68 2.91  69 2.91  72 2.91  49 2.91  51 2.91
                            20 2.99  37 3.00  40 3.00
  53  0.250  0.750  0.000-  42 2.90  41 2.90  69 2.91  70 2.91  73 2.91  74 2.91  54 2.91  56 2.91
                            21 2.93  38 2.97  37 3.01
  54  0.250  0.500  0.000-  43 2.87  42 2.89  70 2.91  71 2.91  74 2.91  75 2.91  53 2.91  55 2.91
                            22 2.96  38 2.98  39 2.99
  55  0.250  0.250  0.000-  43 2.89  44 2.89  71 2.91  72 2.91  75 2.91  76 2.91  54 2.91  56 2.91
                            23 2.96  39 2.97  40 3.00
  56  0.250  0.000  0.000-  44 2.89  41 2.90  69 2.91  72 2.91  73 2.91  76 2.91  53 2.91  55 2.91
                            24 2.99  37 3.00  40 3.00
  57  0.000  0.750  0.000-  41 2.88  61 2.91  62 2.91  73 2.91  74 2.91  58 2.91  60 2.91  42 2.91
                            25 2.97  30 3.01  29 3.01
  58  0.000  0.500  0.000-  43 2.90  42 2.90  62 2.91  63 2.91  74 2.91  75 2.91  57 2.91  59 2.91
                            26 2.98  31 3.00  30 3.00
  59  0.000  0.250  0.000-  44 2.88  63 2.91  64 2.91  75 2.91  76 2.91  58 2.91  60 2.91  43 2.91
                            27 2.97  31 3.01  32 3.02
  60  0.000  0.000  0.000-  41 2.87  44 2.88  61 2.91  64 2.91  73 2.91  76 2.91  57 2.91  59 2.91
                            28 2.98  32 3.01  29 3.02
  61  0.875  0.875  0.934-  45 2.91  48 2.91  57 2.91  60 2.91  62 2.91  64 2.91  29 3.09
  62  0.875  0.625  0.934-  45 2.91  46 2.91  57 2.91  58 2.91  61 2.91  63 2.91  30 3.08
  63  0.875  0.375  0.934-  46 2.91  47 2.91  58 2.91  59 2.91  62 2.91  64 2.91  31 3.08
  64  0.875  0.125  0.934-  47 2.91  48 2.91  59 2.91  60 2.91  61 2.91  63 2.91  32 3.08
  65  0.625  0.875  0.934-  33 2.87  45 2.91  48 2.91  49 2.91  52 2.91  66 2.91  68 2.91
  66  0.625  0.625  0.934-  34 2.87  45 2.91  46 2.91  49 2.91  50 2.91  65 2.91  67 2.91
  67  0.625  0.375  0.934-  35 2.87  46 2.91  47 2.91  50 2.91  51 2.91  66 2.91  68 2.91
  68  0.625  0.125  0.934-  36 2.87  47 2.91  48 2.91  51 2.91  52 2.91  65 2.91  67 2.91
  69  0.375  0.875  0.934-  49 2.91  52 2.91  53 2.91  56 2.91  70 2.91  72 2.91  37 3.09
  70  0.375  0.625  0.934-  49 2.91  50 2.91  53 2.91  54 2.91  69 2.91  71 2.91  38 3.04
  71  0.375  0.375  0.934-  50 2.91  51 2.91  54 2.91  55 2.91  70 2.91  72 2.91  39 3.04
  72  0.375  0.125  0.934-  51 2.91  52 2.91  55 2.91  56 2.91  69 2.91  71 2.91  40 3.09
  73  0.125  0.875  0.934-  41 2.87  53 2.91  56 2.91  57 2.91  60 2.91  74 2.91  76 2.91
  74  0.125  0.625  0.934-  42 2.89  53 2.91  54 2.91  57 2.91  58 2.91  73 2.91  75 2.91
  75  0.125  0.375  0.934-  43 2.88  54 2.91  55 2.91  58 2.91  59 2.91  74 2.91  76 2.91
  76  0.125  0.125  0.934-  44 2.87  55 2.91  56 2.91  59 2.91  60 2.91  73 2.91  75 2.91
 

IMPORTANT INFORMATION: All symmetrisations will be switched off!
NOSYMM: (Re-)initialisation of all symmetry stuff for point group C_1.

 
 
 KPOINTS: Bulk                                    

Automatic generation of k-mesh.
Space group operators:
 irot       det(A)        alpha          n_x          n_y          n_z        tau_x        tau_y        tau_z
    1     1.000000     0.000000     1.000000     0.000000     0.000000     0.000000     0.000000     0.000000
 
 Subroutine IBZKPT returns following result:
 ===========================================
 
 Found     11 irreducible k-points:
 
 Following reciprocal coordinates:
            Coordinates               Weight
  0.000000  0.000000  0.000000      1.000000
  0.250000  0.000000  0.000000      2.000000
  0.500000  0.000000  0.000000      1.000000
  0.000000  0.200000  0.000000      2.000000
  0.250000  0.200000  0.000000      2.000000
  0.500000  0.200000  0.000000      2.000000
 -0.250000  0.200000  0.000000      2.000000
  0.000000  0.400000  0.000000      2.000000
  0.250000  0.400000  0.000000      2.000000
  0.500000  0.400000  0.000000      2.000000
 -0.250000  0.400000  0.000000      2.000000
 
 Following cartesian coordinates:
            Coordinates               Weight
  0.000000  0.000000  0.000000      1.000000
  0.031250  0.000000  0.000000      2.000000
  0.062500  0.000000  0.000000      1.000000
  0.000000  0.035355  0.000000      2.000000
  0.031250  0.035355  0.000000      2.000000
  0.062500  0.035355  0.000000      2.000000
 -0.031250  0.035355  0.000000      2.000000
  0.000000  0.070711  0.000000      2.000000
  0.031250  0.070711  0.000000      2.000000
  0.062500  0.070711  0.000000      2.000000
 -0.031250  0.070711  0.000000      2.000000
 
 
 Subroutine IBZKPT_HF returns following result:
 ==============================================
 
 Found     20 k-points in 1st BZ
 the following     20 k-points will be used (e.g. in the exchange kernel)
 Following reciprocal coordinates:   # in IRBZ
  0.000000  0.000000  0.000000    0.05000000   1 t-inv F
  0.250000  0.000000  0.000000    0.05000000   2 t-inv F
  0.500000  0.000000  0.000000    0.05000000   3 t-inv F
  0.000000  0.200000  0.000000    0.05000000   4 t-inv F
  0.250000  0.200000  0.000000    0.05000000   5 t-inv F
  0.500000  0.200000  0.000000    0.05000000   6 t-inv F
 -0.250000  0.200000  0.000000    0.05000000   7 t-inv F
  0.000000  0.400000  0.000000    0.05000000   8 t-inv F
  0.250000  0.400000  0.000000    0.05000000   9 t-inv F
  0.500000  0.400000  0.000000    0.05000000  10 t-inv F
 -0.250000  0.400000  0.000000    0.05000000  11 t-inv F
 -0.250000  0.000000  0.000000    0.05000000   2 t-inv T
  0.000000 -0.200000  0.000000    0.05000000   4 t-inv T
 -0.250000 -0.200000  0.000000    0.05000000   5 t-inv T
 -0.500000 -0.200000  0.000000    0.05000000   6 t-inv T
  0.250000 -0.200000  0.000000    0.05000000   7 t-inv T
  0.000000 -0.400000  0.000000    0.05000000   8 t-inv T
 -0.250000 -0.400000  0.000000    0.05000000   9 t-inv T
 -0.500000 -0.400000  0.000000    0.05000000  10 t-inv T
  0.250000 -0.400000  0.000000    0.05000000  11 t-inv T


--------------------------------------------------------------------------------------------------------


 Dimension of arrays:
   k-points           NKPTS =     11   k-points in BZ     NKDIM =     11   number of bands    NBANDS=    486
   number of dos      NEDOS =    301   number of ions     NIONS =     76
   non local maximal  LDIM  =      6   non local SUM 2l+1 LMDIM =     18
   total plane-waves  NPLWV = ******
   max r-space proj   IRMAX =   4695   max aug-charges    IRDMAX=  18276
   dimension x,y,z NGX =   108 NGY =   80 NGZ =  144
   dimension x,y,z NGXF=   216 NGYF=  160 NGZF=  288
   support grid    NGXF=   216 NGYF=  160 NGZF=  288
   ions per type =               1   2   1  72
 NGX,Y,Z   is equivalent  to a cutoff of  10.92, 11.44, 10.88 a.u.
 NGXF,Y,Z  is equivalent  to a cutoff of  21.83, 22.87, 21.76 a.u.


 I would recommend the setting:
   dimension x,y,z NGX =   107 NGY =   76 NGZ =  144
 SYSTEM =  Au110                                   
 POSCAR =  Au110_4x4.5layer                        

 Startparameter for this run:
   NWRITE =      1    write-flag & timer
   PREC   = accura    normal or accurate (medium, high low for compatibility)
   ISTART =      0    job   : 0-new  1-cont  2-samecut
   ICHARG =      2    charge: 1-file 2-atom 10-const
   ISPIN  =      1    spin polarized calculation?
   LNONCOLLINEAR =      F non collinear calculations
   LSORBIT =      F    spin-orbit coupling
   INIWAV =      1    electr: 0-lowe 1-rand  2-diag
   LASPH  =      F    aspherical Exc in radial PAW
   METAGGA=      F    non-selfconsistent MetaGGA calc.

 Electronic Relaxation 1
   ENCUT  =  400.0 eV  29.40 Ry    5.42 a.u.  26.82 18.97 35.88*2*pi/ulx,y,z
   ENINI  =  400.0     initial cutoff
   ENAUG  = 1600.0 eV  augmentation charge cutoff
   NELM   =    200;   NELMIN=  3; NELMDL= -5     # of ELM steps 
   EDIFF  = 0.1E-06   stopping-criterion for ELM
   LREAL  =      T    real-space projection
   NLSPLINE    = F    spline interpolate recip. space projectors
   LCOMPAT=      F    compatible to vasp.4.4
   GGA_COMPAT  = T    GGA compatible to vasp.4.4-vasp.4.6
   LMAXPAW     = -100 max onsite density
   LMAXMIX     =    2 max onsite mixed and CHGCAR
   VOSKOWN=      0    Vosko Wilk Nusair interpolation
   ROPT   =   -0.00020  -0.00020  -0.00020  -0.00020
 Ionic relaxation
   EDIFFG = -.1E-02   stopping-criterion for IOM
   NSW    =    945    number of steps for IOM
   NBLOCK =      1;   KBLOCK =      5    inner block; outer block 
   IBRION =      5    ionic relax: 0-MD 1-quasi-New 2-CG
   NFREE  =      2    steps in history (QN), initial steepest desc. (CG)
   ISIF   =      2    stress and relaxation
   IWAVPR =     11    prediction:  0-non 1-charg 2-wave 3-comb
   ISYM   =      0    0-nonsym 1-usesym 2-fastsym
   LCORR  =      T    Harris-Foulkes like correction to forces

   POTIM  = 0.0100    time-step for ionic-motion
   TEIN   =    0.0    initial temperature
   TEBEG  =    0.0;   TEEND  =   0.0 temperature during run
   SMASS  =  -3.00    Nose mass-parameter (am)
   estimated Nose-frequenzy (Omega)   =  0.10E-29 period in steps =****** mass=  -0.618E-26a.u.
   SCALEE = 1.0000    scale energy and forces
   NPACO  =    256;   APACO  = 16.0  distance and # of slots for P.C.
   PSTRESS=    0.0 pullay stress

  Mass of Ions in am
   POMASS =  12.01 16.00  1.00196.97
  Ionic Valenz
   ZVAL   =   4.00  6.00  1.00 11.00
  Atomic Wigner-Seitz radii
   RWIGS  =  -1.00 -1.00 -1.00 -1.00
  virtual crystal weights 
   VCA    =   1.00  1.00  1.00  1.00
   NELECT =     809.0000    total number of electrons
   NUPDOWN=      -1.0000    fix difference up-down

 DOS related values:
   EMIN   =  10.00;   EMAX   =-10.00  energy-range for DOS
   EFERMI =   0.00
   ISMEAR =     1;   SIGMA  =   0.10  broadening in eV -4-tet -1-fermi 0-gaus

 Electronic relaxation 2 (details)
   IALGO  =     68    algorithm
   LDIAG  =      T    sub-space diagonalisation (order eigenvalues)
   LSUBROT=      F    optimize rotation matrix (better conditioning)
   TURBO    =      0    0=normal 1=particle mesh
   IRESTART =      0    0=no restart 2=restart with 2 vectors
   NREBOOT  =      0    no. of reboots
   NMIN     =      0    reboot dimension
   EREF     =   0.00    reference energy to select bands
   IMIX   =      4    mixing-type and parameters
     AMIX     =   0.40;   BMIX     =  1.00
     AMIX_MAG =   1.60;   BMIX_MAG =  1.00
     AMIN     =   0.10
     WC   =   100.;   INIMIX=   1;  MIXPRE=   1;  MAXMIX= -45

 Intra band minimization:
   WEIMIN = 0.0010     energy-eigenvalue tresh-hold
   EBREAK =  0.51E-10  absolut break condition
   DEPER  =   0.30     relativ break condition  

   TIME   =   0.40     timestep for ELM

  volume/ion in A,a.u.               =      55.38       373.69
  Fermi-wavevector in a.u.,A,eV,Ry     =   0.944814  1.785440 12.145564  0.892674
  Thomas-Fermi vector in A             =   2.072655
 
 Write flags
   LWAVE  =      F    write WAVECAR
   LCHARG =      F    write CHGCAR
   LVTOT  =      F    write LOCPOT, total local potential
   LVHAR  =      F    write LOCPOT, Hartree potential only
   LELF   =      F    write electronic localiz. function (ELF)
   LORBIT =      0    0 simple, 1 ext, 2 COOP (PROOUT)


 Dipole corrections
   LMONO  =      F    monopole corrections only (constant potential shift)
   LDIPOL =      F    correct potential (dipole corrections)
   IDIPOL =      0    1-x, 2-y, 3-z, 4-all directions 
   EPSILON=  1.0000000 bulk dielectric constant

 Exchange correlation treatment:
   GGA     =    --    GGA type
   LEXCH   =     8    internal setting for exchange type
   VOSKOWN=      0    Vosko Wilk Nusair interpolation
   LHFCALC =     F    Hartree Fock is set to
   LHFONE  =     F    Hartree Fock one center treatment
   AEXX    =    0.0000 exact exchange contribution

 Linear response parameters
   LEPSILON=     F    determine dielectric tensor
   LRPA    =     F    only Hartree local field effects (RPA)
   LNABLA  =     F    use nabla operator in PAW spheres
   LVEL    =     F    velocity operator in full k-point grid
   LINTERFAST=   F  fast interpolation
   KINTER  =     0    interpolate to denser k-point grid
   CSHIFT  =0.1000    complex shift for real part using Kramers Kronig
   OMEGAMAX=  -1.0    maximum frequency
   DEG_THRESHOLD= 0.2000000E-02 threshold for treating states as degnerate
   RTIME   =    0.100 relaxation time in fs

 Orbital magnetization related:
   ORBITALMAG=     F  switch on orbital magnetization
   LCHIMAG   =     F  perturbation theory with respect to B field
   DQ        =  0.001000  dq finite difference perturbation B field


--------------------------------------------------------------------------------------------------------


 finite differences
   using selective dynamics as specified on POSCAR
 charge density and potential will be updated during run
 non-spin polarized calculation
 RMM-DIIS sequential band-by-band and
  variant of blocked Davidson during initial phase
 perform sub-space diagonalisation
    before iterative eigenvector-optimisation
 modified Broyden-mixing scheme, WC =      100.0
 initial mixing is a Kerker type mixing with AMIX =  0.4000 and BMIX =      1.0000
 Hartree-type preconditioning will be used
 using additional bands           81
 real space projection scheme for non local part
 use partial core corrections
 calculate Harris-corrections to forces 
   (improved forces if not selfconsistent)
 use gradient corrections 
 use of overlap-Matrix (Vanderbilt PP)
 Methfessel and Paxton  Order N= 1 SIGMA  =   0.10


--------------------------------------------------------------------------------------------------------


  energy-cutoff  :      400.00
  volume of cell :     4208.56
      direct lattice vectors                 reciprocal lattice vectors
    16.448000000  0.000000000  0.000000000     0.060797665  0.000000000  0.000000000
     0.000000000 11.630492337  0.000000000     0.000000000  0.085980883  0.000000000
     0.000000000  0.000000000 22.000000000     0.000000000  0.000000000  0.045454545

  length of vectors
    16.448000000 11.630492337 22.000000000     0.060797665  0.085980883  0.045454545


 
 k-points in units of 2pi/SCALE and weight: Bulk                                    
   0.00000000  0.00000000  0.00000000       0.050
   0.03125000  0.00000000  0.00000000       0.100
   0.06250000  0.00000000  0.00000000       0.050
   0.00000000  0.03535534  0.00000000       0.100
   0.03125000  0.03535534  0.00000000       0.100
   0.06250000  0.03535534  0.00000000       0.100
  -0.03125000  0.03535534  0.00000000       0.100
   0.00000000  0.07071068  0.00000000       0.100
   0.03125000  0.07071068  0.00000000       0.100
   0.06250000  0.07071068  0.00000000       0.100
  -0.03125000  0.07071068  0.00000000       0.100
 
 k-points in reciprocal lattice and weights: Bulk                                    
   0.00000000  0.00000000  0.00000000       0.050
   0.25000000  0.00000000  0.00000000       0.100
   0.50000000  0.00000000  0.00000000       0.050
   0.00000000  0.20000000  0.00000000       0.100
   0.25000000  0.20000000  0.00000000       0.100
   0.50000000  0.20000000  0.00000000       0.100
  -0.25000000  0.20000000  0.00000000       0.100
   0.00000000  0.40000000  0.00000000       0.100
   0.25000000  0.40000000  0.00000000       0.100
   0.50000000  0.40000000  0.00000000       0.100
  -0.25000000  0.40000000  0.00000000       0.100
 
 position of ions in fractional coordinates (direct lattice) 
   0.29080110  0.55887408  0.26739150
   0.32519389  0.57378333  0.31608010
   0.32107637  0.50768886  0.21991983
   0.22524537  0.59248922  0.26142373
   0.62421397  0.87451745  0.19202581
   0.62358783  0.62451459  0.19212292
   0.62371599  0.37542035  0.19204193
   0.62445546  0.12517243  0.19204126
   0.12395166  0.87568680  0.19249090
   0.12116083  0.62692614  0.19449577
   0.12077066  0.37221191  0.19253364
   0.12353952  0.12437354  0.19221591
   0.75127579  0.74928377  0.13581322
   0.75137596  0.50000081  0.13570703
   0.75131899  0.25049329  0.13570924
   0.75132822  0.99969507  0.13568997
   0.49669764  0.74945194  0.13574480
   0.49610358  0.50002571  0.13565770
   0.49694362  0.25039463  0.13569854
   0.49766418  0.00005838  0.13574541
   0.24998666  0.75280851  0.13311221
   0.25069046  0.49900910  0.13451533
   0.25073400  0.24803359  0.13455641
   0.25158604  0.00039776  0.13611865
   0.99726106  0.74987202  0.13514087
   0.99709890  0.50035339  0.13542742
   0.99629631  0.24892607  0.13479554
   0.99661025  0.99952656  0.13532088
   0.87402049  0.87435153  0.07423486
   0.87436398  0.62478161  0.07387896
   0.87448011  0.37528645  0.07396570
   0.87360119  0.12465967  0.07399181
   0.62461755  0.87486089  0.06414910
   0.62463669  0.62489676  0.06423195
   0.62470617  0.37514472  0.06419009
   0.62455785  0.12509623  0.06414759
   0.37498701  0.87602211  0.07419880
   0.37498709  0.62632749  0.07207508
   0.37517863  0.37353066  0.07209277
   0.37476340  0.12443612  0.07427710
   0.12400901  0.87538448  0.06423598
   0.12554585  0.62400992  0.06533341
   0.12594642  0.37634234  0.06464429
   0.12435396  0.12505466  0.06414417
   0.75000000  0.75000000  0.00000000
   0.75000000  0.50000000  0.00000000
   0.75000000  0.25000000  0.00000000
   0.75000000  0.00000000  0.00000000
   0.50000000  0.75000000  0.00000000
   0.50000000  0.50000000  0.00000000
   0.50000000  0.25000000  0.00000000
   0.50000000  0.00000000  0.00000000
   0.25000000  0.75000000  0.00000000
   0.25000000  0.50000000  0.00000000
   0.25000000  0.25000000  0.00000000
   0.25000000  0.00000000  0.00000000
   0.00000000  0.75000000  0.00000000
   0.00000000  0.50000000  0.00000000
   0.00000000  0.25000000  0.00000000
   0.00000000  0.00000000  0.00000000
   0.87500000  0.87500000  0.93391766
   0.87500000  0.62500000  0.93391766
   0.87500000  0.37500000  0.93391766
   0.87500000  0.12500000  0.93391766
   0.62500000  0.87500000  0.93391766
   0.62500000  0.62500000  0.93391766
   0.62500000  0.37500000  0.93391766
   0.62500000  0.12500000  0.93391766
   0.37500000  0.87500000  0.93391766
   0.37500000  0.62500000  0.93391766
   0.37500000  0.37500000  0.93391766
   0.37500000  0.12500000  0.93391766
   0.12500000  0.87500000  0.93391766
   0.12500000  0.62500000  0.93391766
   0.12500000  0.37500000  0.93391766
   0.12500000  0.12500000  0.93391766
 
 position of ions in cartesian coordinates  (Angst):
   4.78309645  6.49998075  5.88261289
   5.34878910  6.67338266  6.95376216
   5.28106411  5.90467142  4.83823632
   3.70483586  6.89094137  5.75132200
  10.26707142 10.17106845  4.22456785
  10.25677267  7.26341219  4.22670429
  10.25888057  4.36632352  4.22492238
  10.27104344  1.45581700  4.22490770
   2.03875697 10.18466858  4.23479978
   1.99285328  7.29145966  4.27890700
   1.98643588  4.32900780  4.23574011
   2.03197804  1.44652546  4.22875001
  12.35698422  8.71453914  2.98789087
  12.35863179  5.81525562  2.98555473
  12.35769468  2.91336032  2.98560335
  12.35784651 11.62694581  2.98517939
   8.16968271  8.71649501  2.98638566
   8.15991166  5.81554516  2.98446948
   8.17372868  2.91221283  2.98536784
   8.18558047  0.00067893  2.98639892
   4.11178065  8.75553365  2.92846869
   4.12335673  5.80372147  2.95933724
   4.12407282  2.88475272  2.96024110
   4.13808725  0.00462617  2.99461025
  16.40294985  8.72138083  2.97309913
  16.40028267  5.81935632  2.97940317
  16.38708163  2.89513279  2.96550194
  16.39224546 11.62498596  2.97705929
  14.37588903 10.16913876  1.63316689
  14.38153868  7.26651767  1.62533715
  14.38344891  4.36476622  1.62724529
  14.36899229  1.44985336  1.62781978
  10.27370942 10.17506283  1.41128023
  10.27402433  7.26785699  1.41310294
  10.27516702  4.36311774  1.41218204
  10.27272756  1.45493075  1.41124703
   6.16778635 10.18856843  1.63237360
   6.16778761  7.28449704  1.58565184
   6.17093804  4.34434550  1.58604104
   6.16410835  1.44725339  1.63409617
   2.03970014 10.18115253  1.41319162
   2.06497818  7.25754255  1.43733506
   2.07156676  4.37704673  1.42217434
   2.04537391  1.45444731  1.41117167
  12.33600000  8.72286925  0.00000000
  12.33600000  5.81524617  0.00000000
  12.33600000  2.90762308  0.00000000
  12.33600000  0.00000000  0.00000000
   8.22400000  8.72286925  0.00000000
   8.22400000  5.81524617  0.00000000
   8.22400000  2.90762308  0.00000000
   8.22400000  0.00000000  0.00000000
   4.11200000  8.72286925  0.00000000
   4.11200000  5.81524617  0.00000000
   4.11200000  2.90762308  0.00000000
   4.11200000  0.00000000  0.00000000
   0.00000000  8.72286925  0.00000000
   0.00000000  5.81524617  0.00000000
   0.00000000  2.90762308  0.00000000
   0.00000000  0.00000000  0.00000000
  14.39200000 10.17668079 20.54618846
  14.39200000  7.26905771 20.54618846
  14.39200000  4.36143463 20.54618846
  14.39200000  1.45381154 20.54618846
  10.28000000 10.17668079 20.54618846
  10.28000000  7.26905771 20.54618846
  10.28000000  4.36143463 20.54618846
  10.28000000  1.45381154 20.54618846
   6.16800000 10.17668079 20.54618846
   6.16800000  7.26905771 20.54618846
   6.16800000  4.36143463 20.54618846
   6.16800000  1.45381154 20.54618846
   2.05600000 10.17668079 20.54618846
   2.05600000  7.26905771 20.54618846
   2.05600000  4.36143463 20.54618846
   2.05600000  1.45381154 20.54618846
 


--------------------------------------------------------------------------------------------------------


 k-point  1 :   0.0000 0.0000 0.0000  plane waves:   76391
 k-point  2 :   0.2500 0.0000 0.0000  plane waves:   76422
 k-point  3 :   0.5000 0.0000 0.0000  plane waves:   76442
 k-point  4 :   0.0000 0.2000 0.0000  plane waves:   76454
 k-point  5 :   0.2500 0.2000 0.0000  plane waves:   76437
 k-point  6 :   0.5000 0.2000 0.0000  plane waves:   76490
 k-point  7 :  -0.2500 0.2000 0.0000  plane waves:   76437
 k-point  8 :   0.0000 0.4000 0.0000  plane waves:   76464
 k-point  9 :   0.2500 0.4000 0.0000  plane waves:   76455
 k-point 10 :   0.5000 0.4000 0.0000  plane waves:   76444
 k-point 11 :  -0.2500 0.4000 0.0000  plane waves:   76455

 maximum and minimum number of plane-waves per node :      6476     6312

 maximum number of plane-waves:     76490
 maximum index in each direction: 
   IXMAX=   27   IYMAX=   18   IZMAX=   35
   IXMIN=  -27   IYMIN=  -19   IZMIN=  -35

 WARNING: aliasing errors must be expected set NGX to 110 to avoid them
 NGY is ok and might be reduce to  76
 NGZ is ok and might be reduce to 142
 aliasing errors are usually negligible using standard VASP settings
 and one can safely disregard these warnings

 real space projection operators:
  total allocation   :      46629.11 KBytes
  max/ min on nodes  :       3897.22       3862.00


 parallel 3D FFT for wavefunctions:
    minimum data exchange during FFTs selected (reduces bandwidth)
 parallel 3D FFT for charge:
    minimum data exchange during FFTs selected (reduces bandwidth)


 total amount of memory used by VASP on root node   119589. kBytes
========================================================================

   base      :      30000. kBytes
   nonlr-proj:      10859. kBytes
   fftplans  :       6203. kBytes
   grid      :      10834. kBytes
   one-center:        108. kBytes
   wavefun   :      61585. kBytes
 
     INWAV:  cpu time    0.0000: real time    0.0003
 Broyden mixing: mesh for mixing (old mesh)
   NGX = 53   NGY = 37   NGZ = 71
  (NGX  =216   NGY  =160   NGZ  =288)
  gives a total of 139231 points

 initial charge density was supplied:
 charge density of overlapping atoms calculated
 number of electron     809.0000000 magnetization 
 keeping initial charge density in first step


--------------------------------------------------------------------------------------------------------


 Maximum index for non-local projection operator          434
 Maximum index for augmentation-charges          822 (set IRDMAX)


--------------------------------------------------------------------------------------------------------


 First call to EWALD:  gamma=   0.110
 Maximum number of real-space cells 3x 4x 2
 Maximum number of reciprocal cells 3x 2x 4

 FEWALD executed in parallel
    FEWALD:  cpu time    0.0030: real time    0.0030


----------------------------------------- Iteration    1(   1)  ---------------------------------------


    POTLOK:  cpu time    0.1856: real time    0.1913
    SETDIJ:  cpu time    0.0240: real time    0.0242
     EDDAV:  cpu time   38.0355: real time   38.2673
       DOS:  cpu time    0.0087: real time    0.0087
    --------------------------------------------
      LOOP:  cpu time   38.2589: real time   38.4976

 eigenvalue-minimisations  : 10737
 total energy-change (2. order) : 0.5160268E+04  (-0.2983025E+05)
 number of electron     809.0000000 magnetization 
 augmentation part      809.0000000 magnetization 

 Free energy of the ion-electron system (eV)
  ---------------------------------------------------
  alpha Z        PSCENC =      1478.88211030
  Ewald energy   TEWEN  =    201755.47414896
  -Hartree energ DENC   =   -270878.86066146
  -exchange      EXHF   =         0.00000000
  -V(xc)+E(xc)   XCENC  =      1163.49079177
  PAW double counting   =     63738.77526900   -62080.66035985
  entropy T*S    EENTRO =        -0.00533459
  eigenvalues    EBANDS =      2281.24247600
  atomic energy  EATOM  =     67701.92959986
  Solvation  Ediel_sol  =         0.00000000
  ---------------------------------------------------
  free energy    TOTEN  =      5160.26803997 eV

  energy without entropy =     5160.27337457  energy(sigma->0) =     5160.26981817


--------------------------------------------------------------------------------------------------------


----------------------------------------- Iteration    1(   2)  ---------------------------------------


     EDDAV:  cpu time   44.0872: real time   44.3019
       DOS:  cpu time    0.0034: real time    0.0034
    --------------------------------------------
      LOOP:  cpu time   44.0962: real time   44.3112

 eigenvalue-minimisations  : 12987
 total energy-change (2. order) :-0.4995976E+04  (-0.4594691E+04)
 number of electron     809.0000000 magnetization 
 augmentation part      809.0000000 magnetization 

 Free energy of the ion-electron system (eV)
  ---------------------------------------------------
  alpha Z        PSCENC =      1478.88211030
  Ewald energy   TEWEN  =    201755.47414896
  -Hartree energ DENC   =   -270878.86066146
  -exchange      EXHF   =         0.00000000
  -V(xc)+E(xc)   XCENC  =      1163.49079177
  PAW double counting   =     63738.77526900   -62080.66035985
  entropy T*S    EENTRO =         0.00546071
  eigenvalues    EBANDS =     -2714.74389456
  atomic energy  EATOM  =     67701.92959986
  Solvation  Ediel_sol  =         0.00000000
  ---------------------------------------------------
  free energy    TOTEN  =       164.29246471 eV

  energy without entropy =      164.28700400  energy(sigma->0) =      164.29064447


--------------------------------------------------------------------------------------------------------


----------------------------------------- Iteration    1(   3)  ---------------------------------------


     EDDAV:  cpu time   42.0391: real time   42.2007
       DOS:  cpu time    0.0036: real time    0.0036
    --------------------------------------------
      LOOP:  cpu time   42.0467: real time   42.2086

 eigenvalue-minimisations  : 12249
 total energy-change (2. order) :-0.4095863E+03  (-0.3885492E+03)
 number of electron     809.0000000 magnetization 
 augmentation part      809.0000000 magnetization 

 Free energy of the ion-electron system (eV)
  ---------------------------------------------------
  alpha Z        PSCENC =      1478.88211030
  Ewald energy   TEWEN  =    201755.47414896
  -Hartree energ DENC   =   -270878.86066146
  -exchange      EXHF   =         0.00000000
  -V(xc)+E(xc)   XCENC  =      1163.49079177
  PAW double counting   =     63738.77526900   -62080.66035985
  entropy T*S    EENTRO =         0.00924254
  eigenvalues    EBANDS =     -3124.33397136
  atomic energy  EATOM  =     67701.92959986
  Solvation  Ediel_sol  =         0.00000000
  ---------------------------------------------------
  free energy    TOTEN  =      -245.29383026 eV

  energy without entropy =     -245.30307280  energy(sigma->0) =     -245.29691110


--------------------------------------------------------------------------------------------------------


----------------------------------------- Iteration    1(   4)  ---------------------------------------


     EDDAV:  cpu time   42.9675: real time   43.1679
       DOS:  cpu time    0.0029: real time    0.0029
    --------------------------------------------
      LOOP:  cpu time   42.9714: real time   43.1721

 eigenvalue-minimisations  : 12618
 total energy-change (2. order) :-0.1210405E+02  (-0.1195496E+02)
 number of electron     809.0000000 magnetization 
 augmentation part      809.0000000 magnetization 

 Free energy of the ion-electron system (eV)
  ---------------------------------------------------
  alpha Z        PSCENC =      1478.88211030
  Ewald energy   TEWEN  =    201755.47414896
  -Hartree energ DENC   =   -270878.86066146
  -exchange      EXHF   =         0.00000000
  -V(xc)+E(xc)   XCENC  =      1163.49079177
  PAW double counting   =     63738.77526900   -62080.66035985
  entropy T*S    EENTRO =         0.00921112
  eigenvalues    EBANDS =     -3136.43799026
  atomic energy  EATOM  =     67701.92959986
  Solvation  Ediel_sol  =         0.00000000
  ---------------------------------------------------
  free energy    TOTEN  =      -257.39788058 eV

  energy without entropy =     -257.40709169  energy(sigma->0) =     -257.40095095


--------------------------------------------------------------------------------------------------------


----------------------------------------- Iteration    1(   5)  ---------------------------------------


     EDDAV:  cpu time   42.0815: real time   42.3922
       DOS:  cpu time    0.0058: real time    0.0058
    CHARGE:  cpu time    1.6078: real time    1.6120
    MIXING:  cpu time    0.0265: real time    0.0270
    --------------------------------------------
      LOOP:  cpu time   43.7238: real time   44.0394

 eigenvalue-minimisations  : 12375
 total energy-change (2. order) :-0.3430131E+00  (-0.3418940E+00)
 number of electron     808.9999737 magnetization 
 augmentation part      280.1585513 magnetization 

 Broyden mixing:
  rms(total) = 0.58377E+01    rms(broyden)= 0.58373E+01
  rms(prec ) = 0.59580E+01
  weight for this iteration     100.00

 Free energy of the ion-electron system (eV)
  ---------------------------------------------------
  alpha Z        PSCENC =      1478.88211030
  Ewald energy   TEWEN  =    201755.47414896
  -Hartree energ DENC   =   -270878.86066146
  -exchange      EXHF   =         0.00000000
  -V(xc)+E(xc)   XCENC  =      1163.49079177
  PAW double counting   =     63738.77526900   -62080.66035985
  entropy T*S    EENTRO =         0.00919421
  eigenvalues    EBANDS =     -3136.78098644
  atomic energy  EATOM  =     67701.92959986
  Solvation  Ediel_sol  =         0.00000000
  ---------------------------------------------------
  free energy    TOTEN  =      -257.74089366 eV

  energy without entropy =     -257.75008787  energy(sigma->0) =     -257.74395840


--------------------------------------------------------------------------------------------------------


----------------------------------------- Iteration    1(   6)  ---------------------------------------


    POTLOK:  cpu time    0.1190: real time    0.1197
    SETDIJ:  cpu time    0.0082: real time    0.0082
    EDDIAG:  cpu time    7.1385: real time    7.2043
  RMM-DIIS:  cpu time   17.3774: real time   17.4770
    ORTHCH:  cpu time    1.3717: real time    1.3754
       DOS:  cpu time    0.0028: real time    0.0028
    CHARGE:  cpu time    1.5438: real time    1.5494
    MIXING:  cpu time    0.0105: real time    0.0108
    --------------------------------------------
      LOOP:  cpu time   27.5732: real time   27.7490

 eigenvalue-minimisations  : 10711
 total energy-change (2. order) : 0.2006014E+02  (-0.6043669E+01)
 number of electron     808.9999730 magnetization 
 augmentation part      289.4706479 magnetization 

 Broyden mixing:
  rms(total) = 0.40053E+01    rms(broyden)= 0.40052E+01
  rms(prec ) = 0.40171E+01
  weight for this iteration     100.00

 eigenvalues of (default mixing * dielectric matrix)
  average eigenvalue GAMMA=   1.7028
  1.7028

 Free energy of the ion-electron system (eV)
  ---------------------------------------------------
  alpha Z        PSCENC =      1478.88211030
  Ewald energy   TEWEN  =    201755.47414896
  -Hartree energ DENC   =   -270202.58128996
  -exchange      EXHF   =         0.00000000
  -V(xc)+E(xc)   XCENC  =      1141.79686670
  PAW double counting   =     67319.53028564   -65739.31090974
  entropy T*S    EENTRO =         0.01617012
  eigenvalues    EBANDS =     -3693.41773813
  atomic energy  EATOM  =     67701.92959986
  Solvation  Ediel_sol  =         0.00000000
  ---------------------------------------------------
  free energy    TOTEN  =      -237.68075627 eV

  energy without entropy =     -237.69692639  energy(sigma->0) =     -237.68614631


--------------------------------------------------------------------------------------------------------


----------------------------------------- Iteration    1(   7)  ---------------------------------------


    POTLOK:  cpu time    0.1087: real time    0.1104
    SETDIJ:  cpu time    0.0067: real time    0.0212
    EDDIAG:  cpu time    6.9937: real time    7.0165
  RMM-DIIS:  cpu time   17.0347: real time   17.0956
    ORTHCH:  cpu time    1.4014: real time    1.4064
       DOS:  cpu time    0.0094: real time    0.0094
    CHARGE:  cpu time    1.5273: real time    1.5314
    MIXING:  cpu time    0.0033: real time    0.0033
    --------------------------------------------
      LOOP:  cpu time   27.0866: real time   27.1960

 eigenvalue-minimisations  : 10714
 total energy-change (2. order) : 0.1160902E+01  (-0.8063299E+00)
 number of electron     808.9999727 magnetization 
 augmentation part      292.0305782 magnetization 

 Broyden mixing:
  rms(total) = 0.17236E+01    rms(broyden)= 0.17235E+01
  rms(prec ) = 0.17286E+01
  weight for this iteration     100.00

 eigenvalues of (default mixing * dielectric matrix)
  average eigenvalue GAMMA=   1.8070
  1.1100  2.5041

 Free energy of the ion-electron system (eV)
  ---------------------------------------------------
  alpha Z        PSCENC =      1478.88211030
  Ewald energy   TEWEN  =    201755.47414896
  -Hartree energ DENC   =   -270028.97988871
  -exchange      EXHF   =         0.00000000
  -V(xc)+E(xc)   XCENC  =      1133.24187798
  PAW double counting   =     71445.24897532   -69920.81503258
  entropy T*S    EENTRO =         0.01735492
  eigenvalues    EBANDS =     -3801.51900053
  atomic energy  EATOM  =     67701.92959986
  Solvation  Ediel_sol  =         0.00000000
  ---------------------------------------------------
  free energy    TOTEN  =      -236.51985450 eV

  energy without entropy =     -236.53720942  energy(sigma->0) =     -236.52563947


--------------------------------------------------------------------------------------------------------


----------------------------------------- Iteration    1(   8)  ---------------------------------------


    POTLOK:  cpu time    0.1029: real time    0.1032
    SETDIJ:  cpu time    0.0078: real time    0.0078
    EDDIAG:  cpu time    7.2348: real time    7.2571
  RMM-DIIS:  cpu time   16.9160: real time   16.9773
    ORTHCH:  cpu time    1.3784: real time    1.3822
       DOS:  cpu time    0.0030: real time    0.0031
    CHARGE:  cpu time    1.5189: real time    1.5231
    MIXING:  cpu time    0.0032: real time    0.0032
    --------------------------------------------
      LOOP:  cpu time   27.1667: real time   27.2588

 eigenvalue-minimisations  : 10735
 total energy-change (2. order) : 0.1903761E+00  (-0.1358095E+00)
 number of electron     808.9999727 magnetization 
 augmentation part      291.7072821 magnetization 

 Broyden mixing:
  rms(total) = 0.27666E+00    rms(broyden)= 0.27661E+00
  rms(prec ) = 0.29778E+00
  weight for this iteration     100.00

 eigenvalues of (default mixing * dielectric matrix)
  average eigenvalue GAMMA=   1.4936
  2.5532  1.1737  0.7539

 Free energy of the ion-electron system (eV)
  ---------------------------------------------------
  alpha Z        PSCENC =      1478.88211030
  Ewald energy   TEWEN  =    201755.47414896
  -Hartree energ DENC   =   -269988.81315129
  -exchange      EXHF   =         0.00000000
  -V(xc)+E(xc)   XCENC  =      1132.71519806
  PAW double counting   =     73809.25801401   -72310.21805422
  entropy T*S    EENTRO =         0.01519527
  eigenvalues    EBANDS =     -3815.57253938
  atomic energy  EATOM  =     67701.92959986
  Solvation  Ediel_sol  =         0.00000000
  ---------------------------------------------------
  free energy    TOTEN  =      -236.32947843 eV

  energy without entropy =     -236.34467370  energy(sigma->0) =     -236.33454352


--------------------------------------------------------------------------------------------------------


----------------------------------------- Iteration    1(   9)  ---------------------------------------


    POTLOK:  cpu time    0.1042: real time    0.1051
    SETDIJ:  cpu time    0.0078: real time    0.0078
    EDDIAG:  cpu time    7.3155: real time    7.3382
  RMM-DIIS:  cpu time   17.0242: real time   17.1093
    ORTHCH:  cpu time    1.4982: real time    1.5021
       DOS:  cpu time    0.0086: real time    0.0086
    CHARGE:  cpu time    1.5248: real time    1.5294
    MIXING:  cpu time    0.0035: real time    0.0035
    --------------------------------------------
      LOOP:  cpu time   27.4883: real time   27.6059

 eigenvalue-minimisations  : 10753
 total energy-change (2. order) : 0.9974437E-01  (-0.2175290E-01)
 number of electron     808.9999727 magnetization 
 augmentation part      291.5057415 magnetization 

 Broyden mixing:
  rms(total) = 0.63930E-01    rms(broyden)= 0.63855E-01
  rms(prec ) = 0.69724E-01
  weight for this iteration     100.00

 eigenvalues of (default mixing * dielectric matrix)
  average eigenvalue GAMMA=   1.3589
  2.4918  1.2304  0.8567  0.8567

 Free energy of the ion-electron system (eV)
  ---------------------------------------------------
  alpha Z        PSCENC =      1478.88211030
  Ewald energy   TEWEN  =    201755.47414896
  -Hartree energ DENC   =   -270001.18963726
  -exchange      EXHF   =         0.00000000
  -V(xc)+E(xc)   XCENC  =      1133.00734445
  PAW double counting   =     73854.48399793   -72355.71896937
  entropy T*S    EENTRO =         0.01597947
  eigenvalues    EBANDS =     -3803.11430839
  atomic energy  EATOM  =     67701.92959986
  Solvation  Ediel_sol  =         0.00000000
  ---------------------------------------------------
  free energy    TOTEN  =      -236.22973406 eV

  energy without entropy =     -236.24571353  energy(sigma->0) =     -236.23506055


--------------------------------------------------------------------------------------------------------


----------------------------------------- Iteration    1(  10)  ---------------------------------------


    POTLOK:  cpu time    0.1100: real time    0.1111
    SETDIJ:  cpu time    0.0078: real time    0.0078
    EDDIAG:  cpu time    7.0381: real time    7.0584
  RMM-DIIS:  cpu time   17.2443: real time   17.2998
    ORTHCH:  cpu time    1.3575: real time    1.3613
       DOS:  cpu time    0.0042: real time    0.0042
    CHARGE:  cpu time    1.4540: real time    1.5464
    MIXING:  cpu time    0.0035: real time    0.0035
    --------------------------------------------
      LOOP:  cpu time   27.2209: real time   27.3943

 eigenvalue-minimisations  : 10801
 total energy-change (2. order) :-0.2578969E-02  (-0.1845355E-02)
 number of electron     808.9999727 magnetization 
 augmentation part      291.4778788 magnetization 

 Broyden mixing:
  rms(total) = 0.27635E-01    rms(broyden)= 0.27628E-01
  rms(prec ) = 0.33573E-01
  weight for this iteration     100.00

 eigenvalues of (default mixing * dielectric matrix)
  average eigenvalue GAMMA=   1.2842
  2.4693  1.3675  1.0607  0.8169  0.7066

 Free energy of the ion-electron system (eV)
  ---------------------------------------------------
  alpha Z        PSCENC =      1478.88211030
  Ewald energy   TEWEN  =    201755.47414896
  -Hartree energ DENC   =   -270000.76803983
  -exchange      EXHF   =         0.00000000
  -V(xc)+E(xc)   XCENC  =      1133.06498902
  PAW double counting   =     73740.26796424   -72240.55814702
  entropy T*S    EENTRO =         0.01659573
  eigenvalues    EBANDS =     -3804.54153427
  atomic energy  EATOM  =     67701.92959986
  Solvation  Ediel_sol  =         0.00000000
  ---------------------------------------------------
  free energy    TOTEN  =      -236.23231303 eV

  energy without entropy =     -236.24890876  energy(sigma->0) =     -236.23784494


--------------------------------------------------------------------------------------------------------


----------------------------------------- Iteration    1(  11)  ---------------------------------------


    POTLOK:  cpu time    0.1052: real time    0.1061
    SETDIJ:  cpu time    0.0079: real time    0.0079
    EDDIAG:  cpu time    7.2300: real time    7.2540
  RMM-DIIS:  cpu time   17.1903: real time   17.2477
    ORTHCH:  cpu time    1.4167: real time    1.4205
       DOS:  cpu time    0.0069: real time    0.0069
    CHARGE:  cpu time    1.5295: real time    1.5335
    MIXING:  cpu time    0.0035: real time    0.0035
    --------------------------------------------
      LOOP:  cpu time   27.4915: real time   27.5820

 eigenvalue-minimisations  : 10847
 total energy-change (2. order) :-0.2769120E-02  (-0.3330702E-03)
 number of electron     808.9999727 magnetization 
 augmentation part      291.4736687 magnetization 

 Broyden mixing:
  rms(total) = 0.16424E-01    rms(broyden)= 0.16423E-01
  rms(prec ) = 0.20555E-01
  weight for this iteration     100.00

 eigenvalues of (default mixing * dielectric matrix)
  average eigenvalue GAMMA=   1.3883
  2.5088  2.1064  1.1908  1.0820  0.7965  0.6452

 Free energy of the ion-electron system (eV)
  ---------------------------------------------------
  alpha Z        PSCENC =      1478.88211030
  Ewald energy   TEWEN  =    201755.47414896
  -Hartree energ DENC   =   -269998.12371250
  -exchange      EXHF   =         0.00000000
  -V(xc)+E(xc)   XCENC  =      1133.05646541
  PAW double counting   =     73687.02571728   -72187.04019035
  entropy T*S    EENTRO =         0.01644697
  eigenvalues    EBANDS =     -3807.45566807
  atomic energy  EATOM  =     67701.92959986
  Solvation  Ediel_sol  =         0.00000000
  ---------------------------------------------------
  free energy    TOTEN  =      -236.23508215 eV

  energy without entropy =     -236.25152912  energy(sigma->0) =     -236.24056447


--------------------------------------------------------------------------------------------------------


----------------------------------------- Iteration    1(  12)  ---------------------------------------


    POTLOK:  cpu time    0.1086: real time    0.1100
    SETDIJ:  cpu time    0.0079: real time    0.0080
    EDDIAG:  cpu time    7.1132: real time    7.1693
  RMM-DIIS:  cpu time   17.2458: real time   17.3105
    ORTHCH:  cpu time    1.3895: real time    1.3936
       DOS:  cpu time    0.0029: real time    0.0029
    CHARGE:  cpu time    1.5144: real time    1.5185
    MIXING:  cpu time    0.0036: real time    0.0036
    --------------------------------------------
      LOOP:  cpu time   27.3875: real time   27.5182

 eigenvalue-minimisations  : 10778
 total energy-change (2. order) :-0.4771046E-02  (-0.2375785E-03)
 number of electron     808.9999727 magnetization 
 augmentation part      291.4779983 magnetization 

 Broyden mixing:
  rms(total) = 0.69947E-02    rms(broyden)= 0.69914E-02
  rms(prec ) = 0.10840E-01
  weight for this iteration     100.00

 eigenvalues of (default mixing * dielectric matrix)
  average eigenvalue GAMMA=   1.3622
  2.6431  2.4220  1.2370  1.0323  0.7834  0.7834  0.6344

 Free energy of the ion-electron system (eV)
  ---------------------------------------------------
  alpha Z        PSCENC =      1478.88211030
  Ewald energy   TEWEN  =    201755.47414896
  -Hartree energ DENC   =   -269993.93453018
  -exchange      EXHF   =         0.00000000
  -V(xc)+E(xc)   XCENC  =      1133.00499225
  PAW double counting   =     73636.39588504   -72136.30823466
  entropy T*S    EENTRO =         0.01645800
  eigenvalues    EBANDS =     -3811.70028276
  atomic energy  EATOM  =     67701.92959986
  Solvation  Ediel_sol  =         0.00000000
  ---------------------------------------------------
  free energy    TOTEN  =      -236.23985320 eV

  energy without entropy =     -236.25631120  energy(sigma->0) =     -236.24533920


--------------------------------------------------------------------------------------------------------


----------------------------------------- Iteration    1(  13)  ---------------------------------------


    POTLOK:  cpu time    0.1115: real time    0.1124
    SETDIJ:  cpu time    0.0092: real time    0.0092
    EDDIAG:  cpu time    7.3232: real time    7.3731
  RMM-DIIS:  cpu time   17.1534: real time   17.2115
    ORTHCH:  cpu time    1.3680: real time    1.3729
       DOS:  cpu time    0.0029: real time    0.0029
    CHARGE:  cpu time    1.5480: real time    1.5520
    MIXING:  cpu time    0.0060: real time    0.0060
    --------------------------------------------
      LOOP:  cpu time   27.5238: real time   27.6418

 eigenvalue-minimisations  : 10771
 total energy-change (2. order) :-0.2259657E-02  (-0.7477115E-04)
 number of electron     808.9999727 magnetization 
 augmentation part      291.4782502 magnetization 

 Broyden mixing:
  rms(total) = 0.42893E-02    rms(broyden)= 0.42857E-02
  rms(prec ) = 0.72984E-02
  weight for this iteration     100.00

 eigenvalues of (default mixing * dielectric matrix)
  average eigenvalue GAMMA=   1.3499
  2.7129  2.5115  1.2025  1.1266  1.1266  0.8079  0.7027  0.6088

 Free energy of the ion-electron system (eV)
  ---------------------------------------------------
  alpha Z        PSCENC =      1478.88211030
  Ewald energy   TEWEN  =    201755.47414896
  -Hartree energ DENC   =   -269991.90174720
  -exchange      EXHF   =         0.00000000
  -V(xc)+E(xc)   XCENC  =      1132.98512889
  PAW double counting   =     73617.54234067   -72117.39278266
  entropy T*S    EENTRO =         0.01642651
  eigenvalues    EBANDS =     -3813.77733817
  atomic energy  EATOM  =     67701.92959986
  Solvation  Ediel_sol  =         0.00000000
  ---------------------------------------------------
  free energy    TOTEN  =      -236.24211285 eV

  energy without entropy =     -236.25853936  energy(sigma->0) =     -236.24758836


--------------------------------------------------------------------------------------------------------


----------------------------------------- Iteration    1(  14)  ---------------------------------------


    POTLOK:  cpu time    0.1096: real time    0.1113
    SETDIJ:  cpu time    0.0079: real time    0.0080
    EDDIAG:  cpu time    7.1730: real time    7.2222
  RMM-DIIS:  cpu time   17.1315: real time   17.1851
    ORTHCH:  cpu time    1.3655: real time    1.3692
       DOS:  cpu time    0.0027: real time    0.0027
    CHARGE:  cpu time    1.5124: real time    1.5181
    MIXING:  cpu time    0.0039: real time    0.0039
    --------------------------------------------
      LOOP:  cpu time   27.3083: real time   27.4225

 eigenvalue-minimisations  : 10755
 total energy-change (2. order) :-0.1908308E-02  (-0.4804819E-04)
 number of electron     808.9999727 magnetization 
 augmentation part      291.4781191 magnetization 

 Broyden mixing:
  rms(total) = 0.29000E-02    rms(broyden)= 0.28988E-02
  rms(prec ) = 0.50913E-02
  weight for this iteration     100.00

 eigenvalues of (default mixing * dielectric matrix)
  average eigenvalue GAMMA=   1.4448
  3.1720  2.4974  2.0007  1.2453  0.9869  0.9869  0.8396  0.6590  0.6155

 Free energy of the ion-electron system (eV)
  ---------------------------------------------------
  alpha Z        PSCENC =      1478.88211030
  Ewald energy   TEWEN  =    201755.47414896
  -Hartree energ DENC   =   -269990.07450103
  -exchange      EXHF   =         0.00000000
  -V(xc)+E(xc)   XCENC  =      1132.97376820
  PAW double counting   =     73612.38893756   -72112.20480570
  entropy T*S    EENTRO =         0.01643010
  eigenvalues    EBANDS =     -3815.62970940
  atomic energy  EATOM  =     67701.92959986
  Solvation  Ediel_sol  =         0.00000000
  ---------------------------------------------------
  free energy    TOTEN  =      -236.24402116 eV

  energy without entropy =     -236.26045126  energy(sigma->0) =     -236.24949786


--------------------------------------------------------------------------------------------------------


----------------------------------------- Iteration    1(  15)  ---------------------------------------


    POTLOK:  cpu time    0.2349: real time    0.2363
    SETDIJ:  cpu time    0.0078: real time    0.0078
    EDDIAG:  cpu time    7.0639: real time    7.0863
  RMM-DIIS:  cpu time   17.0771: real time   17.1952
    ORTHCH:  cpu time    1.3820: real time    1.3875
       DOS:  cpu time    0.0029: real time    0.0029
    CHARGE:  cpu time    1.5116: real time    1.5155
    MIXING:  cpu time    0.0040: real time    0.0040
    --------------------------------------------
      LOOP:  cpu time   27.2862: real time   27.4384

 eigenvalue-minimisations  : 10737
 total energy-change (2. order) :-0.2143326E-02  (-0.7210929E-04)
 number of electron     808.9999727 magnetization 
 augmentation part      291.4775968 magnetization 

 Broyden mixing:
  rms(total) = 0.16746E-02    rms(broyden)= 0.16723E-02
  rms(prec ) = 0.28538E-02
  weight for this iteration     100.00

 eigenvalues of (default mixing * dielectric matrix)
  average eigenvalue GAMMA=   1.4887
  3.9273  2.4720  2.2812  1.2164  1.0987  1.0987  0.7627  0.7627  0.6622  0.6051

 Free energy of the ion-electron system (eV)
  ---------------------------------------------------
  alpha Z        PSCENC =      1478.88211030
  Ewald energy   TEWEN  =    201755.47414896
  -Hartree energ DENC   =   -269987.57579100
  -exchange      EXHF   =         0.00000000
  -V(xc)+E(xc)   XCENC  =      1132.96007459
  PAW double counting   =     73614.67107738   -72114.50395099
  entropy T*S    EENTRO =         0.01642013
  eigenvalues    EBANDS =     -3818.09985371
  atomic energy  EATOM  =     67701.92959986
  Solvation  Ediel_sol  =         0.00000000
  ---------------------------------------------------
  free energy    TOTEN  =      -236.24616449 eV

  energy without entropy =     -236.26258462  energy(sigma->0) =     -236.25163786


--------------------------------------------------------------------------------------------------------


----------------------------------------- Iteration    1(  16)  ---------------------------------------


    POTLOK:  cpu time    0.1122: real time    0.1131
    SETDIJ:  cpu time    0.0079: real time    0.0079
    EDDIAG:  cpu time    7.1241: real time    7.1496
  RMM-DIIS:  cpu time   17.1201: real time   17.2257
    ORTHCH:  cpu time    1.3949: real time    1.3988
       DOS:  cpu time    0.0034: real time    0.0034
    CHARGE:  cpu time    1.5067: real time    1.5131
    MIXING:  cpu time    0.0043: real time    0.0043
    --------------------------------------------
      LOOP:  cpu time   27.2750: real time   27.4176

 eigenvalue-minimisations  : 10751
 total energy-change (2. order) :-0.8445469E-03  (-0.2481894E-04)
 number of electron     808.9999727 magnetization 
 augmentation part      291.4777909 magnetization 

 Broyden mixing:
  rms(total) = 0.11264E-02    rms(broyden)= 0.11257E-02
  rms(prec ) = 0.18448E-02
  weight for this iteration     100.00

 eigenvalues of (default mixing * dielectric matrix)
  average eigenvalue GAMMA=   1.5377
  4.5073  2.4902  2.3646  1.4874  1.2652  1.0001  1.0001  0.8128  0.7374  0.6487
  0.6008

 Free energy of the ion-electron system (eV)
  ---------------------------------------------------
  alpha Z        PSCENC =      1478.88211030
  Ewald energy   TEWEN  =    201755.47414896
  -Hartree energ DENC   =   -269986.30526710
  -exchange      EXHF   =         0.00000000
  -V(xc)+E(xc)   XCENC  =      1132.95395002
  PAW double counting   =     73616.73010549   -72116.57569064
  entropy T*S    EENTRO =         0.01642595
  eigenvalues    EBANDS =     -3819.35239187
  atomic energy  EATOM  =     67701.92959986
  Solvation  Ediel_sol  =         0.00000000
  ---------------------------------------------------
  free energy    TOTEN  =      -236.24700903 eV

  energy without entropy =     -236.26343499  energy(sigma->0) =     -236.25248435


--------------------------------------------------------------------------------------------------------


----------------------------------------- Iteration    1(  17)  ---------------------------------------


    POTLOK:  cpu time    0.1030: real time    0.1049
    SETDIJ:  cpu time    0.0078: real time    0.0078
    EDDIAG:  cpu time    7.2404: real time    7.2635
  RMM-DIIS:  cpu time   17.1803: real time   17.2463
    ORTHCH:  cpu time    1.4906: real time    1.4948
       DOS:  cpu time    0.0040: real time    0.0040
    CHARGE:  cpu time    1.5224: real time    1.5269
    MIXING:  cpu time    0.0043: real time    0.0043
    --------------------------------------------
      LOOP:  cpu time   27.5547: real time   27.6546

 eigenvalue-minimisations  : 10749
 total energy-change (2. order) :-0.4842702E-03  (-0.1025281E-04)
 number of electron     808.9999727 magnetization 
 augmentation part      291.4776829 magnetization 

 Broyden mixing:
  rms(total) = 0.69527E-03    rms(broyden)= 0.69419E-03
  rms(prec ) = 0.11775E-02
  weight for this iteration     100.00

 eigenvalues of (default mixing * dielectric matrix)
  average eigenvalue GAMMA=   1.6454
  5.6933  2.5666  2.5666  1.9197  1.2213  1.1249  0.9285  0.9285  0.8427  0.7098
  0.6398  0.6026

 Free energy of the ion-electron system (eV)
  ---------------------------------------------------
  alpha Z        PSCENC =      1478.88211030
  Ewald energy   TEWEN  =    201755.47414896
  -Hartree energ DENC   =   -269985.61873276
  -exchange      EXHF   =         0.00000000
  -V(xc)+E(xc)   XCENC  =      1132.95244834
  PAW double counting   =     73618.66630409   -72118.51817487
  entropy T*S    EENTRO =         0.01642925
  eigenvalues    EBANDS =     -3820.03162646
  atomic energy  EATOM  =     67701.92959986
  Solvation  Ediel_sol  =         0.00000000
  ---------------------------------------------------
  free energy    TOTEN  =      -236.24749330 eV

  energy without entropy =     -236.26392255  energy(sigma->0) =     -236.25296972


--------------------------------------------------------------------------------------------------------


----------------------------------------- Iteration    1(  18)  ---------------------------------------


    POTLOK:  cpu time    0.1054: real time    0.1118
    SETDIJ:  cpu time    0.0079: real time    0.0079
    EDDIAG:  cpu time    6.9648: real time    6.9859
  RMM-DIIS:  cpu time   17.1010: real time   17.1712
    ORTHCH:  cpu time    1.3521: real time    1.3558
       DOS:  cpu time    0.0039: real time    0.0039
    CHARGE:  cpu time    1.5296: real time    1.5338
    MIXING:  cpu time    0.0047: real time    0.0047
    --------------------------------------------
      LOOP:  cpu time   27.0709: real time   27.1774

 eigenvalue-minimisations  : 10750
 total energy-change (2. order) :-0.2887972E-03  (-0.5051359E-05)
 number of electron     808.9999727 magnetization 
 augmentation part      291.4774371 magnetization 

 Broyden mixing:
  rms(total) = 0.46512E-03    rms(broyden)= 0.46501E-03
  rms(prec ) = 0.77815E-03
  weight for this iteration     100.00

 eigenvalues of (default mixing * dielectric matrix)
  average eigenvalue GAMMA=   1.6669
  5.9246  2.8675  2.4435  1.7987  1.7987  1.2280  1.1083  0.8862  0.8862  0.7844
  0.7121  0.6347  0.5964

 Free energy of the ion-electron system (eV)
  ---------------------------------------------------
  alpha Z        PSCENC =      1478.88211030
  Ewald energy   TEWEN  =    201755.47414896
  -Hartree energ DENC   =   -269985.27568739
  -exchange      EXHF   =         0.00000000
  -V(xc)+E(xc)   XCENC  =      1132.95127242
  PAW double counting   =     73619.99160537   -72119.85040808
  entropy T*S    EENTRO =         0.01642887
  eigenvalues    EBANDS =     -3820.36685241
  atomic energy  EATOM  =     67701.92959986
  Solvation  Ediel_sol  =         0.00000000
  ---------------------------------------------------
  free energy    TOTEN  =      -236.24778210 eV

  energy without entropy =     -236.26421098  energy(sigma->0) =     -236.25325839


--------------------------------------------------------------------------------------------------------


----------------------------------------- Iteration    1(  19)  ---------------------------------------


    POTLOK:  cpu time    0.1122: real time    0.1144
    SETDIJ:  cpu time    0.0081: real time    0.0081
    EDDIAG:  cpu time    7.2754: real time    7.2981
  RMM-DIIS:  cpu time   16.9846: real time   17.1448
    ORTHCH:  cpu time    1.3563: real time    1.3600
       DOS:  cpu time    0.0083: real time    0.0083
    CHARGE:  cpu time    1.5452: real time    1.5509
    MIXING:  cpu time    0.0048: real time    0.0048
    --------------------------------------------
      LOOP:  cpu time   27.2965: real time   27.4913

 eigenvalue-minimisations  : 10734
 total energy-change (2. order) :-0.1875573E-03  (-0.2256039E-05)
 number of electron     808.9999727 magnetization 
 augmentation part      291.4773918 magnetization 

 Broyden mixing:
  rms(total) = 0.32622E-03    rms(broyden)= 0.32605E-03
  rms(prec ) = 0.50527E-03
  weight for this iteration     100.00

 eigenvalues of (default mixing * dielectric matrix)
  average eigenvalue GAMMA=   1.7198
  6.5273  3.0733  2.5128  2.3580  1.6903  1.2227  1.1242  1.1242  0.8775  0.8775
  0.7688  0.6931  0.6331  0.5944

 Free energy of the ion-electron system (eV)
  ---------------------------------------------------
  alpha Z        PSCENC =      1478.88211030
  Ewald energy   TEWEN  =    201755.47414896
  -Hartree energ DENC   =   -269985.17256086
  -exchange      EXHF   =         0.00000000
  -V(xc)+E(xc)   XCENC  =      1132.95136990
  PAW double counting   =     73619.61718670   -72119.47308422
  entropy T*S    EENTRO =         0.01642321
  eigenvalues    EBANDS =     -3820.47316350
  atomic energy  EATOM  =     67701.92959986
  Solvation  Ediel_sol  =         0.00000000
  ---------------------------------------------------
  free energy    TOTEN  =      -236.24796966 eV

  energy without entropy =     -236.26439286  energy(sigma->0) =     -236.25344406


--------------------------------------------------------------------------------------------------------


----------------------------------------- Iteration    1(  20)  ---------------------------------------


    POTLOK:  cpu time    0.1049: real time    0.1059
    SETDIJ:  cpu time    0.0078: real time    0.0078
    EDDIAG:  cpu time    7.1908: real time    7.2131
  RMM-DIIS:  cpu time   15.9835: real time   16.0388
    ORTHCH:  cpu time    1.3575: real time    1.3616
       DOS:  cpu time    0.0082: real time    0.0082
    CHARGE:  cpu time    1.5128: real time    1.5173
    MIXING:  cpu time    0.0046: real time    0.0046
    --------------------------------------------
      LOOP:  cpu time   26.1715: real time   26.2592

 eigenvalue-minimisations  : 10069
 total energy-change (2. order) :-0.1088347E-03  (-0.1024181E-05)
 number of electron     808.9999727 magnetization 
 augmentation part      291.4774364 magnetization 

 Broyden mixing:
  rms(total) = 0.22274E-03    rms(broyden)= 0.22251E-03
  rms(prec ) = 0.31929E-03
  weight for this iteration     100.00

 eigenvalues of (default mixing * dielectric matrix)
  average eigenvalue GAMMA=   1.8021
  7.1307  3.9819  2.6357  2.4722  1.6403  1.6403  1.2305  1.0850  0.8963  0.8963
  0.7715  0.7715  0.6557  0.6327  0.5914

 Free energy of the ion-electron system (eV)
  ---------------------------------------------------
  alpha Z        PSCENC =      1478.88211030
  Ewald energy   TEWEN  =    201755.47414896
  -Hartree energ DENC   =   -269985.12308179
  -exchange      EXHF   =         0.00000000
  -V(xc)+E(xc)   XCENC  =      1132.95115508
  PAW double counting   =     73619.05097697   -72118.90693894
  entropy T*S    EENTRO =         0.01642105
  eigenvalues    EBANDS =     -3820.52246997
  atomic energy  EATOM  =     67701.92959986
  Solvation  Ediel_sol  =         0.00000000
  ---------------------------------------------------
  free energy    TOTEN  =      -236.24807849 eV

  energy without entropy =     -236.26449954  energy(sigma->0) =     -236.25355218


--------------------------------------------------------------------------------------------------------


----------------------------------------- Iteration    1(  21)  ---------------------------------------


    POTLOK:  cpu time    0.1064: real time    0.1074
    SETDIJ:  cpu time    0.0078: real time    0.0078
    EDDIAG:  cpu time    7.0869: real time    7.1119
  RMM-DIIS:  cpu time   14.7032: real time   14.7542
    ORTHCH:  cpu time    1.4465: real time    1.4503
       DOS:  cpu time    0.0033: real time    0.0033
    CHARGE:  cpu time    1.5133: real time    1.5174
    MIXING:  cpu time    0.0045: real time    0.0045
    --------------------------------------------
      LOOP:  cpu time   24.8735: real time   24.9588

 eigenvalue-minimisations  :  9249
 total energy-change (2. order) :-0.5412220E-04  (-0.5135018E-06)
 number of electron     808.9999727 magnetization 
 augmentation part      291.4774412 magnetization 

 Broyden mixing:
  rms(total) = 0.11366E-03    rms(broyden)= 0.11362E-03
  rms(prec ) = 0.17231E-03
  weight for this iteration     100.00

 eigenvalues of (default mixing * dielectric matrix)
  average eigenvalue GAMMA=   1.8459
  7.5358  4.5144  2.6626  2.5240  2.1441  1.4326  1.1865  1.1865  1.1478  0.9036
  0.9036  0.7547  0.7547  0.5942  0.6567  0.6331

 Free energy of the ion-electron system (eV)
  ---------------------------------------------------
  alpha Z        PSCENC =      1478.88211030
  Ewald energy   TEWEN  =    201755.47414896
  -Hartree energ DENC   =   -269985.11195744
  -exchange      EXHF   =         0.00000000
  -V(xc)+E(xc)   XCENC  =      1132.95154195
  PAW double counting   =     73618.69788580   -72118.55239214
  entropy T*S    EENTRO =         0.01642065
  eigenvalues    EBANDS =     -3820.53549054
  atomic energy  EATOM  =     67701.92959986
  Solvation  Ediel_sol  =         0.00000000
  ---------------------------------------------------
  free energy    TOTEN  =      -236.24813262 eV

  energy without entropy =     -236.26455327  energy(sigma->0) =     -236.25360617


--------------------------------------------------------------------------------------------------------


----------------------------------------- Iteration    1(  22)  ---------------------------------------


    POTLOK:  cpu time    0.1020: real time    0.1035
    SETDIJ:  cpu time    0.0078: real time    0.0078
    EDDIAG:  cpu time    7.1298: real time    7.1608
  RMM-DIIS:  cpu time   12.6818: real time   12.7303
    ORTHCH:  cpu time    1.3541: real time    1.3579
       DOS:  cpu time    0.0032: real time    0.0032
    CHARGE:  cpu time    1.5035: real time    1.5100
    MIXING:  cpu time    0.0047: real time    0.0047
    --------------------------------------------
      LOOP:  cpu time   22.7884: real time   22.8800

 eigenvalue-minimisations  :  7780
 total energy-change (2. order) :-0.2771676E-04  (-0.1679763E-06)
 number of electron     808.9999727 magnetization 
 augmentation part      291.4773739 magnetization 

 Broyden mixing:
  rms(total) = 0.81005E-04    rms(broyden)= 0.80948E-04
  rms(prec ) = 0.11387E-03
  weight for this iteration     100.00

 eigenvalues of (default mixing * dielectric matrix)
  average eigenvalue GAMMA=   1.9083
  7.9986  4.9433  2.9736  2.4524  2.4524  1.5994  1.5994  1.2140  1.0258  1.0258
  0.8593  0.8593  0.8187  0.5948  0.7107  0.6797  0.6337

 Free energy of the ion-electron system (eV)
  ---------------------------------------------------
  alpha Z        PSCENC =      1478.88211030
  Ewald energy   TEWEN  =    201755.47414896
  -Hartree energ DENC   =   -269985.13429035
  -exchange      EXHF   =         0.00000000
  -V(xc)+E(xc)   XCENC  =      1132.95180210
  PAW double counting   =     73618.65969001   -72118.51358200
  entropy T*S    EENTRO =         0.01642022
  eigenvalues    EBANDS =     -3820.51405941
  atomic energy  EATOM  =     67701.92959986
  Solvation  Ediel_sol  =         0.00000000
  ---------------------------------------------------
  free energy    TOTEN  =      -236.24816033 eV

  energy without entropy =     -236.26458055  energy(sigma->0) =     -236.25363374


--------------------------------------------------------------------------------------------------------


----------------------------------------- Iteration    1(  23)  ---------------------------------------


    POTLOK:  cpu time    0.1135: real time    0.1141
    SETDIJ:  cpu time    0.0078: real time    0.0078
    EDDIAG:  cpu time    7.3431: real time    7.3648
  RMM-DIIS:  cpu time   11.6689: real time   11.7281
    ORTHCH:  cpu time    1.4983: real time    1.5037
       DOS:  cpu time    0.0029: real time    0.0029
    CHARGE:  cpu time    1.5084: real time    1.5123
    MIXING:  cpu time    0.0050: real time    0.0050
    --------------------------------------------
      LOOP:  cpu time   22.1495: real time   22.2407

 eigenvalue-minimisations  :  7086
 total energy-change (2. order) :-0.1581296E-04  (-0.9530755E-07)
 number of electron     808.9999727 magnetization 
 augmentation part      291.4773724 magnetization 

 Broyden mixing:
  rms(total) = 0.45671E-04    rms(broyden)= 0.45641E-04
  rms(prec ) = 0.64022E-04
  weight for this iteration     100.00

 eigenvalues of (default mixing * dielectric matrix)
  average eigenvalue GAMMA=   1.8996
  8.2334  5.2794  3.1641  2.4845  2.4845  1.9068  1.4694  1.1302  1.1302  0.9356
  0.9356  0.8897  0.7743  0.7743  0.5938  0.6328  0.6872  0.6872

 Free energy of the ion-electron system (eV)
  ---------------------------------------------------
  alpha Z        PSCENC =      1478.88211030
  Ewald energy   TEWEN  =    201755.47414896
  -Hartree energ DENC   =   -269985.14933378
  -exchange      EXHF   =         0.00000000
  -V(xc)+E(xc)   XCENC  =      1132.95178762
  PAW double counting   =     73618.71814824   -72118.57253403
  entropy T*S    EENTRO =         0.01641982
  eigenvalues    EBANDS =     -3820.49852313
  atomic energy  EATOM  =     67701.92959986
  Solvation  Ediel_sol  =         0.00000000
  ---------------------------------------------------
  free energy    TOTEN  =      -236.24817615 eV

  energy without entropy =     -236.26459597  energy(sigma->0) =     -236.25364942


--------------------------------------------------------------------------------------------------------


----------------------------------------- Iteration    1(  24)  ---------------------------------------


    POTLOK:  cpu time    0.1100: real time    0.1160
    SETDIJ:  cpu time    0.0078: real time    0.0078
    EDDIAG:  cpu time    7.2578: real time    7.2857
  RMM-DIIS:  cpu time   10.2835: real time   10.4166
    ORTHCH:  cpu time    1.5028: real time    1.5083
       DOS:  cpu time    0.0027: real time    0.0027
    CHARGE:  cpu time    1.5137: real time    1.5181
    MIXING:  cpu time    0.0063: real time    0.0063
    --------------------------------------------
      LOOP:  cpu time   20.6861: real time   20.8691

 eigenvalue-minimisations  :  5882
 total energy-change (2. order) :-0.4659989E-05  (-0.2569058E-07)
 number of electron     808.9999727 magnetization 
 augmentation part      291.4773836 magnetization 

 Broyden mixing:
  rms(total) = 0.23485E-04    rms(broyden)= 0.23472E-04
  rms(prec ) = 0.37230E-04
  weight for this iteration     100.00

 eigenvalues of (default mixing * dielectric matrix)
  average eigenvalue GAMMA=   1.9355
  8.4645  5.6109  3.4661  2.5796  2.4544  2.1220  1.4660  1.4660  1.2256  1.0446
  1.0446  0.8876  0.8876  0.8023  0.7237  0.5940  0.6685  0.6330  0.6330

 Free energy of the ion-electron system (eV)
  ---------------------------------------------------
  alpha Z        PSCENC =      1478.88211030
  Ewald energy   TEWEN  =    201755.47414896
  -Hartree energ DENC   =   -269985.15343316
  -exchange      EXHF   =         0.00000000
  -V(xc)+E(xc)   XCENC  =      1132.95181145
  PAW double counting   =     73618.74319308   -72118.59770017
  entropy T*S    EENTRO =         0.01641996
  eigenvalues    EBANDS =     -3820.49433107
  atomic energy  EATOM  =     67701.92959986
  Solvation  Ediel_sol  =         0.00000000
  ---------------------------------------------------
  free energy    TOTEN  =      -236.24818081 eV

  energy without entropy =     -236.26460077  energy(sigma->0) =     -236.25365413


--------------------------------------------------------------------------------------------------------


----------------------------------------- Iteration    1(  25)  ---------------------------------------


    POTLOK:  cpu time    0.1136: real time    0.1140
    SETDIJ:  cpu time    0.0082: real time    0.0082
    EDDIAG:  cpu time    7.2159: real time    7.2708
  RMM-DIIS:  cpu time   10.1245: real time   10.2147
    ORTHCH:  cpu time    1.3592: real time    1.3628
       DOS:  cpu time    0.0051: real time    0.0052
    CHARGE:  cpu time    1.5140: real time    1.5180
    MIXING:  cpu time    0.0054: real time    0.0054
    --------------------------------------------
      LOOP:  cpu time   20.3475: real time   20.5009

 eigenvalue-minimisations  :  5607
 total energy-change (2. order) :-0.3896508E-05  (-0.1827484E-07)
 number of electron     808.9999727 magnetization 
 augmentation part      291.4773861 magnetization 

 Broyden mixing:
  rms(total) = 0.15158E-04    rms(broyden)= 0.15146E-04
  rms(prec ) = 0.22833E-04
  weight for this iteration     100.00

 eigenvalues of (default mixing * dielectric matrix)
  average eigenvalue GAMMA=   1.9623
  8.7419  5.9422  3.9025  2.6229  2.4616  2.1101  1.9751  1.4154  1.1121  1.1121
  1.0121  1.0121  0.8672  0.8672  0.8045  0.7497  0.6816  0.5947  0.6312  0.6294

 Free energy of the ion-electron system (eV)
  ---------------------------------------------------
  alpha Z        PSCENC =      1478.88211030
  Ewald energy   TEWEN  =    201755.47414896
  -Hartree energ DENC   =   -269985.15725877
  -exchange      EXHF   =         0.00000000
  -V(xc)+E(xc)   XCENC  =      1132.95184932
  PAW double counting   =     73618.75711029   -72118.61169658
  entropy T*S    EENTRO =         0.01641991
  eigenvalues    EBANDS =     -3820.49046797
  atomic energy  EATOM  =     67701.92959986
  Solvation  Ediel_sol  =         0.00000000
  ---------------------------------------------------
  free energy    TOTEN  =      -236.24818470 eV

  energy without entropy =     -236.26460461  energy(sigma->0) =     -236.25365801


--------------------------------------------------------------------------------------------------------


----------------------------------------- Iteration    1(  26)  ---------------------------------------


    POTLOK:  cpu time    0.1086: real time    0.1097
    SETDIJ:  cpu time    0.0083: real time    0.0083
    EDDIAG:  cpu time    7.2691: real time    7.3297
  RMM-DIIS:  cpu time    9.4986: real time    9.5590
    ORTHCH:  cpu time    1.3779: real time    1.3816
       DOS:  cpu time    0.0032: real time    0.0032
    CHARGE:  cpu time    1.5255: real time    1.5296
    MIXING:  cpu time    0.0052: real time    0.0052
    --------------------------------------------
      LOOP:  cpu time   19.7978: real time   19.9283

 eigenvalue-minimisations  :  4679
 total energy-change (2. order) :-0.1864260E-05  (-0.7748779E-08)
 number of electron     808.9999727 magnetization 
 augmentation part      291.4773795 magnetization 

 Broyden mixing:
  rms(total) = 0.89004E-05    rms(broyden)= 0.88959E-05
  rms(prec ) = 0.13850E-04
  weight for this iteration     100.00

 eigenvalues of (default mixing * dielectric matrix)
  average eigenvalue GAMMA=   1.9966
  8.8756  6.2039  4.1876  2.7663  2.5033  2.5033  1.9568  1.5180  1.3134  1.1345
  1.1345  1.0911  0.9061  0.9061  0.8163  0.8163  0.7448  0.6890  0.5944  0.6332
  0.6332

 Free energy of the ion-electron system (eV)
  ---------------------------------------------------
  alpha Z        PSCENC =      1478.88211030
  Ewald energy   TEWEN  =    201755.47414896
  -Hartree energ DENC   =   -269985.15943420
  -exchange      EXHF   =         0.00000000
  -V(xc)+E(xc)   XCENC  =      1132.95186781
  PAW double counting   =     73618.75174717   -72118.60634799
  entropy T*S    EENTRO =         0.01641972
  eigenvalues    EBANDS =     -3820.48829818
  atomic energy  EATOM  =     67701.92959986
  Solvation  Ediel_sol  =         0.00000000
  ---------------------------------------------------
  free energy    TOTEN  =      -236.24818657 eV

  energy without entropy =     -236.26460629  energy(sigma->0) =     -236.25365981


--------------------------------------------------------------------------------------------------------


----------------------------------------- Iteration    1(  27)  ---------------------------------------


    POTLOK:  cpu time    0.1087: real time    0.1114
    SETDIJ:  cpu time    0.0077: real time    0.0078
    EDDIAG:  cpu time    7.2558: real time    7.2797
  RMM-DIIS:  cpu time    9.1004: real time    9.1936
    ORTHCH:  cpu time    1.4860: real time    1.4912
       DOS:  cpu time    0.0073: real time    0.0073
    CHARGE:  cpu time    1.5193: real time    1.5233
    MIXING:  cpu time    0.0053: real time    0.0053
    --------------------------------------------
      LOOP:  cpu time   19.4919: real time   19.6212

 eigenvalue-minimisations  :  4251
 total energy-change (2. order) :-0.1438792E-05  (-0.5715891E-08)
 number of electron     808.9999727 magnetization 
 augmentation part      291.4773749 magnetization 

 Broyden mixing:
  rms(total) = 0.50094E-05    rms(broyden)= 0.50075E-05
  rms(prec ) = 0.77081E-05
  weight for this iteration     100.00

 eigenvalues of (default mixing * dielectric matrix)
  average eigenvalue GAMMA=   2.0337
  9.0133  6.5146  4.5917  3.1253  2.5682  2.4557  2.0035  2.0035  1.3702  1.1299
  1.1299  1.1190  0.9302  0.9302  0.8790  0.8790  0.8074  0.7422  0.5944  0.6850
  0.6327  0.6356

 Free energy of the ion-electron system (eV)
  ---------------------------------------------------
  alpha Z        PSCENC =      1478.88211030
  Ewald energy   TEWEN  =    201755.47414896
  -Hartree energ DENC   =   -269985.15974114
  -exchange      EXHF   =         0.00000000
  -V(xc)+E(xc)   XCENC  =      1132.95188284
  PAW double counting   =     73618.73944332   -72118.59403020
  entropy T*S    EENTRO =         0.01641971
  eigenvalues    EBANDS =     -3820.48802164
  atomic energy  EATOM  =     67701.92959986
  Solvation  Ediel_sol  =         0.00000000
  ---------------------------------------------------
  free energy    TOTEN  =      -236.24818801 eV

  energy without entropy =     -236.26460772  energy(sigma->0) =     -236.25366124


--------------------------------------------------------------------------------------------------------


----------------------------------------- Iteration    1(  28)  ---------------------------------------


    POTLOK:  cpu time    0.1053: real time    0.1127
    SETDIJ:  cpu time    0.0079: real time    0.0079
    EDDIAG:  cpu time    7.4664: real time    7.4908
  RMM-DIIS:  cpu time    9.2403: real time    9.2726
    ORTHCH:  cpu time    1.4644: real time    1.4695
       DOS:  cpu time    0.0031: real time    0.0031
    CHARGE:  cpu time    3.0866: real time    3.0930
    MIXING:  cpu time    0.0194: real time    0.0194
    --------------------------------------------
      LOOP:  cpu time   21.3948: real time   21.4718

 eigenvalue-minimisations  :  3348
 total energy-change (2. order) :-0.5317706E-06  (-0.2062887E-08)
 number of electron     808.9999727 magnetization 
 augmentation part      291.4773759 magnetization 

 Broyden mixing:
  rms(total) = 0.27257E-05    rms(broyden)= 0.27233E-05
  rms(prec ) = 0.44182E-05
  weight for this iteration     100.00

 eigenvalues of (default mixing * dielectric matrix)
  average eigenvalue GAMMA=   2.0784
  9.0801  6.7635  4.9369  3.5825  2.7578  2.5153  2.1358  1.9811  1.5563  1.3842
  1.1454  1.1454  1.1367  0.9373  0.9373  0.8596  0.8596  0.7928  0.7497  0.5944
  0.6837  0.6328  0.6349

 Free energy of the ion-electron system (eV)
  ---------------------------------------------------
  alpha Z        PSCENC =      1478.88211030
  Ewald energy   TEWEN  =    201755.47414896
  -Hartree energ DENC   =   -269985.15827818
  -exchange      EXHF   =         0.00000000
  -V(xc)+E(xc)   XCENC  =      1132.95187763
  PAW double counting   =     73618.73540876   -72118.59000566
  entropy T*S    EENTRO =         0.01641977
  eigenvalues    EBANDS =     -3820.48946996
  atomic energy  EATOM  =     67701.92959986
  Solvation  Ediel_sol  =         0.00000000
  ---------------------------------------------------
  free energy    TOTEN  =      -236.24818854 eV

  energy without entropy =     -236.26460831  energy(sigma->0) =     -236.25366179


--------------------------------------------------------------------------------------------------------


----------------------------------------- Iteration    1(  29)  ---------------------------------------


    POTLOK:  cpu time    0.4105: real time    0.4130
    SETDIJ:  cpu time    0.0451: real time    0.0452
    EDDIAG:  cpu time   12.9060: real time   12.9456
  RMM-DIIS:  cpu time    7.9556: real time    7.9858
    ORTHCH:  cpu time    1.3550: real time    1.3585
       DOS:  cpu time    0.0029: real time    0.0029
    CHARGE:  cpu time    1.5518: real time    1.5573
    MIXING:  cpu time    0.0062: real time    0.0062
    --------------------------------------------
      LOOP:  cpu time   24.2384: real time   24.3200

 eigenvalue-minimisations  :  2751
 total energy-change (2. order) :-0.2675515E-06  (-0.1266265E-08)
 number of electron     808.9999727 magnetization 
 augmentation part      291.4773773 magnetization 

 Broyden mixing:
  rms(total) = 0.20814E-05    rms(broyden)= 0.20812E-05
  rms(prec ) = 0.27508E-05
  weight for this iteration     100.00

 eigenvalues of (default mixing * dielectric matrix)
  average eigenvalue GAMMA=   2.0918
  9.1633  6.9893  5.2222  3.7664  2.7694  2.3862  2.3459  2.0320  2.0320  1.3311
  1.1833  1.1833  1.0551  1.0551  0.9350  0.9350  0.8576  0.8576  0.8081  0.7484
  0.5944  0.6842  0.6329  0.6349

 Free energy of the ion-electron system (eV)
  ---------------------------------------------------
  alpha Z        PSCENC =      1478.88211030
  Ewald energy   TEWEN  =    201755.47414896
  -Hartree energ DENC   =   -269985.15642712
  -exchange      EXHF   =         0.00000000
  -V(xc)+E(xc)   XCENC  =      1132.95187123
  PAW double counting   =     73618.72649566   -72118.58105378
  entropy T*S    EENTRO =         0.01641981
  eigenvalues    EBANDS =     -3820.49135371
  atomic energy  EATOM  =     67701.92959986
  Solvation  Ediel_sol  =         0.00000000
  ---------------------------------------------------
  free energy    TOTEN  =      -236.24818880 eV

  energy without entropy =     -236.26460862  energy(sigma->0) =     -236.25366208


--------------------------------------------------------------------------------------------------------


----------------------------------------- Iteration    1(  30)  ---------------------------------------


    POTLOK:  cpu time    0.1125: real time    0.1136
    SETDIJ:  cpu time    0.0081: real time    0.0081
    EDDIAG:  cpu time    7.0164: real time    7.0377
  RMM-DIIS:  cpu time    7.2990: real time    7.3300
    ORTHCH:  cpu time    1.3820: real time    1.3874
       DOS:  cpu time    0.0024: real time    0.0024
    --------------------------------------------
      LOOP:  cpu time   15.8214: real time   15.8804

 eigenvalue-minimisations  :  1883
 total energy-change (2. order) :-0.5445327E-07  (-0.3069706E-09)
 number of electron     808.9999727 magnetization 
 augmentation part      291.4773773 magnetization 

 Free energy of the ion-electron system (eV)
  ---------------------------------------------------
  alpha Z        PSCENC =      1478.88211030
  Ewald energy   TEWEN  =    201755.47414896
  -Hartree energ DENC   =   -269985.15572713
  -exchange      EXHF   =         0.00000000
  -V(xc)+E(xc)   XCENC  =      1132.95186915
  PAW double counting   =     73618.73010507   -72118.58467980
  entropy T*S    EENTRO =         0.01641981
  eigenvalues    EBANDS =     -3820.49203506
  atomic energy  EATOM  =     67701.92959986
  Solvation  Ediel_sol  =         0.00000000
  ---------------------------------------------------
  free energy    TOTEN  =      -236.24818886 eV

  energy without entropy =     -236.26460867  energy(sigma->0) =     -236.25366213


--------------------------------------------------------------------------------------------------------


 average (electrostatic) potential at core
  the test charge radii are     0.6991  0.7215  0.5201  1.2098
  (the norm of the test charge is              1.0000)
       1 -57.1780       2 -75.9407       3 -76.4526       4 -38.0600       5 -73.9503
       6 -73.9417       7 -73.9459       8 -73.9486       9 -73.9443      10 -73.9443
      11 -73.8947      12 -73.9566      13 -74.0958      14 -74.0936      15 -74.0962
      16 -74.1002      17 -74.0746      18 -74.0330      19 -74.0798      20 -74.0896
      21 -74.1026      22 -74.2883      23 -74.0788      24 -74.0917      25 -74.1004
      26 -74.1003      27 -74.0911      28 -74.0935      29 -74.3446      30 -74.3404
      31 -74.3457      32 -74.3413      33 -74.3245      34 -74.3217      35 -74.3257
      36 -74.3232      37 -74.3469      38 -74.2915      39 -74.2959      40 -74.3493
      41 -74.3353      42 -74.3489      43 -74.3580      44 -74.3256      45 -74.2914
      46 -74.3040      47 -74.2946      48 -74.3013      49 -74.2973      50 -74.3024
      51 -74.2999      52 -74.2998      53 -74.3085      54 -74.3269      55 -74.3043
      56 -74.2887      57 -74.3048      58 -74.2707      59 -74.3131      60 -74.2991
      61 -73.7338      62 -73.7168      63 -73.7155      64 -73.7454      65 -73.8002
      66 -73.8021      67 -73.8009      68 -73.8041      69 -73.7316      70 -73.7354
      71 -73.7370      72 -73.7301      73 -73.7997      74 -73.7965      75 -73.7965
      76 -73.7973
 
 
 
 E-fermi :  -1.0067     XC(G=0):  -4.6939     alpha+bet : -4.1283


 k-point     1 :       0.0000    0.0000    0.0000
  band No.  band energies     occupation 
      1     -22.4391      2.00000
      2     -20.2926      2.00000
      3      -9.9538      2.00000
      4      -9.4745      2.00000
      5      -8.9923      2.00000
      6      -8.7225      2.00000
      7      -8.3628      2.00000
      8      -8.2158      2.00000
      9      -8.1287      2.00000
     10      -7.9007      2.00000
     11      -7.8698      2.00000
     12      -7.7684      2.00000
     13      -7.6769      2.00000
     14      -7.6355      2.00000
     15      -7.6121      2.00000
     16      -7.5817      2.00000
     17      -7.5724      2.00000
     18      -7.5156      2.00000
     19      -7.2984      2.00000
     20      -7.2018      2.00000
     21      -7.1866      2.00000
     22      -7.1600      2.00000
     23      -7.1350      2.00000
     24      -7.1174      2.00000
     25      -7.0873      2.00000
     26      -7.0773      2.00000
     27      -7.0520      2.00000
     28      -7.0194      2.00000
     29      -7.0108      2.00000
     30      -6.9975      2.00000
     31      -6.9258      2.00000
     32      -6.9239      2.00000
     33      -6.9126      2.00000
     34      -6.9057      2.00000
     35      -6.9024      2.00000
     36      -6.9002      2.00000
     37      -6.8905      2.00000
     38      -6.8679      2.00000
     39      -6.8329      2.00000
     40      -6.7879      2.00000
     41      -6.7806      2.00000
     42      -6.7638      2.00000
     43      -6.7437      2.00000
     44      -6.7406      2.00000
     45      -6.7184      2.00000
     46      -6.7117      2.00000
     47      -6.6803      2.00000
     48      -6.6617      2.00000
     49      -6.6351      2.00000
     50      -6.6334      2.00000
     51      -6.5765      2.00000
     52      -6.5639      2.00000
     53      -6.5591      2.00000
     54      -6.5494      2.00000
     55      -6.5373      2.00000
     56      -6.5271      2.00000
     57      -6.5142      2.00000
     58      -6.4805      2.00000
     59      -6.4761      2.00000
     60      -6.4387      2.00000
     61      -6.4108      2.00000
     62      -6.3976      2.00000
     63      -6.3699      2.00000
     64      -6.3613      2.00000
     65      -6.3472      2.00000
     66      -6.3000      2.00000
     67      -6.2979      2.00000
     68      -6.2919      2.00000
     69      -6.2833      2.00000
     70      -6.2601      2.00000
     71      -6.2231      2.00000
     72      -6.2205      2.00000
     73      -6.1988      2.00000
     74      -6.1812      2.00000
     75      -6.1743      2.00000
     76      -6.1649      2.00000
     77      -6.1601      2.00000
     78      -6.1434      2.00000
     79      -6.1083      2.00000
     80      -6.0600      2.00000
     81      -6.0545      2.00000
     82      -6.0486      2.00000
     83      -6.0377      2.00000
     84      -6.0332      2.00000
     85      -6.0144      2.00000
     86      -6.0130      2.00000
     87      -5.9876      2.00000
     88      -5.9871      2.00000
     89      -5.9831      2.00000
     90      -5.9805      2.00000
     91      -5.9760      2.00000
     92      -5.9723      2.00000
     93      -5.8861      2.00000
     94      -5.8688      2.00000
     95      -5.8676      2.00000
     96      -5.8458      2.00000
     97      -5.8368      2.00000
     98      -5.8140      2.00000
     99      -5.8014      2.00000
    100      -5.7817      2.00000
    101      -5.7509      2.00000
    102      -5.7488      2.00000
    103      -5.7380      2.00000
    104      -5.7352      2.00000
    105      -5.7131      2.00000
    106      -5.7098      2.00000
    107      -5.6853      2.00000
    108      -5.6812      2.00000
    109      -5.6597      2.00000
    110      -5.6558      2.00000
    111      -5.5889      2.00000
    112      -5.5839      2.00000
    113      -5.5813      2.00000
    114      -5.5727      2.00000
    115      -5.5709      2.00000
    116      -5.5157      2.00000
    117      -5.5110      2.00000
    118      -5.4974      2.00000
    119      -5.4904      2.00000
    120      -5.4773      2.00000
    121      -5.4749      2.00000
    122      -5.4711      2.00000
    123      -5.4558      2.00000
    124      -5.4537      2.00000
    125      -5.4455      2.00000
    126      -5.4411      2.00000
    127      -5.4375      2.00000
    128      -5.4342      2.00000
    129      -5.4177      2.00000
    130      -5.4138      2.00000
    131      -5.4115      2.00000
    132      -5.4001      2.00000
    133      -5.3817      2.00000
    134      -5.3334      2.00000
    135      -5.3267      2.00000
    136      -5.3249      2.00000
    137      -5.3167      2.00000
    138      -5.3098      2.00000
    139      -5.2767      2.00000
    140      -5.2708      2.00000
    141      -5.2573      2.00000
    142      -5.2346      2.00000
    143      -5.2052      2.00000
    144      -5.2013      2.00000
    145      -5.1928      2.00000
    146      -5.1805      2.00000
    147      -5.1743      2.00000
    148      -5.1433      2.00000
    149      -5.1375      2.00000
    150      -5.1304      2.00000
    151      -5.1284      2.00000
    152      -5.1128      2.00000
    153      -5.1086      2.00000
    154      -5.0975      2.00000
    155      -5.0951      2.00000
    156      -5.0893      2.00000
    157      -5.0782      2.00000
    158      -5.0751      2.00000
    159      -5.0489      2.00000
    160      -5.0342      2.00000
    161      -5.0222      2.00000
    162      -5.0106      2.00000
    163      -4.9986      2.00000
    164      -4.9853      2.00000
    165      -4.9709      2.00000
    166      -4.9707      2.00000
    167      -4.9554      2.00000
    168      -4.9541      2.00000
    169      -4.9493      2.00000
    170      -4.9256      2.00000
    171      -4.8986      2.00000
    172      -4.8969      2.00000
    173      -4.8814      2.00000
    174      -4.8765      2.00000
    175      -4.8660      2.00000
    176      -4.8646      2.00000
    177      -4.8472      2.00000
    178      -4.8343      2.00000
    179      -4.8324      2.00000
    180      -4.7989      2.00000
    181      -4.7972      2.00000
    182      -4.7878      2.00000
    183      -4.7687      2.00000
    184      -4.7654      2.00000
    185      -4.7576      2.00000
    186      -4.7415      2.00000
    187      -4.7359      2.00000
    188      -4.7275      2.00000
    189      -4.7124      2.00000
    190      -4.6941      2.00000
    191      -4.6907      2.00000
    192      -4.6804      2.00000
    193      -4.6788      2.00000
    194      -4.6724      2.00000
    195      -4.6697      2.00000
    196      -4.6545      2.00000
    197      -4.6395      2.00000
    198      -4.6352      2.00000
    199      -4.6233      2.00000
    200      -4.6165      2.00000
    201      -4.6143      2.00000
    202      -4.6139      2.00000
    203      -4.6012      2.00000
    204      -4.5607      2.00000
    205      -4.5429      2.00000
    206      -4.5342      2.00000
    207      -4.5209      2.00000
    208      -4.5205      2.00000
    209      -4.5196      2.00000
    210      -4.5107      2.00000
    211      -4.5017      2.00000
    212      -4.4896      2.00000
    213      -4.4477      2.00000
    214      -4.4384      2.00000
    215      -4.4265      2.00000
    216      -4.3934      2.00000
    217      -4.3757      2.00000
    218      -4.3530      2.00000
    219      -4.3493      2.00000
    220      -4.3333      2.00000
    221      -4.3245      2.00000
    222      -4.3060      2.00000
    223      -4.2986      2.00000
    224      -4.2897      2.00000
    225      -4.2832      2.00000
    226      -4.2653      2.00000
    227      -4.2603      2.00000
    228      -4.2451      2.00000
    229      -4.2407      2.00000
    230      -4.2236      2.00000
    231      -4.2229      2.00000
    232      -4.1975      2.00000
    233      -4.1894      2.00000
    234      -4.1799      2.00000
    235      -4.1779      2.00000
    236      -4.1717      2.00000
    237      -4.1683      2.00000
    238      -4.1330      2.00000
    239      -4.1198      2.00000
    240      -4.1120      2.00000
    241      -4.1041      2.00000
    242      -4.0937      2.00000
    243      -4.0858      2.00000
    244      -4.0837      2.00000
    245      -4.0699      2.00000
    246      -4.0671      2.00000
    247      -4.0612      2.00000
    248      -4.0503      2.00000
    249      -4.0472      2.00000
    250      -4.0438      2.00000
    251      -4.0425      2.00000
    252      -4.0342      2.00000
    253      -4.0278      2.00000
    254      -4.0237      2.00000
    255      -4.0192      2.00000
    256      -3.9844      2.00000
    257      -3.9779      2.00000
    258      -3.9752      2.00000
    259      -3.9657      2.00000
    260      -3.9280      2.00000
    261      -3.9145      2.00000
    262      -3.9082      2.00000
    263      -3.9007      2.00000
    264      -3.8906      2.00000
    265      -3.8641      2.00000
    266      -3.8356      2.00000
    267      -3.8241      2.00000
    268      -3.8210      2.00000
    269      -3.8189      2.00000
    270      -3.8048      2.00000
    271      -3.8010      2.00000
    272      -3.7965      2.00000
    273      -3.7814      2.00000
    274      -3.7690      2.00000
    275      -3.7608      2.00000
    276      -3.7461      2.00000
    277      -3.7441      2.00000
    278      -3.7349      2.00000
    279      -3.7250      2.00000
    280      -3.7165      2.00000
    281      -3.7016      2.00000
    282      -3.6697      2.00000
    283      -3.6135      2.00000
    284      -3.5964      2.00000
    285      -3.5762      2.00000
    286      -3.5589      2.00000
    287      -3.5493      2.00000
    288      -3.5249      2.00000
    289      -3.5163      2.00000
    290      -3.5123      2.00000
    291      -3.5105      2.00000
    292      -3.5077      2.00000
    293      -3.5057      2.00000
    294      -3.4947      2.00000
    295      -3.4885      2.00000
    296      -3.4865      2.00000
    297      -3.4831      2.00000
    298      -3.4816      2.00000
    299      -3.4627      2.00000
    300      -3.4535      2.00000
    301      -3.4441      2.00000
    302      -3.4289      2.00000
    303      -3.4164      2.00000
    304      -3.4153      2.00000
    305      -3.4057      2.00000
    306      -3.4047      2.00000
    307      -3.3985      2.00000
    308      -3.3898      2.00000
    309      -3.3876      2.00000
    310      -3.3820      2.00000
    311      -3.3783      2.00000
    312      -3.3547      2.00000
    313      -3.3477      2.00000
    314      -3.3191      2.00000
    315      -3.3150      2.00000
    316      -3.3098      2.00000
    317      -3.2961      2.00000
    318      -3.2939      2.00000
    319      -3.2863      2.00000
    320      -3.2781      2.00000
    321      -3.2617      2.00000
    322      -3.2394      2.00000
    323      -3.2298      2.00000
    324      -3.2250      2.00000
    325      -3.2119      2.00000
    326      -3.2087      2.00000
    327      -3.1897      2.00000
    328      -3.1754      2.00000
    329      -3.1704      2.00000
    330      -3.1655      2.00000
    331      -3.1560      2.00000
    332      -3.1520      2.00000
    333      -3.1315      2.00000
    334      -3.1160      2.00000
    335      -3.0848      2.00000
    336      -3.0706      2.00000
    337      -3.0649      2.00000
    338      -3.0550      2.00000
    339      -3.0525      2.00000
    340      -3.0493      2.00000
    341      -3.0375      2.00000
    342      -3.0332      2.00000
    343      -3.0323      2.00000
    344      -3.0219      2.00000
    345      -3.0076      2.00000
    346      -3.0037      2.00000
    347      -2.9910      2.00000
    348      -2.9809      2.00000
    349      -2.9739      2.00000
    350      -2.9702      2.00000
    351      -2.9533      2.00000
    352      -2.9451      2.00000
    353      -2.9248      2.00000
    354      -2.9095      2.00000
    355      -2.9019      2.00000
    356      -2.8682      2.00000
    357      -2.8434      2.00000
    358      -2.8326      2.00000
    359      -2.8107      2.00000
    360      -2.8085      2.00000
    361      -2.7784      2.00000
    362      -2.7608      2.00000
    363      -2.7445      2.00000
    364      -2.7413      2.00000
    365      -2.7371      2.00000
    366      -2.7322      2.00000
    367      -2.7305      2.00000
    368      -2.6980      2.00000
    369      -2.6844      2.00000
    370      -2.6761      2.00000
    371      -2.6542      2.00000
    372      -2.6415      2.00000
    373      -2.6380      2.00000
    374      -2.6082      2.00000
    375      -2.5997      2.00000
    376      -2.5949      2.00000
    377      -2.5918      2.00000
    378      -2.5850      2.00000
    379      -2.5618      2.00000
    380      -2.5591      2.00000
    381      -2.5476      2.00000
    382      -2.5320      2.00000
    383      -2.5245      2.00000
    384      -2.5141      2.00000
    385      -2.4840      2.00000
    386      -2.4202      2.00000
    387      -2.2725      2.00000
    388      -2.2395      2.00000
    389      -2.2157      2.00000
    390      -2.1645      2.00000
    391      -2.1366      2.00000
    392      -2.0562      2.00000
    393      -2.0229      2.00000
    394      -1.9767      2.00000
    395      -1.9241      2.00000
    396      -1.8188      2.00000
    397      -1.6244      2.00000
    398      -1.5231      2.00000
    399      -1.4881      2.00000
    400      -1.2886      2.00050
    401      -1.0387      1.51161
    402      -0.9449      0.14356
    403      -0.8092     -0.01732
    404      -0.7587     -0.00253
    405      -0.7320     -0.00072
    406      -0.7019     -0.00014
    407      -0.6672     -0.00002
    408      -0.5622     -0.00000
    409      -0.4897     -0.00000
    410      -0.4867     -0.00000
    411      -0.4228     -0.00000
    412      -0.4051     -0.00000
    413      -0.3825     -0.00000
    414      -0.3200     -0.00000
    415      -0.2626     -0.00000
    416      -0.1259     -0.00000
    417      -0.1167     -0.00000
    418      -0.0703     -0.00000
    419      -0.0365     -0.00000
    420       0.0970     -0.00000
    421       0.2007     -0.00000
    422       0.2101     -0.00000
    423       0.2974     -0.00000
    424       0.5901     -0.00000
    425       0.7185     -0.00000
    426       0.7194     -0.00000
    427       0.7419     -0.00000
    428       0.7487     -0.00000
    429       0.7684     -0.00000
    430       0.8117     -0.00000
    431       0.9544     -0.00000
    432       0.9735     -0.00000
    433       1.1424     -0.00000
    434       1.1746     -0.00000
    435       1.2097     -0.00000
    436       1.2407     -0.00000
    437       1.2889     -0.00000
    438       1.3885     -0.00000
    439       1.5041     -0.00000
    440       1.8531      0.00000
    441       1.9497      0.00000
    442       2.2517      0.00000
    443       2.2942      0.00000
    444       2.3098      0.00000
    445       2.4214      0.00000
    446       2.4396      0.00000
    447       2.4753      0.00000
    448       2.4785      0.00000
    449       2.5844      0.00000
    450       2.6028      0.00000
    451       2.7312      0.00000
    452       2.7944      0.00000
    453       2.8056      0.00000
    454       2.8818      0.00000
    455       2.9483      0.00000
    456       3.0103      0.00000
    457       3.0695      0.00000
    458       3.1424      0.00000
    459       3.1553      0.00000
    460       3.1770      0.00000
    461       3.3169      0.00000
    462       3.3283      0.00000
    463       3.3476      0.00000
    464       3.3718      0.00000
    465       3.4759      0.00000
    466       3.4955      0.00000
    467       3.6553      0.00000
    468       3.8906      0.00000
    469       3.9650      0.00000
    470       4.0104      0.00000
    471       4.0896      0.00000
    472       4.1719      0.00000
    473       4.1872      0.00000
    474       4.2021      0.00000
    475       4.3250      0.00000
    476       4.3504      0.00000
    477       4.3731      0.00000
    478       4.4147      0.00000
    479       4.5086      0.00000
    480       4.5535      0.00000
    481       4.6273      0.00000
    482       4.6773      0.00000
    483       4.7433      0.00000
    484       4.9228      0.00000
    485       4.9677      0.00000
    486       5.0839      0.00000

 k-point     2 :       0.2500    0.0000    0.0000
  band No.  band energies     occupation 
      1     -22.4391      2.00000
      2     -20.2926      2.00000
      3      -9.9539      2.00000
      4      -9.4359      2.00000
      5      -9.1438      2.00000
      6      -8.5280      2.00000
      7      -8.3494      2.00000
      8      -8.1877      2.00000
      9      -8.1187      2.00000
     10      -7.9865      2.00000
     11      -7.9422      2.00000
     12      -7.8776      2.00000
     13      -7.7113      2.00000
     14      -7.6666      2.00000
     15      -7.5365      2.00000
     16      -7.5321      2.00000
     17      -7.4951      2.00000
     18      -7.4646      2.00000
     19      -7.2431      2.00000
     20      -7.1884      2.00000
     21      -7.1741      2.00000
     22      -7.1477      2.00000
     23      -7.1296      2.00000
     24      -7.1124      2.00000
     25      -7.1059      2.00000
     26      -7.0879      2.00000
     27      -7.0803      2.00000
     28      -7.0712      2.00000
     29      -7.0637      2.00000
     30      -7.0511      2.00000
     31      -6.9634      2.00000
     32      -6.9613      2.00000
     33      -6.9511      2.00000
     34      -6.9496      2.00000
     35      -6.8951      2.00000
     36      -6.8811      2.00000
     37      -6.8777      2.00000
     38      -6.8594      2.00000
     39      -6.8420      2.00000
     40      -6.8389      2.00000
     41      -6.8253      2.00000
     42      -6.7823      2.00000
     43      -6.6799      2.00000
     44      -6.6733      2.00000
     45      -6.6694      2.00000
     46      -6.6632      2.00000
     47      -6.6516      2.00000
     48      -6.6420      2.00000
     49      -6.6162      2.00000
     50      -6.5873      2.00000
     51      -6.5789      2.00000
     52      -6.5741      2.00000
     53      -6.5562      2.00000
     54      -6.5198      2.00000
     55      -6.5133      2.00000
     56      -6.4964      2.00000
     57      -6.4838      2.00000
     58      -6.4794      2.00000
     59      -6.4511      2.00000
     60      -6.4468      2.00000
     61      -6.4342      2.00000
     62      -6.4318      2.00000
     63      -6.3789      2.00000
     64      -6.3441      2.00000
     65      -6.3392      2.00000
     66      -6.3213      2.00000
     67      -6.3120      2.00000
     68      -6.3037      2.00000
     69      -6.2904      2.00000
     70      -6.2759      2.00000
     71      -6.2575      2.00000
     72      -6.2287      2.00000
     73      -6.2003      2.00000
     74      -6.1941      2.00000
     75      -6.1833      2.00000
     76      -6.1660      2.00000
     77      -6.1649      2.00000
     78      -6.1529      2.00000
     79      -6.1389      2.00000
     80      -6.1327      2.00000
     81      -6.1224      2.00000
     82      -6.0822      2.00000
     83      -6.0779      2.00000
     84      -6.0656      2.00000
     85      -6.0075      2.00000
     86      -5.9837      2.00000
     87      -5.9771      2.00000
     88      -5.9709      2.00000
     89      -5.9695      2.00000
     90      -5.9350      2.00000
     91      -5.8943      2.00000
     92      -5.8914      2.00000
     93      -5.8757      2.00000
     94      -5.8534      2.00000
     95      -5.8518      2.00000
     96      -5.8186      2.00000
     97      -5.8137      2.00000
     98      -5.8011      2.00000
     99      -5.7738      2.00000
    100      -5.7695      2.00000
    101      -5.7444      2.00000
    102      -5.7254      2.00000
    103      -5.7094      2.00000
    104      -5.7069      2.00000
    105      -5.6930      2.00000
    106      -5.6831      2.00000
    107      -5.6818      2.00000
    108      -5.6657      2.00000
    109      -5.6614      2.00000
    110      -5.6568      2.00000
    111      -5.6350      2.00000
    112      -5.6097      2.00000
    113      -5.6062      2.00000
    114      -5.5949      2.00000
    115      -5.5757      2.00000
    116      -5.5724      2.00000
    117      -5.5613      2.00000
    118      -5.5562      2.00000
    119      -5.5358      2.00000
    120      -5.5324      2.00000
    121      -5.5268      2.00000
    122      -5.4749      2.00000
    123      -5.4718      2.00000
    124      -5.4655      2.00000
    125      -5.4647      2.00000
    126      -5.4556      2.00000
    127      -5.4528      2.00000
    128      -5.4503      2.00000
    129      -5.4007      2.00000
    130      -5.3981      2.00000
    131      -5.3918      2.00000
    132      -5.3860      2.00000
    133      -5.3761      2.00000
    134      -5.3290      2.00000
    135      -5.3275      2.00000
    136      -5.3233      2.00000
    137      -5.3061      2.00000
    138      -5.3005      2.00000
    139      -5.2367      2.00000
    140      -5.2274      2.00000
    141      -5.2250      2.00000
    142      -5.2096      2.00000
    143      -5.2030      2.00000
    144      -5.1959      2.00000
    145      -5.1893      2.00000
    146      -5.1846      2.00000
    147      -5.1528      2.00000
    148      -5.1474      2.00000
    149      -5.1432      2.00000
    150      -5.1270      2.00000
    151      -5.1225      2.00000
    152      -5.1077      2.00000
    153      -5.1050      2.00000
    154      -5.1036      2.00000
    155      -5.0968      2.00000
    156      -5.0919      2.00000
    157      -5.0910      2.00000
    158      -5.0781      2.00000
    159      -5.0441      2.00000
    160      -5.0366      2.00000
    161      -5.0289      2.00000
    162      -5.0276      2.00000
    163      -4.9896      2.00000
    164      -4.9614      2.00000
    165      -4.9566      2.00000
    166      -4.9509      2.00000
    167      -4.9475      2.00000
    168      -4.9339      2.00000
    169      -4.9287      2.00000
    170      -4.9218      2.00000
    171      -4.9073      2.00000
    172      -4.9049      2.00000
    173      -4.8925      2.00000
    174      -4.8871      2.00000
    175      -4.8513      2.00000
    176      -4.8446      2.00000
    177      -4.8354      2.00000
    178      -4.8195      2.00000
    179      -4.7910      2.00000
    180      -4.7870      2.00000
    181      -4.7818      2.00000
    182      -4.7766      2.00000
    183      -4.7729      2.00000
    184      -4.7649      2.00000
    185      -4.7512      2.00000
    186      -4.7416      2.00000
    187      -4.7386      2.00000
    188      -4.7275      2.00000
    189      -4.7199      2.00000
    190      -4.7158      2.00000
    191      -4.7049      2.00000
    192      -4.6903      2.00000
    193      -4.6840      2.00000
    194      -4.6790      2.00000
    195      -4.6623      2.00000
    196      -4.6566      2.00000
    197      -4.6519      2.00000
    198      -4.6415      2.00000
    199      -4.6400      2.00000
    200      -4.6321      2.00000
    201      -4.6256      2.00000
    202      -4.6235      2.00000
    203      -4.5992      2.00000
    204      -4.5702      2.00000
    205      -4.5640      2.00000
    206      -4.5297      2.00000
    207      -4.5232      2.00000
    208      -4.5132      2.00000
    209      -4.5104      2.00000
    210      -4.4980      2.00000
    211      -4.4893      2.00000
    212      -4.4781      2.00000
    213      -4.4741      2.00000
    214      -4.4623      2.00000
    215      -4.4563      2.00000
    216      -4.3940      2.00000
    217      -4.3925      2.00000
    218      -4.3816      2.00000
    219      -4.3754      2.00000
    220      -4.3697      2.00000
    221      -4.3624      2.00000
    222      -4.3357      2.00000
    223      -4.3162      2.00000
    224      -4.2653      2.00000
    225      -4.2552      2.00000
    226      -4.2485      2.00000
    227      -4.2425      2.00000
    228      -4.2366      2.00000
    229      -4.2321      2.00000
    230      -4.2304      2.00000
    231      -4.2206      2.00000
    232      -4.2204      2.00000
    233      -4.1875      2.00000
    234      -4.1790      2.00000
    235      -4.1737      2.00000
    236      -4.1710      2.00000
    237      -4.1548      2.00000
    238      -4.1518      2.00000
    239      -4.1370      2.00000
    240      -4.1216      2.00000
    241      -4.1101      2.00000
    242      -4.0986      2.00000
    243      -4.0959      2.00000
    244      -4.0814      2.00000
    245      -4.0785      2.00000
    246      -4.0661      2.00000
    247      -4.0587      2.00000
    248      -4.0560      2.00000
    249      -4.0498      2.00000
    250      -4.0389      2.00000
    251      -4.0366      2.00000
    252      -4.0329      2.00000
    253      -4.0292      2.00000
    254      -4.0192      2.00000
    255      -3.9718      2.00000
    256      -3.9680      2.00000
    257      -3.9592      2.00000
    258      -3.9526      2.00000
    259      -3.9225      2.00000
    260      -3.9131      2.00000
    261      -3.9070      2.00000
    262      -3.9010      2.00000
    263      -3.8980      2.00000
    264      -3.8910      2.00000
    265      -3.8876      2.00000
    266      -3.8491      2.00000
    267      -3.8277      2.00000
    268      -3.8105      2.00000
    269      -3.8042      2.00000
    270      -3.7945      2.00000
    271      -3.7902      2.00000
    272      -3.7810      2.00000
    273      -3.7638      2.00000
    274      -3.7577      2.00000
    275      -3.7507      2.00000
    276      -3.7476      2.00000
    277      -3.7225      2.00000
    278      -3.7196      2.00000
    279      -3.7058      2.00000
    280      -3.6826      2.00000
    281      -3.6707      2.00000
    282      -3.6678      2.00000
    283      -3.6656      2.00000
    284      -3.6208      2.00000
    285      -3.6168      2.00000
    286      -3.5955      2.00000
    287      -3.5848      2.00000
    288      -3.5571      2.00000
    289      -3.5513      2.00000
    290      -3.5404      2.00000
    291      -3.5375      2.00000
    292      -3.5307      2.00000
    293      -3.5278      2.00000
    294      -3.5164      2.00000
    295      -3.5057      2.00000
    296      -3.4749      2.00000
    297      -3.4657      2.00000
    298      -3.4617      2.00000
    299      -3.4506      2.00000
    300      -3.4471      2.00000
    301      -3.4400      2.00000
    302      -3.4209      2.00000
    303      -3.4181      2.00000
    304      -3.4051      2.00000
    305      -3.3927      2.00000
    306      -3.3850      2.00000
    307      -3.3749      2.00000
    308      -3.3537      2.00000
    309      -3.3460      2.00000
    310      -3.3425      2.00000
    311      -3.3381      2.00000
    312      -3.3295      2.00000
    313      -3.3230      2.00000
    314      -3.3084      2.00000
    315      -3.2997      2.00000
    316      -3.2945      2.00000
    317      -3.2930      2.00000
    318      -3.2911      2.00000
    319      -3.2861      2.00000
    320      -3.2787      2.00000
    321      -3.2617      2.00000
    322      -3.2387      2.00000
    323      -3.2338      2.00000
    324      -3.2230      2.00000
    325      -3.2109      2.00000
    326      -3.2035      2.00000
    327      -3.2009      2.00000
    328      -3.1932      2.00000
    329      -3.1626      2.00000
    330      -3.1519      2.00000
    331      -3.1486      2.00000
    332      -3.1394      2.00000
    333      -3.1117      2.00000
    334      -3.0828      2.00000
    335      -3.0798      2.00000
    336      -3.0739      2.00000
    337      -3.0627      2.00000
    338      -3.0584      2.00000
    339      -3.0520      2.00000
    340      -3.0506      2.00000
    341      -3.0443      2.00000
    342      -3.0336      2.00000
    343      -3.0317      2.00000
    344      -3.0238      2.00000
    345      -3.0070      2.00000
    346      -3.0005      2.00000
    347      -2.9989      2.00000
    348      -2.9930      2.00000
    349      -2.9888      2.00000
    350      -2.9866      2.00000
    351      -2.9823      2.00000
    352      -2.9789      2.00000
    353      -2.8973      2.00000
    354      -2.8872      2.00000
    355      -2.8666      2.00000
    356      -2.8487      2.00000
    357      -2.8401      2.00000
    358      -2.8275      2.00000
    359      -2.8088      2.00000
    360      -2.7929      2.00000
    361      -2.7760      2.00000
    362      -2.7711      2.00000
    363      -2.7538      2.00000
    364      -2.7386      2.00000
    365      -2.7295      2.00000
    366      -2.7250      2.00000
    367      -2.7183      2.00000
    368      -2.7160      2.00000
    369      -2.7104      2.00000
    370      -2.6860      2.00000
    371      -2.6763      2.00000
    372      -2.6719      2.00000
    373      -2.6583      2.00000
    374      -2.6499      2.00000
    375      -2.6442      2.00000
    376      -2.6368      2.00000
    377      -2.6310      2.00000
    378      -2.6285      2.00000
    379      -2.6063      2.00000
    380      -2.5921      2.00000
    381      -2.5743      2.00000
    382      -2.5475      2.00000
    383      -2.5370      2.00000
    384      -2.5346      2.00000
    385      -2.5176      2.00000
    386      -2.5148      2.00000
    387      -2.4833      2.00000
    388      -2.4376      2.00000
    389      -2.2643      2.00000
    390      -2.1188      2.00000
    391      -2.0342      2.00000
    392      -1.9682      2.00000
    393      -1.9256      2.00000
    394      -1.8021      2.00000
    395      -1.6262      2.00000
    396      -1.6114      2.00000
    397      -1.5734      2.00000
    398      -1.5263      2.00000
    399      -1.4940      2.00000
    400      -1.3350      2.00004
    401      -1.1320      2.07068
    402      -0.8371     -0.03742
    403      -0.8085     -0.01695
    404      -0.7896     -0.00885
    405      -0.7440     -0.00129
    406      -0.6967     -0.00011
    407      -0.6520     -0.00001
    408      -0.6474     -0.00000
    409      -0.6232     -0.00000
    410      -0.5030     -0.00000
    411      -0.4393     -0.00000
    412      -0.3887     -0.00000
    413      -0.2961     -0.00000
    414      -0.2725     -0.00000
    415      -0.1096     -0.00000
    416      -0.0489     -0.00000
    417      -0.0451     -0.00000
    418      -0.0406     -0.00000
    419       0.0140     -0.00000
    420       0.0237     -0.00000
    421       0.0755     -0.00000
    422       0.1876     -0.00000
    423       0.2073     -0.00000
    424       0.2850     -0.00000
    425       0.3799     -0.00000
    426       0.5382     -0.00000
    427       0.6466     -0.00000
    428       0.6711     -0.00000
    429       0.7336     -0.00000
    430       0.9076     -0.00000
    431       0.9339     -0.00000
    432       1.0894     -0.00000
    433       1.1232     -0.00000
    434       1.3200     -0.00000
    435       1.3681     -0.00000
    436       1.4275     -0.00000
    437       1.4370     -0.00000
    438       1.5210     -0.00000
    439       1.5495     -0.00000
    440       1.6128     -0.00000
    441       2.2034      0.00000
    442       2.2695      0.00000
    443       2.3081      0.00000
    444       2.4311      0.00000
    445       2.4372      0.00000
    446       2.4759      0.00000
    447       2.5068      0.00000
    448       2.5291      0.00000
    449       2.6449      0.00000
    450       2.6785      0.00000
    451       2.7370      0.00000
    452       2.7521      0.00000
    453       2.7760      0.00000
    454       2.7867      0.00000
    455       2.8030      0.00000
    456       2.9402      0.00000
    457       3.0458      0.00000
    458       3.1163      0.00000
    459       3.1399      0.00000
    460       3.2695      0.00000
    461       3.3089      0.00000
    462       3.3167      0.00000
    463       3.4004      0.00000
    464       3.5149      0.00000
    465       3.5737      0.00000
    466       3.6185      0.00000
    467       3.6757      0.00000
    468       3.7581      0.00000
    469       3.7755      0.00000
    470       3.8620      0.00000
    471       3.9287      0.00000
    472       3.9861      0.00000
    473       4.0676      0.00000
    474       4.0884      0.00000
    475       4.1420      0.00000
    476       4.1516      0.00000
    477       4.2076      0.00000
    478       4.2815      0.00000
    479       4.3112      0.00000
    480       4.4159      0.00000
    481       4.6087      0.00000
    482       4.6408      0.00000
    483       4.7930      0.00000
    484       4.8072      0.00000
    485       4.8233      0.00000
    486       4.9526      0.00000

 k-point     3 :       0.5000    0.0000    0.0000
  band No.  band energies     occupation 
      1     -22.4391      2.00000
      2     -20.2927      2.00000
      3      -9.9539      2.00000
      4      -9.3339      2.00000
      5      -9.3095      2.00000
      6      -8.3830      2.00000
      7      -8.1846      2.00000
      8      -8.1711      2.00000
      9      -8.1124      2.00000
     10      -8.1007      2.00000
     11      -8.1000      2.00000
     12      -7.9949      2.00000
     13      -7.7148      2.00000
     14      -7.6714      2.00000
     15      -7.5301      2.00000
     16      -7.5258      2.00000
     17      -7.2921      2.00000
     18      -7.2862      2.00000
     19      -7.2824      2.00000
     20      -7.2629      2.00000
     21      -7.1733      2.00000
     22      -7.1695      2.00000
     23      -7.1535      2.00000
     24      -7.1487      2.00000
     25      -7.1415      2.00000
     26      -7.1349      2.00000
     27      -7.1145      2.00000
     28      -7.1009      2.00000
     29      -7.0503      2.00000
     30      -7.0459      2.00000
     31      -7.0168      2.00000
     32      -7.0071      2.00000
     33      -6.9197      2.00000
     34      -6.9166      2.00000
     35      -6.9149      2.00000
     36      -6.8960      2.00000
     37      -6.8709      2.00000
     38      -6.8619      2.00000
     39      -6.8522      2.00000
     40      -6.8474      2.00000
     41      -6.8312      2.00000
     42      -6.8274      2.00000
     43      -6.6739      2.00000
     44      -6.6692      2.00000
     45      -6.6244      2.00000
     46      -6.6215      2.00000
     47      -6.6181      2.00000
     48      -6.6102      2.00000
     49      -6.5870      2.00000
     50      -6.5795      2.00000
     51      -6.5325      2.00000
     52      -6.5288      2.00000
     53      -6.5196      2.00000
     54      -6.5180      2.00000
     55      -6.5007      2.00000
     56      -6.4878      2.00000
     57      -6.4837      2.00000
     58      -6.4828      2.00000
     59      -6.4719      2.00000
     60      -6.4558      2.00000
     61      -6.4345      2.00000
     62      -6.3972      2.00000
     63      -6.3576      2.00000
     64      -6.3482      2.00000
     65      -6.3354      2.00000
     66      -6.3268      2.00000
     67      -6.3234      2.00000
     68      -6.3153      2.00000
     69      -6.3123      2.00000
     70      -6.3085      2.00000
     71      -6.2879      2.00000
     72      -6.2585      2.00000
     73      -6.2550      2.00000
     74      -6.2230      2.00000
     75      -6.1903      2.00000
     76      -6.1861      2.00000
     77      -6.1815      2.00000
     78      -6.1689      2.00000
     79      -6.1379      2.00000
     80      -6.1356      2.00000
     81      -6.1335      2.00000
     82      -6.1244      2.00000
     83      -6.0942      2.00000
     84      -6.0592      2.00000
     85      -5.9799      2.00000
     86      -5.9743      2.00000
     87      -5.9685      2.00000
     88      -5.9653      2.00000
     89      -5.9615      2.00000
     90      -5.9606      2.00000
     91      -5.8230      2.00000
     92      -5.8218      2.00000
     93      -5.8191      2.00000
     94      -5.8154      2.00000
     95      -5.8083      2.00000
     96      -5.8052      2.00000
     97      -5.7898      2.00000
     98      -5.7890      2.00000
     99      -5.7787      2.00000
    100      -5.7716      2.00000
    101      -5.7107      2.00000
    102      -5.7067      2.00000
    103      -5.7027      2.00000
    104      -5.7021      2.00000
    105      -5.7007      2.00000
    106      -5.6925      2.00000
    107      -5.6654      2.00000
    108      -5.6558      2.00000
    109      -5.6520      2.00000
    110      -5.6488      2.00000
    111      -5.6462      2.00000
    112      -5.6412      2.00000
    113      -5.6375      2.00000
    114      -5.6322      2.00000
    115      -5.6311      2.00000
    116      -5.6121      2.00000
    117      -5.5706      2.00000
    118      -5.5631      2.00000
    119      -5.5623      2.00000
    120      -5.5569      2.00000
    121      -5.5551      2.00000
    122      -5.5391      2.00000
    123      -5.4844      2.00000
    124      -5.4804      2.00000
    125      -5.4773      2.00000
    126      -5.4647      2.00000
    127      -5.4561      2.00000
    128      -5.4431      2.00000
    129      -5.4030      2.00000
    130      -5.3982      2.00000
    131      -5.3866      2.00000
    132      -5.3753      2.00000
    133      -5.3553      2.00000
    134      -5.3538      2.00000
    135      -5.3508      2.00000
    136      -5.3484      2.00000
    137      -5.2626      2.00000
    138      -5.2535      2.00000
    139      -5.2505      2.00000
    140      -5.2357      2.00000
    141      -5.2039      2.00000
    142      -5.1997      2.00000
    143      -5.1968      2.00000
    144      -5.1895      2.00000
    145      -5.1815      2.00000
    146      -5.1728      2.00000
    147      -5.1572      2.00000
    148      -5.1483      2.00000
    149      -5.1446      2.00000
    150      -5.1415      2.00000
    151      -5.1341      2.00000
    152      -5.1157      2.00000
    153      -5.1144      2.00000
    154      -5.1059      2.00000
    155      -5.0808      2.00000
    156      -5.0670      2.00000
    157      -5.0656      2.00000
    158      -5.0619      2.00000
    159      -5.0538      2.00000
    160      -5.0314      2.00000
    161      -4.9823      2.00000
    162      -4.9666      2.00000
    163      -4.9611      2.00000
    164      -4.9603      2.00000
    165      -4.9574      2.00000
    166      -4.9557      2.00000
    167      -4.9434      2.00000
    168      -4.9409      2.00000
    169      -4.9346      2.00000
    170      -4.9248      2.00000
    171      -4.9115      2.00000
    172      -4.9074      2.00000
    173      -4.9057      2.00000
    174      -4.8944      2.00000
    175      -4.8411      2.00000
    176      -4.8244      2.00000
    177      -4.8197      2.00000
    178      -4.8109      2.00000
    179      -4.8079      2.00000
    180      -4.7998      2.00000
    181      -4.7922      2.00000
    182      -4.7808      2.00000
    183      -4.7652      2.00000
    184      -4.7593      2.00000
    185      -4.7577      2.00000
    186      -4.7540      2.00000
    187      -4.7403      2.00000
    188      -4.7247      2.00000
    189      -4.7022      2.00000
    190      -4.6962      2.00000
    191      -4.6762      2.00000
    192      -4.6711      2.00000
    193      -4.6635      2.00000
    194      -4.6612      2.00000
    195      -4.6572      2.00000
    196      -4.6537      2.00000
    197      -4.6451      2.00000
    198      -4.6428      2.00000
    199      -4.6417      2.00000
    200      -4.6364      2.00000
    201      -4.6256      2.00000
    202      -4.6113      2.00000
    203      -4.6006      2.00000
    204      -4.5991      2.00000
    205      -4.5672      2.00000
    206      -4.5539      2.00000
    207      -4.5490      2.00000
    208      -4.5476      2.00000
    209      -4.5149      2.00000
    210      -4.5087      2.00000
    211      -4.5058      2.00000
    212      -4.4989      2.00000
    213      -4.4883      2.00000
    214      -4.4843      2.00000
    215      -4.4291      2.00000
    216      -4.4237      2.00000
    217      -4.4216      2.00000
    218      -4.4193      2.00000
    219      -4.4185      2.00000
    220      -4.4035      2.00000
    221      -4.3967      2.00000
    222      -4.3901      2.00000
    223      -4.2708      2.00000
    224      -4.2561      2.00000
    225      -4.2439      2.00000
    226      -4.2344      2.00000
    227      -4.2291      2.00000
    228      -4.2266      2.00000
    229      -4.2168      2.00000
    230      -4.2113      2.00000
    231      -4.2091      2.00000
    232      -4.2033      2.00000
    233      -4.1978      2.00000
    234      -4.1957      2.00000
    235      -4.1841      2.00000
    236      -4.1665      2.00000
    237      -4.1593      2.00000
    238      -4.1402      2.00000
    239      -4.1372      2.00000
    240      -4.1351      2.00000
    241      -4.1328      2.00000
    242      -4.1301      2.00000
    243      -4.0906      2.00000
    244      -4.0856      2.00000
    245      -4.0801      2.00000
    246      -4.0790      2.00000
    247      -4.0778      2.00000
    248      -4.0679      2.00000
    249      -4.0452      2.00000
    250      -4.0431      2.00000
    251      -4.0347      2.00000
    252      -4.0340      2.00000
    253      -3.9988      2.00000
    254      -3.9936      2.00000
    255      -3.9485      2.00000
    256      -3.9411      2.00000
    257      -3.9404      2.00000
    258      -3.9352      2.00000
    259      -3.9286      2.00000
    260      -3.9235      2.00000
    261      -3.9057      2.00000
    262      -3.8848      2.00000
    263      -3.8740      2.00000
    264      -3.8640      2.00000
    265      -3.8564      2.00000
    266      -3.8543      2.00000
    267      -3.8195      2.00000
    268      -3.8055      2.00000
    269      -3.8006      2.00000
    270      -3.7893      2.00000
    271      -3.7766      2.00000
    272      -3.7603      2.00000
    273      -3.7414      2.00000
    274      -3.7209      2.00000
    275      -3.7184      2.00000
    276      -3.7125      2.00000
    277      -3.7088      2.00000
    278      -3.7023      2.00000
    279      -3.6963      2.00000
    280      -3.6926      2.00000
    281      -3.6894      2.00000
    282      -3.6551      2.00000
    283      -3.6468      2.00000
    284      -3.6420      2.00000
    285      -3.6356      2.00000
    286      -3.6323      2.00000
    287      -3.6072      2.00000
    288      -3.5939      2.00000
    289      -3.5928      2.00000
    290      -3.5861      2.00000
    291      -3.5830      2.00000
    292      -3.5740      2.00000
    293      -3.5415      2.00000
    294      -3.5061      2.00000
    295      -3.4946      2.00000
    296      -3.4894      2.00000
    297      -3.4769      2.00000
    298      -3.4744      2.00000
    299      -3.4452      2.00000
    300      -3.4354      2.00000
    301      -3.4293      2.00000
    302      -3.4241      2.00000
    303      -3.4207      2.00000
    304      -3.4052      2.00000
    305      -3.3806      2.00000
    306      -3.3517      2.00000
    307      -3.3431      2.00000
    308      -3.3417      2.00000
    309      -3.3402      2.00000
    310      -3.3122      2.00000
    311      -3.3107      2.00000
    312      -3.3044      2.00000
    313      -3.3019      2.00000
    314      -3.3005      2.00000
    315      -3.2988      2.00000
    316      -3.2976      2.00000
    317      -3.2833      2.00000
    318      -3.2784      2.00000
    319      -3.2726      2.00000
    320      -3.2662      2.00000
    321      -3.2391      2.00000
    322      -3.2202      2.00000
    323      -3.2127      2.00000
    324      -3.1960      2.00000
    325      -3.1929      2.00000
    326      -3.1865      2.00000
    327      -3.1830      2.00000
    328      -3.1752      2.00000
    329      -3.1705      2.00000
    330      -3.1600      2.00000
    331      -3.1457      2.00000
    332      -3.1390      2.00000
    333      -3.1340      2.00000
    334      -3.1263      2.00000
    335      -3.1242      2.00000
    336      -3.1026      2.00000
    337      -3.0672      2.00000
    338      -3.0560      2.00000
    339      -3.0513      2.00000
    340      -3.0460      2.00000
    341      -3.0408      2.00000
    342      -3.0373      2.00000
    343      -3.0329      2.00000
    344      -3.0305      2.00000
    345      -3.0290      2.00000
    346      -3.0251      2.00000
    347      -3.0207      2.00000
    348      -3.0175      2.00000
    349      -2.9857      2.00000
    350      -2.9744      2.00000
    351      -2.9609      2.00000
    352      -2.9540      2.00000
    353      -2.8742      2.00000
    354      -2.8649      2.00000
    355      -2.8386      2.00000
    356      -2.8195      2.00000
    357      -2.8150      2.00000
    358      -2.8067      2.00000
    359      -2.7997      2.00000
    360      -2.7971      2.00000
    361      -2.7926      2.00000
    362      -2.7895      2.00000
    363      -2.7816      2.00000
    364      -2.7664      2.00000
    365      -2.7636      2.00000
    366      -2.7614      2.00000
    367      -2.7593      2.00000
    368      -2.7484      2.00000
    369      -2.6942      2.00000
    370      -2.6934      2.00000
    371      -2.6735      2.00000
    372      -2.6656      2.00000
    373      -2.6643      2.00000
    374      -2.6573      2.00000
    375      -2.6546      2.00000
    376      -2.6532      2.00000
    377      -2.6504      2.00000
    378      -2.6481      2.00000
    379      -2.6362      2.00000
    380      -2.6253      2.00000
    381      -2.6111      2.00000
    382      -2.6108      2.00000
    383      -2.5754      2.00000
    384      -2.5381      2.00000
    385      -2.5333      2.00000
    386      -2.5157      2.00000
    387      -2.5022      2.00000
    388      -2.4908      2.00000
    389      -2.4727      2.00000
    390      -2.0961      2.00000
    391      -2.0346      2.00000
    392      -1.8454      2.00000
    393      -1.7708      2.00000
    394      -1.7214      2.00000
    395      -1.7139      2.00000
    396      -1.6860      2.00000
    397      -1.5443      2.00000
    398      -1.1488      2.06202
    399      -1.1358      2.06969
    400      -1.1265      2.07069
    401      -1.1174      2.06589
    402      -1.1057      2.04796
    403      -0.8947     -0.06705
    404      -0.7523     -0.00190
    405      -0.7420     -0.00117
    406      -0.7053     -0.00017
    407      -0.6947     -0.00009
    408      -0.5723     -0.00000
    409      -0.5713     -0.00000
    410      -0.5608     -0.00000
    411      -0.5559     -0.00000
    412      -0.5533     -0.00000
    413      -0.4037     -0.00000
    414      -0.3741     -0.00000
    415      -0.3163     -0.00000
    416      -0.2523     -0.00000
    417      -0.2330     -0.00000
    418       0.2007     -0.00000
    419       0.2076     -0.00000
    420       0.2103     -0.00000
    421       0.2234     -0.00000
    422       0.2681     -0.00000
    423       0.3037     -0.00000
    424       0.3395     -0.00000
    425       0.4116     -0.00000
    426       0.4657     -0.00000
    427       0.5328     -0.00000
    428       0.5630     -0.00000
    429       0.5862     -0.00000
    430       0.8844     -0.00000
    431       0.9062     -0.00000
    432       0.9115     -0.00000
    433       0.9492     -0.00000
    434       1.1987     -0.00000
    435       1.2594     -0.00000
    436       1.3517     -0.00000
    437       1.4292     -0.00000
    438       1.8128      0.00000
    439       1.8408      0.00000
    440       2.1464      0.00000
    441       2.1548      0.00000
    442       2.1839      0.00000
    443       2.2478      0.00000
    444       2.4802      0.00000
    445       2.5113      0.00000
    446       2.5950      0.00000
    447       2.6009      0.00000
    448       2.6149      0.00000
    449       2.6332      0.00000
    450       2.6400      0.00000
    451       2.7176      0.00000
    452       2.7533      0.00000
    453       2.7766      0.00000
    454       2.9323      0.00000
    455       2.9389      0.00000
    456       2.9782      0.00000
    457       3.0089      0.00000
    458       3.1000      0.00000
    459       3.1237      0.00000
    460       3.1379      0.00000
    461       3.2422      0.00000
    462       3.2531      0.00000
    463       3.2644      0.00000
    464       3.4477      0.00000
    465       3.4558      0.00000
    466       3.6001      0.00000
    467       3.6060      0.00000
    468       3.6825      0.00000
    469       3.7855      0.00000
    470       3.8100      0.00000
    471       3.9010      0.00000
    472       3.9089      0.00000
    473       3.9264      0.00000
    474       3.9381      0.00000
    475       4.0042      0.00000
    476       4.1587      0.00000
    477       4.3082      0.00000
    478       4.3269      0.00000
    479       4.6080      0.00000
    480       4.6126      0.00000
    481       4.6482      0.00000
    482       4.6579      0.00000
    483       4.6620      0.00000
    484       4.7070      0.00000
    485       4.7433      0.00000
    486       4.8545      0.00000

 k-point     4 :       0.0000    0.2000    0.0000
  band No.  band energies     occupation 
      1     -22.4391      2.00000
      2     -20.2927      2.00000
      3      -9.9539      2.00000
      4      -9.4181      2.00000
      5      -8.9401      2.00000
      6      -8.6740      2.00000
      7      -8.6369      2.00000
      8      -8.3122      2.00000
      9      -8.1548      2.00000
     10      -7.9224      2.00000
     11      -7.7831      2.00000
     12      -7.7123      2.00000
     13      -7.6249      2.00000
     14      -7.6047      2.00000
     15      -7.5712      2.00000
     16      -7.5179      2.00000
     17      -7.4760      2.00000
     18      -7.3248      2.00000
     19      -7.2452      2.00000
     20      -7.1911      2.00000
     21      -7.1472      2.00000
     22      -7.1406      2.00000
     23      -7.1382      2.00000
     24      -7.1270      2.00000
     25      -7.1122      2.00000
     26      -7.0789      2.00000
     27      -7.0621      2.00000
     28      -7.0307      2.00000
     29      -7.0097      2.00000
     30      -6.9956      2.00000
     31      -6.9861      2.00000
     32      -6.9672      2.00000
     33      -6.9458      2.00000
     34      -6.9038      2.00000
     35      -6.8920      2.00000
     36      -6.8800      2.00000
     37      -6.8692      2.00000
     38      -6.8582      2.00000
     39      -6.8535      2.00000
     40      -6.8468      2.00000
     41      -6.8442      2.00000
     42      -6.8376      2.00000
     43      -6.8073      2.00000
     44      -6.7337      2.00000
     45      -6.7281      2.00000
     46      -6.7112      2.00000
     47      -6.6617      2.00000
     48      -6.6420      2.00000
     49      -6.6335      2.00000
     50      -6.6094      2.00000
     51      -6.6047      2.00000
     52      -6.5777      2.00000
     53      -6.5646      2.00000
     54      -6.5517      2.00000
     55      -6.5396      2.00000
     56      -6.5204      2.00000
     57      -6.5144      2.00000
     58      -6.5024      2.00000
     59      -6.4954      2.00000
     60      -6.4919      2.00000
     61      -6.4765      2.00000
     62      -6.4313      2.00000
     63      -6.4031      2.00000
     64      -6.3939      2.00000
     65      -6.3697      2.00000
     66      -6.3552      2.00000
     67      -6.3538      2.00000
     68      -6.3265      2.00000
     69      -6.2703      2.00000
     70      -6.2398      2.00000
     71      -6.2265      2.00000
     72      -6.2152      2.00000
     73      -6.2053      2.00000
     74      -6.2016      2.00000
     75      -6.1942      2.00000
     76      -6.1884      2.00000
     77      -6.1513      2.00000
     78      -6.1360      2.00000
     79      -6.1178      2.00000
     80      -6.1104      2.00000
     81      -6.1014      2.00000
     82      -6.0905      2.00000
     83      -6.0314      2.00000
     84      -6.0127      2.00000
     85      -6.0026      2.00000
     86      -5.9940      2.00000
     87      -5.9770      2.00000
     88      -5.9706      2.00000
     89      -5.9634      2.00000
     90      -5.9439      2.00000
     91      -5.9393      2.00000
     92      -5.9346      2.00000
     93      -5.9169      2.00000
     94      -5.9058      2.00000
     95      -5.8727      2.00000
     96      -5.8323      2.00000
     97      -5.8250      2.00000
     98      -5.8084      2.00000
     99      -5.8002      2.00000
    100      -5.7969      2.00000
    101      -5.7813      2.00000
    102      -5.7708      2.00000
    103      -5.7610      2.00000
    104      -5.7489      2.00000
    105      -5.7124      2.00000
    106      -5.7029      2.00000
    107      -5.6625      2.00000
    108      -5.6543      2.00000
    109      -5.6468      2.00000
    110      -5.6121      2.00000
    111      -5.5973      2.00000
    112      -5.5933      2.00000
    113      -5.5835      2.00000
    114      -5.5773      2.00000
    115      -5.5615      2.00000
    116      -5.5588      2.00000
    117      -5.5445      2.00000
    118      -5.5353      2.00000
    119      -5.5169      2.00000
    120      -5.4972      2.00000
    121      -5.4920      2.00000
    122      -5.4753      2.00000
    123      -5.4702      2.00000
    124      -5.4375      2.00000
    125      -5.4314      2.00000
    126      -5.4226      2.00000
    127      -5.4197      2.00000
    128      -5.4088      2.00000
    129      -5.4031      2.00000
    130      -5.4000      2.00000
    131      -5.3968      2.00000
    132      -5.3825      2.00000
    133      -5.3723      2.00000
    134      -5.3574      2.00000
    135      -5.3535      2.00000
    136      -5.3461      2.00000
    137      -5.3307      2.00000
    138      -5.3252      2.00000
    139      -5.3060      2.00000
    140      -5.2892      2.00000
    141      -5.2622      2.00000
    142      -5.2402      2.00000
    143      -5.2364      2.00000
    144      -5.2317      2.00000
    145      -5.1970      2.00000
    146      -5.1912      2.00000
    147      -5.1869      2.00000
    148      -5.1823      2.00000
    149      -5.1753      2.00000
    150      -5.1627      2.00000
    151      -5.1525      2.00000
    152      -5.1115      2.00000
    153      -5.0991      2.00000
    154      -5.0857      2.00000
    155      -5.0701      2.00000
    156      -5.0617      2.00000
    157      -5.0347      2.00000
    158      -5.0306      2.00000
    159      -5.0258      2.00000
    160      -5.0134      2.00000
    161      -5.0049      2.00000
    162      -4.9990      2.00000
    163      -4.9932      2.00000
    164      -4.9751      2.00000
    165      -4.9706      2.00000
    166      -4.9670      2.00000
    167      -4.9600      2.00000
    168      -4.9487      2.00000
    169      -4.9333      2.00000
    170      -4.9288      2.00000
    171      -4.9215      2.00000
    172      -4.9160      2.00000
    173      -4.9053      2.00000
    174      -4.8901      2.00000
    175      -4.8839      2.00000
    176      -4.8644      2.00000
    177      -4.8555      2.00000
    178      -4.8458      2.00000
    179      -4.8230      2.00000
    180      -4.8212      2.00000
    181      -4.8107      2.00000
    182      -4.8077      2.00000
    183      -4.8028      2.00000
    184      -4.7883      2.00000
    185      -4.7774      2.00000
    186      -4.7549      2.00000
    187      -4.7398      2.00000
    188      -4.7310      2.00000
    189      -4.7171      2.00000
    190      -4.7148      2.00000
    191      -4.7099      2.00000
    192      -4.7049      2.00000
    193      -4.6987      2.00000
    194      -4.6770      2.00000
    195      -4.6678      2.00000
    196      -4.6477      2.00000
    197      -4.6316      2.00000
    198      -4.6183      2.00000
    199      -4.6063      2.00000
    200      -4.6047      2.00000
    201      -4.5978      2.00000
    202      -4.5888      2.00000
    203      -4.5626      2.00000
    204      -4.5594      2.00000
    205      -4.5458      2.00000
    206      -4.5431      2.00000
    207      -4.5250      2.00000
    208      -4.5165      2.00000
    209      -4.5082      2.00000
    210      -4.4932      2.00000
    211      -4.4679      2.00000
    212      -4.4654      2.00000
    213      -4.4492      2.00000
    214      -4.3999      2.00000
    215      -4.3962      2.00000
    216      -4.3739      2.00000
    217      -4.3588      2.00000
    218      -4.3537      2.00000
    219      -4.3518      2.00000
    220      -4.3431      2.00000
    221      -4.3344      2.00000
    222      -4.3143      2.00000
    223      -4.2942      2.00000
    224      -4.2871      2.00000
    225      -4.2819      2.00000
    226      -4.2666      2.00000
    227      -4.2589      2.00000
    228      -4.2203      2.00000
    229      -4.2109      2.00000
    230      -4.2043      2.00000
    231      -4.1955      2.00000
    232      -4.1863      2.00000
    233      -4.1711      2.00000
    234      -4.1698      2.00000
    235      -4.1652      2.00000
    236      -4.1580      2.00000
    237      -4.1552      2.00000
    238      -4.1486      2.00000
    239      -4.1413      2.00000
    240      -4.0963      2.00000
    241      -4.0781      2.00000
    242      -4.0749      2.00000
    243      -4.0647      2.00000
    244      -4.0607      2.00000
    245      -4.0499      2.00000
    246      -4.0428      2.00000
    247      -4.0393      2.00000
    248      -4.0273      2.00000
    249      -4.0091      2.00000
    250      -4.0034      2.00000
    251      -3.9863      2.00000
    252      -3.9759      2.00000
    253      -3.9749      2.00000
    254      -3.9683      2.00000
    255      -3.9489      2.00000
    256      -3.9444      2.00000
    257      -3.9368      2.00000
    258      -3.9314      2.00000
    259      -3.9177      2.00000
    260      -3.9159      2.00000
    261      -3.8978      2.00000
    262      -3.8866      2.00000
    263      -3.8534      2.00000
    264      -3.8347      2.00000
    265      -3.8315      2.00000
    266      -3.8156      2.00000
    267      -3.8126      2.00000
    268      -3.8036      2.00000
    269      -3.7962      2.00000
    270      -3.7876      2.00000
    271      -3.7653      2.00000
    272      -3.7567      2.00000
    273      -3.7504      2.00000
    274      -3.7409      2.00000
    275      -3.7378      2.00000
    276      -3.7240      2.00000
    277      -3.7167      2.00000
    278      -3.7105      2.00000
    279      -3.6782      2.00000
    280      -3.6751      2.00000
    281      -3.6139      2.00000
    282      -3.5983      2.00000
    283      -3.5877      2.00000
    284      -3.5811      2.00000
    285      -3.5716      2.00000
    286      -3.5689      2.00000
    287      -3.5611      2.00000
    288      -3.5554      2.00000
    289      -3.5490      2.00000
    290      -3.5411      2.00000
    291      -3.5343      2.00000
    292      -3.5276      2.00000
    293      -3.5211      2.00000
    294      -3.4940      2.00000
    295      -3.4438      2.00000
    296      -3.4419      2.00000
    297      -3.4374      2.00000
    298      -3.4357      2.00000
    299      -3.4331      2.00000
    300      -3.4202      2.00000
    301      -3.4083      2.00000
    302      -3.3962      2.00000
    303      -3.3851      2.00000
    304      -3.3796      2.00000
    305      -3.3698      2.00000
    306      -3.3608      2.00000
    307      -3.3564      2.00000
    308      -3.3462      2.00000
    309      -3.3418      2.00000
    310      -3.3342      2.00000
    311      -3.3322      2.00000
    312      -3.3240      2.00000
    313      -3.3195      2.00000
    314      -3.3149      2.00000
    315      -3.3046      2.00000
    316      -3.2978      2.00000
    317      -3.2878      2.00000
    318      -3.2756      2.00000
    319      -3.2652      2.00000
    320      -3.2581      2.00000
    321      -3.2547      2.00000
    322      -3.2459      2.00000
    323      -3.2355      2.00000
    324      -3.2219      2.00000
    325      -3.2151      2.00000
    326      -3.2023      2.00000
    327      -3.1865      2.00000
    328      -3.1800      2.00000
    329      -3.1785      2.00000
    330      -3.1648      2.00000
    331      -3.1616      2.00000
    332      -3.1498      2.00000
    333      -3.1313      2.00000
    334      -3.1227      2.00000
    335      -3.1179      2.00000
    336      -3.0951      2.00000
    337      -3.0875      2.00000
    338      -3.0714      2.00000
    339      -3.0650      2.00000
    340      -3.0597      2.00000
    341      -3.0531      2.00000
    342      -3.0437      2.00000
    343      -3.0328      2.00000
    344      -3.0271      2.00000
    345      -3.0112      2.00000
    346      -3.0031      2.00000
    347      -3.0008      2.00000
    348      -2.9994      2.00000
    349      -2.9927      2.00000
    350      -2.9808      2.00000
    351      -2.9499      2.00000
    352      -2.9380      2.00000
    353      -2.9315      2.00000
    354      -2.9121      2.00000
    355      -2.9004      2.00000
    356      -2.8915      2.00000
    357      -2.8713      2.00000
    358      -2.8530      2.00000
    359      -2.8469      2.00000
    360      -2.8350      2.00000
    361      -2.8256      2.00000
    362      -2.8075      2.00000
    363      -2.7871      2.00000
    364      -2.7752      2.00000
    365      -2.7686      2.00000
    366      -2.7683      2.00000
    367      -2.7586      2.00000
    368      -2.7470      2.00000
    369      -2.7274      2.00000
    370      -2.7161      2.00000
    371      -2.7119      2.00000
    372      -2.7038      2.00000
    373      -2.6957      2.00000
    374      -2.6866      2.00000
    375      -2.6331      2.00000
    376      -2.6199      2.00000
    377      -2.6143      2.00000
    378      -2.6090      2.00000
    379      -2.6012      2.00000
    380      -2.5967      2.00000
    381      -2.5779      2.00000
    382      -2.5716      2.00000
    383      -2.5306      2.00000
    384      -2.5204      2.00000
    385      -2.4756      2.00000
    386      -2.4529      2.00000
    387      -2.4117      2.00000
    388      -2.3160      2.00000
    389      -2.2917      2.00000
    390      -2.1257      2.00000
    391      -2.0336      2.00000
    392      -1.9490      2.00000
    393      -1.8897      2.00000
    394      -1.7939      2.00000
    395      -1.7554      2.00000
    396      -1.7240      2.00000
    397      -1.6747      2.00000
    398      -1.5911      2.00000
    399      -1.5826      2.00000
    400      -1.5202      2.00000
    401      -1.4512      2.00000
    402      -1.2873      2.00053
    403      -1.1279      2.07086
    404      -1.0794      1.93773
    405      -1.0508      1.67129
    406      -0.9252      0.01250
    407      -0.8664     -0.06329
    408      -0.7586     -0.00252
    409      -0.6486     -0.00001
    410      -0.4943     -0.00000
    411      -0.3652     -0.00000
    412      -0.3380     -0.00000
    413      -0.3024     -0.00000
    414      -0.2514     -0.00000
    415      -0.0711     -0.00000
    416      -0.0371     -0.00000
    417      -0.0129     -0.00000
    418       0.1010     -0.00000
    419       0.1165     -0.00000
    420       0.1908     -0.00000
    421       0.2456     -0.00000
    422       0.2626     -0.00000
    423       0.3146     -0.00000
    424       0.4644     -0.00000
    425       0.5750     -0.00000
    426       0.6031     -0.00000
    427       0.6198     -0.00000
    428       0.6896     -0.00000
    429       0.7406     -0.00000
    430       0.9164     -0.00000
    431       1.2466     -0.00000
    432       1.2600     -0.00000
    433       1.2823     -0.00000
    434       1.3325     -0.00000
    435       1.3903     -0.00000
    436       1.5492     -0.00000
    437       1.6020     -0.00000
    438       1.6463     -0.00000
    439       1.7386      0.00000
    440       1.8804      0.00000
    441       1.8893      0.00000
    442       1.9280      0.00000
    443       1.9365      0.00000
    444       2.0252      0.00000
    445       2.1164      0.00000
    446       2.2852      0.00000
    447       2.3760      0.00000
    448       2.5310      0.00000
    449       2.5601      0.00000
    450       2.7404      0.00000
    451       2.7513      0.00000
    452       2.7665      0.00000
    453       2.8190      0.00000
    454       2.9168      0.00000
    455       3.0024      0.00000
    456       3.0801      0.00000
    457       3.1315      0.00000
    458       3.2174      0.00000
    459       3.2643      0.00000
    460       3.3218      0.00000
    461       3.3556      0.00000
    462       3.4435      0.00000
    463       3.4600      0.00000
    464       3.5263      0.00000
    465       3.6321      0.00000
    466       3.7149      0.00000
    467       3.7787      0.00000
    468       3.7902      0.00000
    469       3.8607      0.00000
    470       3.9207      0.00000
    471       3.9293      0.00000
    472       3.9794      0.00000
    473       4.0475      0.00000
    474       4.1254      0.00000
    475       4.1284      0.00000
    476       4.1685      0.00000
    477       4.2329      0.00000
    478       4.2590      0.00000
    479       4.3800      0.00000
    480       4.4349      0.00000
    481       4.5970      0.00000
    482       4.6059      0.00000
    483       4.6179      0.00000
    484       4.6615      0.00000
    485       4.7901      0.00000
    486       4.8497      0.00000

 k-point     5 :       0.2500    0.2000    0.0000
  band No.  band energies     occupation 
      1     -22.4391      2.00000
      2     -20.2926      2.00000
      3      -9.9539      2.00000
      4      -9.3800      2.00000
      5      -9.0892      2.00000
      6      -8.6150      2.00000
      7      -8.4744      2.00000
      8      -8.3770      2.00000
      9      -8.1923      2.00000
     10      -7.8258      2.00000
     11      -7.7739      2.00000
     12      -7.7565      2.00000
     13      -7.6608      2.00000
     14      -7.6485      2.00000
     15      -7.6057      2.00000
     16      -7.4830      2.00000
     17      -7.4747      2.00000
     18      -7.2742      2.00000
     19      -7.2096      2.00000
     20      -7.1954      2.00000
     21      -7.1835      2.00000
     22      -7.1592      2.00000
     23      -7.1260      2.00000
     24      -7.1177      2.00000
     25      -7.1034      2.00000
     26      -7.0984      2.00000
     27      -7.0732      2.00000
     28      -7.0632      2.00000
     29      -7.0575      2.00000
     30      -7.0340      2.00000
     31      -7.0118      2.00000
     32      -6.9988      2.00000
     33      -6.9634      2.00000
     34      -6.9357      2.00000
     35      -6.9241      2.00000
     36      -6.8662      2.00000
     37      -6.8517      2.00000
     38      -6.8405      2.00000
     39      -6.8374      2.00000
     40      -6.8360      2.00000
     41      -6.8202      2.00000
     42      -6.8137      2.00000
     43      -6.7919      2.00000
     44      -6.7617      2.00000
     45      -6.7532      2.00000
     46      -6.6466      2.00000
     47      -6.6304      2.00000
     48      -6.6272      2.00000
     49      -6.6153      2.00000
     50      -6.6097      2.00000
     51      -6.5681      2.00000
     52      -6.5638      2.00000
     53      -6.5521      2.00000
     54      -6.5486      2.00000
     55      -6.5402      2.00000
     56      -6.5347      2.00000
     57      -6.5308      2.00000
     58      -6.5046      2.00000
     59      -6.4706      2.00000
     60      -6.4556      2.00000
     61      -6.4322      2.00000
     62      -6.4206      2.00000
     63      -6.4164      2.00000
     64      -6.3912      2.00000
     65      -6.3759      2.00000
     66      -6.3518      2.00000
     67      -6.3471      2.00000
     68      -6.3304      2.00000
     69      -6.2899      2.00000
     70      -6.2785      2.00000
     71      -6.2590      2.00000
     72      -6.2574      2.00000
     73      -6.2321      2.00000
     74      -6.2070      2.00000
     75      -6.1776      2.00000
     76      -6.1645      2.00000
     77      -6.1577      2.00000
     78      -6.1345      2.00000
     79      -6.1288      2.00000
     80      -6.1166      2.00000
     81      -6.1060      2.00000
     82      -6.0654      2.00000
     83      -6.0608      2.00000
     84      -6.0402      2.00000
     85      -6.0332      2.00000
     86      -6.0244      2.00000
     87      -5.9888      2.00000
     88      -5.9765      2.00000
     89      -5.9610      2.00000
     90      -5.9239      2.00000
     91      -5.8997      2.00000
     92      -5.8923      2.00000
     93      -5.8816      2.00000
     94      -5.8738      2.00000
     95      -5.8617      2.00000
     96      -5.8501      2.00000
     97      -5.8282      2.00000
     98      -5.8041      2.00000
     99      -5.7914      2.00000
    100      -5.7856      2.00000
    101      -5.7519      2.00000
    102      -5.7286      2.00000
    103      -5.7208      2.00000
    104      -5.7089      2.00000
    105      -5.7036      2.00000
    106      -5.6950      2.00000
    107      -5.6697      2.00000
    108      -5.6571      2.00000
    109      -5.6469      2.00000
    110      -5.6306      2.00000
    111      -5.6238      2.00000
    112      -5.6103      2.00000
    113      -5.6068      2.00000
    114      -5.5995      2.00000
    115      -5.5881      2.00000
    116      -5.5833      2.00000
    117      -5.5683      2.00000
    118      -5.5514      2.00000
    119      -5.5369      2.00000
    120      -5.5279      2.00000
    121      -5.5208      2.00000
    122      -5.5043      2.00000
    123      -5.4976      2.00000
    124      -5.4754      2.00000
    125      -5.4699      2.00000
    126      -5.4282      2.00000
    127      -5.4193      2.00000
    128      -5.4155      2.00000
    129      -5.4116      2.00000
    130      -5.4106      2.00000
    131      -5.4007      2.00000
    132      -5.3865      2.00000
    133      -5.3699      2.00000
    134      -5.3355      2.00000
    135      -5.3299      2.00000
    136      -5.3063      2.00000
    137      -5.2965      2.00000
    138      -5.2713      2.00000
    139      -5.2652      2.00000
    140      -5.2557      2.00000
    141      -5.2488      2.00000
    142      -5.2231      2.00000
    143      -5.2199      2.00000
    144      -5.2105      2.00000
    145      -5.1986      2.00000
    146      -5.1883      2.00000
    147      -5.1762      2.00000
    148      -5.1662      2.00000
    149      -5.1617      2.00000
    150      -5.1567      2.00000
    151      -5.1187      2.00000
    152      -5.1078      2.00000
    153      -5.1024      2.00000
    154      -5.0945      2.00000
    155      -5.0901      2.00000
    156      -5.0876      2.00000
    157      -5.0620      2.00000
    158      -5.0556      2.00000
    159      -5.0334      2.00000
    160      -5.0234      2.00000
    161      -5.0145      2.00000
    162      -5.0011      2.00000
    163      -4.9927      2.00000
    164      -4.9835      2.00000
    165      -4.9596      2.00000
    166      -4.9539      2.00000
    167      -4.9466      2.00000
    168      -4.9388      2.00000
    169      -4.9319      2.00000
    170      -4.9286      2.00000
    171      -4.9133      2.00000
    172      -4.9075      2.00000
    173      -4.8922      2.00000
    174      -4.8800      2.00000
    175      -4.8729      2.00000
    176      -4.8619      2.00000
    177      -4.8561      2.00000
    178      -4.8469      2.00000
    179      -4.8225      2.00000
    180      -4.8103      2.00000
    181      -4.8071      2.00000
    182      -4.7946      2.00000
    183      -4.7912      2.00000
    184      -4.7825      2.00000
    185      -4.7768      2.00000
    186      -4.7696      2.00000
    187      -4.7611      2.00000
    188      -4.7482      2.00000
    189      -4.7415      2.00000
    190      -4.7332      2.00000
    191      -4.7283      2.00000
    192      -4.7219      2.00000
    193      -4.7069      2.00000
    194      -4.6816      2.00000
    195      -4.6652      2.00000
    196      -4.6586      2.00000
    197      -4.6528      2.00000
    198      -4.6399      2.00000
    199      -4.6140      2.00000
    200      -4.6045      2.00000
    201      -4.5844      2.00000
    202      -4.5783      2.00000
    203      -4.5587      2.00000
    204      -4.5547      2.00000
    205      -4.5506      2.00000
    206      -4.5336      2.00000
    207      -4.5276      2.00000
    208      -4.5124      2.00000
    209      -4.5019      2.00000
    210      -4.4817      2.00000
    211      -4.4617      2.00000
    212      -4.4376      2.00000
    213      -4.4152      2.00000
    214      -4.4089      2.00000
    215      -4.4051      2.00000
    216      -4.3968      2.00000
    217      -4.3862      2.00000
    218      -4.3665      2.00000
    219      -4.3643      2.00000
    220      -4.3438      2.00000
    221      -4.3363      2.00000
    222      -4.3241      2.00000
    223      -4.3028      2.00000
    224      -4.2847      2.00000
    225      -4.2733      2.00000
    226      -4.2628      2.00000
    227      -4.2568      2.00000
    228      -4.2425      2.00000
    229      -4.2380      2.00000
    230      -4.2324      2.00000
    231      -4.1972      2.00000
    232      -4.1840      2.00000
    233      -4.1795      2.00000
    234      -4.1701      2.00000
    235      -4.1623      2.00000
    236      -4.1591      2.00000
    237      -4.1503      2.00000
    238      -4.1172      2.00000
    239      -4.1056      2.00000
    240      -4.0968      2.00000
    241      -4.0941      2.00000
    242      -4.0824      2.00000
    243      -4.0749      2.00000
    244      -4.0706      2.00000
    245      -4.0491      2.00000
    246      -4.0459      2.00000
    247      -4.0427      2.00000
    248      -4.0216      2.00000
    249      -4.0063      2.00000
    250      -4.0024      2.00000
    251      -3.9952      2.00000
    252      -3.9798      2.00000
    253      -3.9733      2.00000
    254      -3.9477      2.00000
    255      -3.9419      2.00000
    256      -3.9366      2.00000
    257      -3.9320      2.00000
    258      -3.9260      2.00000
    259      -3.9196      2.00000
    260      -3.9085      2.00000
    261      -3.8961      2.00000
    262      -3.8796      2.00000
    263      -3.8426      2.00000
    264      -3.8214      2.00000
    265      -3.8205      2.00000
    266      -3.8039      2.00000
    267      -3.7985      2.00000
    268      -3.7916      2.00000
    269      -3.7879      2.00000
    270      -3.7869      2.00000
    271      -3.7801      2.00000
    272      -3.7567      2.00000
    273      -3.7469      2.00000
    274      -3.7220      2.00000
    275      -3.7148      2.00000
    276      -3.7109      2.00000
    277      -3.7025      2.00000
    278      -3.6811      2.00000
    279      -3.6786      2.00000
    280      -3.6680      2.00000
    281      -3.6608      2.00000
    282      -3.6283      2.00000
    283      -3.6161      2.00000
    284      -3.5984      2.00000
    285      -3.5845      2.00000
    286      -3.5705      2.00000
    287      -3.5631      2.00000
    288      -3.5579      2.00000
    289      -3.5533      2.00000
    290      -3.5470      2.00000
    291      -3.5325      2.00000
    292      -3.5131      2.00000
    293      -3.5088      2.00000
    294      -3.4931      2.00000
    295      -3.4896      2.00000
    296      -3.4800      2.00000
    297      -3.4581      2.00000
    298      -3.4345      2.00000
    299      -3.4083      2.00000
    300      -3.4031      2.00000
    301      -3.3946      2.00000
    302      -3.3927      2.00000
    303      -3.3848      2.00000
    304      -3.3769      2.00000
    305      -3.3676      2.00000
    306      -3.3615      2.00000
    307      -3.3521      2.00000
    308      -3.3484      2.00000
    309      -3.3440      2.00000
    310      -3.3319      2.00000
    311      -3.3280      2.00000
    312      -3.3191      2.00000
    313      -3.3164      2.00000
    314      -3.3108      2.00000
    315      -3.3056      2.00000
    316      -3.2935      2.00000
    317      -3.2795      2.00000
    318      -3.2752      2.00000
    319      -3.2524      2.00000
    320      -3.2433      2.00000
    321      -3.2417      2.00000
    322      -3.2259      2.00000
    323      -3.2140      2.00000
    324      -3.2110      2.00000
    325      -3.2021      2.00000
    326      -3.1911      2.00000
    327      -3.1852      2.00000
    328      -3.1830      2.00000
    329      -3.1677      2.00000
    330      -3.1585      2.00000
    331      -3.1399      2.00000
    332      -3.1355      2.00000
    333      -3.1308      2.00000
    334      -3.1272      2.00000
    335      -3.1069      2.00000
    336      -3.0958      2.00000
    337      -3.0885      2.00000
    338      -3.0721      2.00000
    339      -3.0662      2.00000
    340      -3.0611      2.00000
    341      -3.0494      2.00000
    342      -3.0460      2.00000
    343      -3.0400      2.00000
    344      -3.0345      2.00000
    345      -3.0328      2.00000
    346      -3.0285      2.00000
    347      -3.0178      2.00000
    348      -2.9980      2.00000
    349      -2.9882      2.00000
    350      -2.9760      2.00000
    351      -2.9581      2.00000
    352      -2.9526      2.00000
    353      -2.9209      2.00000
    354      -2.9123      2.00000
    355      -2.9010      2.00000
    356      -2.8780      2.00000
    357      -2.8685      2.00000
    358      -2.8397      2.00000
    359      -2.8263      2.00000
    360      -2.8227      2.00000
    361      -2.8186      2.00000
    362      -2.8123      2.00000
    363      -2.8073      2.00000
    364      -2.7627      2.00000
    365      -2.7541      2.00000
    366      -2.7492      2.00000
    367      -2.7431      2.00000
    368      -2.7325      2.00000
    369      -2.7245      2.00000
    370      -2.7136      2.00000
    371      -2.7085      2.00000
    372      -2.7059      2.00000
    373      -2.7019      2.00000
    374      -2.6942      2.00000
    375      -2.6836      2.00000
    376      -2.6445      2.00000
    377      -2.6372      2.00000
    378      -2.6230      2.00000
    379      -2.6179      2.00000
    380      -2.6039      2.00000
    381      -2.5981      2.00000
    382      -2.5767      2.00000
    383      -2.5662      2.00000
    384      -2.5533      2.00000
    385      -2.5369      2.00000
    386      -2.5097      2.00000
    387      -2.4520      2.00000
    388      -2.3314      2.00000
    389      -2.2990      2.00000
    390      -2.1883      2.00000
    391      -2.0468      2.00000
    392      -1.9912      2.00000
    393      -1.9087      2.00000
    394      -1.8289      2.00000
    395      -1.7210      2.00000
    396      -1.6016      2.00000
    397      -1.5877      2.00000
    398      -1.5798      2.00000
    399      -1.4594      2.00000
    400      -1.4106      2.00000
    401      -1.2636      2.00169
    402      -1.2426      2.00425
    403      -1.2049      2.01697
    404      -1.1767      2.03710
    405      -1.0715      1.88070
    406      -1.0641      1.81571
    407      -0.9137     -0.03266
    408      -0.7795     -0.00603
    409      -0.4980     -0.00000
    410      -0.4899     -0.00000
    411      -0.4412     -0.00000
    412      -0.3863     -0.00000
    413      -0.3297     -0.00000
    414      -0.2297     -0.00000
    415      -0.1822     -0.00000
    416      -0.0697     -0.00000
    417       0.0713     -0.00000
    418       0.1219     -0.00000
    419       0.1420     -0.00000
    420       0.3003     -0.00000
    421       0.3321     -0.00000
    422       0.3629     -0.00000
    423       0.3915     -0.00000
    424       0.4569     -0.00000
    425       0.5233     -0.00000
    426       0.6231     -0.00000
    427       0.6721     -0.00000
    428       0.7161     -0.00000
    429       0.7623     -0.00000
    430       0.7852     -0.00000
    431       0.8513     -0.00000
    432       1.0594     -0.00000
    433       1.2912     -0.00000
    434       1.3662     -0.00000
    435       1.5044     -0.00000
    436       1.5122     -0.00000
    437       1.5654     -0.00000
    438       1.6312     -0.00000
    439       1.6633     -0.00000
    440       1.7549      0.00000
    441       1.8229      0.00000
    442       2.0670      0.00000
    443       2.0952      0.00000
    444       2.1608      0.00000
    445       2.2221      0.00000
    446       2.4067      0.00000
    447       2.4942      0.00000
    448       2.5166      0.00000
    449       2.5832      0.00000
    450       2.6960      0.00000
    451       2.7134      0.00000
    452       2.7452      0.00000
    453       2.7719      0.00000
    454       2.8209      0.00000
    455       2.9090      0.00000
    456       3.1009      0.00000
    457       3.1455      0.00000
    458       3.1915      0.00000
    459       3.2688      0.00000
    460       3.3242      0.00000
    461       3.3621      0.00000
    462       3.3858      0.00000
    463       3.5281      0.00000
    464       3.5489      0.00000
    465       3.6194      0.00000
    466       3.6716      0.00000
    467       3.7476      0.00000
    468       3.7791      0.00000
    469       3.8482      0.00000
    470       3.9097      0.00000
    471       4.0408      0.00000
    472       4.0676      0.00000
    473       4.1425      0.00000
    474       4.1772      0.00000
    475       4.1924      0.00000
    476       4.2611      0.00000
    477       4.3278      0.00000
    478       4.3408      0.00000
    479       4.4575      0.00000
    480       4.4860      0.00000
    481       4.5864      0.00000
    482       4.6422      0.00000
    483       4.6825      0.00000
    484       4.7114      0.00000
    485       4.8103      0.00000
    486       4.9383      0.00000

 k-point     6 :       0.5000    0.2000    0.0000
  band No.  band energies     occupation 
      1     -22.4391      2.00000
      2     -20.2927      2.00000
      3      -9.9540      2.00000
      4      -9.2789      2.00000
      5      -9.2536      2.00000
      6      -8.5513      2.00000
      7      -8.4866      2.00000
      8      -8.2567      2.00000
      9      -8.1309      2.00000
     10      -8.0919      2.00000
     11      -7.7175      2.00000
     12      -7.7148      2.00000
     13      -7.6615      2.00000
     14      -7.6218      2.00000
     15      -7.4949      2.00000
     16      -7.4915      2.00000
     17      -7.4767      2.00000
     18      -7.4616      2.00000
     19      -7.1856      2.00000
     20      -7.1798      2.00000
     21      -7.1746      2.00000
     22      -7.1658      2.00000
     23      -7.1183      2.00000
     24      -7.1153      2.00000
     25      -7.0919      2.00000
     26      -7.0851      2.00000
     27      -7.0728      2.00000
     28      -7.0705      2.00000
     29      -7.0616      2.00000
     30      -7.0465      2.00000
     31      -7.0339      2.00000
     32      -7.0297      2.00000
     33      -7.0071      2.00000
     34      -7.0033      2.00000
     35      -6.8805      2.00000
     36      -6.8722      2.00000
     37      -6.8439      2.00000
     38      -6.8372      2.00000
     39      -6.8341      2.00000
     40      -6.8289      2.00000
     41      -6.8211      2.00000
     42      -6.8183      2.00000
     43      -6.8052      2.00000
     44      -6.8013      2.00000
     45      -6.6427      2.00000
     46      -6.6365      2.00000
     47      -6.6215      2.00000
     48      -6.6167      2.00000
     49      -6.6023      2.00000
     50      -6.5876      2.00000
     51      -6.5833      2.00000
     52      -6.5776      2.00000
     53      -6.5399      2.00000
     54      -6.5322      2.00000
     55      -6.5298      2.00000
     56      -6.5276      2.00000
     57      -6.5250      2.00000
     58      -6.5130      2.00000
     59      -6.4727      2.00000
     60      -6.4628      2.00000
     61      -6.4106      2.00000
     62      -6.3750      2.00000
     63      -6.3676      2.00000
     64      -6.3615      2.00000
     65      -6.3581      2.00000
     66      -6.3552      2.00000
     67      -6.3353      2.00000
     68      -6.3246      2.00000
     69      -6.3146      2.00000
     70      -6.3030      2.00000
     71      -6.2839      2.00000
     72      -6.2568      2.00000
     73      -6.2448      2.00000
     74      -6.2395      2.00000
     75      -6.2250      2.00000
     76      -6.2225      2.00000
     77      -6.2181      2.00000
     78      -6.1915      2.00000
     79      -6.1241      2.00000
     80      -6.1145      2.00000
     81      -6.0757      2.00000
     82      -6.0543      2.00000
     83      -6.0292      2.00000
     84      -6.0214      2.00000
     85      -6.0137      2.00000
     86      -6.0031      2.00000
     87      -5.9728      2.00000
     88      -5.9635      2.00000
     89      -5.9540      2.00000
     90      -5.9479      2.00000
     91      -5.9434      2.00000
     92      -5.9403      2.00000
     93      -5.8538      2.00000
     94      -5.8491      2.00000
     95      -5.8147      2.00000
     96      -5.8095      2.00000
     97      -5.8066      2.00000
     98      -5.7977      2.00000
     99      -5.7664      2.00000
    100      -5.7647      2.00000
    101      -5.7089      2.00000
    102      -5.7034      2.00000
    103      -5.7018      2.00000
    104      -5.6927      2.00000
    105      -5.6893      2.00000
    106      -5.6827      2.00000
    107      -5.6739      2.00000
    108      -5.6727      2.00000
    109      -5.6695      2.00000
    110      -5.6654      2.00000
    111      -5.6612      2.00000
    112      -5.6540      2.00000
    113      -5.6158      2.00000
    114      -5.6141      2.00000
    115      -5.6087      2.00000
    116      -5.6045      2.00000
    117      -5.6008      2.00000
    118      -5.5903      2.00000
    119      -5.5858      2.00000
    120      -5.5695      2.00000
    121      -5.5169      2.00000
    122      -5.5120      2.00000
    123      -5.4578      2.00000
    124      -5.4532      2.00000
    125      -5.4424      2.00000
    126      -5.4364      2.00000
    127      -5.4308      2.00000
    128      -5.4288      2.00000
    129      -5.4233      2.00000
    130      -5.4169      2.00000
    131      -5.4060      2.00000
    132      -5.3962      2.00000
    133      -5.3918      2.00000
    134      -5.3843      2.00000
    135      -5.2935      2.00000
    136      -5.2784      2.00000
    137      -5.2521      2.00000
    138      -5.2479      2.00000
    139      -5.2408      2.00000
    140      -5.2304      2.00000
    141      -5.2142      2.00000
    142      -5.2060      2.00000
    143      -5.1973      2.00000
    144      -5.1953      2.00000
    145      -5.1920      2.00000
    146      -5.1832      2.00000
    147      -5.1753      2.00000
    148      -5.1718      2.00000
    149      -5.1609      2.00000
    150      -5.1526      2.00000
    151      -5.1442      2.00000
    152      -5.1370      2.00000
    153      -5.1226      2.00000
    154      -5.1183      2.00000
    155      -5.0712      2.00000
    156      -5.0586      2.00000
    157      -5.0566      2.00000
    158      -5.0397      2.00000
    159      -5.0287      2.00000
    160      -5.0171      2.00000
    161      -4.9930      2.00000
    162      -4.9890      2.00000
    163      -4.9848      2.00000
    164      -4.9806      2.00000
    165      -4.9764      2.00000
    166      -4.9704      2.00000
    167      -4.9537      2.00000
    168      -4.9415      2.00000
    169      -4.9403      2.00000
    170      -4.9309      2.00000
    171      -4.9237      2.00000
    172      -4.9158      2.00000
    173      -4.8790      2.00000
    174      -4.8683      2.00000
    175      -4.8633      2.00000
    176      -4.8577      2.00000
    177      -4.8505      2.00000
    178      -4.8484      2.00000
    179      -4.8393      2.00000
    180      -4.8269      2.00000
    181      -4.8026      2.00000
    182      -4.7973      2.00000
    183      -4.7887      2.00000
    184      -4.7776      2.00000
    185      -4.7735      2.00000
    186      -4.7681      2.00000
    187      -4.7655      2.00000
    188      -4.7614      2.00000
    189      -4.7280      2.00000
    190      -4.7241      2.00000
    191      -4.7175      2.00000
    192      -4.7118      2.00000
    193      -4.6946      2.00000
    194      -4.6904      2.00000
    195      -4.6843      2.00000
    196      -4.6627      2.00000
    197      -4.6452      2.00000
    198      -4.6419      2.00000
    199      -4.6337      2.00000
    200      -4.6260      2.00000
    201      -4.6205      2.00000
    202      -4.6005      2.00000
    203      -4.5916      2.00000
    204      -4.5754      2.00000
    205      -4.5627      2.00000
    206      -4.5517      2.00000
    207      -4.5019      2.00000
    208      -4.4825      2.00000
    209      -4.4603      2.00000
    210      -4.4541      2.00000
    211      -4.4475      2.00000
    212      -4.4394      2.00000
    213      -4.4132      2.00000
    214      -4.4108      2.00000
    215      -4.4010      2.00000
    216      -4.3934      2.00000
    217      -4.3903      2.00000
    218      -4.3860      2.00000
    219      -4.3706      2.00000
    220      -4.3648      2.00000
    221      -4.3562      2.00000
    222      -4.3319      2.00000
    223      -4.3225      2.00000
    224      -4.3168      2.00000
    225      -4.2940      2.00000
    226      -4.2722      2.00000
    227      -4.2311      2.00000
    228      -4.2217      2.00000
    229      -4.2149      2.00000
    230      -4.2104      2.00000
    231      -4.2034      2.00000
    232      -4.1969      2.00000
    233      -4.1861      2.00000
    234      -4.1782      2.00000
    235      -4.1727      2.00000
    236      -4.1712      2.00000
    237      -4.1675      2.00000
    238      -4.1634      2.00000
    239      -4.1193      2.00000
    240      -4.1115      2.00000
    241      -4.0999      2.00000
    242      -4.0779      2.00000
    243      -4.0645      2.00000
    244      -4.0615      2.00000
    245      -4.0459      2.00000
    246      -4.0423      2.00000
    247      -4.0141      2.00000
    248      -4.0078      2.00000
    249      -4.0032      2.00000
    250      -3.9849      2.00000
    251      -3.9787      2.00000
    252      -3.9736      2.00000
    253      -3.9690      2.00000
    254      -3.9627      2.00000
    255      -3.9552      2.00000
    256      -3.9507      2.00000
    257      -3.9023      2.00000
    258      -3.8884      2.00000
    259      -3.8686      2.00000
    260      -3.8639      2.00000
    261      -3.8488      2.00000
    262      -3.8363      2.00000
    263      -3.8329      2.00000
    264      -3.8293      2.00000
    265      -3.8236      2.00000
    266      -3.8074      2.00000
    267      -3.8019      2.00000
    268      -3.7967      2.00000
    269      -3.7935      2.00000
    270      -3.7863      2.00000
    271      -3.7821      2.00000
    272      -3.7800      2.00000
    273      -3.7451      2.00000
    274      -3.7385      2.00000
    275      -3.7293      2.00000
    276      -3.7239      2.00000
    277      -3.7078      2.00000
    278      -3.6907      2.00000
    279      -3.6825      2.00000
    280      -3.6777      2.00000
    281      -3.6545      2.00000
    282      -3.6400      2.00000
    283      -3.6183      2.00000
    284      -3.6023      2.00000
    285      -3.5990      2.00000
    286      -3.5608      2.00000
    287      -3.5549      2.00000
    288      -3.5481      2.00000
    289      -3.5429      2.00000
    290      -3.5371      2.00000
    291      -3.5313      2.00000
    292      -3.5256      2.00000
    293      -3.5128      2.00000
    294      -3.5099      2.00000
    295      -3.5038      2.00000
    296      -3.4965      2.00000
    297      -3.4735      2.00000
    298      -3.4622      2.00000
    299      -3.4397      2.00000
    300      -3.4147      2.00000
    301      -3.4073      2.00000
    302      -3.4050      2.00000
    303      -3.3956      2.00000
    304      -3.3566      2.00000
    305      -3.3508      2.00000
    306      -3.3442      2.00000
    307      -3.3415      2.00000
    308      -3.3354      2.00000
    309      -3.3295      2.00000
    310      -3.3212      2.00000
    311      -3.3181      2.00000
    312      -3.3164      2.00000
    313      -3.3069      2.00000
    314      -3.2911      2.00000
    315      -3.2811      2.00000
    316      -3.2785      2.00000
    317      -3.2545      2.00000
    318      -3.2445      2.00000
    319      -3.2339      2.00000
    320      -3.2293      2.00000
    321      -3.2250      2.00000
    322      -3.2235      2.00000
    323      -3.2210      2.00000
    324      -3.2189      2.00000
    325      -3.2119      2.00000
    326      -3.2013      2.00000
    327      -3.1914      2.00000
    328      -3.1875      2.00000
    329      -3.1869      2.00000
    330      -3.1838      2.00000
    331      -3.1795      2.00000
    332      -3.1728      2.00000
    333      -3.1225      2.00000
    334      -3.0888      2.00000
    335      -3.0786      2.00000
    336      -3.0751      2.00000
    337      -3.0701      2.00000
    338      -3.0667      2.00000
    339      -3.0624      2.00000
    340      -3.0590      2.00000
    341      -3.0506      2.00000
    342      -3.0485      2.00000
    343      -3.0465      2.00000
    344      -3.0343      2.00000
    345      -3.0179      2.00000
    346      -3.0086      2.00000
    347      -3.0016      2.00000
    348      -2.9985      2.00000
    349      -2.9949      2.00000
    350      -2.9898      2.00000
    351      -2.9523      2.00000
    352      -2.9508      2.00000
    353      -2.9179      2.00000
    354      -2.9113      2.00000
    355      -2.9037      2.00000
    356      -2.8927      2.00000
    357      -2.8491      2.00000
    358      -2.8280      2.00000
    359      -2.8254      2.00000
    360      -2.8248      2.00000
    361      -2.8210      2.00000
    362      -2.8177      2.00000
    363      -2.7890      2.00000
    364      -2.7826      2.00000
    365      -2.7548      2.00000
    366      -2.7509      2.00000
    367      -2.7396      2.00000
    368      -2.7264      2.00000
    369      -2.7154      2.00000
    370      -2.7103      2.00000
    371      -2.6972      2.00000
    372      -2.6840      2.00000
    373      -2.6806      2.00000
    374      -2.6735      2.00000
    375      -2.6692      2.00000
    376      -2.6659      2.00000
    377      -2.6606      2.00000
    378      -2.6550      2.00000
    379      -2.6404      2.00000
    380      -2.6354      2.00000
    381      -2.6231      2.00000
    382      -2.5988      2.00000
    383      -2.5843      2.00000
    384      -2.5783      2.00000
    385      -2.5637      2.00000
    386      -2.5585      2.00000
    387      -2.5205      2.00000
    388      -2.4294      2.00000
    389      -2.4076      2.00000
    390      -2.1162      2.00000
    391      -2.0574      2.00000
    392      -1.9985      2.00000
    393      -1.9184      2.00000
    394      -1.7735      2.00000
    395      -1.6255      2.00000
    396      -1.5843      2.00000
    397      -1.5790      2.00000
    398      -1.5229      2.00000
    399      -1.4650      2.00000
    400      -1.3628      2.00001
    401      -1.3115      2.00014
    402      -1.2704      2.00123
    403      -1.2570      2.00229
    404      -0.9981      0.85440
    405      -0.9537      0.22754
    406      -0.9391      0.09744
    407      -0.8014     -0.01343
    408      -0.7336     -0.00077
    409      -0.7041     -0.00016
    410      -0.6860     -0.00006
    411      -0.6113     -0.00000
    412      -0.4655     -0.00000
    413      -0.4144     -0.00000
    414      -0.1484     -0.00000
    415      -0.1161     -0.00000
    416      -0.1123     -0.00000
    417       0.0473     -0.00000
    418       0.2274     -0.00000
    419       0.2349     -0.00000
    420       0.4194     -0.00000
    421       0.4703     -0.00000
    422       0.4759     -0.00000
    423       0.4848     -0.00000
    424       0.4901     -0.00000
    425       0.5106     -0.00000
    426       0.5795     -0.00000
    427       0.5951     -0.00000
    428       0.6164     -0.00000
    429       0.6704     -0.00000
    430       0.6858     -0.00000
    431       0.7432     -0.00000
    432       1.2979     -0.00000
    433       1.3373     -0.00000
    434       1.3405     -0.00000
    435       1.3621     -0.00000
    436       1.3734     -0.00000
    437       1.4009     -0.00000
    438       1.6017     -0.00000
    439       1.6663     -0.00000
    440       1.7122     -0.00000
    441       1.8133      0.00000
    442       2.0437      0.00000
    443       2.0541      0.00000
    444       2.3105      0.00000
    445       2.3190      0.00000
    446       2.4653      0.00000
    447       2.4846      0.00000
    448       2.5308      0.00000
    449       2.5867      0.00000
    450       2.6227      0.00000
    451       2.6360      0.00000
    452       2.6662      0.00000
    453       2.7693      0.00000
    454       2.9419      0.00000
    455       2.9795      0.00000
    456       3.1535      0.00000
    457       3.1928      0.00000
    458       3.2235      0.00000
    459       3.2299      0.00000
    460       3.4490      0.00000
    461       3.4834      0.00000
    462       3.5047      0.00000
    463       3.5079      0.00000
    464       3.6032      0.00000
    465       3.6154      0.00000
    466       3.6617      0.00000
    467       3.6873      0.00000
    468       3.7908      0.00000
    469       3.9377      0.00000
    470       3.9400      0.00000
    471       3.9727      0.00000
    472       3.9946      0.00000
    473       4.0300      0.00000
    474       4.1269      0.00000
    475       4.2444      0.00000
    476       4.2719      0.00000
    477       4.3565      0.00000
    478       4.3713      0.00000
    479       4.3783      0.00000
    480       4.4285      0.00000
    481       4.4959      0.00000
    482       4.6093      0.00000
    483       4.6537      0.00000
    484       4.6923      0.00000
    485       4.7774      0.00000
    486       4.8006      0.00000

 k-point     7 :      -0.2500    0.2000    0.0000
  band No.  band energies     occupation 
      1     -22.4391      2.00000
      2     -20.2926      2.00000
      3      -9.9539      2.00000
      4      -9.3796      2.00000
      5      -9.0900      2.00000
      6      -8.6164      2.00000
      7      -8.4726      2.00000
      8      -8.3725      2.00000
      9      -8.1979      2.00000
     10      -7.8256      2.00000
     11      -7.7758      2.00000
     12      -7.7552      2.00000
     13      -7.6615      2.00000
     14      -7.6474      2.00000
     15      -7.6035      2.00000
     16      -7.4830      2.00000
     17      -7.4745      2.00000
     18      -7.2757      2.00000
     19      -7.2096      2.00000
     20      -7.1934      2.00000
     21      -7.1884      2.00000
     22      -7.1586      2.00000
     23      -7.1259      2.00000
     24      -7.1177      2.00000
     25      -7.1059      2.00000
     26      -7.0951      2.00000
     27      -7.0740      2.00000
     28      -7.0617      2.00000
     29      -7.0555      2.00000
     30      -7.0335      2.00000
     31      -7.0116      2.00000
     32      -6.9993      2.00000
     33      -6.9625      2.00000
     34      -6.9361      2.00000
     35      -6.9252      2.00000
     36      -6.8656      2.00000
     37      -6.8538      2.00000
     38      -6.8409      2.00000
     39      -6.8376      2.00000
     40      -6.8353      2.00000
     41      -6.8209      2.00000
     42      -6.8132      2.00000
     43      -6.7907      2.00000
     44      -6.7622      2.00000
     45      -6.7532      2.00000
     46      -6.6468      2.00000
     47      -6.6303      2.00000
     48      -6.6273      2.00000
     49      -6.6151      2.00000
     50      -6.6098      2.00000
     51      -6.5697      2.00000
     52      -6.5630      2.00000
     53      -6.5534      2.00000
     54      -6.5495      2.00000
     55      -6.5404      2.00000
     56      -6.5342      2.00000
     57      -6.5299      2.00000
     58      -6.5043      2.00000
     59      -6.4672      2.00000
     60      -6.4550      2.00000
     61      -6.4343      2.00000
     62      -6.4226      2.00000
     63      -6.4143      2.00000
     64      -6.3930      2.00000
     65      -6.3749      2.00000
     66      -6.3612      2.00000
     67      -6.3427      2.00000
     68      -6.3256      2.00000
     69      -6.2902      2.00000
     70      -6.2703      2.00000
     71      -6.2634      2.00000
     72      -6.2497      2.00000
     73      -6.2396      2.00000
     74      -6.2120      2.00000
     75      -6.1794      2.00000
     76      -6.1643      2.00000
     77      -6.1569      2.00000
     78      -6.1363      2.00000
     79      -6.1235      2.00000
     80      -6.1191      2.00000
     81      -6.1049      2.00000
     82      -6.0652      2.00000
     83      -6.0614      2.00000
     84      -6.0408      2.00000
     85      -6.0283      2.00000
     86      -6.0243      2.00000
     87      -5.9883      2.00000
     88      -5.9763      2.00000
     89      -5.9630      2.00000
     90      -5.9247      2.00000
     91      -5.9003      2.00000
     92      -5.8907      2.00000
     93      -5.8821      2.00000
     94      -5.8773      2.00000
     95      -5.8612      2.00000
     96      -5.8496      2.00000
     97      -5.8284      2.00000
     98      -5.8036      2.00000
     99      -5.7915      2.00000
    100      -5.7848      2.00000
    101      -5.7516      2.00000
    102      -5.7294      2.00000
    103      -5.7190      2.00000
    104      -5.7112      2.00000
    105      -5.7036      2.00000
    106      -5.6952      2.00000
    107      -5.6703      2.00000
    108      -5.6570      2.00000
    109      -5.6468      2.00000
    110      -5.6308      2.00000
    111      -5.6240      2.00000
    112      -5.6112      2.00000
    113      -5.6067      2.00000
    114      -5.5994      2.00000
    115      -5.5889      2.00000
    116      -5.5819      2.00000
    117      -5.5696      2.00000
    118      -5.5481      2.00000
    119      -5.5408      2.00000
    120      -5.5273      2.00000
    121      -5.5191      2.00000
    122      -5.5029      2.00000
    123      -5.4957      2.00000
    124      -5.4754      2.00000
    125      -5.4694      2.00000
    126      -5.4289      2.00000
    127      -5.4186      2.00000
    128      -5.4153      2.00000
    129      -5.4119      2.00000
    130      -5.4091      2.00000
    131      -5.4030      2.00000
    132      -5.3868      2.00000
    133      -5.3702      2.00000
    134      -5.3363      2.00000
    135      -5.3305      2.00000
    136      -5.3063      2.00000
    137      -5.2974      2.00000
    138      -5.2714      2.00000
    139      -5.2646      2.00000
    140      -5.2564      2.00000
    141      -5.2489      2.00000
    142      -5.2240      2.00000
    143      -5.2201      2.00000
    144      -5.2098      2.00000
    145      -5.1971      2.00000
    146      -5.1877      2.00000
    147      -5.1762      2.00000
    148      -5.1656      2.00000
    149      -5.1609      2.00000
    150      -5.1564      2.00000
    151      -5.1182      2.00000
    152      -5.1071      2.00000
    153      -5.1005      2.00000
    154      -5.0941      2.00000
    155      -5.0916      2.00000
    156      -5.0876      2.00000
    157      -5.0609      2.00000
    158      -5.0566      2.00000
    159      -5.0345      2.00000
    160      -5.0243      2.00000
    161      -5.0145      2.00000
    162      -5.0031      2.00000
    163      -4.9930      2.00000
    164      -4.9840      2.00000
    165      -4.9601      2.00000
    166      -4.9572      2.00000
    167      -4.9425      2.00000
    168      -4.9370      2.00000
    169      -4.9307      2.00000
    170      -4.9276      2.00000
    171      -4.9161      2.00000
    172      -4.9070      2.00000
    173      -4.8928      2.00000
    174      -4.8811      2.00000
    175      -4.8734      2.00000
    176      -4.8629      2.00000
    177      -4.8572      2.00000
    178      -4.8477      2.00000
    179      -4.8236      2.00000
    180      -4.8153      2.00000
    181      -4.8080      2.00000
    182      -4.7925      2.00000
    183      -4.7883      2.00000
    184      -4.7847      2.00000
    185      -4.7743      2.00000
    186      -4.7679      2.00000
    187      -4.7641      2.00000
    188      -4.7481      2.00000
    189      -4.7415      2.00000
    190      -4.7356      2.00000
    191      -4.7259      2.00000
    192      -4.7230      2.00000
    193      -4.7055      2.00000
    194      -4.6779      2.00000
    195      -4.6640      2.00000
    196      -4.6566      2.00000
    197      -4.6528      2.00000
    198      -4.6394      2.00000
    199      -4.6144      2.00000
    200      -4.6043      2.00000
    201      -4.5895      2.00000
    202      -4.5776      2.00000
    203      -4.5634      2.00000
    204      -4.5515      2.00000
    205      -4.5501      2.00000
    206      -4.5341      2.00000
    207      -4.5228      2.00000
    208      -4.5105      2.00000
    209      -4.5008      2.00000
    210      -4.4808      2.00000
    211      -4.4610      2.00000
    212      -4.4378      2.00000
    213      -4.4160      2.00000
    214      -4.4123      2.00000
    215      -4.4038      2.00000
    216      -4.3974      2.00000
    217      -4.3881      2.00000
    218      -4.3658      2.00000
    219      -4.3613      2.00000
    220      -4.3432      2.00000
    221      -4.3376      2.00000
    222      -4.3236      2.00000
    223      -4.3046      2.00000
    224      -4.2850      2.00000
    225      -4.2738      2.00000
    226      -4.2624      2.00000
    227      -4.2553      2.00000
    228      -4.2417      2.00000
    229      -4.2392      2.00000
    230      -4.2327      2.00000
    231      -4.1911      2.00000
    232      -4.1853      2.00000
    233      -4.1783      2.00000
    234      -4.1714      2.00000
    235      -4.1637      2.00000
    236      -4.1578      2.00000
    237      -4.1504      2.00000
    238      -4.1122      2.00000
    239      -4.1052      2.00000
    240      -4.0979      2.00000
    241      -4.0954      2.00000
    242      -4.0833      2.00000
    243      -4.0756      2.00000
    244      -4.0707      2.00000
    245      -4.0503      2.00000
    246      -4.0469      2.00000
    247      -4.0443      2.00000
    248      -4.0213      2.00000
    249      -4.0070      2.00000
    250      -4.0046      2.00000
    251      -3.9947      2.00000
    252      -3.9798      2.00000
    253      -3.9735      2.00000
    254      -3.9518      2.00000
    255      -3.9431      2.00000
    256      -3.9346      2.00000
    257      -3.9320      2.00000
    258      -3.9250      2.00000
    259      -3.9215      2.00000
    260      -3.9094      2.00000
    261      -3.8943      2.00000
    262      -3.8811      2.00000
    263      -3.8458      2.00000
    264      -3.8209      2.00000
    265      -3.8160      2.00000
    266      -3.8040      2.00000
    267      -3.7973      2.00000
    268      -3.7948      2.00000
    269      -3.7883      2.00000
    270      -3.7834      2.00000
    271      -3.7803      2.00000
    272      -3.7602      2.00000
    273      -3.7315      2.00000
    274      -3.7284      2.00000
    275      -3.7170      2.00000
    276      -3.7091      2.00000
    277      -3.6996      2.00000
    278      -3.6842      2.00000
    279      -3.6799      2.00000
    280      -3.6675      2.00000
    281      -3.6628      2.00000
    282      -3.6271      2.00000
    283      -3.6169      2.00000
    284      -3.5960      2.00000
    285      -3.5846      2.00000
    286      -3.5737      2.00000
    287      -3.5643      2.00000
    288      -3.5577      2.00000
    289      -3.5527      2.00000
    290      -3.5492      2.00000
    291      -3.5373      2.00000
    292      -3.5136      2.00000
    293      -3.5023      2.00000
    294      -3.4931      2.00000
    295      -3.4874      2.00000
    296      -3.4765      2.00000
    297      -3.4601      2.00000
    298      -3.4429      2.00000
    299      -3.4069      2.00000
    300      -3.4018      2.00000
    301      -3.3967      2.00000
    302      -3.3911      2.00000
    303      -3.3846      2.00000
    304      -3.3764      2.00000
    305      -3.3667      2.00000
    306      -3.3599      2.00000
    307      -3.3513      2.00000
    308      -3.3458      2.00000
    309      -3.3415      2.00000
    310      -3.3358      2.00000
    311      -3.3269      2.00000
    312      -3.3204      2.00000
    313      -3.3171      2.00000
    314      -3.3106      2.00000
    315      -3.3073      2.00000
    316      -3.2895      2.00000
    317      -3.2790      2.00000
    318      -3.2716      2.00000
    319      -3.2527      2.00000
    320      -3.2468      2.00000
    321      -3.2414      2.00000
    322      -3.2321      2.00000
    323      -3.2139      2.00000
    324      -3.2122      2.00000
    325      -3.1994      2.00000
    326      -3.1903      2.00000
    327      -3.1853      2.00000
    328      -3.1847      2.00000
    329      -3.1667      2.00000
    330      -3.1513      2.00000
    331      -3.1397      2.00000
    332      -3.1349      2.00000
    333      -3.1336      2.00000
    334      -3.1274      2.00000
    335      -3.1083      2.00000
    336      -3.0965      2.00000
    337      -3.0888      2.00000
    338      -3.0753      2.00000
    339      -3.0643      2.00000
    340      -3.0603      2.00000
    341      -3.0506      2.00000
    342      -3.0468      2.00000
    343      -3.0396      2.00000
    344      -3.0352      2.00000
    345      -3.0322      2.00000
    346      -3.0282      2.00000
    347      -3.0177      2.00000
    348      -2.9963      2.00000
    349      -2.9874      2.00000
    350      -2.9771      2.00000
    351      -2.9607      2.00000
    352      -2.9535      2.00000
    353      -2.9190      2.00000
    354      -2.9137      2.00000
    355      -2.9039      2.00000
    356      -2.8751      2.00000
    357      -2.8676      2.00000
    358      -2.8342      2.00000
    359      -2.8266      2.00000
    360      -2.8223      2.00000
    361      -2.8196      2.00000
    362      -2.8117      2.00000
    363      -2.8059      2.00000
    364      -2.7585      2.00000
    365      -2.7536      2.00000
    366      -2.7474      2.00000
    367      -2.7427      2.00000
    368      -2.7346      2.00000
    369      -2.7205      2.00000
    370      -2.7153      2.00000
    371      -2.7089      2.00000
    372      -2.7058      2.00000
    373      -2.7018      2.00000
    374      -2.6923      2.00000
    375      -2.6853      2.00000
    376      -2.6445      2.00000
    377      -2.6361      2.00000
    378      -2.6205      2.00000
    379      -2.6181      2.00000
    380      -2.6108      2.00000
    381      -2.5961      2.00000
    382      -2.5831      2.00000
    383      -2.5778      2.00000
    384      -2.5570      2.00000
    385      -2.5412      2.00000
    386      -2.5146      2.00000
    387      -2.4487      2.00000
    388      -2.3298      2.00000
    389      -2.2773      2.00000
    390      -2.1893      2.00000
    391      -2.0477      2.00000
    392      -1.9859      2.00000
    393      -1.9404      2.00000
    394      -1.8026      2.00000
    395      -1.7195      2.00000
    396      -1.6050      2.00000
    397      -1.5857      2.00000
    398      -1.5805      2.00000
    399      -1.4594      2.00000
    400      -1.4069      2.00000
    401      -1.2613      2.00189
    402      -1.2401      2.00472
    403      -1.2084      2.01516
    404      -1.1772      2.03672
    405      -1.0800      1.94169
    406      -1.0611      1.78589
    407      -0.9116     -0.03864
    408      -0.7893     -0.00873
    409      -0.4986     -0.00000
    410      -0.4911     -0.00000
    411      -0.4462     -0.00000
    412      -0.3874     -0.00000
    413      -0.3285     -0.00000
    414      -0.2250     -0.00000
    415      -0.1771     -0.00000
    416      -0.0720     -0.00000
    417       0.0752     -0.00000
    418       0.1213     -0.00000
    419       0.1403     -0.00000
    420       0.3006     -0.00000
    421       0.3350     -0.00000
    422       0.3680     -0.00000
    423       0.3861     -0.00000
    424       0.4566     -0.00000
    425       0.5273     -0.00000
    426       0.6220     -0.00000
    427       0.6708     -0.00000
    428       0.7202     -0.00000
    429       0.7675     -0.00000
    430       0.7880     -0.00000
    431       0.8441     -0.00000
    432       1.0621     -0.00000
    433       1.2916     -0.00000
    434       1.3660     -0.00000
    435       1.5005     -0.00000
    436       1.5083     -0.00000
    437       1.5648     -0.00000
    438       1.6286     -0.00000
    439       1.6677     -0.00000
    440       1.7536      0.00000
    441       1.8159      0.00000
    442       2.0570      0.00000
    443       2.0933      0.00000
    444       2.1622      0.00000
    445       2.2315      0.00000
    446       2.4066      0.00000
    447       2.4904      0.00000
    448       2.5177      0.00000
    449       2.5873      0.00000
    450       2.6975      0.00000
    451       2.7131      0.00000
    452       2.7487      0.00000
    453       2.7703      0.00000
    454       2.8212      0.00000
    455       2.9080      0.00000
    456       3.0989      0.00000
    457       3.1474      0.00000
    458       3.1907      0.00000
    459       3.3058      0.00000
    460       3.3135      0.00000
    461       3.3621      0.00000
    462       3.3795      0.00000
    463       3.4900      0.00000
    464       3.5721      0.00000
    465       3.6299      0.00000
    466       3.6770      0.00000
    467       3.7382      0.00000
    468       3.7975      0.00000
    469       3.8045      0.00000
    470       3.9059      0.00000
    471       4.0424      0.00000
    472       4.0793      0.00000
    473       4.1495      0.00000
    474       4.1808      0.00000
    475       4.2042      0.00000
    476       4.2844      0.00000
    477       4.3227      0.00000
    478       4.3320      0.00000
    479       4.4588      0.00000
    480       4.4841      0.00000
    481       4.6352      0.00000
    482       4.6479      0.00000
    483       4.6743      0.00000
    484       4.7005      0.00000
    485       4.8630      0.00000
    486       4.9840      0.00000

 k-point     8 :       0.0000    0.4000    0.0000
  band No.  band energies     occupation 
      1     -22.4391      2.00000
      2     -20.2927      2.00000
      3      -9.9539      2.00000
      4      -9.2523      2.00000
      5      -8.9873      2.00000
      6      -8.7865      2.00000
      7      -8.5580      2.00000
      8      -8.5016      2.00000
      9      -8.2852      2.00000
     10      -8.1550      2.00000
     11      -7.5649      2.00000
     12      -7.4682      2.00000
     13      -7.4420      2.00000
     14      -7.4224      2.00000
     15      -7.3896      2.00000
     16      -7.3607      2.00000
     17      -7.3464      2.00000
     18      -7.3224      2.00000
     19      -7.2473      2.00000
     20      -7.2365      2.00000
     21      -7.2238      2.00000
     22      -7.2147      2.00000
     23      -7.1476      2.00000
     24      -7.1235      2.00000
     25      -7.1216      2.00000
     26      -7.1173      2.00000
     27      -7.0914      2.00000
     28      -7.0709      2.00000
     29      -7.0632      2.00000
     30      -7.0473      2.00000
     31      -7.0323      2.00000
     32      -7.0068      2.00000
     33      -6.9742      2.00000
     34      -6.9639      2.00000
     35      -6.9022      2.00000
     36      -6.8754      2.00000
     37      -6.8524      2.00000
     38      -6.8338      2.00000
     39      -6.8223      2.00000
     40      -6.8094      2.00000
     41      -6.7785      2.00000
     42      -6.7735      2.00000
     43      -6.7653      2.00000
     44      -6.7562      2.00000
     45      -6.7442      2.00000
     46      -6.7313      2.00000
     47      -6.6928      2.00000
     48      -6.6865      2.00000
     49      -6.6695      2.00000
     50      -6.6640      2.00000
     51      -6.6546      2.00000
     52      -6.6254      2.00000
     53      -6.6133      2.00000
     54      -6.6076      2.00000
     55      -6.6051      2.00000
     56      -6.5786      2.00000
     57      -6.5285      2.00000
     58      -6.5168      2.00000
     59      -6.5083      2.00000
     60      -6.4890      2.00000
     61      -6.4682      2.00000
     62      -6.4616      2.00000
     63      -6.4450      2.00000
     64      -6.4237      2.00000
     65      -6.3997      2.00000
     66      -6.3869      2.00000
     67      -6.3732      2.00000
     68      -6.3591      2.00000
     69      -6.3499      2.00000
     70      -6.3416      2.00000
     71      -6.3292      2.00000
     72      -6.2949      2.00000
     73      -6.2660      2.00000
     74      -6.2274      2.00000
     75      -6.1635      2.00000
     76      -6.1578      2.00000
     77      -6.1392      2.00000
     78      -6.1199      2.00000
     79      -6.1066      2.00000
     80      -6.0784      2.00000
     81      -6.0748      2.00000
     82      -6.0709      2.00000
     83      -6.0600      2.00000
     84      -6.0487      2.00000
     85      -6.0280      2.00000
     86      -6.0115      2.00000
     87      -5.9972      2.00000
     88      -5.9570      2.00000
     89      -5.9386      2.00000
     90      -5.9375      2.00000
     91      -5.9141      2.00000
     92      -5.9103      2.00000
     93      -5.9014      2.00000
     94      -5.8729      2.00000
     95      -5.8611      2.00000
     96      -5.8471      2.00000
     97      -5.8217      2.00000
     98      -5.8051      2.00000
     99      -5.7935      2.00000
    100      -5.7902      2.00000
    101      -5.7745      2.00000
    102      -5.7504      2.00000
    103      -5.7300      2.00000
    104      -5.7178      2.00000
    105      -5.7127      2.00000
    106      -5.7025      2.00000
    107      -5.6980      2.00000
    108      -5.6895      2.00000
    109      -5.6828      2.00000
    110      -5.6669      2.00000
    111      -5.6616      2.00000
    112      -5.6457      2.00000
    113      -5.6255      2.00000
    114      -5.6143      2.00000
    115      -5.5710      2.00000
    116      -5.5681      2.00000
    117      -5.5648      2.00000
    118      -5.5566      2.00000
    119      -5.5499      2.00000
    120      -5.5158      2.00000
    121      -5.4994      2.00000
    122      -5.4969      2.00000
    123      -5.4836      2.00000
    124      -5.4556      2.00000
    125      -5.4450      2.00000
    126      -5.4237      2.00000
    127      -5.4205      2.00000
    128      -5.4163      2.00000
    129      -5.4066      2.00000
    130      -5.3751      2.00000
    131      -5.3719      2.00000
    132      -5.3676      2.00000
    133      -5.3347      2.00000
    134      -5.3270      2.00000
    135      -5.3240      2.00000
    136      -5.3204      2.00000
    137      -5.3160      2.00000
    138      -5.2895      2.00000
    139      -5.2832      2.00000
    140      -5.2556      2.00000
    141      -5.2494      2.00000
    142      -5.2445      2.00000
    143      -5.2418      2.00000
    144      -5.2311      2.00000
    145      -5.1954      2.00000
    146      -5.1902      2.00000
    147      -5.1870      2.00000
    148      -5.1832      2.00000
    149      -5.1779      2.00000
    150      -5.1726      2.00000
    151      -5.1685      2.00000
    152      -5.1615      2.00000
    153      -5.1340      2.00000
    154      -5.1259      2.00000
    155      -5.1186      2.00000
    156      -5.1090      2.00000
    157      -5.0776      2.00000
    158      -5.0740      2.00000
    159      -5.0638      2.00000
    160      -5.0460      2.00000
    161      -4.9882      2.00000
    162      -4.9696      2.00000
    163      -4.9684      2.00000
    164      -4.9631      2.00000
    165      -4.9601      2.00000
    166      -4.9532      2.00000
    167      -4.9442      2.00000
    168      -4.9139      2.00000
    169      -4.9081      2.00000
    170      -4.9007      2.00000
    171      -4.8910      2.00000
    172      -4.8801      2.00000
    173      -4.8728      2.00000
    174      -4.8651      2.00000
    175      -4.8574      2.00000
    176      -4.8507      2.00000
    177      -4.8443      2.00000
    178      -4.8413      2.00000
    179      -4.8276      2.00000
    180      -4.8201      2.00000
    181      -4.8097      2.00000
    182      -4.8061      2.00000
    183      -4.7984      2.00000
    184      -4.7950      2.00000
    185      -4.7922      2.00000
    186      -4.7822      2.00000
    187      -4.7665      2.00000
    188      -4.7607      2.00000
    189      -4.7559      2.00000
    190      -4.7401      2.00000
    191      -4.7348      2.00000
    192      -4.7193      2.00000
    193      -4.7087      2.00000
    194      -4.7047      2.00000
    195      -4.6990      2.00000
    196      -4.6827      2.00000
    197      -4.6677      2.00000
    198      -4.6345      2.00000
    199      -4.6017      2.00000
    200      -4.5934      2.00000
    201      -4.5810      2.00000
    202      -4.5747      2.00000
    203      -4.5717      2.00000
    204      -4.5520      2.00000
    205      -4.5424      2.00000
    206      -4.5373      2.00000
    207      -4.5175      2.00000
    208      -4.5013      2.00000
    209      -4.4600      2.00000
    210      -4.4482      2.00000
    211      -4.4207      2.00000
    212      -4.4088      2.00000
    213      -4.3970      2.00000
    214      -4.3902      2.00000
    215      -4.3840      2.00000
    216      -4.3810      2.00000
    217      -4.3672      2.00000
    218      -4.3635      2.00000
    219      -4.3579      2.00000
    220      -4.3334      2.00000
    221      -4.3243      2.00000
    222      -4.3151      2.00000
    223      -4.3017      2.00000
    224      -4.2901      2.00000
    225      -4.2841      2.00000
    226      -4.2812      2.00000
    227      -4.2751      2.00000
    228      -4.2659      2.00000
    229      -4.2410      2.00000
    230      -4.2257      2.00000
    231      -4.2221      2.00000
    232      -4.2032      2.00000
    233      -4.1968      2.00000
    234      -4.1788      2.00000
    235      -4.1655      2.00000
    236      -4.1508      2.00000
    237      -4.1271      2.00000
    238      -4.1190      2.00000
    239      -4.0976      2.00000
    240      -4.0766      2.00000
    241      -4.0626      2.00000
    242      -4.0599      2.00000
    243      -4.0399      2.00000
    244      -4.0198      2.00000
    245      -4.0131      2.00000
    246      -4.0070      2.00000
    247      -3.9968      2.00000
    248      -3.9906      2.00000
    249      -3.9516      2.00000
    250      -3.9221      2.00000
    251      -3.9207      2.00000
    252      -3.9157      2.00000
    253      -3.9028      2.00000
    254      -3.8944      2.00000
    255      -3.8847      2.00000
    256      -3.8811      2.00000
    257      -3.8791      2.00000
    258      -3.8650      2.00000
    259      -3.8573      2.00000
    260      -3.8503      2.00000
    261      -3.8425      2.00000
    262      -3.8358      2.00000
    263      -3.8198      2.00000
    264      -3.8014      2.00000
    265      -3.7705      2.00000
    266      -3.7681      2.00000
    267      -3.7621      2.00000
    268      -3.7498      2.00000
    269      -3.7374      2.00000
    270      -3.7193      2.00000
    271      -3.7157      2.00000
    272      -3.7061      2.00000
    273      -3.6987      2.00000
    274      -3.6974      2.00000
    275      -3.6768      2.00000
    276      -3.6638      2.00000
    277      -3.6549      2.00000
    278      -3.6454      2.00000
    279      -3.6290      2.00000
    280      -3.6251      2.00000
    281      -3.6198      2.00000
    282      -3.6155      2.00000
    283      -3.6077      2.00000
    284      -3.5829      2.00000
    285      -3.5534      2.00000
    286      -3.5398      2.00000
    287      -3.5183      2.00000
    288      -3.5077      2.00000
    289      -3.5013      2.00000
    290      -3.4815      2.00000
    291      -3.4586      2.00000
    292      -3.4510      2.00000
    293      -3.4395      2.00000
    294      -3.4369      2.00000
    295      -3.4325      2.00000
    296      -3.4227      2.00000
    297      -3.4059      2.00000
    298      -3.3962      2.00000
    299      -3.3923      2.00000
    300      -3.3677      2.00000
    301      -3.3456      2.00000
    302      -3.3413      2.00000
    303      -3.3328      2.00000
    304      -3.3218      2.00000
    305      -3.3194      2.00000
    306      -3.3141      2.00000
    307      -3.3110      2.00000
    308      -3.3026      2.00000
    309      -3.3002      2.00000
    310      -3.2888      2.00000
    311      -3.2866      2.00000
    312      -3.2725      2.00000
    313      -3.2665      2.00000
    314      -3.2570      2.00000
    315      -3.2559      2.00000
    316      -3.2546      2.00000
    317      -3.2285      2.00000
    318      -3.2086      2.00000
    319      -3.2004      2.00000
    320      -3.1948      2.00000
    321      -3.1928      2.00000
    322      -3.1908      2.00000
    323      -3.1841      2.00000
    324      -3.1802      2.00000
    325      -3.1703      2.00000
    326      -3.1678      2.00000
    327      -3.1651      2.00000
    328      -3.1602      2.00000
    329      -3.1552      2.00000
    330      -3.1456      2.00000
    331      -3.1399      2.00000
    332      -3.1336      2.00000
    333      -3.1282      2.00000
    334      -3.1220      2.00000
    335      -3.1171      2.00000
    336      -3.1096      2.00000
    337      -3.0980      2.00000
    338      -3.0775      2.00000
    339      -3.0752      2.00000
    340      -3.0670      2.00000
    341      -3.0546      2.00000
    342      -3.0440      2.00000
    343      -3.0391      2.00000
    344      -3.0369      2.00000
    345      -3.0287      2.00000
    346      -3.0206      2.00000
    347      -3.0144      2.00000
    348      -3.0003      2.00000
    349      -2.9961      2.00000
    350      -2.9900      2.00000
    351      -2.9828      2.00000
    352      -2.9564      2.00000
    353      -2.9436      2.00000
    354      -2.9374      2.00000
    355      -2.9312      2.00000
    356      -2.9078      2.00000
    357      -2.9054      2.00000
    358      -2.9006      2.00000
    359      -2.8728      2.00000
    360      -2.8590      2.00000
    361      -2.8511      2.00000
    362      -2.8425      2.00000
    363      -2.8399      2.00000
    364      -2.8365      2.00000
    365      -2.8193      2.00000
    366      -2.7977      2.00000
    367      -2.7854      2.00000
    368      -2.7765      2.00000
    369      -2.7698      2.00000
    370      -2.7548      2.00000
    371      -2.7425      2.00000
    372      -2.7361      2.00000
    373      -2.7275      2.00000
    374      -2.7236      2.00000
    375      -2.7164      2.00000
    376      -2.7115      2.00000
    377      -2.7062      2.00000
    378      -2.6969      2.00000
    379      -2.6825      2.00000
    380      -2.6789      2.00000
    381      -2.6655      2.00000
    382      -2.6547      2.00000
    383      -2.6516      2.00000
    384      -2.6379      2.00000
    385      -2.6174      2.00000
    386      -2.5622      2.00000
    387      -2.5176      2.00000
    388      -2.3916      2.00000
    389      -2.2879      2.00000
    390      -2.2748      2.00000
    391      -2.2419      2.00000
    392      -2.1000      2.00000
    393      -2.0827      2.00000
    394      -2.0052      2.00000
    395      -1.9156      2.00000
    396      -1.8304      2.00000
    397      -1.7127      2.00000
    398      -1.5724      2.00000
    399      -1.4535      2.00000
    400      -1.4256      2.00000
    401      -1.3646      2.00001
    402      -1.3543      2.00001
    403      -1.2762      2.00093
    404      -1.2220      2.00946
    405      -1.1175      2.06603
    406      -1.0888      1.99046
    407      -1.0716      1.88159
    408      -0.9461      0.15398
    409      -0.8907     -0.06954
    410      -0.7246     -0.00049
    411      -0.6797     -0.00004
    412      -0.6421     -0.00000
    413      -0.6226     -0.00000
    414      -0.4616     -0.00000
    415      -0.2203     -0.00000
    416      -0.1628     -0.00000
    417      -0.0412     -0.00000
    418       0.0802     -0.00000
    419       0.2136     -0.00000
    420       0.3082     -0.00000
    421       0.4120     -0.00000
    422       0.4304     -0.00000
    423       0.4626     -0.00000
    424       0.5674     -0.00000
    425       0.6516     -0.00000
    426       0.8534     -0.00000
    427       0.9600     -0.00000
    428       1.0329     -0.00000
    429       1.0790     -0.00000
    430       1.1150     -0.00000
    431       1.1317     -0.00000
    432       1.2170     -0.00000
    433       1.4140     -0.00000
    434       1.5600     -0.00000
    435       1.6245     -0.00000
    436       1.6877     -0.00000
    437       1.7606      0.00000
    438       1.8238      0.00000
    439       1.8472      0.00000
    440       1.8667      0.00000
    441       1.8888      0.00000
    442       2.0099      0.00000
    443       2.0723      0.00000
    444       2.0873      0.00000
    445       2.0958      0.00000
    446       2.1738      0.00000
    447       2.3295      0.00000
    448       2.4623      0.00000
    449       2.4802      0.00000
    450       2.5286      0.00000
    451       2.5724      0.00000
    452       2.6451      0.00000
    453       2.6859      0.00000
    454       2.7210      0.00000
    455       2.8102      0.00000
    456       2.8534      0.00000
    457       2.9788      0.00000
    458       3.0689      0.00000
    459       3.1330      0.00000
    460       3.2040      0.00000
    461       3.4398      0.00000
    462       3.6052      0.00000
    463       3.6428      0.00000
    464       3.6974      0.00000
    465       3.7162      0.00000
    466       3.8096      0.00000
    467       3.9276      0.00000
    468       3.9577      0.00000
    469       3.9865      0.00000
    470       4.0332      0.00000
    471       4.0811      0.00000
    472       4.2316      0.00000
    473       4.2412      0.00000
    474       4.3013      0.00000
    475       4.3571      0.00000
    476       4.4120      0.00000
    477       4.4690      0.00000
    478       4.5118      0.00000
    479       4.5509      0.00000
    480       4.5769      0.00000
    481       4.6562      0.00000
    482       4.7116      0.00000
    483       4.7492      0.00000
    484       4.8200      0.00000
    485       4.8863      0.00000
    486       4.9443      0.00000

 k-point     9 :       0.2500    0.4000    0.0000
  band No.  band energies     occupation 
      1     -22.4391      2.00000
      2     -20.2926      2.00000
      3      -9.9539      2.00000
      4      -9.2153      2.00000
      5      -8.9557      2.00000
      6      -8.9245      2.00000
      7      -8.6829      2.00000
      8      -8.3368      2.00000
      9      -8.2022      2.00000
     10      -8.0357      2.00000
     11      -7.6715      2.00000
     12      -7.5156      2.00000
     13      -7.4763      2.00000
     14      -7.4443      2.00000
     15      -7.4174      2.00000
     16      -7.3924      2.00000
     17      -7.3340      2.00000
     18      -7.3298      2.00000
     19      -7.3017      2.00000
     20      -7.2484      2.00000
     21      -7.2365      2.00000
     22      -7.2205      2.00000
     23      -7.1443      2.00000
     24      -7.1204      2.00000
     25      -7.1107      2.00000
     26      -7.0971      2.00000
     27      -7.0938      2.00000
     28      -7.0606      2.00000
     29      -7.0410      2.00000
     30      -7.0260      2.00000
     31      -7.0068      2.00000
     32      -6.9896      2.00000
     33      -6.9709      2.00000
     34      -6.9148      2.00000
     35      -6.8967      2.00000
     36      -6.8881      2.00000
     37      -6.8845      2.00000
     38      -6.8532      2.00000
     39      -6.8316      2.00000
     40      -6.8176      2.00000
     41      -6.7913      2.00000
     42      -6.7712      2.00000
     43      -6.7626      2.00000
     44      -6.7476      2.00000
     45      -6.7409      2.00000
     46      -6.7208      2.00000
     47      -6.7186      2.00000
     48      -6.7001      2.00000
     49      -6.6966      2.00000
     50      -6.6651      2.00000
     51      -6.6628      2.00000
     52      -6.6547      2.00000
     53      -6.6418      2.00000
     54      -6.6169      2.00000
     55      -6.5951      2.00000
     56      -6.5469      2.00000
     57      -6.5145      2.00000
     58      -6.4989      2.00000
     59      -6.4834      2.00000
     60      -6.4657      2.00000
     61      -6.4583      2.00000
     62      -6.4296      2.00000
     63      -6.4153      2.00000
     64      -6.4052      2.00000
     65      -6.3784      2.00000
     66      -6.3628      2.00000
     67      -6.3506      2.00000
     68      -6.3437      2.00000
     69      -6.3338      2.00000
     70      -6.3160      2.00000
     71      -6.2733      2.00000
     72      -6.2565      2.00000
     73      -6.2444      2.00000
     74      -6.2286      2.00000
     75      -6.2088      2.00000
     76      -6.1760      2.00000
     77      -6.1663      2.00000
     78      -6.1604      2.00000
     79      -6.1385      2.00000
     80      -6.1249      2.00000
     81      -6.1020      2.00000
     82      -6.0939      2.00000
     83      -6.0860      2.00000
     84      -6.0340      2.00000
     85      -6.0248      2.00000
     86      -6.0131      2.00000
     87      -6.0085      2.00000
     88      -5.9967      2.00000
     89      -5.9886      2.00000
     90      -5.9327      2.00000
     91      -5.9240      2.00000
     92      -5.9193      2.00000
     93      -5.8950      2.00000
     94      -5.8882      2.00000
     95      -5.8679      2.00000
     96      -5.8585      2.00000
     97      -5.8464      2.00000
     98      -5.7774      2.00000
     99      -5.7728      2.00000
    100      -5.7602      2.00000
    101      -5.7288      2.00000
    102      -5.7185      2.00000
    103      -5.7135      2.00000
    104      -5.7066      2.00000
    105      -5.6938      2.00000
    106      -5.6760      2.00000
    107      -5.6708      2.00000
    108      -5.6621      2.00000
    109      -5.6569      2.00000
    110      -5.6475      2.00000
    111      -5.6381      2.00000
    112      -5.6310      2.00000
    113      -5.6159      2.00000
    114      -5.6103      2.00000
    115      -5.6029      2.00000
    116      -5.5975      2.00000
    117      -5.5947      2.00000
    118      -5.5716      2.00000
    119      -5.5501      2.00000
    120      -5.5118      2.00000
    121      -5.5012      2.00000
    122      -5.4942      2.00000
    123      -5.4914      2.00000
    124      -5.4831      2.00000
    125      -5.4810      2.00000
    126      -5.4701      2.00000
    127      -5.4683      2.00000
    128      -5.4520      2.00000
    129      -5.4025      2.00000
    130      -5.3895      2.00000
    131      -5.3773      2.00000
    132      -5.3713      2.00000
    133      -5.3648      2.00000
    134      -5.3496      2.00000
    135      -5.3252      2.00000
    136      -5.3203      2.00000
    137      -5.2927      2.00000
    138      -5.2761      2.00000
    139      -5.2583      2.00000
    140      -5.2503      2.00000
    141      -5.2395      2.00000
    142      -5.2301      2.00000
    143      -5.2263      2.00000
    144      -5.2141      2.00000
    145      -5.2021      2.00000
    146      -5.1830      2.00000
    147      -5.1716      2.00000
    148      -5.1524      2.00000
    149      -5.1427      2.00000
    150      -5.1376      2.00000
    151      -5.1276      2.00000
    152      -5.1186      2.00000
    153      -5.1091      2.00000
    154      -5.0990      2.00000
    155      -5.0874      2.00000
    156      -5.0812      2.00000
    157      -5.0670      2.00000
    158      -5.0544      2.00000
    159      -5.0369      2.00000
    160      -5.0252      2.00000
    161      -5.0209      2.00000
    162      -5.0088      2.00000
    163      -4.9989      2.00000
    164      -4.9844      2.00000
    165      -4.9664      2.00000
    166      -4.9561      2.00000
    167      -4.9501      2.00000
    168      -4.9388      2.00000
    169      -4.9209      2.00000
    170      -4.9190      2.00000
    171      -4.9160      2.00000
    172      -4.9036      2.00000
    173      -4.9031      2.00000
    174      -4.8923      2.00000
    175      -4.8687      2.00000
    176      -4.8626      2.00000
    177      -4.8606      2.00000
    178      -4.8544      2.00000
    179      -4.8449      2.00000
    180      -4.8392      2.00000
    181      -4.8260      2.00000
    182      -4.8156      2.00000
    183      -4.8132      2.00000
    184      -4.7984      2.00000
    185      -4.7884      2.00000
    186      -4.7792      2.00000
    187      -4.7686      2.00000
    188      -4.7592      2.00000
    189      -4.7547      2.00000
    190      -4.7477      2.00000
    191      -4.7398      2.00000
    192      -4.7132      2.00000
    193      -4.7050      2.00000
    194      -4.6933      2.00000
    195      -4.6905      2.00000
    196      -4.6858      2.00000
    197      -4.6388      2.00000
    198      -4.6307      2.00000
    199      -4.6179      2.00000
    200      -4.6075      2.00000
    201      -4.5976      2.00000
    202      -4.5932      2.00000
    203      -4.5618      2.00000
    204      -4.5524      2.00000
    205      -4.5402      2.00000
    206      -4.5215      2.00000
    207      -4.5053      2.00000
    208      -4.4558      2.00000
    209      -4.4388      2.00000
    210      -4.4350      2.00000
    211      -4.4274      2.00000
    212      -4.4155      2.00000
    213      -4.4034      2.00000
    214      -4.3915      2.00000
    215      -4.3873      2.00000
    216      -4.3762      2.00000
    217      -4.3680      2.00000
    218      -4.3578      2.00000
    219      -4.3575      2.00000
    220      -4.3496      2.00000
    221      -4.3439      2.00000
    222      -4.3419      2.00000
    223      -4.3261      2.00000
    224      -4.3126      2.00000
    225      -4.2893      2.00000
    226      -4.2725      2.00000
    227      -4.2577      2.00000
    228      -4.2434      2.00000
    229      -4.2327      2.00000
    230      -4.2179      2.00000
    231      -4.1962      2.00000
    232      -4.1910      2.00000
    233      -4.1862      2.00000
    234      -4.1834      2.00000
    235      -4.1793      2.00000
    236      -4.1395      2.00000
    237      -4.1297      2.00000
    238      -4.0970      2.00000
    239      -4.0888      2.00000
    240      -4.0856      2.00000
    241      -4.0803      2.00000
    242      -4.0625      2.00000
    243      -4.0307      2.00000
    244      -4.0241      2.00000
    245      -4.0227      2.00000
    246      -3.9897      2.00000
    247      -3.9780      2.00000
    248      -3.9704      2.00000
    249      -3.9587      2.00000
    250      -3.9509      2.00000
    251      -3.9277      2.00000
    252      -3.9165      2.00000
    253      -3.9081      2.00000
    254      -3.8912      2.00000
    255      -3.8799      2.00000
    256      -3.8684      2.00000
    257      -3.8513      2.00000
    258      -3.8484      2.00000
    259      -3.8426      2.00000
    260      -3.8336      2.00000
    261      -3.8298      2.00000
    262      -3.8166      2.00000
    263      -3.8084      2.00000
    264      -3.7998      2.00000
    265      -3.7946      2.00000
    266      -3.7889      2.00000
    267      -3.7712      2.00000
    268      -3.7530      2.00000
    269      -3.7371      2.00000
    270      -3.7190      2.00000
    271      -3.7160      2.00000
    272      -3.7068      2.00000
    273      -3.7004      2.00000
    274      -3.6894      2.00000
    275      -3.6876      2.00000
    276      -3.6783      2.00000
    277      -3.6703      2.00000
    278      -3.6459      2.00000
    279      -3.6368      2.00000
    280      -3.6328      2.00000
    281      -3.6256      2.00000
    282      -3.6152      2.00000
    283      -3.5912      2.00000
    284      -3.5837      2.00000
    285      -3.5547      2.00000
    286      -3.5388      2.00000
    287      -3.5303      2.00000
    288      -3.5238      2.00000
    289      -3.5113      2.00000
    290      -3.4770      2.00000
    291      -3.4706      2.00000
    292      -3.4638      2.00000
    293      -3.4596      2.00000
    294      -3.4481      2.00000
    295      -3.4390      2.00000
    296      -3.4178      2.00000
    297      -3.4032      2.00000
    298      -3.3905      2.00000
    299      -3.3757      2.00000
    300      -3.3692      2.00000
    301      -3.3485      2.00000
    302      -3.3458      2.00000
    303      -3.3437      2.00000
    304      -3.3314      2.00000
    305      -3.3232      2.00000
    306      -3.3162      2.00000
    307      -3.3125      2.00000
    308      -3.3070      2.00000
    309      -3.3048      2.00000
    310      -3.2982      2.00000
    311      -3.2930      2.00000
    312      -3.2808      2.00000
    313      -3.2617      2.00000
    314      -3.2578      2.00000
    315      -3.2547      2.00000
    316      -3.2483      2.00000
    317      -3.2393      2.00000
    318      -3.2291      2.00000
    319      -3.2253      2.00000
    320      -3.2154      2.00000
    321      -3.2115      2.00000
    322      -3.2010      2.00000
    323      -3.1984      2.00000
    324      -3.1915      2.00000
    325      -3.1822      2.00000
    326      -3.1814      2.00000
    327      -3.1728      2.00000
    328      -3.1613      2.00000
    329      -3.1456      2.00000
    330      -3.1351      2.00000
    331      -3.1321      2.00000
    332      -3.1227      2.00000
    333      -3.1094      2.00000
    334      -3.1014      2.00000
    335      -3.0910      2.00000
    336      -3.0866      2.00000
    337      -3.0821      2.00000
    338      -3.0676      2.00000
    339      -3.0640      2.00000
    340      -3.0593      2.00000
    341      -3.0563      2.00000
    342      -3.0515      2.00000
    343      -3.0399      2.00000
    344      -3.0376      2.00000
    345      -3.0223      2.00000
    346      -3.0093      2.00000
    347      -2.9948      2.00000
    348      -2.9824      2.00000
    349      -2.9722      2.00000
    350      -2.9700      2.00000
    351      -2.9636      2.00000
    352      -2.9535      2.00000
    353      -2.9413      2.00000
    354      -2.9348      2.00000
    355      -2.9265      2.00000
    356      -2.9235      2.00000
    357      -2.9043      2.00000
    358      -2.8841      2.00000
    359      -2.8828      2.00000
    360      -2.8636      2.00000
    361      -2.8531      2.00000
    362      -2.8432      2.00000
    363      -2.8407      2.00000
    364      -2.8261      2.00000
    365      -2.8199      2.00000
    366      -2.8155      2.00000
    367      -2.8048      2.00000
    368      -2.7797      2.00000
    369      -2.7741      2.00000
    370      -2.7701      2.00000
    371      -2.7629      2.00000
    372      -2.7519      2.00000
    373      -2.7306      2.00000
    374      -2.7072      2.00000
    375      -2.7031      2.00000
    376      -2.6874      2.00000
    377      -2.6850      2.00000
    378      -2.6778      2.00000
    379      -2.6658      2.00000
    380      -2.6600      2.00000
    381      -2.6470      2.00000
    382      -2.6397      2.00000
    383      -2.6330      2.00000
    384      -2.5732      2.00000
    385      -2.5615      2.00000
    386      -2.5196      2.00000
    387      -2.3696      2.00000
    388      -2.3313      2.00000
    389      -2.2964      2.00000
    390      -2.2810      2.00000
    391      -2.2520      2.00000
    392      -2.1510      2.00000
    393      -2.1074      2.00000
    394      -2.0593      2.00000
    395      -2.0033      2.00000
    396      -1.9739      2.00000
    397      -1.8919      2.00000
    398      -1.8048      2.00000
    399      -1.5976      2.00000
    400      -1.5532      2.00000
    401      -1.5006      2.00000
    402      -1.3900      2.00000
    403      -1.2851      2.00059
    404      -1.1959      2.02236
    405      -1.1431      2.06603
    406      -0.9709      0.43400
    407      -0.9018     -0.05906
    408      -0.8352     -0.03578
    409      -0.7935     -0.01019
    410      -0.6994     -0.00012
    411      -0.6495     -0.00001
    412      -0.5453     -0.00000
    413      -0.4181     -0.00000
    414      -0.3140     -0.00000
    415      -0.1712     -0.00000
    416      -0.0713     -0.00000
    417       0.1202     -0.00000
    418       0.1473     -0.00000
    419       0.1662     -0.00000
    420       0.2551     -0.00000
    421       0.3107     -0.00000
    422       0.4832     -0.00000
    423       0.5799     -0.00000
    424       0.6015     -0.00000
    425       0.7487     -0.00000
    426       0.8168     -0.00000
    427       0.8788     -0.00000
    428       0.9734     -0.00000
    429       1.0462     -0.00000
    430       1.0910     -0.00000
    431       1.1231     -0.00000
    432       1.1563     -0.00000
    433       1.2229     -0.00000
    434       1.3887     -0.00000
    435       1.4337     -0.00000
    436       1.4684     -0.00000
    437       1.5298     -0.00000
    438       1.5985     -0.00000
    439       1.7750      0.00000
    440       1.8296      0.00000
    441       1.8722      0.00000
    442       1.9589      0.00000
    443       2.0120      0.00000
    444       2.1393      0.00000
    445       2.2150      0.00000
    446       2.3530      0.00000
    447       2.3620      0.00000
    448       2.3808      0.00000
    449       2.4861      0.00000
    450       2.6190      0.00000
    451       2.7075      0.00000
    452       2.7303      0.00000
    453       2.7913      0.00000
    454       2.8730      0.00000
    455       2.9785      0.00000
    456       3.0270      0.00000
    457       3.0591      0.00000
    458       3.1199      0.00000
    459       3.2212      0.00000
    460       3.3097      0.00000
    461       3.3407      0.00000
    462       3.4174      0.00000
    463       3.5802      0.00000
    464       3.6678      0.00000
    465       3.8468      0.00000
    466       3.8665      0.00000
    467       3.9283      0.00000
    468       3.9921      0.00000
    469       4.0261      0.00000
    470       4.0561      0.00000
    471       4.1515      0.00000
    472       4.1977      0.00000
    473       4.2627      0.00000
    474       4.3000      0.00000
    475       4.3180      0.00000
    476       4.3954      0.00000
    477       4.4438      0.00000
    478       4.4768      0.00000
    479       4.4993      0.00000
    480       4.5715      0.00000
    481       4.6144      0.00000
    482       4.6757      0.00000
    483       4.6937      0.00000
    484       4.7849      0.00000
    485       4.8841      0.00000
    486       4.9591      0.00000

 k-point    10 :       0.5000    0.4000    0.0000
  band No.  band energies     occupation 
      1     -22.4391      2.00000
      2     -20.2926      2.00000
      3      -9.9540      2.00000
      4      -9.1184      2.00000
      5      -9.0892      2.00000
      6      -8.8608      2.00000
      7      -8.8269      2.00000
      8      -8.2538      2.00000
      9      -7.9783      2.00000
     10      -7.9589      2.00000
     11      -7.7497      2.00000
     12      -7.7391      2.00000
     13      -7.5114      2.00000
     14      -7.4888      2.00000
     15      -7.4048      2.00000
     16      -7.4031      2.00000
     17      -7.3281      2.00000
     18      -7.3265      2.00000
     19      -7.2929      2.00000
     20      -7.2641      2.00000
     21      -7.2362      2.00000
     22      -7.2292      2.00000
     23      -7.1348      2.00000
     24      -7.1272      2.00000
     25      -7.1060      2.00000
     26      -7.0992      2.00000
     27      -7.0925      2.00000
     28      -7.0823      2.00000
     29      -6.9784      2.00000
     30      -6.9731      2.00000
     31      -6.9620      2.00000
     32      -6.9573      2.00000
     33      -6.9502      2.00000
     34      -6.9398      2.00000
     35      -6.9331      2.00000
     36      -6.9268      2.00000
     37      -6.9188      2.00000
     38      -6.9059      2.00000
     39      -6.7953      2.00000
     40      -6.7897      2.00000
     41      -6.7797      2.00000
     42      -6.7722      2.00000
     43      -6.7648      2.00000
     44      -6.7599      2.00000
     45      -6.7362      2.00000
     46      -6.7295      2.00000
     47      -6.7262      2.00000
     48      -6.7148      2.00000
     49      -6.7119      2.00000
     50      -6.7067      2.00000
     51      -6.6819      2.00000
     52      -6.6796      2.00000
     53      -6.6322      2.00000
     54      -6.6256      2.00000
     55      -6.5624      2.00000
     56      -6.5546      2.00000
     57      -6.4816      2.00000
     58      -6.4734      2.00000
     59      -6.4662      2.00000
     60      -6.4584      2.00000
     61      -6.4272      2.00000
     62      -6.4169      2.00000
     63      -6.3982      2.00000
     64      -6.3782      2.00000
     65      -6.3659      2.00000
     66      -6.3254      2.00000
     67      -6.3117      2.00000
     68      -6.2944      2.00000
     69      -6.2842      2.00000
     70      -6.2809      2.00000
     71      -6.2795      2.00000
     72      -6.2658      2.00000
     73      -6.2534      2.00000
     74      -6.2188      2.00000
     75      -6.2006      2.00000
     76      -6.1888      2.00000
     77      -6.1716      2.00000
     78      -6.1595      2.00000
     79      -6.1550      2.00000
     80      -6.1493      2.00000
     81      -6.1454      2.00000
     82      -6.1349      2.00000
     83      -6.1149      2.00000
     84      -6.1096      2.00000
     85      -6.0480      2.00000
     86      -6.0457      2.00000
     87      -6.0224      2.00000
     88      -6.0100      2.00000
     89      -5.9634      2.00000
     90      -5.9589      2.00000
     91      -5.9517      2.00000
     92      -5.9431      2.00000
     93      -5.9349      2.00000
     94      -5.9235      2.00000
     95      -5.7952      2.00000
     96      -5.7890      2.00000
     97      -5.7819      2.00000
     98      -5.7765      2.00000
     99      -5.7718      2.00000
    100      -5.7673      2.00000
    101      -5.7002      2.00000
    102      -5.6948      2.00000
    103      -5.6928      2.00000
    104      -5.6907      2.00000
    105      -5.6885      2.00000
    106      -5.6838      2.00000
    107      -5.6691      2.00000
    108      -5.6634      2.00000
    109      -5.6578      2.00000
    110      -5.6388      2.00000
    111      -5.6353      2.00000
    112      -5.6280      2.00000
    113      -5.6214      2.00000
    114      -5.6161      2.00000
    115      -5.5878      2.00000
    116      -5.5777      2.00000
    117      -5.5658      2.00000
    118      -5.5653      2.00000
    119      -5.5560      2.00000
    120      -5.5529      2.00000
    121      -5.5348      2.00000
    122      -5.5249      2.00000
    123      -5.5016      2.00000
    124      -5.4967      2.00000
    125      -5.4600      2.00000
    126      -5.4562      2.00000
    127      -5.4538      2.00000
    128      -5.4479      2.00000
    129      -5.4400      2.00000
    130      -5.4364      2.00000
    131      -5.4271      2.00000
    132      -5.4218      2.00000
    133      -5.3745      2.00000
    134      -5.3636      2.00000
    135      -5.3351      2.00000
    136      -5.3297      2.00000
    137      -5.2655      2.00000
    138      -5.2540      2.00000
    139      -5.2519      2.00000
    140      -5.2498      2.00000
    141      -5.1941      2.00000
    142      -5.1912      2.00000
    143      -5.1873      2.00000
    144      -5.1825      2.00000
    145      -5.1760      2.00000
    146      -5.1706      2.00000
    147      -5.1611      2.00000
    148      -5.1564      2.00000
    149      -5.1194      2.00000
    150      -5.1125      2.00000
    151      -5.1073      2.00000
    152      -5.1057      2.00000
    153      -5.0885      2.00000
    154      -5.0848      2.00000
    155      -5.0802      2.00000
    156      -5.0678      2.00000
    157      -5.0488      2.00000
    158      -5.0421      2.00000
    159      -5.0394      2.00000
    160      -5.0344      2.00000
    161      -5.0168      2.00000
    162      -5.0047      2.00000
    163      -4.9914      2.00000
    164      -4.9863      2.00000
    165      -4.9769      2.00000
    166      -4.9751      2.00000
    167      -4.9688      2.00000
    168      -4.9619      2.00000
    169      -4.9388      2.00000
    170      -4.9341      2.00000
    171      -4.9298      2.00000
    172      -4.9252      2.00000
    173      -4.9197      2.00000
    174      -4.9156      2.00000
    175      -4.8836      2.00000
    176      -4.8772      2.00000
    177      -4.8665      2.00000
    178      -4.8565      2.00000
    179      -4.8520      2.00000
    180      -4.8438      2.00000
    181      -4.8262      2.00000
    182      -4.8210      2.00000
    183      -4.8119      2.00000
    184      -4.8105      2.00000
    185      -4.8041      2.00000
    186      -4.7935      2.00000
    187      -4.7562      2.00000
    188      -4.7539      2.00000
    189      -4.7521      2.00000
    190      -4.7477      2.00000
    191      -4.7428      2.00000
    192      -4.7360      2.00000
    193      -4.7218      2.00000
    194      -4.7135      2.00000
    195      -4.7027      2.00000
    196      -4.6877      2.00000
    197      -4.6740      2.00000
    198      -4.6733      2.00000
    199      -4.6353      2.00000
    200      -4.6221      2.00000
    201      -4.6015      2.00000
    202      -4.5889      2.00000
    203      -4.5302      2.00000
    204      -4.5067      2.00000
    205      -4.4925      2.00000
    206      -4.4853      2.00000
    207      -4.4803      2.00000
    208      -4.4751      2.00000
    209      -4.4653      2.00000
    210      -4.4555      2.00000
    211      -4.4512      2.00000
    212      -4.4409      2.00000
    213      -4.4002      2.00000
    214      -4.3884      2.00000
    215      -4.3778      2.00000
    216      -4.3771      2.00000
    217      -4.3661      2.00000
    218      -4.3585      2.00000
    219      -4.3514      2.00000
    220      -4.3250      2.00000
    221      -4.3210      2.00000
    222      -4.3140      2.00000
    223      -4.3062      2.00000
    224      -4.2967      2.00000
    225      -4.2786      2.00000
    226      -4.2728      2.00000
    227      -4.2675      2.00000
    228      -4.2544      2.00000
    229      -4.2426      2.00000
    230      -4.2301      2.00000
    231      -4.2232      2.00000
    232      -4.2152      2.00000
    233      -4.1822      2.00000
    234      -4.1683      2.00000
    235      -4.1161      2.00000
    236      -4.1048      2.00000
    237      -4.1012      2.00000
    238      -4.0908      2.00000
    239      -4.0880      2.00000
    240      -4.0805      2.00000
    241      -4.0615      2.00000
    242      -4.0532      2.00000
    243      -4.0506      2.00000
    244      -4.0483      2.00000
    245      -4.0418      2.00000
    246      -4.0273      2.00000
    247      -3.9951      2.00000
    248      -3.9829      2.00000
    249      -3.9590      2.00000
    250      -3.9481      2.00000
    251      -3.9453      2.00000
    252      -3.9416      2.00000
    253      -3.9016      2.00000
    254      -3.8907      2.00000
    255      -3.8799      2.00000
    256      -3.8625      2.00000
    257      -3.8562      2.00000
    258      -3.8384      2.00000
    259      -3.8301      2.00000
    260      -3.8286      2.00000
    261      -3.8147      2.00000
    262      -3.8098      2.00000
    263      -3.7945      2.00000
    264      -3.7857      2.00000
    265      -3.7814      2.00000
    266      -3.7754      2.00000
    267      -3.7567      2.00000
    268      -3.7530      2.00000
    269      -3.7394      2.00000
    270      -3.7315      2.00000
    271      -3.7274      2.00000
    272      -3.7163      2.00000
    273      -3.6993      2.00000
    274      -3.6952      2.00000
    275      -3.6862      2.00000
    276      -3.6594      2.00000
    277      -3.6558      2.00000
    278      -3.6524      2.00000
    279      -3.6368      2.00000
    280      -3.6234      2.00000
    281      -3.6202      2.00000
    282      -3.6086      2.00000
    283      -3.6024      2.00000
    284      -3.5876      2.00000
    285      -3.5710      2.00000
    286      -3.5647      2.00000
    287      -3.5529      2.00000
    288      -3.5263      2.00000
    289      -3.5106      2.00000
    290      -3.4951      2.00000
    291      -3.4924      2.00000
    292      -3.4809      2.00000
    293      -3.4501      2.00000
    294      -3.4320      2.00000
    295      -3.4185      2.00000
    296      -3.4079      2.00000
    297      -3.4051      2.00000
    298      -3.4033      2.00000
    299      -3.3931      2.00000
    300      -3.3858      2.00000
    301      -3.3803      2.00000
    302      -3.3691      2.00000
    303      -3.3627      2.00000
    304      -3.3411      2.00000
    305      -3.3361      2.00000
    306      -3.3147      2.00000
    307      -3.3007      2.00000
    308      -3.2954      2.00000
    309      -3.2863      2.00000
    310      -3.2839      2.00000
    311      -3.2828      2.00000
    312      -3.2760      2.00000
    313      -3.2729      2.00000
    314      -3.2688      2.00000
    315      -3.2601      2.00000
    316      -3.2475      2.00000
    317      -3.2405      2.00000
    318      -3.2302      2.00000
    319      -3.2241      2.00000
    320      -3.2205      2.00000
    321      -3.2166      2.00000
    322      -3.2127      2.00000
    323      -3.2095      2.00000
    324      -3.2062      2.00000
    325      -3.1943      2.00000
    326      -3.1874      2.00000
    327      -3.1752      2.00000
    328      -3.1676      2.00000
    329      -3.1613      2.00000
    330      -3.1569      2.00000
    331      -3.1257      2.00000
    332      -3.1213      2.00000
    333      -3.1086      2.00000
    334      -3.1056      2.00000
    335      -3.0908      2.00000
    336      -3.0750      2.00000
    337      -3.0738      2.00000
    338      -3.0646      2.00000
    339      -3.0529      2.00000
    340      -3.0478      2.00000
    341      -3.0436      2.00000
    342      -3.0387      2.00000
    343      -3.0237      2.00000
    344      -3.0000      2.00000
    345      -2.9905      2.00000
    346      -2.9846      2.00000
    347      -2.9811      2.00000
    348      -2.9722      2.00000
    349      -2.9682      2.00000
    350      -2.9639      2.00000
    351      -2.9612      2.00000
    352      -2.9561      2.00000
    353      -2.9459      2.00000
    354      -2.9391      2.00000
    355      -2.9238      2.00000
    356      -2.9196      2.00000
    357      -2.8953      2.00000
    358      -2.8816      2.00000
    359      -2.8791      2.00000
    360      -2.8681      2.00000
    361      -2.8582      2.00000
    362      -2.8558      2.00000
    363      -2.8406      2.00000
    364      -2.8346      2.00000
    365      -2.8321      2.00000
    366      -2.8282      2.00000
    367      -2.8009      2.00000
    368      -2.7953      2.00000
    369      -2.7911      2.00000
    370      -2.7878      2.00000
    371      -2.7119      2.00000
    372      -2.7012      2.00000
    373      -2.6950      2.00000
    374      -2.6893      2.00000
    375      -2.6808      2.00000
    376      -2.6764      2.00000
    377      -2.6704      2.00000
    378      -2.6685      2.00000
    379      -2.6606      2.00000
    380      -2.6580      2.00000
    381      -2.6316      2.00000
    382      -2.5918      2.00000
    383      -2.5843      2.00000
    384      -2.5764      2.00000
    385      -2.5347      2.00000
    386      -2.3502      2.00000
    387      -2.3173      2.00000
    388      -2.3093      2.00000
    389      -2.3076      2.00000
    390      -2.2924      2.00000
    391      -2.2755      2.00000
    392      -2.2364      2.00000
    393      -2.1789      2.00000
    394      -2.1143      2.00000
    395      -2.0943      2.00000
    396      -2.0150      2.00000
    397      -1.9333      2.00000
    398      -1.8641      2.00000
    399      -1.7745      2.00000
    400      -1.6474      2.00000
    401      -1.6005      2.00000
    402      -1.5756      2.00000
    403      -1.4486      2.00000
    404      -1.2905      2.00045
    405      -1.1342      2.07019
    406      -0.8994     -0.06236
    407      -0.8674     -0.06401
    408      -0.7246     -0.00049
    409      -0.6028     -0.00000
    410      -0.4208     -0.00000
    411      -0.3220     -0.00000
    412      -0.2562     -0.00000
    413      -0.2290     -0.00000
    414      -0.2210     -0.00000
    415      -0.1999     -0.00000
    416      -0.1799     -0.00000
    417      -0.0926     -0.00000
    418       0.1054     -0.00000
    419       0.1440     -0.00000
    420       0.3362     -0.00000
    421       0.3509     -0.00000
    422       0.3704     -0.00000
    423       0.4095     -0.00000
    424       0.6844     -0.00000
    425       0.7490     -0.00000
    426       0.8856     -0.00000
    427       0.9336     -0.00000
    428       1.0094     -0.00000
    429       1.0219     -0.00000
    430       1.0489     -0.00000
    431       1.0920     -0.00000
    432       1.1092     -0.00000
    433       1.2056     -0.00000
    434       1.2801     -0.00000
    435       1.2909     -0.00000
    436       1.4903     -0.00000
    437       1.5005     -0.00000
    438       1.5832     -0.00000
    439       1.6328     -0.00000
    440       1.6645     -0.00000
    441       1.7505      0.00000
    442       1.8873      0.00000
    443       1.9108      0.00000
    444       2.0064      0.00000
    445       2.1318      0.00000
    446       2.2864      0.00000
    447       2.2952      0.00000
    448       2.4453      0.00000
    449       2.4733      0.00000
    450       2.7065      0.00000
    451       2.7180      0.00000
    452       2.8093      0.00000
    453       2.8371      0.00000
    454       2.8482      0.00000
    455       2.9094      0.00000
    456       3.1166      0.00000
    457       3.1562      0.00000
    458       3.4540      0.00000
    459       3.5116      0.00000
    460       3.5975      0.00000
    461       3.6664      0.00000
    462       3.6872      0.00000
    463       3.7530      0.00000
    464       3.7701      0.00000
    465       3.8723      0.00000
    466       3.8859      0.00000
    467       3.9062      0.00000
    468       3.9202      0.00000
    469       3.9398      0.00000
    470       3.9939      0.00000
    471       4.0495      0.00000
    472       4.0762      0.00000
    473       4.1054      0.00000
    474       4.1995      0.00000
    475       4.2374      0.00000
    476       4.3071      0.00000
    477       4.3384      0.00000
    478       4.5001      0.00000
    479       4.5165      0.00000
    480       4.5819      0.00000
    481       4.7350      0.00000
    482       4.7626      0.00000
    483       4.7828      0.00000
    484       4.8482      0.00000
    485       4.8753      0.00000
    486       4.9791      0.00000

 k-point    11 :      -0.2500    0.4000    0.0000
  band No.  band energies     occupation 
      1     -22.4391      2.00000
      2     -20.2926      2.00000
      3      -9.9539      2.00000
      4      -9.2145      2.00000
      5      -8.9573      2.00000
      6      -8.9256      2.00000
      7      -8.6802      2.00000
      8      -8.3335      2.00000
      9      -8.2096      2.00000
     10      -8.0323      2.00000
     11      -7.6714      2.00000
     12      -7.5154      2.00000
     13      -7.4774      2.00000
     14      -7.4418      2.00000
     15      -7.4184      2.00000
     16      -7.3926      2.00000
     17      -7.3337      2.00000
     18      -7.3298      2.00000
     19      -7.3014      2.00000
     20      -7.2488      2.00000
     21      -7.2360      2.00000
     22      -7.2208      2.00000
     23      -7.1456      2.00000
     24      -7.1228      2.00000
     25      -7.1120      2.00000
     26      -7.0968      2.00000
     27      -7.0912      2.00000
     28      -7.0600      2.00000
     29      -7.0420      2.00000
     30      -7.0247      2.00000
     31      -7.0049      2.00000
     32      -6.9892      2.00000
     33      -6.9711      2.00000
     34      -6.9147      2.00000
     35      -6.8966      2.00000
     36      -6.8897      2.00000
     37      -6.8847      2.00000
     38      -6.8523      2.00000
     39      -6.8303      2.00000
     40      -6.8185      2.00000
     41      -6.7920      2.00000
     42      -6.7714      2.00000
     43      -6.7641      2.00000
     44      -6.7459      2.00000
     45      -6.7413      2.00000
     46      -6.7219      2.00000
     47      -6.7196      2.00000
     48      -6.6998      2.00000
     49      -6.6963      2.00000
     50      -6.6642      2.00000
     51      -6.6630      2.00000
     52      -6.6533      2.00000
     53      -6.6430      2.00000
     54      -6.6170      2.00000
     55      -6.5949      2.00000
     56      -6.5472      2.00000
     57      -6.5158      2.00000
     58      -6.4991      2.00000
     59      -6.4819      2.00000
     60      -6.4656      2.00000
     61      -6.4597      2.00000
     62      -6.4276      2.00000
     63      -6.4134      2.00000
     64      -6.3986      2.00000
     65      -6.3884      2.00000
     66      -6.3643      2.00000
     67      -6.3539      2.00000
     68      -6.3402      2.00000
     69      -6.3344      2.00000
     70      -6.3101      2.00000
     71      -6.2705      2.00000
     72      -6.2629      2.00000
     73      -6.2445      2.00000
     74      -6.2249      2.00000
     75      -6.2116      2.00000
     76      -6.1762      2.00000
     77      -6.1661      2.00000
     78      -6.1612      2.00000
     79      -6.1397      2.00000
     80      -6.1247      2.00000
     81      -6.1011      2.00000
     82      -6.0902      2.00000
     83      -6.0873      2.00000
     84      -6.0332      2.00000
     85      -6.0257      2.00000
     86      -6.0159      2.00000
     87      -6.0056      2.00000
     88      -5.9963      2.00000
     89      -5.9894      2.00000
     90      -5.9329      2.00000
     91      -5.9242      2.00000
     92      -5.9182      2.00000
     93      -5.8964      2.00000
     94      -5.8912      2.00000
     95      -5.8681      2.00000
     96      -5.8573      2.00000
     97      -5.8452      2.00000
     98      -5.7758      2.00000
     99      -5.7731      2.00000
    100      -5.7600      2.00000
    101      -5.7277      2.00000
    102      -5.7195      2.00000
    103      -5.7149      2.00000
    104      -5.7066      2.00000
    105      -5.6945      2.00000
    106      -5.6751      2.00000
    107      -5.6705      2.00000
    108      -5.6626      2.00000
    109      -5.6578      2.00000
    110      -5.6480      2.00000
    111      -5.6360      2.00000
    112      -5.6317      2.00000
    113      -5.6160      2.00000
    114      -5.6110      2.00000
    115      -5.6029      2.00000
    116      -5.5970      2.00000
    117      -5.5955      2.00000
    118      -5.5710      2.00000
    119      -5.5495      2.00000
    120      -5.5109      2.00000
    121      -5.4991      2.00000
    122      -5.4972      2.00000
    123      -5.4916      2.00000
    124      -5.4831      2.00000
    125      -5.4821      2.00000
    126      -5.4712      2.00000
    127      -5.4653      2.00000
    128      -5.4517      2.00000
    129      -5.4027      2.00000
    130      -5.3890      2.00000
    131      -5.3781      2.00000
    132      -5.3703      2.00000
    133      -5.3646      2.00000
    134      -5.3511      2.00000
    135      -5.3265      2.00000
    136      -5.3190      2.00000
    137      -5.2924      2.00000
    138      -5.2770      2.00000
    139      -5.2602      2.00000
    140      -5.2510      2.00000
    141      -5.2362      2.00000
    142      -5.2305      2.00000
    143      -5.2279      2.00000
    144      -5.2113      2.00000
    145      -5.2021      2.00000
    146      -5.1831      2.00000
    147      -5.1709      2.00000
    148      -5.1530      2.00000
    149      -5.1417      2.00000
    150      -5.1387      2.00000
    151      -5.1269      2.00000
    152      -5.1174      2.00000
    153      -5.1085      2.00000
    154      -5.0978      2.00000
    155      -5.0878      2.00000
    156      -5.0811      2.00000
    157      -5.0680      2.00000
    158      -5.0542      2.00000
    159      -5.0374      2.00000
    160      -5.0268      2.00000
    161      -5.0209      2.00000
    162      -5.0093      2.00000
    163      -5.0025      2.00000
    164      -4.9767      2.00000
    165      -4.9664      2.00000
    166      -4.9586      2.00000
    167      -4.9491      2.00000
    168      -4.9425      2.00000
    169      -4.9219      2.00000
    170      -4.9197      2.00000
    171      -4.9150      2.00000
    172      -4.9035      2.00000
    173      -4.9007      2.00000
    174      -4.8928      2.00000
    175      -4.8718      2.00000
    176      -4.8671      2.00000
    177      -4.8623      2.00000
    178      -4.8536      2.00000
    179      -4.8459      2.00000
    180      -4.8382      2.00000
    181      -4.8254      2.00000
    182      -4.8141      2.00000
    183      -4.8094      2.00000
    184      -4.7970      2.00000
    185      -4.7886      2.00000
    186      -4.7811      2.00000
    187      -4.7688      2.00000
    188      -4.7587      2.00000
    189      -4.7538      2.00000
    190      -4.7461      2.00000
    191      -4.7437      2.00000
    192      -4.7139      2.00000
    193      -4.7038      2.00000
    194      -4.6937      2.00000
    195      -4.6894      2.00000
    196      -4.6857      2.00000
    197      -4.6378      2.00000
    198      -4.6317      2.00000
    199      -4.6203      2.00000
    200      -4.6028      2.00000
    201      -4.5993      2.00000
    202      -4.5935      2.00000
    203      -4.5609      2.00000
    204      -4.5523      2.00000
    205      -4.5412      2.00000
    206      -4.5232      2.00000
    207      -4.5058      2.00000
    208      -4.4475      2.00000
    209      -4.4402      2.00000
    210      -4.4342      2.00000
    211      -4.4253      2.00000
    212      -4.4164      2.00000
    213      -4.4027      2.00000
    214      -4.3932      2.00000
    215      -4.3855      2.00000
    216      -4.3801      2.00000
    217      -4.3670      2.00000
    218      -4.3595      2.00000
    219      -4.3565      2.00000
    220      -4.3498      2.00000
    221      -4.3446      2.00000
    222      -4.3417      2.00000
    223      -4.3300      2.00000
    224      -4.3114      2.00000
    225      -4.2913      2.00000
    226      -4.2715      2.00000
    227      -4.2583      2.00000
    228      -4.2448      2.00000
    229      -4.2315      2.00000
    230      -4.2052      2.00000
    231      -4.1965      2.00000
    232      -4.1933      2.00000
    233      -4.1885      2.00000
    234      -4.1847      2.00000
    235      -4.1779      2.00000
    236      -4.1397      2.00000
    237      -4.1295      2.00000
    238      -4.0968      2.00000
    239      -4.0890      2.00000
    240      -4.0841      2.00000
    241      -4.0812      2.00000
    242      -4.0609      2.00000
    243      -4.0365      2.00000
    244      -4.0255      2.00000
    245      -4.0203      2.00000
    246      -3.9932      2.00000
    247      -3.9749      2.00000
    248      -3.9689      2.00000
    249      -3.9631      2.00000
    250      -3.9494      2.00000
    251      -3.9303      2.00000
    252      -3.9178      2.00000
    253      -3.9105      2.00000
    254      -3.8894      2.00000
    255      -3.8821      2.00000
    256      -3.8662      2.00000
    257      -3.8545      2.00000
    258      -3.8472      2.00000
    259      -3.8393      2.00000
    260      -3.8348      2.00000
    261      -3.8288      2.00000
    262      -3.8176      2.00000
    263      -3.8093      2.00000
    264      -3.7994      2.00000
    265      -3.7951      2.00000
    266      -3.7834      2.00000
    267      -3.7632      2.00000
    268      -3.7503      2.00000
    269      -3.7401      2.00000
    270      -3.7212      2.00000
    271      -3.7111      2.00000
    272      -3.7029      2.00000
    273      -3.7016      2.00000
    274      -3.6917      2.00000
    275      -3.6887      2.00000
    276      -3.6786      2.00000
    277      -3.6709      2.00000
    278      -3.6623      2.00000
    279      -3.6400      2.00000
    280      -3.6331      2.00000
    281      -3.6238      2.00000
    282      -3.6191      2.00000
    283      -3.5960      2.00000
    284      -3.5762      2.00000
    285      -3.5498      2.00000
    286      -3.5375      2.00000
    287      -3.5296      2.00000
    288      -3.5233      2.00000
    289      -3.5032      2.00000
    290      -3.4753      2.00000
    291      -3.4691      2.00000
    292      -3.4639      2.00000
    293      -3.4580      2.00000
    294      -3.4526      2.00000
    295      -3.4396      2.00000
    296      -3.4207      2.00000
    297      -3.4095      2.00000
    298      -3.3883      2.00000
    299      -3.3743      2.00000
    300      -3.3704      2.00000
    301      -3.3514      2.00000
    302      -3.3454      2.00000
    303      -3.3396      2.00000
    304      -3.3289      2.00000
    305      -3.3241      2.00000
    306      -3.3172      2.00000
    307      -3.3112      2.00000
    308      -3.3090      2.00000
    309      -3.3043      2.00000
    310      -3.2985      2.00000
    311      -3.2935      2.00000
    312      -3.2772      2.00000
    313      -3.2619      2.00000
    314      -3.2577      2.00000
    315      -3.2547      2.00000
    316      -3.2504      2.00000
    317      -3.2403      2.00000
    318      -3.2307      2.00000
    319      -3.2229      2.00000
    320      -3.2168      2.00000
    321      -3.2105      2.00000
    322      -3.2007      2.00000
    323      -3.1977      2.00000
    324      -3.1904      2.00000
    325      -3.1846      2.00000
    326      -3.1810      2.00000
    327      -3.1711      2.00000
    328      -3.1642      2.00000
    329      -3.1491      2.00000
    330      -3.1335      2.00000
    331      -3.1282      2.00000
    332      -3.1222      2.00000
    333      -3.1096      2.00000
    334      -3.1022      2.00000
    335      -3.0947      2.00000
    336      -3.0855      2.00000
    337      -3.0820      2.00000
    338      -3.0697      2.00000
    339      -3.0607      2.00000
    340      -3.0593      2.00000
    341      -3.0558      2.00000
    342      -3.0525      2.00000
    343      -3.0407      2.00000
    344      -3.0369      2.00000
    345      -3.0248      2.00000
    346      -3.0092      2.00000
    347      -2.9942      2.00000
    348      -2.9790      2.00000
    349      -2.9730      2.00000
    350      -2.9688      2.00000
    351      -2.9650      2.00000
    352      -2.9485      2.00000
    353      -2.9434      2.00000
    354      -2.9350      2.00000
    355      -2.9277      2.00000
    356      -2.9243      2.00000
    357      -2.9079      2.00000
    358      -2.8830      2.00000
    359      -2.8781      2.00000
    360      -2.8637      2.00000
    361      -2.8516      2.00000
    362      -2.8425      2.00000
    363      -2.8394      2.00000
    364      -2.8285      2.00000
    365      -2.8200      2.00000
    366      -2.8151      2.00000
    367      -2.8057      2.00000
    368      -2.7762      2.00000
    369      -2.7727      2.00000
    370      -2.7658      2.00000
    371      -2.7646      2.00000
    372      -2.7500      2.00000
    373      -2.7309      2.00000
    374      -2.7065      2.00000
    375      -2.7038      2.00000
    376      -2.6891      2.00000
    377      -2.6844      2.00000
    378      -2.6772      2.00000
    379      -2.6670      2.00000
    380      -2.6591      2.00000
    381      -2.6442      2.00000
    382      -2.6411      2.00000
    383      -2.6329      2.00000
    384      -2.5908      2.00000
    385      -2.5489      2.00000
    386      -2.5413      2.00000
    387      -2.3665      2.00000
    388      -2.3285      2.00000
    389      -2.2881      2.00000
    390      -2.2832      2.00000
    391      -2.2491      2.00000
    392      -2.1544      2.00000
    393      -2.1202      2.00000
    394      -2.0393      2.00000
    395      -2.0064      2.00000
    396      -1.9782      2.00000
    397      -1.8907      2.00000
    398      -1.8020      2.00000
    399      -1.5894      2.00000
    400      -1.5374      2.00000
    401      -1.5135      2.00000
    402      -1.3906      2.00000
    403      -1.2954      2.00035
    404      -1.1966      2.02184
    405      -1.1426      2.06636
    406      -0.9701      0.42406
    407      -0.9018     -0.05909
    408      -0.8325     -0.03350
    409      -0.7994     -0.01251
    410      -0.7035     -0.00016
    411      -0.6489     -0.00001
    412      -0.5450     -0.00000
    413      -0.4246     -0.00000
    414      -0.3109     -0.00000
    415      -0.1736     -0.00000
    416      -0.0622     -0.00000
    417       0.1226     -0.00000
    418       0.1463     -0.00000
    419       0.1667     -0.00000
    420       0.2577     -0.00000
    421       0.3084     -0.00000
    422       0.4871     -0.00000
    423       0.5742     -0.00000
    424       0.6137     -0.00000
    425       0.7481     -0.00000
    426       0.8164     -0.00000
    427       0.8782     -0.00000
    428       0.9749     -0.00000
    429       1.0389     -0.00000
    430       1.0873     -0.00000
    431       1.1186     -0.00000
    432       1.1566     -0.00000
    433       1.2298     -0.00000
    434       1.3880     -0.00000
    435       1.4314     -0.00000
    436       1.4701     -0.00000
    437       1.5211     -0.00000
    438       1.6035     -0.00000
    439       1.7734      0.00000
    440       1.8290      0.00000
    441       1.8736      0.00000
    442       1.9593      0.00000
    443       2.0081      0.00000
    444       2.1402      0.00000
    445       2.2198      0.00000
    446       2.3505      0.00000
    447       2.3593      0.00000
    448       2.3809      0.00000
    449       2.4865      0.00000
    450       2.6234      0.00000
    451       2.7048      0.00000
    452       2.7331      0.00000
    453       2.7911      0.00000
    454       2.8721      0.00000
    455       2.9803      0.00000
    456       3.0303      0.00000
    457       3.0615      0.00000
    458       3.1099      0.00000
    459       3.2230      0.00000
    460       3.3098      0.00000
    461       3.3476      0.00000
    462       3.4178      0.00000
    463       3.5913      0.00000
    464       3.6482      0.00000
    465       3.8536      0.00000
    466       3.8759      0.00000
    467       3.9171      0.00000
    468       3.9912      0.00000
    469       4.0170      0.00000
    470       4.0527      0.00000
    471       4.1576      0.00000
    472       4.2007      0.00000
    473       4.2712      0.00000
    474       4.2991      0.00000
    475       4.3197      0.00000
    476       4.4136      0.00000
    477       4.4358      0.00000
    478       4.4779      0.00000
    479       4.5015      0.00000
    480       4.5841      0.00000
    481       4.6726      0.00000
    482       4.6865      0.00000
    483       4.7889      0.00000
    484       4.8498      0.00000
    485       4.9158      0.00000
    486       5.0272      0.00000


--------------------------------------------------------------------------------------------------------


 soft charge-density along one line, spin component           1
         0         1         2         3         4         5         6         7         8         9
 total charge-density along one line
 
 pseudopotential strength for first ion, spin component:           1
 10.144  13.488  -0.002  -0.000   0.005   0.006  -0.001  -0.016
 13.488  17.934  -0.003  -0.000   0.006   0.008  -0.001  -0.021
 -0.002  -0.003  -4.293  -0.005  -0.000   8.408   0.008   0.002
 -0.000  -0.000  -0.005  -4.308  -0.003   0.008   8.430   0.003
  0.005   0.006  -0.000  -0.003  -4.293   0.002   0.003   8.405
  0.006   0.008   8.408   0.008   0.002 -18.600  -0.011  -0.005
 -0.001  -0.001   0.008   8.430   0.003  -0.011 -18.631  -0.003
 -0.016  -0.021   0.002   0.003   8.405  -0.005  -0.003 -18.588
 total augmentation occupancy for first ion, spin component:           1
  9.170  -4.441  -0.116   0.359   0.623  -0.031   0.067   0.138
 -4.441   2.341   0.101  -0.214  -0.449   0.021  -0.040  -0.088
 -0.116   0.101   1.240   0.232  -0.145   0.097   0.043  -0.019
  0.359  -0.214   0.232   1.890   0.165   0.043   0.212   0.022
  0.623  -0.449  -0.145   0.165   1.606  -0.019   0.022   0.141
 -0.031   0.021   0.097   0.043  -0.019   0.009   0.007  -0.002
  0.067  -0.040   0.043   0.212   0.022   0.007   0.029   0.003
  0.138  -0.088  -0.019   0.022   0.141  -0.002   0.003   0.014


------------------------ aborting loop because EDIFF is reached ----------------------------------------


    CHARGE:  cpu time    1.5080: real time    1.5127
    FORLOC:  cpu time    0.0348: real time    0.0349
    FORNL :  cpu time    6.6357: real time    6.6600
    STRESS:  cpu time   19.6332: real time   19.8019
    FORCOR:  cpu time    0.1293: real time    0.1297
    FORHAR:  cpu time    0.0601: real time    0.0606
    MIXING:  cpu time    0.0127: real time    0.0127
    OFIELD:  cpu time    0.0001: real time    0.0001

  Hirshfeld charges:
            ion         q(e)     
   ------------------------------
      1     C           0.091
      2     O          -0.244
      3     O          -0.246
      4     H          -0.031
      5     Au         -0.008
      6     Au         -0.003
      7     Au         -0.004
      8     Au         -0.010
      9     Au         -0.007
     10     Au          0.027
     11     Au          0.008
     12     Au         -0.010
     13     Au         -0.000
     14     Au         -0.000
     15     Au         -0.000
     16     Au         -0.000
     17     Au          0.011
     18     Au          0.031
     19     Au          0.009
     20     Au          0.001
     21     Au          0.026
     22     Au          0.090
     23     Au          0.019
     24     Au          0.003
     25     Au         -0.001
     26     Au         -0.000
     27     Au         -0.000
     28     Au         -0.000
     29     Au          0.002
     30     Au          0.001
     31     Au          0.002
     32     Au          0.002
     33     Au          0.032
     34     Au          0.033
     35     Au          0.033
     36     Au          0.032
     37     Au          0.003
     38     Au          0.010
     39     Au          0.010
     40     Au          0.004
     41     Au          0.032
     42     Au          0.031
     43     Au          0.031
     44     Au          0.032
     45     Au          0.013
     46     Au          0.014
     47     Au          0.013
     48     Au          0.012
     49     Au          0.014
     50     Au          0.015
     51     Au          0.014
     52     Au          0.013
     53     Au          0.015
     54     Au          0.012
     55     Au          0.015
     56     Au          0.013
     57     Au          0.013
     58     Au          0.011
     59     Au          0.014
     60     Au          0.014
     61     Au         -0.019
     62     Au         -0.022
     63     Au         -0.022
     64     Au         -0.017
     65     Au         -0.013
     66     Au         -0.012
     67     Au         -0.012
     68     Au         -0.013
     69     Au         -0.019
     70     Au         -0.019
     71     Au         -0.018
     72     Au         -0.019
     73     Au         -0.013
     74     Au         -0.012
     75     Au         -0.012
     76     Au         -0.013

  Atomic reference data used in the T-S method for vdW correction:
            C6at              R0at           ALPHAat      REFSTATE
            (au)              (au)            (au)                
   ---------------------------------------------------------------
   C          46.600          3.590         12.000         0
   O          15.600          3.194          5.400         0
   H           6.500          3.099          4.500         0
   Au        298.000          3.855         36.500         0

  Tkatchenko/Scheffler method for vdW energy calculation
  ---------------------------------------------------------------------------------------------

  Parameters of vdW forcefield:
            C6ts              R0ts           ALPHAts        RELVOL
            (au)              (au)            (au)                
   ---------------------------------------------------------------
   C          38.844          3.483         10.956          0.913
   O          15.434          3.188          5.371          0.995
   O          15.605          3.194          5.401          1.000
   H           4.942          2.961          3.924          0.872
   Au        323.362          3.908         38.021          1.042
   Au        321.930          3.905         37.937          1.039
   Au        322.315          3.906         37.960          1.040
   Au        323.726          3.909         38.043          1.042
   Au        321.493          3.904         37.911          1.039
   Au        313.886          3.889         37.460          1.026
   Au        316.540          3.894         37.618          1.031
   Au        323.403          3.908         38.024          1.042
   Au        327.658          3.916         38.273          1.049
   Au        327.696          3.917         38.275          1.049
   Au        327.685          3.917         38.275          1.049
   Au        327.720          3.917         38.277          1.049
   Au        323.802          3.909         38.047          1.042
   Au        321.744          3.905         37.926          1.039
   Au        324.636          3.910         38.096          1.044
   Au        326.884          3.915         38.228          1.047
   Au        319.582          3.900         37.798          1.036
   Au        317.749          3.896         37.690          1.033
   Au        322.157          3.905         37.950          1.040
   Au        326.172          3.914         38.186          1.046
   Au        327.775          3.917         38.280          1.049
   Au        327.890          3.917         38.287          1.049
   Au        327.641          3.916         38.272          1.049
   Au        327.461          3.916         38.262          1.048
   Au        330.646          3.922         38.447          1.053
   Au        330.688          3.922         38.450          1.053
   Au        330.688          3.922         38.450          1.053
   Au        330.591          3.922         38.444          1.053
   Au        326.351          3.914         38.197          1.046
   Au        326.214          3.914         38.189          1.046
   Au        326.224          3.914         38.189          1.046
   Au        326.368          3.914         38.198          1.047
   Au        329.915          3.921         38.405          1.052
   Au        327.469          3.916         38.262          1.048
   Au        327.662          3.916         38.273          1.049
   Au        330.035          3.921         38.412          1.052
   Au        326.307          3.914         38.194          1.046
   Au        326.868          3.915         38.227          1.047
   Au        326.888          3.915         38.228          1.047
   Au        326.313          3.914         38.194          1.046
   Au        329.738          3.921         38.394          1.052
   Au        329.733          3.921         38.394          1.052
   Au        329.778          3.921         38.397          1.052
   Au        329.905          3.921         38.404          1.052
   Au        329.554          3.920         38.384          1.052
   Au        329.409          3.920         38.375          1.051
   Au        329.578          3.920         38.385          1.052
   Au        329.940          3.921         38.406          1.052
   Au        329.528          3.920         38.382          1.052
   Au        330.420          3.922         38.434          1.053
   Au        329.542          3.920         38.383          1.052
   Au        329.708          3.921         38.393          1.052
   Au        329.902          3.921         38.404          1.052
   Au        329.865          3.921         38.402          1.052
   Au        329.884          3.921         38.403          1.052
   Au        329.740          3.921         38.395          1.052
   Au        326.022          3.913         38.177          1.046
   Au        326.586          3.914         38.210          1.047
   Au        326.593          3.914         38.211          1.047
   Au        325.771          3.913         38.163          1.046
   Au        326.692          3.915         38.217          1.047
   Au        326.246          3.914         38.191          1.046
   Au        326.217          3.914         38.189          1.046
   Au        326.645          3.914         38.214          1.047
   Au        325.973          3.913         38.175          1.046
   Au        325.774          3.913         38.163          1.046
   Au        325.748          3.913         38.161          1.046
   Au        326.047          3.913         38.179          1.046
   Au        326.365          3.914         38.198          1.047
   Au        325.906          3.913         38.171          1.046
   Au        325.955          3.913         38.173          1.046
   Au        326.425          3.914         38.201          1.047

  IVDW =   2
  VDW_RADIUS =    50.000 A
  VDW_IDAMPF =  0
  VDW_S6 =     1.000
  VDW_SR =     0.940
  VDW_D =    20.000
  LVDW_ONECELL = F F F
  LVDW_SAMETYPE T T T T
  LVDW_EWALD = F

  Number of pair interactions contributing to vdW energy:  365128
  Edisp (eV):  -15.83246
    FORVDW:  cpu time   11.7061: real time   11.7961

  FORCE on cell =-STRESS in cart. coord.  units (eV):
  Direction    XX          YY          ZZ          XY          YZ          ZX
  --------------------------------------------------------------------------------------
  Alpha Z  1478.88211  1478.88211  1478.88211
  Ewald  242616.73409247414.62513************   -64.79420   216.04303   454.07987
  Hartree259850.88035263206.05226************   -34.99098   120.79190   295.18183
  E(xc)   -3634.77450 -3628.36384 -3645.83569    -0.26707     0.47981     0.84087
  Local  ************************527294.52469    98.70940  -325.34844  -733.63261
  n-local  -164.53396  -186.30537  -124.39539     1.12080    -1.25076    -4.05933
  augment  4883.90416  4864.72166  4911.81181    -0.27591    -0.36797    -1.99636
  Kinetic 11376.04007 11312.37370 11433.98267     0.55699   -10.21146   -10.25025
  Fock        0.00000     0.00000     0.00000     0.00000     0.00000     0.00000
  vdW       -23.79064   -25.28588   -12.15109    -0.00886    -0.01840    -0.09633
  -------------------------------------------------------------------------------------
  Total     -43.75515   -73.20593   -11.09068     0.05018     0.11772     0.06770
  in kB     -16.65735   -27.86910    -4.22216     0.01910     0.04481     0.02577
  external pressure =      -16.25 kB  Pullay stress =        0.00 kB


 VOLUME and BASIS-vectors are now :
 -----------------------------------------------------------------------------
  energy-cutoff  :      400.00
  volume of cell :     4208.56
      direct lattice vectors                 reciprocal lattice vectors
    16.448000000  0.000000000  0.000000000     0.060797665  0.000000000  0.000000000
     0.000000000 11.630492337  0.000000000     0.000000000  0.085980883  0.000000000
     0.000000000  0.000000000 22.000000000     0.000000000  0.000000000  0.045454545

  length of vectors
    16.448000000 11.630492337 22.000000000     0.060797665  0.085980883  0.045454545


 FORCES acting on ions
    electron-ion (+dipol)            ewald-force                    non-local-force                 convergence-correction
 -----------------------------------------------------------------------------------------------
   0.778E+02 -.440E+02 -.767E+03   -.827E+02 0.459E+02 0.766E+03   0.496E+01 -.188E+01 0.288E+00   -.300E-05 0.107E-05 -.371E-05
   -.131E+03 -.559E+02 -.127E+04   0.155E+03 0.638E+02 0.132E+04   -.243E+02 -.788E+01 -.473E+02   0.200E-05 0.158E-05 -.780E-06
   -.188E+03 0.111E+03 -.106E+04   0.213E+03 -.132E+03 0.104E+04   -.255E+02 0.206E+02 0.250E+02   0.245E-05 -.282E-05 -.804E-05
   0.410E+02 -.229E+02 -.210E+03   -.452E+02 0.245E+02 0.209E+03   0.420E+01 -.157E+01 0.315E+00   -.126E-05 0.546E-06 -.820E-06
   -.373E+02 -.151E+02 -.224E+04   0.373E+02 0.152E+02 0.224E+04   -.547E-01 -.196E-01 0.175E+01   -.141E-05 -.279E-05 -.774E-05
   -.634E+02 -.113E+02 -.223E+04   0.634E+02 0.113E+02 0.223E+04   0.196E-01 -.245E-02 0.174E+01   -.164E-05 -.129E-05 -.480E-05
   -.559E+02 0.185E+02 -.223E+04   0.559E+02 -.185E+02 0.223E+04   0.132E-01 -.142E-01 0.173E+01   -.233E-05 0.273E-05 -.657E-05
   -.326E+02 0.792E+01 -.224E+04   0.327E+02 -.796E+01 0.224E+04   -.749E-01 0.375E-01 0.174E+01   -.166E-05 0.137E-05 -.856E-05
   0.526E+02 -.424E+02 -.222E+04   -.526E+02 0.424E+02 0.222E+04   -.289E-01 -.109E-01 0.163E+01   0.306E-05 -.275E-05 -.605E-05
   0.153E+03 -.361E+02 -.218E+04   -.154E+03 0.365E+02 0.218E+04   0.978E+00 -.429E+00 0.182E+01   -.321E-05 0.102E-06 -.755E-05
   0.110E+03 0.552E+02 -.220E+04   -.110E+03 -.557E+02 0.220E+04   0.838E+00 0.467E+00 0.196E+01   0.235E-05 0.271E-05 -.561E-05
   0.417E+02 0.185E+02 -.223E+04   -.417E+02 -.185E+02 0.223E+04   -.550E-01 -.233E-01 0.160E+01   0.226E-05 0.966E-06 -.819E-05
   -.249E+03 -.631E+01 -.155E+04   0.249E+03 0.628E+01 0.155E+04   0.115E+00 0.340E-01 0.143E+00   0.392E-05 -.171E-05 -.574E-05
   -.252E+03 0.194E+01 -.154E+04   0.252E+03 -.194E+01 0.154E+04   0.147E+00 0.237E-03 0.140E+00   0.427E-05 0.653E-06 -.404E-05
   -.248E+03 0.617E+01 -.155E+04   0.248E+03 -.612E+01 0.155E+04   0.114E+00 -.492E-01 0.150E+00   0.329E-05 0.185E-05 -.858E-05
   -.245E+03 -.178E+01 -.155E+04   0.245E+03 0.177E+01 0.155E+04   0.333E-01 0.160E-01 0.205E+00   0.293E-05 -.808E-06 -.104E-04
   0.174E+03 -.414E+02 -.150E+04   -.174E+03 0.413E+02 0.150E+04   -.576E-01 0.741E-01 0.221E+00   -.289E-05 -.123E-05 -.184E-05
   0.134E+03 0.115E+02 -.147E+04   -.134E+03 -.114E+02 0.146E+04   -.355E+00 -.110E-01 0.482E+00   -.151E-05 -.107E-06 -.341E-05
   0.187E+03 0.369E+02 -.151E+04   -.187E+03 -.369E+02 0.151E+04   -.693E-01 -.540E-01 0.224E+00   -.280E-05 0.197E-05 -.360E-05
   0.205E+03 -.676E+01 -.153E+04   -.205E+03 0.675E+01 0.153E+04   -.230E-01 0.234E-02 0.125E+00   -.177E-05 -.610E-06 -.642E-05
   -.197E+03 -.701E+02 -.141E+04   0.197E+03 0.707E+02 0.141E+04   0.164E+00 -.605E+00 0.829E+00   0.269E-05 -.107E-05 -.121E-05
   -.114E+03 0.301E+02 -.127E+04   0.113E+03 -.301E+02 0.127E+04   0.322E+00 0.473E-01 0.583E+00   -.369E-05 -.479E-06 -.112E-04
   -.208E+03 0.596E+02 -.147E+04   0.208E+03 -.600E+02 0.147E+04   0.200E+00 0.399E+00 0.568E+00   0.240E-05 0.173E-05 -.285E-05
   -.225E+03 -.117E+02 -.152E+04   0.225E+03 0.117E+02 0.152E+04   0.115E+00 -.272E-01 0.140E+00   0.629E-06 -.803E-07 -.498E-05
   0.278E+03 -.145E+02 -.152E+04   -.278E+03 0.146E+02 0.152E+04   -.145E-02 -.345E-01 0.176E+00   -.320E-05 -.178E-05 -.561E-05
   0.287E+03 0.676E+01 -.152E+04   -.287E+03 -.671E+01 0.152E+04   -.237E-01 -.560E-01 0.833E-01   -.327E-05 -.212E-06 -.400E-05
   0.269E+03 0.110E+02 -.152E+04   -.269E+03 -.112E+02 0.152E+04   0.123E+00 0.146E+00 0.301E+00   -.197E-05 0.234E-05 -.759E-05
   0.264E+03 -.414E+01 -.153E+04   -.264E+03 0.414E+01 0.153E+04   -.761E-01 0.377E-02 0.175E+00   -.206E-05 -.561E-06 -.996E-05
   0.771E+01 -.442E+01 -.479E+03   -.778E+01 0.440E+01 0.481E+03   0.666E-01 0.280E-01 -.180E+01   0.118E-05 -.377E-06 -.777E-05
   0.107E+02 -.219E+01 -.470E+03   -.107E+02 0.218E+01 0.472E+03   -.616E-01 0.679E-02 -.173E+01   0.608E-06 -.363E-07 -.386E-05
   0.102E+02 0.449E+01 -.473E+03   -.101E+02 -.445E+01 0.475E+03   -.922E-01 -.370E-01 -.176E+01   0.553E-06 0.264E-06 -.567E-05
   0.549E+01 0.176E+01 -.476E+03   -.565E+01 -.178E+01 0.477E+03   0.159E+00 0.242E-01 -.178E+01   0.796E-06 0.129E-06 -.936E-05
   -.218E+02 -.647E+01 -.162E+03   0.218E+02 0.648E+01 0.161E+03   0.659E-01 -.637E-03 0.822E+00   0.164E-05 -.153E-06 -.603E-05
   -.303E+02 -.486E+01 -.156E+03   0.304E+02 0.487E+01 0.155E+03   -.484E-01 -.113E-01 0.860E+00   0.158E-05 -.340E-07 -.436E-05
   -.284E+02 0.737E+01 -.157E+03   0.285E+02 -.738E+01 0.156E+03   -.403E-01 0.974E-02 0.852E+00   0.151E-05 -.892E-07 -.488E-05
   -.206E+02 0.404E+01 -.164E+03   0.205E+02 -.404E+01 0.163E+03   0.724E-01 0.380E-03 0.818E+00   0.189E-05 0.287E-06 -.672E-05
   -.149E+02 -.250E+02 -.444E+03   0.149E+02 0.250E+02 0.446E+03   -.681E-01 -.556E-01 -.175E+01   -.536E-06 -.101E-05 -.373E-05
   -.251E+02 -.234E+02 -.353E+03   0.254E+02 0.236E+02 0.355E+03   -.237E+00 -.154E+00 -.150E+01   -.112E-05 -.711E-06 -.241E-05
   -.213E+02 0.327E+02 -.368E+03   0.215E+02 -.329E+02 0.370E+03   -.186E+00 0.124E+00 -.156E+01   -.137E-05 0.754E-06 -.208E-05
   -.128E+02 0.154E+02 -.454E+03   0.128E+02 -.154E+02 0.455E+03   -.231E-01 0.460E-01 -.175E+01   -.612E-06 0.102E-05 -.381E-05
   0.268E+02 -.148E+02 -.144E+03   -.270E+02 0.148E+02 0.143E+03   0.140E+00 -.638E-01 0.874E+00   -.132E-05 0.160E-06 -.556E-05
   0.493E+02 -.144E+02 -.138E+03   -.490E+02 0.142E+02 0.137E+03   -.350E+00 0.172E+00 0.407E+00   -.990E-06 0.578E-06 -.501E-05
   0.471E+02 0.228E+02 -.134E+03   -.468E+02 -.225E+02 0.134E+03   -.378E+00 -.234E+00 0.508E+00   -.142E-05 -.611E-06 -.420E-05
   0.233E+02 0.734E+01 -.149E+03   -.234E+02 -.738E+01 0.148E+03   0.955E-01 0.382E-01 0.854E+00   -.176E-05 -.840E-07 -.573E-05
   -.672E+02 -.257E+01 0.101E+04   0.673E+02 0.261E+01 -.101E+04   0.138E+00 -.358E-01 0.256E+00   0.130E-05 0.143E-05 -.315E-05
   -.682E+02 0.732E+00 0.101E+04   0.683E+02 -.736E+00 -.101E+04   0.107E+00 0.731E-02 0.244E+00   0.875E-06 -.694E-06 -.180E-05
   -.672E+02 0.204E+01 0.100E+04   0.673E+02 -.207E+01 -.101E+04   0.144E+00 0.285E-01 0.260E+00   0.179E-05 -.120E-05 -.459E-05
   -.660E+02 -.317E-01 0.100E+04   0.661E+02 0.379E-01 -.100E+04   0.173E+00 -.953E-02 0.361E+00   0.236E-05 0.434E-06 -.567E-05
   0.396E+02 -.118E+02 0.103E+04   -.396E+02 0.118E+02 -.103E+04   -.225E+00 0.180E-01 0.321E+00   0.247E-05 -.330E-06 0.222E-05
   0.339E+02 0.181E+01 0.103E+04   -.340E+02 -.180E+01 -.104E+04   -.207E+00 -.149E-02 0.325E+00   0.187E-05 -.133E-07 0.186E-05
   0.413E+02 0.118E+02 0.102E+04   -.413E+02 -.118E+02 -.102E+04   -.218E+00 -.973E-02 0.308E+00   0.310E-05 0.343E-06 0.274E-05
   0.478E+02 -.186E+01 0.102E+04   -.478E+02 0.187E+01 -.102E+04   -.294E+00 -.434E-02 0.273E+00   0.341E-05 0.699E-08 0.291E-05
   -.478E+02 -.158E+02 0.105E+04   0.479E+02 0.159E+02 -.105E+04   0.132E+00 -.139E-01 0.343E+00   -.308E-05 -.727E-06 0.222E-05
   -.470E+02 0.202E+01 0.106E+04   0.472E+02 -.201E+01 -.106E+04   0.119E+00 -.110E-02 0.269E-01   -.239E-05 0.254E-06 0.181E-05
   -.498E+02 0.162E+02 0.104E+04   0.499E+02 -.163E+02 -.104E+04   0.143E+00 0.498E-01 0.365E+00   -.333E-05 0.737E-06 0.309E-05
   -.543E+02 -.265E+01 0.102E+04   0.545E+02 0.267E+01 -.103E+04   0.595E-01 -.128E-01 0.299E+00   -.400E-05 -.234E-06 0.258E-05
   0.782E+02 -.182E+01 0.101E+04   -.782E+02 0.175E+01 -.102E+04   -.271E+00 0.237E-01 0.209E+00   -.116E-05 0.170E-05 -.336E-05
   0.799E+02 0.110E+01 0.102E+04   -.799E+02 -.109E+01 -.102E+04   -.300E+00 -.328E-02 0.205E+00   -.535E-06 -.794E-06 -.177E-05
   0.776E+02 0.206E+01 0.101E+04   -.776E+02 -.199E+01 -.101E+04   -.284E+00 -.191E-01 0.223E+00   -.171E-05 -.149E-05 -.450E-05
   0.793E+02 -.151E+01 0.101E+04   -.794E+02 0.151E+01 -.101E+04   -.242E+00 -.610E-02 0.337E+00   -.220E-05 0.645E-06 -.536E-05
   0.343E+01 -.143E+01 0.205E+04   -.329E+01 0.133E+01 -.205E+04   -.124E+00 0.736E-01 -.143E+01   0.481E-06 0.457E-05 -.810E-05
   0.353E+01 -.793E+00 0.206E+04   -.351E+01 0.794E+00 -.205E+04   -.177E-01 0.678E-03 -.137E+01   0.698E-06 0.159E-05 -.157E-05
   0.346E+01 0.137E+01 0.205E+04   -.340E+01 -.141E+01 -.205E+04   -.555E-01 0.342E-01 -.137E+01   0.412E-06 -.412E-05 -.411E-05
   0.313E+01 0.785E+00 0.205E+04   -.298E+01 -.649E+00 -.205E+04   -.131E+00 -.107E+00 -.148E+01   0.306E-06 -.205E-05 -.111E-04
   -.101E+02 -.227E+01 0.211E+04   0.101E+02 0.224E+01 -.211E+04   -.102E-01 0.298E-01 -.150E+01   0.866E-05 0.146E-05 0.598E-05
   -.123E+02 -.158E+01 0.211E+04   0.124E+02 0.158E+01 -.211E+04   -.714E-01 0.427E-03 -.152E+01   0.516E-05 0.841E-06 0.808E-05
   -.120E+02 0.228E+01 0.211E+04   0.121E+02 -.228E+01 -.211E+04   -.627E-01 0.190E-02 -.152E+01   0.659E-05 -.167E-05 0.757E-05
   -.978E+01 0.156E+01 0.211E+04   0.981E+01 -.153E+01 -.211E+04   -.269E-01 -.318E-01 -.151E+01   0.102E-04 -.628E-06 0.525E-05
   -.439E+01 -.597E+01 0.207E+04   0.444E+01 0.598E+01 -.207E+04   -.410E-01 0.920E-03 -.141E+01   -.745E-06 -.209E-05 0.201E-04
   -.568E+01 -.418E+01 0.208E+04   0.565E+01 0.414E+01 -.208E+04   0.226E-01 0.293E-01 -.144E+01   -.989E-06 -.341E-06 0.159E-04
   -.539E+01 0.580E+01 0.208E+04   0.536E+01 -.576E+01 -.208E+04   0.157E-01 -.223E-01 -.145E+01   -.434E-06 0.176E-05 0.185E-04
   -.415E+01 0.438E+01 0.207E+04   0.421E+01 -.438E+01 -.207E+04   -.468E-01 -.547E-02 -.139E+01   -.566E-06 0.627E-06 0.229E-04
   0.103E+02 -.259E+01 0.212E+04   -.103E+02 0.267E+01 -.212E+04   -.205E-01 -.598E-01 -.150E+01   -.872E-05 0.419E-06 0.485E-05
   0.145E+02 -.283E+01 0.212E+04   -.145E+02 0.278E+01 -.212E+04   -.277E-01 0.405E-01 -.154E+01   -.469E-05 0.737E-06 0.574E-05
   0.143E+02 0.387E+01 0.212E+04   -.143E+02 -.381E+01 -.212E+04   -.514E-01 -.462E-01 -.156E+01   -.630E-05 -.842E-06 0.620E-05
   0.999E+01 0.166E+01 0.212E+04   -.100E+02 -.175E+01 -.212E+04   0.176E-01 0.633E-01 -.149E+01   -.101E-04 -.355E-06 0.565E-05
 -----------------------------------------------------------------------------------------------
   0.408E+02 -.906E+01 0.300E+02   0.544E-12 -.639E-13 0.114E-10   -.408E+02 0.906E+01 -.300E+02   -.601E-05 0.138E-05 -.150E-03
 
 
 POSITION                                       TOTAL-FORCE (eV/Angst)
 -----------------------------------------------------------------------------------
      4.78310      6.49998      5.88261         0.004368      0.004495      0.007487
      5.34879      6.67338      6.95376        -0.002306      0.001036     -0.003673
      5.28106      5.90467      4.83824         0.008585     -0.003996     -0.003091
      3.70484      6.89094      5.75132         0.004340     -0.000767     -0.000987
     10.26707     10.17107      4.22457        -0.000701     -0.000012      0.000019
     10.25677      7.26341      4.22670         0.000170     -0.000041     -0.000803
     10.25888      4.36632      4.22492        -0.000124      0.000656      0.000263
     10.27104      1.45582      4.22491        -0.000401     -0.000129     -0.000029
      2.03876     10.18467      4.23480        -0.001474      0.000042      0.000110
      1.99285      7.29146      4.27891         0.001332     -0.000559     -0.000348
      1.98644      4.32901      4.23574         0.000381      0.001267      0.000224
      2.03198      1.44653      4.22875        -0.001461      0.000665      0.001023
     12.35698      8.71454      2.98789        -0.000685     -0.000298      0.000658
     12.35863      5.81526      2.98555        -0.000346     -0.000216      0.000628
     12.35769      2.91336      2.98560        -0.000125      0.000032      0.000356
     12.35785     11.62695      2.98518        -0.000365      0.000090      0.000786
      8.16968      8.71650      2.98639         0.000325     -0.000033      0.000005
      8.15991      5.81555      2.98447         0.000299      0.000886      0.000814
      8.17373      2.91221      2.98537        -0.000579     -0.000525      0.000654
      8.18558      0.00068      2.98640        -0.000282      0.000367     -0.000137
      4.11178      8.75553      2.92847        -0.000443     -0.000529      0.000908
      4.12336      5.80372      2.95934         0.001351     -0.001107      0.001806
      4.12407      2.88475      2.96024        -0.000076      0.000225     -0.000729
      4.13809      0.00463      2.99461         0.000513      0.000063      0.000700
     16.40295      8.72138      2.97310         0.001717     -0.000395      0.000588
     16.40028      5.81936      2.97940        -0.000158      0.000865      0.000109
     16.38708      2.89513      2.96550        -0.000633      0.000287      0.000522
     16.39225     11.62499      2.97706        -0.000063      0.000314      0.000316
     14.37589     10.16914      1.63317         0.000757      0.000150     -0.000205
     14.38154      7.26652      1.62534         0.000745     -0.000628      0.000703
     14.38345      4.36477      1.62725        -0.000523      0.000704     -0.000022
     14.36899      1.44985      1.62782        -0.000606      0.000227     -0.000266
     10.27371     10.17506      1.41128        -0.000293     -0.000039      0.000367
     10.27402      7.26786      1.41310        -0.000373     -0.000245      0.000350
     10.27517      4.36312      1.41218        -0.000253     -0.000023     -0.000182
     10.27273      1.45493      1.41125        -0.000020      0.000056      0.000822
      6.16779     10.18857      1.63237        -0.001033      0.000205      0.001776
      6.16779      7.28450      1.58565         0.000228     -0.000049      0.000255
      6.17094      4.34435      1.58604         0.000547     -0.000417     -0.000141
      6.16411      1.44725      1.63410        -0.000392     -0.000280      0.000246
      2.03970     10.18115      1.41319         0.000052      0.000179      0.000716
      2.06498      7.25754      1.43734        -0.000018     -0.000278      0.001044
      2.07157      4.37705      1.42217         0.000013      0.001352      0.001047
      2.04537      1.45445      1.41117        -0.000791     -0.000479     -0.000927
     12.33600      8.72287      0.00000         0.249198      0.003999     -0.370016
     12.33600      5.81525      0.00000         0.252669      0.002797     -0.380347
     12.33600      2.90762      0.00000         0.253771     -0.006107     -0.373185
     12.33600      0.00000      0.00000         0.278463     -0.003402     -0.384000
      8.22400      8.72287      0.00000        -0.253805      0.028434     -0.403477
      8.22400      5.81525      0.00000        -0.261412      0.002283     -0.351250
      8.22400      2.90762      0.00000        -0.250938     -0.032185     -0.411027
      8.22400      0.00000      0.00000        -0.282904      0.000043     -0.404457
      4.11200      8.72287      0.00000         0.234952      0.021753     -0.432210
      4.11200      5.81525      0.00000         0.273092      0.010528     -0.210926
      4.11200      2.90762      0.00000         0.258401     -0.039327     -0.409172
      4.11200      0.00000      0.00000         0.262080      0.006392     -0.372100
      0.00000      8.72287      0.00000        -0.255673     -0.043937     -0.373437
      0.00000      5.81525      0.00000        -0.290884      0.004206     -0.376499
      0.00000      2.90762      0.00000        -0.245380      0.050951     -0.360241
      0.00000      0.00000      0.00000        -0.291848     -0.007558     -0.414989
     14.39200     10.17668     20.54619         0.015575     -0.022914      0.570576
     14.39200      7.26906     20.54619         0.004919      0.001892      0.536394
     14.39200      4.36143     20.54619         0.002633     -0.007825      0.534090
     14.39200      1.45381     20.54619         0.022630      0.027951      0.583306
     10.28000     10.17668     20.54619         0.005794     -0.000061      0.200623
     10.28000      7.26906     20.54619         0.007514     -0.001227      0.198858
     10.28000      4.36143     20.54619         0.006111      0.001324      0.193592
     10.28000      1.45381     20.54619         0.007303     -0.000037      0.205722
      6.16800     10.17668     20.54619         0.009636      0.014350      0.568190
      6.16800      7.26906     20.54619        -0.010541     -0.015558      0.509606
      6.16800      4.36143     20.54619        -0.008761      0.012933      0.511430
      6.16800      1.45381     20.54619         0.009950     -0.012669      0.573738
      2.05600     10.17668     20.54619         0.004920      0.018614      0.197513
      2.05600      7.26906     20.54619        -0.008179     -0.005785      0.241450
      2.05600      4.36143     20.54619        -0.008740      0.008264      0.199441
      2.05600      1.45381     20.54619        -0.001745     -0.021240      0.189042
 -----------------------------------------------------------------------------------
    total drift:                               -0.028028      0.000116     -0.017363


--------------------------------------------------------------------------------------------------------


  FREE ENERGIE OF THE ION-ELECTRON SYSTEM (eV)
  ---------------------------------------------------
  free  energy   TOTEN  =      -252.08064558 eV

  energy  without entropy=     -252.09706539  energy(sigma->0) =     -252.08611885
 


--------------------------------------------------------------------------------------------------------


    POTLOK:  cpu time    0.1298: real time    0.1302


--------------------------------------------------------------------------------------------------------


 stress matrix after NEB project (eV)
    -43.75515      0.05018      0.06770
      0.05018    -73.20593      0.11772
      0.06770      0.11772    -11.09068
  FORCES: max atom, RMS     0.009961    0.001758
  FORCE total and by dimension    0.015324    0.008585
  Stress total and by dimension   86.003870   73.205927
 Finite differences:
   Step               POTIM =   1.000000000000000E-002
   Degrees of freedom DOF   =           12
    WAVPRE:  cpu time    0.0524: real time    0.0532
 FEWALD executed in parallel
    FEWALD:  cpu time    0.0026: real time    0.0026

 real space projection operators:
  total allocation   :      46628.86 KBytes
  max/ min on nodes  :       3897.22       3861.88

    ORTHCH:  cpu time    3.6442: real time    3.6561
     LOOP+:  cpu time  875.2437: real time  879.6744


----------------------------------------- Iteration    2(   1)  ---------------------------------------


    POTLOK:  cpu time    0.1091: real time    0.1125
    SETDIJ:  cpu time    0.0077: real time    0.0077
     EDDAV:  cpu time   37.9755: real time   38.2665
       DOS:  cpu time    0.0044: real time    0.0044
    CHARGE:  cpu time    1.5682: real time    1.5849
    MIXING:  cpu time    0.0032: real time    0.0032
    --------------------------------------------
      LOOP:  cpu time   39.6743: real time   39.9879

 eigenvalue-minimisations  : 10809
 total energy-change (2. order) : 0.2614597E-02  (-0.2214620E-01)
 number of electron     808.9999728 magnetization 
 augmentation part      291.4804512 magnetization 

  free energy =  -0.236245574207E+03  energy without entropy=  -0.236261863590E+03


--------------------------------------------------------------------------------------------------------


----------------------------------------- Iteration    2(   2)  ---------------------------------------


    POTLOK:  cpu time    0.1020: real time    0.1029
    SETDIJ:  cpu time    0.0077: real time    0.0077
    EDDIAG:  cpu time    6.9992: real time    7.0258
  RMM-DIIS:  cpu time   17.0886: real time   17.1579
    ORTHCH:  cpu time    1.3822: real time    1.3861
       DOS:  cpu time    0.0031: real time    0.0031
    CHARGE:  cpu time    1.5081: real time    1.5124
    MIXING:  cpu time    0.0034: real time    0.0034
    --------------------------------------------
      LOOP:  cpu time   27.0957: real time   27.2012

 eigenvalue-minimisations  : 10728
 total energy-change (2. order) :-0.2448304E-03  (-0.3813388E-03)
 number of electron     808.9999728 magnetization 
 augmentation part      291.4803022 magnetization 

 eigenvalues of (default mixing * dielectric matrix)
  average eigenvalue GAMMA=   1.3815
  1.3815

  free energy =  -0.236245819037E+03  energy without entropy=  -0.236262107686E+03


--------------------------------------------------------------------------------------------------------


----------------------------------------- Iteration    2(   3)  ---------------------------------------


    POTLOK:  cpu time    0.1068: real time    0.1104
    SETDIJ:  cpu time    0.0080: real time    0.0080
    EDDIAG:  cpu time    7.1583: real time    7.2895
  RMM-DIIS:  cpu time   16.9741: real time   17.0475
    ORTHCH:  cpu time    1.3529: real time    1.3572
       DOS:  cpu time    0.0028: real time    0.0028
    CHARGE:  cpu time    1.5359: real time    1.5407
    MIXING:  cpu time    0.0030: real time    0.0030
    --------------------------------------------
      LOOP:  cpu time   27.1430: real time   27.3660

 eigenvalue-minimisations  : 10712
 total energy-change (2. order) : 0.3073976E-04  (-0.1993375E-04)
 number of electron     808.9999728 magnetization 
 augmentation part      291.4805692 magnetization 

 eigenvalues of (default mixing * dielectric matrix)
  average eigenvalue GAMMA=   1.5225
  0.6937  2.3512

  free energy =  -0.236245788298E+03  energy without entropy=  -0.236262079042E+03


--------------------------------------------------------------------------------------------------------


----------------------------------------- Iteration    2(   4)  ---------------------------------------


    POTLOK:  cpu time    0.1059: real time    0.1068
    SETDIJ:  cpu time    0.0079: real time    0.0079
    EDDIAG:  cpu time    7.2917: real time    7.3316
  RMM-DIIS:  cpu time   16.9989: real time   17.1406
    ORTHCH:  cpu time    1.4733: real time    1.4778
       DOS:  cpu time    0.0028: real time    0.0028
    CHARGE:  cpu time    1.4848: real time    1.4998
    MIXING:  cpu time    0.0031: real time    0.0031
    --------------------------------------------
      LOOP:  cpu time   27.3699: real time   27.5722

 eigenvalue-minimisations  : 10747
 total energy-change (2. order) : 0.9769879E-05  (-0.4618960E-05)
 number of electron     808.9999728 magnetization 
 augmentation part      291.4803739 magnetization 

 eigenvalues of (default mixing * dielectric matrix)
  average eigenvalue GAMMA=   1.3516
  2.3919  0.9858  0.6772

  free energy =  -0.236245778528E+03  energy without entropy=  -0.236262065575E+03


--------------------------------------------------------------------------------------------------------


----------------------------------------- Iteration    2(   5)  ---------------------------------------


    POTLOK:  cpu time    0.1093: real time    0.1101
    SETDIJ:  cpu time    0.0077: real time    0.0077
    EDDIAG:  cpu time    7.0704: real time    7.0940
  RMM-DIIS:  cpu time   16.2840: real time   16.3739
    ORTHCH:  cpu time    1.3386: real time    1.3431
       DOS:  cpu time    0.0029: real time    0.0029
    CHARGE:  cpu time    1.5138: real time    1.5185
    MIXING:  cpu time    0.0032: real time    0.0032
    --------------------------------------------
      LOOP:  cpu time   26.3312: real time   26.4552

 eigenvalue-minimisations  : 10254
 total energy-change (2. order) :-0.6207847E-07  (-0.2982615E-06)
 number of electron     808.9999728 magnetization 
 augmentation part      291.4805694 magnetization 

 eigenvalues of (default mixing * dielectric matrix)
  average eigenvalue GAMMA=   1.3839
  2.4368  0.6824  0.9652  1.4511

  free energy =  -0.236245778590E+03  energy without entropy=  -0.236262066903E+03


--------------------------------------------------------------------------------------------------------


----------------------------------------- Iteration    2(   6)  ---------------------------------------


    POTLOK:  cpu time    0.1177: real time    0.1181
    SETDIJ:  cpu time    0.0077: real time    0.0077
    EDDIAG:  cpu time    7.1150: real time    7.1388
  RMM-DIIS:  cpu time   13.4825: real time   13.5682
    ORTHCH:  cpu time    1.3760: real time    1.3809
       DOS:  cpu time    0.0028: real time    0.0028
    CHARGE:  cpu time    1.5425: real time    1.5497
    MIXING:  cpu time    0.0036: real time    0.0036
    --------------------------------------------
      LOOP:  cpu time   23.6492: real time   23.7714

 eigenvalue-minimisations  :  8235
 total energy-change (2. order) :-0.2908055E-06  (-0.1089498E-06)
 number of electron     808.9999728 magnetization 
 augmentation part      291.4805796 magnetization 

 eigenvalues of (default mixing * dielectric matrix)
  average eigenvalue GAMMA=   1.3935
  2.5865  2.0433  1.0088  0.6645  0.6645

  free energy =  -0.236245778881E+03  energy without entropy=  -0.236262064940E+03


--------------------------------------------------------------------------------------------------------


----------------------------------------- Iteration    2(   7)  ---------------------------------------


    POTLOK:  cpu time    0.1140: real time    0.1157
    SETDIJ:  cpu time    0.0079: real time    0.0079
    EDDIAG:  cpu time    7.1315: real time    7.1622
  RMM-DIIS:  cpu time   11.1551: real time   11.2833
    ORTHCH:  cpu time    1.5056: real time    1.5113
       DOS:  cpu time    0.0028: real time    0.0028
    CHARGE:  cpu time    1.5129: real time    1.5177
    MIXING:  cpu time    0.0050: real time    0.0051
    --------------------------------------------
      LOOP:  cpu time   21.4361: real time   21.6077

 eigenvalue-minimisations  :  6765
 total energy-change (2. order) :-0.7514755E-06  (-0.4316505E-07)
 number of electron     808.9999728 magnetization 
 augmentation part      291.4806154 magnetization 

 eigenvalues of (default mixing * dielectric matrix)
  average eigenvalue GAMMA=   1.3834
  2.7146  2.0077  1.3724  0.9206  0.6942  0.5909

  free energy =  -0.236245779632E+03  energy without entropy=  -0.236262066809E+03


--------------------------------------------------------------------------------------------------------


----------------------------------------- Iteration    2(   8)  ---------------------------------------


    POTLOK:  cpu time    0.1110: real time    0.1122
    SETDIJ:  cpu time    0.0080: real time    0.0080
    EDDIAG:  cpu time    7.2732: real time    7.3033
  RMM-DIIS:  cpu time   10.6459: real time   10.6919
    ORTHCH:  cpu time    1.3680: real time    1.3732
       DOS:  cpu time    0.0030: real time    0.0030
    CHARGE:  cpu time    1.5204: real time    1.5253
    MIXING:  cpu time    0.0035: real time    0.0036
    --------------------------------------------
      LOOP:  cpu time   20.9344: real time   21.0221

 eigenvalue-minimisations  :  6357
 total energy-change (2. order) :-0.1079010E-05  (-0.1103855E-07)
 number of electron     808.9999728 magnetization 
 augmentation part      291.4805914 magnetization 

 eigenvalues of (default mixing * dielectric matrix)
  average eigenvalue GAMMA=   1.4078
  2.7876  2.2250  1.7736  1.0169  0.7364  0.7364  0.5791

  free energy =  -0.236245780711E+03  energy without entropy=  -0.236262067440E+03


--------------------------------------------------------------------------------------------------------


----------------------------------------- Iteration    2(   9)  ---------------------------------------


    POTLOK:  cpu time    0.1036: real time    0.1043
    SETDIJ:  cpu time    0.0078: real time    0.0078
    EDDIAG:  cpu time    7.2820: real time    7.3383
  RMM-DIIS:  cpu time    9.8346: real time    9.8776
    ORTHCH:  cpu time    1.3808: real time    1.3850
       DOS:  cpu time    0.0028: real time    0.0028
    CHARGE:  cpu time    1.5054: real time    1.5125
    MIXING:  cpu time    0.0036: real time    0.0036
    --------------------------------------------
      LOOP:  cpu time   20.1218: real time   20.2336

 eigenvalue-minimisations  :  5348
 total energy-change (2. order) :-0.1221808E-05  (-0.7238064E-08)
 number of electron     808.9999728 magnetization 
 augmentation part      291.4805911 magnetization 

 eigenvalues of (default mixing * dielectric matrix)
  average eigenvalue GAMMA=   1.4544
  3.0897  2.4468  1.9520  1.0743  1.0743  0.7051  0.7051  0.5880

  free energy =  -0.236245781933E+03  energy without entropy=  -0.236262068653E+03


--------------------------------------------------------------------------------------------------------


----------------------------------------- Iteration    2(  10)  ---------------------------------------


    POTLOK:  cpu time    0.1110: real time    0.1117
    SETDIJ:  cpu time    0.0078: real time    0.0078
    EDDIAG:  cpu time    7.2563: real time    7.2896
  RMM-DIIS:  cpu time    9.6463: real time    9.7117
    ORTHCH:  cpu time    1.3782: real time    1.3821
       DOS:  cpu time    0.0030: real time    0.0030
    CHARGE:  cpu time    1.4949: real time    1.4996
    MIXING:  cpu time    0.0039: real time    0.0040
    --------------------------------------------
      LOOP:  cpu time   19.9027: real time   20.0113

 eigenvalue-minimisations  :  5162
 total energy-change (2. order) :-0.1224384E-05  (-0.6720364E-08)
 number of electron     808.9999728 magnetization 
 augmentation part      291.4805963 magnetization 

 eigenvalues of (default mixing * dielectric matrix)
  average eigenvalue GAMMA=   1.4573
  3.3424  2.5263  1.8478  1.5302  1.0589  0.7687  0.7687  0.5897  0.6828

  free energy =  -0.236245783157E+03  energy without entropy=  -0.236262069904E+03


--------------------------------------------------------------------------------------------------------


----------------------------------------- Iteration    2(  11)  ---------------------------------------


    POTLOK:  cpu time    0.1092: real time    0.1100
    SETDIJ:  cpu time    0.0077: real time    0.0077
    EDDIAG:  cpu time    7.2514: real time    7.2767
  RMM-DIIS:  cpu time    8.9795: real time    9.0131
    ORTHCH:  cpu time    1.3570: real time    1.3611
       DOS:  cpu time    0.0029: real time    0.0029
    CHARGE:  cpu time    1.5002: real time    1.5046
    MIXING:  cpu time    0.0038: real time    0.0038
    --------------------------------------------
      LOOP:  cpu time   19.2130: real time   19.2816

 eigenvalue-minimisations  :  4257
 total energy-change (2. order) :-0.9538926E-06  (-0.4216707E-08)
 number of electron     808.9999728 magnetization 
 augmentation part      291.4806011 magnetization 

 eigenvalues of (default mixing * dielectric matrix)
  average eigenvalue GAMMA=   1.5528
  4.0164  2.7022  1.9829  1.9829  1.0517  1.0517  0.5845  0.7426  0.7426  0.6703

  free energy =  -0.236245784111E+03  energy without entropy=  -0.236262070891E+03


--------------------------------------------------------------------------------------------------------


----------------------------------------- Iteration    2(  12)  ---------------------------------------


    POTLOK:  cpu time    0.1044: real time    0.1055
    SETDIJ:  cpu time    0.0077: real time    0.0077
    EDDIAG:  cpu time    7.3086: real time    7.3513
  RMM-DIIS:  cpu time    9.1472: real time    9.1789
    ORTHCH:  cpu time    1.5257: real time    1.5313
       DOS:  cpu time    0.0084: real time    0.0084
    CHARGE:  cpu time    1.5126: real time    1.5171
    MIXING:  cpu time    0.0043: real time    0.0044
    --------------------------------------------
      LOOP:  cpu time   19.6201: real time   19.7129

 eigenvalue-minimisations  :  4428
 total energy-change (2. order) :-0.9665091E-06  (-0.5383630E-08)
 number of electron     808.9999728 magnetization 
 augmentation part      291.4806025 magnetization 

 eigenvalues of (default mixing * dielectric matrix)
  average eigenvalue GAMMA=   1.6255
  4.8615  2.7562  2.3274  1.8846  1.3295  0.9674  0.8959  0.8959  0.5881  0.6921
  0.6820

  free energy =  -0.236245785078E+03  energy without entropy=  -0.236262071858E+03


--------------------------------------------------------------------------------------------------------


----------------------------------------- Iteration    2(  13)  ---------------------------------------


    POTLOK:  cpu time    0.1084: real time    0.1094
    SETDIJ:  cpu time    0.0077: real time    0.0077
    EDDIAG:  cpu time    7.2710: real time    7.2991
  RMM-DIIS:  cpu time    7.9331: real time    7.9630
    ORTHCH:  cpu time    1.4257: real time    1.4361
       DOS:  cpu time    0.0043: real time    0.0043
    CHARGE:  cpu time    1.5472: real time    1.5531
    MIXING:  cpu time    0.0043: real time    0.0043
    --------------------------------------------
      LOOP:  cpu time   18.3030: real time   18.3789

 eigenvalue-minimisations  :  2835
 total energy-change (2. order) :-0.5672046E-06  (-0.2033836E-08)
 number of electron     808.9999728 magnetization 
 augmentation part      291.4806013 magnetization 

 eigenvalues of (default mixing * dielectric matrix)
  average eigenvalue GAMMA=   1.6823
  5.6088  2.8619  2.5015  1.8208  1.8208  1.0246  0.9239  0.9239  0.5873  0.7263
  0.7263  0.6615

  free energy =  -0.236245785645E+03  energy without entropy=  -0.236262072434E+03


--------------------------------------------------------------------------------------------------------


----------------------------------------- Iteration    2(  14)  ---------------------------------------


    POTLOK:  cpu time    0.1102: real time    0.1124
    SETDIJ:  cpu time    0.0079: real time    0.0080
    EDDIAG:  cpu time    7.3161: real time    7.3399
  RMM-DIIS:  cpu time    8.0056: real time    8.0343
    ORTHCH:  cpu time    1.3656: real time    1.3704
       DOS:  cpu time    0.0028: real time    0.0028
    CHARGE:  cpu time    1.5080: real time    1.5126
    MIXING:  cpu time    0.0042: real time    0.0043
    --------------------------------------------
      LOOP:  cpu time   18.3220: real time   18.3865

 eigenvalue-minimisations  :  3096
 total energy-change (2. order) :-0.3492605E-06  (-0.1589082E-08)
 number of electron     808.9999728 magnetization 
 augmentation part      291.4806007 magnetization 

 eigenvalues of (default mixing * dielectric matrix)
  average eigenvalue GAMMA=   1.7656
  6.2144  2.9583  2.7374  2.2167  1.6493  1.6493  1.0243  0.9141  0.9141  0.5863
  0.7160  0.7160  0.6570

  free energy =  -0.236245785994E+03  energy without entropy=  -0.236262072790E+03


--------------------------------------------------------------------------------------------------------


----------------------------------------- Iteration    2(  15)  ---------------------------------------


    POTLOK:  cpu time    0.1117: real time    0.1125
    SETDIJ:  cpu time    0.0079: real time    0.0079
    EDDIAG:  cpu time    7.2487: real time    7.2768
  RMM-DIIS:  cpu time    8.0127: real time    8.0682
    ORTHCH:  cpu time    1.3505: real time    1.3545
       DOS:  cpu time    0.0073: real time    0.0073
    CHARGE:  cpu time    1.5065: real time    1.5111
    MIXING:  cpu time    0.0046: real time    0.0046
    --------------------------------------------
      LOOP:  cpu time   18.2513: real time   18.3446

 eigenvalue-minimisations  :  3072
 total energy-change (2. order) :-0.3377063E-06  (-0.1550522E-08)
 number of electron     808.9999728 magnetization 
 augmentation part      291.4806021 magnetization 

 eigenvalues of (default mixing * dielectric matrix)
  average eigenvalue GAMMA=   1.8548
  7.0541  3.7050  2.7157  2.3586  1.7842  1.7842  0.9895  0.9895  0.9816  0.9112
  0.5865  0.7453  0.7016  0.6598

  free energy =  -0.236245786332E+03  energy without entropy=  -0.236262073166E+03


--------------------------------------------------------------------------------------------------------


----------------------------------------- Iteration    2(  16)  ---------------------------------------


    POTLOK:  cpu time    0.1102: real time    0.1109
    SETDIJ:  cpu time    0.0079: real time    0.0079
    EDDIAG:  cpu time    7.2569: real time    7.2825
  RMM-DIIS:  cpu time    7.3223: real time    7.3507
    ORTHCH:  cpu time    1.3545: real time    1.3585
       DOS:  cpu time    0.0049: real time    0.0049
    CHARGE:  cpu time    1.5033: real time    1.5080
    MIXING:  cpu time    0.0045: real time    0.0045
    --------------------------------------------
      LOOP:  cpu time   17.5659: real time   17.6296

 eigenvalue-minimisations  :  2021
 total energy-change (2. order) :-0.1151493E-06  (-0.5036776E-09)
 number of electron     808.9999728 magnetization 
 augmentation part      291.4806025 magnetization 

 eigenvalues of (default mixing * dielectric matrix)
  average eigenvalue GAMMA=   1.9345
  7.5311  4.2419  2.7484  2.5598  2.2063  1.6221  1.6221  0.9260  0.9260  1.0049
  0.9450  0.5864  0.7334  0.7063  0.6575

  free energy =  -0.236245786447E+03  energy without entropy=  -0.236262073295E+03


--------------------------------------------------------------------------------------------------------


----------------------------------------- Iteration    2(  17)  ---------------------------------------


    POTLOK:  cpu time    0.1145: real time    0.1167
    SETDIJ:  cpu time    0.0078: real time    0.0078
    EDDIAG:  cpu time    7.0791: real time    7.1065
  RMM-DIIS:  cpu time    7.1897: real time    7.2167
    ORTHCH:  cpu time    1.3596: real time    1.3638
       DOS:  cpu time    0.0027: real time    0.0027
    --------------------------------------------
      LOOP:  cpu time   15.7546: real time   15.8159

 eigenvalue-minimisations  :  1792
 total energy-change (2. order) :-0.6807386E-07  (-0.2572454E-09)
 number of electron     808.9999728 magnetization 
 augmentation part      291.4806025 magnetization 

  free energy =  -0.236245786515E+03  energy without entropy=  -0.236262073370E+03


--------------------------------------------------------------------------------------------------------


 average (electrostatic) potential at core
  the test charge radii are     0.6991  0.7215  0.5201  1.2098
  (the norm of the test charge is              1.0000)
       1 -57.1920       2 -75.9698       3 -76.4581       4 -37.9606       5 -73.9496
       6 -73.9411       7 -73.9453       8 -73.9478       9 -73.9430      10 -73.9431
      11 -73.8933      12 -73.9558      13 -74.0950      14 -74.0929      15 -74.0954
      16 -74.0995      17 -74.0740      18 -74.0326      19 -74.0792      20 -74.0889
      21 -74.1017      22 -74.2849      23 -74.0782      24 -74.0909      25 -74.0994
      26 -74.0990      27 -74.0901      28 -74.0926      29 -74.3439      30 -74.3393
      31 -74.3450      32 -74.3404      33 -74.3239      34 -74.3209      35 -74.3250
      36 -74.3225      37 -74.3461      38 -74.2911      39 -74.2953      40 -74.3487
      41 -74.3346      42 -74.3485      43 -74.3574      44 -74.3246      45 -74.2906
      46 -74.3032      47 -74.2940      48 -74.3006      49 -74.2966      50 -74.3017
      51 -74.2992      52 -74.2991      53 -74.3078      54 -74.3262      55 -74.3035
      56 -74.2878      57 -74.3039      58 -74.2701      59 -74.3125      60 -74.2982
      61 -73.7327      62 -73.7161      63 -73.7148      64 -73.7448      65 -73.7993
      66 -73.8013      67 -73.8001      68 -73.8035      69 -73.7309      70 -73.7349
      71 -73.7365      72 -73.7294      73 -73.7990      74 -73.7966      75 -73.7960
      76 -73.7963
 
 
 
 E-fermi :  -1.0059     XC(G=0):  -4.6941     alpha+bet : -4.1283


 k-point     1 :       0.0000    0.0000    0.0000
  band No.  band energies     occupation 
      1     -22.4947      2.00000
      2     -20.3595      2.00000
      3      -9.8975      2.00000
      4      -9.4739      2.00000
      5      -8.9920      2.00000
      6      -8.7220      2.00000
      7      -8.3705      2.00000
      8      -8.2150      2.00000
      9      -8.1321      2.00000
     10      -7.8999      2.00000
     11      -7.8697      2.00000
     12      -7.7677      2.00000
     13      -7.6760      2.00000
     14      -7.6347      2.00000
     15      -7.6113      2.00000
     16      -7.5813      2.00000
     17      -7.5716      2.00000
     18      -7.5152      2.00000
     19      -7.2976      2.00000
     20      -7.2011      2.00000
     21      -7.1858      2.00000
     22      -7.1592      2.00000
     23      -7.1343      2.00000
     24      -7.1167      2.00000
     25      -7.0865      2.00000
     26      -7.0766      2.00000
     27      -7.0512      2.00000
     28      -7.0186      2.00000
     29      -7.0100      2.00000
     30      -6.9968      2.00000
     31      -6.9252      2.00000
     32      -6.9231      2.00000
     33      -6.9118      2.00000
     34      -6.9050      2.00000
     35      -6.9017      2.00000
     36      -6.8995      2.00000
     37      -6.8898      2.00000
     38      -6.8672      2.00000
     39      -6.8322      2.00000
     40      -6.7872      2.00000
     41      -6.7798      2.00000
     42      -6.7630      2.00000
     43      -6.7429      2.00000
     44      -6.7399      2.00000
     45      -6.7176      2.00000
     46      -6.7109      2.00000
     47      -6.6797      2.00000
     48      -6.6610      2.00000
     49      -6.6343      2.00000
     50      -6.6326      2.00000
     51      -6.5758      2.00000
     52      -6.5632      2.00000
     53      -6.5583      2.00000
     54      -6.5490      2.00000
     55      -6.5373      2.00000
     56      -6.5263      2.00000
     57      -6.5139      2.00000
     58      -6.4834      2.00000
     59      -6.4757      2.00000
     60      -6.4427      2.00000
     61      -6.4119      2.00000
     62      -6.3972      2.00000
     63      -6.3726      2.00000
     64      -6.3610      2.00000
     65      -6.3501      2.00000
     66      -6.3030      2.00000
     67      -6.2983      2.00000
     68      -6.2963      2.00000
     69      -6.2833      2.00000
     70      -6.2636      2.00000
     71      -6.2227      2.00000
     72      -6.2206      2.00000
     73      -6.1986      2.00000
     74      -6.1830      2.00000
     75      -6.1747      2.00000
     76      -6.1657      2.00000
     77      -6.1628      2.00000
     78      -6.1460      2.00000
     79      -6.1128      2.00000
     80      -6.0593      2.00000
     81      -6.0540      2.00000
     82      -6.0479      2.00000
     83      -6.0370      2.00000
     84      -6.0326      2.00000
     85      -6.0137      2.00000
     86      -6.0123      2.00000
     87      -5.9868      2.00000
     88      -5.9865      2.00000
     89      -5.9828      2.00000
     90      -5.9800      2.00000
     91      -5.9760      2.00000
     92      -5.9717      2.00000
     93      -5.8853      2.00000
     94      -5.8681      2.00000
     95      -5.8671      2.00000
     96      -5.8451      2.00000
     97      -5.8365      2.00000
     98      -5.8132      2.00000
     99      -5.8007      2.00000
    100      -5.7811      2.00000
    101      -5.7501      2.00000
    102      -5.7481      2.00000
    103      -5.7375      2.00000
    104      -5.7349      2.00000
    105      -5.7123      2.00000
    106      -5.7090      2.00000
    107      -5.6846      2.00000
    108      -5.6805      2.00000
    109      -5.6589      2.00000
    110      -5.6551      2.00000
    111      -5.5883      2.00000
    112      -5.5831      2.00000
    113      -5.5807      2.00000
    114      -5.5720      2.00000
    115      -5.5702      2.00000
    116      -5.5150      2.00000
    117      -5.5102      2.00000
    118      -5.4966      2.00000
    119      -5.4900      2.00000
    120      -5.4766      2.00000
    121      -5.4742      2.00000
    122      -5.4703      2.00000
    123      -5.4550      2.00000
    124      -5.4528      2.00000
    125      -5.4447      2.00000
    126      -5.4403      2.00000
    127      -5.4367      2.00000
    128      -5.4335      2.00000
    129      -5.4170      2.00000
    130      -5.4132      2.00000
    131      -5.4108      2.00000
    132      -5.3994      2.00000
    133      -5.3815      2.00000
    134      -5.3327      2.00000
    135      -5.3259      2.00000
    136      -5.3241      2.00000
    137      -5.3159      2.00000
    138      -5.3090      2.00000
    139      -5.2763      2.00000
    140      -5.2701      2.00000
    141      -5.2566      2.00000
    142      -5.2338      2.00000
    143      -5.2045      2.00000
    144      -5.2004      2.00000
    145      -5.1919      2.00000
    146      -5.1798      2.00000
    147      -5.1736      2.00000
    148      -5.1426      2.00000
    149      -5.1369      2.00000
    150      -5.1296      2.00000
    151      -5.1276      2.00000
    152      -5.1122      2.00000
    153      -5.1079      2.00000
    154      -5.0970      2.00000
    155      -5.0944      2.00000
    156      -5.0885      2.00000
    157      -5.0775      2.00000
    158      -5.0744      2.00000
    159      -5.0482      2.00000
    160      -5.0334      2.00000
    161      -5.0214      2.00000
    162      -5.0098      2.00000
    163      -4.9979      2.00000
    164      -4.9843      2.00000
    165      -4.9701      2.00000
    166      -4.9700      2.00000
    167      -4.9546      2.00000
    168      -4.9533      2.00000
    169      -4.9486      2.00000
    170      -4.9249      2.00000
    171      -4.8978      2.00000
    172      -4.8961      2.00000
    173      -4.8805      2.00000
    174      -4.8757      2.00000
    175      -4.8656      2.00000
    176      -4.8639      2.00000
    177      -4.8467      2.00000
    178      -4.8335      2.00000
    179      -4.8315      2.00000
    180      -4.7982      2.00000
    181      -4.7963      2.00000
    182      -4.7871      2.00000
    183      -4.7682      2.00000
    184      -4.7647      2.00000
    185      -4.7569      2.00000
    186      -4.7407      2.00000
    187      -4.7352      2.00000
    188      -4.7266      2.00000
    189      -4.7116      2.00000
    190      -4.6932      2.00000
    191      -4.6900      2.00000
    192      -4.6798      2.00000
    193      -4.6782      2.00000
    194      -4.6717      2.00000
    195      -4.6689      2.00000
    196      -4.6537      2.00000
    197      -4.6387      2.00000
    198      -4.6348      2.00000
    199      -4.6226      2.00000
    200      -4.6158      2.00000
    201      -4.6136      2.00000
    202      -4.6133      2.00000
    203      -4.6004      2.00000
    204      -4.5599      2.00000
    205      -4.5422      2.00000
    206      -4.5333      2.00000
    207      -4.5203      2.00000
    208      -4.5198      2.00000
    209      -4.5188      2.00000
    210      -4.5100      2.00000
    211      -4.5009      2.00000
    212      -4.4888      2.00000
    213      -4.4470      2.00000
    214      -4.4377      2.00000
    215      -4.4258      2.00000
    216      -4.3925      2.00000
    217      -4.3748      2.00000
    218      -4.3523      2.00000
    219      -4.3484      2.00000
    220      -4.3325      2.00000
    221      -4.3236      2.00000
    222      -4.3052      2.00000
    223      -4.2981      2.00000
    224      -4.2889      2.00000
    225      -4.2824      2.00000
    226      -4.2646      2.00000
    227      -4.2595      2.00000
    228      -4.2443      2.00000
    229      -4.2400      2.00000
    230      -4.2229      2.00000
    231      -4.2222      2.00000
    232      -4.1967      2.00000
    233      -4.1887      2.00000
    234      -4.1791      2.00000
    235      -4.1771      2.00000
    236      -4.1710      2.00000
    237      -4.1677      2.00000
    238      -4.1323      2.00000
    239      -4.1191      2.00000
    240      -4.1113      2.00000
    241      -4.1031      2.00000
    242      -4.0930      2.00000
    243      -4.0851      2.00000
    244      -4.0829      2.00000
    245      -4.0691      2.00000
    246      -4.0662      2.00000
    247      -4.0605      2.00000
    248      -4.0496      2.00000
    249      -4.0465      2.00000
    250      -4.0431      2.00000
    251      -4.0418      2.00000
    252      -4.0336      2.00000
    253      -4.0269      2.00000
    254      -4.0230      2.00000
    255      -4.0186      2.00000
    256      -3.9837      2.00000
    257      -3.9771      2.00000
    258      -3.9745      2.00000
    259      -3.9650      2.00000
    260      -3.9272      2.00000
    261      -3.9137      2.00000
    262      -3.9074      2.00000
    263      -3.9000      2.00000
    264      -3.8898      2.00000
    265      -3.8633      2.00000
    266      -3.8346      2.00000
    267      -3.8233      2.00000
    268      -3.8204      2.00000
    269      -3.8182      2.00000
    270      -3.8038      2.00000
    271      -3.8004      2.00000
    272      -3.7958      2.00000
    273      -3.7806      2.00000
    274      -3.7683      2.00000
    275      -3.7600      2.00000
    276      -3.7451      2.00000
    277      -3.7431      2.00000
    278      -3.7342      2.00000
    279      -3.7243      2.00000
    280      -3.7158      2.00000
    281      -3.7002      2.00000
    282      -3.6690      2.00000
    283      -3.6129      2.00000
    284      -3.5958      2.00000
    285      -3.5754      2.00000
    286      -3.5581      2.00000
    287      -3.5486      2.00000
    288      -3.5241      2.00000
    289      -3.5157      2.00000
    290      -3.5118      2.00000
    291      -3.5097      2.00000
    292      -3.5070      2.00000
    293      -3.5050      2.00000
    294      -3.4939      2.00000
    295      -3.4878      2.00000
    296      -3.4859      2.00000
    297      -3.4823      2.00000
    298      -3.4809      2.00000
    299      -3.4624      2.00000
    300      -3.4529      2.00000
    301      -3.4435      2.00000
    302      -3.4281      2.00000
    303      -3.4156      2.00000
    304      -3.4145      2.00000
    305      -3.4049      2.00000
    306      -3.4040      2.00000
    307      -3.3979      2.00000
    308      -3.3891      2.00000
    309      -3.3868      2.00000
    310      -3.3813      2.00000
    311      -3.3775      2.00000
    312      -3.3539      2.00000
    313      -3.3470      2.00000
    314      -3.3184      2.00000
    315      -3.3144      2.00000
    316      -3.3089      2.00000
    317      -3.2953      2.00000
    318      -3.2932      2.00000
    319      -3.2856      2.00000
    320      -3.2777      2.00000
    321      -3.2611      2.00000
    322      -3.2387      2.00000
    323      -3.2291      2.00000
    324      -3.2243      2.00000
    325      -3.2112      2.00000
    326      -3.2080      2.00000
    327      -3.1893      2.00000
    328      -3.1747      2.00000
    329      -3.1697      2.00000
    330      -3.1649      2.00000
    331      -3.1557      2.00000
    332      -3.1512      2.00000
    333      -3.1308      2.00000
    334      -3.1153      2.00000
    335      -3.0840      2.00000
    336      -3.0701      2.00000
    337      -3.0642      2.00000
    338      -3.0544      2.00000
    339      -3.0518      2.00000
    340      -3.0487      2.00000
    341      -3.0367      2.00000
    342      -3.0326      2.00000
    343      -3.0315      2.00000
    344      -3.0212      2.00000
    345      -3.0070      2.00000
    346      -3.0030      2.00000
    347      -2.9904      2.00000
    348      -2.9801      2.00000
    349      -2.9731      2.00000
    350      -2.9697      2.00000
    351      -2.9525      2.00000
    352      -2.9443      2.00000
    353      -2.9246      2.00000
    354      -2.9088      2.00000
    355      -2.9010      2.00000
    356      -2.8674      2.00000
    357      -2.8427      2.00000
    358      -2.8318      2.00000
    359      -2.8101      2.00000
    360      -2.8078      2.00000
    361      -2.7777      2.00000
    362      -2.7603      2.00000
    363      -2.7444      2.00000
    364      -2.7406      2.00000
    365      -2.7366      2.00000
    366      -2.7315      2.00000
    367      -2.7297      2.00000
    368      -2.6976      2.00000
    369      -2.6837      2.00000
    370      -2.6755      2.00000
    371      -2.6555      2.00000
    372      -2.6408      2.00000
    373      -2.6375      2.00000
    374      -2.6109      2.00000
    375      -2.5995      2.00000
    376      -2.5969      2.00000
    377      -2.5919      2.00000
    378      -2.5842      2.00000
    379      -2.5614      2.00000
    380      -2.5589      2.00000
    381      -2.5471      2.00000
    382      -2.5317      2.00000
    383      -2.5289      2.00000
    384      -2.5134      2.00000
    385      -2.4833      2.00000
    386      -2.4193      2.00000
    387      -2.2707      2.00000
    388      -2.2402      2.00000
    389      -2.2199      2.00000
    390      -2.1634      2.00000
    391      -2.1354      2.00000
    392      -2.0570      2.00000
    393      -2.0222      2.00000
    394      -1.9773      2.00000
    395      -1.9146      2.00000
    396      -1.8214      2.00000
    397      -1.6241      2.00000
    398      -1.5223      2.00000
    399      -1.4867      2.00000
    400      -1.2877      2.00050
    401      -1.0379      1.51261
    402      -0.9452      0.15354
    403      -0.8084     -0.01732
    404      -0.7580     -0.00254
    405      -0.7308     -0.00070
    406      -0.7006     -0.00014
    407      -0.6663     -0.00002
    408      -0.5615     -0.00000
    409      -0.4890     -0.00000
    410      -0.4859     -0.00000
    411      -0.4220     -0.00000
    412      -0.4044     -0.00000
    413      -0.3818     -0.00000
    414      -0.3195     -0.00000
    415      -0.2618     -0.00000
    416      -0.1259     -0.00000
    417      -0.1150     -0.00000
    418      -0.0695     -0.00000
    419      -0.0358     -0.00000
    420       0.0978     -0.00000
    421       0.2011     -0.00000
    422       0.2119     -0.00000
    423       0.2979     -0.00000
    424       0.5914     -0.00000
    425       0.7192     -0.00000
    426       0.7203     -0.00000
    427       0.7426     -0.00000
    428       0.7494     -0.00000
    429       0.7693     -0.00000
    430       0.8120     -0.00000
    431       0.9556     -0.00000
    432       0.9747     -0.00000
    433       1.1433     -0.00000
    434       1.1754     -0.00000
    435       1.2107     -0.00000
    436       1.2421     -0.00000
    437       1.2896     -0.00000
    438       1.3894     -0.00000
    439       1.5046     -0.00000
    440       1.8538      0.00000
    441       1.9503      0.00000
    442       2.2524      0.00000
    443       2.2950      0.00000
    444       2.3107      0.00000
    445       2.4228      0.00000
    446       2.4405      0.00000
    447       2.4759      0.00000
    448       2.4792      0.00000
    449       2.5855      0.00000
    450       2.6035      0.00000
    451       2.7323      0.00000
    452       2.7952      0.00000
    453       2.8068      0.00000
    454       2.8833      0.00000
    455       2.9496      0.00000
    456       3.0118      0.00000
    457       3.0699      0.00000
    458       3.1441      0.00000
    459       3.1558      0.00000
    460       3.1781      0.00000
    461       3.3176      0.00000
    462       3.3303      0.00000
    463       3.3487      0.00000
    464       3.3731      0.00000
    465       3.4805      0.00000
    466       3.4978      0.00000
    467       3.6781      0.00000
    468       3.8954      0.00000
    469       3.9680      0.00000
    470       4.0131      0.00000
    471       4.0901      0.00000
    472       4.1723      0.00000
    473       4.1882      0.00000
    474       4.2020      0.00000
    475       4.3227      0.00000
    476       4.3322      0.00000
    477       4.3503      0.00000
    478       4.3712      0.00000
    479       4.4331      0.00000
    480       4.4475      0.00000
    481       4.5199      0.00000
    482       4.5616      0.00000
    483       4.5726      0.00000
    484       4.6586      0.00000
    485       4.6703      0.00000
    486       4.7452      0.00000

 k-point     2 :       0.2500    0.0000    0.0000
  band No.  band energies     occupation 
      1     -22.4947      2.00000
      2     -20.3595      2.00000
      3      -9.8976      2.00000
      4      -9.4353      2.00000
      5      -9.1433      2.00000
      6      -8.5286      2.00000
      7      -8.3568      2.00000
      8      -8.1869      2.00000
      9      -8.1207      2.00000
     10      -7.9857      2.00000
     11      -7.9429      2.00000
     12      -7.8770      2.00000
     13      -7.7106      2.00000
     14      -7.6660      2.00000
     15      -7.5357      2.00000
     16      -7.5314      2.00000
     17      -7.4943      2.00000
     18      -7.4641      2.00000
     19      -7.2423      2.00000
     20      -7.1877      2.00000
     21      -7.1733      2.00000
     22      -7.1469      2.00000
     23      -7.1289      2.00000
     24      -7.1116      2.00000
     25      -7.1052      2.00000
     26      -7.0872      2.00000
     27      -7.0795      2.00000
     28      -7.0704      2.00000
     29      -7.0630      2.00000
     30      -7.0503      2.00000
     31      -6.9626      2.00000
     32      -6.9605      2.00000
     33      -6.9503      2.00000
     34      -6.9489      2.00000
     35      -6.8944      2.00000
     36      -6.8803      2.00000
     37      -6.8770      2.00000
     38      -6.8587      2.00000
     39      -6.8413      2.00000
     40      -6.8382      2.00000
     41      -6.8246      2.00000
     42      -6.7815      2.00000
     43      -6.6792      2.00000
     44      -6.6726      2.00000
     45      -6.6686      2.00000
     46      -6.6624      2.00000
     47      -6.6508      2.00000
     48      -6.6412      2.00000
     49      -6.6154      2.00000
     50      -6.5866      2.00000
     51      -6.5782      2.00000
     52      -6.5733      2.00000
     53      -6.5557      2.00000
     54      -6.5197      2.00000
     55      -6.5126      2.00000
     56      -6.4957      2.00000
     57      -6.4867      2.00000
     58      -6.4790      2.00000
     59      -6.4530      2.00000
     60      -6.4480      2.00000
     61      -6.4334      2.00000
     62      -6.4310      2.00000
     63      -6.3856      2.00000
     64      -6.3437      2.00000
     65      -6.3384      2.00000
     66      -6.3228      2.00000
     67      -6.3127      2.00000
     68      -6.3031      2.00000
     69      -6.2951      2.00000
     70      -6.2785      2.00000
     71      -6.2644      2.00000
     72      -6.2307      2.00000
     73      -6.1997      2.00000
     74      -6.1933      2.00000
     75      -6.1838      2.00000
     76      -6.1665      2.00000
     77      -6.1642      2.00000
     78      -6.1523      2.00000
     79      -6.1425      2.00000
     80      -6.1327      2.00000
     81      -6.1251      2.00000
     82      -6.0815      2.00000
     83      -6.0777      2.00000
     84      -6.0663      2.00000
     85      -6.0085      2.00000
     86      -5.9830      2.00000
     87      -5.9772      2.00000
     88      -5.9702      2.00000
     89      -5.9688      2.00000
     90      -5.9344      2.00000
     91      -5.8936      2.00000
     92      -5.8907      2.00000
     93      -5.8750      2.00000
     94      -5.8529      2.00000
     95      -5.8512      2.00000
     96      -5.8179      2.00000
     97      -5.8131      2.00000
     98      -5.8005      2.00000
     99      -5.7732      2.00000
    100      -5.7691      2.00000
    101      -5.7436      2.00000
    102      -5.7248      2.00000
    103      -5.7087      2.00000
    104      -5.7061      2.00000
    105      -5.6923      2.00000
    106      -5.6824      2.00000
    107      -5.6811      2.00000
    108      -5.6649      2.00000
    109      -5.6606      2.00000
    110      -5.6561      2.00000
    111      -5.6343      2.00000
    112      -5.6090      2.00000
    113      -5.6054      2.00000
    114      -5.5942      2.00000
    115      -5.5750      2.00000
    116      -5.5717      2.00000
    117      -5.5607      2.00000
    118      -5.5554      2.00000
    119      -5.5354      2.00000
    120      -5.5317      2.00000
    121      -5.5264      2.00000
    122      -5.4741      2.00000
    123      -5.4710      2.00000
    124      -5.4647      2.00000
    125      -5.4639      2.00000
    126      -5.4550      2.00000
    127      -5.4520      2.00000
    128      -5.4495      2.00000
    129      -5.3999      2.00000
    130      -5.3974      2.00000
    131      -5.3915      2.00000
    132      -5.3853      2.00000
    133      -5.3755      2.00000
    134      -5.3282      2.00000
    135      -5.3267      2.00000
    136      -5.3225      2.00000
    137      -5.3054      2.00000
    138      -5.2997      2.00000
    139      -5.2362      2.00000
    140      -5.2267      2.00000
    141      -5.2243      2.00000
    142      -5.2089      2.00000
    143      -5.2022      2.00000
    144      -5.1951      2.00000
    145      -5.1886      2.00000
    146      -5.1838      2.00000
    147      -5.1520      2.00000
    148      -5.1467      2.00000
    149      -5.1425      2.00000
    150      -5.1261      2.00000
    151      -5.1217      2.00000
    152      -5.1069      2.00000
    153      -5.1044      2.00000
    154      -5.1032      2.00000
    155      -5.0962      2.00000
    156      -5.0912      2.00000
    157      -5.0903      2.00000
    158      -5.0773      2.00000
    159      -5.0433      2.00000
    160      -5.0358      2.00000
    161      -5.0282      2.00000
    162      -5.0268      2.00000
    163      -4.9888      2.00000
    164      -4.9605      2.00000
    165      -4.9558      2.00000
    166      -4.9501      2.00000
    167      -4.9467      2.00000
    168      -4.9331      2.00000
    169      -4.9279      2.00000
    170      -4.9211      2.00000
    171      -4.9065      2.00000
    172      -4.9042      2.00000
    173      -4.8917      2.00000
    174      -4.8863      2.00000
    175      -4.8506      2.00000
    176      -4.8439      2.00000
    177      -4.8348      2.00000
    178      -4.8187      2.00000
    179      -4.7902      2.00000
    180      -4.7863      2.00000
    181      -4.7810      2.00000
    182      -4.7759      2.00000
    183      -4.7721      2.00000
    184      -4.7643      2.00000
    185      -4.7503      2.00000
    186      -4.7409      2.00000
    187      -4.7381      2.00000
    188      -4.7267      2.00000
    189      -4.7192      2.00000
    190      -4.7150      2.00000
    191      -4.7041      2.00000
    192      -4.6897      2.00000
    193      -4.6833      2.00000
    194      -4.6783      2.00000
    195      -4.6616      2.00000
    196      -4.6559      2.00000
    197      -4.6510      2.00000
    198      -4.6408      2.00000
    199      -4.6393      2.00000
    200      -4.6315      2.00000
    201      -4.6250      2.00000
    202      -4.6228      2.00000
    203      -4.5984      2.00000
    204      -4.5695      2.00000
    205      -4.5632      2.00000
    206      -4.5290      2.00000
    207      -4.5224      2.00000
    208      -4.5125      2.00000
    209      -4.5097      2.00000
    210      -4.4972      2.00000
    211      -4.4886      2.00000
    212      -4.4773      2.00000
    213      -4.4734      2.00000
    214      -4.4616      2.00000
    215      -4.4555      2.00000
    216      -4.3933      2.00000
    217      -4.3918      2.00000
    218      -4.3808      2.00000
    219      -4.3746      2.00000
    220      -4.3689      2.00000
    221      -4.3616      2.00000
    222      -4.3352      2.00000
    223      -4.3153      2.00000
    224      -4.2646      2.00000
    225      -4.2543      2.00000
    226      -4.2478      2.00000
    227      -4.2418      2.00000
    228      -4.2358      2.00000
    229      -4.2314      2.00000
    230      -4.2297      2.00000
    231      -4.2199      2.00000
    232      -4.2197      2.00000
    233      -4.1866      2.00000
    234      -4.1782      2.00000
    235      -4.1730      2.00000
    236      -4.1703      2.00000
    237      -4.1540      2.00000
    238      -4.1510      2.00000
    239      -4.1363      2.00000
    240      -4.1208      2.00000
    241      -4.1093      2.00000
    242      -4.0978      2.00000
    243      -4.0949      2.00000
    244      -4.0806      2.00000
    245      -4.0777      2.00000
    246      -4.0654      2.00000
    247      -4.0580      2.00000
    248      -4.0553      2.00000
    249      -4.0491      2.00000
    250      -4.0383      2.00000
    251      -4.0359      2.00000
    252      -4.0321      2.00000
    253      -4.0285      2.00000
    254      -4.0186      2.00000
    255      -3.9711      2.00000
    256      -3.9671      2.00000
    257      -3.9586      2.00000
    258      -3.9519      2.00000
    259      -3.9217      2.00000
    260      -3.9124      2.00000
    261      -3.9062      2.00000
    262      -3.9003      2.00000
    263      -3.8972      2.00000
    264      -3.8903      2.00000
    265      -3.8869      2.00000
    266      -3.8483      2.00000
    267      -3.8266      2.00000
    268      -3.8098      2.00000
    269      -3.8034      2.00000
    270      -3.7937      2.00000
    271      -3.7894      2.00000
    272      -3.7804      2.00000
    273      -3.7630      2.00000
    274      -3.7570      2.00000
    275      -3.7498      2.00000
    276      -3.7468      2.00000
    277      -3.7217      2.00000
    278      -3.7188      2.00000
    279      -3.7052      2.00000
    280      -3.6815      2.00000
    281      -3.6699      2.00000
    282      -3.6670      2.00000
    283      -3.6648      2.00000
    284      -3.6203      2.00000
    285      -3.6161      2.00000
    286      -3.5950      2.00000
    287      -3.5840      2.00000
    288      -3.5564      2.00000
    289      -3.5506      2.00000
    290      -3.5396      2.00000
    291      -3.5367      2.00000
    292      -3.5299      2.00000
    293      -3.5270      2.00000
    294      -3.5156      2.00000
    295      -3.5050      2.00000
    296      -3.4744      2.00000
    297      -3.4650      2.00000
    298      -3.4610      2.00000
    299      -3.4499      2.00000
    300      -3.4464      2.00000
    301      -3.4392      2.00000
    302      -3.4202      2.00000
    303      -3.4173      2.00000
    304      -3.4045      2.00000
    305      -3.3919      2.00000
    306      -3.3843      2.00000
    307      -3.3741      2.00000
    308      -3.3533      2.00000
    309      -3.3454      2.00000
    310      -3.3418      2.00000
    311      -3.3374      2.00000
    312      -3.3288      2.00000
    313      -3.3223      2.00000
    314      -3.3077      2.00000
    315      -3.2989      2.00000
    316      -3.2938      2.00000
    317      -3.2923      2.00000
    318      -3.2903      2.00000
    319      -3.2854      2.00000
    320      -3.2781      2.00000
    321      -3.2610      2.00000
    322      -3.2380      2.00000
    323      -3.2332      2.00000
    324      -3.2224      2.00000
    325      -3.2103      2.00000
    326      -3.2030      2.00000
    327      -3.2003      2.00000
    328      -3.1925      2.00000
    329      -3.1619      2.00000
    330      -3.1514      2.00000
    331      -3.1479      2.00000
    332      -3.1387      2.00000
    333      -3.1110      2.00000
    334      -3.0821      2.00000
    335      -3.0792      2.00000
    336      -3.0731      2.00000
    337      -3.0621      2.00000
    338      -3.0576      2.00000
    339      -3.0513      2.00000
    340      -3.0500      2.00000
    341      -3.0435      2.00000
    342      -3.0330      2.00000
    343      -3.0311      2.00000
    344      -3.0231      2.00000
    345      -3.0063      2.00000
    346      -2.9997      2.00000
    347      -2.9983      2.00000
    348      -2.9923      2.00000
    349      -2.9881      2.00000
    350      -2.9860      2.00000
    351      -2.9817      2.00000
    352      -2.9783      2.00000
    353      -2.8965      2.00000
    354      -2.8869      2.00000
    355      -2.8659      2.00000
    356      -2.8483      2.00000
    357      -2.8394      2.00000
    358      -2.8268      2.00000
    359      -2.8082      2.00000
    360      -2.7922      2.00000
    361      -2.7753      2.00000
    362      -2.7708      2.00000
    363      -2.7533      2.00000
    364      -2.7390      2.00000
    365      -2.7291      2.00000
    366      -2.7243      2.00000
    367      -2.7176      2.00000
    368      -2.7153      2.00000
    369      -2.7100      2.00000
    370      -2.6862      2.00000
    371      -2.6757      2.00000
    372      -2.6713      2.00000
    373      -2.6579      2.00000
    374      -2.6491      2.00000
    375      -2.6436      2.00000
    376      -2.6361      2.00000
    377      -2.6302      2.00000
    378      -2.6281      2.00000
    379      -2.6058      2.00000
    380      -2.5914      2.00000
    381      -2.5810      2.00000
    382      -2.5468      2.00000
    383      -2.5366      2.00000
    384      -2.5339      2.00000
    385      -2.5169      2.00000
    386      -2.5141      2.00000
    387      -2.4882      2.00000
    388      -2.4368      2.00000
    389      -2.2633      2.00000
    390      -2.1263      2.00000
    391      -2.0288      2.00000
    392      -1.9669      2.00000
    393      -1.9215      2.00000
    394      -1.8040      2.00000
    395      -1.6255      2.00000
    396      -1.6100      2.00000
    397      -1.5731      2.00000
    398      -1.5249      2.00000
    399      -1.4924      2.00000
    400      -1.3344      2.00003
    401      -1.1328      2.07036
    402      -0.8360     -0.03721
    403      -0.8071     -0.01663
    404      -0.7887     -0.00881
    405      -0.7433     -0.00129
    406      -0.6958     -0.00011
    407      -0.6512     -0.00001
    408      -0.6463     -0.00000
    409      -0.6225     -0.00000
    410      -0.5024     -0.00000
    411      -0.4386     -0.00000
    412      -0.3879     -0.00000
    413      -0.2953     -0.00000
    414      -0.2718     -0.00000
    415      -0.1088     -0.00000
    416      -0.0482     -0.00000
    417      -0.0443     -0.00000
    418      -0.0399     -0.00000
    419       0.0147     -0.00000
    420       0.0245     -0.00000
    421       0.0763     -0.00000
    422       0.1883     -0.00000
    423       0.2088     -0.00000
    424       0.2858     -0.00000
    425       0.3801     -0.00000
    426       0.5390     -0.00000
    427       0.6475     -0.00000
    428       0.6718     -0.00000
    429       0.7348     -0.00000
    430       0.9089     -0.00000
    431       0.9349     -0.00000
    432       1.0904     -0.00000
    433       1.1243     -0.00000
    434       1.3208     -0.00000
    435       1.3690     -0.00000
    436       1.4282     -0.00000
    437       1.4380     -0.00000
    438       1.5217     -0.00000
    439       1.5503     -0.00000
    440       1.6132     -0.00000
    441       2.2042      0.00000
    442       2.2703      0.00000
    443       2.3091      0.00000
    444       2.4319      0.00000
    445       2.4381      0.00000
    446       2.4767      0.00000
    447       2.5077      0.00000
    448       2.5297      0.00000
    449       2.6462      0.00000
    450       2.6794      0.00000
    451       2.7382      0.00000
    452       2.7541      0.00000
    453       2.7767      0.00000
    454       2.7875      0.00000
    455       2.8038      0.00000
    456       2.9406      0.00000
    457       3.0466      0.00000
    458       3.1171      0.00000
    459       3.1410      0.00000
    460       3.2726      0.00000
    461       3.3100      0.00000
    462       3.3180      0.00000
    463       3.4011      0.00000
    464       3.5270      0.00000
    465       3.5743      0.00000
    466       3.6193      0.00000
    467       3.6890      0.00000
    468       3.7644      0.00000
    469       3.7772      0.00000
    470       3.8646      0.00000
    471       3.9293      0.00000
    472       3.9901      0.00000
    473       4.0682      0.00000
    474       4.0889      0.00000
    475       4.1430      0.00000
    476       4.1525      0.00000
    477       4.2080      0.00000
    478       4.2819      0.00000
    479       4.3119      0.00000
    480       4.4157      0.00000
    481       4.5939      0.00000
    482       4.5999      0.00000
    483       4.6332      0.00000
    484       4.6440      0.00000
    485       4.8015      0.00000
    486       4.8078      0.00000

 k-point     3 :       0.5000    0.0000    0.0000
  band No.  band energies     occupation 
      1     -22.4947      2.00000
      2     -20.3596      2.00000
      3      -9.8977      2.00000
      4      -9.3335      2.00000
      5      -9.3087      2.00000
      6      -8.3922      2.00000
      7      -8.1838      2.00000
      8      -8.1706      2.00000
      9      -8.1116      2.00000
     10      -8.1000      2.00000
     11      -8.0993      2.00000
     12      -7.9979      2.00000
     13      -7.7141      2.00000
     14      -7.6709      2.00000
     15      -7.5294      2.00000
     16      -7.5251      2.00000
     17      -7.2913      2.00000
     18      -7.2854      2.00000
     19      -7.2816      2.00000
     20      -7.2622      2.00000
     21      -7.1726      2.00000
     22      -7.1687      2.00000
     23      -7.1527      2.00000
     24      -7.1479      2.00000
     25      -7.1407      2.00000
     26      -7.1341      2.00000
     27      -7.1137      2.00000
     28      -7.1001      2.00000
     29      -7.0495      2.00000
     30      -7.0452      2.00000
     31      -7.0160      2.00000
     32      -7.0063      2.00000
     33      -6.9189      2.00000
     34      -6.9159      2.00000
     35      -6.9142      2.00000
     36      -6.8952      2.00000
     37      -6.8701      2.00000
     38      -6.8612      2.00000
     39      -6.8515      2.00000
     40      -6.8468      2.00000
     41      -6.8304      2.00000
     42      -6.8267      2.00000
     43      -6.6732      2.00000
     44      -6.6684      2.00000
     45      -6.6238      2.00000
     46      -6.6208      2.00000
     47      -6.6173      2.00000
     48      -6.6093      2.00000
     49      -6.5866      2.00000
     50      -6.5787      2.00000
     51      -6.5328      2.00000
     52      -6.5280      2.00000
     53      -6.5189      2.00000
     54      -6.5175      2.00000
     55      -6.5006      2.00000
     56      -6.4889      2.00000
     57      -6.4830      2.00000
     58      -6.4822      2.00000
     59      -6.4713      2.00000
     60      -6.4558      2.00000
     61      -6.4385      2.00000
     62      -6.3964      2.00000
     63      -6.3648      2.00000
     64      -6.3481      2.00000
     65      -6.3389      2.00000
     66      -6.3264      2.00000
     67      -6.3227      2.00000
     68      -6.3152      2.00000
     69      -6.3115      2.00000
     70      -6.3081      2.00000
     71      -6.2917      2.00000
     72      -6.2606      2.00000
     73      -6.2547      2.00000
     74      -6.2352      2.00000
     75      -6.1897      2.00000
     76      -6.1855      2.00000
     77      -6.1814      2.00000
     78      -6.1695      2.00000
     79      -6.1372      2.00000
     80      -6.1351      2.00000
     81      -6.1328      2.00000
     82      -6.1238      2.00000
     83      -6.0935      2.00000
     84      -6.0656      2.00000
     85      -5.9806      2.00000
     86      -5.9737      2.00000
     87      -5.9679      2.00000
     88      -5.9647      2.00000
     89      -5.9607      2.00000
     90      -5.9599      2.00000
     91      -5.8223      2.00000
     92      -5.8211      2.00000
     93      -5.8184      2.00000
     94      -5.8146      2.00000
     95      -5.8077      2.00000
     96      -5.8048      2.00000
     97      -5.7890      2.00000
     98      -5.7882      2.00000
     99      -5.7780      2.00000
    100      -5.7712      2.00000
    101      -5.7099      2.00000
    102      -5.7059      2.00000
    103      -5.7021      2.00000
    104      -5.7014      2.00000
    105      -5.7000      2.00000
    106      -5.6917      2.00000
    107      -5.6646      2.00000
    108      -5.6550      2.00000
    109      -5.6513      2.00000
    110      -5.6482      2.00000
    111      -5.6454      2.00000
    112      -5.6405      2.00000
    113      -5.6368      2.00000
    114      -5.6315      2.00000
    115      -5.6304      2.00000
    116      -5.6118      2.00000
    117      -5.5699      2.00000
    118      -5.5624      2.00000
    119      -5.5616      2.00000
    120      -5.5562      2.00000
    121      -5.5543      2.00000
    122      -5.5388      2.00000
    123      -5.4836      2.00000
    124      -5.4796      2.00000
    125      -5.4765      2.00000
    126      -5.4637      2.00000
    127      -5.4554      2.00000
    128      -5.4429      2.00000
    129      -5.4022      2.00000
    130      -5.3975      2.00000
    131      -5.3859      2.00000
    132      -5.3747      2.00000
    133      -5.3546      2.00000
    134      -5.3531      2.00000
    135      -5.3500      2.00000
    136      -5.3477      2.00000
    137      -5.2618      2.00000
    138      -5.2528      2.00000
    139      -5.2498      2.00000
    140      -5.2349      2.00000
    141      -5.2031      2.00000
    142      -5.1989      2.00000
    143      -5.1960      2.00000
    144      -5.1886      2.00000
    145      -5.1807      2.00000
    146      -5.1721      2.00000
    147      -5.1567      2.00000
    148      -5.1476      2.00000
    149      -5.1438      2.00000
    150      -5.1407      2.00000
    151      -5.1335      2.00000
    152      -5.1150      2.00000
    153      -5.1144      2.00000
    154      -5.1051      2.00000
    155      -5.0799      2.00000
    156      -5.0662      2.00000
    157      -5.0648      2.00000
    158      -5.0612      2.00000
    159      -5.0530      2.00000
    160      -5.0309      2.00000
    161      -4.9812      2.00000
    162      -4.9658      2.00000
    163      -4.9604      2.00000
    164      -4.9596      2.00000
    165      -4.9566      2.00000
    166      -4.9549      2.00000
    167      -4.9426      2.00000
    168      -4.9402      2.00000
    169      -4.9340      2.00000
    170      -4.9241      2.00000
    171      -4.9108      2.00000
    172      -4.9067      2.00000
    173      -4.9049      2.00000
    174      -4.8939      2.00000
    175      -4.8402      2.00000
    176      -4.8236      2.00000
    177      -4.8188      2.00000
    178      -4.8101      2.00000
    179      -4.8074      2.00000
    180      -4.7991      2.00000
    181      -4.7916      2.00000
    182      -4.7801      2.00000
    183      -4.7644      2.00000
    184      -4.7587      2.00000
    185      -4.7570      2.00000
    186      -4.7533      2.00000
    187      -4.7396      2.00000
    188      -4.7238      2.00000
    189      -4.7014      2.00000
    190      -4.6955      2.00000
    191      -4.6753      2.00000
    192      -4.6706      2.00000
    193      -4.6631      2.00000
    194      -4.6604      2.00000
    195      -4.6564      2.00000
    196      -4.6530      2.00000
    197      -4.6444      2.00000
    198      -4.6421      2.00000
    199      -4.6410      2.00000
    200      -4.6356      2.00000
    201      -4.6249      2.00000
    202      -4.6105      2.00000
    203      -4.5998      2.00000
    204      -4.5982      2.00000
    205      -4.5664      2.00000
    206      -4.5531      2.00000
    207      -4.5483      2.00000
    208      -4.5468      2.00000
    209      -4.5141      2.00000
    210      -4.5080      2.00000
    211      -4.5052      2.00000
    212      -4.4981      2.00000
    213      -4.4875      2.00000
    214      -4.4835      2.00000
    215      -4.4283      2.00000
    216      -4.4230      2.00000
    217      -4.4208      2.00000
    218      -4.4186      2.00000
    219      -4.4177      2.00000
    220      -4.4028      2.00000
    221      -4.3960      2.00000
    222      -4.3896      2.00000
    223      -4.2699      2.00000
    224      -4.2554      2.00000
    225      -4.2430      2.00000
    226      -4.2337      2.00000
    227      -4.2285      2.00000
    228      -4.2259      2.00000
    229      -4.2160      2.00000
    230      -4.2105      2.00000
    231      -4.2083      2.00000
    232      -4.2025      2.00000
    233      -4.1971      2.00000
    234      -4.1950      2.00000
    235      -4.1833      2.00000
    236      -4.1658      2.00000
    237      -4.1586      2.00000
    238      -4.1393      2.00000
    239      -4.1365      2.00000
    240      -4.1344      2.00000
    241      -4.1320      2.00000
    242      -4.1293      2.00000
    243      -4.0897      2.00000
    244      -4.0849      2.00000
    245      -4.0794      2.00000
    246      -4.0783      2.00000
    247      -4.0770      2.00000
    248      -4.0673      2.00000
    249      -4.0446      2.00000
    250      -4.0423      2.00000
    251      -4.0339      2.00000
    252      -4.0332      2.00000
    253      -3.9980      2.00000
    254      -3.9928      2.00000
    255      -3.9477      2.00000
    256      -3.9404      2.00000
    257      -3.9398      2.00000
    258      -3.9345      2.00000
    259      -3.9281      2.00000
    260      -3.9229      2.00000
    261      -3.9048      2.00000
    262      -3.8841      2.00000
    263      -3.8732      2.00000
    264      -3.8633      2.00000
    265      -3.8557      2.00000
    266      -3.8535      2.00000
    267      -3.8185      2.00000
    268      -3.8048      2.00000
    269      -3.7999      2.00000
    270      -3.7886      2.00000
    271      -3.7757      2.00000
    272      -3.7595      2.00000
    273      -3.7401      2.00000
    274      -3.7202      2.00000
    275      -3.7175      2.00000
    276      -3.7120      2.00000
    277      -3.7082      2.00000
    278      -3.7015      2.00000
    279      -3.6956      2.00000
    280      -3.6919      2.00000
    281      -3.6886      2.00000
    282      -3.6546      2.00000
    283      -3.6461      2.00000
    284      -3.6414      2.00000
    285      -3.6350      2.00000
    286      -3.6315      2.00000
    287      -3.6063      2.00000
    288      -3.5932      2.00000
    289      -3.5921      2.00000
    290      -3.5854      2.00000
    291      -3.5822      2.00000
    292      -3.5732      2.00000
    293      -3.5405      2.00000
    294      -3.5052      2.00000
    295      -3.4939      2.00000
    296      -3.4889      2.00000
    297      -3.4762      2.00000
    298      -3.4737      2.00000
    299      -3.4444      2.00000
    300      -3.4348      2.00000
    301      -3.4285      2.00000
    302      -3.4233      2.00000
    303      -3.4200      2.00000
    304      -3.4047      2.00000
    305      -3.3797      2.00000
    306      -3.3510      2.00000
    307      -3.3425      2.00000
    308      -3.3410      2.00000
    309      -3.3395      2.00000
    310      -3.3114      2.00000
    311      -3.3100      2.00000
    312      -3.3037      2.00000
    313      -3.3011      2.00000
    314      -3.2998      2.00000
    315      -3.2982      2.00000
    316      -3.2968      2.00000
    317      -3.2827      2.00000
    318      -3.2777      2.00000
    319      -3.2720      2.00000
    320      -3.2656      2.00000
    321      -3.2386      2.00000
    322      -3.2196      2.00000
    323      -3.2121      2.00000
    324      -3.1952      2.00000
    325      -3.1922      2.00000
    326      -3.1859      2.00000
    327      -3.1824      2.00000
    328      -3.1744      2.00000
    329      -3.1697      2.00000
    330      -3.1598      2.00000
    331      -3.1449      2.00000
    332      -3.1384      2.00000
    333      -3.1334      2.00000
    334      -3.1256      2.00000
    335      -3.1235      2.00000
    336      -3.1019      2.00000
    337      -3.0666      2.00000
    338      -3.0552      2.00000
    339      -3.0506      2.00000
    340      -3.0452      2.00000
    341      -3.0403      2.00000
    342      -3.0366      2.00000
    343      -3.0321      2.00000
    344      -3.0298      2.00000
    345      -3.0283      2.00000
    346      -3.0245      2.00000
    347      -3.0200      2.00000
    348      -3.0168      2.00000
    349      -2.9851      2.00000
    350      -2.9738      2.00000
    351      -2.9601      2.00000
    352      -2.9533      2.00000
    353      -2.8734      2.00000
    354      -2.8642      2.00000
    355      -2.8398      2.00000
    356      -2.8191      2.00000
    357      -2.8144      2.00000
    358      -2.8063      2.00000
    359      -2.7989      2.00000
    360      -2.7964      2.00000
    361      -2.7919      2.00000
    362      -2.7889      2.00000
    363      -2.7809      2.00000
    364      -2.7661      2.00000
    365      -2.7630      2.00000
    366      -2.7607      2.00000
    367      -2.7586      2.00000
    368      -2.7479      2.00000
    369      -2.6944      2.00000
    370      -2.6927      2.00000
    371      -2.6736      2.00000
    372      -2.6650      2.00000
    373      -2.6635      2.00000
    374      -2.6566      2.00000
    375      -2.6539      2.00000
    376      -2.6525      2.00000
    377      -2.6497      2.00000
    378      -2.6475      2.00000
    379      -2.6353      2.00000
    380      -2.6245      2.00000
    381      -2.6107      2.00000
    382      -2.6101      2.00000
    383      -2.5800      2.00000
    384      -2.5392      2.00000
    385      -2.5327      2.00000
    386      -2.5150      2.00000
    387      -2.5029      2.00000
    388      -2.4942      2.00000
    389      -2.4725      2.00000
    390      -2.1051      2.00000
    391      -2.0257      2.00000
    392      -1.8441      2.00000
    393      -1.7702      2.00000
    394      -1.7206      2.00000
    395      -1.7132      2.00000
    396      -1.6828      2.00000
    397      -1.5471      2.00000
    398      -1.1478      2.06210
    399      -1.1350      2.06968
    400      -1.1256      2.07068
    401      -1.1166      2.06595
    402      -1.1037      2.04545
    403      -0.8936     -0.06728
    404      -0.7514     -0.00189
    405      -0.7413     -0.00117
    406      -0.7045     -0.00017
    407      -0.6941     -0.00009
    408      -0.5715     -0.00000
    409      -0.5705     -0.00000
    410      -0.5601     -0.00000
    411      -0.5553     -0.00000
    412      -0.5521     -0.00000
    413      -0.4033     -0.00000
    414      -0.3732     -0.00000
    415      -0.3164     -0.00000
    416      -0.2516     -0.00000
    417      -0.2323     -0.00000
    418       0.2015     -0.00000
    419       0.2083     -0.00000
    420       0.2110     -0.00000
    421       0.2241     -0.00000
    422       0.2689     -0.00000
    423       0.3045     -0.00000
    424       0.3400     -0.00000
    425       0.4133     -0.00000
    426       0.4664     -0.00000
    427       0.5337     -0.00000
    428       0.5648     -0.00000
    429       0.5864     -0.00000
    430       0.8859     -0.00000
    431       0.9068     -0.00000
    432       0.9126     -0.00000
    433       0.9503     -0.00000
    434       1.1995     -0.00000
    435       1.2602     -0.00000
    436       1.3524     -0.00000
    437       1.4295     -0.00000
    438       1.8136      0.00000
    439       1.8415      0.00000
    440       2.1472      0.00000
    441       2.1556      0.00000
    442       2.1846      0.00000
    443       2.2487      0.00000
    444       2.4812      0.00000
    445       2.5127      0.00000
    446       2.5958      0.00000
    447       2.6020      0.00000
    448       2.6159      0.00000
    449       2.6338      0.00000
    450       2.6411      0.00000
    451       2.7183      0.00000
    452       2.7547      0.00000
    453       2.7773      0.00000
    454       2.9331      0.00000
    455       2.9397      0.00000
    456       2.9791      0.00000
    457       3.0102      0.00000
    458       3.1032      0.00000
    459       3.1244      0.00000
    460       3.1390      0.00000
    461       3.2431      0.00000
    462       3.2536      0.00000
    463       3.2651      0.00000
    464       3.4492      0.00000
    465       3.4572      0.00000
    466       3.6062      0.00000
    467       3.6246      0.00000
    468       3.6823      0.00000
    469       3.7866      0.00000
    470       3.8202      0.00000
    471       3.9019      0.00000
    472       3.9099      0.00000
    473       3.9270      0.00000
    474       3.9413      0.00000
    475       4.0045      0.00000
    476       4.1593      0.00000
    477       4.3095      0.00000
    478       4.3272      0.00000
    479       4.5928      0.00000
    480       4.6140      0.00000
    481       4.6218      0.00000
    482       4.6303      0.00000
    483       4.6453      0.00000
    484       4.6866      0.00000
    485       4.7419      0.00000
    486       4.7944      0.00000

 k-point     4 :       0.0000    0.2000    0.0000
  band No.  band energies     occupation 
      1     -22.4947      2.00000
      2     -20.3596      2.00000
      3      -9.8976      2.00000
      4      -9.4175      2.00000
      5      -8.9399      2.00000
      6      -8.6739      2.00000
      7      -8.6364      2.00000
      8      -8.3190      2.00000
      9      -8.1586      2.00000
     10      -7.9220      2.00000
     11      -7.7826      2.00000
     12      -7.7116      2.00000
     13      -7.6241      2.00000
     14      -7.6040      2.00000
     15      -7.5707      2.00000
     16      -7.5172      2.00000
     17      -7.4753      2.00000
     18      -7.3241      2.00000
     19      -7.2443      2.00000
     20      -7.1904      2.00000
     21      -7.1464      2.00000
     22      -7.1398      2.00000
     23      -7.1374      2.00000
     24      -7.1262      2.00000
     25      -7.1115      2.00000
     26      -7.0781      2.00000
     27      -7.0613      2.00000
     28      -7.0299      2.00000
     29      -7.0089      2.00000
     30      -6.9949      2.00000
     31      -6.9854      2.00000
     32      -6.9665      2.00000
     33      -6.9450      2.00000
     34      -6.9030      2.00000
     35      -6.8913      2.00000
     36      -6.8792      2.00000
     37      -6.8684      2.00000
     38      -6.8574      2.00000
     39      -6.8527      2.00000
     40      -6.8461      2.00000
     41      -6.8434      2.00000
     42      -6.8369      2.00000
     43      -6.8066      2.00000
     44      -6.7329      2.00000
     45      -6.7273      2.00000
     46      -6.7103      2.00000
     47      -6.6610      2.00000
     48      -6.6413      2.00000
     49      -6.6330      2.00000
     50      -6.6086      2.00000
     51      -6.6040      2.00000
     52      -6.5769      2.00000
     53      -6.5644      2.00000
     54      -6.5509      2.00000
     55      -6.5390      2.00000
     56      -6.5199      2.00000
     57      -6.5157      2.00000
     58      -6.5020      2.00000
     59      -6.4954      2.00000
     60      -6.4912      2.00000
     61      -6.4762      2.00000
     62      -6.4376      2.00000
     63      -6.4025      2.00000
     64      -6.3935      2.00000
     65      -6.3715      2.00000
     66      -6.3555      2.00000
     67      -6.3541      2.00000
     68      -6.3327      2.00000
     69      -6.2827      2.00000
     70      -6.2392      2.00000
     71      -6.2263      2.00000
     72      -6.2145      2.00000
     73      -6.2047      2.00000
     74      -6.2022      2.00000
     75      -6.1941      2.00000
     76      -6.1880      2.00000
     77      -6.1593      2.00000
     78      -6.1353      2.00000
     79      -6.1185      2.00000
     80      -6.1098      2.00000
     81      -6.1034      2.00000
     82      -6.0913      2.00000
     83      -6.0308      2.00000
     84      -6.0120      2.00000
     85      -6.0019      2.00000
     86      -5.9933      2.00000
     87      -5.9762      2.00000
     88      -5.9699      2.00000
     89      -5.9635      2.00000
     90      -5.9432      2.00000
     91      -5.9385      2.00000
     92      -5.9343      2.00000
     93      -5.9161      2.00000
     94      -5.9059      2.00000
     95      -5.8721      2.00000
     96      -5.8317      2.00000
     97      -5.8243      2.00000
     98      -5.8077      2.00000
     99      -5.7995      2.00000
    100      -5.7962      2.00000
    101      -5.7806      2.00000
    102      -5.7701      2.00000
    103      -5.7605      2.00000
    104      -5.7484      2.00000
    105      -5.7117      2.00000
    106      -5.7022      2.00000
    107      -5.6617      2.00000
    108      -5.6536      2.00000
    109      -5.6463      2.00000
    110      -5.6113      2.00000
    111      -5.5966      2.00000
    112      -5.5926      2.00000
    113      -5.5829      2.00000
    114      -5.5766      2.00000
    115      -5.5608      2.00000
    116      -5.5580      2.00000
    117      -5.5438      2.00000
    118      -5.5346      2.00000
    119      -5.5161      2.00000
    120      -5.4964      2.00000
    121      -5.4913      2.00000
    122      -5.4747      2.00000
    123      -5.4697      2.00000
    124      -5.4367      2.00000
    125      -5.4307      2.00000
    126      -5.4220      2.00000
    127      -5.4190      2.00000
    128      -5.4080      2.00000
    129      -5.4023      2.00000
    130      -5.3992      2.00000
    131      -5.3961      2.00000
    132      -5.3821      2.00000
    133      -5.3716      2.00000
    134      -5.3565      2.00000
    135      -5.3529      2.00000
    136      -5.3453      2.00000
    137      -5.3300      2.00000
    138      -5.3244      2.00000
    139      -5.3052      2.00000
    140      -5.2884      2.00000
    141      -5.2614      2.00000
    142      -5.2394      2.00000
    143      -5.2357      2.00000
    144      -5.2310      2.00000
    145      -5.1963      2.00000
    146      -5.1906      2.00000
    147      -5.1861      2.00000
    148      -5.1817      2.00000
    149      -5.1748      2.00000
    150      -5.1623      2.00000
    151      -5.1518      2.00000
    152      -5.1107      2.00000
    153      -5.0984      2.00000
    154      -5.0849      2.00000
    155      -5.0693      2.00000
    156      -5.0609      2.00000
    157      -5.0339      2.00000
    158      -5.0298      2.00000
    159      -5.0250      2.00000
    160      -5.0126      2.00000
    161      -5.0042      2.00000
    162      -4.9982      2.00000
    163      -4.9926      2.00000
    164      -4.9743      2.00000
    165      -4.9699      2.00000
    166      -4.9662      2.00000
    167      -4.9593      2.00000
    168      -4.9480      2.00000
    169      -4.9325      2.00000
    170      -4.9280      2.00000
    171      -4.9208      2.00000
    172      -4.9152      2.00000
    173      -4.9045      2.00000
    174      -4.8894      2.00000
    175      -4.8836      2.00000
    176      -4.8637      2.00000
    177      -4.8549      2.00000
    178      -4.8450      2.00000
    179      -4.8223      2.00000
    180      -4.8204      2.00000
    181      -4.8100      2.00000
    182      -4.8069      2.00000
    183      -4.8020      2.00000
    184      -4.7876      2.00000
    185      -4.7767      2.00000
    186      -4.7541      2.00000
    187      -4.7391      2.00000
    188      -4.7301      2.00000
    189      -4.7164      2.00000
    190      -4.7142      2.00000
    191      -4.7092      2.00000
    192      -4.7041      2.00000
    193      -4.6979      2.00000
    194      -4.6763      2.00000
    195      -4.6671      2.00000
    196      -4.6469      2.00000
    197      -4.6308      2.00000
    198      -4.6176      2.00000
    199      -4.6056      2.00000
    200      -4.6040      2.00000
    201      -4.5970      2.00000
    202      -4.5880      2.00000
    203      -4.5618      2.00000
    204      -4.5587      2.00000
    205      -4.5451      2.00000
    206      -4.5424      2.00000
    207      -4.5243      2.00000
    208      -4.5157      2.00000
    209      -4.5075      2.00000
    210      -4.4926      2.00000
    211      -4.4671      2.00000
    212      -4.4647      2.00000
    213      -4.4485      2.00000
    214      -4.3992      2.00000
    215      -4.3955      2.00000
    216      -4.3732      2.00000
    217      -4.3580      2.00000
    218      -4.3528      2.00000
    219      -4.3511      2.00000
    220      -4.3424      2.00000
    221      -4.3338      2.00000
    222      -4.3136      2.00000
    223      -4.2935      2.00000
    224      -4.2862      2.00000
    225      -4.2810      2.00000
    226      -4.2658      2.00000
    227      -4.2581      2.00000
    228      -4.2196      2.00000
    229      -4.2102      2.00000
    230      -4.2036      2.00000
    231      -4.1948      2.00000
    232      -4.1858      2.00000
    233      -4.1704      2.00000
    234      -4.1691      2.00000
    235      -4.1643      2.00000
    236      -4.1573      2.00000
    237      -4.1544      2.00000
    238      -4.1477      2.00000
    239      -4.1405      2.00000
    240      -4.0954      2.00000
    241      -4.0774      2.00000
    242      -4.0741      2.00000
    243      -4.0640      2.00000
    244      -4.0600      2.00000
    245      -4.0491      2.00000
    246      -4.0421      2.00000
    247      -4.0386      2.00000
    248      -4.0266      2.00000
    249      -4.0084      2.00000
    250      -4.0027      2.00000
    251      -3.9857      2.00000
    252      -3.9751      2.00000
    253      -3.9741      2.00000
    254      -3.9676      2.00000
    255      -3.9482      2.00000
    256      -3.9437      2.00000
    257      -3.9361      2.00000
    258      -3.9307      2.00000
    259      -3.9169      2.00000
    260      -3.9151      2.00000
    261      -3.8969      2.00000
    262      -3.8859      2.00000
    263      -3.8525      2.00000
    264      -3.8340      2.00000
    265      -3.8306      2.00000
    266      -3.8149      2.00000
    267      -3.8119      2.00000
    268      -3.8030      2.00000
    269      -3.7955      2.00000
    270      -3.7868      2.00000
    271      -3.7644      2.00000
    272      -3.7559      2.00000
    273      -3.7497      2.00000
    274      -3.7401      2.00000
    275      -3.7371      2.00000
    276      -3.7228      2.00000
    277      -3.7156      2.00000
    278      -3.7096      2.00000
    279      -3.6775      2.00000
    280      -3.6744      2.00000
    281      -3.6134      2.00000
    282      -3.5975      2.00000
    283      -3.5869      2.00000
    284      -3.5804      2.00000
    285      -3.5709      2.00000
    286      -3.5682      2.00000
    287      -3.5604      2.00000
    288      -3.5547      2.00000
    289      -3.5483      2.00000
    290      -3.5404      2.00000
    291      -3.5338      2.00000
    292      -3.5268      2.00000
    293      -3.5204      2.00000
    294      -3.4933      2.00000
    295      -3.4432      2.00000
    296      -3.4411      2.00000
    297      -3.4367      2.00000
    298      -3.4350      2.00000
    299      -3.4324      2.00000
    300      -3.4194      2.00000
    301      -3.4076      2.00000
    302      -3.3957      2.00000
    303      -3.3843      2.00000
    304      -3.3788      2.00000
    305      -3.3691      2.00000
    306      -3.3600      2.00000
    307      -3.3557      2.00000
    308      -3.3456      2.00000
    309      -3.3412      2.00000
    310      -3.3335      2.00000
    311      -3.3315      2.00000
    312      -3.3232      2.00000
    313      -3.3187      2.00000
    314      -3.3142      2.00000
    315      -3.3038      2.00000
    316      -3.2970      2.00000
    317      -3.2871      2.00000
    318      -3.2749      2.00000
    319      -3.2646      2.00000
    320      -3.2574      2.00000
    321      -3.2540      2.00000
    322      -3.2452      2.00000
    323      -3.2348      2.00000
    324      -3.2213      2.00000
    325      -3.2142      2.00000
    326      -3.2015      2.00000
    327      -3.1859      2.00000
    328      -3.1794      2.00000
    329      -3.1779      2.00000
    330      -3.1642      2.00000
    331      -3.1609      2.00000
    332      -3.1493      2.00000
    333      -3.1306      2.00000
    334      -3.1221      2.00000
    335      -3.1173      2.00000
    336      -3.0944      2.00000
    337      -3.0870      2.00000
    338      -3.0708      2.00000
    339      -3.0644      2.00000
    340      -3.0589      2.00000
    341      -3.0523      2.00000
    342      -3.0430      2.00000
    343      -3.0321      2.00000
    344      -3.0264      2.00000
    345      -3.0104      2.00000
    346      -3.0025      2.00000
    347      -3.0001      2.00000
    348      -2.9987      2.00000
    349      -2.9920      2.00000
    350      -2.9801      2.00000
    351      -2.9492      2.00000
    352      -2.9376      2.00000
    353      -2.9306      2.00000
    354      -2.9113      2.00000
    355      -2.8998      2.00000
    356      -2.8907      2.00000
    357      -2.8705      2.00000
    358      -2.8524      2.00000
    359      -2.8462      2.00000
    360      -2.8344      2.00000
    361      -2.8248      2.00000
    362      -2.8068      2.00000
    363      -2.7867      2.00000
    364      -2.7746      2.00000
    365      -2.7680      2.00000
    366      -2.7677      2.00000
    367      -2.7579      2.00000
    368      -2.7464      2.00000
    369      -2.7265      2.00000
    370      -2.7154      2.00000
    371      -2.7119      2.00000
    372      -2.7031      2.00000
    373      -2.6951      2.00000
    374      -2.6859      2.00000
    375      -2.6329      2.00000
    376      -2.6194      2.00000
    377      -2.6147      2.00000
    378      -2.6093      2.00000
    379      -2.6004      2.00000
    380      -2.5961      2.00000
    381      -2.5878      2.00000
    382      -2.5711      2.00000
    383      -2.5302      2.00000
    384      -2.5199      2.00000
    385      -2.4750      2.00000
    386      -2.4543      2.00000
    387      -2.4114      2.00000
    388      -2.3168      2.00000
    389      -2.2913      2.00000
    390      -2.1217      2.00000
    391      -2.0386      2.00000
    392      -1.9495      2.00000
    393      -1.8848      2.00000
    394      -1.7933      2.00000
    395      -1.7533      2.00000
    396      -1.7220      2.00000
    397      -1.6754      2.00000
    398      -1.5903      2.00000
    399      -1.5818      2.00000
    400      -1.5199      2.00000
    401      -1.4505      2.00000
    402      -1.2874      2.00051
    403      -1.1268      2.07084
    404      -1.0780      1.93412
    405      -1.0492      1.66219
    406      -0.9245      0.01270
    407      -0.8660     -0.06358
    408      -0.7580     -0.00254
    409      -0.6485     -0.00001
    410      -0.4935     -0.00000
    411      -0.3644     -0.00000
    412      -0.3373     -0.00000
    413      -0.3013     -0.00000
    414      -0.2508     -0.00000
    415      -0.0699     -0.00000
    416      -0.0361     -0.00000
    417      -0.0121     -0.00000
    418       0.1017     -0.00000
    419       0.1171     -0.00000
    420       0.1915     -0.00000
    421       0.2463     -0.00000
    422       0.2640     -0.00000
    423       0.3146     -0.00000
    424       0.4652     -0.00000
    425       0.5757     -0.00000
    426       0.6042     -0.00000
    427       0.6206     -0.00000
    428       0.6907     -0.00000
    429       0.7416     -0.00000
    430       0.9175     -0.00000
    431       1.2474     -0.00000
    432       1.2608     -0.00000
    433       1.2832     -0.00000
    434       1.3334     -0.00000
    435       1.3916     -0.00000
    436       1.5501     -0.00000
    437       1.6030     -0.00000
    438       1.6472     -0.00000
    439       1.7393      0.00000
    440       1.8811      0.00000
    441       1.8900      0.00000
    442       1.9288      0.00000
    443       1.9374      0.00000
    444       2.0262      0.00000
    445       2.1169      0.00000
    446       2.2859      0.00000
    447       2.3767      0.00000
    448       2.5317      0.00000
    449       2.5612      0.00000
    450       2.7412      0.00000
    451       2.7520      0.00000
    452       2.7672      0.00000
    453       2.8200      0.00000
    454       2.9185      0.00000
    455       3.0038      0.00000
    456       3.0811      0.00000
    457       3.1327      0.00000
    458       3.2186      0.00000
    459       3.2673      0.00000
    460       3.3232      0.00000
    461       3.3564      0.00000
    462       3.4453      0.00000
    463       3.4627      0.00000
    464       3.5334      0.00000
    465       3.6461      0.00000
    466       3.7204      0.00000
    467       3.7808      0.00000
    468       3.7910      0.00000
    469       3.8616      0.00000
    470       3.9234      0.00000
    471       3.9308      0.00000
    472       3.9827      0.00000
    473       4.0492      0.00000
    474       4.1254      0.00000
    475       4.1287      0.00000
    476       4.1701      0.00000
    477       4.2328      0.00000
    478       4.2579      0.00000
    479       4.3799      0.00000
    480       4.4337      0.00000
    481       4.5583      0.00000
    482       4.5960      0.00000
    483       4.6033      0.00000
    484       4.6302      0.00000
    485       4.7375      0.00000
    486       4.7900      0.00000

 k-point     5 :       0.2500    0.2000    0.0000
  band No.  band energies     occupation 
      1     -22.4948      2.00000
      2     -20.3595      2.00000
      3      -9.8976      2.00000
      4      -9.3794      2.00000
      5      -9.0886      2.00000
      6      -8.6155      2.00000
      7      -8.4750      2.00000
      8      -8.3783      2.00000
      9      -8.2005      2.00000
     10      -7.8251      2.00000
     11      -7.7731      2.00000
     12      -7.7561      2.00000
     13      -7.6601      2.00000
     14      -7.6477      2.00000
     15      -7.6051      2.00000
     16      -7.4823      2.00000
     17      -7.4740      2.00000
     18      -7.2735      2.00000
     19      -7.2088      2.00000
     20      -7.1946      2.00000
     21      -7.1828      2.00000
     22      -7.1584      2.00000
     23      -7.1252      2.00000
     24      -7.1169      2.00000
     25      -7.1027      2.00000
     26      -7.0976      2.00000
     27      -7.0725      2.00000
     28      -7.0624      2.00000
     29      -7.0567      2.00000
     30      -7.0332      2.00000
     31      -7.0111      2.00000
     32      -6.9981      2.00000
     33      -6.9626      2.00000
     34      -6.9350      2.00000
     35      -6.9234      2.00000
[truncated: 5,587,204 more chars]
