# Supplementary material for: Toward benchmarking theoretical computations of elementary rate constants on catalytic surfaces: formate decomposition on Au and Cu
Source: Chem Sci. 2021 Dec 21;13(3):804–15. doi: 10.1039/d1sc05127j (PMC8768843; doi:10.1039/d1sc05127j)
Supplement: SC-013-D1SC05127J-s017 [file SC-013-D1SC05127J-s017.84ev]

 C  O  H Au                             
   1.00000000000000     
    16.4480000000000004    0.0000000000000000    0.0000000000000000
     0.0000000000000000   11.6304923369563333    0.0000000000000000
     0.0000000000000000    0.0000000000000000   22.0000000000000711
   C    O    H    Au
     1     2     1    72
Selective dynamics
Direct
  0.1662479615379721  0.5964915669579697  0.3256511480714026   T   T   T
  0.1769348760611141  0.5463572917679241  0.3738913105844127   T   T   T
  0.1260024397600657  0.5504230169923727  0.2795640893944443   T   T   T
  0.1892701558781640  0.6855986139920554  0.3177329326000604   T   T   T
  0.6250295269827625  0.8743549319344182  0.1919978251419000   F   F   F
  0.6250456537440514  0.6244788125184206  0.1922857609930003   F   F   F
  0.6249797635482951  0.3749286587813763  0.1921486463050407   F   F   F
  0.6249941267946687  0.1242265344172345  0.1926002653892485   F   F   F
  0.1252514637141061  0.8776147933731676  0.1917994392593237   F   F   F
  0.1240787254858586  0.6269324062295248  0.1911188154721936   T   T   T
  0.1252046987468287  0.3685048844563646  0.1928898957647617   T   T   T
  0.1251224056255794  0.1231014885107676  0.1918899306303351   F   F   F
  0.7522062865096063  0.7493317867794932  0.1360124392198112   F   F   F
  0.7522961496618563  0.4996491560829705  0.1360809169729363   F   F   F
  0.7518625643630108  0.2493138951950094  0.1360889846095328   F   F   F
  0.7519152791712330  0.9997895465117734  0.1357503777584660   F   F   F
  0.4978296237900352  0.7493474356904453  0.1360520628305968   F   F   F
  0.4977452870512776  0.4997682208178142  0.1360913287602301   F   F   F
  0.4981266343032667  0.2493579009202159  0.1360557941903772   F   F   F
  0.4980813796898324  0.9997817181343233  0.1357454076909465   F   F   F
  0.2520874913551562  0.7512200276312105  0.1342718337830913   F   F   F
  0.2522084581571287  0.4974754316398476  0.1341650733369175   F   F   F
  0.2529817643495216  0.2487367737121755  0.1354547559497202   F   F   F
  0.2535881511281112  0.0000046633837827  0.1358508399870232   F   F   F
  0.9980104176049304  0.7512866711616245  0.1338842866173153   F   F   F
  0.9974470812841294  0.4970018832335951  0.1341554718152530   F   F   F
  0.9972287520204035  0.2487778513794087  0.1355089151198005   F   F   F
  0.9967658471623493  0.0000223850435566  0.1357579912459908   F   F   F
  0.8742100382965621  0.8748552519765284  0.0738828337537501   F   F   F
  0.8746091558329974  0.6245063201159643  0.0742102457802925   F   F   F
  0.8739637441392710  0.3738610052829652  0.0738133099355673   F   F   F
  0.8745507768366865  0.1246846132371122  0.0740693504787410   F   F   F
  0.6250115318306528  0.8746379277080550  0.0640618109375921   F   F   F
  0.6249956543327100  0.6247525089359401  0.0641714505257584   F   F   F
  0.6250103681479947  0.3749700935596410  0.0641698900258890   F   F   F
  0.6249864683574911  0.1249756825277835  0.0642365832812583   F   F   F
  0.3758310796972711  0.8747888617260744  0.0738699967211575   F   F   F
  0.3753269274487669  0.6246402303585159  0.0743125533012606   F   F   F
  0.3759742149044432  0.3741029769891214  0.0739385282340088   F   F   F
  0.3755348449541089  0.1247186316074956  0.0739534894397850   F   F   F
  0.1250823501948619  0.8762879935966792  0.0641975740233827   F   F   F
  0.1249695103185241  0.6259964547316340  0.0660594266531407   F   F   F
  0.1249830246691262  0.3754870718350337  0.0652651547482425   F   F   F
  0.1250614055227090  0.1251980420961039  0.0638572291220981   F   F   F
  0.7500000000000000  0.7500000000000000  0.0000000000000000   F   F   F
  0.7500000000000000  0.5000000000000000  0.0000000000000000   F   F   F
  0.7500000000000000  0.2500000000000000  0.0000000000000000   F   F   F
  0.7500000000000000  0.0000000000000000  0.0000000000000000   F   F   F
  0.5000000000000000  0.7500000000000000  0.0000000000000000   F   F   F
  0.5000000000000000  0.5000000000000000  0.0000000000000000   F   F   F
  0.5000000000000000  0.2500000000000000  0.0000000000000000   F   F   F
  0.5000000000000000  0.0000000000000000  0.0000000000000000   F   F   F
  0.2500000000000000  0.7500000000000000  0.0000000000000000   F   F   F
  0.2500000000000000  0.5000000000000000  0.0000000000000000   F   F   F
  0.2500000000000000  0.2500000000000000  0.0000000000000000   F   F   F
  0.2500000000000000  0.0000000000000000  0.0000000000000000   F   F   F
  0.0000000000000000  0.7500000000000000  0.0000000000000000   F   F   F
  0.0000000000000000  0.5000000000000000  0.0000000000000000   F   F   F
  0.0000000000000000  0.2500000000000000  0.0000000000000000   F   F   F
  0.0000000000000000  0.0000000000000000  0.0000000000000000   F   F   F
  0.8750000000000000  0.8750000000000000  0.9339176571763872   F   F   F
  0.8750000000000000  0.6250000000000000  0.9339176571763872   F   F   F
  0.8750000000000000  0.3750000000000000  0.9339176571763872   F   F   F
  0.8750000000000000  0.1250000000000000  0.9339176571763872   F   F   F
  0.6250000000000000  0.8750000000000000  0.9339176571763872   F   F   F
  0.6250000000000000  0.6250000000000000  0.9339176571763872   F   F   F
  0.6250000000000000  0.3750000000000000  0.9339176571763872   F   F   F
  0.6250000000000000  0.1250000000000000  0.9339176571763872   F   F   F
  0.3750000000000000  0.8750000000000000  0.9339176571763872   F   F   F
  0.3750000000000000  0.6250000000000000  0.9339176571763872   F   F   F
  0.3750000000000000  0.3750000000000000  0.9339176571763872   F   F   F
  0.3750000000000000  0.1250000000000000  0.9339176571763872   F   F   F
  0.1250000000000000  0.8750000000000000  0.9339176571763872   F   F   F
  0.1250000000000000  0.6250000000000000  0.9339176571763872   F   F   F
  0.1250000000000000  0.3750000000000000  0.9339176571763872   F   F   F
  0.1250000000000000  0.1250000000000000  0.9339176571763872   F   F   F
 
  0.00000000E+00  0.00000000E+00  0.00000000E+00
  0.00000000E+00  0.00000000E+00  0.00000000E+00
  0.00000000E+00  0.00000000E+00  0.00000000E+00
  0.00000000E+00  0.00000000E+00  0.00000000E+00
  0.00000000E+00  0.00000000E+00  0.00000000E+00
  0.00000000E+00  0.00000000E+00  0.00000000E+00
  0.00000000E+00  0.00000000E+00  0.00000000E+00
  0.00000000E+00  0.00000000E+00  0.00000000E+00
  0.00000000E+00  0.00000000E+00  0.00000000E+00
  0.00000000E+00  0.00000000E+00  0.00000000E+00
  0.00000000E+00  0.00000000E+00  0.00000000E+00
  0.00000000E+00  0.00000000E+00  0.00000000E+00
  0.00000000E+00  0.00000000E+00  0.00000000E+00
  0.00000000E+00  0.00000000E+00  0.00000000E+00
  0.00000000E+00  0.00000000E+00  0.00000000E+00
  0.00000000E+00  0.00000000E+00  0.00000000E+00
  0.00000000E+00  0.00000000E+00  0.00000000E+00
  0.00000000E+00  0.00000000E+00  0.00000000E+00
  0.00000000E+00  0.00000000E+00  0.00000000E+00
  0.00000000E+00  0.00000000E+00  0.00000000E+00
  0.00000000E+00  0.00000000E+00  0.00000000E+00
  0.00000000E+00  0.00000000E+00  0.00000000E+00
  0.00000000E+00  0.00000000E+00  0.00000000E+00
  0.00000000E+00  0.00000000E+00  0.00000000E+00
  0.00000000E+00  0.00000000E+00  0.00000000E+00
  0.00000000E+00  0.00000000E+00  0.00000000E+00
  0.00000000E+00  0.00000000E+00  0.00000000E+00
  0.00000000E+00  0.00000000E+00  0.00000000E+00
  0.00000000E+00  0.00000000E+00  0.00000000E+00
  0.00000000E+00  0.00000000E+00  0.00000000E+00
  0.00000000E+00  0.00000000E+00  0.00000000E+00
  0.00000000E+00  0.00000000E+00  0.00000000E+00
  0.00000000E+00  0.00000000E+00  0.00000000E+00
  0.00000000E+00  0.00000000E+00  0.00000000E+00
  0.00000000E+00  0.00000000E+00  0.00000000E+00
  0.00000000E+00  0.00000000E+00  0.00000000E+00
  0.00000000E+00  0.00000000E+00  0.00000000E+00
  0.00000000E+00  0.00000000E+00  0.00000000E+00
  0.00000000E+00  0.00000000E+00  0.00000000E+00
  0.00000000E+00  0.00000000E+00  0.00000000E+00
  0.00000000E+00  0.00000000E+00  0.00000000E+00
  0.00000000E+00  0.00000000E+00  0.00000000E+00
  0.00000000E+00  0.00000000E+00  0.00000000E+00
  0.00000000E+00  0.00000000E+00  0.00000000E+00
  0.00000000E+00  0.00000000E+00  0.00000000E+00
  0.00000000E+00  0.00000000E+00  0.00000000E+00
  0.00000000E+00  0.00000000E+00  0.00000000E+00
  0.00000000E+00  0.00000000E+00  0.00000000E+00
  0.00000000E+00  0.00000000E+00  0.00000000E+00
  0.00000000E+00  0.00000000E+00  0.00000000E+00
  0.00000000E+00  0.00000000E+00  0.00000000E+00
  0.00000000E+00  0.00000000E+00  0.00000000E+00
  0.00000000E+00  0.00000000E+00  0.00000000E+00
  0.00000000E+00  0.00000000E+00  0.00000000E+00
  0.00000000E+00  0.00000000E+00  0.00000000E+00
  0.00000000E+00  0.00000000E+00  0.00000000E+00
  0.00000000E+00  0.00000000E+00  0.00000000E+00
  0.00000000E+00  0.00000000E+00  0.00000000E+00
  0.00000000E+00  0.00000000E+00  0.00000000E+00
  0.00000000E+00  0.00000000E+00  0.00000000E+00
  0.00000000E+00  0.00000000E+00  0.00000000E+00
  0.00000000E+00  0.00000000E+00  0.00000000E+00
  0.00000000E+00  0.00000000E+00  0.00000000E+00
  0.00000000E+00  0.00000000E+00  0.00000000E+00
  0.00000000E+00  0.00000000E+00  0.00000000E+00
  0.00000000E+00  0.00000000E+00  0.00000000E+00
  0.00000000E+00  0.00000000E+00  0.00000000E+00
  0.00000000E+00  0.00000000E+00  0.00000000E+00
  0.00000000E+00  0.00000000E+00  0.00000000E+00
  0.00000000E+00  0.00000000E+00  0.00000000E+00
  0.00000000E+00  0.00000000E+00  0.00000000E+00
  0.00000000E+00  0.00000000E+00  0.00000000E+00
  0.00000000E+00  0.00000000E+00  0.00000000E+00
  0.00000000E+00  0.00000000E+00  0.00000000E+00
  0.00000000E+00  0.00000000E+00  0.00000000E+00
  0.00000000E+00  0.00000000E+00  0.00000000E+00
