# Supplementary material for: Toward benchmarking theoretical computations of elementary rate constants on catalytic surfaces: formate decomposition on Au and Cu
Source: Chem Sci. 2021 Dec 21;13(3):804–15. doi: 10.1039/d1sc05127j (PMC8768843; doi:10.1039/d1sc05127j)
Supplement: SC-013-D1SC05127J-s018 [file SC-013-D1SC05127J-s018.84ev]

 vasp.5.4.1 05Feb16 (build Jan 05 2017 14:27:57) complex                        
  
 executed on          BNL-Dec2016 date 2019.11.23  10:54:00
 running on  108 total cores
 distrk:  each k-point on  108 cores,    1 groups
 distr:  one band on NCORES_PER_BAND=  12 cores,    9 groups


--------------------------------------------------------------------------------------------------------


 INCAR:
 POTCAR:    PAW_PBE C 08Apr2002                   
 POTCAR:    PAW_PBE O 08Apr2002                   
 POTCAR:    PAW_PBE H 15Jun2001                   
 POTCAR:    PAW_PBE Au 04Oct2007                  
 POTCAR:    PAW_PBE C 08Apr2002                   
  local pseudopotential read in
  partial core-charges read in
  partial kinetic energy density read in
  atomic valenz-charges read in
  non local Contribution for L=           0  read in
    real space projection operators read in
  non local Contribution for L=           0  read in
    real space projection operators read in
  non local Contribution for L=           1  read in
    real space projection operators read in
  non local Contribution for L=           1  read in
    real space projection operators read in
    PAW grid and wavefunctions read in
 
   number of l-projection  operators is LMAX  =           4
   number of lm-projection operators is LMMAX =           8
 
 POTCAR:    PAW_PBE O 08Apr2002                   
  local pseudopotential read in
  partial core-charges read in
  partial kinetic energy density read in
  kinetic energy density of atom read in
  atomic valenz-charges read in
  non local Contribution for L=           0  read in
    real space projection operators read in
  non local Contribution for L=           0  read in
    real space projection operators read in
  non local Contribution for L=           1  read in
    real space projection operators read in
  non local Contribution for L=           1  read in
    real space projection operators read in
    PAW grid and wavefunctions read in
 
   number of l-projection  operators is LMAX  =           4
   number of lm-projection operators is LMMAX =           8
 
 POTCAR:    PAW_PBE H 15Jun2001                   
  local pseudopotential read in
  atomic valenz-charges read in
  non local Contribution for L=           0  read in
    real space projection operators read in
  non local Contribution for L=           0  read in
    real space projection operators read in
  non local Contribution for L=           1  read in
    real space projection operators read in
    PAW grid and wavefunctions read in
 
   number of l-projection  operators is LMAX  =           3
   number of lm-projection operators is LMMAX =           5
 
 POTCAR:    PAW_PBE Au 04Oct2007                  
  local pseudopotential read in
  partial core-charges read in
  partial kinetic energy density read in
  atomic valenz-charges read in
  non local Contribution for L=           2  read in
    real space projection operators read in
  non local Contribution for L=           2  read in
    real space projection operators read in
  non local Contribution for L=           0  read in
    real space projection operators read in
  non local Contribution for L=           0  read in
    real space projection operators read in
  non local Contribution for L=           1  read in
    real space projection operators read in
  non local Contribution for L=           1  read in
    real space projection operators read in
    PAW grid and wavefunctions read in
 
   number of l-projection  operators is LMAX  =           6
   number of lm-projection operators is LMMAX =          18
 
 Optimization of the real space projectors (new method)

 maximal supplied QI-value         = 25.13
 optimisation between [QCUT,QGAM] = [ 10.05, 20.36] = [ 28.30,116.06] Ry 
 Optimized for a Real-space Cutoff    1.51 Angstroem

   l    n(q)    QCUT    max X(q) W(low)/X(q) W(high)/X(q)  e(spline) 
   0      9    10.053   115.676    0.19E-03    0.21E-03    0.38E-06
   0      9    10.053    87.132    0.19E-03    0.21E-03    0.38E-06
   1      9    10.053     4.429    0.87E-04    0.11E-03    0.39E-06
   1      9    10.053     2.733    0.59E-04    0.62E-04    0.43E-06
 Optimization of the real space projectors (new method)

 maximal supplied QI-value         = 24.76
 optimisation between [QCUT,QGAM] = [ 10.15, 20.30] = [ 28.85,115.39] Ry 
 Optimized for a Real-space Cutoff    1.51 Angstroem

   l    n(q)    QCUT    max X(q) W(low)/X(q) W(high)/X(q)  e(spline) 
   0      9    10.150    20.381    0.17E-03    0.18E-03    0.41E-06
   0      9    10.150    15.268    0.18E-03    0.20E-03    0.43E-06
   1      9    10.150     5.964    0.16E-03    0.20E-03    0.36E-06
   1      9    10.150     5.382    0.13E-03    0.16E-03    0.33E-06
 Optimization of the real space projectors (new method)

 maximal supplied QI-value         = 34.20
 optimisation between [QCUT,QGAM] = [  9.92, 20.18] = [ 27.55,114.04] Ry 
 Optimized for a Real-space Cutoff    1.34 Angstroem

   l    n(q)    QCUT    max X(q) W(low)/X(q) W(high)/X(q)  e(spline) 
   0      8     9.919    19.460    0.16E-03    0.20E-03    0.36E-06
   0      8     9.919    12.209    0.16E-03    0.20E-03    0.35E-06
   1      8     9.919     4.655    0.19E-03    0.46E-03    0.40E-06
 Optimization of the real space projectors (new method)

 maximal supplied QI-value         = 15.12
 optimisation between [QCUT,QGAM] = [ 10.13, 20.41] = [ 28.73,116.64] Ry 
 Optimized for a Real-space Cutoff    1.55 Angstroem

   l    n(q)    QCUT    max X(q) W(low)/X(q) W(high)/X(q)  e(spline) 
   2      9    10.129    60.898    0.14E-03    0.27E-03    0.16E-06
   2      9    10.129    58.894    0.14E-03    0.27E-03    0.17E-06
   0      9    10.129   109.617    0.51E-04    0.23E-04    0.60E-07
   0      9    10.129    75.026    0.50E-04    0.22E-04    0.58E-07
   1      9    10.129    16.344    0.46E-04    0.82E-04    0.13E-06
   1      9    10.129    10.160    0.41E-04    0.64E-04    0.11E-06
  PAW_PBE C 08Apr2002                   :
 energy of atom  1       EATOM= -147.1560
 kinetic energy error for atom=    0.0288 (will be added to EATOM!!)
  PAW_PBE O 08Apr2002                   :
 energy of atom  2       EATOM= -432.3788
 kinetic energy error for atom=    0.1156 (will be added to EATOM!!)
  PAW_PBE H 15Jun2001                   :
 energy of atom  3       EATOM=  -12.4884
 kinetic energy error for atom=    0.0098 (will be added to EATOM!!)
  PAW_PBE Au 04Oct2007                  :
 energy of atom  4       EATOM= -926.0867
 kinetic energy error for atom=    0.0062 (will be added to EATOM!!)
 
 
 POSCAR:  C  O  H Au                             
  positions in direct lattice
  velocities in cartesian coordinates
 exchange correlation table for  LEXCH =        8
   RHO(1)=    0.500       N(1)  =     2000
   RHO(2)=  100.500       N(2)  =     4000

 VTST: version 3.1, (03/28/14)

 CHAIN: initializing optimizer
 
 OPT: Using VASP Dynamics algorithm
 CHAIN: Read ICHAIN            0
 
 POSCAR:  C  O  H Au                             
  positions in direct lattice
  velocities in cartesian coordinates
 


--------------------------------------------------------------------------------------------------------


 ion  position               nearest neighbor table
   1  0.166  0.596  0.326-   4 1.12   2 1.22   3 1.32
   2  0.177  0.546  0.374-   1 1.22
   3  0.126  0.550  0.280-   1 1.32  10 2.14
   4  0.189  0.686  0.318-   1 1.12
   5  0.625  0.874  0.192-  33 2.81  17 2.83  13 2.83  16 2.83  20 2.83   8 2.91   6 2.91
   6  0.625  0.624  0.192-  34 2.82  13 2.83  18 2.83  14 2.83  17 2.83   7 2.90   5 2.91
   7  0.625  0.375  0.192-  35 2.82  18 2.83  19 2.83  14 2.83  15 2.83   6 2.90   8 2.92
   8  0.625  0.124  0.193-  36 2.82  15 2.83  20 2.83  16 2.83  19 2.83   5 2.91   7 2.92
   9  0.125  0.878  0.192-  41 2.81  24 2.83  28 2.83  21 2.85  12 2.86  25 2.86  10 2.92
  10  0.124  0.627  0.191-   3 2.14  42 2.75  25 2.82  21 2.84  26 2.86  22 2.88   9 2.92  11 3.01

  11  0.125  0.369  0.193-  43 2.81  23 2.82  27 2.82  12 2.85  22 2.88  26 2.88  10 3.01
  12  0.125  0.123  0.192-  44 2.82  28 2.83  24 2.83  23 2.85  27 2.85  11 2.85   9 2.86
  13  0.752  0.749  0.136-   5 2.83  30 2.83   6 2.83  29 2.83  14 2.90  16 2.91  45 2.99  34 3.00
                            33 3.00
  14  0.752  0.500  0.136-  30 2.83   7 2.83   6 2.83  31 2.83  13 2.90  15 2.91  46 2.99  35 3.00
                            34 3.00
  15  0.752  0.249  0.136-  31 2.83   7 2.83   8 2.83  32 2.83  16 2.90  14 2.91  36 2.99  47 2.99
                            35 3.00
  16  0.752  1.000  0.136-  29 2.83   5 2.83   8 2.83  32 2.83  15 2.90  13 2.91  48 2.99  36 2.99
                            33 2.99
  17  0.498  0.749  0.136-   5 2.83  38 2.83   6 2.83  37 2.83  18 2.90  20 2.91  49 2.99  34 3.00
                            33 3.00
  18  0.498  0.500  0.136-   7 2.83  38 2.83   6 2.83  39 2.83  17 2.90  19 2.91  50 2.99  35 3.00
                            34 3.00
  19  0.498  0.249  0.136-   7 2.83  39 2.83   8 2.83  40 2.83  20 2.90  18 2.91  36 2.99  51 2.99
                            35 3.00
  20  0.498  1.000  0.136-  37 2.83   8 2.83   5 2.83  40 2.83  19 2.90  17 2.91  52 2.99  36 2.99
                            33 2.99
  21  0.252  0.751  0.134-  37 2.82  38 2.83  10 2.84   9 2.85  24 2.89  22 2.95  53 2.95  42 2.96
                            41 2.98
  22  0.252  0.497  0.134-  39 2.82  38 2.83  10 2.88  11 2.88  23 2.89  43 2.95  21 2.95  54 2.95
                            42 2.98
  23  0.253  0.249  0.135-  11 2.82  40 2.82  39 2.84  12 2.85  24 2.89  22 2.89  55 2.98  44 3.00
                            43 3.00
  24  0.254  0.000  0.136-  40 2.83   9 2.83  37 2.83  12 2.83  23 2.89  21 2.89  56 2.99  41 3.00
                            44 3.02
  25  0.998  0.751  0.134-  29 2.82  10 2.82  30 2.83   9 2.86  28 2.89  57 2.95  42 2.95  26 2.96
                            41 2.97
  26  0.997  0.497  0.134-  31 2.82  30 2.83  10 2.86  11 2.88  27 2.89  43 2.95  58 2.95  25 2.96
                            42 2.98
  27  0.997  0.249  0.136-  11 2.82  32 2.83  31 2.84  12 2.85  26 2.89  28 2.89  59 2.98  44 3.00
                            43 3.00
  28  0.997  0.000  0.136-  32 2.83   9 2.83  12 2.83  29 2.83  27 2.89  25 2.89  60 2.99  41 3.00
                            44 3.01
  29  0.874  0.875  0.074-  25 2.82  16 2.83  13 2.83  28 2.83  32 2.91  30 2.91  45 2.99  48 2.99
                            57 3.01  60 3.01  61 3.08
  30  0.875  0.625  0.074-  14 2.83  13 2.83  25 2.83  26 2.83  29 2.91  31 2.92  46 2.99  45 3.00
                            58 3.00  57 3.01  62 3.09
  31  0.874  0.374  0.074-  26 2.82  15 2.83  14 2.83  27 2.84  32 2.90  30 2.92  47 2.98  46 2.99
                            59 3.00  58 3.01  63 3.08
  32  0.875  0.125  0.074-  27 2.83  28 2.83  16 2.83  15 2.83  31 2.90  29 2.91  48 2.99  47 3.00
                            60 3.00  59 3.01  64 3.08
  33  0.625  0.875  0.064-   5 2.81  65 2.86  45 2.88  49 2.88  48 2.89  52 2.89  34 2.91  36 2.91
                            16 2.99  20 2.99  13 3.00  17 3.00
  34  0.625  0.625  0.064-   6 2.82  66 2.87  50 2.89  46 2.89  49 2.89  45 2.89  35 2.91  33 2.91
                            13 3.00  17 3.00  18 3.00  14 3.00
  35  0.625  0.375  0.064-   7 2.82  67 2.87  47 2.89  51 2.89  46 2.89  50 2.89  34 2.91  36 2.91
                            14 3.00  19 3.00  18 3.00  15 3.00
  36  0.625  0.125  0.064-   8 2.82  68 2.87  52 2.89  51 2.89  48 2.89  47 2.89  35 2.91  33 2.91
                            19 2.99  15 2.99  20 2.99  16 2.99
  37  0.376  0.875  0.074-  21 2.82  20 2.83  24 2.83  17 2.83  40 2.91  38 2.91  49 2.99  52 2.99
                            53 3.01  56 3.01  69 3.08
  38  0.375  0.625  0.074-  17 2.83  18 2.83  21 2.83  22 2.83  37 2.91  39 2.91  50 3.00  49 3.00
                            54 3.00  53 3.01  70 3.09
  39  0.376  0.374  0.074-  22 2.82  19 2.83  18 2.83  23 2.84  40 2.90  38 2.91  51 2.98  50 2.99
                            55 3.00  54 3.01  71 3.08
  40  0.376  0.125  0.074-  23 2.82  24 2.83  20 2.83  19 2.83  39 2.90  37 2.91  52 2.99  51 2.99
                            56 3.00  55 3.01  72 3.08
  41  0.125  0.876  0.064-   9 2.81  73 2.87  56 2.88  60 2.88  53 2.89  44 2.89  57 2.90  42 2.91
                            25 2.97  21 2.98  28 3.00  24 3.00
  42  0.125  0.626  0.066-  10 2.75  57 2.90  53 2.90  74 2.91  41 2.91  58 2.91  54 2.91  43 2.91
                            25 2.95  21 2.96  22 2.98  26 2.98
  43  0.125  0.375  0.065-  11 2.81  75 2.89  58 2.90  54 2.90  59 2.90  55 2.90  44 2.91  42 2.91
                            22 2.95  26 2.95  27 3.00  23 3.00
  44  0.125  0.125  0.064-  12 2.82  76 2.86  55 2.88  59 2.88  56 2.88  60 2.89  41 2.89  43 2.91
                            27 3.00  23 3.00  28 3.01  24 3.02
  45  0.750  0.750  0.000-  33 2.88  34 2.89  61 2.91  62 2.91  65 2.91  66 2.91  46 2.91  48 2.91
                            29 2.99  13 2.99  30 3.00
  46  0.750  0.500  0.000-  34 2.89  35 2.89  62 2.91  63 2.91  66 2.91  67 2.91  45 2.91  47 2.91
                            31 2.99  30 2.99  14 2.99
  47  0.750  0.250  0.000-  35 2.89  36 2.89  63 2.91  64 2.91  67 2.91  68 2.91  46 2.91  48 2.91
                            31 2.98  15 2.99  32 3.00
  48  0.750  0.000  0.000-  36 2.89  33 2.89  61 2.91  64 2.91  65 2.91  68 2.91  45 2.91  47 2.91
                            16 2.99  29 2.99  32 2.99
  49  0.500  0.750  0.000-  33 2.88  34 2.89  65 2.91  66 2.91  69 2.91  70 2.91  50 2.91  52 2.91
                            37 2.99  17 2.99  38 3.00
  50  0.500  0.500  0.000-  34 2.89  35 2.89  66 2.91  67 2.91  70 2.91  71 2.91  49 2.91  51 2.91
                            39 2.99  18 2.99  38 3.00
  51  0.500  0.250  0.000-  35 2.89  36 2.89  67 2.91  68 2.91  71 2.91  72 2.91  50 2.91  52 2.91
                            39 2.98  19 2.99  40 2.99
  52  0.500  0.000  0.000-  36 2.89  33 2.89  65 2.91  68 2.91  69 2.91  72 2.91  49 2.91  51 2.91
                            20 2.99  37 2.99  40 2.99
  53  0.250  0.750  0.000-  41 2.89  42 2.90  69 2.91  70 2.91  73 2.91  74 2.91  54 2.91  56 2.91
                            21 2.95  37 3.01  38 3.01
  54  0.250  0.500  0.000-  43 2.90  70 2.91  71 2.91  74 2.91  75 2.91  53 2.91  55 2.91  42 2.91
                            22 2.95  38 3.00  39 3.01
  55  0.250  0.250  0.000-  44 2.88  43 2.90  71 2.91  72 2.91  75 2.91  76 2.91  54 2.91  56 2.91
                            23 2.98  39 3.00  40 3.01
  56  0.250  0.000  0.000-  41 2.88  44 2.88  69 2.91  72 2.91  73 2.91  76 2.91  53 2.91  55 2.91
                            24 2.99  40 3.00  37 3.01
  57  0.000  0.750  0.000-  41 2.90  42 2.90  61 2.91  62 2.91  73 2.91  74 2.91  58 2.91  60 2.91
                            25 2.95  29 3.01  30 3.01
  58  0.000  0.500  0.000-  43 2.90  62 2.91  63 2.91  74 2.91  75 2.91  57 2.91  59 2.91  42 2.91
                            26 2.95  30 3.00  31 3.01
  59  0.000  0.250  0.000-  44 2.88  43 2.90  63 2.91  64 2.91  75 2.91  76 2.91  58 2.91  60 2.91
                            27 2.98  31 3.00  32 3.01
  60  0.000  0.000  0.000-  41 2.88  44 2.89  61 2.91  64 2.91  73 2.91  76 2.91  57 2.91  59 2.91
                            28 2.99  32 3.00  29 3.01
  61  0.875  0.875  0.934-  45 2.91  48 2.91  57 2.91  60 2.91  62 2.91  64 2.91  29 3.08
  62  0.875  0.625  0.934-  45 2.91  46 2.91  57 2.91  58 2.91  61 2.91  63 2.91  30 3.09
  63  0.875  0.375  0.934-  46 2.91  47 2.91  58 2.91  59 2.91  62 2.91  64 2.91  31 3.08
  64  0.875  0.125  0.934-  47 2.91  48 2.91  59 2.91  60 2.91  61 2.91  63 2.91  32 3.08
  65  0.625  0.875  0.934-  33 2.86  45 2.91  48 2.91  49 2.91  52 2.91  66 2.91  68 2.91
  66  0.625  0.625  0.934-  34 2.87  45 2.91  46 2.91  49 2.91  50 2.91  65 2.91  67 2.91
  67  0.625  0.375  0.934-  35 2.87  46 2.91  47 2.91  50 2.91  51 2.91  66 2.91  68 2.91
  68  0.625  0.125  0.934-  36 2.87  47 2.91  48 2.91  51 2.91  52 2.91  65 2.91  67 2.91
  69  0.375  0.875  0.934-  49 2.91  52 2.91  53 2.91  56 2.91  70 2.91  72 2.91  37 3.08
  70  0.375  0.625  0.934-  49 2.91  50 2.91  53 2.91  54 2.91  69 2.91  71 2.91  38 3.09
  71  0.375  0.375  0.934-  50 2.91  51 2.91  54 2.91  55 2.91  70 2.91  72 2.91  39 3.08
  72  0.375  0.125  0.934-  51 2.91  52 2.91  55 2.91  56 2.91  69 2.91  71 2.91  40 3.08
  73  0.125  0.875  0.934-  41 2.87  53 2.91  56 2.91  57 2.91  60 2.91  74 2.91  76 2.91
  74  0.125  0.625  0.934-  42 2.91  53 2.91  54 2.91  57 2.91  58 2.91  73 2.91  75 2.91
  75  0.125  0.375  0.934-  43 2.89  54 2.91  55 2.91  58 2.91  59 2.91  74 2.91  76 2.91
  76  0.125  0.125  0.934-  44 2.86  55 2.91  56 2.91  59 2.91  60 2.91  73 2.91  75 2.91
 

IMPORTANT INFORMATION: All symmetrisations will be switched off!
NOSYMM: (Re-)initialisation of all symmetry stuff for point group C_1.

 
 
 KPOINTS: Bulk                                    

Automatic generation of k-mesh.
Space group operators:
 irot       det(A)        alpha          n_x          n_y          n_z        tau_x        tau_y        tau_z
    1     1.000000     0.000001     1.000000     0.000000     0.000000     0.000000     0.000000     0.000000
 
 Subroutine IBZKPT returns following result:
 ===========================================
 
 Found     11 irreducible k-points:
 
 Following reciprocal coordinates:
            Coordinates               Weight
  0.000000  0.000000  0.000000      1.000000
  0.250000  0.000000  0.000000      2.000000
  0.500000  0.000000  0.000000      1.000000
  0.000000  0.200000  0.000000      2.000000
  0.250000  0.200000  0.000000      2.000000
  0.500000  0.200000  0.000000      2.000000
 -0.250000  0.200000  0.000000      2.000000
  0.000000  0.400000  0.000000      2.000000
  0.250000  0.400000  0.000000      2.000000
  0.500000  0.400000  0.000000      2.000000
 -0.250000  0.400000  0.000000      2.000000
 
 Following cartesian coordinates:
            Coordinates               Weight
  0.000000  0.000000  0.000000      1.000000
  0.015199  0.000000  0.000000      2.000000
  0.030399  0.000000  0.000000      1.000000
  0.000000  0.017196  0.000000      2.000000
  0.015199  0.017196  0.000000      2.000000
  0.030399  0.017196  0.000000      2.000000
 -0.015199  0.017196  0.000000      2.000000
  0.000000  0.034392  0.000000      2.000000
  0.015199  0.034392  0.000000      2.000000
  0.030399  0.034392  0.000000      2.000000
 -0.015199  0.034392  0.000000      2.000000
 
 
 Subroutine IBZKPT_HF returns following result:
 ==============================================
 
 Found     20 k-points in 1st BZ
 the following     20 k-points will be used (e.g. in the exchange kernel)
 Following reciprocal coordinates:   # in IRBZ
  0.000000  0.000000  0.000000    0.05000000   1 t-inv F
  0.250000  0.000000  0.000000    0.05000000   2 t-inv F
  0.500000  0.000000  0.000000    0.05000000   3 t-inv F
  0.000000  0.200000  0.000000    0.05000000   4 t-inv F
  0.250000  0.200000  0.000000    0.05000000   5 t-inv F
  0.500000  0.200000  0.000000    0.05000000   6 t-inv F
 -0.250000  0.200000  0.000000    0.05000000   7 t-inv F
  0.000000  0.400000  0.000000    0.05000000   8 t-inv F
  0.250000  0.400000  0.000000    0.05000000   9 t-inv F
  0.500000  0.400000  0.000000    0.05000000  10 t-inv F
 -0.250000  0.400000  0.000000    0.05000000  11 t-inv F
 -0.250000  0.000000  0.000000    0.05000000   2 t-inv T
  0.000000 -0.200000  0.000000    0.05000000   4 t-inv T
 -0.250000 -0.200000  0.000000    0.05000000   5 t-inv T
 -0.500000 -0.200000  0.000000    0.05000000   6 t-inv T
  0.250000 -0.200000  0.000000    0.05000000   7 t-inv T
  0.000000 -0.400000  0.000000    0.05000000   8 t-inv T
 -0.250000 -0.400000  0.000000    0.05000000   9 t-inv T
 -0.500000 -0.400000  0.000000    0.05000000  10 t-inv T
  0.250000 -0.400000  0.000000    0.05000000  11 t-inv T


--------------------------------------------------------------------------------------------------------


 Dimension of arrays:
   k-points           NKPTS =     11   k-points in BZ     NKDIM =     11   number of bands    NBANDS=    486
   number of dos      NEDOS =    301   number of ions     NIONS =     76
   non local maximal  LDIM  =      6   non local SUM 2l+1 LMDIM =     18
   total plane-waves  NPLWV = ******
   max r-space proj   IRMAX =   4695   max aug-charges    IRDMAX=  18276
   dimension x,y,z NGX =   108 NGY =   80 NGZ =  144
   dimension x,y,z NGXF=   216 NGYF=  160 NGZF=  288
   support grid    NGXF=   216 NGYF=  160 NGZF=  288
   ions per type =               1   2   1  72
 NGX,Y,Z   is equivalent  to a cutoff of  10.92, 11.44, 10.88 a.u.
 NGXF,Y,Z  is equivalent  to a cutoff of  21.83, 22.87, 21.76 a.u.


 I would recommend the setting:
   dimension x,y,z NGX =   107 NGY =   76 NGZ =  144
 SYSTEM =  Au110                                   
 POSCAR =   C  O  H Au                             

 Startparameter for this run:
   NWRITE =      1    write-flag & timer
   PREC   = accura    normal or accurate (medium, high low for compatibility)
   ISTART =      0    job   : 0-new  1-cont  2-samecut
   ICHARG =      2    charge: 1-file 2-atom 10-const
   ISPIN  =      1    spin polarized calculation?
   LNONCOLLINEAR =      F non collinear calculations
   LSORBIT =      F    spin-orbit coupling
   INIWAV =      1    electr: 0-lowe 1-rand  2-diag
   LASPH  =      F    aspherical Exc in radial PAW
   METAGGA=      F    non-selfconsistent MetaGGA calc.

 Electronic Relaxation 1
   ENCUT  =  400.0 eV  29.40 Ry    5.42 a.u.  26.82 18.97 35.88*2*pi/ulx,y,z
   ENINI  =  400.0     initial cutoff
   ENAUG  = 1600.0 eV  augmentation charge cutoff
   NELM   =    200;   NELMIN=  3; NELMDL= -5     # of ELM steps 
   EDIFF  = 0.1E-07   stopping-criterion for ELM
   LREAL  =      T    real-space projection
   NLSPLINE    = F    spline interpolate recip. space projectors
   LCOMPAT=      F    compatible to vasp.4.4
   GGA_COMPAT  = T    GGA compatible to vasp.4.4-vasp.4.6
   LMAXPAW     = -100 max onsite density
   LMAXMIX     =    2 max onsite mixed and CHGCAR
   VOSKOWN=      0    Vosko Wilk Nusair interpolation
   ROPT   =   -0.00020  -0.00020  -0.00020  -0.00020
 Ionic relaxation
   EDIFFG = -.2E-02   stopping-criterion for IOM
   NSW    =    945    number of steps for IOM
   NBLOCK =      1;   KBLOCK =      5    inner block; outer block 
   IBRION =      5    ionic relax: 0-MD 1-quasi-New 2-CG
   NFREE  =      4    steps in history (QN), initial steepest desc. (CG)
   ISIF   =      2    stress and relaxation
   IWAVPR =     11    prediction:  0-non 1-charg 2-wave 3-comb
   ISYM   =      0    0-nonsym 1-usesym 2-fastsym
   LCORR  =      T    Harris-Foulkes like correction to forces

   POTIM  = 0.0100    time-step for ionic-motion
   TEIN   =    0.0    initial temperature
   TEBEG  =    0.0;   TEEND  =   0.0 temperature during run
   SMASS  =  -3.00    Nose mass-parameter (am)
   estimated Nose-frequenzy (Omega)   =  0.10E-29 period in steps =****** mass=  -0.618E-26a.u.
   SCALEE = 1.0000    scale energy and forces
   NPACO  =    256;   APACO  = 16.0  distance and # of slots for P.C.
   PSTRESS=    0.0 pullay stress

  Mass of Ions in am
   POMASS =  12.01 16.00  1.00196.97
  Ionic Valenz
   ZVAL   =   4.00  6.00  1.00 11.00
  Atomic Wigner-Seitz radii
   RWIGS  =  -1.00 -1.00 -1.00 -1.00
  virtual crystal weights 
   VCA    =   1.00  1.00  1.00  1.00
   NELECT =     809.0000    total number of electrons
   NUPDOWN=      -1.0000    fix difference up-down

 DOS related values:
   EMIN   =  10.00;   EMAX   =-10.00  energy-range for DOS
   EFERMI =   0.00
   ISMEAR =     1;   SIGMA  =   0.10  broadening in eV -4-tet -1-fermi 0-gaus

 Electronic relaxation 2 (details)
   IALGO  =     68    algorithm
   LDIAG  =      T    sub-space diagonalisation (order eigenvalues)
   LSUBROT=      F    optimize rotation matrix (better conditioning)
   TURBO    =      0    0=normal 1=particle mesh
   IRESTART =      0    0=no restart 2=restart with 2 vectors
   NREBOOT  =      0    no. of reboots
   NMIN     =      0    reboot dimension
   EREF     =   0.00    reference energy to select bands
   IMIX   =      4    mixing-type and parameters
     AMIX     =   0.40;   BMIX     =  1.00
     AMIX_MAG =   1.60;   BMIX_MAG =  1.00
     AMIN     =   0.10
     WC   =   100.;   INIMIX=   1;  MIXPRE=   1;  MAXMIX= -45

 Intra band minimization:
   WEIMIN = 0.0010     energy-eigenvalue tresh-hold
   EBREAK =  0.51E-11  absolut break condition
   DEPER  =   0.30     relativ break condition  

   TIME   =   0.40     timestep for ELM

  volume/ion in A,a.u.               =      55.38       373.69
  Fermi-wavevector in a.u.,A,eV,Ry     =   0.944814  1.785440 12.145564  0.892674
  Thomas-Fermi vector in A             =   2.072655
 
 Write flags
   LWAVE  =      F    write WAVECAR
   LCHARG =      F    write CHGCAR
   LVTOT  =      F    write LOCPOT, total local potential
   LVHAR  =      F    write LOCPOT, Hartree potential only
   LELF   =      F    write electronic localiz. function (ELF)
   LORBIT =      0    0 simple, 1 ext, 2 COOP (PROOUT)


 Dipole corrections
   LMONO  =      F    monopole corrections only (constant potential shift)
   LDIPOL =      F    correct potential (dipole corrections)
   IDIPOL =      0    1-x, 2-y, 3-z, 4-all directions 
   EPSILON=  1.0000000 bulk dielectric constant

 Exchange correlation treatment:
   GGA     =    --    GGA type
   LEXCH   =     8    internal setting for exchange type
   VOSKOWN=      0    Vosko Wilk Nusair interpolation
   LHFCALC =     F    Hartree Fock is set to
   LHFONE  =     F    Hartree Fock one center treatment
   AEXX    =    0.0000 exact exchange contribution

 Linear response parameters
   LEPSILON=     F    determine dielectric tensor
   LRPA    =     F    only Hartree local field effects (RPA)
   LNABLA  =     F    use nabla operator in PAW spheres
   LVEL    =     F    velocity operator in full k-point grid
   LINTERFAST=   F  fast interpolation
   KINTER  =     0    interpolate to denser k-point grid
   CSHIFT  =0.1000    complex shift for real part using Kramers Kronig
   OMEGAMAX=  -1.0    maximum frequency
   DEG_THRESHOLD= 0.2000000E-02 threshold for treating states as degnerate
   RTIME   =    0.100 relaxation time in fs

 Orbital magnetization related:
   ORBITALMAG=     F  switch on orbital magnetization
   LCHIMAG   =     F  perturbation theory with respect to B field
   DQ        =  0.001000  dq finite difference perturbation B field


--------------------------------------------------------------------------------------------------------


 finite differences
   using selective dynamics as specified on POSCAR
 charge density and potential will be updated during run
 non-spin polarized calculation
 RMM-DIIS sequential band-by-band and
  variant of blocked Davidson during initial phase
 perform sub-space diagonalisation
    before iterative eigenvector-optimisation
 modified Broyden-mixing scheme, WC =      100.0
 initial mixing is a Kerker type mixing with AMIX =  0.4000 and BMIX =      1.0000
 Hartree-type preconditioning will be used
 using additional bands           81
 real space projection scheme for non local part
 use partial core corrections
 calculate Harris-corrections to forces 
   (improved forces if not selfconsistent)
 use gradient corrections 
 use of overlap-Matrix (Vanderbilt PP)
 Methfessel and Paxton  Order N= 1 SIGMA  =   0.10


--------------------------------------------------------------------------------------------------------


  energy-cutoff  :      400.00
  volume of cell :     4208.56
      direct lattice vectors                 reciprocal lattice vectors
    16.448000000  0.000000000  0.000000000     0.060797665  0.000000000  0.000000000
     0.000000000 11.630492337  0.000000000     0.000000000  0.085980883  0.000000000
     0.000000000  0.000000000 22.000000000     0.000000000  0.000000000  0.045454545

  length of vectors
    16.448000000 11.630492337 22.000000000     0.060797665  0.085980883  0.045454545


 
 k-points in units of 2pi/SCALE and weight: Bulk                                    
   0.00000000  0.00000000  0.00000000       0.050
   0.01519942  0.00000000  0.00000000       0.100
   0.03039883  0.00000000  0.00000000       0.050
   0.00000000  0.01719618  0.00000000       0.100
   0.01519942  0.01719618  0.00000000       0.100
   0.03039883  0.01719618  0.00000000       0.100
  -0.01519942  0.01719618  0.00000000       0.100
   0.00000000  0.03439235  0.00000000       0.100
   0.01519942  0.03439235  0.00000000       0.100
   0.03039883  0.03439235  0.00000000       0.100
  -0.01519942  0.03439235  0.00000000       0.100
 
 k-points in reciprocal lattice and weights: Bulk                                    
   0.00000000  0.00000000  0.00000000       0.050
   0.25000000  0.00000000  0.00000000       0.100
   0.50000000  0.00000000  0.00000000       0.050
   0.00000000  0.20000000  0.00000000       0.100
   0.25000000  0.20000000  0.00000000       0.100
   0.50000000  0.20000000  0.00000000       0.100
  -0.25000000  0.20000000  0.00000000       0.100
   0.00000000  0.40000000  0.00000000       0.100
   0.25000000  0.40000000  0.00000000       0.100
   0.50000000  0.40000000  0.00000000       0.100
  -0.25000000  0.40000000  0.00000000       0.100
 
 position of ions in fractional coordinates (direct lattice) 
   0.16624796  0.59649157  0.32565115
   0.17693488  0.54635729  0.37389131
   0.12600244  0.55042302  0.27956409
   0.18927016  0.68559861  0.31773293
   0.62502953  0.87435493  0.19199783
   0.62504565  0.62447881  0.19228576
   0.62497976  0.37492866  0.19214865
   0.62499413  0.12422653  0.19260027
   0.12525146  0.87761479  0.19179944
   0.12407873  0.62693241  0.19111882
   0.12520470  0.36850488  0.19288990
   0.12512241  0.12310149  0.19188993
   0.75220629  0.74933179  0.13601244
   0.75229615  0.49964916  0.13608092
   0.75186256  0.24931390  0.13608898
   0.75191528  0.99978955  0.13575038
   0.49782962  0.74934744  0.13605206
   0.49774529  0.49976822  0.13609133
   0.49812663  0.24935790  0.13605579
   0.49808138  0.99978172  0.13574541
   0.25208749  0.75122003  0.13427183
   0.25220846  0.49747543  0.13416507
   0.25298176  0.24873677  0.13545476
   0.25358815  0.00000466  0.13585084
   0.99801042  0.75128667  0.13388429
   0.99744708  0.49700188  0.13415547
   0.99722875  0.24877785  0.13550892
   0.99676585  0.00002239  0.13575799
   0.87421004  0.87485525  0.07388283
   0.87460916  0.62450632  0.07421025
   0.87396374  0.37386101  0.07381331
   0.87455078  0.12468461  0.07406935
   0.62501153  0.87463793  0.06406181
   0.62499565  0.62475251  0.06417145
   0.62501037  0.37497009  0.06416989
   0.62498647  0.12497568  0.06423658
   0.37583108  0.87478886  0.07387000
   0.37532693  0.62464023  0.07431255
   0.37597421  0.37410298  0.07393853
   0.37553484  0.12471863  0.07395349
   0.12508235  0.87628799  0.06419757
   0.12496951  0.62599645  0.06605943
   0.12498302  0.37548707  0.06526515
   0.12506141  0.12519804  0.06385723
   0.75000000  0.75000000  0.00000000
   0.75000000  0.50000000  0.00000000
   0.75000000  0.25000000  0.00000000
   0.75000000  0.00000000  0.00000000
   0.50000000  0.75000000  0.00000000
   0.50000000  0.50000000  0.00000000
   0.50000000  0.25000000  0.00000000
   0.50000000  0.00000000  0.00000000
   0.25000000  0.75000000  0.00000000
   0.25000000  0.50000000  0.00000000
   0.25000000  0.25000000  0.00000000
   0.25000000  0.00000000  0.00000000
   0.00000000  0.75000000  0.00000000
   0.00000000  0.50000000  0.00000000
   0.00000000  0.25000000  0.00000000
   0.00000000  0.00000000  0.00000000
   0.87500000  0.87500000  0.93391766
   0.87500000  0.62500000  0.93391766
   0.87500000  0.37500000  0.93391766
   0.87500000  0.12500000  0.93391766
   0.62500000  0.87500000  0.93391766
   0.62500000  0.62500000  0.93391766
   0.62500000  0.37500000  0.93391766
   0.62500000  0.12500000  0.93391766
   0.37500000  0.87500000  0.93391766
   0.37500000  0.62500000  0.93391766
   0.37500000  0.37500000  0.93391766
   0.37500000  0.12500000  0.93391766
   0.12500000  0.87500000  0.93391766
   0.12500000  0.62500000  0.93391766
   0.12500000  0.37500000  0.93391766
   0.12500000  0.12500000  0.93391766
 
 position of ions in cartesian coordinates  (Angst):
   2.73444647  6.93749060  7.16432526
   2.91022484  6.35440430  8.22560883
   2.07248813  6.40169068  6.15040997
   3.11311552  7.97384943  6.99012452
  10.28048566 10.16917834  4.22395215
  10.28075091  7.26299604  4.23028674
  10.27966715  4.36060489  4.22727022
  10.27990340  1.44481576  4.23720584
   2.06013608 10.20709213  4.21958766
   2.04084688  7.29153255  4.20461394
   2.05936688  4.28589323  4.24357771
   2.05801333  1.43173092  4.22157847
  12.37228900  8.71509760  2.99227366
  12.37376707  5.81116568  2.99378017
  12.36663546  2.89964335  2.99395766
  12.36750251 11.62804466  2.98650831
   8.18830165  8.71527961  2.99314538
   8.18691448  5.81255046  2.99400923
   8.19318688  2.90015516  2.99322747
   8.19244253 11.62795361  2.98639897
   4.14633506  8.73705877  2.95398034
   4.14832472  5.78588420  2.95163161
   4.16104406  2.89293114  2.98000463
   4.17101791  0.00005424  2.98871848
  16.41527535  8.73783387  2.94545431
  16.40600959  5.78037659  2.95142038
  16.40241851  2.89340889  2.98119613
  16.39480465  0.00026035  2.98667581
  14.37900671 10.17499730  1.62542234
  14.38557140  7.26331597  1.63262541
  14.37495566  4.34818756  1.62389282
  14.38461118  1.45014344  1.62952571
  10.28018968 10.17246972  1.40935984
  10.27992852  7.26617927  1.41177191
  10.28017054  4.36108680  1.41173758
  10.27977743  1.45352872  1.41320483
   6.18166960 10.17422515  1.62513993
   6.17337730  7.26487341  1.63487617
   6.18402389  4.35100181  1.62664762
   6.17679713  1.45053909  1.62697677
   2.05735450 10.19166079  1.41234663
   2.05549851  7.28064697  1.45330739
   2.05572079  4.36709951  1.43583340
   2.05701000  1.45611487  1.40485904
  12.33600000  8.72286925  0.00000000
  12.33600000  5.81524617  0.00000000
  12.33600000  2.90762308  0.00000000
  12.33600000  0.00000000  0.00000000
   8.22400000  8.72286925  0.00000000
   8.22400000  5.81524617  0.00000000
   8.22400000  2.90762308  0.00000000
   8.22400000  0.00000000  0.00000000
   4.11200000  8.72286925  0.00000000
   4.11200000  5.81524617  0.00000000
   4.11200000  2.90762308  0.00000000
   4.11200000  0.00000000  0.00000000
   0.00000000  8.72286925  0.00000000
   0.00000000  5.81524617  0.00000000
   0.00000000  2.90762308  0.00000000
   0.00000000  0.00000000  0.00000000
  14.39200000 10.17668079 20.54618846
  14.39200000  7.26905771 20.54618846
  14.39200000  4.36143463 20.54618846
  14.39200000  1.45381154 20.54618846
  10.28000000 10.17668079 20.54618846
  10.28000000  7.26905771 20.54618846
  10.28000000  4.36143463 20.54618846
  10.28000000  1.45381154 20.54618846
   6.16800000 10.17668079 20.54618846
   6.16800000  7.26905771 20.54618846
   6.16800000  4.36143463 20.54618846
   6.16800000  1.45381154 20.54618846
   2.05600000 10.17668079 20.54618846
   2.05600000  7.26905771 20.54618846
   2.05600000  4.36143463 20.54618846
   2.05600000  1.45381154 20.54618846
 


--------------------------------------------------------------------------------------------------------


 k-point  1 :   0.0000 0.0000 0.0000  plane waves:   76391
 k-point  2 :   0.2500 0.0000 0.0000  plane waves:   76422
 k-point  3 :   0.5000 0.0000 0.0000  plane waves:   76442
 k-point  4 :   0.0000 0.2000 0.0000  plane waves:   76454
 k-point  5 :   0.2500 0.2000 0.0000  plane waves:   76437
 k-point  6 :   0.5000 0.2000 0.0000  plane waves:   76490
 k-point  7 :  -0.2500 0.2000 0.0000  plane waves:   76437
 k-point  8 :   0.0000 0.4000 0.0000  plane waves:   76464
 k-point  9 :   0.2500 0.4000 0.0000  plane waves:   76455
 k-point 10 :   0.5000 0.4000 0.0000  plane waves:   76444
 k-point 11 :  -0.2500 0.4000 0.0000  plane waves:   76455

 maximum and minimum number of plane-waves per node :      6476     6312

 maximum number of plane-waves:     76490
 maximum index in each direction: 
   IXMAX=   27   IYMAX=   18   IZMAX=   35
   IXMIN=  -27   IYMIN=  -19   IZMIN=  -35

 WARNING: aliasing errors must be expected set NGX to 110 to avoid them
 NGY is ok and might be reduce to  76
 NGZ is ok and might be reduce to 142
 aliasing errors are usually negligible using standard VASP settings
 and one can safely disregard these warnings

 real space projection operators:
  total allocation   :      46634.67 KBytes
  max/ min on nodes  :       3899.57       3870.12


 parallel 3D FFT for wavefunctions:
    minimum data exchange during FFTs selected (reduces bandwidth)
 parallel 3D FFT for charge:
    minimum data exchange during FFTs selected (reduces bandwidth)


 total amount of memory used by VASP on root node   119593. kBytes
========================================================================

   base      :      30000. kBytes
   nonlr-proj:      10863. kBytes
   fftplans  :       6203. kBytes
   grid      :      10834. kBytes
   one-center:        108. kBytes
   wavefun   :      61585. kBytes
 
     INWAV:  cpu time    0.0001: real time    0.0004
 Broyden mixing: mesh for mixing (old mesh)
   NGX = 53   NGY = 37   NGZ = 71
  (NGX  =216   NGY  =160   NGZ  =288)
  gives a total of 139231 points

 initial charge density was supplied:
 charge density of overlapping atoms calculated
 number of electron     809.0000000 magnetization 
 keeping initial charge density in first step


--------------------------------------------------------------------------------------------------------


 Maximum index for non-local projection operator          434
 Maximum index for augmentation-charges          830 (set IRDMAX)


--------------------------------------------------------------------------------------------------------


 First call to EWALD:  gamma=   0.110
 Maximum number of real-space cells 3x 4x 2
 Maximum number of reciprocal cells 3x 2x 4

 FEWALD executed in parallel
    FEWALD:  cpu time    0.0027: real time    0.0027


----------------------------------------- Iteration    1(   1)  ---------------------------------------


    POTLOK:  cpu time    0.1053: real time    0.1055
    SETDIJ:  cpu time    0.0084: real time    0.0084
     EDDAV:  cpu time   35.9469: real time   36.0046
       DOS:  cpu time    0.0024: real time    0.0024
    --------------------------------------------
      LOOP:  cpu time   36.0680: real time   36.1288

 eigenvalue-minimisations  : 10728
 total energy-change (2. order) : 0.5153514E+04  (-0.2981982E+05)
 number of electron     809.0000000 magnetization 
 augmentation part      809.0000000 magnetization 

 Free energy of the ion-electron system (eV)
  ---------------------------------------------------
  alpha Z        PSCENC =      1478.88211030
  Ewald energy   TEWEN  =    198220.47974040
  -Hartree energ DENC   =   -267344.29375738
  -exchange      EXHF   =         0.00000000
  -V(xc)+E(xc)   XCENC  =      1163.30913139
  PAW double counting   =     63738.77526900   -62080.66035985
  entropy T*S    EENTRO =         0.00218719
  eigenvalues    EBANDS =      2275.08982645
  atomic energy  EATOM  =     67701.92959986
  Solvation  Ediel_sol  =         0.00000000
  ---------------------------------------------------
  free energy    TOTEN  =      5153.51374735 eV

  energy without entropy =     5153.51156016  energy(sigma->0) =     5153.51301828


--------------------------------------------------------------------------------------------------------


----------------------------------------- Iteration    1(   2)  ---------------------------------------


     EDDAV:  cpu time   41.5014: real time   41.5604
       DOS:  cpu time    0.0027: real time    0.0027
    --------------------------------------------
      LOOP:  cpu time   41.5049: real time   41.5657

 eigenvalue-minimisations  : 13023
 total energy-change (2. order) :-0.4991020E+04  (-0.4589922E+04)
 number of electron     809.0000000 magnetization 
 augmentation part      809.0000000 magnetization 

 Free energy of the ion-electron system (eV)
  ---------------------------------------------------
  alpha Z        PSCENC =      1478.88211030
  Ewald energy   TEWEN  =    198220.47974040
  -Hartree energ DENC   =   -267344.29375738
  -exchange      EXHF   =         0.00000000
  -V(xc)+E(xc)   XCENC  =      1163.30913139
  PAW double counting   =     63738.77526900   -62080.66035985
  entropy T*S    EENTRO =         0.00136044
  eigenvalues    EBANDS =     -2715.92977241
  atomic energy  EATOM  =     67701.92959986
  Solvation  Ediel_sol  =         0.00000000
  ---------------------------------------------------
  free energy    TOTEN  =       162.49332174 eV

  energy without entropy =      162.49196130  energy(sigma->0) =      162.49286826


--------------------------------------------------------------------------------------------------------


----------------------------------------- Iteration    1(   3)  ---------------------------------------


     EDDAV:  cpu time   39.5957: real time   39.6408
       DOS:  cpu time    0.0026: real time    0.0026
    --------------------------------------------
      LOOP:  cpu time   39.6013: real time   39.6466

 eigenvalue-minimisations  : 12258
 total energy-change (2. order) :-0.4077303E+03  (-0.3871832E+03)
 number of electron     809.0000000 magnetization 
 augmentation part      809.0000000 magnetization 

 Free energy of the ion-electron system (eV)
  ---------------------------------------------------
  alpha Z        PSCENC =      1478.88211030
  Ewald energy   TEWEN  =    198220.47974040
  -Hartree energ DENC   =   -267344.29375738
  -exchange      EXHF   =         0.00000000
  -V(xc)+E(xc)   XCENC  =      1163.30913139
  PAW double counting   =     63738.77526900   -62080.66035985
  entropy T*S    EENTRO =         0.00669110
  eigenvalues    EBANDS =     -3123.66539196
  atomic energy  EATOM  =     67701.92959986
  Solvation  Ediel_sol  =         0.00000000
  ---------------------------------------------------
  free energy    TOTEN  =      -245.23696715 eV

  energy without entropy =     -245.24365825  energy(sigma->0) =     -245.23919752


--------------------------------------------------------------------------------------------------------


----------------------------------------- Iteration    1(   4)  ---------------------------------------


     EDDAV:  cpu time   40.4095: real time   40.4981
       DOS:  cpu time    0.0047: real time    0.0047
    --------------------------------------------
      LOOP:  cpu time   40.4160: real time   40.5048

 eigenvalue-minimisations  : 12546
 total energy-change (2. order) :-0.1204862E+02  (-0.1191208E+02)
 number of electron     809.0000000 magnetization 
 augmentation part      809.0000000 magnetization 

 Free energy of the ion-electron system (eV)
  ---------------------------------------------------
  alpha Z        PSCENC =      1478.88211030
  Ewald energy   TEWEN  =    198220.47974040
  -Hartree energ DENC   =   -267344.29375738
  -exchange      EXHF   =         0.00000000
  -V(xc)+E(xc)   XCENC  =      1163.30913139
  PAW double counting   =     63738.77526900   -62080.66035985
  entropy T*S    EENTRO =         0.00707506
  eigenvalues    EBANDS =     -3135.71439947
  atomic energy  EATOM  =     67701.92959986
  Solvation  Ediel_sol  =         0.00000000
  ---------------------------------------------------
  free energy    TOTEN  =      -257.28559070 eV

  energy without entropy =     -257.29266576  energy(sigma->0) =     -257.28794906


--------------------------------------------------------------------------------------------------------


----------------------------------------- Iteration    1(   5)  ---------------------------------------


     EDDAV:  cpu time   40.2857: real time   40.3748
       DOS:  cpu time    0.0029: real time    0.0029
    CHARGE:  cpu time    1.4510: real time    1.4512
    MIXING:  cpu time    0.0036: real time    0.0040
    --------------------------------------------
      LOOP:  cpu time   41.7482: real time   41.8379

 eigenvalue-minimisations  : 12528
 total energy-change (2. order) :-0.3581295E+00  (-0.3570596E+00)
 number of electron     808.9999752 magnetization 
 augmentation part      280.1689337 magnetization 

 Broyden mixing:
  rms(total) = 0.58489E+01    rms(broyden)= 0.58485E+01
  rms(prec ) = 0.59669E+01
  weight for this iteration     100.00

 Free energy of the ion-electron system (eV)
  ---------------------------------------------------
  alpha Z        PSCENC =      1478.88211030
  Ewald energy   TEWEN  =    198220.47974040
  -Hartree energ DENC   =   -267344.29375738
  -exchange      EXHF   =         0.00000000
  -V(xc)+E(xc)   XCENC  =      1163.30913139
  PAW double counting   =     63738.77526900   -62080.66035985
  entropy T*S    EENTRO =         0.00701008
  eigenvalues    EBANDS =     -3136.07246400
  atomic energy  EATOM  =     67701.92959986
  Solvation  Ediel_sol  =         0.00000000
  ---------------------------------------------------
  free energy    TOTEN  =      -257.64372021 eV

  energy without entropy =     -257.65073029  energy(sigma->0) =     -257.64605690


--------------------------------------------------------------------------------------------------------


----------------------------------------- Iteration    1(   6)  ---------------------------------------


    POTLOK:  cpu time    0.0999: real time    0.0999
    SETDIJ:  cpu time    0.0077: real time    0.0077
    EDDIAG:  cpu time    6.8453: real time    6.8492
  RMM-DIIS:  cpu time   16.3564: real time   16.3761
    ORTHCH:  cpu time    1.3035: real time    1.3054
       DOS:  cpu time    0.0031: real time    0.0031
    CHARGE:  cpu time    1.4136: real time    1.4141
    MIXING:  cpu time    0.0032: real time    0.0034
    --------------------------------------------
      LOOP:  cpu time   26.0338: real time   26.0602

 eigenvalue-minimisations  : 10719
 total energy-change (2. order) : 0.1976228E+02  (-0.5977285E+01)
 number of electron     808.9999746 magnetization 
 augmentation part      289.4306089 magnetization 

 Broyden mixing:
  rms(total) = 0.40074E+01    rms(broyden)= 0.40073E+01
  rms(prec ) = 0.40197E+01
  weight for this iteration     100.00

 eigenvalues of (default mixing * dielectric matrix)
  average eigenvalue GAMMA=   1.7226
  1.7226

 Free energy of the ion-electron system (eV)
  ---------------------------------------------------
  alpha Z        PSCENC =      1478.88211030
  Ewald energy   TEWEN  =    198220.47974040
  -Hartree energ DENC   =   -266662.86029131
  -exchange      EXHF   =         0.00000000
  -V(xc)+E(xc)   XCENC  =      1141.59802044
  PAW double counting   =     67327.16344088   -65747.03984745
  entropy T*S    EENTRO =         0.00799164
  eigenvalues    EBANDS =     -3698.04220990
  atomic energy  EATOM  =     67701.92959986
  Solvation  Ediel_sol  =         0.00000000
  ---------------------------------------------------
  free energy    TOTEN  =      -237.88144515 eV

  energy without entropy =     -237.88943679  energy(sigma->0) =     -237.88410903


--------------------------------------------------------------------------------------------------------


----------------------------------------- Iteration    1(   7)  ---------------------------------------


    POTLOK:  cpu time    0.0986: real time    0.0986
    SETDIJ:  cpu time    0.0079: real time    0.0079
    EDDIAG:  cpu time    6.7369: real time    6.7434
  RMM-DIIS:  cpu time   16.3501: real time   16.3744
    ORTHCH:  cpu time    1.2786: real time    1.2788
       DOS:  cpu time    0.0031: real time    0.0031
    CHARGE:  cpu time    1.4216: real time    1.4218
    MIXING:  cpu time    0.0031: real time    0.0031
    --------------------------------------------
      LOOP:  cpu time   25.9013: real time   25.9326

 eigenvalue-minimisations  : 10720
 total energy-change (2. order) : 0.1215332E+01  (-0.8358153E+00)
 number of electron     808.9999743 magnetization 
 augmentation part      292.0355134 magnetization 

 Broyden mixing:
  rms(total) = 0.17009E+01    rms(broyden)= 0.17009E+01
  rms(prec ) = 0.17073E+01
  weight for this iteration     100.00

 eigenvalues of (default mixing * dielectric matrix)
  average eigenvalue GAMMA=   1.8090
  1.1084  2.5096

 Free energy of the ion-electron system (eV)
  ---------------------------------------------------
  alpha Z        PSCENC =      1478.88211030
  Ewald energy   TEWEN  =    198220.47974040
  -Hartree energ DENC   =   -266478.13033388
  -exchange      EXHF   =         0.00000000
  -V(xc)+E(xc)   XCENC  =      1133.01482418
  PAW double counting   =     71495.67506382   -69972.18944221
  entropy T*S    EENTRO =         0.00776396
  eigenvalues    EBANDS =     -3816.33543936
  atomic energy  EATOM  =     67701.92959986
  Solvation  Ediel_sol  =         0.00000000
  ---------------------------------------------------
  free energy    TOTEN  =      -236.66611294 eV

  energy without entropy =     -236.67387690  energy(sigma->0) =     -236.66870093


--------------------------------------------------------------------------------------------------------


----------------------------------------- Iteration    1(   8)  ---------------------------------------


    POTLOK:  cpu time    0.0994: real time    0.0995
    SETDIJ:  cpu time    0.0078: real time    0.0078
    EDDIAG:  cpu time    6.7303: real time    6.7381
  RMM-DIIS:  cpu time   16.0264: real time   16.1105
    ORTHCH:  cpu time    1.3390: real time    1.3392
       DOS:  cpu time    0.0028: real time    0.0028
    CHARGE:  cpu time    1.4260: real time    1.4262
    MIXING:  cpu time    0.0031: real time    0.0031
    --------------------------------------------
      LOOP:  cpu time   25.6360: real time   25.7285

 eigenvalue-minimisations  : 10749
 total energy-change (2. order) : 0.2176102E+00  (-0.1307156E+00)
 number of electron     808.9999744 magnetization 
 augmentation part      291.6946331 magnetization 

 Broyden mixing:
  rms(total) = 0.28613E+00    rms(broyden)= 0.28608E+00
  rms(prec ) = 0.31413E+00
  weight for this iteration     100.00

 eigenvalues of (default mixing * dielectric matrix)
  average eigenvalue GAMMA=   1.4945
  2.5483  1.1936  0.7415

 Free energy of the ion-electron system (eV)
  ---------------------------------------------------
  alpha Z        PSCENC =      1478.88211030
  Ewald energy   TEWEN  =    198220.47974040
  -Hartree energ DENC   =   -266426.90179517
  -exchange      EXHF   =         0.00000000
  -V(xc)+E(xc)   XCENC  =      1132.71078515
  PAW double counting   =     73819.54083903   -72320.97126907
  entropy T*S    EENTRO =         0.00861073
  eigenvalues    EBANDS =     -3842.12712395
  atomic energy  EATOM  =     67701.92959986
  Solvation  Ediel_sol  =         0.00000000
  ---------------------------------------------------
  free energy    TOTEN  =      -236.44850273 eV

  energy without entropy =     -236.45711346  energy(sigma->0) =     -236.45137297


--------------------------------------------------------------------------------------------------------


----------------------------------------- Iteration    1(   9)  ---------------------------------------


    POTLOK:  cpu time    0.0980: real time    0.0980
    SETDIJ:  cpu time    0.0078: real time    0.0078
    EDDIAG:  cpu time    6.8136: real time    6.8219
  RMM-DIIS:  cpu time   16.1834: real time   16.2309
    ORTHCH:  cpu time    1.2725: real time    1.2923
       DOS:  cpu time    0.0033: real time    0.0033
    CHARGE:  cpu time    1.4208: real time    1.4265
    MIXING:  cpu time    0.0082: real time    0.0083
    --------------------------------------------
      LOOP:  cpu time   25.8088: real time   25.8905

 eigenvalue-minimisations  : 10757
 total energy-change (2. order) : 0.1102994E+00  (-0.2290254E-01)
 number of electron     808.9999744 magnetization 
 augmentation part      291.4767942 magnetization 

 Broyden mixing:
  rms(total) = 0.72092E-01    rms(broyden)= 0.72073E-01
  rms(prec ) = 0.81940E-01
  weight for this iteration     100.00

 eigenvalues of (default mixing * dielectric matrix)
  average eigenvalue GAMMA=   1.3412
  2.5013  1.2137  0.8249  0.8249

 Free energy of the ion-electron system (eV)
  ---------------------------------------------------
  alpha Z        PSCENC =      1478.88211030
  Ewald energy   TEWEN  =    198220.47974040
  -Hartree energ DENC   =   -266441.27927179
  -exchange      EXHF   =         0.00000000
  -V(xc)+E(xc)   XCENC  =      1132.98327199
  PAW double counting   =     73853.42419080   -72354.92002573
  entropy T*S    EENTRO =         0.00779563
  eigenvalues    EBANDS =     -3827.84561477
  atomic energy  EATOM  =     67701.92959986
  Solvation  Ediel_sol  =         0.00000000
  ---------------------------------------------------
  free energy    TOTEN  =      -236.33820331 eV

  energy without entropy =     -236.34599894  energy(sigma->0) =     -236.34080185


--------------------------------------------------------------------------------------------------------


----------------------------------------- Iteration    1(  10)  ---------------------------------------


    POTLOK:  cpu time    0.1572: real time    0.1589
    SETDIJ:  cpu time    0.0076: real time    0.0076
    EDDIAG:  cpu time    6.7115: real time    6.7254
  RMM-DIIS:  cpu time   16.2196: real time   16.2354
    ORTHCH:  cpu time    1.2916: real time    1.2921
       DOS:  cpu time    0.0032: real time    0.0032
    CHARGE:  cpu time    1.4164: real time    1.4173
    MIXING:  cpu time    0.0032: real time    0.0032
    --------------------------------------------
      LOOP:  cpu time   25.8117: real time   25.8447

 eigenvalue-minimisations  : 10794
 total energy-change (2. order) : 0.1906980E-02  (-0.2153384E-02)
 number of electron     808.9999744 magnetization 
 augmentation part      291.4546099 magnetization 

 Broyden mixing:
  rms(total) = 0.34393E-01    rms(broyden)= 0.34385E-01
  rms(prec ) = 0.41214E-01
  weight for this iteration     100.00

 eigenvalues of (default mixing * dielectric matrix)
  average eigenvalue GAMMA=   1.2720
  2.4614  1.3904  1.0820  0.8081  0.6183

 Free energy of the ion-electron system (eV)
  ---------------------------------------------------
  alpha Z        PSCENC =      1478.88211030
  Ewald energy   TEWEN  =    198220.47974040
  -Hartree energ DENC   =   -266438.63566863
  -exchange      EXHF   =         0.00000000
  -V(xc)+E(xc)   XCENC  =      1133.02729691
  PAW double counting   =     73756.45138876   -72257.17188694
  entropy T*S    EENTRO =         0.00894663
  eigenvalues    EBANDS =     -3831.30782361
  atomic energy  EATOM  =     67701.92959986
  Solvation  Ediel_sol  =         0.00000000
  ---------------------------------------------------
  free energy    TOTEN  =      -236.33629633 eV

  energy without entropy =     -236.34524296  energy(sigma->0) =     -236.33927854


--------------------------------------------------------------------------------------------------------


----------------------------------------- Iteration    1(  11)  ---------------------------------------


    POTLOK:  cpu time    0.0983: real time    0.0983
    SETDIJ:  cpu time    0.0076: real time    0.0076
    EDDIAG:  cpu time    6.7323: real time    6.7484
  RMM-DIIS:  cpu time   16.3226: real time   16.3315
    ORTHCH:  cpu time    1.3065: real time    1.3068
       DOS:  cpu time    0.0028: real time    0.0028
    CHARGE:  cpu time    1.4152: real time    1.4153
    MIXING:  cpu time    0.0036: real time    0.0036
    --------------------------------------------
      LOOP:  cpu time   25.8903: real time   25.9160

 eigenvalue-minimisations  : 10831
 total energy-change (2. order) :-0.2385520E-02  (-0.4126179E-03)
 number of electron     808.9999744 magnetization 
 augmentation part      291.4495292 magnetization 

 Broyden mixing:
  rms(total) = 0.18152E-01    rms(broyden)= 0.18150E-01
  rms(prec ) = 0.24051E-01
  weight for this iteration     100.00

 eigenvalues of (default mixing * dielectric matrix)
  average eigenvalue GAMMA=   1.3935
  2.5252  2.1247  1.2019  1.0955  0.7944  0.6190

 Free energy of the ion-electron system (eV)
  ---------------------------------------------------
  alpha Z        PSCENC =      1478.88211030
  Ewald energy   TEWEN  =    198220.47974040
  -Hartree energ DENC   =   -266434.57092317
  -exchange      EXHF   =         0.00000000
  -V(xc)+E(xc)   XCENC  =      1133.01568309
  PAW double counting   =     73689.53758920   -72189.85144773
  entropy T*S    EENTRO =         0.00864072
  eigenvalues    EBANDS =     -3835.76967451
  atomic energy  EATOM  =     67701.92959986
  Solvation  Ediel_sol  =         0.00000000
  ---------------------------------------------------
  free energy    TOTEN  =      -236.33868185 eV

  energy without entropy =     -236.34732257  energy(sigma->0) =     -236.34156209


--------------------------------------------------------------------------------------------------------


----------------------------------------- Iteration    1(  12)  ---------------------------------------


    POTLOK:  cpu time    0.1005: real time    0.1005
    SETDIJ:  cpu time    0.0077: real time    0.0077
    EDDIAG:  cpu time    6.7691: real time    6.7707
  RMM-DIIS:  cpu time   16.3196: real time   16.3430
    ORTHCH:  cpu time    1.2871: real time    1.2879
       DOS:  cpu time    0.0032: real time    0.0032
    CHARGE:  cpu time    1.4210: real time    1.4220
    MIXING:  cpu time    0.0034: real time    0.0034
    --------------------------------------------
      LOOP:  cpu time   25.9128: real time   25.9398

 eigenvalue-minimisations  : 10779
 total energy-change (2. order) :-0.4290718E-02  (-0.2900908E-03)
 number of electron     808.9999744 magnetization 
 augmentation part      291.4520582 magnetization 

 Broyden mixing:
  rms(total) = 0.83134E-02    rms(broyden)= 0.83086E-02
  rms(prec ) = 0.13589E-01
  weight for this iteration     100.00

 eigenvalues of (default mixing * dielectric matrix)
  average eigenvalue GAMMA=   1.3721
  2.6779  2.4226  1.2589  1.0764  0.7796  0.7796  0.6100

 Free energy of the ion-electron system (eV)
  ---------------------------------------------------
  alpha Z        PSCENC =      1478.88211030
  Ewald energy   TEWEN  =    198220.47974040
  -Hartree energ DENC   =   -266427.32162037
  -exchange      EXHF   =         0.00000000
  -V(xc)+E(xc)   XCENC  =      1132.95533920
  PAW double counting   =     73641.11528757   -72141.36538977
  entropy T*S    EENTRO =         0.00880784
  eigenvalues    EBANDS =     -3843.02684758
  atomic energy  EATOM  =     67701.92959986
  Solvation  Ediel_sol  =         0.00000000
  ---------------------------------------------------
  free energy    TOTEN  =      -236.34297257 eV

  energy without entropy =     -236.35178041  energy(sigma->0) =     -236.34590851


--------------------------------------------------------------------------------------------------------


----------------------------------------- Iteration    1(  13)  ---------------------------------------


    POTLOK:  cpu time    0.0980: real time    0.0980
    SETDIJ:  cpu time    0.0077: real time    0.0077
    EDDIAG:  cpu time    6.7685: real time    6.8158
  RMM-DIIS:  cpu time   16.3218: real time   16.3481
    ORTHCH:  cpu time    1.2963: real time    1.2973
       DOS:  cpu time    0.0032: real time    0.0032
    CHARGE:  cpu time    1.4158: real time    1.4159
    MIXING:  cpu time    0.0034: real time    0.0034
    --------------------------------------------
      LOOP:  cpu time   25.9160: real time   25.9910

 eigenvalue-minimisations  : 10777
 total energy-change (2. order) :-0.2283460E-02  (-0.9744627E-04)
 number of electron     808.9999744 magnetization 
 augmentation part      291.4539816 magnetization 

 Broyden mixing:
  rms(total) = 0.50660E-02    rms(broyden)= 0.50631E-02
  rms(prec ) = 0.91637E-02
  weight for this iteration     100.00

 eigenvalues of (default mixing * dielectric matrix)
  average eigenvalue GAMMA=   1.3675
  2.8543  2.4959  1.2987  1.1065  1.1065  0.7887  0.6894  0.6000

 Free energy of the ion-electron system (eV)
  ---------------------------------------------------
  alpha Z        PSCENC =      1478.88211030
  Ewald energy   TEWEN  =    198220.47974040
  -Hartree energ DENC   =   -266423.59607184
  -exchange      EXHF   =         0.00000000
  -V(xc)+E(xc)   XCENC  =      1132.93126827
  PAW double counting   =     73621.60082840   -72121.78682472
  entropy T*S    EENTRO =         0.00877919
  eigenvalues    EBANDS =     -3846.79468588
  atomic energy  EATOM  =     67701.92959986
  Solvation  Ediel_sol  =         0.00000000
  ---------------------------------------------------
  free energy    TOTEN  =      -236.34525603 eV

  energy without entropy =     -236.35403522  energy(sigma->0) =     -236.34818243


--------------------------------------------------------------------------------------------------------


----------------------------------------- Iteration    1(  14)  ---------------------------------------


    POTLOK:  cpu time    0.0980: real time    0.0980
    SETDIJ:  cpu time    0.0079: real time    0.0079
    EDDIAG:  cpu time    6.6808: real time    6.6840
  RMM-DIIS:  cpu time   16.3087: real time   16.3329
    ORTHCH:  cpu time    1.2876: real time    1.2877
       DOS:  cpu time    0.0027: real time    0.0027
    CHARGE:  cpu time    1.4450: real time    1.4450
    MIXING:  cpu time    0.0035: real time    0.0035
    --------------------------------------------
      LOOP:  cpu time   25.8355: real time   25.8633

 eigenvalue-minimisations  : 10762
 total energy-change (2. order) :-0.2515929E-02  (-0.7257596E-04)
 number of electron     808.9999744 magnetization 
 augmentation part      291.4525038 magnetization 

 Broyden mixing:
  rms(total) = 0.38153E-02    rms(broyden)= 0.38102E-02
  rms(prec ) = 0.64362E-02
  weight for this iteration     100.00

 eigenvalues of (default mixing * dielectric matrix)
  average eigenvalue GAMMA=   1.3995
  3.1785  2.5045  1.6719  1.2607  0.9573  0.9573  0.8233  0.6539  0.5879

 Free energy of the ion-electron system (eV)
  ---------------------------------------------------
  alpha Z        PSCENC =      1478.88211030
  Ewald energy   TEWEN  =    198220.47974040
  -Hartree energ DENC   =   -266420.20216540
  -exchange      EXHF   =         0.00000000
  -V(xc)+E(xc)   XCENC  =      1132.91925742
  PAW double counting   =     73615.55954015   -72115.70618959
  entropy T*S    EENTRO =         0.00887951
  eigenvalues    EBANDS =     -3850.21854459
  atomic energy  EATOM  =     67701.92959986
  Solvation  Ediel_sol  =         0.00000000
  ---------------------------------------------------
  free energy    TOTEN  =      -236.34777196 eV

  energy without entropy =     -236.35665147  energy(sigma->0) =     -236.35073179


--------------------------------------------------------------------------------------------------------


----------------------------------------- Iteration    1(  15)  ---------------------------------------


    POTLOK:  cpu time    0.0974: real time    0.0974
    SETDIJ:  cpu time    0.0078: real time    0.0078
    EDDIAG:  cpu time    6.7128: real time    6.7177
  RMM-DIIS:  cpu time   16.3256: real time   16.3667
    ORTHCH:  cpu time    1.2948: real time    1.2950
       DOS:  cpu time    0.0030: real time    0.0030
    CHARGE:  cpu time    1.4282: real time    1.4284
    MIXING:  cpu time    0.0039: real time    0.0039
    --------------------------------------------
      LOOP:  cpu time   25.8749: real time   25.9215

 eigenvalue-minimisations  : 10759
 total energy-change (2. order) :-0.2232091E-02  (-0.7141896E-04)
 number of electron     808.9999744 magnetization 
 augmentation part      291.4518832 magnetization 

 Broyden mixing:
  rms(total) = 0.24010E-02    rms(broyden)= 0.23995E-02
  rms(prec ) = 0.40551E-02
  weight for this iteration     100.00

 eigenvalues of (default mixing * dielectric matrix)
  average eigenvalue GAMMA=   1.5324
  4.2986  2.4848  2.3688  1.2857  1.1371  1.0465  0.8136  0.6972  0.6197  0.5721

 Free energy of the ion-electron system (eV)
  ---------------------------------------------------
  alpha Z        PSCENC =      1478.88211030
  Ewald energy   TEWEN  =    198220.47974040
  -Hartree energ DENC   =   -266417.07208114
  -exchange      EXHF   =         0.00000000
  -V(xc)+E(xc)   XCENC  =      1132.90751059
  PAW double counting   =     73618.30803526   -72118.47237954
  entropy T*S    EENTRO =         0.00888579
  eigenvalues    EBANDS =     -3853.32142555
  atomic energy  EATOM  =     67701.92959986
  Solvation  Ediel_sol  =         0.00000000
  ---------------------------------------------------
  free energy    TOTEN  =      -236.35000405 eV

  energy without entropy =     -236.35888984  energy(sigma->0) =     -236.35296598


--------------------------------------------------------------------------------------------------------


----------------------------------------- Iteration    1(  16)  ---------------------------------------


    POTLOK:  cpu time    0.0992: real time    0.0992
    SETDIJ:  cpu time    0.0078: real time    0.0078
    EDDIAG:  cpu time    6.7430: real time    6.7466
  RMM-DIIS:  cpu time   16.1936: real time   16.2410
    ORTHCH:  cpu time    1.2831: real time    1.3136
       DOS:  cpu time    0.0028: real time    0.0028
    CHARGE:  cpu time    1.5319: real time    1.5432
    MIXING:  cpu time    0.0042: real time    0.0042
    --------------------------------------------
      LOOP:  cpu time   25.8671: real time   25.9600

 eigenvalue-minimisations  : 10748
 total energy-change (2. order) :-0.1651182E-02  (-0.5617023E-04)
 number of electron     808.9999744 magnetization 
 augmentation part      291.4512568 magnetization 

 Broyden mixing:
  rms(total) = 0.13517E-02    rms(broyden)= 0.13490E-02
  rms(prec ) = 0.21947E-02
  weight for this iteration     100.00

 eigenvalues of (default mixing * dielectric matrix)
  average eigenvalue GAMMA=   1.5682
  4.9107  2.5126  2.4457  1.3373  1.3373  1.0028  1.0028  0.8211  0.7010  0.6170
  0.5620

 Free energy of the ion-electron system (eV)
  ---------------------------------------------------
  alpha Z        PSCENC =      1478.88211030
  Ewald energy   TEWEN  =    198220.47974040
  -Hartree energ DENC   =   -266414.25801150
  -exchange      EXHF   =         0.00000000
  -V(xc)+E(xc)   XCENC  =      1132.89923806
  PAW double counting   =     73623.62255147   -72123.81825002
  entropy T*S    EENTRO =         0.00892405
  eigenvalues    EBANDS =     -3856.09755784
  atomic energy  EATOM  =     67701.92959986
  Solvation  Ediel_sol  =         0.00000000
  ---------------------------------------------------
  free energy    TOTEN  =      -236.35165523 eV

  energy without entropy =     -236.36057928  energy(sigma->0) =     -236.35462991


--------------------------------------------------------------------------------------------------------


----------------------------------------- Iteration    1(  17)  ---------------------------------------


    POTLOK:  cpu time    0.1056: real time    0.1056
    SETDIJ:  cpu time    0.0077: real time    0.0077
    EDDIAG:  cpu time    6.7780: real time    6.7797
  RMM-DIIS:  cpu time   16.3645: real time   16.3821
    ORTHCH:  cpu time    1.2796: real time    1.2802
       DOS:  cpu time    0.0029: real time    0.0030
    CHARGE:  cpu time    1.4244: real time    1.4244
    MIXING:  cpu time    0.0039: real time    0.0039
    --------------------------------------------
      LOOP:  cpu time   25.9678: real time   25.9879

 eigenvalue-minimisations  : 10757
 total energy-change (2. order) :-0.5642622E-03  (-0.1374866E-04)
 number of electron     808.9999744 magnetization 
 augmentation part      291.4514857 magnetization 

 Broyden mixing:
  rms(total) = 0.89582E-03    rms(broyden)= 0.89481E-03
  rms(prec ) = 0.14704E-02
  weight for this iteration     100.00

 eigenvalues of (default mixing * dielectric matrix)
  average eigenvalue GAMMA=   1.7027
  6.1688  2.7021  2.5773  2.0630  1.2902  1.1640  0.9140  0.8335  0.8335  0.7118
  0.6132  0.5611

 Free energy of the ion-electron system (eV)
  ---------------------------------------------------
  alpha Z        PSCENC =      1478.88211030
  Ewald energy   TEWEN  =    198220.47974040
  -Hartree energ DENC   =   -266413.37649959
  -exchange      EXHF   =         0.00000000
  -V(xc)+E(xc)   XCENC  =      1132.89680238
  PAW double counting   =     73625.24410096   -72125.44789302
  entropy T*S    EENTRO =         0.00894355
  eigenvalues    EBANDS =     -3856.96912431
  atomic energy  EATOM  =     67701.92959986
  Solvation  Ediel_sol  =         0.00000000
  ---------------------------------------------------
  free energy    TOTEN  =      -236.35221949 eV

  energy without entropy =     -236.36116304  energy(sigma->0) =     -236.35520067


--------------------------------------------------------------------------------------------------------


----------------------------------------- Iteration    1(  18)  ---------------------------------------


    POTLOK:  cpu time    0.0978: real time    0.0978
    SETDIJ:  cpu time    0.0077: real time    0.0077
    EDDIAG:  cpu time    6.7603: real time    6.7761
  RMM-DIIS:  cpu time   16.2326: real time   16.3280
    ORTHCH:  cpu time    1.2939: real time    1.2939
       DOS:  cpu time    0.0034: real time    0.0034
    CHARGE:  cpu time    1.4234: real time    1.4236
    MIXING:  cpu time    0.0040: real time    0.0040
    --------------------------------------------
      LOOP:  cpu time   25.8243: real time   25.9360

 eigenvalue-minimisations  : 10756
 total energy-change (2. order) :-0.4338893E-03  (-0.9113610E-05)
 number of electron     808.9999744 magnetization 
 augmentation part      291.4512740 magnetization 

 Broyden mixing:
  rms(total) = 0.51240E-03    rms(broyden)= 0.51232E-03
  rms(prec ) = 0.84714E-03
  weight for this iteration     100.00

 eigenvalues of (default mixing * dielectric matrix)
  average eigenvalue GAMMA=   1.7206
  6.3527  3.0259  2.4143  2.2256  1.5241  1.2803  1.1017  0.8832  0.8832  0.7949
  0.7027  0.6137  0.5658

 Free energy of the ion-electron system (eV)
  ---------------------------------------------------
  alpha Z        PSCENC =      1478.88211030
  Ewald energy   TEWEN  =    198220.47974040
  -Hartree energ DENC   =   -266412.78919797
  -exchange      EXHF   =         0.00000000
  -V(xc)+E(xc)   XCENC  =      1132.89549139
  PAW double counting   =     73626.35067026   -72126.56154457
  entropy T*S    EENTRO =         0.00893593
  eigenvalues    EBANDS =     -3857.54845896
  atomic energy  EATOM  =     67701.92959986
  Solvation  Ediel_sol  =         0.00000000
  ---------------------------------------------------
  free energy    TOTEN  =      -236.35265338 eV

  energy without entropy =     -236.36158931  energy(sigma->0) =     -236.35563203


--------------------------------------------------------------------------------------------------------


----------------------------------------- Iteration    1(  19)  ---------------------------------------


    POTLOK:  cpu time    0.0983: real time    0.0984
    SETDIJ:  cpu time    0.0076: real time    0.0076
    EDDIAG:  cpu time    6.8239: real time    6.8288
  RMM-DIIS:  cpu time   16.3448: real time   16.3619
    ORTHCH:  cpu time    1.3291: real time    1.3292
       DOS:  cpu time    0.0030: real time    0.0030
    CHARGE:  cpu time    1.4508: real time    1.4511
    MIXING:  cpu time    0.0041: real time    0.0041
    --------------------------------------------
      LOOP:  cpu time   26.0629: real time   26.0855

 eigenvalue-minimisations  : 10772
 total energy-change (2. order) :-0.1937359E-03  (-0.2704776E-05)
 number of electron     808.9999744 magnetization 
 augmentation part      291.4510089 magnetization 

 Broyden mixing:
  rms(total) = 0.35859E-03    rms(broyden)= 0.35852E-03
  rms(prec ) = 0.53710E-03
  weight for this iteration     100.00

 eigenvalues of (default mixing * dielectric matrix)
  average eigenvalue GAMMA=   1.7877
  6.9852  3.3684  2.4855  2.4855  1.7959  1.2774  1.1263  1.1263  0.8656  0.8656
  0.7659  0.7007  0.6134  0.5661

 Free energy of the ion-electron system (eV)
  ---------------------------------------------------
  alpha Z        PSCENC =      1478.88211030
  Ewald energy   TEWEN  =    198220.47974040
  -Hartree energ DENC   =   -266412.66660930
  -exchange      EXHF   =         0.00000000
  -V(xc)+E(xc)   XCENC  =      1132.89637069
  PAW double counting   =     73625.28946818   -72125.49278666
  entropy T*S    EENTRO =         0.00893308
  eigenvalues    EBANDS =     -3857.67967365
  atomic energy  EATOM  =     67701.92959986
  Solvation  Ediel_sol  =         0.00000000
  ---------------------------------------------------
  free energy    TOTEN  =      -236.35284712 eV

  energy without entropy =     -236.36178020  energy(sigma->0) =     -236.35582481


--------------------------------------------------------------------------------------------------------


----------------------------------------- Iteration    1(  20)  ---------------------------------------


    POTLOK:  cpu time    0.0970: real time    0.0970
    SETDIJ:  cpu time    0.0079: real time    0.0079
    EDDIAG:  cpu time    7.0122: real time    7.0170
  RMM-DIIS:  cpu time   16.1084: real time   16.1870
    ORTHCH:  cpu time    1.2844: real time    1.2846
       DOS:  cpu time    0.0033: real time    0.0033
    CHARGE:  cpu time    1.4105: real time    1.4208
    MIXING:  cpu time    0.0046: real time    0.0046
    --------------------------------------------
      LOOP:  cpu time   25.9296: real time   26.0236

 eigenvalue-minimisations  : 10757
 total energy-change (2. order) :-0.9854721E-04  (-0.1035379E-05)
 number of electron     808.9999744 magnetization 
 augmentation part      291.4510511 magnetization 

 Broyden mixing:
  rms(total) = 0.21081E-03    rms(broyden)= 0.21062E-03
  rms(prec ) = 0.31509E-03
  weight for this iteration     100.00

 eigenvalues of (default mixing * dielectric matrix)
  average eigenvalue GAMMA=   1.8424
  7.4807  4.1825  2.6533  2.4757  1.9257  1.4085  1.2905  1.0688  0.8909  0.8909
  0.7552  0.7552  0.5660  0.6136  0.6782

 Free energy of the ion-electron system (eV)
  ---------------------------------------------------
  alpha Z        PSCENC =      1478.88211030
  Ewald energy   TEWEN  =    198220.47974040
  -Hartree energ DENC   =   -266412.58420899
  -exchange      EXHF   =         0.00000000
  -V(xc)+E(xc)   XCENC  =      1132.89617410
  PAW double counting   =     73624.72147193   -72124.92491043
  entropy T*S    EENTRO =         0.00892907
  eigenvalues    EBANDS =     -3857.76185189
  atomic energy  EATOM  =     67701.92959986
  Solvation  Ediel_sol  =         0.00000000
  ---------------------------------------------------
  free energy    TOTEN  =      -236.35294566 eV

  energy without entropy =     -236.36187473  energy(sigma->0) =     -236.35592202


--------------------------------------------------------------------------------------------------------


----------------------------------------- Iteration    1(  21)  ---------------------------------------


    POTLOK:  cpu time    0.0986: real time    0.0986
    SETDIJ:  cpu time    0.0079: real time    0.0079
    EDDIAG:  cpu time    6.7143: real time    6.7153
  RMM-DIIS:  cpu time   16.1890: real time   16.2354
    ORTHCH:  cpu time    1.3051: real time    1.3051
       DOS:  cpu time    0.0028: real time    0.0028
    CHARGE:  cpu time    1.4202: real time    1.4215
    MIXING:  cpu time    0.0046: real time    0.0046
    --------------------------------------------
      LOOP:  cpu time   25.7437: real time   25.7928

 eigenvalue-minimisations  : 10745
 total energy-change (2. order) :-0.4041752E-04  (-0.4032727E-06)
 number of electron     808.9999744 magnetization 
 augmentation part      291.4511029 magnetization 

 Broyden mixing:
  rms(total) = 0.11922E-03    rms(broyden)= 0.11918E-03
  rms(prec ) = 0.18652E-03
  weight for this iteration     100.00

 eigenvalues of (default mixing * dielectric matrix)
  average eigenvalue GAMMA=   1.8948
  7.8473  4.6224  2.7426  2.4026  2.2806  1.7622  1.2405  1.2405  1.0115  0.9011
  0.9011  0.5658  0.6135  0.7504  0.7504  0.6835

 Free energy of the ion-electron system (eV)
  ---------------------------------------------------
  alpha Z        PSCENC =      1478.88211030
  Ewald energy   TEWEN  =    198220.47974040
  -Hartree energ DENC   =   -266412.54988874
  -exchange      EXHF   =         0.00000000
  -V(xc)+E(xc)   XCENC  =      1132.89634134
  PAW double counting   =     73624.51219676   -72124.71533426
  entropy T*S    EENTRO =         0.00893060
  eigenvalues    EBANDS =     -3857.79668233
  atomic energy  EATOM  =     67701.92959986
  Solvation  Ediel_sol  =         0.00000000
  ---------------------------------------------------
  free energy    TOTEN  =      -236.35298608 eV

  energy without entropy =     -236.36191668  energy(sigma->0) =     -236.35596295


--------------------------------------------------------------------------------------------------------


----------------------------------------- Iteration    1(  22)  ---------------------------------------


    POTLOK:  cpu time    0.0984: real time    0.0984
    SETDIJ:  cpu time    0.0075: real time    0.0075
    EDDIAG:  cpu time    6.7562: real time    6.7625
  RMM-DIIS:  cpu time   15.7822: real time   15.8059
    ORTHCH:  cpu time    1.3221: real time    1.3223
       DOS:  cpu time    0.0031: real time    0.0031
    CHARGE:  cpu time    1.4108: real time    1.4110
    MIXING:  cpu time    0.0048: real time    0.0048
    --------------------------------------------
      LOOP:  cpu time   25.3864: real time   25.4171

 eigenvalue-minimisations  : 10546
 total energy-change (2. order) :-0.3097219E-04  (-0.1900851E-06)
 number of electron     808.9999744 magnetization 
 augmentation part      291.4510449 magnetization 

 Broyden mixing:
  rms(total) = 0.71786E-04    rms(broyden)= 0.71764E-04
  rms(prec ) = 0.10901E-03
  weight for this iteration     100.00

 eigenvalues of (default mixing * dielectric matrix)
  average eigenvalue GAMMA=   1.9529
  8.1589  5.3183  3.1000  2.5706  2.3317  1.7151  1.5723  1.2882  1.1230  0.5659
  0.6135  0.8351  0.8351  0.8935  0.8416  0.7049  0.7320

 Free energy of the ion-electron system (eV)
  ---------------------------------------------------
  alpha Z        PSCENC =      1478.88211030
  Ewald energy   TEWEN  =    198220.47974040
  -Hartree energ DENC   =   -266412.54609270
  -exchange      EXHF   =         0.00000000
  -V(xc)+E(xc)   XCENC  =      1132.89663798
  PAW double counting   =     73624.55220502   -72124.75532481
  entropy T*S    EENTRO =         0.00893079
  eigenvalues    EBANDS =     -3857.80082387
  atomic energy  EATOM  =     67701.92959986
  Solvation  Ediel_sol  =         0.00000000
  ---------------------------------------------------
  free energy    TOTEN  =      -236.35301705 eV

  energy without entropy =     -236.36194784  energy(sigma->0) =     -236.35599398


--------------------------------------------------------------------------------------------------------


----------------------------------------- Iteration    1(  23)  ---------------------------------------


    POTLOK:  cpu time    0.0973: real time    0.0973
    SETDIJ:  cpu time    0.0077: real time    0.0077
    EDDIAG:  cpu time    6.7305: real time    6.7511
  RMM-DIIS:  cpu time   15.1315: real time   15.1417
    ORTHCH:  cpu time    1.2867: real time    1.2913
       DOS:  cpu time    0.0032: real time    0.0042
    CHARGE:  cpu time    1.4348: real time    1.4381
    MIXING:  cpu time    0.0048: real time    0.0048
    --------------------------------------------
      LOOP:  cpu time   24.6978: real time   24.7378

 eigenvalue-minimisations  : 10015
 total energy-change (2. order) :-0.1522506E-04  (-0.1172930E-06)
 number of electron     808.9999744 magnetization 
 augmentation part      291.4510149 magnetization 

 Broyden mixing:
  rms(total) = 0.43788E-04    rms(broyden)= 0.43776E-04
  rms(prec ) = 0.62436E-04
  weight for this iteration     100.00

 eigenvalues of (default mixing * dielectric matrix)
  average eigenvalue GAMMA=   1.9655
  8.4354  5.5362  3.4368  2.5271  2.4061  2.0443  1.5459  1.2495  1.2495  0.9962
  0.8934  0.8934  0.5660  0.6135  0.7808  0.7808  0.7123  0.7123

 Free energy of the ion-electron system (eV)
  ---------------------------------------------------
  alpha Z        PSCENC =      1478.88211030
  Ewald energy   TEWEN  =    198220.47974040
  -Hartree energ DENC   =   -266412.54807817
  -exchange      EXHF   =         0.00000000
  -V(xc)+E(xc)   XCENC  =      1132.89679352
  PAW double counting   =     73624.54073799   -72124.74359920
  entropy T*S    EENTRO =         0.00893060
  eigenvalues    EBANDS =     -3857.79926757
  atomic energy  EATOM  =     67701.92959986
  Solvation  Ediel_sol  =         0.00000000
  ---------------------------------------------------
  free energy    TOTEN  =      -236.35303228 eV

  energy without entropy =     -236.36196288  energy(sigma->0) =     -236.35600915


--------------------------------------------------------------------------------------------------------


----------------------------------------- Iteration    1(  24)  ---------------------------------------


    POTLOK:  cpu time    0.1324: real time    0.1397
    SETDIJ:  cpu time    0.0091: real time    0.0091
    EDDIAG:  cpu time    6.6953: real time    6.7128
  RMM-DIIS:  cpu time   12.9241: real time   13.0776
    ORTHCH:  cpu time    1.2834: real time    1.2839
       DOS:  cpu time    0.0028: real time    0.0028
    CHARGE:  cpu time    1.4053: real time    1.4055
    MIXING:  cpu time    0.0052: real time    0.0052
    --------------------------------------------
      LOOP:  cpu time   22.4589: real time   22.6383

 eigenvalue-minimisations  :  8557
 total energy-change (2. order) :-0.6528629E-05  (-0.3837229E-07)
 number of electron     808.9999744 magnetization 
 augmentation part      291.4510358 magnetization 

 Broyden mixing:
  rms(total) = 0.25151E-04    rms(broyden)= 0.25139E-04
  rms(prec ) = 0.37671E-04
  weight for this iteration     100.00

 eigenvalues of (default mixing * dielectric matrix)
  average eigenvalue GAMMA=   1.9866
  8.6283  5.8212  3.7813  2.5715  2.5715  2.1312  1.5183  1.5183  1.2972  1.1074
  0.9228  0.8693  0.8693  0.8258  0.5660  0.6136  0.7255  0.7255  0.6814

 Free energy of the ion-electron system (eV)
  ---------------------------------------------------
  alpha Z        PSCENC =      1478.88211030
  Ewald energy   TEWEN  =    198220.47974040
  -Hartree energ DENC   =   -266412.54407568
  -exchange      EXHF   =         0.00000000
  -V(xc)+E(xc)   XCENC  =      1132.89675280
  PAW double counting   =     73624.60216343   -72124.80560077
  entropy T*S    EENTRO =         0.00893050
  eigenvalues    EBANDS =     -3857.80265964
  atomic energy  EATOM  =     67701.92959986
  Solvation  Ediel_sol  =         0.00000000
  ---------------------------------------------------
  free energy    TOTEN  =      -236.35303881 eV

  energy without entropy =     -236.36196930  energy(sigma->0) =     -236.35601564


--------------------------------------------------------------------------------------------------------


----------------------------------------- Iteration    1(  25)  ---------------------------------------


    POTLOK:  cpu time    0.1000: real time    0.1002
    SETDIJ:  cpu time    0.0076: real time    0.0076
    EDDIAG:  cpu time    6.6771: real time    6.7041
  RMM-DIIS:  cpu time   11.9455: real time   11.9835
    ORTHCH:  cpu time    1.2838: real time    1.2845
       DOS:  cpu time    0.0029: real time    0.0029
    CHARGE:  cpu time    1.4133: real time    1.4232
    MIXING:  cpu time    0.0050: real time    0.0050
    --------------------------------------------
      LOOP:  cpu time   21.4365: real time   21.5127

 eigenvalue-minimisations  :  7774
 total energy-change (2. order) :-0.4193513E-05  (-0.2218619E-07)
 number of electron     808.9999744 magnetization 
 augmentation part      291.4510414 magnetization 

 Broyden mixing:
  rms(total) = 0.15601E-04    rms(broyden)= 0.15599E-04
  rms(prec ) = 0.23252E-04
  weight for this iteration     100.00

 eigenvalues of (default mixing * dielectric matrix)
  average eigenvalue GAMMA=   1.9992
  8.7206  6.2059  4.0070  2.8052  2.4965  2.0485  2.0485  1.5331  1.2471  1.2471
  0.9939  0.8908  0.8908  0.7908  0.7908  0.5659  0.6135  0.7288  0.7095  0.6496

 Free energy of the ion-electron system (eV)
  ---------------------------------------------------
  alpha Z        PSCENC =      1478.88211030
  Ewald energy   TEWEN  =    198220.47974040
  -Hartree energ DENC   =   -266412.53994581
  -exchange      EXHF   =         0.00000000
  -V(xc)+E(xc)   XCENC  =      1132.89676128
  PAW double counting   =     73624.64096184   -72124.84468320
  entropy T*S    EENTRO =         0.00893045
  eigenvalues    EBANDS =     -3857.80651810
  atomic energy  EATOM  =     67701.92959986
  Solvation  Ediel_sol  =         0.00000000
  ---------------------------------------------------
  free energy    TOTEN  =      -236.35304300 eV

  energy without entropy =     -236.36197345  energy(sigma->0) =     -236.35601982


--------------------------------------------------------------------------------------------------------


----------------------------------------- Iteration    1(  26)  ---------------------------------------


    POTLOK:  cpu time    0.0999: real time    0.0999
    SETDIJ:  cpu time    0.0079: real time    0.0079
    EDDIAG:  cpu time    6.7301: real time    6.7313
  RMM-DIIS:  cpu time   10.7507: real time   10.7757
    ORTHCH:  cpu time    1.2841: real time    1.2846
       DOS:  cpu time    0.0052: real time    0.0052
    CHARGE:  cpu time    1.4244: real time    1.4245
    MIXING:  cpu time    0.0052: real time    0.0052
    --------------------------------------------
      LOOP:  cpu time   20.3088: real time   20.3358

 eigenvalue-minimisations  :  6859
 total energy-change (2. order) :-0.2147412E-05  (-0.9912816E-08)
 number of electron     808.9999744 magnetization 
 augmentation part      291.4510321 magnetization 

 Broyden mixing:
  rms(total) = 0.10256E-04    rms(broyden)= 0.10253E-04
  rms(prec ) = 0.14934E-04
  weight for this iteration     100.00

 eigenvalues of (default mixing * dielectric matrix)
  average eigenvalue GAMMA=   2.0315
  8.8359  6.4174  4.3855  2.9488  2.5496  2.5496  1.9976  1.4786  1.4786  1.2645
  1.1302  1.0187  0.8937  0.8937  0.5660  0.7844  0.7844  0.7457  0.6997  0.6135
  0.6247

 Free energy of the ion-electron system (eV)
  ---------------------------------------------------
  alpha Z        PSCENC =      1478.88211030
  Ewald energy   TEWEN  =    198220.47974040
  -Hartree energ DENC   =   -266412.53633713
  -exchange      EXHF   =         0.00000000
  -V(xc)+E(xc)   XCENC  =      1132.89679929
  PAW double counting   =     73624.62762372   -72124.83123381
  entropy T*S    EENTRO =         0.00893042
  eigenvalues    EBANDS =     -3857.81027818
  atomic energy  EATOM  =     67701.92959986
  Solvation  Ediel_sol  =         0.00000000
  ---------------------------------------------------
  free energy    TOTEN  =      -236.35304515 eV

  energy without entropy =     -236.36197557  energy(sigma->0) =     -236.35602196


--------------------------------------------------------------------------------------------------------


----------------------------------------- Iteration    1(  27)  ---------------------------------------


    POTLOK:  cpu time    0.0997: real time    0.0998
    SETDIJ:  cpu time    0.0077: real time    0.0077
    EDDIAG:  cpu time    6.7202: real time    6.7216
  RMM-DIIS:  cpu time   10.4002: real time   10.4555
    ORTHCH:  cpu time    1.2876: real time    1.2884
       DOS:  cpu time    0.0030: real time    0.0030
    CHARGE:  cpu time    1.4267: real time    1.4274
    MIXING:  cpu time    0.0050: real time    0.0050
    --------------------------------------------
      LOOP:  cpu time   19.9516: real time   20.0100

 eigenvalue-minimisations  :  6527
 total energy-change (2. order) :-0.1364853E-05  (-0.6835877E-08)
 number of electron     808.9999744 magnetization 
 augmentation part      291.4510283 magnetization 

 Broyden mixing:
  rms(total) = 0.58605E-05    rms(broyden)= 0.58526E-05
  rms(prec ) = 0.83194E-05
  weight for this iteration     100.00

 eigenvalues of (default mixing * dielectric matrix)
  average eigenvalue GAMMA=   2.0602
  8.8912  6.7350  4.7439  3.3682  2.6370  2.4970  1.9487  1.9487  1.4541  1.2801
  1.2801  0.9898  0.8908  0.8908  0.9124  0.8658  0.5660  0.7459  0.7459  0.6949
  0.6136  0.6242

 Free energy of the ion-electron system (eV)
  ---------------------------------------------------
  alpha Z        PSCENC =      1478.88211030
  Ewald energy   TEWEN  =    198220.47974040
  -Hartree energ DENC   =   -266412.53102919
  -exchange      EXHF   =         0.00000000
  -V(xc)+E(xc)   XCENC  =      1132.89680445
  PAW double counting   =     73624.59412328   -72124.79759392
  entropy T*S    EENTRO =         0.00893043
  eigenvalues    EBANDS =     -3857.81573211
  atomic energy  EATOM  =     67701.92959986
  Solvation  Ediel_sol  =         0.00000000
  ---------------------------------------------------
  free energy    TOTEN  =      -236.35304651 eV

  energy without entropy =     -236.36197694  energy(sigma->0) =     -236.35602332


--------------------------------------------------------------------------------------------------------


----------------------------------------- Iteration    1(  28)  ---------------------------------------


    POTLOK:  cpu time    0.0994: real time    0.0995
    SETDIJ:  cpu time    0.0075: real time    0.0075
    EDDIAG:  cpu time    6.7169: real time    6.7555
  RMM-DIIS:  cpu time    9.4116: real time    9.4364
    ORTHCH:  cpu time    1.2995: real time    1.2997
       DOS:  cpu time    0.0031: real time    0.0031
    CHARGE:  cpu time    1.4015: real time    1.4224
    MIXING:  cpu time    0.0054: real time    0.0054
    --------------------------------------------
      LOOP:  cpu time   18.9463: real time   19.0309

 eigenvalue-minimisations  :  5378
 total energy-change (2. order) :-0.3981404E-06  (-0.2188319E-08)
 number of electron     808.9999744 magnetization 
 augmentation part      291.4510306 magnetization 

 Broyden mixing:
  rms(total) = 0.27040E-05    rms(broyden)= 0.27022E-05
  rms(prec ) = 0.43142E-05
  weight for this iteration     100.00

 eigenvalues of (default mixing * dielectric matrix)
  average eigenvalue GAMMA=   2.0619
  8.9565  6.9152  4.9945  3.5667  2.6725  2.4400  2.1387  2.1387  1.4268  1.4268
  1.2633  1.0463  0.9411  0.8880  0.8880  0.8730  0.8396  0.5660  0.7763  0.7278
  0.6959  0.6135  0.6295

 Free energy of the ion-electron system (eV)
  ---------------------------------------------------
  alpha Z        PSCENC =      1478.88211030
  Ewald energy   TEWEN  =    198220.47974040
  -Hartree energ DENC   =   -266412.52721490
  -exchange      EXHF   =         0.00000000
  -V(xc)+E(xc)   XCENC  =      1132.89679409
  PAW double counting   =     73624.59656543   -72124.80006235
  entropy T*S    EENTRO =         0.00893051
  eigenvalues    EBANDS =     -3857.81951024
  atomic energy  EATOM  =     67701.92959986
  Solvation  Ediel_sol  =         0.00000000
  ---------------------------------------------------
  free energy    TOTEN  =      -236.35304691 eV

  energy without entropy =     -236.36197742  energy(sigma->0) =     -236.35602375


--------------------------------------------------------------------------------------------------------


----------------------------------------- Iteration    1(  29)  ---------------------------------------


    POTLOK:  cpu time    0.1027: real time    0.1027
    SETDIJ:  cpu time    0.0078: real time    0.0078
    EDDIAG:  cpu time    6.7050: real time    6.7080
  RMM-DIIS:  cpu time    8.8159: real time    8.8407
    ORTHCH:  cpu time    1.3375: real time    1.3498
       DOS:  cpu time    0.0029: real time    0.0029
    CHARGE:  cpu time    1.4395: real time    1.4401
    MIXING:  cpu time    0.0053: real time    0.0053
    --------------------------------------------
      LOOP:  cpu time   18.4178: real time   18.4586

 eigenvalue-minimisations  :  4578
 total energy-change (2. order) :-0.1576846E-06  (-0.6763738E-09)
 number of electron     808.9999744 magnetization 
 augmentation part      291.4510315 magnetization 

 Broyden mixing:
  rms(total) = 0.18786E-05    rms(broyden)= 0.18775E-05
  rms(prec ) = 0.27854E-05
  weight for this iteration     100.00

 eigenvalues of (default mixing * dielectric matrix)
  average eigenvalue GAMMA=   2.1115
  9.0430  7.1440  5.3808  3.8749  2.8633  2.5722  2.4015  1.9668  1.9668  1.3706
  1.3706  1.2897  1.0355  0.8986  0.8986  0.9003  0.9003  0.5660  0.7808  0.7808
  0.7307  0.6971  0.6135  0.6287

 Free energy of the ion-electron system (eV)
  ---------------------------------------------------
  alpha Z        PSCENC =      1478.88211030
  Ewald energy   TEWEN  =    198220.47974040
  -Hartree energ DENC   =   -266412.52465598
  -exchange      EXHF   =         0.00000000
  -V(xc)+E(xc)   XCENC  =      1132.89678415
  PAW double counting   =     73624.59958862   -72124.80309826
  entropy T*S    EENTRO =         0.00893053
  eigenvalues    EBANDS =     -3857.82204667
  atomic energy  EATOM  =     67701.92959986
  Solvation  Ediel_sol  =         0.00000000
  ---------------------------------------------------
  free energy    TOTEN  =      -236.35304707 eV

  energy without entropy =     -236.36197760  energy(sigma->0) =     -236.35602391


--------------------------------------------------------------------------------------------------------


----------------------------------------- Iteration    1(  30)  ---------------------------------------


    POTLOK:  cpu time    0.0999: real time    0.0999
    SETDIJ:  cpu time    0.0076: real time    0.0076
    EDDIAG:  cpu time    6.7672: real time    6.7726
  RMM-DIIS:  cpu time    8.3968: real time    8.4567
    ORTHCH:  cpu time    1.3089: real time    1.3116
       DOS:  cpu time    0.0030: real time    0.0030
    CHARGE:  cpu time    1.4203: real time    1.4399
    MIXING:  cpu time    0.0054: real time    0.0054
    --------------------------------------------
      LOOP:  cpu time   18.0106: real time   18.0984

 eigenvalue-minimisations  :  4034
 total energy-change (2. order) :-0.8841744E-07  (-0.3555415E-09)
 number of electron     808.9999744 magnetization 
 augmentation part      291.4510313 magnetization 

 Broyden mixing:
  rms(total) = 0.10023E-05    rms(broyden)= 0.10017E-05
  rms(prec ) = 0.14229E-05
  weight for this iteration     100.00

 eigenvalues of (default mixing * dielectric matrix)
  average eigenvalue GAMMA=   2.1338
  9.1266  7.3871  5.6621  4.1381  3.1709  2.5491  2.4548  2.0954  2.0954  1.4254
  1.4254  1.2656  1.0490  1.0490  0.9347  0.9347  0.8856  0.8856  0.5660  0.7983
  0.7743  0.7347  0.6968  0.6135  0.6279

 Free energy of the ion-electron system (eV)
  ---------------------------------------------------
  alpha Z        PSCENC =      1478.88211030
  Ewald energy   TEWEN  =    198220.47974040
  -Hartree energ DENC   =   -266412.52245301
  -exchange      EXHF   =         0.00000000
  -V(xc)+E(xc)   XCENC  =      1132.89677883
  PAW double counting   =     73624.59844508   -72124.80193822
  entropy T*S    EENTRO =         0.00893054
  eigenvalues    EBANDS =     -3857.82426092
  atomic energy  EATOM  =     67701.92959986
  Solvation  Ediel_sol  =         0.00000000
  ---------------------------------------------------
  free energy    TOTEN  =      -236.35304716 eV

  energy without entropy =     -236.36197769  energy(sigma->0) =     -236.35602400


--------------------------------------------------------------------------------------------------------


----------------------------------------- Iteration    1(  31)  ---------------------------------------


    POTLOK:  cpu time    0.0984: real time    0.0989
    SETDIJ:  cpu time    0.0076: real time    0.0076
    EDDIAG:  cpu time    6.6740: real time    6.6929
  RMM-DIIS:  cpu time    7.3560: real time    7.4301
    ORTHCH:  cpu time    1.2808: real time    1.2811
       DOS:  cpu time    0.0027: real time    0.0027
    CHARGE:  cpu time    1.4198: real time    1.4202
    MIXING:  cpu time    0.0055: real time    0.0055
    --------------------------------------------
      LOOP:  cpu time   16.8462: real time   16.9432

 eigenvalue-minimisations  :  2645
 total energy-change (2. order) :-0.2543675E-07  (-0.8818124E-10)
 number of electron     808.9999744 magnetization 
 augmentation part      291.4510313 magnetization 

 Broyden mixing:
  rms(total) = 0.53289E-06    rms(broyden)= 0.53275E-06
  rms(prec ) = 0.77659E-06
  weight for this iteration     100.00

 eigenvalues of (default mixing * dielectric matrix)
  average eigenvalue GAMMA=   2.1545
  9.1978  7.5345  5.9241  4.3246  3.3251  2.5848  2.4408  2.4408  1.9021  1.9021
  1.3718  1.3718  1.2813  1.0098  1.0098  0.9095  0.9095  0.8818  0.8818  0.5660
  0.7954  0.7771  0.7357  0.6970  0.6135  0.6279

 Free energy of the ion-electron system (eV)
  ---------------------------------------------------
  alpha Z        PSCENC =      1478.88211030
  Ewald energy   TEWEN  =    198220.47974040
  -Hartree energ DENC   =   -266412.52150870
  -exchange      EXHF   =         0.00000000
  -V(xc)+E(xc)   XCENC  =      1132.89677579
  PAW double counting   =     73624.59935940   -72124.80286172
  entropy T*S    EENTRO =         0.00893054
  eigenvalues    EBANDS =     -3857.82519304
  atomic energy  EATOM  =     67701.92959986
  Solvation  Ediel_sol  =         0.00000000
  ---------------------------------------------------
  free energy    TOTEN  =      -236.35304718 eV

  energy without entropy =     -236.36197772  energy(sigma->0) =     -236.35602403


--------------------------------------------------------------------------------------------------------


----------------------------------------- Iteration    1(  32)  ---------------------------------------


    POTLOK:  cpu time    0.1010: real time    0.1010
    SETDIJ:  cpu time    0.0078: real time    0.0078
    EDDIAG:  cpu time    6.6960: real time    6.7349
  RMM-DIIS:  cpu time    6.9865: real time    6.9905
    ORTHCH:  cpu time    1.3318: real time    1.3320
       DOS:  cpu time    0.0025: real time    0.0025
    --------------------------------------------
      LOOP:  cpu time   15.1267: real time   15.1701

 eigenvalue-minimisations  :  1989
 total energy-change (2. order) :-0.8323696E-08  (-0.3582923E-10)
 number of electron     808.9999744 magnetization 
 augmentation part      291.4510313 magnetization 

 Free energy of the ion-electron system (eV)
  ---------------------------------------------------
  alpha Z        PSCENC =      1478.88211030
  Ewald energy   TEWEN  =    198220.47974040
  -Hartree energ DENC   =   -266412.52091683
  -exchange      EXHF   =         0.00000000
  -V(xc)+E(xc)   XCENC  =      1132.89677392
  PAW double counting   =     73624.59865934   -72124.80216204
  entropy T*S    EENTRO =         0.00893055
  eigenvalues    EBANDS =     -3857.82578269
  atomic energy  EATOM  =     67701.92959986
  Solvation  Ediel_sol  =         0.00000000
  ---------------------------------------------------
  free energy    TOTEN  =      -236.35304719 eV

  energy without entropy =     -236.36197774  energy(sigma->0) =     -236.35602404


--------------------------------------------------------------------------------------------------------


 average (electrostatic) potential at core
  the test charge radii are     0.6991  0.7215  0.5201  1.2098
  (the norm of the test charge is              1.0000)
       1 -56.9659       2 -75.6505       3 -76.5208       4 -38.0276       5 -74.0117
       6 -73.9960       7 -74.0099       8 -73.9888       9 -73.9830      10 -74.2604
      11 -73.9053      12 -74.0069      13 -74.1331      14 -74.1310      15 -74.1388
      16 -74.1461      17 -74.1336      18 -74.1310      19 -74.1379      20 -74.1459
      21 -74.1461      22 -74.1074      23 -74.1355      24 -74.1324      25 -74.1569
      26 -74.1020      27 -74.1354      28 -74.1329      29 -74.3945      30 -74.3826
      31 -74.3860      32 -74.4017      33 -74.3809      34 -74.3568      35 -74.3803
      36 -74.3646      37 -74.3918      38 -74.3863      39 -74.3829      40 -74.4028
      41 -74.3942      42 -74.5051      43 -74.4011      44 -74.3541      45 -74.3419
      46 -74.3456      47 -74.3445      48 -74.3502      49 -74.3440      50 -74.3449
      51 -74.3439      52 -74.3484      53 -74.3432      54 -74.3403      55 -74.3376
      56 -74.3439      57 -74.3412      58 -74.3375      59 -74.3397      60 -74.3439
      61 -73.7608      62 -73.7772      63 -73.7633      64 -73.7794      65 -73.8507
      66 -73.8502      67 -73.8505      68 -73.8488      69 -73.7625      70 -73.7774
      71 -73.7642      72 -73.7776      73 -73.8695      74 -73.9384      75 -73.8748
      76 -73.8300
 
 
 
 E-fermi :  -1.0456     XC(G=0):  -4.7118     alpha+bet : -4.1283


 k-point     1 :       0.0000    0.0000    0.0000
  band No.  band energies     occupation 
      1     -22.2519      2.00000
      2     -20.0526      2.00000
      3      -9.9943      2.00000
      4      -9.5141      2.00000
      5      -9.0369      2.00000
      6      -8.7600      2.00000
      7      -8.4127      2.00000
      8      -8.2623      2.00000
      9      -8.2156      2.00000
     10      -7.9497      2.00000
     11      -7.9240      2.00000
     12      -7.8217      2.00000
     13      -7.7211      2.00000
     14      -7.6567      2.00000
     15      -7.6493      2.00000
     16      -7.6420      2.00000
     17      -7.6180      2.00000
     18      -7.5848      2.00000
     19      -7.3554      2.00000
     20      -7.2504      2.00000
     21      -7.2352      2.00000
     22      -7.2138      2.00000
     23      -7.1867      2.00000
     24      -7.1636      2.00000
     25      -7.1284      2.00000
     26      -7.1245      2.00000
     27      -7.1051      2.00000
     28      -7.0706      2.00000
     29      -7.0606      2.00000
     30      -7.0503      2.00000
     31      -6.9731      2.00000
     32      -6.9691      2.00000
     33      -6.9638      2.00000
     34      -6.9588      2.00000
     35      -6.9562      2.00000
     36      -6.9457      2.00000
     37      -6.9329      2.00000
     38      -6.9184      2.00000
     39      -6.8797      2.00000
     40      -6.8392      2.00000
     41      -6.8214      2.00000
     42      -6.8120      2.00000
     43      -6.8032      2.00000
     44      -6.8001      2.00000
     45      -6.7715      2.00000
     46      -6.7672      2.00000
     47      -6.7218      2.00000
     48      -6.7072      2.00000
     49      -6.6967      2.00000
     50      -6.6789      2.00000
     51      -6.6411      2.00000
     52      -6.6195      2.00000
     53      -6.6139      2.00000
     54      -6.5980      2.00000
     55      -6.5793      2.00000
     56      -6.5696      2.00000
     57      -6.5502      2.00000
     58      -6.5212      2.00000
     59      -6.5167      2.00000
     60      -6.4933      2.00000
     61      -6.4467      2.00000
     62      -6.4422      2.00000
     63      -6.4172      2.00000
     64      -6.4090      2.00000
     65      -6.3611      2.00000
     66      -6.3454      2.00000
     67      -6.3434      2.00000
     68      -6.3387      2.00000
     69      -6.2920      2.00000
     70      -6.2780      2.00000
     71      -6.2702      2.00000
     72      -6.2442      2.00000
     73      -6.2403      2.00000
     74      -6.2256      2.00000
     75      -6.2175      2.00000
     76      -6.2110      2.00000
     77      -6.1742      2.00000
     78      -6.1558      2.00000
     79      -6.1036      2.00000
     80      -6.1001      2.00000
     81      -6.0991      2.00000
     82      -6.0866      2.00000
     83      -6.0833      2.00000
     84      -6.0631      2.00000
     85      -6.0568      2.00000
     86      -6.0538      2.00000
     87      -6.0360      2.00000
     88      -6.0321      2.00000
     89      -6.0301      2.00000
     90      -6.0291      2.00000
     91      -6.0278      2.00000
     92      -6.0098      2.00000
     93      -5.9318      2.00000
     94      -5.9258      2.00000
     95      -5.9142      2.00000
     96      -5.8949      2.00000
     97      -5.8876      2.00000
     98      -5.8651      2.00000
     99      -5.8558      2.00000
    100      -5.8376      2.00000
    101      -5.8054      2.00000
    102      -5.7981      2.00000
    103      -5.7949      2.00000
    104      -5.7867      2.00000
    105      -5.7653      2.00000
    106      -5.7532      2.00000
    107      -5.7329      2.00000
    108      -5.7212      2.00000
    109      -5.7126      2.00000
    110      -5.6786      2.00000
    111      -5.6386      2.00000
    112      -5.6379      2.00000
    113      -5.6287      2.00000
    114      -5.6210      2.00000
    115      -5.6111      2.00000
    116      -5.5820      2.00000
    117      -5.5685      2.00000
    118      -5.5473      2.00000
    119      -5.5448      2.00000
    120      -5.5199      2.00000
    121      -5.5193      2.00000
    122      -5.5189      2.00000
    123      -5.5033      2.00000
    124      -5.4996      2.00000
    125      -5.4928      2.00000
    126      -5.4910      2.00000
    127      -5.4896      2.00000
    128      -5.4836      2.00000
    129      -5.4732      2.00000
    130      -5.4631      2.00000
    131      -5.4615      2.00000
    132      -5.4582      2.00000
    133      -5.4395      2.00000
    134      -5.3904      2.00000
    135      -5.3826      2.00000
    136      -5.3785      2.00000
    137      -5.3695      2.00000
    138      -5.3532      2.00000
    139      -5.3419      2.00000
    140      -5.3281      2.00000
    141      -5.2937      2.00000
    142      -5.2843      2.00000
    143      -5.2675      2.00000
    144      -5.2549      2.00000
    145      -5.2472      2.00000
    146      -5.2356      2.00000
    147      -5.2263      2.00000
    148      -5.2141      2.00000
    149      -5.1958      2.00000
    150      -5.1835      2.00000
    151      -5.1799      2.00000
    152      -5.1742      2.00000
    153      -5.1659      2.00000
    154      -5.1592      2.00000
    155      -5.1480      2.00000
    156      -5.1430      2.00000
    157      -5.1368      2.00000
    158      -5.1223      2.00000
    159      -5.0936      2.00000
    160      -5.0894      2.00000
    161      -5.0876      2.00000
    162      -5.0720      2.00000
    163      -5.0493      2.00000
    164      -5.0319      2.00000
    165      -5.0265      2.00000
    166      -5.0197      2.00000
    167      -5.0170      2.00000
    168      -4.9972      2.00000
    169      -4.9911      2.00000
    170      -4.9668      2.00000
    171      -4.9578      2.00000
    172      -4.9394      2.00000
    173      -4.9315      2.00000
    174      -4.9200      2.00000
    175      -4.9175      2.00000
    176      -4.9154      2.00000
    177      -4.9067      2.00000
    178      -4.9019      2.00000
    179      -4.8766      2.00000
    180      -4.8522      2.00000
    181      -4.8460      2.00000
    182      -4.8333      2.00000
    183      -4.8215      2.00000
    184      -4.8146      2.00000
    185      -4.8076      2.00000
    186      -4.7894      2.00000
    187      -4.7736      2.00000
    188      -4.7660      2.00000
    189      -4.7512      2.00000
    190      -4.7484      2.00000
    191      -4.7447      2.00000
    192      -4.7383      2.00000
    193      -4.7350      2.00000
    194      -4.7242      2.00000
    195      -4.7164      2.00000
    196      -4.7124      2.00000
    197      -4.6779      2.00000
    198      -4.6736      2.00000
    199      -4.6701      2.00000
    200      -4.6678      2.00000
    201      -4.6598      2.00000
    202      -4.6510      2.00000
    203      -4.6442      2.00000
    204      -4.6094      2.00000
    205      -4.5949      2.00000
    206      -4.5784      2.00000
    207      -4.5715      2.00000
    208      -4.5706      2.00000
    209      -4.5582      2.00000
    210      -4.5468      2.00000
    211      -4.5447      2.00000
    212      -4.5359      2.00000
    213      -4.5087      2.00000
    214      -4.4783      2.00000
    215      -4.4700      2.00000
    216      -4.4424      2.00000
    217      -4.4345      2.00000
    218      -4.4019      2.00000
    219      -4.3991      2.00000
    220      -4.3867      2.00000
    221      -4.3608      2.00000
    222      -4.3530      2.00000
    223      -4.3500      2.00000
    224      -4.3395      2.00000
    225      -4.3287      2.00000
    226      -4.3111      2.00000
    227      -4.3079      2.00000
    228      -4.3018      2.00000
    229      -4.2979      2.00000
    230      -4.2816      2.00000
    231      -4.2782      2.00000
    232      -4.2469      2.00000
    233      -4.2357      2.00000
    234      -4.2334      2.00000
    235      -4.2303      2.00000
    236      -4.2196      2.00000
    237      -4.2189      2.00000
    238      -4.1948      2.00000
    239      -4.1799      2.00000
    240      -4.1574      2.00000
    241      -4.1498      2.00000
    242      -4.1448      2.00000
    243      -4.1382      2.00000
    244      -4.1333      2.00000
    245      -4.1262      2.00000
    246      -4.1179      2.00000
    247      -4.1122      2.00000
    248      -4.1041      2.00000
    249      -4.0963      2.00000
    250      -4.0895      2.00000
    251      -4.0867      2.00000
    252      -4.0824      2.00000
    253      -4.0793      2.00000
    254      -4.0717      2.00000
    255      -4.0485      2.00000
    256      -4.0297      2.00000
    257      -4.0250      2.00000
    258      -4.0200      2.00000
    259      -4.0045      2.00000
    260      -3.9709      2.00000
    261      -3.9558      2.00000
    262      -3.9439      2.00000
    263      -3.9388      2.00000
    264      -3.9316      2.00000
    265      -3.9140      2.00000
    266      -3.9017      2.00000
    267      -3.8831      2.00000
    268      -3.8728      2.00000
    269      -3.8660      2.00000
    270      -3.8568      2.00000
    271      -3.8482      2.00000
    272      -3.8386      2.00000
    273      -3.8321      2.00000
    274      -3.8296      2.00000
    275      -3.8171      2.00000
    276      -3.8042      2.00000
    277      -3.7862      2.00000
    278      -3.7854      2.00000
    279      -3.7759      2.00000
    280      -3.7521      2.00000
    281      -3.7319      2.00000
    282      -3.6659      2.00000
    283      -3.6568      2.00000
    284      -3.6247      2.00000
    285      -3.6225      2.00000
    286      -3.6104      2.00000
    287      -3.5954      2.00000
    288      -3.5857      2.00000
    289      -3.5692      2.00000
    290      -3.5689      2.00000
    291      -3.5610      2.00000
    292      -3.5559      2.00000
    293      -3.5531      2.00000
    294      -3.5497      2.00000
    295      -3.5411      2.00000
    296      -3.5360      2.00000
    297      -3.5273      2.00000
    298      -3.5123      2.00000
    299      -3.5078      2.00000
    300      -3.5059      2.00000
    301      -3.4889      2.00000
    302      -3.4805      2.00000
    303      -3.4734      2.00000
    304      -3.4586      2.00000
    305      -3.4569      2.00000
    306      -3.4468      2.00000
    307      -3.4439      2.00000
    308      -3.4427      2.00000
    309      -3.4336      2.00000
    310      -3.4292      2.00000
    311      -3.4227      2.00000
    312      -3.4006      2.00000
    313      -3.3922      2.00000
    314      -3.3733      2.00000
    315      -3.3625      2.00000
    316      -3.3597      2.00000
    317      -3.3483      2.00000
    318      -3.3428      2.00000
    319      -3.3400      2.00000
    320      -3.3217      2.00000
    321      -3.2947      2.00000
    322      -3.2817      2.00000
    323      -3.2781      2.00000
    324      -3.2747      2.00000
    325      -3.2579      2.00000
    326      -3.2516      2.00000
    327      -3.2315      2.00000
    328      -3.2278      2.00000
    329      -3.2172      2.00000
    330      -3.2161      2.00000
    331      -3.2149      2.00000
    332      -3.2133      2.00000
    333      -3.1857      2.00000
    334      -3.1694      2.00000
    335      -3.1498      2.00000
    336      -3.1238      2.00000
    337      -3.1148      2.00000
    338      -3.1025      2.00000
    339      -3.1001      2.00000
    340      -3.0983      2.00000
    341      -3.0886      2.00000
    342      -3.0882      2.00000
    343      -3.0807      2.00000
    344      -3.0695      2.00000
    345      -3.0607      2.00000
    346      -3.0592      2.00000
    347      -3.0364      2.00000
    348      -3.0314      2.00000
    349      -3.0251      2.00000
    350      -3.0168      2.00000
    351      -2.9973      2.00000
    352      -2.9839      2.00000
    353      -2.9708      2.00000
    354      -2.9592      2.00000
    355      -2.9508      2.00000
    356      -2.9283      2.00000
    357      -2.8879      2.00000
    358      -2.8784      2.00000
    359      -2.8620      2.00000
    360      -2.8604      2.00000
    361      -2.8540      2.00000
    362      -2.8154      2.00000
    363      -2.8074      2.00000
    364      -2.7863      2.00000
    365      -2.7800      2.00000
    366      -2.7786      2.00000
    367      -2.7751      2.00000
    368      -2.7495      2.00000
    369      -2.7364      2.00000
    370      -2.7245      2.00000
    371      -2.6908      2.00000
    372      -2.6890      2.00000
    373      -2.6878      2.00000
    374      -2.6786      2.00000
    375      -2.6619      2.00000
    376      -2.6460      2.00000
    377      -2.6370      2.00000
    378      -2.6247      2.00000
    379      -2.6180      2.00000
    380      -2.6063      2.00000
    381      -2.6003      2.00000
    382      -2.5963      2.00000
    383      -2.5671      2.00000
    384      -2.5324      2.00000
    385      -2.4720      2.00000
    386      -2.4413      2.00000
    387      -2.3122      2.00000
    388      -2.2659      2.00000
    389      -2.2218      2.00000
    390      -2.2133      2.00000
    391      -2.2015      2.00000
    392      -2.0750      2.00000
    393      -2.0626      2.00000
    394      -1.9994      2.00000
    395      -1.9485      2.00000
    396      -1.8083      2.00000
    397      -1.6455      2.00000
    398      -1.5694      2.00000
    399      -1.5147      2.00000
    400      -1.3134      2.00101
    401      -1.0976      1.76205
    402      -1.0656      1.33143
    403      -0.8524     -0.01979
    404      -0.8168     -0.00567
    405      -0.7597     -0.00040
    406      -0.7027     -0.00001
    407      -0.6245     -0.00000
    408      -0.5941     -0.00000
    409      -0.5456     -0.00000
    410      -0.5364     -0.00000
    411      -0.4736     -0.00000
    412      -0.4699     -0.00000
    413      -0.4541     -0.00000
    414      -0.4327     -0.00000
    415      -0.2971     -0.00000
    416      -0.2769     -0.00000
    417      -0.1341     -0.00000
    418      -0.0965     -0.00000
    419      -0.0739     -0.00000
    420       0.0364     -0.00000
    421       0.0482     -0.00000
    422       0.2014     -0.00000
    423       0.2791     -0.00000
    424       0.5512     -0.00000
    425       0.6676     -0.00000
    426       0.6714     -0.00000
    427       0.6925     -0.00000
    428       0.6970     -0.00000
    429       0.7008     -0.00000
    430       0.7205     -0.00000
    431       0.9524     -0.00000
    432       1.0292     -0.00000
    433       1.0882     -0.00000
    434       1.1055     -0.00000
    435       1.1946     -0.00000
    436       1.2226     -0.00000
    437       1.3046     -0.00000
    438       1.3767     -0.00000
    439       1.6235     -0.00000
    440       1.7611      0.00000
    441       1.8770      0.00000
    442       2.2018      0.00000
    443       2.2487      0.00000
    444       2.3126      0.00000
    445       2.3820      0.00000
    446       2.4027      0.00000
    447       2.4048      0.00000
    448       2.4109      0.00000
    449       2.4610      0.00000
    450       2.5587      0.00000
    451       2.7123      0.00000
    452       2.7365      0.00000
    453       2.8232      0.00000
    454       2.8307      0.00000
    455       2.9171      0.00000
    456       2.9833      0.00000
    457       3.0597      0.00000
    458       3.0986      0.00000
    459       3.1023      0.00000
    460       3.1050      0.00000
    461       3.2745      0.00000
    462       3.2938      0.00000
    463       3.3098      0.00000
    464       3.3127      0.00000
    465       3.3862      0.00000
    466       3.5655      0.00000
    467       3.6889      0.00000
    468       3.7636      0.00000
    469       3.8737      0.00000
    470       4.0931      0.00000
    471       4.1101      0.00000
    472       4.1287      0.00000
    473       4.1459      0.00000
    474       4.1917      0.00000
    475       4.2912      0.00000
    476       4.3123      0.00000
    477       4.3434      0.00000
    478       4.3717      0.00000
    479       4.4717      0.00000
    480       4.5110      0.00000
    481       4.5730      0.00000
    482       4.6147      0.00000
    483       4.7497      0.00000
    484       4.8110      0.00000
    485       4.9079      0.00000
    486       5.0113      0.00000

 k-point     2 :       0.2500    0.0000    0.0000
  band No.  band energies     occupation 
      1     -22.2519      2.00000
      2     -20.0526      2.00000
      3      -9.9942      2.00000
      4      -9.4758      2.00000
      5      -9.1866      2.00000
      6      -8.5660      2.00000
      7      -8.4034      2.00000
      8      -8.2344      2.00000
      9      -8.1941      2.00000
     10      -8.0346      2.00000
     11      -8.0057      2.00000
     12      -7.9297      2.00000
     13      -7.7654      2.00000
     14      -7.6843      2.00000
     15      -7.5860      2.00000
     16      -7.5814      2.00000
     17      -7.5409      2.00000
     18      -7.5287      2.00000
     19      -7.2968      2.00000
     20      -7.2369      2.00000
     21      -7.2226      2.00000
     22      -7.2004      2.00000
     23      -7.1773      2.00000
     24      -7.1661      2.00000
     25      -7.1499      2.00000
     26      -7.1394      2.00000
     27      -7.1289      2.00000
     28      -7.1164      2.00000
     29      -7.1070      2.00000
     30      -7.1044      2.00000
     31      -7.0182      2.00000
     32      -7.0111      2.00000
     33      -7.0091      2.00000
     34      -6.9954      2.00000
     35      -6.9424      2.00000
     36      -6.9275      2.00000
     37      -6.9254      2.00000
     38      -6.9098      2.00000
     39      -6.8954      2.00000
     40      -6.8844      2.00000
     41      -6.8769      2.00000
     42      -6.8344      2.00000
     43      -6.7327      2.00000
     44      -6.7230      2.00000
     45      -6.7196      2.00000
     46      -6.7101      2.00000
     47      -6.6984      2.00000
     48      -6.6948      2.00000
     49      -6.6683      2.00000
     50      -6.6377      2.00000
     51      -6.6328      2.00000
     52      -6.6310      2.00000
     53      -6.6064      2.00000
     54      -6.5627      2.00000
     55      -6.5577      2.00000
     56      -6.5555      2.00000
     57      -6.5245      2.00000
     58      -6.5199      2.00000
     59      -6.5075      2.00000
     60      -6.4857      2.00000
     61      -6.4834      2.00000
     62      -6.4764      2.00000
     63      -6.4055      2.00000
     64      -6.3882      2.00000
     65      -6.3842      2.00000
     66      -6.3662      2.00000
     67      -6.3499      2.00000
     68      -6.3479      2.00000
     69      -6.3332      2.00000
     70      -6.2974      2.00000
     71      -6.2520      2.00000
     72      -6.2486      2.00000
     73      -6.2431      2.00000
     74      -6.2395      2.00000
     75      -6.2234      2.00000
     76      -6.2157      2.00000
     77      -6.2108      2.00000
     78      -6.1851      2.00000
     79      -6.1782      2.00000
     80      -6.1490      2.00000
     81      -6.1329      2.00000
     82      -6.1272      2.00000
     83      -6.1214      2.00000
     84      -6.0685      2.00000
     85      -6.0371      2.00000
     86      -6.0249      2.00000
     87      -6.0204      2.00000
     88      -6.0157      2.00000
     89      -6.0141      2.00000
     90      -5.9711      2.00000
     91      -5.9452      2.00000
     92      -5.9392      2.00000
     93      -5.9235      2.00000
     94      -5.9101      2.00000
     95      -5.9007      2.00000
     96      -5.8688      2.00000
     97      -5.8643      2.00000
     98      -5.8545      2.00000
     99      -5.8311      2.00000
    100      -5.8222      2.00000
    101      -5.7988      2.00000
    102      -5.7830      2.00000
    103      -5.7615      2.00000
    104      -5.7520      2.00000
    105      -5.7415      2.00000
    106      -5.7367      2.00000
    107      -5.7315      2.00000
    108      -5.7145      2.00000
    109      -5.7102      2.00000
    110      -5.6877      2.00000
    111      -5.6724      2.00000
    112      -5.6543      2.00000
    113      -5.6508      2.00000
    114      -5.6470      2.00000
    115      -5.6220      2.00000
    116      -5.6201      2.00000
    117      -5.6162      2.00000
    118      -5.6077      2.00000
    119      -5.5982      2.00000
    120      -5.5915      2.00000
    121      -5.5753      2.00000
    122      -5.5223      2.00000
    123      -5.5184      2.00000
    124      -5.5164      2.00000
    125      -5.5135      2.00000
    126      -5.5053      2.00000
    127      -5.5042      2.00000
    128      -5.5026      2.00000
    129      -5.4505      2.00000
    130      -5.4483      2.00000
    131      -5.4474      2.00000
    132      -5.4381      2.00000
    133      -5.4358      2.00000
    134      -5.3872      2.00000
    135      -5.3803      2.00000
    136      -5.3731      2.00000
    137      -5.3562      2.00000
    138      -5.3436      2.00000
    139      -5.3032      2.00000
    140      -5.2773      2.00000
    141      -5.2757      2.00000
    142      -5.2659      2.00000
    143      -5.2605      2.00000
    144      -5.2501      2.00000
    145      -5.2468      2.00000
    146      -5.2369      2.00000
    147      -5.2171      2.00000
    148      -5.2016      2.00000
    149      -5.1934      2.00000
    150      -5.1793      2.00000
    151      -5.1722      2.00000
    152      -5.1653      2.00000
    153      -5.1636      2.00000
    154      -5.1555      2.00000
    155      -5.1533      2.00000
    156      -5.1491      2.00000
    157      -5.1444      2.00000
    158      -5.1237      2.00000
    159      -5.0981      2.00000
    160      -5.0964      2.00000
    161      -5.0883      2.00000
    162      -5.0827      2.00000
    163      -5.0412      2.00000
    164      -5.0303      2.00000
    165      -5.0146      2.00000
    166      -4.9941      2.00000
    167      -4.9869      2.00000
    168      -4.9825      2.00000
    169      -4.9759      2.00000
    170      -4.9706      2.00000
    171      -4.9617      2.00000
    172      -4.9587      2.00000
    173      -4.9412      2.00000
    174      -4.9359      2.00000
    175      -4.9039      2.00000
    176      -4.8878      2.00000
    177      -4.8870      2.00000
    178      -4.8655      2.00000
    179      -4.8501      2.00000
    180      -4.8374      2.00000
    181      -4.8328      2.00000
    182      -4.8242      2.00000
    183      -4.8210      2.00000
    184      -4.8194      2.00000
    185      -4.7960      2.00000
    186      -4.7845      2.00000
    187      -4.7814      2.00000
    188      -4.7767      2.00000
    189      -4.7755      2.00000
    190      -4.7651      2.00000
    191      -4.7591      2.00000
    192      -4.7463      2.00000
    193      -4.7351      2.00000
    194      -4.7295      2.00000
    195      -4.7136      2.00000
    196      -4.7018      2.00000
    197      -4.6985      2.00000
    198      -4.6878      2.00000
    199      -4.6862      2.00000
    200      -4.6762      2.00000
    201      -4.6720      2.00000
    202      -4.6665      2.00000
    203      -4.6515      2.00000
    204      -4.6178      2.00000
    205      -4.6010      2.00000
    206      -4.5766      2.00000
    207      -4.5657      2.00000
    208      -4.5632      2.00000
    209      -4.5522      2.00000
    210      -4.5427      2.00000
    211      -4.5328      2.00000
    212      -4.5224      2.00000
    213      -4.5187      2.00000
    214      -4.5093      2.00000
    215      -4.4977      2.00000
    216      -4.4515      2.00000
    217      -4.4483      2.00000
    218      -4.4400      2.00000
    219      -4.4339      2.00000
    220      -4.4110      2.00000
    221      -4.3931      2.00000
    222      -4.3791      2.00000
    223      -4.3542      2.00000
    224      -4.3127      2.00000
    225      -4.3039      2.00000
    226      -4.2967      2.00000
    227      -4.2928      2.00000
    228      -4.2908      2.00000
    229      -4.2859      2.00000
    230      -4.2785      2.00000
    231      -4.2757      2.00000
    232      -4.2750      2.00000
    233      -4.2411      2.00000
    234      -4.2288      2.00000
    235      -4.2258      2.00000
    236      -4.2242      2.00000
    237      -4.2169      2.00000
    238      -4.2005      2.00000
    239      -4.1889      2.00000
    240      -4.1814      2.00000
    241      -4.1538      2.00000
    242      -4.1486      2.00000
    243      -4.1420      2.00000
    244      -4.1319      2.00000
    245      -4.1244      2.00000
    246      -4.1182      2.00000
    247      -4.1072      2.00000
    248      -4.1041      2.00000
    249      -4.1000      2.00000
    250      -4.0931      2.00000
    251      -4.0878      2.00000
    252      -4.0816      2.00000
    253      -4.0802      2.00000
    254      -4.0389      2.00000
    255      -4.0192      2.00000
    256      -4.0088      2.00000
    257      -4.0021      2.00000
    258      -3.9928      2.00000
    259      -3.9810      2.00000
    260      -3.9631      2.00000
    261      -3.9527      2.00000
    262      -3.9461      2.00000
    263      -3.9384      2.00000
    264      -3.9360      2.00000
    265      -3.9339      2.00000
    266      -3.8966      2.00000
    267      -3.8856      2.00000
    268      -3.8640      2.00000
    269      -3.8572      2.00000
    270      -3.8472      2.00000
    271      -3.8430      2.00000
    272      -3.8337      2.00000
    273      -3.8257      2.00000
    274      -3.8056      2.00000
    275      -3.7981      2.00000
    276      -3.7831      2.00000
    277      -3.7739      2.00000
    278      -3.7646      2.00000
    279      -3.7516      2.00000
    280      -3.7338      2.00000
    281      -3.7215      2.00000
    282      -3.7158      2.00000
    283      -3.6816      2.00000
    284      -3.6697      2.00000
    285      -3.6512      2.00000
    286      -3.6405      2.00000
    287      -3.6251      2.00000
    288      -3.6137      2.00000
    289      -3.5957      2.00000
    290      -3.5913      2.00000
    291      -3.5860      2.00000
    292      -3.5800      2.00000
    293      -3.5680      2.00000
    294      -3.5548      2.00000
    295      -3.5315      2.00000
    296      -3.5198      2.00000
    297      -3.5171      2.00000
    298      -3.5134      2.00000
    299      -3.5023      2.00000
    300      -3.4979      2.00000
    301      -3.4777      2.00000
    302      -3.4745      2.00000
    303      -3.4701      2.00000
    304      -3.4527      2.00000
    305      -3.4361      2.00000
    306      -3.4313      2.00000
    307      -3.4156      2.00000
    308      -3.4031      2.00000
    309      -3.4013      2.00000
    310      -3.3912      2.00000
    311      -3.3855      2.00000
    312      -3.3846      2.00000
    313      -3.3710      2.00000
    314      -3.3558      2.00000
    315      -3.3518      2.00000
    316      -3.3438      2.00000
    317      -3.3419      2.00000
    318      -3.3402      2.00000
    319      -3.3316      2.00000
    320      -3.3134      2.00000
    321      -3.3063      2.00000
    322      -3.2927      2.00000
    323      -3.2709      2.00000
    324      -3.2601      2.00000
    325      -3.2520      2.00000
    326      -3.2494      2.00000
    327      -3.2468      2.00000
    328      -3.2440      2.00000
    329      -3.2309      2.00000
    330      -3.2026      2.00000
    331      -3.1984      2.00000
    332      -3.1928      2.00000
    333      -3.1800      2.00000
    334      -3.1460      2.00000
    335      -3.1309      2.00000
    336      -3.1232      2.00000
    337      -3.1182      2.00000
    338      -3.1077      2.00000
    339      -3.1022      2.00000
    340      -3.0977      2.00000
    341      -3.0956      2.00000
    342      -3.0889      2.00000
    343      -3.0821      2.00000
    344      -3.0702      2.00000
    345      -3.0582      2.00000
    346      -3.0557      2.00000
    347      -3.0504      2.00000
    348      -3.0441      2.00000
    349      -3.0391      2.00000
    350      -3.0322      2.00000
    351      -3.0291      2.00000
    352      -3.0179      2.00000
    353      -2.9605      2.00000
    354      -2.9379      2.00000
    355      -2.9229      2.00000
    356      -2.8952      2.00000
    357      -2.8835      2.00000
    358      -2.8681      2.00000
    359      -2.8600      2.00000
    360      -2.8422      2.00000
    361      -2.8374      2.00000
    362      -2.8149      2.00000
    363      -2.8117      2.00000
    364      -2.7965      2.00000
    365      -2.7780      2.00000
    366      -2.7713      2.00000
    367      -2.7681      2.00000
    368      -2.7650      2.00000
    369      -2.7582      2.00000
    370      -2.7319      2.00000
    371      -2.7266      2.00000
    372      -2.7237      2.00000
    373      -2.7124      2.00000
    374      -2.7027      2.00000
    375      -2.6951      2.00000
    376      -2.6901      2.00000
    377      -2.6840      2.00000
    378      -2.6776      2.00000
    379      -2.6608      2.00000
    380      -2.6501      2.00000
    381      -2.6322      2.00000
    382      -2.6006      2.00000
    383      -2.5801      2.00000
    384      -2.5712      2.00000
    385      -2.5676      2.00000
    386      -2.5596      2.00000
    387      -2.4854      2.00000
    388      -2.4145      2.00000
    389      -2.2996      2.00000
    390      -2.1133      2.00000
    391      -2.0332      2.00000
    392      -2.0254      2.00000
    393      -1.9456      2.00000
    394      -1.7783      2.00000
    395      -1.6761      2.00000
    396      -1.6684      2.00000
    397      -1.6287      2.00000
    398      -1.5603      2.00000
    399      -1.4570      2.00000
    400      -1.3559      2.00010
    401      -1.2848      2.00370
    402      -0.8675     -0.03037
    403      -0.8309     -0.00969
    404      -0.8042     -0.00338
    405      -0.7818     -0.00122
    406      -0.7340     -0.00010
    407      -0.7001     -0.00001
    408      -0.6881     -0.00001
    409      -0.6788     -0.00000
    410      -0.5852     -0.00000
    411      -0.4884     -0.00000
    412      -0.4467     -0.00000
    413      -0.3404     -0.00000
    414      -0.3139     -0.00000
    415      -0.1650     -0.00000
    416      -0.1021     -0.00000
    417      -0.1000     -0.00000
    418      -0.0978     -0.00000
    419      -0.0926     -0.00000
    420      -0.0454     -0.00000
    421       0.0259     -0.00000
    422       0.1381     -0.00000
    423       0.1421     -0.00000
    424       0.2478     -0.00000
    425       0.2800     -0.00000
    426       0.4776     -0.00000
    427       0.5926     -0.00000
    428       0.6218     -0.00000
    429       0.6861     -0.00000
    430       0.8996     -0.00000
    431       0.9562     -0.00000
    432       1.0756     -0.00000
    433       1.2457     -0.00000
    434       1.2764     -0.00000
    435       1.3559     -0.00000
    436       1.3698     -0.00000
    437       1.4315     -0.00000
    438       1.4978     -0.00000
    439       1.5014     -0.00000
    440       1.5473     -0.00000
    441       2.1571      0.00000
    442       2.2121      0.00000
    443       2.2389      0.00000
    444       2.3904      0.00000
    445       2.4106      0.00000
    446       2.4303      0.00000
    447       2.4543      0.00000
    448       2.4695      0.00000
    449       2.6055      0.00000
    450       2.6415      0.00000
    451       2.7042      0.00000
    452       2.7142      0.00000
    453       2.7201      0.00000
    454       2.7309      0.00000
    455       2.7792      0.00000
    456       2.9393      0.00000
    457       2.9923      0.00000
    458       3.0972      0.00000
    459       3.2177      0.00000
    460       3.2359      0.00000
    461       3.2540      0.00000
    462       3.2646      0.00000
    463       3.2828      0.00000
    464       3.5095      0.00000
    465       3.5378      0.00000
    466       3.5674      0.00000
    467       3.6680      0.00000
    468       3.6787      0.00000
    469       3.7028      0.00000
    470       3.8061      0.00000
    471       3.8349      0.00000
    472       4.0185      0.00000
    473       4.0398      0.00000
    474       4.0470      0.00000
    475       4.1036      0.00000
    476       4.1274      0.00000
    477       4.1887      0.00000
    478       4.2790      0.00000
    479       4.3784      0.00000
    480       4.4971      0.00000
    481       4.5920      0.00000
    482       4.6244      0.00000
    483       4.7287      0.00000
    484       4.7992      0.00000
    485       4.8313      0.00000
    486       4.9226      0.00000

 k-point     3 :       0.5000    0.0000    0.0000
  band No.  band energies     occupation 
      1     -22.2519      2.00000
      2     -20.0526      2.00000
      3      -9.9941      2.00000
      4      -9.3681      2.00000
      5      -9.3579      2.00000
      6      -8.4309      2.00000
      7      -8.2284      2.00000
      8      -8.2190      2.00000
      9      -8.1564      2.00000
     10      -8.1506      2.00000
     11      -8.1447      2.00000
     12      -8.0939      2.00000
     13      -7.7712      2.00000
     14      -7.6923      2.00000
     15      -7.5830      2.00000
     16      -7.5774      2.00000
     17      -7.3363      2.00000
     18      -7.3344      2.00000
     19      -7.3246      2.00000
     20      -7.3224      2.00000
     21      -7.2223      2.00000
     22      -7.2218      2.00000
     23      -7.2047      2.00000
     24      -7.1948      2.00000
     25      -7.1883      2.00000
     26      -7.1869      2.00000
     27      -7.1628      2.00000
     28      -7.1594      2.00000
     29      -7.1006      2.00000
     30      -7.0983      2.00000
     31      -7.0563      2.00000
     32      -7.0545      2.00000
     33      -6.9718      2.00000
     34      -6.9705      2.00000
     35      -6.9667      2.00000
     36      -6.9598      2.00000
     37      -6.9148      2.00000
     38      -6.9095      2.00000
     39      -6.8990      2.00000
     40      -6.8917      2.00000
     41      -6.8849      2.00000
     42      -6.8753      2.00000
     43      -6.7202      2.00000
     44      -6.7134      2.00000
     45      -6.6859      2.00000
     46      -6.6712      2.00000
     47      -6.6702      2.00000
     48      -6.6567      2.00000
     49      -6.6436      2.00000
     50      -6.6321      2.00000
     51      -6.5779      2.00000
     52      -6.5760      2.00000
     53      -6.5730      2.00000
     54      -6.5711      2.00000
     55      -6.5390      2.00000
     56      -6.5337      2.00000
     57      -6.5324      2.00000
     58      -6.5303      2.00000
     59      -6.5169      2.00000
     60      -6.5091      2.00000
     61      -6.4750      2.00000
     62      -6.4473      2.00000
     63      -6.4025      2.00000
     64      -6.3977      2.00000
     65      -6.3681      2.00000
     66      -6.3671      2.00000
     67      -6.3650      2.00000
     68      -6.3644      2.00000
     69      -6.3586      2.00000
     70      -6.3527      2.00000
     71      -6.3220      2.00000
     72      -6.3073      2.00000
     73      -6.2391      2.00000
     74      -6.2358      2.00000
     75      -6.2327      2.00000
     76      -6.2300      2.00000
     77      -6.1957      2.00000
     78      -6.1919      2.00000
     79      -6.1858      2.00000
     80      -6.1842      2.00000
     81      -6.1575      2.00000
     82      -6.1414      2.00000
     83      -6.1312      2.00000
     84      -6.0567      2.00000
     85      -6.0241      2.00000
     86      -6.0170      2.00000
     87      -6.0106      2.00000
     88      -6.0070      2.00000
     89      -6.0049      2.00000
     90      -5.9997      2.00000
     91      -5.8770      2.00000
     92      -5.8761      2.00000
     93      -5.8695      2.00000
     94      -5.8683      2.00000
     95      -5.8604      2.00000
     96      -5.8474      2.00000
     97      -5.8376      2.00000
     98      -5.8375      2.00000
     99      -5.8301      2.00000
    100      -5.8256      2.00000
    101      -5.7679      2.00000
    102      -5.7548      2.00000
    103      -5.7541      2.00000
    104      -5.7512      2.00000
    105      -5.7495      2.00000
    106      -5.7316      2.00000
    107      -5.7199      2.00000
    108      -5.7127      2.00000
    109      -5.6970      2.00000
    110      -5.6963      2.00000
    111      -5.6938      2.00000
    112      -5.6892      2.00000
    113      -5.6857      2.00000
    114      -5.6843      2.00000
    115      -5.6671      2.00000
    116      -5.6577      2.00000
    117      -5.6211      2.00000
    118      -5.6180      2.00000
    119      -5.6122      2.00000
    120      -5.6108      2.00000
    121      -5.6101      2.00000
    122      -5.5984      2.00000
    123      -5.5305      2.00000
    124      -5.5278      2.00000
    125      -5.5249      2.00000
    126      -5.5190      2.00000
    127      -5.5163      2.00000
    128      -5.4949      2.00000
    129      -5.4502      2.00000
    130      -5.4492      2.00000
    131      -5.4395      2.00000
    132      -5.4373      2.00000
    133      -5.4089      2.00000
    134      -5.4051      2.00000
    135      -5.4014      2.00000
    136      -5.3974      2.00000
    137      -5.3087      2.00000
    138      -5.3052      2.00000
    139      -5.2974      2.00000
    140      -5.2815      2.00000
    141      -5.2675      2.00000
    142      -5.2564      2.00000
    143      -5.2491      2.00000
    144      -5.2480      2.00000
    145      -5.2329      2.00000
    146      -5.2309      2.00000
    147      -5.2223      2.00000
    148      -5.2013      2.00000
    149      -5.1981      2.00000
    150      -5.1940      2.00000
    151      -5.1891      2.00000
    152      -5.1878      2.00000
    153      -5.1613      2.00000
    154      -5.1592      2.00000
    155      -5.1279      2.00000
    156      -5.1217      2.00000
    157      -5.1159      2.00000
    158      -5.1135      2.00000
    159      -5.1120      2.00000
    160      -5.1102      2.00000
    161      -5.0375      2.00000
    162      -5.0232      2.00000
    163      -5.0139      2.00000
    164      -5.0089      2.00000
    165      -5.0074      2.00000
    166      -5.0060      2.00000
    167      -4.9888      2.00000
    168      -4.9867      2.00000
    169      -4.9835      2.00000
    170      -4.9732      2.00000
    171      -4.9596      2.00000
    172      -4.9571      2.00000
    173      -4.9539      2.00000
    174      -4.9512      2.00000
    175      -4.8734      2.00000
    176      -4.8683      2.00000
    177      -4.8630      2.00000
    178      -4.8618      2.00000
    179      -4.8558      2.00000
    180      -4.8427      2.00000
    181      -4.8414      2.00000
    182      -4.8390      2.00000
    183      -4.8354      2.00000
    184      -4.8170      2.00000
    185      -4.8104      2.00000
    186      -4.8026      2.00000
    187      -4.7952      2.00000
    188      -4.7771      2.00000
    189      -4.7487      2.00000
    190      -4.7455      2.00000
    191      -4.7209      2.00000
    192      -4.7152      2.00000
    193      -4.7102      2.00000
    194      -4.7095      2.00000
    195      -4.7066      2.00000
    196      -4.7032      2.00000
    197      -4.7004      2.00000
    198      -4.6955      2.00000
    199      -4.6893      2.00000
    200      -4.6878      2.00000
    201      -4.6757      2.00000
    202      -4.6669      2.00000
    203      -4.6500      2.00000
    204      -4.6421      2.00000
    205      -4.6059      2.00000
    206      -4.6012      2.00000
    207      -4.5971      2.00000
    208      -4.5890      2.00000
    209      -4.5575      2.00000
    210      -4.5555      2.00000
    211      -4.5480      2.00000
    212      -4.5329      2.00000
    213      -4.5309      2.00000
    214      -4.5193      2.00000
    215      -4.4954      2.00000
    216      -4.4734      2.00000
    217      -4.4712      2.00000
    218      -4.4672      2.00000
    219      -4.4578      2.00000
    220      -4.4483      2.00000
    221      -4.4375      2.00000
    222      -4.4277      2.00000
    223      -4.3323      2.00000
    224      -4.3046      2.00000
    225      -4.2904      2.00000
    226      -4.2873      2.00000
    227      -4.2821      2.00000
    228      -4.2774      2.00000
    229      -4.2682      2.00000
    230      -4.2583      2.00000
    231      -4.2534      2.00000
    232      -4.2526      2.00000
    233      -4.2523      2.00000
    234      -4.2501      2.00000
    235      -4.2491      2.00000
    236      -4.2283      2.00000
    237      -4.2106      2.00000
    238      -4.1979      2.00000
    239      -4.1923      2.00000
    240      -4.1810      2.00000
    241      -4.1788      2.00000
    242      -4.1591      2.00000
    243      -4.1418      2.00000
    244      -4.1281      2.00000
    245      -4.1266      2.00000
    246      -4.1232      2.00000
    247      -4.1182      2.00000
    248      -4.1119      2.00000
    249      -4.1100      2.00000
    250      -4.0869      2.00000
    251      -4.0834      2.00000
    252      -4.0734      2.00000
    253      -4.0511      2.00000
    254      -4.0465      2.00000
    255      -3.9924      2.00000
    256      -3.9904      2.00000
    257      -3.9862      2.00000
    258      -3.9789      2.00000
    259      -3.9777      2.00000
    260      -3.9703      2.00000
    261      -3.9406      2.00000
    262      -3.9344      2.00000
    263      -3.9237      2.00000
    264      -3.9168      2.00000
    265      -3.9119      2.00000
    266      -3.9058      2.00000
    267      -3.8597      2.00000
    268      -3.8568      2.00000
    269      -3.8489      2.00000
    270      -3.8387      2.00000
    271      -3.8176      2.00000
    272      -3.8049      2.00000
    273      -3.8022      2.00000
    274      -3.7762      2.00000
    275      -3.7738      2.00000
    276      -3.7623      2.00000
    277      -3.7597      2.00000
    278      -3.7505      2.00000
    279      -3.7489      2.00000
    280      -3.7473      2.00000
    281      -3.7116      2.00000
    282      -3.6981      2.00000
    283      -3.6928      2.00000
    284      -3.6899      2.00000
    285      -3.6889      2.00000
    286      -3.6833      2.00000
    287      -3.6692      2.00000
    288      -3.6457      2.00000
    289      -3.6351      2.00000
    290      -3.6288      2.00000
    291      -3.6262      2.00000
    292      -3.5978      2.00000
    293      -3.5592      2.00000
    294      -3.5444      2.00000
    295      -3.5412      2.00000
    296      -3.5322      2.00000
    297      -3.5303      2.00000
    298      -3.5268      2.00000
    299      -3.4958      2.00000
    300      -3.4827      2.00000
    301      -3.4796      2.00000
    302      -3.4733      2.00000
    303      -3.4629      2.00000
    304      -3.4544      2.00000
    305      -3.4187      2.00000
    306      -3.3988      2.00000
    307      -3.3970      2.00000
    308      -3.3942      2.00000
    309      -3.3804      2.00000
    310      -3.3611      2.00000
    311      -3.3579      2.00000
    312      -3.3522      2.00000
    313      -3.3493      2.00000
    314      -3.3489      2.00000
    315      -3.3479      2.00000
    316      -3.3373      2.00000
    317      -3.3242      2.00000
    318      -3.3205      2.00000
    319      -3.3201      2.00000
    320      -3.3112      2.00000
    321      -3.2897      2.00000
    322      -3.2640      2.00000
    323      -3.2565      2.00000
    324      -3.2502      2.00000
    325      -3.2477      2.00000
    326      -3.2408      2.00000
    327      -3.2363      2.00000
    328      -3.2332      2.00000
    329      -3.2189      2.00000
    330      -3.2042      2.00000
    331      -3.2003      2.00000
    332      -3.1811      2.00000
    333      -3.1787      2.00000
    334      -3.1783      2.00000
    335      -3.1692      2.00000
    336      -3.1605      2.00000
    337      -3.1365      2.00000
    338      -3.1212      2.00000
    339      -3.0975      2.00000
    340      -3.0958      2.00000
    341      -3.0934      2.00000
    342      -3.0867      2.00000
    343      -3.0826      2.00000
    344      -3.0781      2.00000
    345      -3.0762      2.00000
    346      -3.0736      2.00000
    347      -3.0676      2.00000
    348      -3.0662      2.00000
    349      -3.0447      2.00000
    350      -3.0227      2.00000
    351      -3.0210      2.00000
    352      -3.0078      2.00000
    353      -2.9312      2.00000
    354      -2.9219      2.00000
    355      -2.9070      2.00000
    356      -2.8609      2.00000
    357      -2.8583      2.00000
    358      -2.8564      2.00000
    359      -2.8518      2.00000
    360      -2.8498      2.00000
    361      -2.8493      2.00000
    362      -2.8394      2.00000
    363      -2.8361      2.00000
    364      -2.8208      2.00000
    365      -2.8129      2.00000
    366      -2.8047      2.00000
    367      -2.7986      2.00000
    368      -2.7969      2.00000
    369      -2.7407      2.00000
    370      -2.7392      2.00000
    371      -2.7246      2.00000
    372      -2.7207      2.00000
    373      -2.7095      2.00000
    374      -2.7068      2.00000
    375      -2.7041      2.00000
    376      -2.6996      2.00000
    377      -2.6990      2.00000
    378      -2.6979      2.00000
    379      -2.6859      2.00000
    380      -2.6690      2.00000
    381      -2.6633      2.00000
    382      -2.6620      2.00000
    383      -2.6507      2.00000
    384      -2.6133      2.00000
    385      -2.5687      2.00000
    386      -2.5651      2.00000
    387      -2.5393      2.00000
    388      -2.5256      2.00000
    389      -2.3665      2.00000
    390      -2.1767      2.00000
    391      -1.9133      2.00000
    392      -1.9005      2.00000
    393      -1.7937      2.00000
    394      -1.7725      2.00000
    395      -1.7685      2.00000
    396      -1.7412      2.00000
    397      -1.5293      2.00000
    398      -1.1834      2.06507
    399      -1.1809      2.06670
    400      -1.1779      2.06833
    401      -1.1490      2.05669
    402      -1.1042      1.82726
    403      -0.9419     -0.05710
    404      -0.7923     -0.00200
    405      -0.7709     -0.00072
    406      -0.7617     -0.00045
    407      -0.7519     -0.00026
    408      -0.6219     -0.00000
    409      -0.6191     -0.00000
    410      -0.6180     -0.00000
    411      -0.6160     -0.00000
    412      -0.6077     -0.00000
    413      -0.5205     -0.00000
    414      -0.4196     -0.00000
    415      -0.3759     -0.00000
    416      -0.3018     -0.00000
    417      -0.3004     -0.00000
    418       0.1496     -0.00000
    419       0.1556     -0.00000
    420       0.1656     -0.00000
    421       0.1690     -0.00000
    422       0.1857     -0.00000
    423       0.1865     -0.00000
    424       0.2853     -0.00000
    425       0.3884     -0.00000
    426       0.4134     -0.00000
    427       0.4314     -0.00000
    428       0.4989     -0.00000
    429       0.5937     -0.00000
    430       0.8494     -0.00000
    431       0.8513     -0.00000
    432       0.9109     -0.00000
    433       1.1418     -0.00000
    434       1.1694     -0.00000
    435       1.2008     -0.00000
    436       1.2942     -0.00000
    437       1.4771     -0.00000
    438       1.7756      0.00000
    439       1.7771      0.00000
    440       2.1037      0.00000
    441       2.1124      0.00000
    442       2.1156      0.00000
    443       2.1365      0.00000
    444       2.4521      0.00000
    445       2.4579      0.00000
    446       2.5449      0.00000
    447       2.5603      0.00000
    448       2.5733      0.00000
    449       2.5776      0.00000
    450       2.6064      0.00000
    451       2.7233      0.00000
    452       2.7238      0.00000
    453       2.8839      0.00000
    454       2.8841      0.00000
    455       2.9183      0.00000
    456       2.9449      0.00000
    457       3.0177      0.00000
    458       3.0725      0.00000
    459       3.0830      0.00000
    460       3.1061      0.00000
    461       3.1142      0.00000
    462       3.2121      0.00000
    463       3.2156      0.00000
    464       3.3773      0.00000
    465       3.4002      0.00000
    466       3.5114      0.00000
    467       3.5550      0.00000
    468       3.5657      0.00000
    469       3.7316      0.00000
    470       3.8675      0.00000
    471       3.8715      0.00000
    472       3.8760      0.00000
    473       3.9025      0.00000
    474       3.9164      0.00000
    475       3.9351      0.00000
    476       4.2034      0.00000
    477       4.2872      0.00000
    478       4.3786      0.00000
    479       4.5725      0.00000
    480       4.6072      0.00000
    481       4.6215      0.00000
    482       4.6284      0.00000
    483       4.6648      0.00000
    484       4.7390      0.00000
    485       4.7435      0.00000
    486       4.8666      0.00000

 k-point     4 :       0.0000    0.2000    0.0000
  band No.  band energies     occupation 
      1     -22.2519      2.00000
      2     -20.0526      2.00000
      3      -9.9939      2.00000
      4      -9.4581      2.00000
      5      -8.9849      2.00000
      6      -8.7047      2.00000
      7      -8.6802      2.00000
      8      -8.3899      2.00000
      9      -8.2181      2.00000
     10      -7.9779      2.00000
     11      -7.8362      2.00000
     12      -7.7698      2.00000
     13      -7.6736      2.00000
     14      -7.6523      2.00000
     15      -7.5927      2.00000
     16      -7.5643      2.00000
     17      -7.5341      2.00000
     18      -7.3778      2.00000
     19      -7.3007      2.00000
     20      -7.2397      2.00000
     21      -7.1959      2.00000
     22      -7.1915      2.00000
     23      -7.1881      2.00000
     24      -7.1758      2.00000
     25      -7.1681      2.00000
     26      -7.1252      2.00000
     27      -7.1076      2.00000
     28      -7.0768      2.00000
     29      -7.0593      2.00000
     30      -7.0487      2.00000
     31      -7.0342      2.00000
     32      -7.0155      2.00000
     33      -6.9975      2.00000
     34      -6.9565      2.00000
     35      -6.9510      2.00000
     36      -6.9315      2.00000
     37      -6.9093      2.00000
     38      -6.9082      2.00000
     39      -6.9010      2.00000
     40      -6.8943      2.00000
     41      -6.8910      2.00000
     42      -6.8834      2.00000
     43      -6.8534      2.00000
     44      -6.7872      2.00000
     45      -6.7851      2.00000
     46      -6.7680      2.00000
     47      -6.7084      2.00000
     48      -6.6946      2.00000
     49      -6.6746      2.00000
     50      -6.6625      2.00000
     51      -6.6538      2.00000
     52      -6.6334      2.00000
     53      -6.6143      2.00000
     54      -6.6088      2.00000
     55      -6.5931      2.00000
     56      -6.5649      2.00000
     57      -6.5479      2.00000
     58      -6.5473      2.00000
     59      -6.5454      2.00000
     60      -6.5320      2.00000
     61      -6.5207      2.00000
     62      -6.4767      2.00000
     63      -6.4485      2.00000
     64      -6.4390      2.00000
     65      -6.4132      2.00000
     66      -6.4063      2.00000
     67      -6.3963      2.00000
     68      -6.3150      2.00000
     69      -6.2892      2.00000
     70      -6.2776      2.00000
     71      -6.2664      2.00000
     72      -6.2549      2.00000
     73      -6.2535      2.00000
     74      -6.2453      2.00000
     75      -6.2414      2.00000
     76      -6.1989      2.00000
     77      -6.1683      2.00000
     78      -6.1668      2.00000
     79      -6.1626      2.00000
     80      -6.1476      2.00000
     81      -6.1421      2.00000
     82      -6.0883      2.00000
     83      -6.0662      2.00000
     84      -6.0633      2.00000
     85      -6.0491      2.00000
     86      -6.0406      2.00000
     87      -6.0145      2.00000
     88      -6.0140      2.00000
     89      -6.0040      2.00000
     90      -5.9924      2.00000
     91      -5.9897      2.00000
     92      -5.9727      2.00000
     93      -5.9666      2.00000
     94      -5.9601      2.00000
     95      -5.9157      2.00000
     96      -5.8806      2.00000
     97      -5.8792      2.00000
     98      -5.8541      2.00000
     99      -5.8526      2.00000
    100      -5.8327      2.00000
    101      -5.8268      2.00000
    102      -5.8186      2.00000
    103      -5.8094      2.00000
    104      -5.8077      2.00000
    105      -5.7648      2.00000
    106      -5.7443      2.00000
    107      -5.7111      2.00000
    108      -5.6990      2.00000
    109      -5.6963      2.00000
    110      -5.6570      2.00000
    111      -5.6503      2.00000
    112      -5.6371      2.00000
    113      -5.6355      2.00000
    114      -5.6318      2.00000
    115      -5.6123      2.00000
    116      -5.6040      2.00000
    117      -5.5988      2.00000
    118      -5.5937      2.00000
    119      -5.5797      2.00000
    120      -5.5429      2.00000
    121      -5.5380      2.00000
    122      -5.5330      2.00000
    123      -5.5179      2.00000
    124      -5.4932      2.00000
    125      -5.4898      2.00000
    126      -5.4786      2.00000
    127      -5.4674      2.00000
    128      -5.4589      2.00000
    129      -5.4499      2.00000
    130      -5.4490      2.00000
    131      -5.4456      2.00000
    132      -5.4375      2.00000
    133      -5.4292      2.00000
    134      -5.4112      2.00000
    135      -5.4036      2.00000
    136      -5.3973      2.00000
    137      -5.3935      2.00000
    138      -5.3762      2.00000
    139      -5.3564      2.00000
    140      -5.3388      2.00000
    141      -5.3118      2.00000
    142      -5.2934      2.00000
    143      -5.2884      2.00000
    144      -5.2873      2.00000
    145      -5.2548      2.00000
    146      -5.2446      2.00000
    147      -5.2364      2.00000
    148      -5.2329      2.00000
    149      -5.2312      2.00000
    150      -5.2220      2.00000
    151      -5.2146      2.00000
    152      -5.1557      2.00000
    153      -5.1469      2.00000
    154      -5.1456      2.00000
    155      -5.1209      2.00000
    156      -5.1090      2.00000
    157      -5.0938      2.00000
    158      -5.0842      2.00000
    159      -5.0749      2.00000
    160      -5.0596      2.00000
    161      -5.0585      2.00000
    162      -5.0531      2.00000
    163      -5.0446      2.00000
    164      -5.0420      2.00000
    165      -5.0262      2.00000
    166      -5.0209      2.00000
    167      -5.0068      2.00000
    168      -4.9971      2.00000
    169      -4.9911      2.00000
    170      -4.9784      2.00000
    171      -4.9667      2.00000
    172      -4.9620      2.00000
    173      -4.9514      2.00000
    174      -4.9448      2.00000
    175      -4.9398      2.00000
    176      -4.9072      2.00000
    177      -4.9058      2.00000
    178      -4.8958      2.00000
    179      -4.8715      2.00000
    180      -4.8666      2.00000
    181      -4.8638      2.00000
    182      -4.8591      2.00000
    183      -4.8550      2.00000
    184      -4.8342      2.00000
    185      -4.8171      2.00000
    186      -4.8064      2.00000
    187      -4.8036      2.00000
    188      -4.7723      2.00000
    189      -4.7690      2.00000
    190      -4.7609      2.00000
    191      -4.7550      2.00000
    192      -4.7532      2.00000
    193      -4.7509      2.00000
    194      -4.7340      2.00000
    195      -4.7169      2.00000
    196      -4.6863      2.00000
    197      -4.6779      2.00000
    198      -4.6673      2.00000
    199      -4.6558      2.00000
    200      -4.6478      2.00000
    201      -4.6428      2.00000
    202      -4.6258      2.00000
    203      -4.6124      2.00000
    204      -4.6003      2.00000
    205      -4.5972      2.00000
    206      -4.5934      2.00000
    207      -4.5732      2.00000
    208      -4.5558      2.00000
    209      -4.5478      2.00000
    210      -4.5404      2.00000
    211      -4.5148      2.00000
    212      -4.5087      2.00000
    213      -4.5045      2.00000
    214      -4.4555      2.00000
    215      -4.4388      2.00000
    216      -4.4217      2.00000
    217      -4.4161      2.00000
    218      -4.4092      2.00000
    219      -4.3993      2.00000
    220      -4.3947      2.00000
    221      -4.3897      2.00000
    222      -4.3510      2.00000
    223      -4.3367      2.00000
    224      -4.3341      2.00000
    225      -4.3269      2.00000
    226      -4.3240      2.00000
    227      -4.3051      2.00000
    228      -4.2787      2.00000
    229      -4.2652      2.00000
    230      -4.2597      2.00000
    231      -4.2512      2.00000
    232      -4.2319      2.00000
    233      -4.2285      2.00000
    234      -4.2240      2.00000
    235      -4.2174      2.00000
    236      -4.2121      2.00000
    237      -4.2049      2.00000
    238      -4.1971      2.00000
    239      -4.1831      2.00000
    240      -4.1554      2.00000
    241      -4.1247      2.00000
    242      -4.1183      2.00000
    243      -4.1117      2.00000
    244      -4.1108      2.00000
    245      -4.1080      2.00000
    246      -4.0917      2.00000
    247      -4.0879      2.00000
    248      -4.0782      2.00000
    249      -4.0569      2.00000
    250      -4.0463      2.00000
    251      -4.0423      2.00000
    252      -4.0350      2.00000
    253      -4.0216      2.00000
    254      -4.0188      2.00000
    255      -4.0115      2.00000
    256      -3.9937      2.00000
    257      -3.9907      2.00000
    258      -3.9730      2.00000
    259      -3.9679      2.00000
    260      -3.9437      2.00000
    261      -3.9364      2.00000
    262      -3.9325      2.00000
    263      -3.8944      2.00000
    264      -3.8856      2.00000
    265      -3.8814      2.00000
    266      -3.8700      2.00000
    267      -3.8598      2.00000
    268      -3.8568      2.00000
    269      -3.8454      2.00000
    270      -3.8385      2.00000
    271      -3.8210      2.00000
    272      -3.8124      2.00000
    273      -3.7986      2.00000
    274      -3.7942      2.00000
    275      -3.7865      2.00000
    276      -3.7635      2.00000
    277      -3.7501      2.00000
    278      -3.7379      2.00000
    279      -3.7241      2.00000
    280      -3.6606      2.00000
    281      -3.6558      2.00000
    282      -3.6545      2.00000
    283      -3.6392      2.00000
    284      -3.6333      2.00000
    285      -3.6219      2.00000
    286      -3.6190      2.00000
    287      -3.6097      2.00000
    288      -3.6080      2.00000
    289      -3.5966      2.00000
    290      -3.5889      2.00000
    291      -3.5803      2.00000
    292      -3.5781      2.00000
    293      -3.5734      2.00000
    294      -3.5339      2.00000
    295      -3.4933      2.00000
    296      -3.4876      2.00000
    297      -3.4846      2.00000
    298      -3.4838      2.00000
    299      -3.4778      2.00000
    300      -3.4651      2.00000
    301      -3.4517      2.00000
    302      -3.4413      2.00000
    303      -3.4380      2.00000
    304      -3.4276      2.00000
    305      -3.4198      2.00000
    306      -3.4096      2.00000
    307      -3.3980      2.00000
    308      -3.3929      2.00000
    309      -3.3833      2.00000
    310      -3.3804      2.00000
    311      -3.3777      2.00000
    312      -3.3759      2.00000
    313      -3.3720      2.00000
    314      -3.3661      2.00000
    315      -3.3591      2.00000
    316      -3.3401      2.00000
    317      -3.3290      2.00000
    318      -3.3257      2.00000
    319      -3.3192      2.00000
    320      -3.3110      2.00000
    321      -3.3061      2.00000
    322      -3.2876      2.00000
    323      -3.2770      2.00000
    324      -3.2766      2.00000
    325      -3.2559      2.00000
    326      -3.2442      2.00000
    327      -3.2359      2.00000
    328      -3.2273      2.00000
    329      -3.2166      2.00000
    330      -3.2154      2.00000
    331      -3.2091      2.00000
    332      -3.1992      2.00000
    333      -3.1944      2.00000
    334      -3.1744      2.00000
    335      -3.1725      2.00000
    336      -3.1596      2.00000
    337      -3.1425      2.00000
    338      -3.1337      2.00000
    339      -3.1207      2.00000
    340      -3.1081      2.00000
    341      -3.1022      2.00000
    342      -3.0954      2.00000
    343      -3.0860      2.00000
    344      -3.0729      2.00000
    345      -3.0632      2.00000
    346      -3.0564      2.00000
    347      -3.0479      2.00000
    348      -3.0448      2.00000
    349      -3.0403      2.00000
    350      -3.0319      2.00000
    351      -3.0152      2.00000
    352      -2.9910      2.00000
    353      -2.9836      2.00000
    354      -2.9525      2.00000
    355      -2.9476      2.00000
    356      -2.9404      2.00000
    357      -2.9120      2.00000
    358      -2.9018      2.00000
    359      -2.8974      2.00000
    360      -2.8859      2.00000
    361      -2.8744      2.00000
    362      -2.8621      2.00000
    363      -2.8499      2.00000
    364      -2.8313      2.00000
    365      -2.8180      2.00000
    366      -2.8147      2.00000
    367      -2.8093      2.00000
    368      -2.8012      2.00000
    369      -2.7750      2.00000
    370      -2.7663      2.00000
    371      -2.7552      2.00000
    372      -2.7532      2.00000
    373      -2.7463      2.00000
    374      -2.7332      2.00000
    375      -2.7047      2.00000
    376      -2.6806      2.00000
    377      -2.6691      2.00000
    378      -2.6591      2.00000
    379      -2.6581      2.00000
    380      -2.6535      2.00000
    381      -2.6269      2.00000
    382      -2.5884      2.00000
    383      -2.5702      2.00000
    384      -2.5306      2.00000
    385      -2.5130      2.00000
    386      -2.4709      2.00000
    387      -2.4214      2.00000
    388      -2.3468      2.00000
    389      -2.2981      2.00000
    390      -2.2207      2.00000
    391      -2.0104      2.00000
    392      -1.9524      2.00000
    393      -1.8672      2.00000
    394      -1.8285      2.00000
    395      -1.8119      2.00000
    396      -1.7666      2.00000
    397      -1.7020      2.00000
    398      -1.6411      2.00000
    399      -1.6308      2.00000
    400      -1.5088      2.00000
    401      -1.4826      2.00000
    402      -1.4454      2.00000
    403      -1.1617      2.06955
    404      -1.1136      1.90594
    405      -0.9955      0.25944
    406      -0.9840      0.14619
    407      -0.9114     -0.06735
    408      -0.8288     -0.00897
    409      -0.7762     -0.00093
    410      -0.5478     -0.00000
    411      -0.4173     -0.00000
    412      -0.3937     -0.00000
    413      -0.3586     -0.00000
    414      -0.2839     -0.00000
    415      -0.1063     -0.00000
    416      -0.0672     -0.00000
    417      -0.0635     -0.00000
    418      -0.0248     -0.00000
    419       0.0557     -0.00000
    420       0.1162     -0.00000
    421       0.1897     -0.00000
    422       0.1969     -0.00000
    423       0.3128     -0.00000
    424       0.4230     -0.00000
    425       0.5222     -0.00000
    426       0.5325     -0.00000
    427       0.5895     -0.00000
    428       0.6503     -0.00000
    429       0.7339     -0.00000
    430       1.0081     -0.00000
    431       1.1936     -0.00000
    432       1.1979     -0.00000
    433       1.2366     -0.00000
    434       1.2876     -0.00000
    435       1.4127     -0.00000
    436       1.5003     -0.00000
    437       1.6232     -0.00000
    438       1.6545     -0.00000
    439       1.7323      0.00000
    440       1.8196      0.00000
    441       1.8362      0.00000
    442       1.8619      0.00000
    443       1.8918      0.00000
    444       1.9674      0.00000
    445       2.0184      0.00000
    446       2.2222      0.00000
    447       2.3839      0.00000
    448       2.5070      0.00000
    449       2.5313      0.00000
    450       2.6915      0.00000
    451       2.6933      0.00000
    452       2.7167      0.00000
    453       2.7594      0.00000
    454       2.7973      0.00000
    455       2.9843      0.00000
    456       3.0654      0.00000
    457       3.1281      0.00000
    458       3.1601      0.00000
    459       3.2234      0.00000
    460       3.2851      0.00000
    461       3.3510      0.00000
    462       3.4074      0.00000
    463       3.4810      0.00000
    464       3.5417      0.00000
    465       3.6003      0.00000
    466       3.7042      0.00000
    467       3.7326      0.00000
    468       3.7693      0.00000
    469       3.8101      0.00000
    470       3.8687      0.00000
    471       3.9041      0.00000
    472       3.9299      0.00000
    473       3.9924      0.00000
    474       4.0836      0.00000
    475       4.1392      0.00000
    476       4.1592      0.00000
    477       4.1732      0.00000
    478       4.3131      0.00000
    479       4.3655      0.00000
    480       4.3947      0.00000
    481       4.5335      0.00000
    482       4.5660      0.00000
    483       4.6496      0.00000
    484       4.7254      0.00000
    485       4.8100      0.00000
    486       4.8581      0.00000

 k-point     5 :       0.2500    0.2000    0.0000
  band No.  band energies     occupation 
      1     -22.2519      2.00000
      2     -20.0526      2.00000
      3      -9.9938      2.00000
      4      -9.4199      2.00000
      5      -9.1325      2.00000
      6      -8.6508      2.00000
      7      -8.5138      2.00000
      8      -8.4274      2.00000
      9      -8.2902      2.00000
     10      -7.8759      2.00000
     11      -7.8187      2.00000
     12      -7.8121      2.00000
     13      -7.7133      2.00000
     14      -7.6991      2.00000
     15      -7.6311      2.00000
     16      -7.5340      2.00000
     17      -7.5290      2.00000
     18      -7.3260      2.00000
     19      -7.2564      2.00000
     20      -7.2427      2.00000
     21      -7.2394      2.00000
     22      -7.2082      2.00000
     23      -7.1747      2.00000
     24      -7.1668      2.00000
     25      -7.1543      2.00000
     26      -7.1515      2.00000
     27      -7.1210      2.00000
     28      -7.1087      2.00000
     29      -7.1047      2.00000
     30      -7.0862      2.00000
     31      -7.0595      2.00000
     32      -7.0501      2.00000
     33      -7.0125      2.00000
     34      -6.9898      2.00000
     35      -6.9793      2.00000
     36      -6.9250      2.00000
     37      -6.8978      2.00000
     38      -6.8893      2.00000
     39      -6.8849      2.00000
     40      -6.8790      2.00000
     41      -6.8686      2.00000
     42      -6.8601      2.00000
     43      -6.8445      2.00000
     44      -6.8117      2.00000
     45      -6.8076      2.00000
     46      -6.6922      2.00000
     47      -6.6830      2.00000
     48      -6.6718      2.00000
     49      -6.6663      2.00000
     50      -6.6549      2.00000
     51      -6.6271      2.00000
     52      -6.6145      2.00000
     53      -6.6009      2.00000
     54      -6.5926      2.00000
     55      -6.5875      2.00000
     56      -6.5844      2.00000
     57      -6.5785      2.00000
     58      -6.5551      2.00000
     59      -6.5241      2.00000
     60      -6.4950      2.00000
     61      -6.4750      2.00000
     62      -6.4689      2.00000
     63      -6.4610      2.00000
     64      -6.4406      2.00000
     65      -6.4233      2.00000
     66      -6.3928      2.00000
     67      -6.3848      2.00000
     68      -6.3518      2.00000
     69      -6.3362      2.00000
     70      -6.3133      2.00000
     71      -6.3047      2.00000
     72      -6.2784      2.00000
     73      -6.2400      2.00000
     74      -6.2229      2.00000
     75      -6.2156      2.00000
     76      -6.2084      2.00000
     77      -6.1868      2.00000
     78      -6.1778      2.00000
     79      -6.1612      2.00000
     80      -6.1382      2.00000
     81      -6.1225      2.00000
     82      -6.1082      2.00000
     83      -6.0898      2.00000
     84      -6.0869      2.00000
     85      -6.0805      2.00000
     86      -6.0511      2.00000
     87      -6.0317      2.00000
     88      -6.0150      2.00000
     89      -6.0043      2.00000
     90      -5.9640      2.00000
     91      -5.9535      2.00000
     92      -5.9381      2.00000
     93      -5.9277      2.00000
     94      -5.9243      2.00000
     95      -5.9112      2.00000
     96      -5.8938      2.00000
     97      -5.8787      2.00000
     98      -5.8557      2.00000
     99      -5.8442      2.00000
    100      -5.8274      2.00000
    101      -5.8064      2.00000
    102      -5.7836      2.00000
    103      -5.7667      2.00000
    104      -5.7629      2.00000
    105      -5.7518      2.00000
    106      -5.7425      2.00000
    107      -5.7191      2.00000
    108      -5.7039      2.00000
    109      -5.6897      2.00000
    110      -5.6800      2.00000
    111      -5.6745      2.00000
    112      -5.6635      2.00000
    113      -5.6598      2.00000
    114      -5.6440      2.00000
    115      -5.6370      2.00000
    116      -5.6335      2.00000
    117      -5.6181      2.00000
    118      -5.6067      2.00000
    119      -5.6011      2.00000
    120      -5.5769      2.00000
    121      -5.5746      2.00000
    122      -5.5541      2.00000
    123      -5.5474      2.00000
    124      -5.5282      2.00000
    125      -5.5152      2.00000
    126      -5.4804      2.00000
    127      -5.4703      2.00000
    128      -5.4670      2.00000
    129      -5.4665      2.00000
    130      -5.4616      2.00000
    131      -5.4601      2.00000
    132      -5.4396      2.00000
    133      -5.4225      2.00000
    134      -5.3855      2.00000
    135      -5.3798      2.00000
    136      -5.3528      2.00000
    137      -5.3479      2.00000
    138      -5.3353      2.00000
    139      -5.3203      2.00000
    140      -5.3100      2.00000
    141      -5.2979      2.00000
    142      -5.2780      2.00000
    143      -5.2710      2.00000
    144      -5.2602      2.00000
    145      -5.2459      2.00000
    146      -5.2422      2.00000
    147      -5.2309      2.00000
    148      -5.2223      2.00000
    149      -5.2155      2.00000
    150      -5.2116      2.00000
    151      -5.1738      2.00000
    152      -5.1598      2.00000
    153      -5.1556      2.00000
    154      -5.1460      2.00000
    155      -5.1399      2.00000
    156      -5.1339      2.00000
    157      -5.1172      2.00000
    158      -5.1117      2.00000
    159      -5.0835      2.00000
    160      -5.0788      2.00000
    161      -5.0653      2.00000
    162      -5.0591      2.00000
    163      -5.0519      2.00000
    164      -5.0423      2.00000
    165      -5.0146      2.00000
    166      -4.9994      2.00000
    167      -4.9916      2.00000
    168      -4.9895      2.00000
    169      -4.9817      2.00000
    170      -4.9784      2.00000
    171      -4.9717      2.00000
    172      -4.9525      2.00000
    173      -4.9374      2.00000
    174      -4.9343      2.00000
    175      -4.9229      2.00000
    176      -4.9101      2.00000
    177      -4.9044      2.00000
    178      -4.8971      2.00000
    179      -4.8700      2.00000
    180      -4.8632      2.00000
    181      -4.8554      2.00000
    182      -4.8462      2.00000
    183      -4.8438      2.00000
    184      -4.8320      2.00000
    185      -4.8231      2.00000
    186      -4.8175      2.00000
    187      -4.8114      2.00000
    188      -4.8010      2.00000
    189      -4.7929      2.00000
    190      -4.7876      2.00000
    191      -4.7723      2.00000
    192      -4.7714      2.00000
    193      -4.7623      2.00000
    194      -4.7240      2.00000
    195      -4.7110      2.00000
    196      -4.7074      2.00000
    197      -4.7000      2.00000
    198      -4.6878      2.00000
    199      -4.6571      2.00000
    200      -4.6500      2.00000
    201      -4.6302      2.00000
    202      -4.6179      2.00000
    203      -4.6094      2.00000
    204      -4.6054      2.00000
    205      -4.5907      2.00000
    206      -4.5826      2.00000
    207      -4.5680      2.00000
    208      -4.5652      2.00000
    209      -4.5387      2.00000
    210      -4.5246      2.00000
    211      -4.5081      2.00000
    212      -4.4873      2.00000
    213      -4.4694      2.00000
    214      -4.4559      2.00000
    215      -4.4523      2.00000
    216      -4.4460      2.00000
    217      -4.4413      2.00000
    218      -4.4085      2.00000
    219      -4.4023      2.00000
    220      -4.3947      2.00000
    221      -4.3850      2.00000
    222      -4.3787      2.00000
    223      -4.3559      2.00000
    224      -4.3402      2.00000
    225      -4.3227      2.00000
    226      -4.3108      2.00000
    227      -4.2999      2.00000
    228      -4.2879      2.00000
    229      -4.2834      2.00000
    230      -4.2786      2.00000
    231      -4.2631      2.00000
    232      -4.2404      2.00000
    233      -4.2320      2.00000
    234      -4.2243      2.00000
    235      -4.2192      2.00000
    236      -4.2149      2.00000
    237      -4.1858      2.00000
    238      -4.1648      2.00000
    239      -4.1577      2.00000
    240      -4.1534      2.00000
    241      -4.1438      2.00000
    242      -4.1249      2.00000
    243      -4.1216      2.00000
    244      -4.1140      2.00000
    245      -4.1104      2.00000
    246      -4.0964      2.00000
    247      -4.0855      2.00000
    248      -4.0800      2.00000
    249      -4.0583      2.00000
    250      -4.0544      2.00000
    251      -4.0421      2.00000
    252      -4.0395      2.00000
    253      -4.0251      2.00000
    254      -4.0115      2.00000
    255      -3.9963      2.00000
    256      -3.9836      2.00000
    257      -3.9790      2.00000
    258      -3.9696      2.00000
    259      -3.9606      2.00000
    260      -3.9439      2.00000
    261      -3.9374      2.00000
    262      -3.9313      2.00000
    263      -3.8860      2.00000
    264      -3.8760      2.00000
    265      -3.8665      2.00000
    266      -3.8560      2.00000
    267      -3.8519      2.00000
    268      -3.8466      2.00000
    269      -3.8408      2.00000
    270      -3.8388      2.00000
    271      -3.8307      2.00000
    272      -3.8009      2.00000
    273      -3.7802      2.00000
    274      -3.7677      2.00000
    275      -3.7609      2.00000
    276      -3.7533      2.00000
    277      -3.7452      2.00000
    278      -3.7272      2.00000
    279      -3.7226      2.00000
    280      -3.7149      2.00000
    281      -3.6828      2.00000
    282      -3.6746      2.00000
    283      -3.6553      2.00000
    284      -3.6473      2.00000
    285      -3.6297      2.00000
    286      -3.6171      2.00000
    287      -3.6097      2.00000
    288      -3.6041      2.00000
    289      -3.5987      2.00000
    290      -3.5929      2.00000
    291      -3.5799      2.00000
    292      -3.5717      2.00000
    293      -3.5601      2.00000
    294      -3.5408      2.00000
    295      -3.5324      2.00000
    296      -3.5171      2.00000
    297      -3.5088      2.00000
    298      -3.4711      2.00000
    299      -3.4545      2.00000
    300      -3.4507      2.00000
    301      -3.4495      2.00000
    302      -3.4441      2.00000
    303      -3.4307      2.00000
    304      -3.4252      2.00000
    305      -3.4154      2.00000
    306      -3.4094      2.00000
    307      -3.4005      2.00000
    308      -3.3974      2.00000
    309      -3.3854      2.00000
    310      -3.3814      2.00000
    311      -3.3762      2.00000
    312      -3.3689      2.00000
    313      -3.3649      2.00000
    314      -3.3587      2.00000
    315      -3.3531      2.00000
    316      -3.3352      2.00000
    317      -3.3295      2.00000
    318      -3.3074      2.00000
    319      -3.2993      2.00000
    320      -3.2940      2.00000
    321      -3.2885      2.00000
    322      -3.2723      2.00000
    323      -3.2701      2.00000
    324      -3.2578      2.00000
    325      -3.2453      2.00000
    326      -3.2383      2.00000
    327      -3.2364      2.00000
    328      -3.2309      2.00000
    329      -3.2189      2.00000
    330      -3.2107      2.00000
    331      -3.1873      2.00000
    332      -3.1841      2.00000
    333      -3.1773      2.00000
    334      -3.1714      2.00000
    335      -3.1696      2.00000
    336      -3.1513      2.00000
    337      -3.1410      2.00000
    338      -3.1342      2.00000
    339      -3.1164      2.00000
    340      -3.1110      2.00000
    341      -3.1060      2.00000
    342      -3.0935      2.00000
    343      -3.0918      2.00000
    344      -3.0863      2.00000
    345      -3.0840      2.00000
    346      -3.0758      2.00000
    347      -3.0653      2.00000
    348      -3.0478      2.00000
    349      -3.0359      2.00000
    350      -3.0321      2.00000
    351      -3.0169      2.00000
    352      -3.0034      2.00000
    353      -2.9755      2.00000
    354      -2.9610      2.00000
    355      -2.9523      2.00000
    356      -2.9207      2.00000
    357      -2.9143      2.00000
    358      -2.9069      2.00000
    359      -2.8772      2.00000
    360      -2.8728      2.00000
    361      -2.8649      2.00000
    362      -2.8584      2.00000
    363      -2.8517      2.00000
    364      -2.8336      2.00000
    365      -2.8079      2.00000
    366      -2.7977      2.00000
    367      -2.7917      2.00000
    368      -2.7852      2.00000
    369      -2.7665      2.00000
    370      -2.7599      2.00000
    371      -2.7576      2.00000
    372      -2.7557      2.00000
    373      -2.7521      2.00000
    374      -2.7384      2.00000
    375      -2.7344      2.00000
    376      -2.7053      2.00000
    377      -2.6883      2.00000
    378      -2.6829      2.00000
    379      -2.6703      2.00000
    380      -2.6530      2.00000
    381      -2.6478      2.00000
    382      -2.6437      2.00000
    383      -2.6080      2.00000
    384      -2.5971      2.00000
    385      -2.5719      2.00000
    386      -2.5181      2.00000
    387      -2.4400      2.00000
    388      -2.3570      2.00000
    389      -2.3009      2.00000
    390      -2.2583      2.00000
    391      -2.0602      2.00000
    392      -1.9993      2.00000
    393      -1.9004      2.00000
    394      -1.8583      2.00000
    395      -1.7035      2.00000
    396      -1.6587      2.00000
    397      -1.6351      2.00000
    398      -1.6188      2.00000
    399      -1.4950      2.00000
    400      -1.4584      2.00000
    401      -1.3171      2.00084
    402      -1.2902      2.00293
    403      -1.2330      2.02348
    404      -1.2272      2.02764
    405      -1.1321      2.00970
    406      -1.0824      1.57924
    407      -0.9596     -0.00745
    408      -0.8645     -0.02803
    409      -0.5484     -0.00000
    410      -0.5364     -0.00000
    411      -0.5141     -0.00000
    412      -0.4171     -0.00000
    413      -0.3590     -0.00000
    414      -0.2853     -0.00000
    415      -0.2505     -0.00000
    416      -0.2120     -0.00000
    417       0.0214     -0.00000
    418       0.0802     -0.00000
    419       0.0981     -0.00000
    420       0.2681     -0.00000
    421       0.2764     -0.00000
    422       0.3055     -0.00000
    423       0.3435     -0.00000
    424       0.3825     -0.00000
    425       0.5298     -0.00000
    426       0.5759     -0.00000
    427       0.5910     -0.00000
    428       0.6772     -0.00000
    429       0.7156     -0.00000
    430       0.7391     -0.00000
    431       0.9663     -0.00000
    432       0.9937     -0.00000
    433       1.2375     -0.00000
    434       1.3753     -0.00000
    435       1.4521     -0.00000
    436       1.5211     -0.00000
    437       1.5540     -0.00000
    438       1.5739     -0.00000
    439       1.6606     -0.00000
    440       1.7007      0.00000
    441       1.7975      0.00000
    442       2.0317      0.00000
    443       2.0608      0.00000
    444       2.1153      0.00000
    445       2.1466      0.00000
    446       2.3534      0.00000
    447       2.4444      0.00000
    448       2.4939      0.00000
    449       2.5434      0.00000
    450       2.6462      0.00000
    451       2.6602      0.00000
    452       2.7076      0.00000
    453       2.7221      0.00000
    454       2.7413      0.00000
    455       2.8935      0.00000
    456       3.0747      0.00000
    457       3.1068      0.00000
    458       3.1636      0.00000
    459       3.2706      0.00000
    460       3.2878      0.00000
    461       3.3138      0.00000
    462       3.4354      0.00000
    463       3.4376      0.00000
    464       3.5391      0.00000
    465       3.5895      0.00000
    466       3.6680      0.00000
    467       3.7006      0.00000
    468       3.7273      0.00000
    469       3.8597      0.00000
    470       3.8856      0.00000
    471       3.9840      0.00000
    472       4.0733      0.00000
    473       4.0857      0.00000
    474       4.1147      0.00000
    475       4.1842      0.00000
    476       4.2093      0.00000
    477       4.3028      0.00000
    478       4.3524      0.00000
    479       4.4375      0.00000
    480       4.4649      0.00000
    481       4.5781      0.00000
    482       4.6090      0.00000
    483       4.6579      0.00000
    484       4.7202      0.00000
    485       4.8411      0.00000
    486       4.9928      0.00000

 k-point     6 :       0.5000    0.2000    0.0000
  band No.  band energies     occupation 
      1     -22.2519      2.00000
      2     -20.0526      2.00000
      3      -9.9938      2.00000
      4      -9.3134      2.00000
      5      -9.3019      2.00000
      6      -8.5813      2.00000
      7      -8.5341      2.00000
      8      -8.3412      2.00000
      9      -8.1750      2.00000
     10      -8.1589      2.00000
     11      -7.7679      2.00000
     12      -7.7643      2.00000
     13      -7.7180      2.00000
     14      -7.6472      2.00000
     15      -7.5397      2.00000
     16      -7.5349      2.00000
     17      -7.5293      2.00000
     18      -7.5232      2.00000
     19      -7.2352      2.00000
     20      -7.2296      2.00000
     21      -7.2186      2.00000
     22      -7.2180      2.00000
     23      -7.1677      2.00000
     24      -7.1669      2.00000
     25      -7.1406      2.00000
     26      -7.1363      2.00000
     27      -7.1219      2.00000
     28      -7.1185      2.00000
     29      -7.1136      2.00000
     30      -7.0963      2.00000
     31      -7.0849      2.00000
     32      -7.0811      2.00000
     33      -7.0569      2.00000
     34      -7.0540      2.00000
     35      -6.9315      2.00000
     36      -6.9294      2.00000
     37      -6.9025      2.00000
     38      -6.8904      2.00000
     39      -6.8851      2.00000
     40      -6.8768      2.00000
     41      -6.8679      2.00000
     42      -6.8563      2.00000
     43      -6.8537      2.00000
     44      -6.8493      2.00000
     45      -6.6950      2.00000
     46      -6.6923      2.00000
     47      -6.6672      2.00000
     48      -6.6648      2.00000
     49      -6.6410      2.00000
     50      -6.6348      2.00000
     51      -6.6251      2.00000
     52      -6.6205      2.00000
     53      -6.5936      2.00000
     54      -6.5919      2.00000
     55      -6.5812      2.00000
     56      -6.5757      2.00000
     57      -6.5696      2.00000
     58      -6.5635      2.00000
     59      -6.5212      2.00000
     60      -6.5154      2.00000
     61      -6.4556      2.00000
     62      -6.4157      2.00000
     63      -6.4138      2.00000
     64      -6.4082      2.00000
     65      -6.4054      2.00000
     66      -6.4027      2.00000
     67      -6.3758      2.00000
     68      -6.3703      2.00000
     69      -6.3530      2.00000
     70      -6.3498      2.00000
     71      -6.3001      2.00000
     72      -6.2982      2.00000
     73      -6.2853      2.00000
     74      -6.2819      2.00000
     75      -6.2762      2.00000
     76      -6.2740      2.00000
     77      -6.1773      2.00000
     78      -6.1700      2.00000
     79      -6.1499      2.00000
     80      -6.1316      2.00000
     81      -6.1213      2.00000
     82      -6.0794      2.00000
     83      -6.0719      2.00000
     84      -6.0640      2.00000
     85      -6.0567      2.00000
     86      -6.0473      2.00000
     87      -6.0149      2.00000
     88      -6.0099      2.00000
     89      -5.9987      2.00000
     90      -5.9946      2.00000
     91      -5.9927      2.00000
     92      -5.9720      2.00000
     93      -5.9054      2.00000
     94      -5.9024      2.00000
     95      -5.8711      2.00000
     96      -5.8635      2.00000
     97      -5.8497      2.00000
     98      -5.8431      2.00000
     99      -5.8171      2.00000
    100      -5.8081      2.00000
    101      -5.7585      2.00000
    102      -5.7567      2.00000
    103      -5.7502      2.00000
    104      -5.7477      2.00000
    105      -5.7387      2.00000
    106      -5.7328      2.00000
    107      -5.7245      2.00000
    108      -5.7196      2.00000
    109      -5.7188      2.00000
    110      -5.7167      2.00000
    111      -5.7102      2.00000
    112      -5.7061      2.00000
    113      -5.6628      2.00000
    114      -5.6611      2.00000
    115      -5.6563      2.00000
    116      -5.6539      2.00000
    117      -5.6485      2.00000
    118      -5.6461      2.00000
    119      -5.6385      2.00000
    120      -5.6364      2.00000
    121      -5.5693      2.00000
    122      -5.5635      2.00000
    123      -5.5044      2.00000
    124      -5.5029      2.00000
    125      -5.5005      2.00000
    126      -5.4849      2.00000
    127      -5.4793      2.00000
    128      -5.4781      2.00000
    129      -5.4738      2.00000
    130      -5.4676      2.00000
    131      -5.4585      2.00000
    132      -5.4562      2.00000
    133      -5.4444      2.00000
    134      -5.4384      2.00000
    135      -5.3370      2.00000
    136      -5.3275      2.00000
    137      -5.2995      2.00000
    138      -5.2977      2.00000
    139      -5.2889      2.00000
    140      -5.2859      2.00000
    141      -5.2796      2.00000
    142      -5.2652      2.00000
    143      -5.2579      2.00000
    144      -5.2484      2.00000
    145      -5.2419      2.00000
    146      -5.2390      2.00000
    147      -5.2296      2.00000
    148      -5.2258      2.00000
    149      -5.2200      2.00000
    150      -5.2000      2.00000
    151      -5.1941      2.00000
    152      -5.1852      2.00000
    153      -5.1715      2.00000
    154      -5.1665      2.00000
    155      -5.1240      2.00000
    156      -5.1156      2.00000
    157      -5.1062      2.00000
    158      -5.0983      2.00000
    159      -5.0926      2.00000
    160      -5.0808      2.00000
    161      -5.0437      2.00000
    162      -5.0363      2.00000
    163      -5.0336      2.00000
    164      -5.0317      2.00000
    165      -5.0228      2.00000
    166      -5.0198      2.00000
    167      -4.9993      2.00000
    168      -4.9924      2.00000
    169      -4.9915      2.00000
    170      -4.9869      2.00000
    171      -4.9711      2.00000
    172      -4.9633      2.00000
    173      -4.9241      2.00000
    174      -4.9174      2.00000
    175      -4.9070      2.00000
    176      -4.9054      2.00000
    177      -4.8990      2.00000
    178      -4.8975      2.00000
    179      -4.8887      2.00000
    180      -4.8882      2.00000
    181      -4.8581      2.00000
    182      -4.8572      2.00000
    183      -4.8346      2.00000
    184      -4.8279      2.00000
    185      -4.8262      2.00000
    186      -4.8208      2.00000
    187      -4.8103      2.00000
    188      -4.8079      2.00000
    189      -4.7887      2.00000
    190      -4.7755      2.00000
    191      -4.7667      2.00000
    192      -4.7573      2.00000
    193      -4.7376      2.00000
    194      -4.7362      2.00000
    195      -4.7249      2.00000
    196      -4.7189      2.00000
    197      -4.6939      2.00000
    198      -4.6847      2.00000
    199      -4.6777      2.00000
    200      -4.6762      2.00000
    201      -4.6681      2.00000
    202      -4.6520      2.00000
    203      -4.6348      2.00000
    204      -4.6294      2.00000
    205      -4.6078      2.00000
    206      -4.5965      2.00000
    207      -4.5282      2.00000
    208      -4.5253      2.00000
    209      -4.5173      2.00000
    210      -4.5005      2.00000
    211      -4.4944      2.00000
    212      -4.4934      2.00000
    213      -4.4643      2.00000
    214      -4.4602      2.00000
    215      -4.4450      2.00000
    216      -4.4354      2.00000
    217      -4.4346      2.00000
    218      -4.4334      2.00000
    219      -4.4156      2.00000
    220      -4.4119      2.00000
    221      -4.3922      2.00000
    222      -4.3816      2.00000
    223      -4.3751      2.00000
    224      -4.3711      2.00000
    225      -4.3439      2.00000
    226      -4.3278      2.00000
    227      -4.2925      2.00000
    228      -4.2692      2.00000
    229      -4.2639      2.00000
    230      -4.2559      2.00000
    231      -4.2499      2.00000
    232      -4.2475      2.00000
    233      -4.2422      2.00000
    234      -4.2328      2.00000
    235      -4.2241      2.00000
    236      -4.2216      2.00000
    237      -4.2189      2.00000
    238      -4.2116      2.00000
    239      -4.1683      2.00000
    240      -4.1595      2.00000
    241      -4.1391      2.00000
    242      -4.1303      2.00000
    243      -4.1135      2.00000
    244      -4.1058      2.00000
    245      -4.0971      2.00000
    246      -4.0911      2.00000
    247      -4.0783      2.00000
    248      -4.0655      2.00000
    249      -4.0553      2.00000
    250      -4.0406      2.00000
    251      -4.0363      2.00000
    252      -4.0339      2.00000
    253      -4.0182      2.00000
    254      -4.0058      2.00000
    255      -3.9975      2.00000
    256      -3.9824      2.00000
    257      -3.9490      2.00000
    258      -3.9372      2.00000
    259      -3.9235      2.00000
    260      -3.9180      2.00000
    261      -3.8904      2.00000
    262      -3.8878      2.00000
    263      -3.8810      2.00000
    264      -3.8768      2.00000
    265      -3.8703      2.00000
    266      -3.8641      2.00000
    267      -3.8564      2.00000
    268      -3.8540      2.00000
    269      -3.8454      2.00000
    270      -3.8368      2.00000
    271      -3.8245      2.00000
    272      -3.8101      2.00000
    273      -3.7908      2.00000
    274      -3.7850      2.00000
    275      -3.7799      2.00000
    276      -3.7743      2.00000
    277      -3.7477      2.00000
    278      -3.7303      2.00000
    279      -3.7296      2.00000
    280      -3.7259      2.00000
    281      -3.6931      2.00000
    282      -3.6857      2.00000
    283      -3.6647      2.00000
    284      -3.6533      2.00000
    285      -3.6372      2.00000
    286      -3.6036      2.00000
    287      -3.6006      2.00000
    288      -3.5949      2.00000
    289      -3.5859      2.00000
    290      -3.5783      2.00000
    291      -3.5744      2.00000
    292      -3.5684      2.00000
    293      -3.5595      2.00000
    294      -3.5584      2.00000
    295      -3.5506      2.00000
    296      -3.5429      2.00000
    297      -3.5244      2.00000
    298      -3.5110      2.00000
    299      -3.4804      2.00000
    300      -3.4584      2.00000
    301      -3.4564      2.00000
    302      -3.4508      2.00000
    303      -3.4342      2.00000
    304      -3.4152      2.00000
    305      -3.3977      2.00000
    306      -3.3969      2.00000
    307      -3.3907      2.00000
    308      -3.3859      2.00000
    309      -3.3786      2.00000
    310      -3.3697      2.00000
    311      -3.3663      2.00000
    312      -3.3586      2.00000
    313      -3.3447      2.00000
    314      -3.3345      2.00000
    315      -3.3282      2.00000
    316      -3.3222      2.00000
    317      -3.2960      2.00000
    318      -3.2889      2.00000
    319      -3.2841      2.00000
    320      -3.2781      2.00000
    321      -3.2741      2.00000
    322      -3.2724      2.00000
    323      -3.2697      2.00000
    324      -3.2679      2.00000
    325      -3.2623      2.00000
    326      -3.2562      2.00000
    327      -3.2457      2.00000
    328      -3.2417      2.00000
    329      -3.2387      2.00000
    330      -3.2295      2.00000
    331      -3.2211      2.00000
    332      -3.2179      2.00000
    333      -3.1885      2.00000
    334      -3.1472      2.00000
    335      -3.1323      2.00000
    336      -3.1249      2.00000
    337      -3.1156      2.00000
    338      -3.1123      2.00000
    339      -3.1101      2.00000
    340      -3.1089      2.00000
    341      -3.1060      2.00000
    342      -3.1002      2.00000
    343      -3.0950      2.00000
    344      -3.0849      2.00000
    345      -3.0735      2.00000
    346      -3.0538      2.00000
    347      -3.0515      2.00000
    348      -3.0478      2.00000
    349      -3.0453      2.00000
    350      -3.0425      2.00000
    351      -3.0037      2.00000
    352      -2.9956      2.00000
    353      -2.9790      2.00000
    354      -2.9640      2.00000
    355      -2.9505      2.00000
    356      -2.9434      2.00000
    357      -2.9216      2.00000
    358      -2.8866      2.00000
    359      -2.8793      2.00000
    360      -2.8736      2.00000
    361      -2.8712      2.00000
    362      -2.8638      2.00000
    363      -2.8375      2.00000
    364      -2.8318      2.00000
    365      -2.8246      2.00000
    366      -2.8016      2.00000
    367      -2.7937      2.00000
    368      -2.7766      2.00000
    369      -2.7591      2.00000
    370      -2.7560      2.00000
    371      -2.7414      2.00000
    372      -2.7319      2.00000
    373      -2.7261      2.00000
    374      -2.7205      2.00000
    375      -2.7180      2.00000
    376      -2.7135      2.00000
    377      -2.7095      2.00000
    378      -2.7054      2.00000
    379      -2.6900      2.00000
    380      -2.6856      2.00000
    381      -2.6750      2.00000
    382      -2.6553      2.00000
    383      -2.6376      2.00000
    384      -2.6267      2.00000
    385      -2.6146      2.00000
    386      -2.6079      2.00000
    387      -2.5132      2.00000
    388      -2.4618      2.00000
    389      -2.3405      2.00000
    390      -2.1880      2.00000
    391      -2.0703      2.00000
    392      -2.0231      2.00000
    393      -1.8764      2.00000
    394      -1.8267      2.00000
    395      -1.6699      2.00000
    396      -1.6311      2.00000
    397      -1.6303      2.00000
    398      -1.5671      2.00000
    399      -1.4584      2.00000
    400      -1.4168      2.00000
    401      -1.3317      2.00040
    402      -1.3208      2.00070
    403      -1.2493      2.01415
    404      -1.0160      0.52264
    405      -1.0034      0.35114
    406      -0.9908      0.20995
    407      -0.9209     -0.07077
    408      -0.7842     -0.00138
    409      -0.7633     -0.00049
    410      -0.7393     -0.00013
    411      -0.6358     -0.00000
    412      -0.5279     -0.00000
    413      -0.4751     -0.00000
    414      -0.1984     -0.00000
    415      -0.1768     -0.00000
    416      -0.1385     -0.00000
    417      -0.1366     -0.00000
    418       0.1800     -0.00000
    419       0.1802     -0.00000
    420       0.3761     -0.00000
    421       0.4189     -0.00000
    422       0.4289     -0.00000
    423       0.4316     -0.00000
    424       0.4432     -0.00000
    425       0.5209     -0.00000
    426       0.5363     -0.00000
    427       0.5451     -0.00000
    428       0.5496     -0.00000
    429       0.6060     -0.00000
    430       0.6225     -0.00000
    431       0.8849     -0.00000
    432       1.2496     -0.00000
    433       1.2690     -0.00000
    434       1.2925     -0.00000
    435       1.2982     -0.00000
    436       1.3181     -0.00000
    437       1.4978     -0.00000
    438       1.5627     -0.00000
    439       1.6318     -0.00000
    440       1.6620     -0.00000
    441       1.7698      0.00000
    442       1.9909      0.00000
    443       2.1342      0.00000
    444       2.2587      0.00000
    445       2.2694      0.00000
    446       2.4173      0.00000
    447       2.4263      0.00000
    448       2.4850      0.00000
    449       2.5057      0.00000
    450       2.5757      0.00000
    451       2.5881      0.00000
    452       2.6079      0.00000
    453       2.7308      0.00000
    454       2.9081      0.00000
    455       2.9468      0.00000
    456       3.1249      0.00000
    457       3.1690      0.00000
    458       3.1800      0.00000
    459       3.3068      0.00000
    460       3.4261      0.00000
    461       3.4396      0.00000
    462       3.4467      0.00000
    463       3.4838      0.00000
    464       3.5703      0.00000
    465       3.5909      0.00000
    466       3.6385      0.00000
    467       3.6624      0.00000
    468       3.8266      0.00000
    469       3.8871      0.00000
    470       3.9081      0.00000
    471       3.9227      0.00000
    472       3.9458      0.00000
    473       3.9537      0.00000
    474       3.9849      0.00000
    475       4.1926      0.00000
    476       4.2505      0.00000
    477       4.3310      0.00000
    478       4.3379      0.00000
    479       4.3629      0.00000
    480       4.4577      0.00000
    481       4.4900      0.00000
    482       4.5218      0.00000
    483       4.6648      0.00000
    484       4.6722      0.00000
    485       4.7579      0.00000
    486       4.7916      0.00000

 k-point     7 :      -0.2500    0.2000    0.0000
  band No.  band energies     occupation 
      1     -22.2519      2.00000
      2     -20.0526      2.00000
      3      -9.9938      2.00000
      4      -9.4200      2.00000
      5      -9.1325      2.00000
      6      -8.6508      2.00000
      7      -8.5136      2.00000
      8      -8.4279      2.00000
      9      -8.2897      2.00000
     10      -7.8759      2.00000
     11      -7.8183      2.00000
     12      -7.8125      2.00000
     13      -7.7132      2.00000
     14      -7.6992      2.00000
     15      -7.6316      2.00000
     16      -7.5339      2.00000
     17      -7.5290      2.00000
     18      -7.3254      2.00000
     19      -7.2558      2.00000
     20      -7.2417      2.00000
     21      -7.2406      2.00000
     22      -7.2084      2.00000
     23      -7.1746      2.00000
     24      -7.1664      2.00000
     25      -7.1547      2.00000
     26      -7.1518      2.00000
     27      -7.1210      2.00000
     28      -7.1089      2.00000
     29      -7.1049      2.00000
     30      -7.0862      2.00000
     31      -7.0602      2.00000
     32      -7.0495      2.00000
     33      -7.0123      2.00000
     34      -6.9891      2.00000
     35      -6.9796      2.00000
     36      -6.9251      2.00000
     37      -6.8976      2.00000
     38      -6.8894      2.00000
     39      -6.8850      2.00000
     40      -6.8794      2.00000
     41      -6.8680      2.00000
     42      -6.8602      2.00000
     43      -6.8446      2.00000
     44      -6.8110      2.00000
     45      -6.8080      2.00000
     46      -6.6923      2.00000
     47      -6.6827      2.00000
     48      -6.6718      2.00000
     49      -6.6664      2.00000
     50      -6.6547      2.00000
     51      -6.6276      2.00000
     52      -6.6130      2.00000
     53      -6.6014      2.00000
     54      -6.5924      2.00000
     55      -6.5884      2.00000
     56      -6.5841      2.00000
     57      -6.5781      2.00000
     58      -6.5545      2.00000
     59      -6.5250      2.00000
     60      -6.4953      2.00000
     61      -6.4752      2.00000
     62      -6.4681      2.00000
     63      -6.4607      2.00000
     64      -6.4407      2.00000
     65      -6.4243      2.00000
     66      -6.3930      2.00000
     67      -6.3846      2.00000
     68      -6.3549      2.00000
     69      -6.3356      2.00000
     70      -6.3132      2.00000
     71      -6.3059      2.00000
     72      -6.2774      2.00000
     73      -6.2367      2.00000
     74      -6.2240      2.00000
     75      -6.2157      2.00000
     76      -6.2085      2.00000
     77      -6.1866      2.00000
     78      -6.1771      2.00000
     79      -6.1609      2.00000
     80      -6.1373      2.00000
     81      -6.1235      2.00000
     82      -6.1082      2.00000
     83      -6.0901      2.00000
     84      -6.0859      2.00000
     85      -6.0795      2.00000
     86      -6.0537      2.00000
     87      -6.0331      2.00000
     88      -6.0154      2.00000
     89      -6.0049      2.00000
     90      -5.9646      2.00000
     91      -5.9537      2.00000
     92      -5.9390      2.00000
     93      -5.9269      2.00000
     94      -5.9221      2.00000
     95      -5.9114      2.00000
     96      -5.8932      2.00000
     97      -5.8788      2.00000
     98      -5.8555      2.00000
     99      -5.8430      2.00000
    100      -5.8248      2.00000
    101      -5.8068      2.00000
    102      -5.7823      2.00000
    103      -5.7677      2.00000
    104      -5.7635      2.00000
    105      -5.7508      2.00000
    106      -5.7439      2.00000
    107      -5.7190      2.00000
    108      -5.7056      2.00000
    109      -5.6899      2.00000
    110      -5.6800      2.00000
    111      -5.6753      2.00000
    112      -5.6627      2.00000
    113      -5.6596      2.00000
    114      -5.6447      2.00000
    115      -5.6370      2.00000
    116      -5.6343      2.00000
    117      -5.6184      2.00000
    118      -5.6041      2.00000
    119      -5.6003      2.00000
    120      -5.5761      2.00000
    121      -5.5742      2.00000
    122      -5.5555      2.00000
    123      -5.5477      2.00000
    124      -5.5273      2.00000
    125      -5.5150      2.00000
    126      -5.4846      2.00000
    127      -5.4699      2.00000
    128      -5.4680      2.00000
    129      -5.4660      2.00000
    130      -5.4615      2.00000
    131      -5.4599      2.00000
    132      -5.4395      2.00000
    133      -5.4241      2.00000
    134      -5.3856      2.00000
    135      -5.3789      2.00000
    136      -5.3526      2.00000
    137      -5.3474      2.00000
    138      -5.3337      2.00000
    139      -5.3199      2.00000
    140      -5.3098      2.00000
    141      -5.2977      2.00000
    142      -5.2766      2.00000
    143      -5.2704      2.00000
    144      -5.2603      2.00000
    145      -5.2466      2.00000
    146      -5.2421      2.00000
    147      -5.2314      2.00000
    148      -5.2241      2.00000
    149      -5.2160      2.00000
    150      -5.2108      2.00000
    151      -5.1733      2.00000
    152      -5.1593      2.00000
    153      -5.1549      2.00000
    154      -5.1476      2.00000
    155      -5.1398      2.00000
    156      -5.1334      2.00000
    157      -5.1196      2.00000
    158      -5.1111      2.00000
    159      -5.0830      2.00000
    160      -5.0793      2.00000
    161      -5.0647      2.00000
    162      -5.0583      2.00000
    163      -5.0520      2.00000
    164      -5.0428      2.00000
    165      -5.0134      2.00000
    166      -4.9980      2.00000
    167      -4.9918      2.00000
    168      -4.9891      2.00000
    169      -4.9822      2.00000
    170      -4.9790      2.00000
    171      -4.9718      2.00000
    172      -4.9523      2.00000
    173      -4.9376      2.00000
    174      -4.9343      2.00000
    175      -4.9231      2.00000
    176      -4.9099      2.00000
    177      -4.9046      2.00000
    178      -4.8973      2.00000
    179      -4.8706      2.00000
    180      -4.8632      2.00000
    181      -4.8558      2.00000
    182      -4.8494      2.00000
    183      -4.8429      2.00000
    184      -4.8314      2.00000
    185      -4.8228      2.00000
    186      -4.8168      2.00000
    187      -4.8112      2.00000
    188      -4.8019      2.00000
    189      -4.7919      2.00000
    190      -4.7882      2.00000
    191      -4.7723      2.00000
    192      -4.7713      2.00000
    193      -4.7618      2.00000
    194      -4.7231      2.00000
    195      -4.7127      2.00000
    196      -4.7073      2.00000
    197      -4.7006      2.00000
    198      -4.6881      2.00000
    199      -4.6567      2.00000
    200      -4.6498      2.00000
    201      -4.6312      2.00000
    202      -4.6181      2.00000
    203      -4.6067      2.00000
    204      -4.6053      2.00000
    205      -4.5900      2.00000
    206      -4.5829      2.00000
    207      -4.5681      2.00000
    208      -4.5650      2.00000
    209      -4.5381      2.00000
    210      -4.5251      2.00000
    211      -4.5088      2.00000
    212      -4.4873      2.00000
    213      -4.4690      2.00000
    214      -4.4568      2.00000
    215      -4.4525      2.00000
    216      -4.4464      2.00000
    217      -4.4416      2.00000
    218      -4.4079      2.00000
    219      -4.4020      2.00000
    220      -4.3955      2.00000
    221      -4.3868      2.00000
    222      -4.3785      2.00000
    223      -4.3561      2.00000
    224      -4.3381      2.00000
    225      -4.3172      2.00000
    226      -4.3119      2.00000
    227      -4.2998      2.00000
    228      -4.2886      2.00000
    229      -4.2837      2.00000
    230      -4.2798      2.00000
    231      -4.2600      2.00000
    232      -4.2395      2.00000
    233      -4.2333      2.00000
    234      -4.2236      2.00000
    235      -4.2195      2.00000
    236      -4.2156      2.00000
    237      -4.1868      2.00000
    238      -4.1668      2.00000
    239      -4.1573      2.00000
    240      -4.1537      2.00000
    241      -4.1436      2.00000
    242      -4.1258      2.00000
    243      -4.1216      2.00000
    244      -4.1143      2.00000
    245      -4.1102      2.00000
    246      -4.0962      2.00000
    247      -4.0870      2.00000
    248      -4.0803      2.00000
    249      -4.0584      2.00000
    250      -4.0531      2.00000
    251      -4.0438      2.00000
    252      -4.0361      2.00000
    253      -4.0252      2.00000
    254      -4.0132      2.00000
    255      -3.9980      2.00000
    256      -3.9828      2.00000
    257      -3.9761      2.00000
    258      -3.9690      2.00000
    259      -3.9623      2.00000
    260      -3.9454      2.00000
    261      -3.9357      2.00000
    262      -3.9300      2.00000
    263      -3.8888      2.00000
    264      -3.8761      2.00000
    265      -3.8665      2.00000
    266      -3.8545      2.00000
    267      -3.8514      2.00000
    268      -3.8452      2.00000
    269      -3.8430      2.00000
    270      -3.8376      2.00000
    271      -3.8319      2.00000
    272      -3.8025      2.00000
    273      -3.7829      2.00000
    274      -3.7642      2.00000
    275      -3.7606      2.00000
    276      -3.7509      2.00000
    277      -3.7460      2.00000
    278      -3.7284      2.00000
    279      -3.7242      2.00000
    280      -3.7101      2.00000
    281      -3.6849      2.00000
    282      -3.6775      2.00000
    283      -3.6543      2.00000
    284      -3.6441      2.00000
    285      -3.6320      2.00000
    286      -3.6184      2.00000
    287      -3.6108      2.00000
    288      -3.6067      2.00000
    289      -3.5988      2.00000
    290      -3.5915      2.00000
    291      -3.5796      2.00000
    292      -3.5670      2.00000
    293      -3.5568      2.00000
    294      -3.5433      2.00000
    295      -3.5274      2.00000
    296      -3.5164      2.00000
    297      -3.5087      2.00000
    298      -3.4702      2.00000
    299      -3.4545      2.00000
    300      -3.4514      2.00000
    301      -3.4478      2.00000
    302      -3.4398      2.00000
    303      -3.4332      2.00000
    304      -3.4252      2.00000
    305      -3.4159      2.00000
    306      -3.4092      2.00000
    307      -3.4020      2.00000
    308      -3.3947      2.00000
    309      -3.3862      2.00000
    310      -3.3820      2.00000
    311      -3.3749      2.00000
    312      -3.3679      2.00000
    313      -3.3670      2.00000
    314      -3.3635      2.00000
    315      -3.3545      2.00000
    316      -3.3329      2.00000
    317      -3.3287      2.00000
    318      -3.3146      2.00000
    319      -3.2982      2.00000
    320      -3.2935      2.00000
    321      -3.2891      2.00000
    322      -3.2768      2.00000
    323      -3.2668      2.00000
    324      -3.2587      2.00000
    325      -3.2435      2.00000
    326      -3.2422      2.00000
    327      -3.2363      2.00000
    328      -3.2312      2.00000
    329      -3.2214      2.00000
    330      -3.2123      2.00000
    331      -3.1926      2.00000
    332      -3.1839      2.00000
    333      -3.1782      2.00000
    334      -3.1730      2.00000
    335      -3.1684      2.00000
    336      -3.1478      2.00000
    337      -3.1412      2.00000
    338      -3.1378      2.00000
    339      -3.1182      2.00000
    340      -3.1111      2.00000
    341      -3.1058      2.00000
    342      -3.0960      2.00000
    343      -3.0926      2.00000
    344      -3.0856      2.00000
    345      -3.0826      2.00000
    346      -3.0745      2.00000
    347      -3.0596      2.00000
    348      -3.0474      2.00000
    349      -3.0373      2.00000
    350      -3.0326      2.00000
    351      -3.0186      2.00000
    352      -2.9973      2.00000
    353      -2.9696      2.00000
    354      -2.9615      2.00000
    355      -2.9495      2.00000
    356      -2.9213      2.00000
    357      -2.9117      2.00000
    358      -2.9068      2.00000
    359      -2.8787      2.00000
    360      -2.8752      2.00000
    361      -2.8660      2.00000
    362      -2.8598      2.00000
    363      -2.8516      2.00000
    364      -2.8348      2.00000
    365      -2.8060      2.00000
    366      -2.8011      2.00000
    367      -2.7944      2.00000
    368      -2.7858      2.00000
    369      -2.7730      2.00000
    370      -2.7600      2.00000
    371      -2.7571      2.00000
    372      -2.7553      2.00000
    373      -2.7530      2.00000
    374      -2.7383      2.00000
    375      -2.7343      2.00000
    376      -2.7046      2.00000
    377      -2.6875      2.00000
    378      -2.6826      2.00000
    379      -2.6710      2.00000
    380      -2.6517      2.00000
    381      -2.6467      2.00000
    382      -2.6406      2.00000
    383      -2.6091      2.00000
    384      -2.5954      2.00000
    385      -2.5714      2.00000
    386      -2.5001      2.00000
    387      -2.4030      2.00000
    388      -2.3643      2.00000
    389      -2.3337      2.00000
    390      -2.2603      2.00000
    391      -2.0686      2.00000
    392      -2.0054      2.00000
    393      -1.8986      2.00000
    394      -1.8563      2.00000
    395      -1.7049      2.00000
    396      -1.6570      2.00000
    397      -1.6354      2.00000
    398      -1.6186      2.00000
    399      -1.4938      2.00000
    400      -1.4627      2.00000
    401      -1.3179      2.00081
    402      -1.2860      2.00351
    403      -1.2348      2.02231
    404      -1.2227      2.03115
    405      -1.1318      2.00867
    406      -1.0803      1.55070
    407      -0.9586     -0.01172
    408      -0.8629     -0.02683
    409      -0.5486     -0.00000
    410      -0.5370     -0.00000
    411      -0.5114     -0.00000
    412      -0.4154     -0.00000
    413      -0.3640     -0.00000
    414      -0.2861     -0.00000
    415      -0.2505     -0.00000
    416      -0.2125     -0.00000
    417       0.0195     -0.00000
    418       0.0788     -0.00000
    419       0.0970     -0.00000
    420       0.2679     -0.00000
    421       0.2773     -0.00000
    422       0.3080     -0.00000
    423       0.3410     -0.00000
    424       0.3825     -0.00000
    425       0.5293     -0.00000
    426       0.5769     -0.00000
    427       0.5924     -0.00000
    428       0.6775     -0.00000
    429       0.7188     -0.00000
    430       0.7367     -0.00000
    431       0.9671     -0.00000
    432       0.9939     -0.00000
    433       1.2388     -0.00000
    434       1.3755     -0.00000
    435       1.4534     -0.00000
    436       1.5216     -0.00000
    437       1.5522     -0.00000
    438       1.5714     -0.00000
    439       1.6620     -0.00000
    440       1.7010      0.00000
    441       1.7939      0.00000
    442       2.0316      0.00000
    443       2.0579      0.00000
    444       2.1173      0.00000
    445       2.1473      0.00000
    446       2.3533      0.00000
    447       2.4458      0.00000
    448       2.4939      0.00000
    449       2.5430      0.00000
    450       2.6459      0.00000
    451       2.6600      0.00000
    452       2.7075      0.00000
    453       2.7221      0.00000
    454       2.7427      0.00000
    455       2.8942      0.00000
    456       3.0746      0.00000
    457       3.1077      0.00000
    458       3.1626      0.00000
    459       3.2692      0.00000
    460       3.2893      0.00000
    461       3.3134      0.00000
    462       3.4263      0.00000
    463       3.4555      0.00000
    464       3.5417      0.00000
    465       3.5846      0.00000
    466       3.6680      0.00000
    467       3.6911      0.00000
    468       3.7237      0.00000
    469       3.8644      0.00000
    470       3.8940      0.00000
    471       3.9860      0.00000
    472       4.0720      0.00000
    473       4.0778      0.00000
    474       4.1147      0.00000
    475       4.1777      0.00000
    476       4.2184      0.00000
    477       4.2577      0.00000
    478       4.3471      0.00000
    479       4.4144      0.00000
    480       4.4516      0.00000
    481       4.5730      0.00000
    482       4.5965      0.00000
    483       4.6527      0.00000
    484       4.6711      0.00000
    485       4.8358      0.00000
    486       4.9249      0.00000

 k-point     8 :       0.0000    0.4000    0.0000
  band No.  band energies     occupation 
      1     -22.2519      2.00000
      2     -20.0526      2.00000
      3      -9.9932      2.00000
      4      -9.2927      2.00000
      5      -9.0272      2.00000
      6      -8.8323      2.00000
      7      -8.5981      2.00000
      8      -8.5433      2.00000
      9      -8.3029      2.00000
     10      -8.2909      2.00000
     11      -7.6205      2.00000
     12      -7.5187      2.00000
     13      -7.4792      2.00000
     14      -7.4683      2.00000
     15      -7.4380      2.00000
     16      -7.4079      2.00000
     17      -7.3896      2.00000
     18      -7.3885      2.00000
     19      -7.2974      2.00000
     20      -7.2855      2.00000
     21      -7.2639      2.00000
     22      -7.2395      2.00000
     23      -7.1979      2.00000
     24      -7.1781      2.00000
     25      -7.1692      2.00000
     26      -7.1659      2.00000
     27      -7.1464      2.00000
     28      -7.1263      2.00000
     29      -7.1128      2.00000
     30      -7.0965      2.00000
     31      -7.0902      2.00000
     32      -7.0548      2.00000
     33      -7.0261      2.00000
     34      -7.0187      2.00000
     35      -6.9446      2.00000
     36      -6.9347      2.00000
     37      -6.9091      2.00000
     38      -6.8846      2.00000
     39      -6.8735      2.00000
     40      -6.8575      2.00000
     41      -6.8331      2.00000
     42      -6.8257      2.00000
     43      -6.8065      2.00000
     44      -6.8007      2.00000
     45      -6.7909      2.00000
     46      -6.7766      2.00000
     47      -6.7443      2.00000
     48      -6.7379      2.00000
     49      -6.7145      2.00000
     50      -6.7116      2.00000
     51      -6.7024      2.00000
     52      -6.6695      2.00000
     53      -6.6637      2.00000
     54      -6.6578      2.00000
     55      -6.6528      2.00000
     56      -6.6321      2.00000
     57      -6.5706      2.00000
     58      -6.5632      2.00000
     59      -6.5499      2.00000
     60      -6.5393      2.00000
     61      -6.5191      2.00000
     62      -6.5080      2.00000
     63      -6.4908      2.00000
     64      -6.4840      2.00000
     65      -6.4372      2.00000
     66      -6.4213      2.00000
     67      -6.4146      2.00000
     68      -6.4102      2.00000
     69      -6.4046      2.00000
     70      -6.3922      2.00000
     71      -6.3668      2.00000
     72      -6.3096      2.00000
     73      -6.2395      2.00000
     74      -6.2263      2.00000
     75      -6.2066      2.00000
     76      -6.1924      2.00000
     77      -6.1806      2.00000
     78      -6.1585      2.00000
     79      -6.1539      2.00000
     80      -6.1266      2.00000
     81      -6.1181      2.00000
     82      -6.1170      2.00000
     83      -6.0941      2.00000
     84      -6.0769      2.00000
     85      -6.0693      2.00000
     86      -6.0592      2.00000
     87      -6.0070      2.00000
     88      -5.9999      2.00000
     89      -5.9916      2.00000
     90      -5.9692      2.00000
     91      -5.9616      2.00000
     92      -5.9606      2.00000
     93      -5.9382      2.00000
     94      -5.9238      2.00000
     95      -5.9070      2.00000
     96      -5.8927      2.00000
     97      -5.8642      2.00000
     98      -5.8491      2.00000
     99      -5.8458      2.00000
    100      -5.8359      2.00000
    101      -5.8177      2.00000
    102      -5.7986      2.00000
    103      -5.7741      2.00000
    104      -5.7661      2.00000
    105      -5.7613      2.00000
    106      -5.7566      2.00000
    107      -5.7422      2.00000
    108      -5.7379      2.00000
    109      -5.7319      2.00000
    110      -5.7195      2.00000
    111      -5.7056      2.00000
    112      -5.6992      2.00000
    113      -5.6850      2.00000
    114      -5.6609      2.00000
    115      -5.6194      2.00000
    116      -5.6158      2.00000
    117      -5.6129      2.00000
    118      -5.6106      2.00000
    119      -5.6006      2.00000
    120      -5.5638      2.00000
    121      -5.5601      2.00000
    122      -5.5474      2.00000
    123      -5.5378      2.00000
    124      -5.5152      2.00000
    125      -5.5073      2.00000
    126      -5.4894      2.00000
    127      -5.4693      2.00000
    128      -5.4679      2.00000
    129      -5.4594      2.00000
    130      -5.4285      2.00000
    131      -5.4204      2.00000
    132      -5.4160      2.00000
    133      -5.3905      2.00000
    134      -5.3811      2.00000
    135      -5.3761      2.00000
    136      -5.3680      2.00000
    137      -5.3614      2.00000
    138      -5.3495      2.00000
    139      -5.3314      2.00000
    140      -5.3124      2.00000
    141      -5.3066      2.00000
    142      -5.2944      2.00000
    143      -5.2882      2.00000
    144      -5.2735      2.00000
    145      -5.2489      2.00000
    146      -5.2466      2.00000
    147      -5.2386      2.00000
    148      -5.2374      2.00000
    149      -5.2340      2.00000
    150      -5.2272      2.00000
    151      -5.2245      2.00000
    152      -5.2169      2.00000
    153      -5.1920      2.00000
    154      -5.1826      2.00000
    155      -5.1735      2.00000
    156      -5.1632      2.00000
    157      -5.1270      2.00000
    158      -5.1213      2.00000
    159      -5.1144      2.00000
    160      -5.0900      2.00000
    161      -5.0398      2.00000
    162      -5.0264      2.00000
    163      -5.0176      2.00000
    164      -5.0088      2.00000
    165      -5.0080      2.00000
    166      -5.0023      2.00000
    167      -4.9912      2.00000
    168      -4.9729      2.00000
    169      -4.9552      2.00000
    170      -4.9532      2.00000
    171      -4.9409      2.00000
    172      -4.9268      2.00000
    173      -4.9187      2.00000
    174      -4.9118      2.00000
    175      -4.9099      2.00000
    176      -4.8990      2.00000
    177      -4.8930      2.00000
    178      -4.8913      2.00000
    179      -4.8758      2.00000
    180      -4.8722      2.00000
    181      -4.8611      2.00000
    182      -4.8566      2.00000
    183      -4.8551      2.00000
    184      -4.8500      2.00000
    185      -4.8412      2.00000
    186      -4.8336      2.00000
    187      -4.8130      2.00000
    188      -4.8065      2.00000
    189      -4.7970      2.00000
    190      -4.7938      2.00000
    191      -4.7888      2.00000
    192      -4.7764      2.00000
    193      -4.7553      2.00000
    194      -4.7538      2.00000
    195      -4.7415      2.00000
    196      -4.7312      2.00000
    197      -4.7131      2.00000
    198      -4.6811      2.00000
    199      -4.6468      2.00000
    200      -4.6363      2.00000
    201      -4.6222      2.00000
    202      -4.6172      2.00000
    203      -4.6145      2.00000
    204      -4.5997      2.00000
    205      -4.5890      2.00000
    206      -4.5819      2.00000
    207      -4.5657      2.00000
    208      -4.5618      2.00000
    209      -4.5061      2.00000
    210      -4.4903      2.00000
    211      -4.4723      2.00000
    212      -4.4564      2.00000
    213      -4.4472      2.00000
    214      -4.4398      2.00000
    215      -4.4324      2.00000
    216      -4.4227      2.00000
    217      -4.4170      2.00000
    218      -4.4127      2.00000
    219      -4.4056      2.00000
    220      -4.3774      2.00000
    221      -4.3702      2.00000
    222      -4.3559      2.00000
    223      -4.3510      2.00000
    224      -4.3499      2.00000
    225      -4.3363      2.00000
    226      -4.3246      2.00000
    227      -4.3151      2.00000
    228      -4.3102      2.00000
    229      -4.2894      2.00000
    230      -4.2715      2.00000
    231      -4.2685      2.00000
    232      -4.2590      2.00000
    233      -4.2477      2.00000
    234      -4.2401      2.00000
    235      -4.2190      2.00000
    236      -4.2019      2.00000
    237      -4.1780      2.00000
    238      -4.1720      2.00000
    239      -4.1489      2.00000
    240      -4.1432      2.00000
    241      -4.1264      2.00000
    242      -4.1046      2.00000
    243      -4.0970      2.00000
    244      -4.0865      2.00000
    245      -4.0639      2.00000
    246      -4.0531      2.00000
    247      -4.0430      2.00000
    248      -4.0290      2.00000
    249      -3.9989      2.00000
    250      -3.9758      2.00000
    251      -3.9728      2.00000
    252      -3.9470      2.00000
    253      -3.9415      2.00000
    254      -3.9392      2.00000
    255      -3.9349      2.00000
    256      -3.9323      2.00000
    257      -3.9265      2.00000
    258      -3.9241      2.00000
    259      -3.9139      2.00000
    260      -3.9045      2.00000
    261      -3.8926      2.00000
    262      -3.8795      2.00000
    263      -3.8677      2.00000
    264      -3.8528      2.00000
    265      -3.8298      2.00000
    266      -3.8183      2.00000
    267      -3.8128      2.00000
    268      -3.7992      2.00000
    269      -3.7801      2.00000
    270      -3.7703      2.00000
    271      -3.7651      2.00000
    272      -3.7604      2.00000
    273      -3.7469      2.00000
    274      -3.7418      2.00000
    275      -3.7338      2.00000
    276      -3.7031      2.00000
    277      -3.6887      2.00000
    278      -3.6832      2.00000
    279      -3.6791      2.00000
    280      -3.6718      2.00000
    281      -3.6667      2.00000
    282      -3.6601      2.00000
    283      -3.6400      2.00000
    284      -3.6319      2.00000
    285      -3.6132      2.00000
    286      -3.5793      2.00000
    287      -3.5660      2.00000
    288      -3.5578      2.00000
    289      -3.5432      2.00000
    290      -3.5336      2.00000
    291      -3.5057      2.00000
    292      -3.4955      2.00000
    293      -3.4899      2.00000
    294      -3.4817      2.00000
    295      -3.4704      2.00000
    296      -3.4626      2.00000
    297      -3.4508      2.00000
    298      -3.4422      2.00000
    299      -3.4298      2.00000
    300      -3.4105      2.00000
    301      -3.3939      2.00000
    302      -3.3895      2.00000
    303      -3.3808      2.00000
    304      -3.3698      2.00000
    305      -3.3663      2.00000
    306      -3.3604      2.00000
    307      -3.3548      2.00000
    308      -3.3512      2.00000
    309      -3.3481      2.00000
    310      -3.3366      2.00000
    311      -3.3305      2.00000
    312      -3.3180      2.00000
    313      -3.3135      2.00000
    314      -3.3083      2.00000
    315      -3.3027      2.00000
    316      -3.2941      2.00000
    317      -3.2708      2.00000
    318      -3.2608      2.00000
    319      -3.2483      2.00000
    320      -3.2442      2.00000
    321      -3.2421      2.00000
    322      -3.2360      2.00000
    323      -3.2323      2.00000
    324      -3.2253      2.00000
    325      -3.2247      2.00000
    326      -3.2195      2.00000
    327      -3.2150      2.00000
    328      -3.2058      2.00000
    329      -3.2039      2.00000
    330      -3.1973      2.00000
    331      -3.1931      2.00000
    332      -3.1861      2.00000
    333      -3.1794      2.00000
    334      -3.1744      2.00000
    335      -3.1681      2.00000
    336      -3.1657      2.00000
    337      -3.1526      2.00000
    338      -3.1480      2.00000
    339      -3.1283      2.00000
    340      -3.1268      2.00000
    341      -3.1132      2.00000
    342      -3.1032      2.00000
    343      -3.0914      2.00000
    344      -3.0791      2.00000
    345      -3.0754      2.00000
    346      -3.0716      2.00000
    347      -3.0613      2.00000
    348      -3.0551      2.00000
    349      -3.0470      2.00000
    350      -3.0396      2.00000
    351      -3.0293      2.00000
    352      -3.0112      2.00000
    353      -2.9951      2.00000
    354      -2.9875      2.00000
    355      -2.9811      2.00000
    356      -2.9693      2.00000
    357      -2.9570      2.00000
    358      -2.9485      2.00000
    359      -2.9122      2.00000
    360      -2.9098      2.00000
    361      -2.9026      2.00000
    362      -2.8995      2.00000
    363      -2.8900      2.00000
    364      -2.8795      2.00000
    365      -2.8718      2.00000
    366      -2.8673      2.00000
    367      -2.8432      2.00000
    368      -2.8288      2.00000
    369      -2.8211      2.00000
    370      -2.8107      2.00000
    371      -2.7881      2.00000
    372      -2.7864      2.00000
    373      -2.7744      2.00000
    374      -2.7716      2.00000
    375      -2.7619      2.00000
    376      -2.7596      2.00000
    377      -2.7531      2.00000
    378      -2.7476      2.00000
    379      -2.7354      2.00000
    380      -2.7322      2.00000
    381      -2.7095      2.00000
    382      -2.6972      2.00000
    383      -2.6943      2.00000
    384      -2.6879      2.00000
    385      -2.6611      2.00000
    386      -2.5880      2.00000
    387      -2.4609      2.00000
    388      -2.3811      2.00000
    389      -2.3412      2.00000
    390      -2.3211      2.00000
    391      -2.3080      2.00000
    392      -2.1830      2.00000
    393      -2.0833      2.00000
    394      -1.9942      2.00000
    395      -1.9246      2.00000
    396      -1.8612      2.00000
    397      -1.6696      2.00000
    398      -1.5933      2.00000
    399      -1.5129      2.00000
    400      -1.4207      2.00000
    401      -1.4176      2.00000
    402      -1.4106      2.00000
    403      -1.3158      2.00089
    404      -1.2123      2.04000
    405      -1.1843      2.06447
    406      -1.1522      2.06136
    407      -1.1219      1.95999
    408      -1.0314      0.76260
    409      -0.9591     -0.00961
    410      -0.7981     -0.00259
    411      -0.7566     -0.00034
    412      -0.6854     -0.00000
    413      -0.6741     -0.00000
    414      -0.6237     -0.00000
    415      -0.2728     -0.00000
    416      -0.2575     -0.00000
    417      -0.0719     -0.00000
    418       0.0767     -0.00000
    419       0.2132     -0.00000
    420       0.3101     -0.00000
    421       0.3539     -0.00000
    422       0.4103     -0.00000
    423       0.4141     -0.00000
    424       0.4916     -0.00000
    425       0.7055     -0.00000
    426       0.8685     -0.00000
    427       0.9616     -0.00000
    428       1.0133     -0.00000
    429       1.0291     -0.00000
    430       1.0479     -0.00000
    431       1.0788     -0.00000
    432       1.0916     -0.00000
    433       1.3679     -0.00000
    434       1.5080     -0.00000
    435       1.5791     -0.00000
    436       1.6315     -0.00000
    437       1.7226      0.00000
    438       1.7609      0.00000
    439       1.7804      0.00000
    440       1.8157      0.00000
    441       1.8998      0.00000
    442       1.9614      0.00000
    443       2.0347      0.00000
    444       2.0466      0.00000
    445       2.0510      0.00000
    446       2.1775      0.00000
    447       2.3478      0.00000
    448       2.3776      0.00000
    449       2.4143      0.00000
    450       2.4924      0.00000
    451       2.5397      0.00000
    452       2.5988      0.00000
    453       2.6488      0.00000
    454       2.7016      0.00000
    455       2.8005      0.00000
    456       2.9246      0.00000
    457       2.9278      0.00000
    458       3.0037      0.00000
    459       3.1155      0.00000
    460       3.2585      0.00000
    461       3.4577      0.00000
    462       3.5194      0.00000
    463       3.5905      0.00000
    464       3.6627      0.00000
    465       3.6915      0.00000
    466       3.7339      0.00000
    467       3.8854      0.00000
    468       3.9000      0.00000
    469       3.9244      0.00000
    470       4.0026      0.00000
    471       4.0296      0.00000
    472       4.1977      0.00000
    473       4.2077      0.00000
    474       4.2489      0.00000
    475       4.2970      0.00000
    476       4.3942      0.00000
    477       4.4802      0.00000
    478       4.5010      0.00000
    479       4.5216      0.00000
    480       4.5394      0.00000
    481       4.6196      0.00000
    482       4.6617      0.00000
    483       4.7011      0.00000
    484       4.7814      0.00000
    485       4.8753      0.00000
    486       4.9684      0.00000

 k-point     9 :       0.2500    0.4000    0.0000
  band No.  band energies     occupation 
      1     -22.2519      2.00000
      2     -20.0526      2.00000
      3      -9.9932      2.00000
      4      -9.2553      2.00000
      5      -8.9963      2.00000
      6      -8.9681      2.00000
      7      -8.7243      2.00000
      8      -8.3797      2.00000
      9      -8.2949      2.00000
     10      -8.0947      2.00000
     11      -7.7211      2.00000
     12      -7.5659      2.00000
     13      -7.5161      2.00000
     14      -7.4927      2.00000
     15      -7.4668      2.00000
     16      -7.4412      2.00000
     17      -7.3865      2.00000
     18      -7.3794      2.00000
     19      -7.3522      2.00000
     20      -7.2992      2.00000
     21      -7.2750      2.00000
     22      -7.2591      2.00000
     23      -7.1960      2.00000
     24      -7.1701      2.00000
     25      -7.1646      2.00000
     26      -7.1467      2.00000
     27      -7.1420      2.00000
     28      -7.1087      2.00000
     29      -7.0921      2.00000
     30      -7.0842      2.00000
     31      -7.0588      2.00000
     32      -7.0376      2.00000
     33      -7.0263      2.00000
     34      -6.9608      2.00000
     35      -6.9487      2.00000
     36      -6.9415      2.00000
     37      -6.9350      2.00000
     38      -6.9023      2.00000
     39      -6.8844      2.00000
     40      -6.8724      2.00000
     41      -6.8425      2.00000
     42      -6.8198      2.00000
     43      -6.8096      2.00000
     44      -6.7933      2.00000
     45      -6.7866      2.00000
     46      -6.7703      2.00000
     47      -6.7667      2.00000
     48      -6.7523      2.00000
     49      -6.7415      2.00000
     50      -6.7122      2.00000
     51      -6.7097      2.00000
     52      -6.6993      2.00000
     53      -6.6910      2.00000
     54      -6.6680      2.00000
     55      -6.6460      2.00000
     56      -6.5987      2.00000
     57      -6.5694      2.00000
     58      -6.5383      2.00000
     59      -6.5219      2.00000
     60      -6.5109      2.00000
     61      -6.5057      2.00000
     62      -6.4856      2.00000
     63      -6.4682      2.00000
     64      -6.4434      2.00000
     65      -6.4199      2.00000
     66      -6.4118      2.00000
     67      -6.3948      2.00000
     68      -6.3836      2.00000
     69      -6.3750      2.00000
     70      -6.3386      2.00000
     71      -6.3086      2.00000
     72      -6.2965      2.00000
     73      -6.2769      2.00000
     74      -6.2437      2.00000
     75      -6.2280      2.00000
     76      -6.2190      2.00000
     77      -6.2148      2.00000
     78      -6.1919      2.00000
     79      -6.1801      2.00000
     80      -6.1547      2.00000
     81      -6.1505      2.00000
     82      -6.1173      2.00000
     83      -6.0925      2.00000
     84      -6.0791      2.00000
     85      -6.0736      2.00000
     86      -6.0611      2.00000
     87      -6.0479      2.00000
     88      -6.0347      2.00000
     89      -5.9974      2.00000
     90      -5.9798      2.00000
     91      -5.9709      2.00000
     92      -5.9575      2.00000
     93      -5.9410      2.00000
     94      -5.9343      2.00000
     95      -5.9190      2.00000
     96      -5.9013      2.00000
     97      -5.8857      2.00000
     98      -5.8346      2.00000
     99      -5.8208      2.00000
    100      -5.8123      2.00000
    101      -5.7725      2.00000
    102      -5.7706      2.00000
    103      -5.7645      2.00000
    104      -5.7530      2.00000
    105      -5.7471      2.00000
    106      -5.7303      2.00000
    107      -5.7170      2.00000
    108      -5.7086      2.00000
    109      -5.7029      2.00000
    110      -5.6971      2.00000
    111      -5.6923      2.00000
    112      -5.6775      2.00000
    113      -5.6728      2.00000
    114      -5.6550      2.00000
    115      -5.6538      2.00000
    116      -5.6496      2.00000
    117      -5.6460      2.00000
    118      -5.6293      2.00000
    119      -5.5974      2.00000
    120      -5.5606      2.00000
    121      -5.5540      2.00000
    122      -5.5484      2.00000
    123      -5.5448      2.00000
    124      -5.5405      2.00000
    125      -5.5350      2.00000
    126      -5.5277      2.00000
    127      -5.5199      2.00000
    128      -5.5143      2.00000
    129      -5.4554      2.00000
    130      -5.4438      2.00000
    131      -5.4268      2.00000
    132      -5.4194      2.00000
    133      -5.4124      2.00000
    134      -5.4044      2.00000
    135      -5.3721      2.00000
    136      -5.3677      2.00000
    137      -5.3412      2.00000
    138      -5.3260      2.00000
    139      -5.3118      2.00000
    140      -5.3055      2.00000
    141      -5.2898      2.00000
    142      -5.2838      2.00000
    143      -5.2717      2.00000
    144      -5.2641      2.00000
    145      -5.2570      2.00000
    146      -5.2353      2.00000
    147      -5.2292      2.00000
    148      -5.2070      2.00000
    149      -5.1934      2.00000
    150      -5.1831      2.00000
    151      -5.1817      2.00000
    152      -5.1772      2.00000
    153      -5.1686      2.00000
    154      -5.1591      2.00000
    155      -5.1465      2.00000
    156      -5.1316      2.00000
    157      -5.1241      2.00000
    158      -5.1052      2.00000
    159      -5.0836      2.00000
    160      -5.0766      2.00000
    161      -5.0678      2.00000
    162      -5.0595      2.00000
    163      -5.0539      2.00000
    164      -5.0262      2.00000
    165      -5.0123      2.00000
    166      -5.0089      2.00000
    167      -4.9989      2.00000
    168      -4.9888      2.00000
    169      -4.9740      2.00000
    170      -4.9731      2.00000
    171      -4.9624      2.00000
    172      -4.9520      2.00000
    173      -4.9491      2.00000
    174      -4.9453      2.00000
    175      -4.9212      2.00000
    176      -4.9119      2.00000
    177      -4.9098      2.00000
    178      -4.9050      2.00000
    179      -4.8962      2.00000
    180      -4.8893      2.00000
    181      -4.8781      2.00000
    182      -4.8678      2.00000
    183      -4.8561      2.00000
    184      -4.8500      2.00000
    185      -4.8391      2.00000
    186      -4.8245      2.00000
    187      -4.8199      2.00000
    188      -4.8058      2.00000
    189      -4.8035      2.00000
    190      -4.7964      2.00000
    191      -4.7904      2.00000
    192      -4.7749      2.00000
    193      -4.7527      2.00000
    194      -4.7424      2.00000
    195      -4.7383      2.00000
    196      -4.7259      2.00000
    197      -4.6842      2.00000
    198      -4.6794      2.00000
    199      -4.6718      2.00000
    200      -4.6500      2.00000
    201      -4.6462      2.00000
    202      -4.6328      2.00000
    203      -4.6040      2.00000
    204      -4.5895      2.00000
    205      -4.5848      2.00000
    206      -4.5738      2.00000
    207      -4.5607      2.00000
    208      -4.4966      2.00000
    209      -4.4940      2.00000
    210      -4.4757      2.00000
    211      -4.4707      2.00000
    212      -4.4587      2.00000
    213      -4.4508      2.00000
    214      -4.4444      2.00000
    215      -4.4304      2.00000
    216      -4.4235      2.00000
    217      -4.4126      2.00000
    218      -4.4071      2.00000
    219      -4.4038      2.00000
    220      -4.3984      2.00000
    221      -4.3915      2.00000
    222      -4.3835      2.00000
    223      -4.3769      2.00000
    224      -4.3695      2.00000
    225      -4.3427      2.00000
    226      -4.3209      2.00000
    227      -4.3018      2.00000
    228      -4.2907      2.00000
    229      -4.2864      2.00000
    230      -4.2664      2.00000
    231      -4.2496      2.00000
    232      -4.2466      2.00000
    233      -4.2374      2.00000
    234      -4.2366      2.00000
    235      -4.2330      2.00000
    236      -4.1987      2.00000
    237      -4.1799      2.00000
    238      -4.1574      2.00000
    239      -4.1379      2.00000
    240      -4.1303      2.00000
    241      -4.1275      2.00000
    242      -4.1195      2.00000
    243      -4.1073      2.00000
    244      -4.0743      2.00000
    245      -4.0694      2.00000
    246      -4.0433      2.00000
    247      -4.0257      2.00000
    248      -4.0146      2.00000
    249      -4.0037      2.00000
    250      -3.9931      2.00000
    251      -3.9739      2.00000
    252      -3.9642      2.00000
    253      -3.9576      2.00000
    254      -3.9383      2.00000
    255      -3.9270      2.00000
    256      -3.9171      2.00000
    257      -3.9027      2.00000
    258      -3.8959      2.00000
    259      -3.8905      2.00000
    260      -3.8870      2.00000
    261      -3.8761      2.00000
    262      -3.8697      2.00000
    263      -3.8583      2.00000
    264      -3.8526      2.00000
    265      -3.8438      2.00000
    266      -3.8275      2.00000
    267      -3.8123      2.00000
    268      -3.7986      2.00000
    269      -3.7875      2.00000
    270      -3.7804      2.00000
    271      -3.7676      2.00000
    272      -3.7588      2.00000
    273      -3.7482      2.00000
    274      -3.7432      2.00000
    275      -3.7321      2.00000
    276      -3.7257      2.00000
    277      -3.7184      2.00000
    278      -3.6992      2.00000
    279      -3.6869      2.00000
    280      -3.6740      2.00000
    281      -3.6656      2.00000
    282      -3.6557      2.00000
    283      -3.6287      2.00000
    284      -3.6231      2.00000
    285      -3.6090      2.00000
    286      -3.5857      2.00000
    287      -3.5780      2.00000
    288      -3.5698      2.00000
    289      -3.5615      2.00000
    290      -3.5262      2.00000
    291      -3.5161      2.00000
    292      -3.5126      2.00000
    293      -3.5045      2.00000
    294      -3.4928      2.00000
    295      -3.4818      2.00000
    296      -3.4658      2.00000
    297      -3.4455      2.00000
    298      -3.4362      2.00000
    299      -3.4203      2.00000
    300      -3.4113      2.00000
    301      -3.3949      2.00000
    302      -3.3905      2.00000
    303      -3.3859      2.00000
    304      -3.3819      2.00000
    305      -3.3733      2.00000
    306      -3.3663      2.00000
    307      -3.3614      2.00000
    308      -3.3546      2.00000
    309      -3.3487      2.00000
    310      -3.3423      2.00000
    311      -3.3374      2.00000
    312      -3.3249      2.00000
    313      -3.3138      2.00000
    314      -3.3039      2.00000
    315      -3.2984      2.00000
    316      -3.2943      2.00000
    317      -3.2828      2.00000
    318      -3.2737      2.00000
    319      -3.2705      2.00000
    320      -3.2608      2.00000
    321      -3.2555      2.00000
    322      -3.2546      2.00000
    323      -3.2489      2.00000
    324      -3.2428      2.00000
    325      -3.2343      2.00000
    326      -3.2307      2.00000
    327      -3.2175      2.00000
    328      -3.2109      2.00000
    329      -3.1976      2.00000
    330      -3.1859      2.00000
    331      -3.1807      2.00000
    332      -3.1764      2.00000
    333      -3.1717      2.00000
    334      -3.1595      2.00000
    335      -3.1523      2.00000
    336      -3.1365      2.00000
    337      -3.1304      2.00000
    338      -3.1242      2.00000
    339      -3.1163      2.00000
    340      -3.1078      2.00000
    341      -3.1020      2.00000
    342      -3.0993      2.00000
    343      -3.0938      2.00000
    344      -3.0829      2.00000
    345      -3.0749      2.00000
    346      -3.0685      2.00000
    347      -3.0498      2.00000
    348      -3.0390      2.00000
    349      -3.0269      2.00000
    350      -3.0194      2.00000
    351      -3.0108      2.00000
    352      -3.0070      2.00000
    353      -2.9892      2.00000
    354      -2.9851      2.00000
    355      -2.9832      2.00000
    356      -2.9702      2.00000
    357      -2.9523      2.00000
    358      -2.9323      2.00000
    359      -2.9269      2.00000
    360      -2.9155      2.00000
    361      -2.9129      2.00000
    362      -2.8936      2.00000
    363      -2.8877      2.00000
    364      -2.8812      2.00000
    365      -2.8727      2.00000
    366      -2.8665      2.00000
    367      -2.8611      2.00000
    368      -2.8372      2.00000
    369      -2.8211      2.00000
    370      -2.8134      2.00000
    371      -2.8068      2.00000
    372      -2.8029      2.00000
    373      -2.7907      2.00000
    374      -2.7571      2.00000
    375      -2.7463      2.00000
    376      -2.7417      2.00000
    377      -2.7354      2.00000
    378      -2.7286      2.00000
    379      -2.7133      2.00000
    380      -2.7020      2.00000
    381      -2.6912      2.00000
    382      -2.6838      2.00000
    383      -2.6780      2.00000
    384      -2.6212      2.00000
    385      -2.6018      2.00000
    386      -2.4743      2.00000
    387      -2.4045      2.00000
    388      -2.3781      2.00000
    389      -2.3341      2.00000
    390      -2.3095      2.00000
    391      -2.2768      2.00000
    392      -2.2306      2.00000
    393      -2.1095      2.00000
    394      -2.0820      2.00000
    395      -2.0513      2.00000
    396      -2.0096      2.00000
    397      -1.9049      2.00000
    398      -1.7617      2.00000
    399      -1.6481      2.00000
    400      -1.6038      2.00000
    401      -1.4842      2.00000
    402      -1.4295      2.00000
    403      -1.3221      2.00065
    404      -1.2486      2.01448
    405      -1.1871      2.06241
    406      -1.0080      0.41112
    407      -0.9886      0.18818
    408      -0.9273     -0.07034
    409      -0.8578     -0.02323
    410      -0.7218     -0.00005
    411      -0.6924     -0.00001
    412      -0.6407     -0.00000
    413      -0.5582     -0.00000
    414      -0.3618     -0.00000
    415      -0.2117     -0.00000
    416      -0.1025     -0.00000
    417       0.0864     -0.00000
    418       0.1059     -0.00000
    419       0.1498     -0.00000
    420       0.1950     -0.00000
    421       0.2928     -0.00000
    422       0.4717     -0.00000
    423       0.5179     -0.00000
    424       0.6192     -0.00000
    425       0.7338     -0.00000
    426       0.7697     -0.00000
    427       0.8114     -0.00000
    428       0.9151     -0.00000
    429       0.9953     -0.00000
    430       1.0471     -0.00000
    431       1.1011     -0.00000
    432       1.1089     -0.00000
    433       1.1930     -0.00000
    434       1.3400     -0.00000
    435       1.3537     -0.00000
    436       1.4164     -0.00000
    437       1.5001     -0.00000
    438       1.5760     -0.00000
    439       1.7230      0.00000
    440       1.7347      0.00000
    441       1.8688      0.00000
    442       1.8966      0.00000
    443       2.0769      0.00000
    444       2.1285      0.00000
    445       2.1455      0.00000
    446       2.2993      0.00000
    447       2.3159      0.00000
    448       2.3975      0.00000
    449       2.4372      0.00000
    450       2.6349      0.00000
    451       2.6773      0.00000
    452       2.6921      0.00000
    453       2.7973      0.00000
    454       2.8229      0.00000
    455       2.9407      0.00000
    456       2.9538      0.00000
    457       3.0321      0.00000
    458       3.1423      0.00000
    459       3.1852      0.00000
    460       3.2650      0.00000
    461       3.3507      0.00000
    462       3.4041      0.00000
    463       3.5026      0.00000
    464       3.6258      0.00000
    465       3.7995      0.00000
    466       3.8266      0.00000
    467       3.8640      0.00000
    468       3.9219      0.00000
    469       3.9719      0.00000
    470       3.9914      0.00000
    471       4.0854      0.00000
    472       4.1693      0.00000
    473       4.1985      0.00000
    474       4.2893      0.00000
    475       4.3145      0.00000
    476       4.3468      0.00000
    477       4.4337      0.00000
    478       4.4557      0.00000
    479       4.4983      0.00000
    480       4.5415      0.00000
    481       4.6221      0.00000
    482       4.6647      0.00000
    483       4.7703      0.00000
    484       4.8202      0.00000
    485       4.8974      0.00000
    486       4.9757      0.00000

 k-point    10 :       0.5000    0.4000    0.0000
  band No.  band energies     occupation 
      1     -22.2519      2.00000
      2     -20.0526      2.00000
      3      -9.9932      2.00000
      4      -9.1530      2.00000
      5      -9.1373      2.00000
      6      -8.8951      2.00000
      7      -8.8746      2.00000
      8      -8.3455      2.00000
      9      -8.0220      2.00000
     10      -8.0157      2.00000
     11      -7.7933      2.00000
     12      -7.7909      2.00000
     13      -7.5672      2.00000
     14      -7.5281      2.00000
     15      -7.4546      2.00000
     16      -7.4504      2.00000
     17      -7.3818      2.00000
     18      -7.3760      2.00000
     19      -7.3481      2.00000
     20      -7.3077      2.00000
     21      -7.2794      2.00000
     22      -7.2706      2.00000
     23      -7.1831      2.00000
     24      -7.1783      2.00000
     25      -7.1569      2.00000
     26      -7.1457      2.00000
     27      -7.1404      2.00000
     28      -7.1399      2.00000
     29      -7.0307      2.00000
     30      -7.0253      2.00000
     31      -7.0137      2.00000
     32      -7.0098      2.00000
     33      -6.9978      2.00000
     34      -6.9892      2.00000
     35      -6.9814      2.00000
     36      -6.9801      2.00000
     37      -6.9673      2.00000
     38      -6.9661      2.00000
     39      -6.8441      2.00000
     40      -6.8424      2.00000
     41      -6.8283      2.00000
     42      -6.8172      2.00000
     43      -6.8119      2.00000
     44      -6.8110      2.00000
     45      -6.7919      2.00000
     46      -6.7780      2.00000
     47      -6.7706      2.00000
     48      -6.7630      2.00000
     49      -6.7569      2.00000
     50      -6.7538      2.00000
     51      -6.7293      2.00000
     52      -6.7228      2.00000
     53      -6.6863      2.00000
     54      -6.6741      2.00000
     55      -6.6155      2.00000
     56      -6.6044      2.00000
     57      -6.5221      2.00000
     58      -6.5213      2.00000
     59      -6.5134      2.00000
     60      -6.5080      2.00000
     61      -6.4706      2.00000
     62      -6.4693      2.00000
     63      -6.4402      2.00000
     64      -6.4347      2.00000
     65      -6.3701      2.00000
     66      -6.3620      2.00000
     67      -6.3502      2.00000
     68      -6.3356      2.00000
     69      -6.3346      2.00000
     70      -6.3276      2.00000
     71      -6.3259      2.00000
     72      -6.3146      2.00000
     73      -6.2710      2.00000
     74      -6.2553      2.00000
     75      -6.2488      2.00000
     76      -6.2218      2.00000
     77      -6.2118      2.00000
     78      -6.2094      2.00000
     79      -6.2024      2.00000
     80      -6.2004      2.00000
     81      -6.1682      2.00000
     82      -6.1660      2.00000
     83      -6.1244      2.00000
     84      -6.1027      2.00000
     85      -6.0945      2.00000
     86      -6.0728      2.00000
     87      -6.0653      2.00000
     88      -6.0391      2.00000
     89      -6.0019      2.00000
     90      -6.0009      2.00000
     91      -5.9945      2.00000
     92      -5.9906      2.00000
     93      -5.9846      2.00000
     94      -5.9465      2.00000
     95      -5.8442      2.00000
     96      -5.8402      2.00000
     97      -5.8323      2.00000
     98      -5.8276      2.00000
     99      -5.8236      2.00000
    100      -5.8091      2.00000
    101      -5.7494      2.00000
    102      -5.7461      2.00000
    103      -5.7392      2.00000
    104      -5.7368      2.00000
    105      -5.7355      2.00000
    106      -5.7330      2.00000
    107      -5.7215      2.00000
    108      -5.7173      2.00000
    109      -5.7028      2.00000
    110      -5.7000      2.00000
    111      -5.6861      2.00000
    112      -5.6851      2.00000
    113      -5.6823      2.00000
    114      -5.6751      2.00000
    115      -5.6361      2.00000
    116      -5.6335      2.00000
    117      -5.6179      2.00000
    118      -5.6150      2.00000
    119      -5.6072      2.00000
    120      -5.6037      2.00000
    121      -5.5878      2.00000
    122      -5.5847      2.00000
    123      -5.5524      2.00000
    124      -5.5450      2.00000
    125      -5.5121      2.00000
    126      -5.5105      2.00000
    127      -5.5046      2.00000
    128      -5.5010      2.00000
    129      -5.4967      2.00000
    130      -5.4907      2.00000
    131      -5.4690      2.00000
    132      -5.4679      2.00000
    133      -5.4190      2.00000
    134      -5.4163      2.00000
    135      -5.3822      2.00000
    136      -5.3781      2.00000
    137      -5.3151      2.00000
    138      -5.3057      2.00000
    139      -5.3017      2.00000
    140      -5.2989      2.00000
    141      -5.2489      2.00000
    142      -5.2406      2.00000
    143      -5.2362      2.00000
    144      -5.2325      2.00000
    145      -5.2263      2.00000
    146      -5.2245      2.00000
    147      -5.2224      2.00000
    148      -5.2095      2.00000
    149      -5.1730      2.00000
    150      -5.1691      2.00000
    151      -5.1622      2.00000
    152      -5.1591      2.00000
    153      -5.1403      2.00000
    154      -5.1374      2.00000
    155      -5.1344      2.00000
    156      -5.1276      2.00000
    157      -5.0981      2.00000
    158      -5.0932      2.00000
    159      -5.0904      2.00000
    160      -5.0876      2.00000
    161      -5.0628      2.00000
    162      -5.0593      2.00000
    163      -5.0435      2.00000
    164      -5.0400      2.00000
    165      -5.0299      2.00000
    166      -5.0254      2.00000
    167      -5.0135      2.00000
    168      -5.0129      2.00000
    169      -4.9862      2.00000
    170      -4.9780      2.00000
    171      -4.9776      2.00000
    172      -4.9765      2.00000
    173      -4.9743      2.00000
    174      -4.9733      2.00000
    175      -4.9298      2.00000
    176      -4.9284      2.00000
    177      -4.9149      2.00000
    178      -4.9065      2.00000
    179      -4.8999      2.00000
    180      -4.8929      2.00000
    181      -4.8712      2.00000
    182      -4.8701      2.00000
    183      -4.8649      2.00000
    184      -4.8590      2.00000
    185      -4.8502      2.00000
    186      -4.8457      2.00000
    187      -4.8107      2.00000
    188      -4.8085      2.00000
    189      -4.8004      2.00000
    190      -4.7989      2.00000
    191      -4.7920      2.00000
    192      -4.7901      2.00000
    193      -4.7638      2.00000
    194      -4.7628      2.00000
    195      -4.7505      2.00000
    196      -4.7331      2.00000
    197      -4.7222      2.00000
    198      -4.7183      2.00000
    199      -4.6843      2.00000
    200      -4.6766      2.00000
    201      -4.6354      2.00000
    202      -4.6349      2.00000
    203      -4.5628      2.00000
    204      -4.5626      2.00000
    205      -4.5434      2.00000
    206      -4.5366      2.00000
    207      -4.5211      2.00000
    208      -4.5141      2.00000
    209      -4.5115      2.00000
    210      -4.5066      2.00000
    211      -4.4972      2.00000
    212      -4.4853      2.00000
    213      -4.4413      2.00000
    214      -4.4303      2.00000
    215      -4.4295      2.00000
    216      -4.4262      2.00000
    217      -4.4141      2.00000
    218      -4.4019      2.00000
    219      -4.3913      2.00000
    220      -4.3773      2.00000
    221      -4.3706      2.00000
    222      -4.3667      2.00000
    223      -4.3529      2.00000
    224      -4.3466      2.00000
    225      -4.3334      2.00000
    226      -4.3328      2.00000
    227      -4.3189      2.00000
    228      -4.3114      2.00000
    229      -4.2892      2.00000
    230      -4.2846      2.00000
    231      -4.2649      2.00000
    232      -4.2592      2.00000
    233      -4.2271      2.00000
    234      -4.2228      2.00000
    235      -4.1999      2.00000
    236      -4.1597      2.00000
    237      -4.1569      2.00000
    238      -4.1511      2.00000
    239      -4.1418      2.00000
    240      -4.1376      2.00000
    241      -4.1099      2.00000
    242      -4.1002      2.00000
    243      -4.0992      2.00000
    244      -4.0981      2.00000
    245      -4.0875      2.00000
    246      -4.0746      2.00000
    247      -4.0357      2.00000
    248      -4.0287      2.00000
    249      -4.0167      2.00000
    250      -4.0017      2.00000
    251      -3.9913      2.00000
    252      -3.9866      2.00000
    253      -3.9495      2.00000
    254      -3.9401      2.00000
    255      -3.9214      2.00000
    256      -3.9070      2.00000
    257      -3.8974      2.00000
    258      -3.8887      2.00000
    259      -3.8867      2.00000
    260      -3.8742      2.00000
    261      -3.8625      2.00000
    262      -3.8565      2.00000
    263      -3.8490      2.00000
    264      -3.8332      2.00000
    265      -3.8283      2.00000
    266      -3.8242      2.00000
    267      -3.8113      2.00000
    268      -3.8030      2.00000
    269      -3.7862      2.00000
    270      -3.7744      2.00000
    271      -3.7710      2.00000
    272      -3.7649      2.00000
    273      -3.7499      2.00000
    274      -3.7453      2.00000
    275      -3.7368      2.00000
    276      -3.7116      2.00000
    277      -3.7048      2.00000
    278      -3.7003      2.00000
    279      -3.6747      2.00000
    280      -3.6693      2.00000
    281      -3.6667      2.00000
    282      -3.6581      2.00000
    283      -3.6420      2.00000
    284      -3.6329      2.00000
    285      -3.6238      2.00000
    286      -3.6179      2.00000
    287      -3.5868      2.00000
    288      -3.5743      2.00000
    289      -3.5652      2.00000
    290      -3.5441      2.00000
    291      -3.5331      2.00000
    292      -3.5277      2.00000
    293      -3.4980      2.00000
    294      -3.4780      2.00000
    295      -3.4683      2.00000
    296      -3.4636      2.00000
    297      -3.4537      2.00000
    298      -3.4451      2.00000
    299      -3.4392      2.00000
    300      -3.4344      2.00000
    301      -3.4311      2.00000
    302      -3.4251      2.00000
    303      -3.3972      2.00000
    304      -3.3920      2.00000
    305      -3.3665      2.00000
    306      -3.3561      2.00000
    307      -3.3538      2.00000
    308      -3.3389      2.00000
    309      -3.3345      2.00000
    310      -3.3302      2.00000
    311      -3.3296      2.00000
    312      -3.3239      2.00000
    313      -3.3167      2.00000
    314      -3.3055      2.00000
    315      -3.3021      2.00000
    316      -3.2971      2.00000
    317      -3.2915      2.00000
    318      -3.2815      2.00000
    319      -3.2754      2.00000
    320      -3.2700      2.00000
    321      -3.2667      2.00000
    322      -3.2653      2.00000
    323      -3.2552      2.00000
    324      -3.2443      2.00000
    325      -3.2345      2.00000
    326      -3.2335      2.00000
    327      -3.2321      2.00000
    328      -3.2207      2.00000
    329      -3.2119      2.00000
    330      -3.2005      2.00000
    331      -3.1864      2.00000
    332      -3.1739      2.00000
    333      -3.1706      2.00000
    334      -3.1529      2.00000
    335      -3.1479      2.00000
    336      -3.1259      2.00000
    337      -3.1208      2.00000
    338      -3.1149      2.00000
    339      -3.1067      2.00000
    340      -3.0989      2.00000
    341      -3.0922      2.00000
    342      -3.0862      2.00000
    343      -3.0727      2.00000
    344      -3.0709      2.00000
    345      -3.0477      2.00000
    346      -3.0366      2.00000
    347      -3.0321      2.00000
    348      -3.0265      2.00000
    349      -3.0164      2.00000
    350      -3.0097      2.00000
    351      -3.0081      2.00000
    352      -3.0057      2.00000
    353      -2.9910      2.00000
    354      -2.9884      2.00000
    355      -2.9779      2.00000
    356      -2.9698      2.00000
    357      -2.9454      2.00000
    358      -2.9371      2.00000
    359      -2.9269      2.00000
    360      -2.9197      2.00000
    361      -2.9064      2.00000
    362      -2.9037      2.00000
    363      -2.8873      2.00000
    364      -2.8846      2.00000
    365      -2.8796      2.00000
    366      -2.8783      2.00000
    367      -2.8543      2.00000
    368      -2.8516      2.00000
    369      -2.8373      2.00000
    370      -2.8356      2.00000
    371      -2.8209      2.00000
    372      -2.7520      2.00000
    373      -2.7424      2.00000
    374      -2.7389      2.00000
    375      -2.7335      2.00000
    376      -2.7225      2.00000
    377      -2.7159      2.00000
    378      -2.7103      2.00000
    379      -2.7094      2.00000
    380      -2.7075      2.00000
    381      -2.6516      2.00000
    382      -2.6370      2.00000
    383      -2.6295      2.00000
    384      -2.6187      2.00000
    385      -2.4682      2.00000
    386      -2.3774      2.00000
    387      -2.3573      2.00000
    388      -2.3564      2.00000
    389      -2.3463      2.00000
    390      -2.3321      2.00000
    391      -2.3082      2.00000
    392      -2.2995      2.00000
    393      -2.2060      2.00000
    394      -2.1557      2.00000
    395      -2.1246      2.00000
    396      -2.0710      2.00000
    397      -1.9163      2.00000
    398      -1.8891      2.00000
    399      -1.7405      2.00000
    400      -1.6972      2.00000
    401      -1.6798      2.00000
    402      -1.6249      2.00000
    403      -1.4611      2.00000
    404      -1.3370      2.00030
    405      -1.2065      2.04528
    406      -0.9517     -0.03523
    407      -0.8881     -0.04848
    408      -0.7376     -0.00012
    409      -0.7146     -0.00003
    410      -0.4517     -0.00000
    411      -0.4353     -0.00000
    412      -0.3064     -0.00000
    413      -0.2867     -0.00000
    414      -0.2777     -0.00000
    415      -0.2474     -0.00000
    416      -0.2367     -0.00000
    417      -0.1293     -0.00000
    418       0.0456     -0.00000
    419       0.1483     -0.00000
    420       0.2860     -0.00000
    421       0.3087     -0.00000
    422       0.3108     -0.00000
    423       0.3803     -0.00000
    424       0.6432     -0.00000
    425       0.7638     -0.00000
    426       0.8399     -0.00000
    427       0.8700     -0.00000
    428       0.9578     -0.00000
    429       0.9901     -0.00000
    430       1.0085     -0.00000
    431       1.0128     -0.00000
    432       1.0549     -0.00000
    433       1.2088     -0.00000
    434       1.2315     -0.00000
    435       1.2618     -0.00000
    436       1.4360     -0.00000
    437       1.5325     -0.00000
    438       1.5533     -0.00000
    439       1.5628     -0.00000
    440       1.6143     -0.00000
    441       1.6296     -0.00000
    442       1.8508      0.00000
    443       1.9593      0.00000
    444       1.9793      0.00000
    445       2.0788      0.00000
    446       2.2387      0.00000
    447       2.2416      0.00000
    448       2.4159      0.00000
    449       2.5495      0.00000
    450       2.6670      0.00000
    451       2.7186      0.00000
    452       2.7884      0.00000
    453       2.7889      0.00000
    454       2.7909      0.00000
    455       2.9398      0.00000
    456       3.0754      0.00000
    457       3.2451      0.00000
    458       3.4080      0.00000
    459       3.4121      0.00000
    460       3.5486      0.00000
    461       3.6079      0.00000
    462       3.6318      0.00000
    463       3.7020      0.00000
    464       3.7202      0.00000
    465       3.8281      0.00000
    466       3.8342      0.00000
    467       3.8501      0.00000
    468       3.8596      0.00000
    469       3.8693      0.00000
    470       3.9317      0.00000
    471       4.0252      0.00000
    472       4.0498      0.00000
    473       4.0705      0.00000
    474       4.1427      0.00000
    475       4.2312      0.00000
    476       4.2533      0.00000
    477       4.2600      0.00000
    478       4.4731      0.00000
    479       4.5132      0.00000
    480       4.6066      0.00000
    481       4.7306      0.00000
    482       4.7878      0.00000
    483       4.7966      0.00000
    484       4.8392      0.00000
    485       4.9296      0.00000
    486       4.9919      0.00000

 k-point    11 :      -0.2500    0.4000    0.0000
  band No.  band energies     occupation 
      1     -22.2519      2.00000
      2     -20.0526      2.00000
      3      -9.9932      2.00000
      4      -9.2553      2.00000
      5      -8.9961      2.00000
      6      -8.9683      2.00000
      7      -8.7243      2.00000
      8      -8.3800      2.00000
      9      -8.2944      2.00000
     10      -8.0949      2.00000
     11      -7.7212      2.00000
     12      -7.5659      2.00000
     13      -7.5162      2.00000
     14      -7.4926      2.00000
     15      -7.4666      2.00000
     16      -7.4413      2.00000
     17      -7.3865      2.00000
     18      -7.3794      2.00000
     19      -7.3523      2.00000
     20      -7.2990      2.00000
     21      -7.2756      2.00000
     22      -7.2585      2.00000
     23      -7.1954      2.00000
     24      -7.1693      2.00000
     25      -7.1656      2.00000
     26      -7.1470      2.00000
     27      -7.1422      2.00000
     28      -7.1088      2.00000
     29      -7.0922      2.00000
     30      -7.0843      2.00000
     31      -7.0589      2.00000
     32      -7.0376      2.00000
     33      -7.0263      2.00000
     34      -6.9608      2.00000
     35      -6.9489      2.00000
     36      -6.9409      2.00000
     37      -6.9349      2.00000
     38      -6.9022      2.00000
     39      -6.8840      2.00000
     40      -6.8725      2.00000
     41      -6.8426      2.00000
     42      -6.8196      2.00000
     43      -6.8096      2.00000
     44      -6.7933      2.00000
     45      -6.7869      2.00000
     46      -6.7702      2.00000
     47      -6.7667      2.00000
     48      -6.7522      2.00000
     49      -6.7418      2.00000
     50      -6.7118      2.00000
     51      -6.7101      2.00000
     52      -6.6994      2.00000
     53      -6.6907      2.00000
     54      -6.6684      2.00000
     55      -6.6460      2.00000
     56      -6.5983      2.00000
     57      -6.5698      2.00000
     58      -6.5382      2.00000
     59      -6.5221      2.00000
     60      -6.5095      2.00000
     61      -6.5051      2.00000
     62      -6.4849      2.00000
     63      -6.4701      2.00000
     64      -6.4429      2.00000
     65      -6.4190      2.00000
     66      -6.4140      2.00000
     67      -6.3946      2.00000
     68      -6.3842      2.00000
     69      -6.3752      2.00000
     70      -6.3399      2.00000
     71      -6.3089      2.00000
     72      -6.2958      2.00000
     73      -6.2773      2.00000
     74      -6.2414      2.00000
     75      -6.2294      2.00000
     76      -6.2192      2.00000
     77      -6.2137      2.00000
     78      -6.1921      2.00000
     79      -6.1795      2.00000
     80      -6.1539      2.00000
     81      -6.1506      2.00000
     82      -6.1140      2.00000
     83      -6.0958      2.00000
     84      -6.0786      2.00000
     85      -6.0735      2.00000
     86      -6.0615      2.00000
     87      -6.0489      2.00000
     88      -6.0363      2.00000
     89      -5.9963      2.00000
     90      -5.9782      2.00000
     91      -5.9709      2.00000
     92      -5.9599      2.00000
     93      -5.9405      2.00000
     94      -5.9332      2.00000
     95      -5.9194      2.00000
     96      -5.9001      2.00000
     97      -5.8878      2.00000
     98      -5.8330      2.00000
     99      -5.8207      2.00000
    100      -5.8118      2.00000
    101      -5.7744      2.00000
    102      -5.7703      2.00000
    103      -5.7644      2.00000
    104      -5.7525      2.00000
    105      -5.7462      2.00000
    106      -5.7299      2.00000
    107      -5.7170      2.00000
    108      -5.7096      2.00000
    109      -5.7027      2.00000
    110      -5.6973      2.00000
    111      -5.6927      2.00000
    112      -5.6779      2.00000
    113      -5.6725      2.00000
    114      -5.6560      2.00000
    115      -5.6522      2.00000
    116      -5.6512      2.00000
    117      -5.6467      2.00000
    118      -5.6286      2.00000
    119      -5.5967      2.00000
    120      -5.5595      2.00000
    121      -5.5538      2.00000
    122      -5.5501      2.00000
    123      -5.5448      2.00000
    124      -5.5400      2.00000
    125      -5.5339      2.00000
    126      -5.5277      2.00000
    127      -5.5200      2.00000
    128      -5.5132      2.00000
    129      -5.4557      2.00000
    130      -5.4451      2.00000
    131      -5.4252      2.00000
    132      -5.4212      2.00000
    133      -5.4129      2.00000
    134      -5.4046      2.00000
    135      -5.3719      2.00000
    136      -5.3678      2.00000
    137      -5.3406      2.00000
    138      -5.3263      2.00000
    139      -5.3130      2.00000
    140      -5.3052      2.00000
    141      -5.2897      2.00000
    142      -5.2838      2.00000
    143      -5.2717      2.00000
    144      -5.2641      2.00000
    145      -5.2574      2.00000
    146      -5.2338      2.00000
    147      -5.2273      2.00000
    148      -5.2093      2.00000
    149      -5.1931      2.00000
    150      -5.1832      2.00000
    151      -5.1810      2.00000
    152      -5.1796      2.00000
    153      -5.1674      2.00000
    154      -5.1553      2.00000
    155      -5.1485      2.00000
    156      -5.1316      2.00000
    157      -5.1249      2.00000
    158      -5.1053      2.00000
    159      -5.0839      2.00000
    160      -5.0764      2.00000
    161      -5.0678      2.00000
    162      -5.0606      2.00000
    163      -5.0525      2.00000
    164      -5.0265      2.00000
    165      -5.0124      2.00000
    166      -5.0095      2.00000
    167      -5.0001      2.00000
    168      -4.9890      2.00000
    169      -4.9749      2.00000
    170      -4.9724      2.00000
    171      -4.9618      2.00000
    172      -4.9516      2.00000
    173      -4.9495      2.00000
    174      -4.9453      2.00000
    175      -4.9195      2.00000
    176      -4.9111      2.00000
    177      -4.9095      2.00000
    178      -4.9050      2.00000
    179      -4.8969      2.00000
    180      -4.8890      2.00000
    181      -4.8781      2.00000
    182      -4.8685      2.00000
    183      -4.8571      2.00000
    184      -4.8501      2.00000
    185      -4.8395      2.00000
    186      -4.8248      2.00000
    187      -4.8204      2.00000
    188      -4.8058      2.00000
    189      -4.8039      2.00000
    190      -4.7967      2.00000
    191      -4.7905      2.00000
    192      -4.7746      2.00000
    193      -4.7524      2.00000
    194      -4.7424      2.00000
    195      -4.7386      2.00000
    196      -4.7251      2.00000
    197      -4.6833      2.00000
    198      -4.6792      2.00000
    199      -4.6712      2.00000
    200      -4.6519      2.00000
    201      -4.6462      2.00000
    202      -4.6330      2.00000
    203      -4.6037      2.00000
    204      -4.5899      2.00000
    205      -4.5818      2.00000
    206      -4.5756      2.00000
    207      -4.5607      2.00000
    208      -4.4969      2.00000
    209      -4.4942      2.00000
    210      -4.4758      2.00000
    211      -4.4705      2.00000
    212      -4.4576      2.00000
    213      -4.4498      2.00000
    214      -4.4443      2.00000
    215      -4.4309      2.00000
    216      -4.4238      2.00000
    217      -4.4143      2.00000
    218      -4.4076      2.00000
    219      -4.4004      2.00000
    220      -4.3975      2.00000
    221      -4.3911      2.00000
    222      -4.3834      2.00000
    223      -4.3774      2.00000
    224      -4.3691      2.00000
    225      -4.3487      2.00000
    226      -4.3219      2.00000
    227      -4.3014      2.00000
    228      -4.2882      2.00000
    229      -4.2854      2.00000
    230      -4.2665      2.00000
    231      -4.2501      2.00000
    232      -4.2464      2.00000
    233      -4.2374      2.00000
    234      -4.2364      2.00000
    235      -4.2322      2.00000
    236      -4.1999      2.00000
    237      -4.1808      2.00000
    238      -4.1525      2.00000
    239      -4.1406      2.00000
    240      -4.1302      2.00000
    241      -4.1257      2.00000
    242      -4.1174      2.00000
    243      -4.1077      2.00000
    244      -4.0766      2.00000
    245      -4.0678      2.00000
    246      -4.0480      2.00000
    247      -4.0255      2.00000
    248      -4.0149      2.00000
    249      -4.0032      2.00000
    250      -3.9912      2.00000
    251      -3.9748      2.00000
    252      -3.9650      2.00000
    253      -3.9582      2.00000
    254      -3.9347      2.00000
    255      -3.9246      2.00000
    256      -3.9211      2.00000
    257      -3.9050      2.00000
    258      -3.8965      2.00000
    259      -3.8912      2.00000
    260      -3.8862      2.00000
    261      -3.8765      2.00000
    262      -3.8689      2.00000
    263      -3.8589      2.00000
    264      -3.8519      2.00000
    265      -3.8477      2.00000
    266      -3.8268      2.00000
    267      -3.8088      2.00000
    268      -3.7984      2.00000
    269      -3.7875      2.00000
    270      -3.7844      2.00000
    271      -3.7681      2.00000
    272      -3.7554      2.00000
    273      -3.7472      2.00000
    274      -3.7421      2.00000
    275      -3.7318      2.00000
    276      -3.7214      2.00000
    277      -3.7179      2.00000
    278      -3.7003      2.00000
    279      -3.6841      2.00000
    280      -3.6806      2.00000
    281      -3.6629      2.00000
    282      -3.6566      2.00000
    283      -3.6267      2.00000
    284      -3.6213      2.00000
    285      -3.6073      2.00000
    286      -3.5898      2.00000
    287      -3.5832      2.00000
    288      -3.5705      2.00000
    289      -3.5481      2.00000
    290      -3.5274      2.00000
    291      -3.5192      2.00000
    292      -3.5125      2.00000
    293      -3.5058      2.00000
    294      -3.4923      2.00000
    295      -3.4788      2.00000
    296      -3.4682      2.00000
    297      -3.4597      2.00000
    298      -3.4301      2.00000
    299      -3.4205      2.00000
    300      -3.4056      2.00000
    301      -3.3980      2.00000
    302      -3.3930      2.00000
    303      -3.3901      2.00000
    304      -3.3797      2.00000
    305      -3.3716      2.00000
    306      -3.3669      2.00000
    307      -3.3617      2.00000
    308      -3.3547      2.00000
    309      -3.3473      2.00000
    310      -3.3409      2.00000
    311      -3.3356      2.00000
    312      -3.3253      2.00000
    313      -3.3138      2.00000
    314      -3.3046      2.00000
    315      -3.2980      2.00000
    316      -3.2958      2.00000
    317      -3.2866      2.00000
    318      -3.2758      2.00000
    319      -3.2683      2.00000
    320      -3.2616      2.00000
    321      -3.2558      2.00000
    322      -3.2531      2.00000
    323      -3.2450      2.00000
    324      -3.2420      2.00000
    325      -3.2344      2.00000
    326      -3.2308      2.00000
    327      -3.2145      2.00000
    328      -3.2116      2.00000
    329      -3.2041      2.00000
    330      -3.1913      2.00000
    331      -3.1819      2.00000
    332      -3.1743      2.00000
    333      -3.1703      2.00000
    334      -3.1576      2.00000
    335      -3.1523      2.00000
    336      -3.1375      2.00000
    337      -3.1302      2.00000
    338      -3.1230      2.00000
    339      -3.1142      2.00000
    340      -3.1078      2.00000
    341      -3.1018      2.00000
    342      -3.0957      2.00000
    343      -3.0946      2.00000
    344      -3.0855      2.00000
    345      -3.0758      2.00000
    346      -3.0693      2.00000
    347      -3.0473      2.00000
    348      -3.0382      2.00000
    349      -3.0277      2.00000
    350      -3.0192      2.00000
    351      -3.0093      2.00000
    352      -3.0060      2.00000
    353      -2.9949      2.00000
    354      -2.9879      2.00000
    355      -2.9796      2.00000
    356      -2.9716      2.00000
    357      -2.9515      2.00000
    358      -2.9302      2.00000
    359      -2.9266      2.00000
    360      -2.9167      2.00000
    361      -2.9119      2.00000
    362      -2.8927      2.00000
    363      -2.8874      2.00000
    364      -2.8855      2.00000
    365      -2.8749      2.00000
    366      -2.8674      2.00000
    367      -2.8610      2.00000
    368      -2.8385      2.00000
    369      -2.8206      2.00000
    370      -2.8142      2.00000
    371      -2.8113      2.00000
    372      -2.7989      2.00000
    373      -2.7924      2.00000
    374      -2.7583      2.00000
    375      -2.7480      2.00000
    376      -2.7409      2.00000
    377      -2.7342      2.00000
    378      -2.7288      2.00000
    379      -2.7094      2.00000
    380      -2.7038      2.00000
    381      -2.6912      2.00000
    382      -2.6831      2.00000
    383      -2.6788      2.00000
    384      -2.6143      2.00000
    385      -2.6079      2.00000
    386      -2.4426      2.00000
    387      -2.4028      2.00000
    388      -2.3661      2.00000
    389      -2.3308      2.00000
    390      -2.3123      2.00000
    391      -2.3013      2.00000
    392      -2.2287      2.00000
    393      -2.1133      2.00000
    394      -2.0861      2.00000
    395      -2.0559      2.00000
    396      -2.0161      2.00000
    397      -1.9073      2.00000
    398      -1.7684      2.00000
    399      -1.6431      2.00000
    400      -1.6011      2.00000
    401      -1.4862      2.00000
    402      -1.4233      2.00000
    403      -1.3217      2.00067
    404      -1.2488      2.01437
    405      -1.1845      2.06430
    406      -1.0063      0.38832
    407      -0.9877      0.17943
    408      -0.9276     -0.07024
    409      -0.8537     -0.02063
    410      -0.7188     -0.00004
    411      -0.6978     -0.00001
    412      -0.6375     -0.00000
    413      -0.5612     -0.00000
    414      -0.3657     -0.00000
    415      -0.2148     -0.00000
    416      -0.1018     -0.00000
    417       0.0870     -0.00000
    418       0.1054     -0.00000
    419       0.1503     -0.00000
    420       0.1947     -0.00000
    421       0.2900     -0.00000
    422       0.4742     -0.00000
    423       0.5177     -0.00000
    424       0.6215     -0.00000
    425       0.7336     -0.00000
    426       0.7738     -0.00000
    427       0.8117     -0.00000
    428       0.9150     -0.00000
    429       0.9931     -0.00000
    430       1.0452     -0.00000
    431       1.1012     -0.00000
    432       1.1091     -0.00000
    433       1.1937     -0.00000
    434       1.3406     -0.00000
    435       1.3532     -0.00000
    436       1.4155     -0.00000
    437       1.4978     -0.00000
    438       1.5774     -0.00000
    439       1.7232      0.00000
    440       1.7344      0.00000
    441       1.8692      0.00000
    442       1.8961      0.00000
    443       2.0770      0.00000
    444       2.1321      0.00000
    445       2.1415      0.00000
    446       2.2990      0.00000
    447       2.3159      0.00000
    448       2.3984      0.00000
    449       2.4373      0.00000
    450       2.6352      0.00000
    451       2.6779      0.00000
    452       2.6910      0.00000
    453       2.7966      0.00000
    454       2.8258      0.00000
    455       2.9418      0.00000
    456       2.9530      0.00000
    457       3.0299      0.00000
    458       3.1410      0.00000
    459       3.1856      0.00000
    460       3.2638      0.00000
    461       3.3521      0.00000
    462       3.3981      0.00000
    463       3.5153      0.00000
    464       3.6233      0.00000
    465       3.7974      0.00000
    466       3.8287      0.00000
    467       3.8635      0.00000
    468       3.9219      0.00000
    469       3.9824      0.00000
    470       3.9930      0.00000
    471       4.0843      0.00000
    472       4.1492      0.00000
    473       4.1914      0.00000
    474       4.2908      0.00000
    475       4.3294      0.00000
    476       4.3653      0.00000
    477       4.4281      0.00000
    478       4.4609      0.00000
    479       4.4997      0.00000
    480       4.5653      0.00000
    481       4.6429      0.00000
    482       4.6869      0.00000
    483       4.7628      0.00000
    484       4.8967      0.00000
    485       4.9512      0.00000
    486       4.9948      0.00000


--------------------------------------------------------------------------------------------------------


 soft charge-density along one line, spin component           1
         0         1         2         3         4         5         6         7         8         9
 total charge-density along one line
 
 pseudopotential strength for first ion, spin component:           1
 10.130  13.470  -0.005  -0.000  -0.003   0.018  -0.001   0.008
 13.470  17.910  -0.007  -0.000  -0.003   0.024  -0.001   0.010
 -0.005  -0.007  -4.282   0.003   0.001   8.383  -0.003  -0.002
 -0.000  -0.000   0.003  -4.295  -0.005  -0.003   8.406   0.007
 -0.003  -0.003   0.001  -0.005  -4.283  -0.002   0.007   8.388
  0.018   0.024   8.383  -0.003  -0.002 -18.544   0.002   0.006
 -0.001  -0.001  -0.003   8.406   0.007   0.002 -18.585  -0.010
  0.008   0.010  -0.002   0.007   8.388   0.006  -0.010 -18.560
 total augmentation occupancy for first ion, spin component:           1
  9.022  -4.333  -0.566   0.423  -0.085  -0.132   0.080  -0.027
 -4.333   2.261   0.427  -0.250   0.092   0.087  -0.048   0.020
 -0.566   0.427   1.658  -0.209   0.168   0.147  -0.027   0.022
  0.423  -0.250  -0.209   1.830   0.216  -0.027   0.202   0.042
 -0.085   0.092   0.168   0.216   1.239   0.022   0.042   0.098
 -0.132   0.087   0.147  -0.027   0.022   0.015  -0.004   0.003
  0.080  -0.048  -0.027   0.202   0.042  -0.004   0.027   0.007
 -0.027   0.020   0.022   0.042   0.098   0.003   0.007   0.009


------------------------ aborting loop because EDIFF is reached ----------------------------------------


    CHARGE:  cpu time    1.4072: real time    1.4079
    FORLOC:  cpu time    0.0349: real time    0.0349
    FORNL :  cpu time    6.4376: real time    6.4735
    STRESS:  cpu time   19.0385: real time   19.1051
    FORCOR:  cpu time    0.1409: real time    0.1410
    FORHAR:  cpu time    0.0563: real time    0.0564
    MIXING:  cpu time    0.0053: real time    0.0053
    OFIELD:  cpu time    0.0001: real time    0.0002

  Hirshfeld charges:
            ion         q(e)     
   ------------------------------
      1     C           0.097
      2     O          -0.258
      3     O          -0.244
      4     H           0.018
      5     Au         -0.009
      6     Au         -0.013
      7     Au         -0.009
      8     Au         -0.013
      9     Au         -0.000
     10     Au          0.089
     11     Au          0.056
     12     Au          0.001
     13     Au         -0.001
     14     Au         -0.000
     15     Au          0.000
     16     Au         -0.000
     17     Au         -0.001
     18     Au         -0.001
     19     Au          0.001
     20     Au          0.000
     21     Au          0.003
     22     Au          0.011
     23     Au          0.004
     24     Au          0.000
     25     Au          0.004
     26     Au          0.010
     27     Au          0.003
     28     Au          0.000
     29     Au          0.002
     30     Au          0.002
     31     Au          0.003
     32     Au          0.003
     33     Au          0.033
     34     Au          0.031
     35     Au          0.033
     36     Au          0.032
     37     Au          0.002
     38     Au          0.002
     39     Au          0.002
     40     Au          0.003
     41     Au          0.035
     42     Au          0.031
     43     Au          0.035
     44     Au          0.031
     45     Au          0.013
     46     Au          0.014
     47     Au          0.013
     48     Au          0.014
     49     Au          0.013
     50     Au          0.013
     51     Au          0.013
     52     Au          0.013
     53     Au          0.012
     54     Au          0.012
     55     Au          0.013
     56     Au          0.013
     57     Au          0.012
     58     Au          0.012
     59     Au          0.013
     60     Au          0.014
     61     Au         -0.023
     62     Au         -0.019
     63     Au         -0.022
     64     Au         -0.017
     65     Au         -0.011
     66     Au         -0.011
     67     Au         -0.010
     68     Au         -0.011
     69     Au         -0.022
     70     Au         -0.019
     71     Au         -0.021
     72     Au         -0.017
     73     Au         -0.008
     74     Au          0.002
     75     Au         -0.007
     76     Au         -0.017

  Atomic reference data used in the T-S method for vdW correction:
            C6at              R0at           ALPHAat      REFSTATE
            (au)              (au)            (au)                
   ---------------------------------------------------------------
   C          46.600          3.590         12.000         0
   O          15.600          3.194          5.400         0
   H           6.500          3.099          4.500         0
   Au        298.000          3.855         36.500         0

  Tkatchenko/Scheffler method for vdW energy calculation
  ---------------------------------------------------------------------------------------------

  Parameters of vdW forcefield:
            C6ts              R0ts           ALPHAts        RELVOL
            (au)              (au)            (au)                
   ---------------------------------------------------------------
   C          36.073          3.440         10.558          0.880
   O          15.628          3.195          5.405          1.001
   O          15.354          3.185          5.357          0.992
   H           3.633          2.813          3.364          0.748
   Au        324.222          3.910         38.072          1.043
   Au        324.684          3.911         38.099          1.044
   Au        324.029          3.909         38.061          1.043
   Au        324.403          3.910         38.083          1.043
   Au        318.041          3.897         37.707          1.033
   Au        311.597          3.884         37.323          1.023
   Au        312.715          3.886         37.390          1.024
   Au        321.235          3.904         37.896          1.038
   Au        327.535          3.916         38.266          1.048
   Au        327.409          3.916         38.259          1.048
   Au        327.398          3.916         38.258          1.048
   Au        327.635          3.916         38.272          1.049
   Au        327.466          3.916         38.262          1.048
   Au        327.325          3.916         38.254          1.048
   Au        327.279          3.916         38.251          1.048
   Au        327.564          3.916         38.268          1.048
   Au        324.615          3.910         38.095          1.044
   Au        322.473          3.906         37.969          1.040
   Au        326.103          3.913         38.182          1.046
   Au        327.004          3.915         38.235          1.048
   Au        325.440          3.912         38.143          1.045
   Au        323.248          3.908         38.015          1.041
   Au        326.299          3.914         38.194          1.046
   Au        327.077          3.915         38.239          1.048
   Au        330.584          3.922         38.444          1.053
   Au        330.310          3.922         38.428          1.053
   Au        330.325          3.922         38.429          1.053
   Au        330.537          3.922         38.441          1.053
   Au        326.344          3.914         38.196          1.046
   Au        326.334          3.914         38.196          1.046
   Au        326.343          3.914         38.196          1.046
   Au        326.361          3.914         38.197          1.047
   Au        330.564          3.922         38.442          1.053
   Au        330.308          3.922         38.428          1.053
   Au        330.311          3.922         38.428          1.053
   Au        330.538          3.922         38.441          1.053
   Au        326.194          3.914         38.188          1.046
   Au        327.384          3.916         38.257          1.048
   Au        326.449          3.914         38.202          1.047
   Au        326.318          3.914         38.195          1.046
   Au        329.727          3.921         38.394          1.052
   Au        329.729          3.921         38.394          1.052
   Au        329.720          3.921         38.393          1.052
   Au        329.751          3.921         38.395          1.052
   Au        329.735          3.921         38.394          1.052
   Au        329.747          3.921         38.395          1.052
   Au        329.739          3.921         38.394          1.052
   Au        329.725          3.921         38.394          1.052
   Au        329.596          3.920         38.386          1.052
   Au        329.579          3.920         38.385          1.052
   Au        329.799          3.921         38.398          1.052
   Au        329.739          3.921         38.394          1.052
   Au        329.596          3.920         38.386          1.052
   Au        329.594          3.920         38.386          1.052
   Au        329.821          3.921         38.399          1.052
   Au        329.737          3.921         38.394          1.052
   Au        326.565          3.914         38.209          1.047
   Au        326.193          3.914         38.187          1.046
   Au        326.642          3.914         38.214          1.047
   Au        325.939          3.913         38.173          1.046
   Au        325.925          3.913         38.172          1.046
   Au        326.044          3.913         38.179          1.046
   Au        325.747          3.913         38.161          1.046
   Au        326.001          3.913         38.176          1.046
   Au        326.466          3.914         38.203          1.047
   Au        326.049          3.913         38.179          1.046
   Au        326.536          3.914         38.208          1.047
   Au        325.963          3.913         38.174          1.046
   Au        325.235          3.912         38.131          1.045
   Au        322.543          3.906         37.973          1.040
   Au        325.151          3.911         38.126          1.045
   Au        327.238          3.916         38.249          1.048

  IVDW =   2
  VDW_RADIUS =    50.000 A
  VDW_IDAMPF =  0
  VDW_S6 =     1.000
  VDW_SR =     0.940
  VDW_D =    20.000
  LVDW_ONECELL = F F F
  LVDW_SAMETYPE T T T T
  LVDW_EWALD = F

  Number of pair interactions contributing to vdW energy:  365074
  Edisp (eV):  -15.69596
    FORVDW:  cpu time   11.7070: real time   11.7196

  FORCE on cell =-STRESS in cart. coord.  units (eV):
  Direction    XX          YY          ZZ          XY          YZ          ZX
  --------------------------------------------------------------------------------------
  Alpha Z  1478.88211  1478.88211  1478.88211
  Ewald  237688.80559244043.13305************    64.39573  -100.66693   355.13955
  Hartree255100.33341259710.63501************    33.16257   -41.97855   239.21197
  E(xc)   -3635.56389 -3627.63336 -3645.81911     0.27369    -0.36860     0.53154
  Local  ************************517856.01068   -96.79067   133.82326  -583.37377
  n-local  -158.38584  -188.69653  -123.79279    -1.33231     1.81112    -1.24446
  augment  4883.50440  4864.91685  4911.38103     0.35557     0.52428    -0.38847
  Kinetic 11377.59043 11309.29153 11434.18606    -0.04428     6.71190    -9.68388
  Fock        0.00000     0.00000     0.00000     0.00000     0.00000     0.00000
  vdW       -23.65313   -25.26305   -12.25634     0.00515     0.09231     0.00034
  -------------------------------------------------------------------------------------
  Total     -42.94398   -73.30066   -11.56113     0.02545    -0.05121     0.19283
  in kB     -16.34854   -27.90517    -4.40126     0.00969    -0.01950     0.07341
  external pressure =      -16.22 kB  Pullay stress =        0.00 kB


 VOLUME and BASIS-vectors are now :
 -----------------------------------------------------------------------------
  energy-cutoff  :      400.00
  volume of cell :     4208.56
      direct lattice vectors                 reciprocal lattice vectors
    16.448000000  0.000000000  0.000000000     0.060797665  0.000000000  0.000000000
     0.000000000 11.630492337  0.000000000     0.000000000  0.085980883  0.000000000
     0.000000000  0.000000000 22.000000000     0.000000000  0.000000000  0.045454545

  length of vectors
    16.448000000 11.630492337 22.000000000     0.060797665  0.085980883  0.045454545


 FORCES acting on ions
    electron-ion (+dipol)            ewald-force                    non-local-force                 convergence-correction
 -----------------------------------------------------------------------------------------------
   -.664E+02 -.139E+03 -.665E+03   0.689E+02 0.145E+03 0.665E+03   -.246E+01 -.564E+01 0.217E+00   -.132E-06 -.879E-06 0.133E-05
   -.755E+02 0.102E+03 -.108E+04   0.835E+02 -.127E+03 0.113E+04   -.802E+01 0.251E+02 -.470E+02   -.104E-05 0.525E-05 -.850E-05
   0.122E+03 0.914E+02 -.110E+04   -.144E+03 -.115E+03 0.108E+04   0.218E+02 0.236E+02 0.177E+02   0.557E-05 0.506E-05 0.564E-05
   -.337E+02 -.685E+02 -.171E+03   0.356E+02 0.736E+02 0.170E+03   -.187E+01 -.504E+01 0.751E+00   -.427E-06 -.996E-06 0.353E-06
   -.569E+01 -.389E+01 -.224E+04   0.570E+01 0.390E+01 0.223E+04   -.390E-02 -.976E-02 0.173E+01   -.325E-06 -.222E-06 -.133E-05
   -.732E+01 -.241E+01 -.224E+04   0.732E+01 0.242E+01 0.223E+04   0.778E-03 -.129E-01 0.164E+01   -.280E-06 -.221E-06 -.928E-06
   -.609E+01 0.529E+01 -.224E+04   0.609E+01 -.523E+01 0.223E+04   0.204E-02 -.593E-01 0.175E+01   -.396E-07 0.428E-06 -.130E-05
   -.465E+01 0.106E+01 -.224E+04   0.466E+01 -.115E+01 0.224E+04   -.688E-02 0.892E-01 0.168E+01   -.622E-07 0.863E-08 -.166E-05
   0.131E+02 -.524E+02 -.218E+04   -.130E+02 0.530E+02 0.217E+04   -.719E-01 -.524E+00 0.175E+01   0.729E-06 -.151E-05 0.204E-05
   0.349E+02 -.803E+02 -.193E+04   -.348E+02 0.813E+02 0.193E+04   -.117E+00 -.923E+00 0.101E+01   0.130E-05 -.807E-07 0.367E-05
   0.162E+02 0.894E+02 -.211E+04   -.162E+02 -.913E+02 0.211E+04   0.127E-01 0.192E+01 0.317E+01   0.125E-05 0.284E-06 0.198E-05
   0.742E+01 0.183E+02 -.220E+04   -.742E+01 -.185E+02 0.220E+04   -.108E-04 0.156E+00 0.165E+01   0.843E-06 0.105E-05 0.119E-05
   -.223E+03 -.491E+01 -.154E+04   0.223E+03 0.489E+01 0.154E+04   0.132E+00 0.210E-01 0.665E-01   -.215E-05 -.287E-06 -.172E-06
   -.221E+03 0.176E+01 -.154E+04   0.221E+03 -.175E+01 0.154E+04   0.757E-01 -.850E-02 0.946E-01   -.207E-05 -.410E-07 -.179E-06
   -.224E+03 0.299E+01 -.154E+04   0.223E+03 -.298E+01 0.154E+04   0.807E-01 -.311E-02 0.129E+00   -.241E-05 0.313E-06 -.489E-06
   -.225E+03 0.141E+00 -.154E+04   0.225E+03 -.138E+00 0.154E+04   0.489E-01 -.337E-02 0.150E+00   -.255E-05 0.204E-07 -.377E-06
   0.214E+03 -.655E+01 -.153E+04   -.214E+03 0.653E+01 0.153E+04   -.123E+00 0.229E-01 0.638E-01   0.114E-05 -.409E-06 0.172E-06
   0.211E+03 0.312E+01 -.153E+04   -.211E+03 -.311E+01 0.153E+04   -.700E-01 -.116E-01 0.890E-01   0.104E-05 0.132E-06 -.445E-07
   0.217E+03 0.433E+01 -.154E+04   -.217E+03 -.433E+01 0.154E+04   -.859E-01 -.183E-02 0.133E+00   0.166E-05 0.428E-06 -.611E-06
   0.218E+03 -.899E+00 -.154E+04   -.218E+03 0.901E+00 0.154E+04   -.510E-01 -.248E-02 0.151E+00   0.184E-05 -.149E-06 -.420E-06
   -.270E+03 -.232E+02 -.146E+04   0.270E+03 0.233E+02 0.146E+04   0.884E-01 -.125E+00 0.332E+00   -.230E-05 -.124E-05 0.216E-05
   -.275E+03 0.891E+01 -.144E+04   0.276E+03 -.918E+01 0.143E+04   -.730E-01 0.266E+00 0.679E+00   -.215E-05 0.379E-06 0.199E-05
   -.259E+03 0.231E+02 -.150E+04   0.259E+03 -.231E+02 0.150E+04   -.700E-02 -.501E-02 0.141E+00   -.208E-05 0.101E-05 0.130E-05
   -.254E+03 -.922E+01 -.151E+04   0.254E+03 0.927E+01 0.151E+04   0.133E-01 -.463E-01 0.143E+00   -.185E-05 -.567E-07 0.703E-06
   0.279E+03 -.197E+02 -.147E+04   -.279E+03 0.197E+02 0.147E+04   -.132E+00 -.697E-01 0.325E+00   0.309E-05 -.726E-06 0.129E-05
   0.284E+03 0.546E+01 -.145E+04   -.284E+03 -.569E+01 0.145E+04   -.610E-01 0.233E+00 0.544E+00   0.287E-05 0.153E-06 0.769E-06
   0.266E+03 0.202E+02 -.150E+04   -.266E+03 -.202E+02 0.150E+04   0.248E-01 0.720E-02 0.148E+00   0.280E-05 0.716E-06 0.498E-06
   0.261E+03 -.653E+01 -.152E+04   -.261E+03 0.658E+01 0.152E+04   -.305E-01 -.482E-01 0.138E+00   0.269E-05 -.397E-07 0.301E-06
   0.174E+02 -.392E+01 -.463E+03   -.174E+02 0.387E+01 0.465E+03   -.862E-01 0.464E-01 -.176E+01   0.152E-06 -.191E-06 -.252E-06
   0.215E+02 -.231E+01 -.464E+03   -.216E+02 0.234E+01 0.465E+03   0.896E-01 -.301E-01 -.176E+01   0.199E-06 -.329E-06 -.451E-06
   0.189E+02 0.310E+01 -.457E+03   -.189E+02 -.311E+01 0.459E+03   0.605E-04 0.103E-01 -.169E+01   0.346E-06 0.170E-06 -.426E-06
   0.155E+02 0.258E+01 -.467E+03   -.155E+02 -.258E+01 0.469E+03   0.583E-01 -.322E-02 -.177E+01   0.406E-06 0.363E-06 -.214E-06
   -.270E+01 -.141E+01 -.168E+03   0.270E+01 0.140E+01 0.167E+03   0.664E-03 0.111E-01 0.810E+00   -.389E-06 -.237E-06 0.814E-06
   -.307E+01 -.745E+00 -.168E+03   0.307E+01 0.720E+00 0.167E+03   0.252E-02 0.249E-01 0.849E+00   -.417E-06 -.213E-06 0.360E-06
   -.270E+01 0.144E+01 -.169E+03   0.270E+01 -.142E+01 0.168E+03   -.134E-02 -.152E-01 0.848E+00   -.354E-06 0.215E-06 0.594E-06
   -.256E+01 0.709E+00 -.171E+03   0.255E+01 -.696E+00 0.170E+03   0.328E-02 -.142E-01 0.834E+00   -.361E-06 0.238E-06 0.101E-05
   -.181E+02 -.532E+01 -.456E+03   0.181E+02 0.528E+01 0.458E+03   0.584E-01 0.344E-01 -.174E+01   -.262E-06 -.279E-06 -.923E-07
   -.235E+02 -.216E+01 -.456E+03   0.236E+02 0.220E+01 0.458E+03   -.800E-01 -.448E-01 -.178E+01   -.276E-06 -.304E-06 -.121E-06
   -.203E+02 0.456E+01 -.452E+03   0.204E+02 -.460E+01 0.454E+03   -.361E-01 0.346E-01 -.169E+01   -.429E-06 0.223E-06 -.293E-06
   -.161E+02 0.257E+01 -.460E+03   0.161E+02 -.255E+01 0.462E+03   -.422E-01 -.183E-01 -.177E+01   -.594E-06 0.364E-06 -.169E-06
   0.318E+01 -.123E+02 -.135E+03   -.318E+01 0.125E+02 0.134E+03   -.983E-04 -.198E+00 0.974E+00   0.457E-06 -.232E-06 0.570E-06
   0.413E+01 -.106E+01 -.127E+03   -.414E+01 0.111E+01 0.128E+03   0.835E-02 -.427E-01 -.909E+00   0.544E-06 -.320E-06 0.153E-05
   0.388E+01 0.142E+02 -.135E+03   -.387E+01 -.141E+02 0.135E+03   -.758E-02 -.382E-01 0.685E+00   0.437E-06 0.194E-06 0.330E-06
   0.298E+01 0.258E+01 -.141E+03   -.298E+01 -.261E+01 0.140E+03   -.323E-02 0.342E-01 0.861E+00   0.437E-06 0.415E-06 0.178E-06
   -.561E+02 -.586E-01 0.100E+04   0.561E+02 0.710E-01 -.100E+04   0.205E+00 -.278E-01 0.259E+00   -.282E-06 -.750E-06 -.909E-06
   -.555E+02 -.480E+00 0.100E+04   0.556E+02 0.500E+00 -.100E+04   0.177E+00 -.599E-02 0.259E+00   -.119E-06 0.298E-06 -.894E-06
   -.549E+02 0.174E+01 0.100E+04   0.550E+02 -.176E+01 -.100E+04   0.168E+00 -.513E-02 0.270E+00   -.192E-06 0.637E-06 0.216E-06
   -.558E+02 -.673E+00 0.100E+04   0.559E+02 0.675E+00 -.100E+04   0.160E+00 0.606E-02 0.224E+00   -.353E-06 -.187E-06 0.191E-06
   0.532E+02 -.706E-01 0.101E+04   -.533E+02 0.772E-01 -.101E+04   -.198E+00 -.238E-01 0.259E+00   -.333E-06 -.760E-06 -.102E-05
   0.529E+02 -.235E+00 0.101E+04   -.530E+02 0.257E+00 -.101E+04   -.172E+00 -.914E-02 0.252E+00   -.552E-06 0.277E-06 -.106E-05
   0.524E+02 0.143E+01 0.100E+04   -.525E+02 -.145E+01 -.101E+04   -.183E+00 0.989E-02 0.281E+00   -.442E-06 0.630E-06 -.126E-06
   0.530E+02 -.653E+00 0.100E+04   -.531E+02 0.666E+00 -.101E+04   -.159E+00 -.744E-02 0.221E+00   -.193E-06 -.151E-06 -.512E-07
   -.690E+02 -.143E+01 0.102E+04   0.691E+02 0.141E+01 -.103E+04   0.184E+00 0.165E-01 0.379E+00   -.231E-07 -.735E-06 -.756E-06
   -.677E+02 0.689E+00 0.103E+04   0.678E+02 -.665E+00 -.103E+04   0.215E+00 -.148E-01 0.431E+00   -.267E-06 -.220E-06 -.141E-05
   -.678E+02 0.189E+01 0.102E+04   0.679E+02 -.189E+01 -.102E+04   0.201E+00 0.258E-01 0.215E+00   -.516E-06 0.834E-06 -.689E-07
   -.701E+02 -.193E+01 0.102E+04   0.702E+02 0.192E+01 -.102E+04   0.233E+00 -.487E-02 0.244E+00   -.535E-06 0.791E-07 0.497E-06
   0.718E+02 -.126E+01 0.102E+04   -.720E+02 0.124E+01 -.102E+04   -.175E+00 0.207E-01 0.364E+00   0.671E-06 -.780E-06 -.980E-06
   0.704E+02 0.433E+00 0.102E+04   -.705E+02 -.416E+00 -.102E+04   -.204E+00 -.117E-01 0.415E+00   0.957E-06 -.187E-06 -.146E-05
   0.702E+02 0.195E+01 0.102E+04   -.703E+02 -.195E+01 -.102E+04   -.207E+00 0.176E-01 0.206E+00   0.120E-05 0.832E-06 -.889E-07
   0.726E+02 -.186E+01 0.101E+04   -.727E+02 0.185E+01 -.101E+04   -.225E+00 -.638E-02 0.250E+00   0.111E-05 0.846E-07 0.360E-06
   0.647E+01 -.672E+00 0.205E+04   -.650E+01 0.715E+00 -.205E+04   0.192E-01 -.381E-01 -.133E+01   -.173E-06 -.153E-05 0.840E-06
   0.682E+01 -.417E+00 0.205E+04   -.688E+01 0.351E+00 -.205E+04   0.559E-01 0.536E-01 -.137E+01   0.130E-06 -.632E-06 -.133E-05
   0.633E+01 0.413E+00 0.205E+04   -.632E+01 -.484E+00 -.205E+04   -.102E-01 0.575E-01 -.133E+01   0.697E-06 0.154E-05 0.531E-06
   0.621E+01 0.511E+00 0.205E+04   -.618E+01 -.423E+00 -.205E+04   -.263E-01 -.686E-01 -.144E+01   0.244E-06 0.617E-06 0.270E-05
   -.126E+01 -.493E+00 0.210E+04   0.124E+01 0.532E+00 -.210E+04   0.107E-01 -.293E-01 -.156E+01   -.597E-06 -.148E-05 0.406E-06
   -.126E+01 -.193E+00 0.210E+04   0.126E+01 0.203E+00 -.210E+04   0.280E-02 -.728E-02 -.150E+01   -.586E-06 -.108E-06 -.793E-06
   -.120E+01 0.439E+00 0.210E+04   0.119E+01 -.445E+00 -.210E+04   0.806E-02 0.467E-02 -.155E+01   -.689E-06 0.144E-05 0.129E-05
   -.119E+01 0.168E+00 0.210E+04   0.122E+01 -.203E+00 -.210E+04   -.238E-01 0.275E-01 -.152E+01   -.702E-06 0.151E-06 0.261E-05
   -.654E+01 -.746E+00 0.205E+04   0.655E+01 0.789E+00 -.205E+04   -.114E-01 -.357E-01 -.133E+01   0.527E-06 -.138E-05 0.852E-06
   -.697E+01 -.336E+00 0.205E+04   0.702E+01 0.265E+00 -.205E+04   -.452E-01 0.566E-01 -.138E+01   0.278E-06 -.757E-06 -.106E-05
   -.648E+01 0.540E+00 0.205E+04   0.648E+01 -.589E+00 -.205E+04   0.123E-01 0.385E-01 -.134E+01   -.292E-06 0.139E-05 0.301E-06
   -.625E+01 0.404E+00 0.205E+04   0.623E+01 -.333E+00 -.205E+04   0.111E-01 -.550E-01 -.143E+01   0.127E-06 0.746E-06 0.221E-05
   0.135E+01 -.263E+00 0.211E+04   -.135E+01 0.307E+00 -.211E+04   -.205E-02 -.223E-01 -.159E+01   0.211E-06 -.121E-05 0.360E-05
   0.136E+01 0.472E+00 0.211E+04   -.136E+01 -.422E+00 -.211E+04   0.414E-02 -.421E-01 -.198E+01   0.155E-06 -.119E-05 0.106E-05
   0.133E+01 0.549E+00 0.211E+04   -.133E+01 -.674E+00 -.211E+04   -.581E-03 0.737E-01 -.159E+01   0.276E-06 0.133E-05 0.197E-05
   0.131E+01 -.385E+00 0.211E+04   -.132E+01 0.408E+00 -.211E+04   0.104E-01 -.543E-02 -.139E+01   0.322E-06 0.111E-05 0.465E-05
 -----------------------------------------------------------------------------------------------
   -.909E+01 -.386E+02 0.387E+02   0.789E-12 0.978E-13 -.909E-12   0.909E+01 0.386E+02 -.387E+02   0.692E-05 0.837E-05 0.250E-04
 
 
 POSITION                                       TOTAL-FORCE (eV/Angst)
 -----------------------------------------------------------------------------------
      2.73445      6.93749      7.16433         0.003506     -0.002191      0.000576
      2.91022      6.35440      8.22561         0.004648     -0.002425     -0.003337
      2.07249      6.40169      6.15041         0.003006     -0.000913      0.000087
      3.11312      7.97385      6.99012         0.002862     -0.002155     -0.000618
     10.28049     10.16918      4.22395        -0.000371     -0.000478      0.000386
     10.28075      7.26300      4.23029         0.000216     -0.000124      0.000184
     10.27967      4.36060      4.22727        -0.000323     -0.000048      0.000054
     10.27990      1.44482      4.23721         0.001041      0.001443      0.000289
      2.06014     10.20709      4.21959         0.000399      0.000390     -0.000008
      2.04085      7.29153      4.20461        -0.000715     -0.000114     -0.000876
      2.05937      4.28589      4.24358         0.000676     -0.000276     -0.000228
      2.05801      1.43173      4.22158        -0.000185      0.000637      0.000177
     12.37229      8.71510      2.99227         0.000177      0.000055      0.000251
     12.37377      5.81117      2.99378        -0.000434      0.000049     -0.000287
     12.36664      2.89964      2.99396        -0.000206     -0.000034      0.000253
     12.36750     11.62804      2.98651        -0.000164      0.000067     -0.000262
      8.18830      8.71528      2.99315         0.000507      0.000117     -0.000028
      8.18691      5.81255      2.99401        -0.000247      0.000117      0.000298
      8.19319      2.90016      2.99323         0.000018      0.000045      0.000215
      8.19244     11.62795      2.98640        -0.000387     -0.000086      0.000056
      4.14634      8.73706      2.95398         0.000150      0.000163      0.000296
      4.14832      5.78588      2.95163         0.000206      0.000232     -0.000635
      4.16104      2.89293      2.98000        -0.000288     -0.000434     -0.000190
      4.17102      0.00005      2.98872         0.000699      0.000725     -0.000347
     16.41528      8.73783      2.94545         0.000662     -0.000195     -0.000286
     16.40601      5.78038      2.95142        -0.000899     -0.000112      0.000045
     16.40242      2.89341      2.98120        -0.000354     -0.000160      0.000020
     16.39480      0.00026      2.98668        -0.000335      0.000068     -0.000715
     14.37901     10.17500      1.62542        -0.000315     -0.000120      0.000082
     14.38557      7.26332      1.63263        -0.000260      0.000043     -0.000073
     14.37496      4.34819      1.62389        -0.000164     -0.000012     -0.000013
     14.38461      1.45014      1.62953        -0.000351      0.000075      0.000305
     10.28019     10.17247      1.40936         0.000099      0.000347      0.000267
     10.27993      7.26618      1.41177        -0.000167      0.000334      0.000015
     10.28017      4.36109      1.41174        -0.000113      0.000282      0.000068
     10.27978      1.45353      1.41320         0.000076     -0.000009      0.000152
      6.18167     10.17423      1.62514        -0.000182      0.000055      0.000043
      6.17338      7.26487      1.63488        -0.000048      0.000224      0.000396
      6.18402      4.35100      1.62665        -0.000426      0.000023      0.000286
      6.17680      1.45054      1.62698        -0.000319      0.000160      0.000247
      2.05735     10.19166      1.41235         0.000005     -0.000713      0.000051
      2.05550      7.28065      1.45331        -0.000380      0.000219      0.000161
      2.05572      4.36710      1.43583        -0.000353      0.000047     -0.000567
      2.05701      1.45611      1.40486        -0.000361     -0.000354     -0.000067
     12.33600      8.72287      0.00000         0.280276     -0.015618     -0.378153
     12.33600      5.81525      0.00000         0.276864      0.013046     -0.367225
     12.33600      2.90762      0.00000         0.260361     -0.016023     -0.377353
     12.33600      0.00000      0.00000         0.268505      0.007093     -0.374478
      8.22400      8.72287      0.00000        -0.281685     -0.017188     -0.376855
      8.22400      5.81525      0.00000        -0.279130      0.012711     -0.365394
      8.22400      2.90762      0.00000        -0.266435     -0.010058     -0.376976
      8.22400      0.00000      0.00000        -0.264253      0.004807     -0.375428
      4.11200      8.72287      0.00000         0.285936     -0.000647     -0.426868
      4.11200      5.81525      0.00000         0.242821      0.008462     -0.427774
      4.11200      2.90762      0.00000         0.268217      0.016712     -0.392221
      4.11200      0.00000      0.00000         0.295265     -0.008920     -0.385754
      0.00000      8.72287      0.00000        -0.286961      0.002860     -0.441479
      0.00000      5.81525      0.00000        -0.250246      0.004224     -0.435627
      0.00000      2.90762      0.00000        -0.266027      0.016189     -0.392559
      0.00000      0.00000      0.00000        -0.291786     -0.009554     -0.385483
     14.39200     10.17668     20.54619        -0.008115      0.005299      0.536634
     14.39200      7.26906     20.54619        -0.005776     -0.012984      0.567693
     14.39200      4.36143     20.54619        -0.001779     -0.013170      0.531955
     14.39200      1.45381     20.54619         0.009562      0.018382      0.561231
     10.28000     10.17668     20.54619        -0.000562      0.009489      0.187048
     10.28000      7.26906     20.54619        -0.000293      0.002375      0.192156
     10.28000      4.36143     20.54619        -0.000882     -0.002447      0.191711
     10.28000      1.45381     20.54619         0.000780     -0.007770      0.191149
      6.16800     10.17668     20.54619         0.004911      0.006467      0.539084
      6.16800      7.26906     20.54619         0.006950     -0.014648      0.569885
      6.16800      4.36143     20.54619         0.003662     -0.009937      0.536412
      6.16800      1.45381     20.54619        -0.007910      0.015650      0.557641
      2.05600     10.17668     20.54619        -0.000459      0.018572      0.222578
      2.05600      7.26906     20.54619        -0.000588      0.008068      0.443949
      2.05600      4.36143     20.54619         0.000043     -0.046654      0.305543
      2.05600      1.45381     20.54619        -0.001871      0.020245      0.148234
 -----------------------------------------------------------------------------------
    total drift:                                0.007007     -0.004594     -0.033486


--------------------------------------------------------------------------------------------------------


  FREE ENERGIE OF THE ION-ELECTRON SYSTEM (eV)
  ---------------------------------------------------
  free  energy   TOTEN  =      -252.04900528 eV

  energy  without entropy=     -252.05793583  energy(sigma->0) =     -252.05198213
 


--------------------------------------------------------------------------------------------------------


    POTLOK:  cpu time    0.1122: real time    0.1122


--------------------------------------------------------------------------------------------------------


 stress matrix after NEB project (eV)
    -42.94398      0.02545      0.19283
      0.02545    -73.30066     -0.05121
      0.19283     -0.05121    -11.56113
  FORCES: max atom, RMS     0.006215    0.001033
  FORCE total and by dimension    0.009001    0.004648
  Stress total and by dimension   85.737468   73.300664
 Finite differences:
   Step               POTIM =   1.000000000000000E-002
   Degrees of freedom DOF   =           18
    WAVPRE:  cpu time    0.0443: real time    0.0445
 FEWALD executed in parallel
    FEWALD:  cpu time    0.0024: real time    0.0024

 real space projection operators:
  total allocation   :      46634.48 KBytes
  max/ min on nodes  :       3899.57       3870.12

    ORTHCH:  cpu time    3.4985: real time    3.4991
     LOOP+:  cpu time  877.4910: real time  879.6679


----------------------------------------- Iteration    2(   1)  ---------------------------------------


    POTLOK:  cpu time    0.1000: real time    0.1000
    SETDIJ:  cpu time    0.0077: real time    0.0077
     EDDAV:  cpu time   36.0231: real time   36.1159
       DOS:  cpu time    0.0032: real time    0.0032
    CHARGE:  cpu time    1.4277: real time    1.4449
    MIXING:  cpu time    0.0027: real time    0.0027
    --------------------------------------------
      LOOP:  cpu time   37.5675: real time   37.6781

 eigenvalue-minimisations  : 10863
 total energy-change (2. order) : 0.5779525E-02  (-0.8265900E-01)
 number of electron     808.9999743 magnetization 
 augmentation part      291.4475187 magnetization 

  free energy =  -0.236347267658E+03  energy without entropy=  -0.236356385576E+03


--------------------------------------------------------------------------------------------------------


----------------------------------------- Iteration    2(   2)  ---------------------------------------


    POTLOK:  cpu time    0.0974: real time    0.0974
    SETDIJ:  cpu time    0.0075: real time    0.0075
    EDDIAG:  cpu time    7.0010: real time    7.0296
  RMM-DIIS:  cpu time   16.2910: real time   16.3285
    ORTHCH:  cpu time    1.2872: real time    1.2874
       DOS:  cpu time    0.0027: real time    0.0027
    CHARGE:  cpu time    1.4268: real time    1.4298
    MIXING:  cpu time    0.0029: real time    0.0029
    --------------------------------------------
      LOOP:  cpu time   26.1176: real time   26.1871

 eigenvalue-minimisations  : 10734
 total energy-change (2. order) :-0.7466603E-03  (-0.1244613E-02)
 number of electron     808.9999743 magnetization 
 augmentation part      291.4484686 magnetization 

 eigenvalues of (default mixing * dielectric matrix)
  average eigenvalue GAMMA=   0.9616
  0.9616

  free energy =  -0.236348014318E+03  energy without entropy=  -0.236356887066E+03


--------------------------------------------------------------------------------------------------------


----------------------------------------- Iteration    2(   3)  ---------------------------------------


    POTLOK:  cpu time    0.0985: real time    0.0985
    SETDIJ:  cpu time    0.0078: real time    0.0078
    EDDIAG:  cpu time    6.6883: real time    6.7012
  RMM-DIIS:  cpu time   16.1766: real time   16.2002
    ORTHCH:  cpu time    1.2871: real time    1.2877
       DOS:  cpu time    0.0030: real time    0.0030
    CHARGE:  cpu time    1.3921: real time    1.4093
    MIXING:  cpu time    0.0030: real time    0.0030
    --------------------------------------------
      LOOP:  cpu time   25.6574: real time   25.7119

 eigenvalue-minimisations  : 10827
 total energy-change (2. order) : 0.6896623E-04  (-0.6721417E-04)
 number of electron     808.9999743 magnetization 
 augmentation part      291.4473292 magnetization 

 eigenvalues of (default mixing * dielectric matrix)
  average eigenvalue GAMMA=   1.4519
  0.6702  2.2336

  free energy =  -0.236347945352E+03  energy without entropy=  -0.236356933168E+03


--------------------------------------------------------------------------------------------------------


----------------------------------------- Iteration    2(   4)  ---------------------------------------


    POTLOK:  cpu time    0.0981: real time    0.0983
    SETDIJ:  cpu time    0.0075: real time    0.0075
    EDDIAG:  cpu time    6.7397: real time    6.7409
  RMM-DIIS:  cpu time   17.0494: real time   17.0650
    ORTHCH:  cpu time    1.2866: real time    1.2888
       DOS:  cpu time    0.0031: real time    0.0031
    CHARGE:  cpu time    2.4958: real time    2.5233
    MIXING:  cpu time    0.0243: real time    0.0243
    --------------------------------------------
      LOOP:  cpu time   27.7056: real time   27.7525

 eigenvalue-minimisations  : 10769
 total energy-change (2. order) :-0.3441062E-04  (-0.1744014E-04)
 number of electron     808.9999743 magnetization 
 augmentation part      291.4480632 magnetization 

 eigenvalues of (default mixing * dielectric matrix)
  average eigenvalue GAMMA=   1.2716
  2.3455  0.8058  0.6636

  free energy =  -0.236347979762E+03  energy without entropy=  -0.236356893107E+03


--------------------------------------------------------------------------------------------------------


----------------------------------------- Iteration    2(   5)  ---------------------------------------


    POTLOK:  cpu time    0.4067: real time    0.4068
    SETDIJ:  cpu time    0.0114: real time    0.0114
    EDDIAG:  cpu time   12.2831: real time   12.2934
  RMM-DIIS:  cpu time   16.0487: real time   16.0668
    ORTHCH:  cpu time    1.2890: real time    1.2891
       DOS:  cpu time    0.0030: real time    0.0030
    CHARGE:  cpu time    1.4256: real time    1.4262
    MIXING:  cpu time    0.0030: real time    0.0030
    --------------------------------------------
      LOOP:  cpu time   31.4756: real time   31.5052

 eigenvalue-minimisations  : 10781
 total energy-change (2. order) : 0.1099953E-04  (-0.2788756E-05)
 number of electron     808.9999743 magnetization 
 augmentation part      291.4476902 magnetization 

 eigenvalues of (default mixing * dielectric matrix)
  average eigenvalue GAMMA=   1.1887
  2.4098  1.0413  0.7216  0.5822

  free energy =  -0.236347968763E+03  energy without entropy=  -0.236356904686E+03


--------------------------------------------------------------------------------------------------------


----------------------------------------- Iteration    2(   6)  ---------------------------------------


    POTLOK:  cpu time    0.0975: real time    0.0975
    SETDIJ:  cpu time    0.0078: real time    0.0078
    EDDIAG:  cpu time    6.7471: real time    6.7483
  RMM-DIIS:  cpu time   16.4935: real time   16.5039
    ORTHCH:  cpu time    1.2885: real time    1.2910
       DOS:  cpu time    0.0029: real time    0.0029
    CHARGE:  cpu time    1.4104: real time    1.4135
    MIXING:  cpu time    0.0032: real time    0.0032
    --------------------------------------------
      LOOP:  cpu time   26.0518: real time   26.0694

 eigenvalue-minimisations  : 10841
 total energy-change (2. order) :-0.3971218E-06  (-0.3258117E-06)
 number of electron     808.9999743 magnetization 
 augmentation part      291.4478422 magnetization 

 eigenvalues of (default mixing * dielectric matrix)
  average eigenvalue GAMMA=   1.3439
  2.5694  1.8106  1.0206  0.7599  0.5588

  free energy =  -0.236347969160E+03  energy without entropy=  -0.236356892103E+03


--------------------------------------------------------------------------------------------------------


----------------------------------------- Iteration    2(   7)  ---------------------------------------


    POTLOK:  cpu time    0.0979: real time    0.0979
    SETDIJ:  cpu time    0.0076: real time    0.0076
    EDDIAG:  cpu time    6.8177: real time    6.8417
  RMM-DIIS:  cpu time   16.0742: real time   16.0916
    ORTHCH:  cpu time    1.3364: real time    1.3366
       DOS:  cpu time    0.0048: real time    0.0048
    CHARGE:  cpu time    1.4366: real time    1.4370
    MIXING:  cpu time    0.0063: real time    0.0063
    --------------------------------------------
      LOOP:  cpu time   25.7827: real time   25.8249

 eigenvalue-minimisations  : 10725
 total energy-change (2. order) :-0.4122703E-05  (-0.3092491E-06)
 number of electron     808.9999743 magnetization 
 augmentation part      291.4478249 magnetization 

 eigenvalues of (default mixing * dielectric matrix)
  average eigenvalue GAMMA=   1.3074
  2.7019  2.1012  1.0392  0.7169  0.7169  0.5686

  free energy =  -0.236347973283E+03  energy without entropy=  -0.236356893431E+03


--------------------------------------------------------------------------------------------------------


----------------------------------------- Iteration    2(   8)  ---------------------------------------


    POTLOK:  cpu time    0.1291: real time    0.1291
    SETDIJ:  cpu time    0.0077: real time    0.0077
    EDDIAG:  cpu time    6.8773: real time    6.8980
  RMM-DIIS:  cpu time   15.3930: real time   15.4374
    ORTHCH:  cpu time    1.3023: real time    1.3041
       DOS:  cpu time    0.0029: real time    0.0029
    CHARGE:  cpu time    1.4179: real time    1.4184
    MIXING:  cpu time    0.0033: real time    0.0033
    --------------------------------------------
      LOOP:  cpu time   25.1381: real time   25.2058

 eigenvalue-minimisations  : 10246
 total energy-change (2. order) :-0.4007787E-05  (-0.6647949E-07)
 number of electron     808.9999743 magnetization 
 augmentation part      291.4478305 magnetization 

 eigenvalues of (default mixing * dielectric matrix)
  average eigenvalue GAMMA=   1.3568
  2.8042  2.0540  1.6378  0.5639  0.8447  0.7966  0.7966

  free energy =  -0.236347977290E+03  energy without entropy=  -0.236356896380E+03


--------------------------------------------------------------------------------------------------------


----------------------------------------- Iteration    2(   9)  ---------------------------------------


    POTLOK:  cpu time    0.0969: real time    0.0969
    SETDIJ:  cpu time    0.0077: real time    0.0077
    EDDIAG:  cpu time    6.6863: real time    6.6877
  RMM-DIIS:  cpu time   15.4078: real time   15.4428
    ORTHCH:  cpu time    1.2830: real time    1.2857
       DOS:  cpu time    0.0030: real time    0.0030
    CHARGE:  cpu time    1.4227: real time    1.4255
    MIXING:  cpu time    0.0036: real time    0.0036
    --------------------------------------------
      LOOP:  cpu time   24.9124: real time   24.9547

 eigenvalue-minimisations  : 10304
 total energy-change (2. order) :-0.8439660E-05  (-0.6521034E-07)
 number of electron     808.9999743 magnetization 
 augmentation part      291.4478430 magnetization 

 eigenvalues of (default mixing * dielectric matrix)
  average eigenvalue GAMMA=   1.4632
  3.3318  2.5158  1.9536  1.0416  0.5632  0.7951  0.7951  0.7096

  free energy =  -0.236347985730E+03  energy without entropy=  -0.236356903160E+03


--------------------------------------------------------------------------------------------------------


----------------------------------------- Iteration    2(  10)  ---------------------------------------


    POTLOK:  cpu time    0.0975: real time    0.0975
    SETDIJ:  cpu time    0.0076: real time    0.0076
    EDDIAG:  cpu time    6.6742: real time    6.6756
  RMM-DIIS:  cpu time   15.1543: real time   15.1680
    ORTHCH:  cpu time    1.3543: real time    1.3546
       DOS:  cpu time    0.0032: real time    0.0032
    CHARGE:  cpu time    1.4122: real time    1.4124
    MIXING:  cpu time    0.0035: real time    0.0035
    --------------------------------------------
      LOOP:  cpu time   24.7079: real time   24.7262

 eigenvalue-minimisations  : 10066
 total energy-change (2. order) :-0.7814291E-05  (-0.6153375E-07)
 number of electron     808.9999743 magnetization 
 augmentation part      291.4478592 magnetization 

 eigenvalues of (default mixing * dielectric matrix)
  average eigenvalue GAMMA=   1.5135
  3.9907  2.6108  1.7076  1.6041  0.5625  0.8240  0.8240  0.8032  0.6944

  free energy =  -0.236347993544E+03  energy without entropy=  -0.236356909293E+03


--------------------------------------------------------------------------------------------------------


----------------------------------------- Iteration    2(  11)  ---------------------------------------


    POTLOK:  cpu time    0.0978: real time    0.0980
    SETDIJ:  cpu time    0.0076: real time    0.0076
    EDDIAG:  cpu time    6.7583: real time    6.7637
  RMM-DIIS:  cpu time   13.5346: real time   13.5583
    ORTHCH:  cpu time    1.2866: real time    1.2867
       DOS:  cpu time    0.0031: real time    0.0031
    CHARGE:  cpu time    1.4215: real time    1.4217
    MIXING:  cpu time    0.0039: real time    0.0039
    --------------------------------------------
      LOOP:  cpu time   23.1147: real time   23.1443

 eigenvalue-minimisations  :  8993
 total energy-change (2. order) :-0.5486974E-05  (-0.3125844E-07)
 number of electron     808.9999743 magnetization 
 augmentation part      291.4478587 magnetization 

 eigenvalues of (default mixing * dielectric matrix)
  average eigenvalue GAMMA=   1.5648
  4.5939  2.6605  2.0128  1.6594  1.0306  0.8623  0.8623  0.5624  0.7481  0.6561

  free energy =  -0.236347999031E+03  energy without entropy=  -0.236356914537E+03


--------------------------------------------------------------------------------------------------------


----------------------------------------- Iteration    2(  12)  ---------------------------------------


    POTLOK:  cpu time    0.0995: real time    0.0995
    SETDIJ:  cpu time    0.0076: real time    0.0076
    EDDIAG:  cpu time    6.7802: real time    6.7832
  RMM-DIIS:  cpu time   12.2464: real time   12.2872
    ORTHCH:  cpu time    1.3183: real time    1.3183
       DOS:  cpu time    0.0030: real time    0.0030
    CHARGE:  cpu time    1.4218: real time    1.4220
    MIXING:  cpu time    0.0041: real time    0.0041
    --------------------------------------------
      LOOP:  cpu time   21.8819: real time   21.9262

 eigenvalue-minimisations  :  8074
 total energy-change (2. order) :-0.4563466E-05  (-0.1824616E-07)
 number of electron     808.9999743 magnetization 
 augmentation part      291.4478622 magnetization 

 eigenvalues of (default mixing * dielectric matrix)
  average eigenvalue GAMMA=   1.6450
  5.4044  2.7425  2.3030  1.5859  1.5859  0.9593  0.8025  0.8025  0.5624  0.7095
  0.6369

  free energy =  -0.236348003595E+03  energy without entropy=  -0.236356919009E+03


--------------------------------------------------------------------------------------------------------


----------------------------------------- Iteration    2(  13)  ---------------------------------------


    POTLOK:  cpu time    0.1468: real time    0.1468
    SETDIJ:  cpu time    0.0076: real time    0.0076
    EDDIAG:  cpu time    6.9086: real time    6.9249
  RMM-DIIS:  cpu time   11.5176: real time   11.5507
    ORTHCH:  cpu time    1.2882: real time    1.2903
       DOS:  cpu time    0.0039: real time    0.0039
    CHARGE:  cpu time    1.5403: real time    1.5407
    MIXING:  cpu time    0.0038: real time    0.0038
    --------------------------------------------
      LOOP:  cpu time   21.4180: real time   21.4701

 eigenvalue-minimisations  :  7562
 total energy-change (2. order) :-0.3574343E-05  (-0.1373207E-07)
 number of electron     808.9999743 magnetization 
 augmentation part      291.4478641 magnetization 

 eigenvalues of (default mixing * dielectric matrix)
  average eigenvalue GAMMA=   1.7238
  6.3394  2.9533  2.5521  1.9749  1.4740  1.0443  0.8669  0.8669  0.5623  0.7529
  0.6813  0.6174

  free energy =  -0.236348007169E+03  energy without entropy=  -0.236356922269E+03


--------------------------------------------------------------------------------------------------------


----------------------------------------- Iteration    2(  14)  ---------------------------------------


    POTLOK:  cpu time    0.0991: real time    0.0991
    SETDIJ:  cpu time    0.0075: real time    0.0075
    EDDIAG:  cpu time    6.6721: real time    6.7118
  RMM-DIIS:  cpu time   10.6430: real time   10.6810
    ORTHCH:  cpu time    1.3332: real time    1.3334
       DOS:  cpu time    0.0030: real time    0.0030
    CHARGE:  cpu time    1.4137: real time    1.4139
    MIXING:  cpu time    0.0042: real time    0.0042
    --------------------------------------------
      LOOP:  cpu time   20.1770: real time   20.2554

 eigenvalue-minimisations  :  6817
 total energy-change (2. order) :-0.2310393E-05  (-0.8299317E-08)
 number of electron     808.9999743 magnetization 
 augmentation part      291.4478665 magnetization 

 eigenvalues of (default mixing * dielectric matrix)
  average eigenvalue GAMMA=   1.8160
  6.8674  3.5064  2.6575  2.1837  1.5583  1.5583  1.0069  0.8527  0.8527  0.5625
  0.7223  0.6706  0.6088

  free energy =  -0.236348009479E+03  energy without entropy=  -0.236356924745E+03


--------------------------------------------------------------------------------------------------------


----------------------------------------- Iteration    2(  15)  ---------------------------------------


    POTLOK:  cpu time    0.1007: real time    0.1007
    SETDIJ:  cpu time    0.0076: real time    0.0076
    EDDIAG:  cpu time    6.7773: real time    6.7830
  RMM-DIIS:  cpu time   10.2119: real time   10.2164
    ORTHCH:  cpu time    1.3032: real time    1.3034
       DOS:  cpu time    0.0030: real time    0.0030
    CHARGE:  cpu time    1.4234: real time    1.4237
    MIXING:  cpu time    0.0040: real time    0.0040
    --------------------------------------------
      LOOP:  cpu time   19.8323: real time   19.8432

 eigenvalue-minimisations  :  6377
 total energy-change (2. order) :-0.1667984E-05  (-0.5705271E-08)
 number of electron     808.9999743 magnetization 
 augmentation part      291.4478687 magnetization 

 eigenvalues of (default mixing * dielectric matrix)
  average eigenvalue GAMMA=   1.8592
  7.3596  4.2344  2.7066  2.2638  1.9059  1.4533  1.0513  0.8597  0.8597  0.7887
  0.5625  0.6895  0.6895  0.6045

  free energy =  -0.236348011147E+03  energy without entropy=  -0.236356926450E+03


--------------------------------------------------------------------------------------------------------


----------------------------------------- Iteration    2(  16)  ---------------------------------------


    POTLOK:  cpu time    0.0988: real time    0.0988
    SETDIJ:  cpu time    0.0078: real time    0.0078
    EDDIAG:  cpu time    6.7458: real time    6.7663
  RMM-DIIS:  cpu time    9.2536: real time    9.2729
    ORTHCH:  cpu time    1.3164: real time    1.3204
       DOS:  cpu time    0.0031: real time    0.0031
    CHARGE:  cpu time    1.4219: real time    1.4244
    MIXING:  cpu time    0.0042: real time    0.0042
    --------------------------------------------
      LOOP:  cpu time   18.8527: real time   18.8994

 eigenvalue-minimisations  :  5130
 total energy-change (2. order) :-0.4923786E-06  (-0.1552526E-08)
 number of electron     808.9999743 magnetization 
 augmentation part      291.4478696 magnetization 

 eigenvalues of (default mixing * dielectric matrix)
  average eigenvalue GAMMA=   1.8791
  7.6769  4.5342  2.7407  2.3069  2.1835  1.3795  1.3795  0.9867  0.8635  0.8635
  0.5624  0.7170  0.6921  0.6921  0.6077

  free energy =  -0.236348011640E+03  energy without entropy=  -0.236356926961E+03


--------------------------------------------------------------------------------------------------------


----------------------------------------- Iteration    2(  17)  ---------------------------------------


    POTLOK:  cpu time    0.0989: real time    0.0989
    SETDIJ:  cpu time    0.0077: real time    0.0077
    EDDIAG:  cpu time    6.7243: real time    6.7281
  RMM-DIIS:  cpu time    8.7049: real time    8.7588
    ORTHCH:  cpu time    1.2930: real time    1.2933
       DOS:  cpu time    0.0030: real time    0.0030
    CHARGE:  cpu time    1.4122: real time    1.4123
    MIXING:  cpu time    0.0051: real time    0.0051
    --------------------------------------------
      LOOP:  cpu time   18.2503: real time   18.3086

 eigenvalue-minimisations  :  4484
 total energy-change (2. order) :-0.2985907E-06  (-0.5802222E-09)
 number of electron     808.9999743 magnetization 
 augmentation part      291.4478691 magnetization 

 eigenvalues of (default mixing * dielectric matrix)
  average eigenvalue GAMMA=   1.9404
  8.2465  4.9522  2.9972  2.6524  2.1271  1.6706  1.5603  1.0276  0.8670  0.8670
  0.8340  0.5624  0.7141  0.7141  0.6482  0.6059

  free energy =  -0.236348011938E+03  energy without entropy=  -0.236356927271E+03


--------------------------------------------------------------------------------------------------------


----------------------------------------- Iteration    2(  18)  ---------------------------------------


    POTLOK:  cpu time    0.1024: real time    0.1024
    SETDIJ:  cpu time    0.0076: real time    0.0076
    EDDIAG:  cpu time    6.7755: real time    6.7961
  RMM-DIIS:  cpu time    8.5905: real time    8.6133
    ORTHCH:  cpu time    1.3097: real time    1.3099
       DOS:  cpu time    0.0029: real time    0.0029
    CHARGE:  cpu time    1.4127: real time    1.4130
    MIXING:  cpu time    0.0049: real time    0.0049
    --------------------------------------------
      LOOP:  cpu time   18.2073: real time   18.2516

 eigenvalue-minimisations  :  4317
 total energy-change (2. order) :-0.1745939E-06  (-0.3391385E-09)
 number of electron     808.9999743 magnetization 
 augmentation part      291.4478691 magnetization 

 eigenvalues of (default mixing * dielectric matrix)
  average eigenvalue GAMMA=   1.9491
  8.5161  5.2375  3.2360  2.6519  2.0635  2.0635  1.2266  1.2266  1.0051  1.0051
  0.8423  0.8423  0.5624  0.6049  0.7002  0.7002  0.6499

  free energy =  -0.236348012113E+03  energy without entropy=  -0.236356927453E+03


--------------------------------------------------------------------------------------------------------


----------------------------------------- Iteration    2(  19)  ---------------------------------------


    POTLOK:  cpu time    0.1003: real time    0.1003
    SETDIJ:  cpu time    0.0075: real time    0.0075
    EDDIAG:  cpu time    6.7835: real time    6.7890
  RMM-DIIS:  cpu time    7.4815: real time    7.5042
    ORTHCH:  cpu time    1.3004: real time    1.3009
       DOS:  cpu time    0.0029: real time    0.0029
    CHARGE:  cpu time    1.4249: real time    1.4423
    MIXING:  cpu time    0.0046: real time    0.0046
    --------------------------------------------
      LOOP:  cpu time   17.1068: real time   17.1530

 eigenvalue-minimisations  :  2740
 total energy-change (2. order) :-0.5209586E-07  (-0.9193982E-10)
 number of electron     808.9999743 magnetization 
 augmentation part      291.4478694 magnetization 

 eigenvalues of (default mixing * dielectric matrix)
  average eigenvalue GAMMA=   2.0131
  8.8361  5.6362  3.6986  2.6555  2.3682  1.8767  1.8767  1.2438  1.2438  1.0233
  0.8633  0.8633  0.8185  0.5624  0.7091  0.7091  0.6049  0.6462

  free energy =  -0.236348012165E+03  energy without entropy=  -0.236356927501E+03


--------------------------------------------------------------------------------------------------------


----------------------------------------- Iteration    2(  20)  ---------------------------------------


    POTLOK:  cpu time    0.0992: real time    0.0992
    SETDIJ:  cpu time    0.0077: real time    0.0077
    EDDIAG:  cpu time    6.7079: real time    6.7300
  RMM-DIIS:  cpu time    7.3008: real time    7.3057
    ORTHCH:  cpu time    1.2919: real time    1.2921
       DOS:  cpu time    0.0027: real time    0.0027
    CHARGE:  cpu time    1.3975: real time    1.3976
    MIXING:  cpu time    0.0047: real time    0.0047
    --------------------------------------------
      LOOP:  cpu time   16.8133: real time   16.8409

 eigenvalue-minimisations  :  2448
 total energy-change (2. order) :-0.2981687E-07  (-0.6865407E-10)
 number of electron     808.9999743 magnetization 
 augmentation part      291.4478698 magnetization 

 eigenvalues of (default mixing * dielectric matrix)
  average eigenvalue GAMMA=   2.0338
  8.8970  6.0570  3.9796  2.7792  2.5327  2.0136  2.0136  1.2486  1.2486  1.0470
  1.0470  0.8648  0.8648  0.8232  0.5624  0.7067  0.7067  0.6447  0.6045

  free energy =  -0.236348012195E+03  energy without entropy=  -0.236356927535E+03


--------------------------------------------------------------------------------------------------------


----------------------------------------- Iteration    2(  21)  ---------------------------------------


    POTLOK:  cpu time    0.1156: real time    0.1156
    SETDIJ:  cpu time    0.0076: real time    0.0076
    EDDIAG:  cpu time    6.7712: real time    6.7903
  RMM-DIIS:  cpu time    6.8303: real time    6.9214
    ORTHCH:  cpu time    1.3095: real time    1.3103
       DOS:  cpu time    0.0027: real time    0.0027
    --------------------------------------------
      LOOP:  cpu time   15.0377: real time   15.1490

 eigenvalue-minimisations  :  1912
 total energy-change (2. order) :-0.7421477E-08  (-0.2977254E-10)
 number of electron     808.9999743 magnetization 
 augmentation part      291.4478698 magnetization 

  free energy =  -0.236348012202E+03  energy without entropy=  -0.236356927543E+03


--------------------------------------------------------------------------------------------------------


 average (electrostatic) potential at core
  the test charge radii are     0.6991  0.7215  0.5201  1.2098
  (the norm of the test charge is              1.0000)
       1 -56.9853       2 -75.7037       3 -76.4929       4 -38.1403       5 -74.0081
       6 -73.9924       7 -74.0063       8 -73.9852       9 -73.9800      10 -74.2595
      11 -73.9019      12 -74.0034      13 -74.1294      14 -74.1273      15 -74.1351
      16 -74.1424      17 -74.1300      18 -74.1274      19 -74.1342      20 -74.1422
      21 -74.1427      22 -74.1038      23 -74.1320      24 -74.1288      25 -74.1535
      26 -74.0982      27 -74.1317      28 -74.1292      29 -74.3908      30 -74.3788
      31 -74.3822      32 -74.3981      33 -74.3772      34 -74.3530      35 -74.3767
      36 -74.3608      37 -74.3880      38 -74.3827      39 -74.3791      40 -74.3991
      41 -74.3907      42 -74.5019      43 -74.3976      44 -74.3503      45 -74.3381
      46 -74.3419      47 -74.3407      48 -74.3466      49 -74.3404      50 -74.3413
      51 -74.3402      52 -74.3447      53 -74.3396      54 -74.3368      55 -74.3338
      56 -74.3402      57 -74.3374      58 -74.3338      59 -74.3359      60 -74.3402
      61 -73.7570      62 -73.7735      63 -73.7595      64 -73.7758      65 -73.8472
      66 -73.8465      67 -73.8468      68 -73.8452      69 -73.7588      70 -73.7739
      71 -73.7606      72 -73.7739      73 -73.8660      74 -73.9349      75 -73.8713
      76 -73.8261
 
 
 
 E-fermi :  -1.0418     XC(G=0):  -4.7118     alpha+bet : -4.1283


 k-point     1 :       0.0000    0.0000    0.0000
  band No.  band energies     occupation 
      1     -22.2481      2.00000
      2     -20.0206      2.00000
      3     -10.0460      2.00000
      4      -9.5112      2.00000
      5      -9.0336      2.00000
      6      -8.7564      2.00000
      7      -8.4005      2.00000
      8      -8.2587      2.00000
      9      -8.2097      2.00000
     10      -7.9461      2.00000
     11      -7.9200      2.00000
     12      -7.8179      2.00000
     13      -7.7174      2.00000
     14      -7.6530      2.00000
     15      -7.6456      2.00000
     16      -7.6377      2.00000
     17      -7.6143      2.00000
     18      -7.5811      2.00000
     19      -7.3518      2.00000
     20      -7.2468      2.00000
     21      -7.2315      2.00000
     22      -7.2101      2.00000
     23      -7.1831      2.00000
     24      -7.1599      2.00000
     25      -7.1248      2.00000
     26      -7.1209      2.00000
     27      -7.1015      2.00000
     28      -7.0669      2.00000
     29      -7.0570      2.00000
     30      -7.0467      2.00000
     31      -6.9694      2.00000
     32      -6.9654      2.00000
     33      -6.9602      2.00000
     34      -6.9552      2.00000
     35      -6.9525      2.00000
     36      -6.9421      2.00000
     37      -6.9295      2.00000
     38      -6.9148      2.00000
     39      -6.8760      2.00000
     40      -6.8356      2.00000
     41      -6.8179      2.00000
     42      -6.8083      2.00000
     43      -6.7996      2.00000
     44      -6.7965      2.00000
     45      -6.7678      2.00000
     46      -6.7635      2.00000
     47      -6.7181      2.00000
     48      -6.7037      2.00000
     49      -6.6932      2.00000
     50      -6.6755      2.00000
     51      -6.6374      2.00000
     52      -6.6158      2.00000
     53      -6.6103      2.00000
     54      -6.5944      2.00000
     55      -6.5757      2.00000
     56      -6.5661      2.00000
     57      -6.5465      2.00000
     58      -6.5176      2.00000
     59      -6.5131      2.00000
     60      -6.4897      2.00000
     61      -6.4430      2.00000
     62      -6.4385      2.00000
     63      -6.4135      2.00000
     64      -6.4054      2.00000
     65      -6.3587      2.00000
     66      -6.3418      2.00000
     67      -6.3397      2.00000
     68      -6.3361      2.00000
     69      -6.2881      2.00000
     70      -6.2744      2.00000
     71      -6.2666      2.00000
     72      -6.2407      2.00000
     73      -6.2368      2.00000
     74      -6.2217      2.00000
     75      -6.2138      2.00000
     76      -6.2074      2.00000
     77      -6.1709      2.00000
     78      -6.1651      2.00000
     79      -6.1001      2.00000
     80      -6.0962      2.00000
     81      -6.0953      2.00000
     82      -6.0833      2.00000
     83      -6.0803      2.00000
     84      -6.0595      2.00000
     85      -6.0530      2.00000
     86      -6.0482      2.00000
     87      -6.0323      2.00000
     88      -6.0283      2.00000
     89      -6.0267      2.00000
     90      -6.0257      2.00000
     91      -6.0237      2.00000
     92      -6.0065      2.00000
     93      -5.9281      2.00000
     94      -5.9223      2.00000
     95      -5.9103      2.00000
     96      -5.8914      2.00000
     97      -5.8841      2.00000
     98      -5.8614      2.00000
     99      -5.8528      2.00000
    100      -5.8343      2.00000
    101      -5.8018      2.00000
    102      -5.7945      2.00000
    103      -5.7913      2.00000
    104      -5.7830      2.00000
    105      -5.7617      2.00000
    106      -5.7495      2.00000
    107      -5.7292      2.00000
    108      -5.7179      2.00000
    109      -5.7090      2.00000
    110      -5.6754      2.00000
    111      -5.6350      2.00000
    112      -5.6342      2.00000
    113      -5.6251      2.00000
    114      -5.6174      2.00000
    115      -5.6074      2.00000
    116      -5.5798      2.00000
    117      -5.5649      2.00000
    118      -5.5436      2.00000
    119      -5.5413      2.00000
    120      -5.5162      2.00000
    121      -5.5156      2.00000
    122      -5.5152      2.00000
    123      -5.4997      2.00000
    124      -5.4959      2.00000
    125      -5.4892      2.00000
    126      -5.4875      2.00000
    127      -5.4860      2.00000
    128      -5.4799      2.00000
    129      -5.4696      2.00000
    130      -5.4595      2.00000
    131      -5.4579      2.00000
    132      -5.4547      2.00000
    133      -5.4358      2.00000
    134      -5.3874      2.00000
    135      -5.3790      2.00000
    136      -5.3749      2.00000
    137      -5.3659      2.00000
    138      -5.3496      2.00000
    139      -5.3386      2.00000
    140      -5.3246      2.00000
    141      -5.2902      2.00000
    142      -5.2807      2.00000
    143      -5.2651      2.00000
    144      -5.2513      2.00000
    145      -5.2439      2.00000
    146      -5.2320      2.00000
    147      -5.2227      2.00000
    148      -5.2112      2.00000
    149      -5.1922      2.00000
    150      -5.1799      2.00000
    151      -5.1763      2.00000
    152      -5.1706      2.00000
    153      -5.1623      2.00000
    154      -5.1557      2.00000
    155      -5.1444      2.00000
    156      -5.1395      2.00000
    157      -5.1333      2.00000
    158      -5.1187      2.00000
    159      -5.0900      2.00000
    160      -5.0858      2.00000
    161      -5.0841      2.00000
    162      -5.0684      2.00000
    163      -5.0456      2.00000
    164      -5.0287      2.00000
    165      -5.0230      2.00000
    166      -5.0160      2.00000
    167      -5.0134      2.00000
    168      -4.9937      2.00000
    169      -4.9874      2.00000
    170      -4.9632      2.00000
    171      -4.9543      2.00000
    172      -4.9358      2.00000
    173      -4.9280      2.00000
    174      -4.9164      2.00000
    175      -4.9139      2.00000
    176      -4.9117      2.00000
    177      -4.9032      2.00000
    178      -4.8984      2.00000
    179      -4.8730      2.00000
    180      -4.8486      2.00000
    181      -4.8424      2.00000
    182      -4.8298      2.00000
    183      -4.8182      2.00000
    184      -4.8110      2.00000
    185      -4.8040      2.00000
    186      -4.7859      2.00000
    187      -4.7701      2.00000
    188      -4.7624      2.00000
    189      -4.7476      2.00000
    190      -4.7451      2.00000
    191      -4.7411      2.00000
    192      -4.7348      2.00000
    193      -4.7314      2.00000
    194      -4.7206      2.00000
    195      -4.7128      2.00000
    196      -4.7091      2.00000
    197      -4.6743      2.00000
    198      -4.6703      2.00000
    199      -4.6665      2.00000
    200      -4.6641      2.00000
    201      -4.6561      2.00000
    202      -4.6475      2.00000
    203      -4.6408      2.00000
    204      -4.6057      2.00000
    205      -4.5914      2.00000
    206      -4.5749      2.00000
    207      -4.5678      2.00000
    208      -4.5670      2.00000
    209      -4.5546      2.00000
    210      -4.5432      2.00000
    211      -4.5415      2.00000
    212      -4.5323      2.00000
    213      -4.5052      2.00000
    214      -4.4748      2.00000
    215      -4.4664      2.00000
    216      -4.4391      2.00000
    217      -4.4309      2.00000
    218      -4.3983      2.00000
    219      -4.3954      2.00000
    220      -4.3833      2.00000
    221      -4.3578      2.00000
    222      -4.3499      2.00000
    223      -4.3468      2.00000
    224      -4.3359      2.00000
    225      -4.3253      2.00000
    226      -4.3075      2.00000
    227      -4.3045      2.00000
    228      -4.2983      2.00000
    229      -4.2946      2.00000
    230      -4.2781      2.00000
    231      -4.2747      2.00000
    232      -4.2444      2.00000
    233      -4.2325      2.00000
    234      -4.2299      2.00000
    235      -4.2268      2.00000
    236      -4.2160      2.00000
    237      -4.2152      2.00000
    238      -4.1921      2.00000
    239      -4.1781      2.00000
    240      -4.1541      2.00000
    241      -4.1470      2.00000
    242      -4.1414      2.00000
    243      -4.1346      2.00000
    244      -4.1296      2.00000
    245      -4.1226      2.00000
    246      -4.1145      2.00000
    247      -4.1086      2.00000
    248      -4.1006      2.00000
    249      -4.0927      2.00000
    250      -4.0859      2.00000
    251      -4.0833      2.00000
    252      -4.0791      2.00000
    253      -4.0757      2.00000
    254      -4.0681      2.00000
    255      -4.0460      2.00000
    256      -4.0261      2.00000
    257      -4.0219      2.00000
    258      -4.0166      2.00000
    259      -4.0015      2.00000
    260      -3.9672      2.00000
    261      -3.9559      2.00000
    262      -3.9402      2.00000
    263      -3.9352      2.00000
    264      -3.9280      2.00000
    265      -3.9103      2.00000
    266      -3.8989      2.00000
    267      -3.8802      2.00000
    268      -3.8693      2.00000
    269      -3.8625      2.00000
    270      -3.8534      2.00000
    271      -3.8448      2.00000
    272      -3.8350      2.00000
    273      -3.8286      2.00000
    274      -3.8259      2.00000
    275      -3.8135      2.00000
    276      -3.8006      2.00000
    277      -3.7827      2.00000
    278      -3.7818      2.00000
    279      -3.7724      2.00000
    280      -3.7500      2.00000
    281      -3.7287      2.00000
    282      -3.6626      2.00000
    283      -3.6533      2.00000
    284      -3.6211      2.00000
    285      -3.6189      2.00000
    286      -3.6083      2.00000
    287      -3.5920      2.00000
    288      -3.5834      2.00000
    289      -3.5657      2.00000
    290      -3.5653      2.00000
    291      -3.5576      2.00000
    292      -3.5523      2.00000
    293      -3.5495      2.00000
    294      -3.5462      2.00000
    295      -3.5375      2.00000
    296      -3.5324      2.00000
    297      -3.5243      2.00000
    298      -3.5088      2.00000
    299      -3.5042      2.00000
    300      -3.5023      2.00000
    301      -3.4853      2.00000
    302      -3.4772      2.00000
    303      -3.4699      2.00000
    304      -3.4553      2.00000
    305      -3.4534      2.00000
    306      -3.4431      2.00000
    307      -3.4403      2.00000
    308      -3.4391      2.00000
    309      -3.4300      2.00000
    310      -3.4255      2.00000
    311      -3.4191      2.00000
    312      -3.3974      2.00000
    313      -3.3889      2.00000
    314      -3.3699      2.00000
    315      -3.3589      2.00000
    316      -3.3566      2.00000
    317      -3.3448      2.00000
    318      -3.3393      2.00000
    319      -3.3365      2.00000
    320      -3.3182      2.00000
    321      -3.2914      2.00000
    322      -3.2782      2.00000
    323      -3.2746      2.00000
    324      -3.2710      2.00000
    325      -3.2543      2.00000
    326      -3.2480      2.00000
    327      -3.2293      2.00000
    328      -3.2246      2.00000
    329      -3.2136      2.00000
    330      -3.2126      2.00000
    331      -3.2113      2.00000
    332      -3.2100      2.00000
    333      -3.1829      2.00000
    334      -3.1662      2.00000
    335      -3.1462      2.00000
    336      -3.1203      2.00000
    337      -3.1112      2.00000
    338      -3.0991      2.00000
    339      -3.0965      2.00000
    340      -3.0947      2.00000
    341      -3.0850      2.00000
    342      -3.0848      2.00000
    343      -3.0771      2.00000
    344      -3.0660      2.00000
    345      -3.0571      2.00000
    346      -3.0556      2.00000
    347      -3.0327      2.00000
    348      -3.0281      2.00000
    349      -3.0217      2.00000
    350      -3.0132      2.00000
    351      -2.9938      2.00000
    352      -2.9807      2.00000
    353      -2.9672      2.00000
    354      -2.9555      2.00000
    355      -2.9472      2.00000
    356      -2.9251      2.00000
    357      -2.8843      2.00000
    358      -2.8756      2.00000
    359      -2.8584      2.00000
    360      -2.8568      2.00000
    361      -2.8503      2.00000
    362      -2.8118      2.00000
    363      -2.8038      2.00000
    364      -2.7827      2.00000
    365      -2.7765      2.00000
    366      -2.7750      2.00000
    367      -2.7715      2.00000
    368      -2.7459      2.00000
    369      -2.7327      2.00000
    370      -2.7209      2.00000
    371      -2.6872      2.00000
    372      -2.6857      2.00000
    373      -2.6841      2.00000
    374      -2.6757      2.00000
    375      -2.6587      2.00000
    376      -2.6423      2.00000
    377      -2.6334      2.00000
    378      -2.6211      2.00000
    379      -2.6147      2.00000
    380      -2.6034      2.00000
    381      -2.5967      2.00000
    382      -2.5932      2.00000
    383      -2.5635      2.00000
    384      -2.5289      2.00000
    385      -2.4688      2.00000
    386      -2.4391      2.00000
    387      -2.3093      2.00000
    388      -2.2620      2.00000
    389      -2.2191      2.00000
    390      -2.2097      2.00000
    391      -2.1980      2.00000
    392      -2.0715      2.00000
    393      -2.0619      2.00000
    394      -2.0113      2.00000
    395      -1.9458      2.00000
    396      -1.8256      2.00000
    397      -1.6470      2.00000
    398      -1.5659      2.00000
    399      -1.5109      2.00000
    400      -1.3097      2.00100
    401      -1.0940      1.76451
    402      -1.0620      1.33535
    403      -0.8487     -0.01987
    404      -0.8132     -0.00571
    405      -0.7562     -0.00041
    406      -0.6988     -0.00001
    407      -0.6208     -0.00000
    408      -0.5899     -0.00000
    409      -0.5420     -0.00000
    410      -0.5327     -0.00000
    411      -0.4701     -0.00000
    412      -0.4664     -0.00000
    413      -0.4506     -0.00000
    414      -0.4290     -0.00000
    415      -0.2936     -0.00000
    416      -0.2732     -0.00000
    417      -0.1306     -0.00000
    418      -0.0930     -0.00000
    419      -0.0701     -0.00000
    420       0.0399     -0.00000
    421       0.0517     -0.00000
    422       0.2050     -0.00000
    423       0.2827     -0.00000
    424       0.5542     -0.00000
    425       0.6712     -0.00000
    426       0.6750     -0.00000
    427       0.6962     -0.00000
    428       0.7006     -0.00000
    429       0.7044     -0.00000
    430       0.7241     -0.00000
    431       0.9559     -0.00000
    432       1.0328     -0.00000
    433       1.0916     -0.00000
    434       1.1091     -0.00000
    435       1.1980     -0.00000
    436       1.2262     -0.00000
    437       1.3083     -0.00000
    438       1.3802     -0.00000
    439       1.6283     -0.00000
    440       1.7644      0.00000
    441       1.8806      0.00000
    442       2.2055      0.00000
    443       2.2523      0.00000
    444       2.3149      0.00000
    445       2.3853      0.00000
    446       2.4058      0.00000
    447       2.4081      0.00000
    448       2.4142      0.00000
    449       2.4647      0.00000
    450       2.5623      0.00000
    451       2.7157      0.00000
    452       2.7400      0.00000
    453       2.8252      0.00000
    454       2.8343      0.00000
    455       2.9188      0.00000
    456       2.9867      0.00000
    457       3.0632      0.00000
    458       3.1021      0.00000
    459       3.1056      0.00000
    460       3.1084      0.00000
    461       3.2763      0.00000
    462       3.2969      0.00000
    463       3.3127      0.00000
    464       3.3157      0.00000
    465       3.3846      0.00000
    466       3.5169      0.00000
    467       3.6915      0.00000
    468       3.7668      0.00000
    469       3.8731      0.00000
    470       4.0932      0.00000
    471       4.1124      0.00000
    472       4.1296      0.00000
    473       4.1484      0.00000
    474       4.1945      0.00000
    475       4.2706      0.00000
    476       4.3042      0.00000
    477       4.3141      0.00000
    478       4.3704      0.00000
    479       4.3808      0.00000
    480       4.4749      0.00000
    481       4.5113      0.00000
    482       4.5423      0.00000
    483       4.5844      0.00000
    484       4.6042      0.00000
    485       4.6143      0.00000
    486       4.7532      0.00000

 k-point     2 :       0.2500    0.0000    0.0000
  band No.  band energies     occupation 
      1     -22.2481      2.00000
      2     -20.0206      2.00000
      3     -10.0459      2.00000
      4      -9.4729      2.00000
      5      -9.1834      2.00000
      6      -8.5618      2.00000
      7      -8.3914      2.00000
      8      -8.2307      2.00000
      9      -8.1888      2.00000
     10      -8.0310      2.00000
     11      -8.0014      2.00000
     12      -7.9260      2.00000
     13      -7.7618      2.00000
     14      -7.6800      2.00000
     15      -7.5824      2.00000
     16      -7.5777      2.00000
     17      -7.5373      2.00000
     18      -7.5250      2.00000
     19      -7.2931      2.00000
     20      -7.2334      2.00000
     21      -7.2189      2.00000
     22      -7.1968      2.00000
     23      -7.1736      2.00000
     24      -7.1625      2.00000
     25      -7.1463      2.00000
     26      -7.1358      2.00000
     27      -7.1253      2.00000
     28      -7.1128      2.00000
     29      -7.1034      2.00000
     30      -7.1007      2.00000
     31      -7.0147      2.00000
     32      -7.0075      2.00000
     33      -7.0054      2.00000
     34      -6.9917      2.00000
     35      -6.9387      2.00000
     36      -6.9239      2.00000
     37      -6.9219      2.00000
     38      -6.9062      2.00000
     39      -6.8918      2.00000
     40      -6.8807      2.00000
     41      -6.8734      2.00000
     42      -6.8308      2.00000
     43      -6.7291      2.00000
     44      -6.7194      2.00000
     45      -6.7160      2.00000
     46      -6.7066      2.00000
     47      -6.6948      2.00000
     48      -6.6913      2.00000
     49      -6.6648      2.00000
     50      -6.6341      2.00000
     51      -6.6292      2.00000
     52      -6.6273      2.00000
     53      -6.6028      2.00000
     54      -6.5590      2.00000
     55      -6.5541      2.00000
     56      -6.5519      2.00000
     57      -6.5209      2.00000
     58      -6.5162      2.00000
     59      -6.5039      2.00000
     60      -6.4820      2.00000
     61      -6.4797      2.00000
     62      -6.4728      2.00000
     63      -6.4021      2.00000
     64      -6.3846      2.00000
     65      -6.3807      2.00000
     66      -6.3627      2.00000
     67      -6.3463      2.00000
     68      -6.3442      2.00000
     69      -6.3312      2.00000
     70      -6.2939      2.00000
     71      -6.2483      2.00000
     72      -6.2451      2.00000
     73      -6.2395      2.00000
     74      -6.2359      2.00000
     75      -6.2201      2.00000
     76      -6.2120      2.00000
     77      -6.2071      2.00000
     78      -6.1826      2.00000
     79      -6.1746      2.00000
     80      -6.1548      2.00000
     81      -6.1298      2.00000
     82      -6.1251      2.00000
     83      -6.1193      2.00000
     84      -6.0642      2.00000
     85      -6.0309      2.00000
     86      -6.0209      2.00000
     87      -6.0167      2.00000
     88      -6.0127      2.00000
     89      -6.0103      2.00000
     90      -5.9675      2.00000
     91      -5.9416      2.00000
     92      -5.9356      2.00000
     93      -5.9199      2.00000
     94      -5.9066      2.00000
     95      -5.8971      2.00000
     96      -5.8653      2.00000
     97      -5.8607      2.00000
     98      -5.8509      2.00000
     99      -5.8276      2.00000
    100      -5.8185      2.00000
    101      -5.7957      2.00000
    102      -5.7798      2.00000
    103      -5.7579      2.00000
    104      -5.7484      2.00000
    105      -5.7379      2.00000
    106      -5.7331      2.00000
    107      -5.7279      2.00000
    108      -5.7109      2.00000
    109      -5.7068      2.00000
    110      -5.6842      2.00000
    111      -5.6690      2.00000
    112      -5.6507      2.00000
    113      -5.6475      2.00000
    114      -5.6433      2.00000
    115      -5.6185      2.00000
    116      -5.6165      2.00000
    117      -5.6127      2.00000
    118      -5.6046      2.00000
    119      -5.5947      2.00000
    120      -5.5879      2.00000
    121      -5.5717      2.00000
    122      -5.5187      2.00000
    123      -5.5148      2.00000
    124      -5.5128      2.00000
    125      -5.5100      2.00000
    126      -5.5017      2.00000
    127      -5.5006      2.00000
    128      -5.4990      2.00000
    129      -5.4473      2.00000
    130      -5.4447      2.00000
    131      -5.4438      2.00000
    132      -5.4344      2.00000
    133      -5.4323      2.00000
    134      -5.3841      2.00000
    135      -5.3767      2.00000
    136      -5.3696      2.00000
    137      -5.3525      2.00000
    138      -5.3399      2.00000
    139      -5.3001      2.00000
    140      -5.2737      2.00000
    141      -5.2721      2.00000
    142      -5.2631      2.00000
    143      -5.2569      2.00000
    144      -5.2467      2.00000
    145      -5.2432      2.00000
    146      -5.2334      2.00000
    147      -5.2141      2.00000
    148      -5.1980      2.00000
    149      -5.1897      2.00000
    150      -5.1758      2.00000
    151      -5.1687      2.00000
    152      -5.1617      2.00000
    153      -5.1600      2.00000
    154      -5.1519      2.00000
    155      -5.1497      2.00000
    156      -5.1455      2.00000
    157      -5.1409      2.00000
    158      -5.1201      2.00000
    159      -5.0947      2.00000
    160      -5.0927      2.00000
    161      -5.0847      2.00000
    162      -5.0793      2.00000
    163      -5.0376      2.00000
    164      -5.0272      2.00000
    165      -5.0110      2.00000
    166      -4.9905      2.00000
    167      -4.9833      2.00000
    168      -4.9790      2.00000
    169      -4.9724      2.00000
    170      -4.9669      2.00000
    171      -4.9580      2.00000
    172      -4.9551      2.00000
    173      -4.9376      2.00000
    174      -4.9323      2.00000
    175      -4.9004      2.00000
    176      -4.8842      2.00000
    177      -4.8834      2.00000
    178      -4.8622      2.00000
    179      -4.8468      2.00000
    180      -4.8339      2.00000
    181      -4.8294      2.00000
    182      -4.8206      2.00000
    183      -4.8174      2.00000
    184      -4.8159      2.00000
    185      -4.7924      2.00000
    186      -4.7809      2.00000
    187      -4.7778      2.00000
    188      -4.7730      2.00000
    189      -4.7720      2.00000
    190      -4.7616      2.00000
    191      -4.7555      2.00000
    192      -4.7430      2.00000
    193      -4.7315      2.00000
    194      -4.7259      2.00000
    195      -4.7101      2.00000
    196      -4.6983      2.00000
    197      -4.6950      2.00000
    198      -4.6843      2.00000
    199      -4.6826      2.00000
    200      -4.6726      2.00000
    201      -4.6685      2.00000
    202      -4.6630      2.00000
    203      -4.6479      2.00000
    204      -4.6142      2.00000
    205      -4.5976      2.00000
    206      -4.5731      2.00000
    207      -4.5622      2.00000
    208      -4.5596      2.00000
    209      -4.5486      2.00000
    210      -4.5392      2.00000
    211      -4.5293      2.00000
    212      -4.5188      2.00000
    213      -4.5151      2.00000
    214      -4.5058      2.00000
    215      -4.4943      2.00000
    216      -4.4482      2.00000
    217      -4.4448      2.00000
    218      -4.4365      2.00000
    219      -4.4303      2.00000
    220      -4.4075      2.00000
    221      -4.3903      2.00000
    222      -4.3757      2.00000
    223      -4.3508      2.00000
    224      -4.3095      2.00000
    225      -4.3004      2.00000
    226      -4.2933      2.00000
    227      -4.2896      2.00000
    228      -4.2873      2.00000
    229      -4.2824      2.00000
    230      -4.2749      2.00000
    231      -4.2721      2.00000
    232      -4.2715      2.00000
    233      -4.2385      2.00000
    234      -4.2258      2.00000
    235      -4.2222      2.00000
    236      -4.2206      2.00000
    237      -4.2138      2.00000
    238      -4.1970      2.00000
    239      -4.1856      2.00000
    240      -4.1791      2.00000
    241      -4.1508      2.00000
    242      -4.1451      2.00000
    243      -4.1387      2.00000
    244      -4.1284      2.00000
    245      -4.1213      2.00000
    246      -4.1147      2.00000
    247      -4.1035      2.00000
    248      -4.1006      2.00000
    249      -4.0966      2.00000
    250      -4.0897      2.00000
    251      -4.0845      2.00000
    252      -4.0781      2.00000
    253      -4.0766      2.00000
    254      -4.0361      2.00000
    255      -4.0156      2.00000
    256      -4.0059      2.00000
    257      -3.9987      2.00000
    258      -3.9897      2.00000
    259      -3.9787      2.00000
    260      -3.9597      2.00000
    261      -3.9504      2.00000
    262      -3.9425      2.00000
    263      -3.9348      2.00000
    264      -3.9325      2.00000
    265      -3.9303      2.00000
    266      -3.8933      2.00000
    267      -3.8827      2.00000
    268      -3.8608      2.00000
    269      -3.8544      2.00000
    270      -3.8437      2.00000
    271      -3.8395      2.00000
    272      -3.8303      2.00000
    273      -3.8224      2.00000
    274      -3.8020      2.00000
    275      -3.7948      2.00000
    276      -3.7798      2.00000
    277      -3.7706      2.00000
    278      -3.7611      2.00000
    279      -3.7480      2.00000
    280      -3.7306      2.00000
    281      -3.7182      2.00000
    282      -3.7125      2.00000
    283      -3.6784      2.00000
    284      -3.6662      2.00000
    285      -3.6480      2.00000
    286      -3.6370      2.00000
    287      -3.6219      2.00000
    288      -3.6104      2.00000
    289      -3.5921      2.00000
    290      -3.5880      2.00000
    291      -3.5827      2.00000
    292      -3.5764      2.00000
    293      -3.5650      2.00000
    294      -3.5518      2.00000
    295      -3.5282      2.00000
    296      -3.5163      2.00000
    297      -3.5135      2.00000
    298      -3.5098      2.00000
    299      -3.4987      2.00000
    300      -3.4944      2.00000
    301      -3.4742      2.00000
    302      -3.4709      2.00000
    303      -3.4665      2.00000
    304      -3.4492      2.00000
    305      -3.4327      2.00000
    306      -3.4282      2.00000
    307      -3.4125      2.00000
    308      -3.3997      2.00000
    309      -3.3978      2.00000
    310      -3.3877      2.00000
    311      -3.3818      2.00000
    312      -3.3810      2.00000
    313      -3.3679      2.00000
    314      -3.3523      2.00000
    315      -3.3484      2.00000
    316      -3.3403      2.00000
    317      -3.3383      2.00000
    318      -3.3366      2.00000
    319      -3.3283      2.00000
    320      -3.3098      2.00000
    321      -3.3031      2.00000
    322      -3.2894      2.00000
    323      -3.2672      2.00000
    324      -3.2567      2.00000
    325      -3.2485      2.00000
    326      -3.2458      2.00000
    327      -3.2434      2.00000
    328      -3.2407      2.00000
    329      -3.2278      2.00000
    330      -3.1992      2.00000
    331      -3.1948      2.00000
    332      -3.1894      2.00000
    333      -3.1767      2.00000
    334      -3.1431      2.00000
    335      -3.1273      2.00000
    336      -3.1196      2.00000
    337      -3.1147      2.00000
    338      -3.1041      2.00000
    339      -3.0987      2.00000
    340      -3.0941      2.00000
    341      -3.0920      2.00000
    342      -3.0855      2.00000
    343      -3.0792      2.00000
    344      -3.0666      2.00000
    345      -3.0547      2.00000
    346      -3.0521      2.00000
    347      -3.0469      2.00000
    348      -3.0405      2.00000
    349      -3.0355      2.00000
    350      -3.0287      2.00000
    351      -3.0255      2.00000
    352      -3.0147      2.00000
    353      -2.9571      2.00000
    354      -2.9343      2.00000
    355      -2.9198      2.00000
    356      -2.8917      2.00000
    357      -2.8800      2.00000
    358      -2.8646      2.00000
    359      -2.8564      2.00000
    360      -2.8389      2.00000
    361      -2.8339      2.00000
    362      -2.8113      2.00000
    363      -2.8081      2.00000
    364      -2.7929      2.00000
    365      -2.7746      2.00000
    366      -2.7678      2.00000
    367      -2.7645      2.00000
    368      -2.7613      2.00000
    369      -2.7547      2.00000
    370      -2.7287      2.00000
    371      -2.7230      2.00000
    372      -2.7202      2.00000
    373      -2.7090      2.00000
    374      -2.6992      2.00000
    375      -2.6915      2.00000
    376      -2.6865      2.00000
    377      -2.6804      2.00000
    378      -2.6741      2.00000
    379      -2.6576      2.00000
    380      -2.6465      2.00000
    381      -2.6287      2.00000
    382      -2.5973      2.00000
    383      -2.5766      2.00000
    384      -2.5679      2.00000
    385      -2.5641      2.00000
    386      -2.5563      2.00000
    387      -2.4818      2.00000
    388      -2.4122      2.00000
    389      -2.2978      2.00000
    390      -2.1138      2.00000
    391      -2.0295      2.00000
    392      -2.0219      2.00000
    393      -1.9620      2.00000
    394      -1.7944      2.00000
    395      -1.6725      2.00000
    396      -1.6649      2.00000
    397      -1.6266      2.00000
    398      -1.5565      2.00000
    399      -1.4535      2.00000
    400      -1.3524      2.00010
    401      -1.2814      2.00363
    402      -0.8640     -0.03062
    403      -0.8272     -0.00971
    404      -0.8006     -0.00340
    405      -0.7780     -0.00123
    406      -0.7303     -0.00010
    407      -0.6966     -0.00001
    408      -0.6844     -0.00001
    409      -0.6752     -0.00000
    410      -0.5807     -0.00000
    411      -0.4846     -0.00000
    412      -0.4430     -0.00000
    413      -0.3368     -0.00000
    414      -0.3098     -0.00000
    415      -0.1614     -0.00000
    416      -0.0985     -0.00000
    417      -0.0964     -0.00000
    418      -0.0942     -0.00000
    419      -0.0890     -0.00000
    420      -0.0418     -0.00000
    421       0.0295     -0.00000
    422       0.1415     -0.00000
    423       0.1456     -0.00000
    424       0.2513     -0.00000
    425       0.2837     -0.00000
    426       0.4812     -0.00000
    427       0.5961     -0.00000
    428       0.6252     -0.00000
    429       0.6892     -0.00000
    430       0.9031     -0.00000
    431       0.9597     -0.00000
    432       1.0792     -0.00000
    433       1.2493     -0.00000
    434       1.2800     -0.00000
    435       1.3593     -0.00000
    436       1.3734     -0.00000
    437       1.4352     -0.00000
    438       1.5014     -0.00000
    439       1.5051     -0.00000
    440       1.5524     -0.00000
    441       2.1607      0.00000
    442       2.2153      0.00000
    443       2.2421      0.00000
    444       2.3940      0.00000
    445       2.4138      0.00000
    446       2.4336      0.00000
    447       2.4577      0.00000
    448       2.4727      0.00000
    449       2.6084      0.00000
    450       2.6447      0.00000
    451       2.7077      0.00000
    452       2.7174      0.00000
    453       2.7235      0.00000
    454       2.7342      0.00000
    455       2.7809      0.00000
    456       2.9429      0.00000
    457       2.9959      0.00000
    458       3.1007      0.00000
    459       3.2205      0.00000
    460       3.2389      0.00000
    461       3.2573      0.00000
    462       3.2678      0.00000
    463       3.2860      0.00000
    464       3.4797      0.00000
    465       3.5186      0.00000
    466       3.5710      0.00000
    467       3.6711      0.00000
    468       3.6820      0.00000
    469       3.7040      0.00000
    470       3.8094      0.00000
    471       3.8346      0.00000
    472       4.0208      0.00000
    473       4.0407      0.00000
    474       4.0487      0.00000
    475       4.1061      0.00000
    476       4.1288      0.00000
    477       4.1915      0.00000
    478       4.2806      0.00000
    479       4.3789      0.00000
    480       4.4952      0.00000
    481       4.5553      0.00000
    482       4.5616      0.00000
    483       4.5932      0.00000
    484       4.6227      0.00000
    485       4.7454      0.00000
    486       4.7962      0.00000

 k-point     3 :       0.5000    0.0000    0.0000
  band No.  band energies     occupation 
      1     -22.2482      2.00000
      2     -20.0206      2.00000
      3     -10.0459      2.00000
      4      -9.3655      2.00000
      5      -9.3542      2.00000
      6      -8.4185      2.00000
      7      -8.2247      2.00000
      8      -8.2148      2.00000
      9      -8.1529      2.00000
     10      -8.1469      2.00000
     11      -8.1410      2.00000
     12      -8.0882      2.00000
     13      -7.7675      2.00000
     14      -7.6879      2.00000
     15      -7.5794      2.00000
     16      -7.5737      2.00000
     17      -7.3327      2.00000
     18      -7.3308      2.00000
     19      -7.3210      2.00000
     20      -7.3188      2.00000
     21      -7.2186      2.00000
     22      -7.2182      2.00000
     23      -7.2011      2.00000
     24      -7.1911      2.00000
     25      -7.1846      2.00000
     26      -7.1832      2.00000
     27      -7.1591      2.00000
     28      -7.1558      2.00000
     29      -7.0971      2.00000
     30      -7.0946      2.00000
     31      -7.0527      2.00000
     32      -7.0508      2.00000
     33      -6.9683      2.00000
     34      -6.9668      2.00000
     35      -6.9631      2.00000
     36      -6.9563      2.00000
     37      -6.9112      2.00000
     38      -6.9059      2.00000
     39      -6.8954      2.00000
     40      -6.8883      2.00000
     41      -6.8813      2.00000
     42      -6.8716      2.00000
     43      -6.7166      2.00000
     44      -6.7100      2.00000
     45      -6.6823      2.00000
     46      -6.6676      2.00000
     47      -6.6666      2.00000
     48      -6.6531      2.00000
     49      -6.6401      2.00000
     50      -6.6284      2.00000
     51      -6.5743      2.00000
     52      -6.5723      2.00000
     53      -6.5693      2.00000
     54      -6.5675      2.00000
     55      -6.5354      2.00000
     56      -6.5300      2.00000
     57      -6.5289      2.00000
     58      -6.5266      2.00000
     59      -6.5132      2.00000
     60      -6.5055      2.00000
     61      -6.4717      2.00000
     62      -6.4436      2.00000
     63      -6.3989      2.00000
     64      -6.3939      2.00000
     65      -6.3642      2.00000
     66      -6.3635      2.00000
     67      -6.3614      2.00000
     68      -6.3608      2.00000
     69      -6.3549      2.00000
     70      -6.3491      2.00000
     71      -6.3212      2.00000
     72      -6.3036      2.00000
     73      -6.2356      2.00000
     74      -6.2321      2.00000
     75      -6.2290      2.00000
     76      -6.2266      2.00000
     77      -6.1917      2.00000
     78      -6.1894      2.00000
     79      -6.1822      2.00000
     80      -6.1806      2.00000
     81      -6.1555      2.00000
     82      -6.1422      2.00000
     83      -6.1351      2.00000
     84      -6.0495      2.00000
     85      -6.0215      2.00000
     86      -6.0133      2.00000
     87      -6.0069      2.00000
     88      -6.0034      2.00000
     89      -6.0015      2.00000
     90      -5.9945      2.00000
     91      -5.8734      2.00000
     92      -5.8725      2.00000
     93      -5.8659      2.00000
     94      -5.8649      2.00000
     95      -5.8568      2.00000
     96      -5.8438      2.00000
     97      -5.8341      2.00000
     98      -5.8338      2.00000
     99      -5.8265      2.00000
    100      -5.8221      2.00000
    101      -5.7644      2.00000
    102      -5.7511      2.00000
    103      -5.7504      2.00000
    104      -5.7476      2.00000
    105      -5.7459      2.00000
    106      -5.7281      2.00000
    107      -5.7174      2.00000
    108      -5.7091      2.00000
    109      -5.6935      2.00000
    110      -5.6927      2.00000
    111      -5.6902      2.00000
    112      -5.6856      2.00000
    113      -5.6821      2.00000
    114      -5.6810      2.00000
    115      -5.6638      2.00000
    116      -5.6547      2.00000
    117      -5.6175      2.00000
    118      -5.6143      2.00000
    119      -5.6085      2.00000
    120      -5.6072      2.00000
    121      -5.6065      2.00000
    122      -5.5949      2.00000
    123      -5.5269      2.00000
    124      -5.5242      2.00000
    125      -5.5213      2.00000
    126      -5.5157      2.00000
    127      -5.5128      2.00000
    128      -5.4913      2.00000
    129      -5.4466      2.00000
    130      -5.4457      2.00000
    131      -5.4360      2.00000
    132      -5.4340      2.00000
    133      -5.4057      2.00000
    134      -5.4015      2.00000
    135      -5.3977      2.00000
    136      -5.3938      2.00000
    137      -5.3050      2.00000
    138      -5.3015      2.00000
    139      -5.2940      2.00000
    140      -5.2778      2.00000
    141      -5.2652      2.00000
    142      -5.2528      2.00000
    143      -5.2456      2.00000
    144      -5.2448      2.00000
    145      -5.2294      2.00000
    146      -5.2274      2.00000
    147      -5.2186      2.00000
    148      -5.1980      2.00000
    149      -5.1947      2.00000
    150      -5.1903      2.00000
    151      -5.1855      2.00000
    152      -5.1842      2.00000
    153      -5.1578      2.00000
    154      -5.1555      2.00000
    155      -5.1242      2.00000
    156      -5.1181      2.00000
    157      -5.1123      2.00000
    158      -5.1099      2.00000
    159      -5.1084      2.00000
    160      -5.1066      2.00000
    161      -5.0345      2.00000
    162      -5.0196      2.00000
    163      -5.0104      2.00000
    164      -5.0052      2.00000
    165      -5.0037      2.00000
    166      -5.0026      2.00000
    167      -4.9853      2.00000
    168      -4.9831      2.00000
    169      -4.9799      2.00000
    170      -4.9695      2.00000
    171      -4.9562      2.00000
    172      -4.9538      2.00000
    173      -4.9505      2.00000
    174      -4.9476      2.00000
    175      -4.8698      2.00000
    176      -4.8647      2.00000
    177      -4.8595      2.00000
    178      -4.8583      2.00000
    179      -4.8523      2.00000
    180      -4.8393      2.00000
    181      -4.8379      2.00000
    182      -4.8356      2.00000
    183      -4.8321      2.00000
    184      -4.8135      2.00000
    185      -4.8069      2.00000
    186      -4.7991      2.00000
    187      -4.7917      2.00000
    188      -4.7735      2.00000
    189      -4.7450      2.00000
    190      -4.7418      2.00000
    191      -4.7173      2.00000
    192      -4.7117      2.00000
    193      -4.7066      2.00000
    194      -4.7059      2.00000
    195      -4.7030      2.00000
    196      -4.6997      2.00000
    197      -4.6968      2.00000
    198      -4.6918      2.00000
    199      -4.6857      2.00000
    200      -4.6843      2.00000
    201      -4.6721      2.00000
    202      -4.6634      2.00000
    203      -4.6464      2.00000
    204      -4.6384      2.00000
    205      -4.6024      2.00000
    206      -4.5977      2.00000
    207      -4.5935      2.00000
    208      -4.5854      2.00000
    209      -4.5541      2.00000
    210      -4.5519      2.00000
    211      -4.5445      2.00000
    212      -4.5293      2.00000
    213      -4.5273      2.00000
    214      -4.5159      2.00000
    215      -4.4921      2.00000
    216      -4.4698      2.00000
    217      -4.4676      2.00000
    218      -4.4636      2.00000
    219      -4.4544      2.00000
    220      -4.4453      2.00000
    221      -4.4340      2.00000
    222      -4.4250      2.00000
    223      -4.3295      2.00000
    224      -4.3011      2.00000
    225      -4.2870      2.00000
    226      -4.2838      2.00000
    227      -4.2786      2.00000
    228      -4.2739      2.00000
    229      -4.2651      2.00000
    230      -4.2552      2.00000
    231      -4.2499      2.00000
    232      -4.2490      2.00000
    233      -4.2487      2.00000
    234      -4.2467      2.00000
    235      -4.2456      2.00000
    236      -4.2257      2.00000
    237      -4.2075      2.00000
    238      -4.1944      2.00000
    239      -4.1887      2.00000
    240      -4.1774      2.00000
    241      -4.1752      2.00000
    242      -4.1561      2.00000
    243      -4.1391      2.00000
    244      -4.1244      2.00000
    245      -4.1230      2.00000
    246      -4.1202      2.00000
    247      -4.1148      2.00000
    248      -4.1084      2.00000
    249      -4.1069      2.00000
    250      -4.0833      2.00000
    251      -4.0798      2.00000
    252      -4.0714      2.00000
    253      -4.0475      2.00000
    254      -4.0431      2.00000
    255      -3.9908      2.00000
    256      -3.9877      2.00000
    257      -3.9826      2.00000
    258      -3.9753      2.00000
    259      -3.9741      2.00000
    260      -3.9676      2.00000
    261      -3.9371      2.00000
    262      -3.9307      2.00000
    263      -3.9203      2.00000
    264      -3.9133      2.00000
    265      -3.9083      2.00000
    266      -3.9022      2.00000
    267      -3.8564      2.00000
    268      -3.8533      2.00000
    269      -3.8454      2.00000
    270      -3.8351      2.00000
    271      -3.8160      2.00000
    272      -3.8019      2.00000
    273      -3.7998      2.00000
    274      -3.7727      2.00000
    275      -3.7702      2.00000
    276      -3.7588      2.00000
    277      -3.7562      2.00000
    278      -3.7470      2.00000
    279      -3.7453      2.00000
    280      -3.7436      2.00000
    281      -3.7083      2.00000
    282      -3.6946      2.00000
    283      -3.6892      2.00000
    284      -3.6863      2.00000
    285      -3.6853      2.00000
    286      -3.6800      2.00000
    287      -3.6664      2.00000
    288      -3.6421      2.00000
    289      -3.6317      2.00000
    290      -3.6252      2.00000
    291      -3.6226      2.00000
    292      -3.5960      2.00000
    293      -3.5559      2.00000
    294      -3.5408      2.00000
    295      -3.5376      2.00000
    296      -3.5286      2.00000
    297      -3.5267      2.00000
    298      -3.5236      2.00000
    299      -3.4924      2.00000
    300      -3.4792      2.00000
    301      -3.4760      2.00000
    302      -3.4696      2.00000
    303      -3.4593      2.00000
    304      -3.4509      2.00000
    305      -3.4155      2.00000
    306      -3.3954      2.00000
    307      -3.3934      2.00000
    308      -3.3906      2.00000
    309      -3.3771      2.00000
    310      -3.3576      2.00000
    311      -3.3547      2.00000
    312      -3.3487      2.00000
    313      -3.3457      2.00000
    314      -3.3452      2.00000
    315      -3.3442      2.00000
    316      -3.3341      2.00000
    317      -3.3207      2.00000
    318      -3.3169      2.00000
    319      -3.3166      2.00000
    320      -3.3080      2.00000
    321      -3.2870      2.00000
    322      -3.2604      2.00000
    323      -3.2536      2.00000
    324      -3.2466      2.00000
    325      -3.2440      2.00000
    326      -3.2373      2.00000
    327      -3.2327      2.00000
    328      -3.2296      2.00000
    329      -3.2154      2.00000
    330      -3.2010      2.00000
    331      -3.1970      2.00000
    332      -3.1775      2.00000
    333      -3.1752      2.00000
    334      -3.1747      2.00000
    335      -3.1660      2.00000
    336      -3.1571      2.00000
    337      -3.1333      2.00000
    338      -3.1178      2.00000
    339      -3.0940      2.00000
    340      -3.0922      2.00000
    341      -3.0898      2.00000
    342      -3.0831      2.00000
    343      -3.0790      2.00000
    344      -3.0746      2.00000
    345      -3.0726      2.00000
    346      -3.0700      2.00000
    347      -3.0640      2.00000
    348      -3.0625      2.00000
    349      -3.0412      2.00000
    350      -3.0191      2.00000
    351      -3.0173      2.00000
    352      -3.0041      2.00000
    353      -2.9291      2.00000
    354      -2.9185      2.00000
    355      -2.9043      2.00000
    356      -2.8574      2.00000
    357      -2.8547      2.00000
    358      -2.8528      2.00000
    359      -2.8482      2.00000
    360      -2.8462      2.00000
    361      -2.8457      2.00000
    362      -2.8359      2.00000
    363      -2.8325      2.00000
    364      -2.8175      2.00000
    365      -2.8092      2.00000
    366      -2.8011      2.00000
    367      -2.7951      2.00000
    368      -2.7935      2.00000
    369      -2.7372      2.00000
    370      -2.7356      2.00000
    371      -2.7213      2.00000
    372      -2.7171      2.00000
    373      -2.7059      2.00000
    374      -2.7032      2.00000
    375      -2.7005      2.00000
    376      -2.6960      2.00000
    377      -2.6953      2.00000
    378      -2.6943      2.00000
    379      -2.6827      2.00000
    380      -2.6654      2.00000
    381      -2.6597      2.00000
    382      -2.6583      2.00000
    383      -2.6473      2.00000
    384      -2.6102      2.00000
    385      -2.5651      2.00000
    386      -2.5625      2.00000
    387      -2.5358      2.00000
    388      -2.5219      2.00000
    389      -2.3650      2.00000
    390      -2.1754      2.00000
    391      -1.9392      2.00000
    392      -1.8976      2.00000
    393      -1.8000      2.00000
    394      -1.7690      2.00000
    395      -1.7652      2.00000
    396      -1.7379      2.00000
    397      -1.5292      2.00000
    398      -1.1799      2.06485
    399      -1.1773      2.06653
    400      -1.1745      2.06809
    401      -1.1452      2.05672
    402      -1.1006      1.82915
    403      -0.9375     -0.05799
    404      -0.7887     -0.00201
    405      -0.7668     -0.00071
    406      -0.7581     -0.00045
    407      -0.7482     -0.00027
    408      -0.6184     -0.00000
    409      -0.6156     -0.00000
    410      -0.6145     -0.00000
    411      -0.6124     -0.00000
    412      -0.6042     -0.00000
    413      -0.5163     -0.00000
    414      -0.4160     -0.00000
    415      -0.3715     -0.00000
    416      -0.2981     -0.00000
    417      -0.2968     -0.00000
    418       0.1531     -0.00000
    419       0.1591     -0.00000
    420       0.1691     -0.00000
    421       0.1725     -0.00000
    422       0.1892     -0.00000
    423       0.1900     -0.00000
    424       0.2887     -0.00000
    425       0.3917     -0.00000
    426       0.4170     -0.00000
    427       0.4351     -0.00000
    428       0.5024     -0.00000
    429       0.5967     -0.00000
    430       0.8529     -0.00000
    431       0.8548     -0.00000
    432       0.9146     -0.00000
    433       1.1453     -0.00000
    434       1.1728     -0.00000
    435       1.2046     -0.00000
    436       1.2978     -0.00000
    437       1.4822     -0.00000
    438       1.7791      0.00000
    439       1.7807      0.00000
    440       2.1070      0.00000
    441       2.1158      0.00000
    442       2.1190      0.00000
    443       2.1399      0.00000
    444       2.4555      0.00000
    445       2.4615      0.00000
    446       2.5479      0.00000
    447       2.5620      0.00000
    448       2.5766      0.00000
    449       2.5810      0.00000
    450       2.6096      0.00000
    451       2.7262      0.00000
    452       2.7272      0.00000
    453       2.8875      0.00000
    454       2.8878      0.00000
    455       2.9219      0.00000
    456       2.9485      0.00000
    457       3.0215      0.00000
    458       3.0758      0.00000
    459       3.0864      0.00000
    460       3.1096      0.00000
    461       3.1176      0.00000
    462       3.2156      0.00000
    463       3.2191      0.00000
    464       3.3774      0.00000
    465       3.4032      0.00000
    466       3.4689      0.00000
    467       3.5582      0.00000
    468       3.5609      0.00000
    469       3.7349      0.00000
    470       3.8700      0.00000
    471       3.8745      0.00000
    472       3.8782      0.00000
    473       3.9047      0.00000
    474       3.9161      0.00000
    475       3.9333      0.00000
    476       4.2078      0.00000
    477       4.2883      0.00000
    478       4.3776      0.00000
    479       4.5567      0.00000
    480       4.5755      0.00000
    481       4.5844      0.00000
    482       4.6272      0.00000
    483       4.6562      0.00000
    484       4.7086      0.00000
    485       4.7267      0.00000
    486       4.7450      0.00000

 k-point     4 :       0.0000    0.2000    0.0000
  band No.  band energies     occupation 
      1     -22.2481      2.00000
      2     -20.0207      2.00000
      3     -10.0457      2.00000
      4      -9.4551      2.00000
      5      -8.9816      2.00000
      6      -8.7010      2.00000
      7      -8.6763      2.00000
      8      -8.3786      2.00000
      9      -8.2110      2.00000
     10      -7.9742      2.00000
     11      -7.8325      2.00000
     12      -7.7661      2.00000
     13      -7.6700      2.00000
     14      -7.6486      2.00000
     15      -7.5886      2.00000
     16      -7.5606      2.00000
     17      -7.5304      2.00000
     18      -7.3742      2.00000
     19      -7.2971      2.00000
     20      -7.2361      2.00000
     21      -7.1922      2.00000
     22      -7.1878      2.00000
     23      -7.1844      2.00000
     24      -7.1722      2.00000
     25      -7.1645      2.00000
     26      -7.1215      2.00000
     27      -7.1040      2.00000
     28      -7.0732      2.00000
     29      -7.0558      2.00000
     30      -7.0450      2.00000
     31      -7.0305      2.00000
     32      -7.0120      2.00000
     33      -6.9939      2.00000
     34      -6.9529      2.00000
     35      -6.9473      2.00000
     36      -6.9280      2.00000
     37      -6.9056      2.00000
     38      -6.9045      2.00000
     39      -6.8974      2.00000
     40      -6.8909      2.00000
     41      -6.8873      2.00000
     42      -6.8798      2.00000
     43      -6.8497      2.00000
     44      -6.7836      2.00000
     45      -6.7814      2.00000
     46      -6.7644      2.00000
     47      -6.7047      2.00000
     48      -6.6909      2.00000
     49      -6.6709      2.00000
     50      -6.6590      2.00000
     51      -6.6502      2.00000
     52      -6.6301      2.00000
     53      -6.6106      2.00000
     54      -6.6052      2.00000
     55      -6.5894      2.00000
     56      -6.5614      2.00000
     57      -6.5442      2.00000
     58      -6.5436      2.00000
     59      -6.5419      2.00000
     60      -6.5283      2.00000
     61      -6.5170      2.00000
     62      -6.4731      2.00000
     63      -6.4449      2.00000
     64      -6.4354      2.00000
     65      -6.4094      2.00000
     66      -6.4031      2.00000
     67      -6.3929      2.00000
     68      -6.3125      2.00000
     69      -6.2856      2.00000
     70      -6.2736      2.00000
     71      -6.2627      2.00000
     72      -6.2513      2.00000
     73      -6.2504      2.00000
     74      -6.2417      2.00000
     75      -6.2381      2.00000
     76      -6.1950      2.00000
     77      -6.1648      2.00000
     78      -6.1637      2.00000
     79      -6.1605      2.00000
     80      -6.1556      2.00000
     81      -6.1385      2.00000
     82      -6.0842      2.00000
     83      -6.0627      2.00000
     84      -6.0579      2.00000
     85      -6.0455      2.00000
     86      -6.0363      2.00000
     87      -6.0110      2.00000
     88      -6.0105      2.00000
     89      -5.9998      2.00000
     90      -5.9889      2.00000
     91      -5.9861      2.00000
     92      -5.9692      2.00000
     93      -5.9639      2.00000
     94      -5.9562      2.00000
     95      -5.9115      2.00000
     96      -5.8770      2.00000
     97      -5.8761      2.00000
     98      -5.8505      2.00000
     99      -5.8493      2.00000
    100      -5.8292      2.00000
    101      -5.8232      2.00000
    102      -5.8151      2.00000
    103      -5.8062      2.00000
    104      -5.8040      2.00000
    105      -5.7612      2.00000
    106      -5.7410      2.00000
    107      -5.7075      2.00000
    108      -5.6955      2.00000
    109      -5.6927      2.00000
    110      -5.6534      2.00000
    111      -5.6467      2.00000
    112      -5.6335      2.00000
    113      -5.6318      2.00000
    114      -5.6282      2.00000
    115      -5.6086      2.00000
    116      -5.6005      2.00000
    117      -5.5952      2.00000
    118      -5.5910      2.00000
    119      -5.5768      2.00000
    120      -5.5393      2.00000
    121      -5.5344      2.00000
    122      -5.5297      2.00000
    123      -5.5143      2.00000
    124      -5.4898      2.00000
    125      -5.4863      2.00000
    126      -5.4754      2.00000
    127      -5.4638      2.00000
    128      -5.4553      2.00000
    129      -5.4462      2.00000
    130      -5.4454      2.00000
    131      -5.4421      2.00000
    132      -5.4339      2.00000
    133      -5.4258      2.00000
    134      -5.4077      2.00000
    135      -5.4001      2.00000
    136      -5.3937      2.00000
    137      -5.3903      2.00000
    138      -5.3729      2.00000
    139      -5.3531      2.00000
    140      -5.3351      2.00000
    141      -5.3082      2.00000
    142      -5.2900      2.00000
    143      -5.2848      2.00000
    144      -5.2837      2.00000
    145      -5.2511      2.00000
    146      -5.2410      2.00000
    147      -5.2328      2.00000
    148      -5.2295      2.00000
    149      -5.2278      2.00000
    150      -5.2187      2.00000
    151      -5.2110      2.00000
    152      -5.1521      2.00000
    153      -5.1434      2.00000
    154      -5.1420      2.00000
    155      -5.1173      2.00000
    156      -5.1054      2.00000
    157      -5.0905      2.00000
    158      -5.0806      2.00000
    159      -5.0715      2.00000
    160      -5.0562      2.00000
    161      -5.0548      2.00000
    162      -5.0495      2.00000
    163      -5.0410      2.00000
    164      -5.0386      2.00000
    165      -5.0226      2.00000
    166      -5.0173      2.00000
    167      -5.0034      2.00000
    168      -4.9935      2.00000
    169      -4.9876      2.00000
    170      -4.9748      2.00000
    171      -4.9631      2.00000
    172      -4.9584      2.00000
    173      -4.9478      2.00000
    174      -4.9413      2.00000
    175      -4.9362      2.00000
    176      -4.9036      2.00000
    177      -4.9022      2.00000
    178      -4.8921      2.00000
    179      -4.8679      2.00000
    180      -4.8631      2.00000
    181      -4.8603      2.00000
    182      -4.8555      2.00000
    183      -4.8514      2.00000
    184      -4.8305      2.00000
    185      -4.8136      2.00000
    186      -4.8030      2.00000
    187      -4.8002      2.00000
    188      -4.7688      2.00000
    189      -4.7655      2.00000
    190      -4.7573      2.00000
    191      -4.7514      2.00000
    192      -4.7496      2.00000
    193      -4.7474      2.00000
    194      -4.7307      2.00000
    195      -4.7134      2.00000
    196      -4.6827      2.00000
    197      -4.6743      2.00000
    198      -4.6638      2.00000
    199      -4.6522      2.00000
    200      -4.6442      2.00000
    201      -4.6392      2.00000
    202      -4.6226      2.00000
    203      -4.6089      2.00000
    204      -4.5968      2.00000
    205      -4.5938      2.00000
    206      -4.5899      2.00000
    207      -4.5696      2.00000
    208      -4.5524      2.00000
    209      -4.5442      2.00000
    210      -4.5368      2.00000
    211      -4.5111      2.00000
    212      -4.5052      2.00000
    213      -4.5010      2.00000
    214      -4.4520      2.00000
    215      -4.4354      2.00000
    216      -4.4181      2.00000
    217      -4.4127      2.00000
    218      -4.4057      2.00000
    219      -4.3957      2.00000
    220      -4.3914      2.00000
    221      -4.3862      2.00000
    222      -4.3475      2.00000
    223      -4.3332      2.00000
    224      -4.3310      2.00000
    225      -4.3232      2.00000
    226      -4.3204      2.00000
    227      -4.3017      2.00000
    228      -4.2765      2.00000
    229      -4.2617      2.00000
    230      -4.2564      2.00000
    231      -4.2478      2.00000
    232      -4.2288      2.00000
    233      -4.2250      2.00000
    234      -4.2207      2.00000
    235      -4.2138      2.00000
    236      -4.2086      2.00000
    237      -4.2016      2.00000
    238      -4.1936      2.00000
    239      -4.1795      2.00000
    240      -4.1536      2.00000
    241      -4.1219      2.00000
    242      -4.1151      2.00000
    243      -4.1084      2.00000
    244      -4.1073      2.00000
    245      -4.1044      2.00000
    246      -4.0886      2.00000
    247      -4.0843      2.00000
    248      -4.0747      2.00000
    249      -4.0544      2.00000
[truncated: 17,077,962 more chars]
