# Supplementary material for: Toward benchmarking theoretical computations of elementary rate constants on catalytic surfaces: formate decomposition on Au and Cu
Source: Chem Sci. 2021 Dec 21;13(3):804–15. doi: 10.1039/d1sc05127j (PMC8768843; doi:10.1039/d1sc05127j)
Supplement: SC-013-D1SC05127J-s019 [file SC-013-D1SC05127J-s019.42ev]

 vasp.5.4.1 05Feb16 (build Jan 05 2017 14:27:57) complex                        
  
 executed on          BNL-Dec2016 date 2021.11.29  20:06:58
 running on  108 total cores
 distrk:  each k-point on  108 cores,    1 groups
 distr:  one band on NCORES_PER_BAND=  12 cores,    9 groups


--------------------------------------------------------------------------------------------------------


 INCAR:
 POTCAR:    PAW_PBE C 08Apr2002                   
 POTCAR:    PAW_PBE O 08Apr2002                   
 POTCAR:    PAW_PBE H 15Jun2001                   
 POTCAR:    PAW_PBE Au 04Oct2007                  
 POTCAR:    PAW_PBE C 08Apr2002                   
  local pseudopotential read in
  partial core-charges read in
  partial kinetic energy density read in
  atomic valenz-charges read in
  non local Contribution for L=           0  read in
    real space projection operators read in
  non local Contribution for L=           0  read in
    real space projection operators read in
  non local Contribution for L=           1  read in
    real space projection operators read in
  non local Contribution for L=           1  read in
    real space projection operators read in
    PAW grid and wavefunctions read in
 
   number of l-projection  operators is LMAX  =           4
   number of lm-projection operators is LMMAX =           8
 
 POTCAR:    PAW_PBE O 08Apr2002                   
  local pseudopotential read in
  partial core-charges read in
  partial kinetic energy density read in
  kinetic energy density of atom read in
  atomic valenz-charges read in
  non local Contribution for L=           0  read in
    real space projection operators read in
  non local Contribution for L=           0  read in
    real space projection operators read in
  non local Contribution for L=           1  read in
    real space projection operators read in
  non local Contribution for L=           1  read in
    real space projection operators read in
    PAW grid and wavefunctions read in
 
   number of l-projection  operators is LMAX  =           4
   number of lm-projection operators is LMMAX =           8
 
 POTCAR:    PAW_PBE H 15Jun2001                   
  local pseudopotential read in
  atomic valenz-charges read in
  non local Contribution for L=           0  read in
    real space projection operators read in
  non local Contribution for L=           0  read in
    real space projection operators read in
  non local Contribution for L=           1  read in
    real space projection operators read in
    PAW grid and wavefunctions read in
 
   number of l-projection  operators is LMAX  =           3
   number of lm-projection operators is LMMAX =           5
 
 POTCAR:    PAW_PBE Au 04Oct2007                  
  local pseudopotential read in
  partial core-charges read in
  partial kinetic energy density read in
  atomic valenz-charges read in
  non local Contribution for L=           2  read in
    real space projection operators read in
  non local Contribution for L=           2  read in
    real space projection operators read in
  non local Contribution for L=           0  read in
    real space projection operators read in
  non local Contribution for L=           0  read in
    real space projection operators read in
  non local Contribution for L=           1  read in
    real space projection operators read in
  non local Contribution for L=           1  read in
    real space projection operators read in
    PAW grid and wavefunctions read in
 
   number of l-projection  operators is LMAX  =           6
   number of lm-projection operators is LMMAX =          18
 
 Optimization of the real space projectors (new method)

 maximal supplied QI-value         = 25.13
 optimisation between [QCUT,QGAM] = [ 10.05, 20.36] = [ 28.30,116.06] Ry 
 Optimized for a Real-space Cutoff    1.51 Angstroem

   l    n(q)    QCUT    max X(q) W(low)/X(q) W(high)/X(q)  e(spline) 
   0      9    10.053   115.676    0.19E-03    0.21E-03    0.38E-06
   0      9    10.053    87.132    0.19E-03    0.21E-03    0.38E-06
   1      9    10.053     4.429    0.87E-04    0.11E-03    0.39E-06
   1      9    10.053     2.733    0.59E-04    0.62E-04    0.43E-06
 Optimization of the real space projectors (new method)

 maximal supplied QI-value         = 24.76
 optimisation between [QCUT,QGAM] = [ 10.15, 20.30] = [ 28.85,115.39] Ry 
 Optimized for a Real-space Cutoff    1.51 Angstroem

   l    n(q)    QCUT    max X(q) W(low)/X(q) W(high)/X(q)  e(spline) 
   0      9    10.150    20.381    0.17E-03    0.18E-03    0.41E-06
   0      9    10.150    15.268    0.18E-03    0.20E-03    0.43E-06
   1      9    10.150     5.964    0.16E-03    0.20E-03    0.36E-06
   1      9    10.150     5.382    0.13E-03    0.16E-03    0.33E-06
 Optimization of the real space projectors (new method)

 maximal supplied QI-value         = 34.20
 optimisation between [QCUT,QGAM] = [  9.92, 20.18] = [ 27.55,114.04] Ry 
 Optimized for a Real-space Cutoff    1.34 Angstroem

   l    n(q)    QCUT    max X(q) W(low)/X(q) W(high)/X(q)  e(spline) 
   0      8     9.919    19.460    0.16E-03    0.20E-03    0.36E-06
   0      8     9.919    12.209    0.16E-03    0.20E-03    0.35E-06
   1      8     9.919     4.655    0.19E-03    0.46E-03    0.40E-06
 Optimization of the real space projectors (new method)

 maximal supplied QI-value         = 15.12
 optimisation between [QCUT,QGAM] = [ 10.13, 20.41] = [ 28.73,116.64] Ry 
 Optimized for a Real-space Cutoff    1.55 Angstroem

   l    n(q)    QCUT    max X(q) W(low)/X(q) W(high)/X(q)  e(spline) 
   2      9    10.129    60.898    0.14E-03    0.27E-03    0.16E-06
   2      9    10.129    58.894    0.14E-03    0.27E-03    0.17E-06
   0      9    10.129   109.617    0.51E-04    0.23E-04    0.60E-07
   0      9    10.129    75.026    0.50E-04    0.22E-04    0.58E-07
   1      9    10.129    16.344    0.46E-04    0.82E-04    0.13E-06
   1      9    10.129    10.160    0.41E-04    0.64E-04    0.11E-06
  PAW_PBE C 08Apr2002                   :
 energy of atom  1       EATOM= -147.1560
 kinetic energy error for atom=    0.0288 (will be added to EATOM!!)
  PAW_PBE O 08Apr2002                   :
 energy of atom  2       EATOM= -432.3788
 kinetic energy error for atom=    0.1156 (will be added to EATOM!!)
  PAW_PBE H 15Jun2001                   :
 energy of atom  3       EATOM=  -12.4884
 kinetic energy error for atom=    0.0098 (will be added to EATOM!!)
  PAW_PBE Au 04Oct2007                  :
 energy of atom  4       EATOM= -926.0867
 kinetic energy error for atom=    0.0062 (will be added to EATOM!!)
 
 
 POSCAR: Au110_4x4.5layer                        
  positions in direct lattice
  velocities in cartesian coordinates
 exchange correlation table for  LEXCH =        8
   RHO(1)=    0.500       N(1)  =     2000
   RHO(2)=  100.500       N(2)  =     4000

 VTST: version 3.1, (03/28/14)

 CHAIN: initializing optimizer
 
 OPT: Using VASP Dynamics algorithm
 CHAIN: Read ICHAIN            0
 
 POSCAR: Au110_4x4.5layer                        
  positions in direct lattice
  velocities in cartesian coordinates
 


--------------------------------------------------------------------------------------------------------


 ion  position               nearest neighbor table
   1  0.376  0.499  0.256-   4 1.12   2 1.26   3 1.27
   2  0.306  0.500  0.232-   1 1.26  22 2.30
   3  0.446  0.500  0.232-   1 1.27  18 2.30
   4  0.376  0.499  0.306-   1 1.12
   5  0.626  0.875  0.192-  33 2.82  16 2.83  20 2.83  17 2.83  13 2.84   6 2.90   8 2.91
   6  0.628  0.626  0.192-  34 2.81  13 2.81  14 2.82  17 2.87   5 2.90  18 2.91   7 2.93
   7  0.628  0.374  0.192-  35 2.81  15 2.81  14 2.82  19 2.87   8 2.90  18 2.91   6 2.93
   8  0.626  0.125  0.192-  36 2.82  16 2.83  20 2.83  19 2.83  15 2.84   7 2.90   5 2.91
   9  0.124  0.875  0.192-  41 2.82  28 2.83  24 2.83  21 2.83  25 2.84  10 2.90  12 2.91
  10  0.122  0.626  0.192-  42 2.81  25 2.81  26 2.82  21 2.87   9 2.90  22 2.90  11 2.93
  11  0.122  0.374  0.192-  43 2.81  27 2.81  26 2.82  23 2.87  12 2.90  22 2.90  10 2.93
  12  0.124  0.125  0.192-  44 2.82  28 2.83  24 2.83  23 2.83  27 2.84  11 2.90   9 2.91
  13  0.753  0.751  0.135-   6 2.81  29 2.82  30 2.83   5 2.84  16 2.90  14 2.91  45 2.97  33 2.99
                            34 3.01
  14  0.753  0.500  0.135-   7 2.82   6 2.82  30 2.83  31 2.83  15 2.91  13 2.91  46 2.97  34 3.00
                            35 3.00
  15  0.753  0.249  0.135-   7 2.81  32 2.82  31 2.83   8 2.84  16 2.90  14 2.91  47 2.97  36 2.99
                            35 3.01
  16  0.753  0.000  0.136-  32 2.83  29 2.83   5 2.83   8 2.83  13 2.90  15 2.90  48 2.98  36 3.00
                            33 3.00
  17  0.499  0.752  0.135-  37 2.83   5 2.83  38 2.85   6 2.87  20 2.89  18 2.93  49 2.96  34 2.97
                            33 2.97
  18  0.496  0.500  0.135-   3 2.30  38 2.84  39 2.84   6 2.91   7 2.91  17 2.93  19 2.93  50 2.96
                            34 2.98  35 2.98
  19  0.499  0.248  0.135-  40 2.83   8 2.83  39 2.85   7 2.87  20 2.89  18 2.93  51 2.96  35 2.97
                            36 2.97
  20  0.498  0.000  0.136-   5 2.83   8 2.83  40 2.83  37 2.83  19 2.89  17 2.89  52 3.00  36 3.00
                            33 3.00
  21  0.251  0.752  0.135-  37 2.83   9 2.83  38 2.85  10 2.87  24 2.89  22 2.93  53 2.96  42 2.97
                            41 2.97
  22  0.254  0.500  0.135-   2 2.30  38 2.84  39 2.84  10 2.90  11 2.90  21 2.93  23 2.93  54 2.96
                            42 2.98  43 2.98
  23  0.251  0.248  0.135-  40 2.83  12 2.83  39 2.85  11 2.87  24 2.89  22 2.93  55 2.96  43 2.97
                            44 2.97
  24  0.252  0.000  0.136-   9 2.83  12 2.83  40 2.83  37 2.83  23 2.89  21 2.89  56 3.00  44 3.00
                            41 3.00
  25  0.997  0.751  0.135-  10 2.81  29 2.82  30 2.83   9 2.84  28 2.90  26 2.91  57 2.97  41 2.99
                            42 3.01
  26  0.997  0.500  0.135-  11 2.82  10 2.82  30 2.83  31 2.83  25 2.91  27 2.91  58 2.98  42 3.00
                            43 3.00
  27  0.997  0.250  0.135-  11 2.81  32 2.82  31 2.83  12 2.84  28 2.90  26 2.91  59 2.97  44 2.99
                            43 3.01
  28  0.997  0.000  0.136-  29 2.83  32 2.83   9 2.83  12 2.83  25 2.90  27 2.90  60 2.99  44 3.00
                            41 3.00
  29  0.875  0.875  0.074-  13 2.82  25 2.82  28 2.83  16 2.83  32 2.90  30 2.91  60 2.99  48 2.99
                            57 3.00  45 3.00  61 3.08
  30  0.875  0.625  0.074-  14 2.83  26 2.83  13 2.83  25 2.83  31 2.91  29 2.91  58 2.99  57 2.99
                            46 2.99  45 2.99  62 3.07
  31  0.875  0.375  0.074-  14 2.83  15 2.83  26 2.83  27 2.83  30 2.91  32 2.91  58 2.99  59 2.99
                            46 2.99  47 3.00  63 3.07
  32  0.875  0.125  0.074-  15 2.82  27 2.82  16 2.83  28 2.83  29 2.90  31 2.91  60 2.99  48 2.99
                            59 3.00  47 3.00  64 3.08
  33  0.625  0.875  0.064-   5 2.82  65 2.86  48 2.88  45 2.88  52 2.89  49 2.89  36 2.90  34 2.92
                            17 2.97  13 2.99  16 3.00  20 3.00
  34  0.624  0.624  0.065-   6 2.81  50 2.88  66 2.88  49 2.89  35 2.89  46 2.90  45 2.91  33 2.92
                            17 2.97  18 2.98  14 3.00  13 3.01
  35  0.624  0.376  0.065-   7 2.81  50 2.88  67 2.88  51 2.89  34 2.89  46 2.90  47 2.91  36 2.92
                            19 2.97  18 2.98  14 3.00  15 3.01
  36  0.625  0.125  0.064-   8 2.82  68 2.86  48 2.88  47 2.88  52 2.89  51 2.89  33 2.90  35 2.92
                            19 2.97  15 2.99  16 3.00  20 3.00
  37  0.375  0.876  0.075-  21 2.83  17 2.83  24 2.83  20 2.83  40 2.88  38 2.89  52 3.00  56 3.00
                            49 3.01  53 3.01  69 3.09
  38  0.375  0.628  0.072-  22 2.84  18 2.84  21 2.85  17 2.85  37 2.89  49 2.96  53 2.96  39 2.97
                            50 2.99  54 2.99  70 3.03
  39  0.375  0.372  0.072-  22 2.84  18 2.84  23 2.85  19 2.85  40 2.89  51 2.96  55 2.96  38 2.97
                            50 2.99  54 2.99  71 3.03
  40  0.375  0.124  0.075-  23 2.83  19 2.83  24 2.83  20 2.83  37 2.88  39 2.89  52 3.00  56 3.00
                            51 3.01  55 3.01  72 3.09
  41  0.125  0.875  0.064-   9 2.82  73 2.86  60 2.88  57 2.88  56 2.89  53 2.89  44 2.90  42 2.92
                            21 2.97  25 2.99  28 3.00  24 3.00
  42  0.126  0.624  0.065-  10 2.81  54 2.87  74 2.88  53 2.88  43 2.89  58 2.90  57 2.91  41 2.92
                            21 2.97  22 2.98  26 3.00  25 3.01
  43  0.126  0.376  0.065-  11 2.81  54 2.87  75 2.88  55 2.89  42 2.89  58 2.90  59 2.91  44 2.92
                            23 2.97  22 2.98  26 3.00  27 3.01
  44  0.125  0.125  0.064-  12 2.82  76 2.86  60 2.88  59 2.88  56 2.89  55 2.89  41 2.90  43 2.92
                            23 2.97  27 2.99  28 3.00  24 3.00
  45  0.750  0.750  0.000-  33 2.88  61 2.91  62 2.91  65 2.91  66 2.91  46 2.91  48 2.91  34 2.91
                            13 2.97  30 2.99  29 3.00
  46  0.750  0.500  0.000-  35 2.90  34 2.90  62 2.91  63 2.91  66 2.91  67 2.91  45 2.91  47 2.91
                            14 2.97  31 2.99  30 2.99
  47  0.750  0.250  0.000-  36 2.88  63 2.91  64 2.91  67 2.91  68 2.91  46 2.91  48 2.91  35 2.91
                            15 2.97  31 3.00  32 3.00
  48  0.750  0.000  0.000-  36 2.88  33 2.88  61 2.91  64 2.91  65 2.91  68 2.91  45 2.91  47 2.91
                            16 2.98  29 2.99  32 2.99
  49  0.500  0.750  0.000-  34 2.89  33 2.89  65 2.91  66 2.91  69 2.91  70 2.91  50 2.91  52 2.91
                            38 2.96  17 2.96  37 3.01
  50  0.500  0.500  0.000-  34 2.88  35 2.88  66 2.91  67 2.91  70 2.91  71 2.91  49 2.91  51 2.91
                            18 2.96  39 2.99  38 2.99
  51  0.500  0.250  0.000-  35 2.89  36 2.89  67 2.91  68 2.91  71 2.91  72 2.91  50 2.91  52 2.91
                            39 2.96  19 2.96  40 3.01
  52  0.500  0.000  0.000-  33 2.89  36 2.89  65 2.91  68 2.91  69 2.91  72 2.91  49 2.91  51 2.91
                            37 3.00  40 3.00  20 3.00
  53  0.250  0.750  0.000-  42 2.88  41 2.89  69 2.91  70 2.91  73 2.91  74 2.91  54 2.91  56 2.91
                            38 2.96  21 2.96  37 3.01
  54  0.250  0.500  0.000-  43 2.87  42 2.87  70 2.91  71 2.91  74 2.91  75 2.91  53 2.91  55 2.91
                            22 2.96  39 2.99  38 2.99
  55  0.250  0.250  0.000-  43 2.89  44 2.89  71 2.91  72 2.91  75 2.91  76 2.91  54 2.91  56 2.91
                            39 2.96  23 2.96  40 3.01
  56  0.250  0.000  0.000-  41 2.89  44 2.89  69 2.91  72 2.91  73 2.91  76 2.91  53 2.91  55 2.91
                            37 3.00  40 3.00  24 3.00
  57  0.000  0.750  0.000-  41 2.88  61 2.91  62 2.91  73 2.91  74 2.91  58 2.91  60 2.91  42 2.91
                            25 2.97  30 2.99  29 3.00
  58  0.000  0.500  0.000-  43 2.90  42 2.90  62 2.91  63 2.91  74 2.91  75 2.91  57 2.91  59 2.91
                            26 2.98  31 2.99  30 2.99
  59  0.000  0.250  0.000-  44 2.88  63 2.91  64 2.91  75 2.91  76 2.91  58 2.91  60 2.91  43 2.91
                            27 2.97  31 2.99  32 3.00
  60  0.000  0.000  0.000-  41 2.88  44 2.88  61 2.91  64 2.91  73 2.91  76 2.91  57 2.91  59 2.91
                            28 2.99  29 2.99  32 2.99
  61  0.875  0.875  0.934-  45 2.91  48 2.91  57 2.91  60 2.91  62 2.91  64 2.91  29 3.08
  62  0.875  0.625  0.934-  45 2.91  46 2.91  57 2.91  58 2.91  61 2.91  63 2.91  30 3.07
  63  0.875  0.375  0.934-  46 2.91  47 2.91  58 2.91  59 2.91  62 2.91  64 2.91  31 3.07
  64  0.875  0.125  0.934-  47 2.91  48 2.91  59 2.91  60 2.91  61 2.91  63 2.91  32 3.08
  65  0.625  0.875  0.934-  33 2.86  45 2.91  48 2.91  49 2.91  52 2.91  66 2.91  68 2.91
  66  0.625  0.625  0.934-  34 2.88  45 2.91  46 2.91  49 2.91  50 2.91  65 2.91  67 2.91
  67  0.625  0.375  0.934-  35 2.88  46 2.91  47 2.91  50 2.91  51 2.91  66 2.91  68 2.91
  68  0.625  0.125  0.934-  36 2.86  47 2.91  48 2.91  51 2.91  52 2.91  65 2.91  67 2.91
  69  0.375  0.875  0.934-  49 2.91  52 2.91  53 2.91  56 2.91  70 2.91  72 2.91  37 3.09
  70  0.375  0.625  0.934-  49 2.91  50 2.91  53 2.91  54 2.91  69 2.91  71 2.91  38 3.03
  71  0.375  0.375  0.934-  50 2.91  51 2.91  54 2.91  55 2.91  70 2.91  72 2.91  39 3.03
  72  0.375  0.125  0.934-  51 2.91  52 2.91  55 2.91  56 2.91  69 2.91  71 2.91  40 3.09
  73  0.125  0.875  0.934-  41 2.86  53 2.91  56 2.91  57 2.91  60 2.91  74 2.91  76 2.91
  74  0.125  0.625  0.934-  42 2.88  53 2.91  54 2.91  57 2.91  58 2.91  73 2.91  75 2.91
  75  0.125  0.375  0.934-  43 2.88  54 2.91  55 2.91  58 2.91  59 2.91  74 2.91  76 2.91
  76  0.125  0.125  0.934-  44 2.86  55 2.91  56 2.91  59 2.91  60 2.91  73 2.91  75 2.91
 

IMPORTANT INFORMATION: All symmetrisations will be switched off!
NOSYMM: (Re-)initialisation of all symmetry stuff for point group C_1.

 
 
 KPOINTS: Bulk                                    

Automatic generation of k-mesh.
Space group operators:
 irot       det(A)        alpha          n_x          n_y          n_z        tau_x        tau_y        tau_z
    1     1.000000     0.000000     1.000000     0.000000     0.000000     0.000000     0.000000     0.000000
 
 Subroutine IBZKPT returns following result:
 ===========================================
 
 Found     11 irreducible k-points:
 
 Following reciprocal coordinates:
            Coordinates               Weight
  0.000000  0.000000  0.000000      1.000000
  0.250000  0.000000  0.000000      2.000000
  0.500000  0.000000  0.000000      1.000000
  0.000000  0.200000  0.000000      2.000000
  0.250000  0.200000  0.000000      2.000000
  0.500000  0.200000  0.000000      2.000000
 -0.250000  0.200000  0.000000      2.000000
  0.000000  0.400000  0.000000      2.000000
  0.250000  0.400000  0.000000      2.000000
  0.500000  0.400000  0.000000      2.000000
 -0.250000  0.400000  0.000000      2.000000
 
 Following cartesian coordinates:
            Coordinates               Weight
  0.000000  0.000000  0.000000      1.000000
  0.031250  0.000000  0.000000      2.000000
  0.062500  0.000000  0.000000      1.000000
  0.000000  0.035355  0.000000      2.000000
  0.031250  0.035355  0.000000      2.000000
  0.062500  0.035355  0.000000      2.000000
 -0.031250  0.035355  0.000000      2.000000
  0.000000  0.070711  0.000000      2.000000
  0.031250  0.070711  0.000000      2.000000
  0.062500  0.070711  0.000000      2.000000
 -0.031250  0.070711  0.000000      2.000000
 
 
 Subroutine IBZKPT_HF returns following result:
 ==============================================
 
 Found     20 k-points in 1st BZ
 the following     20 k-points will be used (e.g. in the exchange kernel)
 Following reciprocal coordinates:   # in IRBZ
  0.000000  0.000000  0.000000    0.05000000   1 t-inv F
  0.250000  0.000000  0.000000    0.05000000   2 t-inv F
  0.500000  0.000000  0.000000    0.05000000   3 t-inv F
  0.000000  0.200000  0.000000    0.05000000   4 t-inv F
  0.250000  0.200000  0.000000    0.05000000   5 t-inv F
  0.500000  0.200000  0.000000    0.05000000   6 t-inv F
 -0.250000  0.200000  0.000000    0.05000000   7 t-inv F
  0.000000  0.400000  0.000000    0.05000000   8 t-inv F
  0.250000  0.400000  0.000000    0.05000000   9 t-inv F
  0.500000  0.400000  0.000000    0.05000000  10 t-inv F
 -0.250000  0.400000  0.000000    0.05000000  11 t-inv F
 -0.250000  0.000000  0.000000    0.05000000   2 t-inv T
  0.000000 -0.200000  0.000000    0.05000000   4 t-inv T
 -0.250000 -0.200000  0.000000    0.05000000   5 t-inv T
 -0.500000 -0.200000  0.000000    0.05000000   6 t-inv T
  0.250000 -0.200000  0.000000    0.05000000   7 t-inv T
  0.000000 -0.400000  0.000000    0.05000000   8 t-inv T
 -0.250000 -0.400000  0.000000    0.05000000   9 t-inv T
 -0.500000 -0.400000  0.000000    0.05000000  10 t-inv T
  0.250000 -0.400000  0.000000    0.05000000  11 t-inv T


--------------------------------------------------------------------------------------------------------


 Dimension of arrays:
   k-points           NKPTS =     11   k-points in BZ     NKDIM =     11   number of bands    NBANDS=    486
   number of dos      NEDOS =    301   number of ions     NIONS =     76
   non local maximal  LDIM  =      6   non local SUM 2l+1 LMDIM =     18
   total plane-waves  NPLWV = ******
   max r-space proj   IRMAX =   4695   max aug-charges    IRDMAX=  18276
   dimension x,y,z NGX =   108 NGY =   80 NGZ =  144
   dimension x,y,z NGXF=   216 NGYF=  160 NGZF=  288
   support grid    NGXF=   216 NGYF=  160 NGZF=  288
   ions per type =               1   2   1  72
 NGX,Y,Z   is equivalent  to a cutoff of  10.92, 11.44, 10.88 a.u.
 NGXF,Y,Z  is equivalent  to a cutoff of  21.83, 22.87, 21.76 a.u.


 I would recommend the setting:
   dimension x,y,z NGX =   107 NGY =   76 NGZ =  144
 SYSTEM =  Au110                                   
 POSCAR =  Au110_4x4.5layer                        

 Startparameter for this run:
   NWRITE =      1    write-flag & timer
   PREC   = accura    normal or accurate (medium, high low for compatibility)
   ISTART =      0    job   : 0-new  1-cont  2-samecut
   ICHARG =      2    charge: 1-file 2-atom 10-const
   ISPIN  =      1    spin polarized calculation?
   LNONCOLLINEAR =      F non collinear calculations
   LSORBIT =      F    spin-orbit coupling
   INIWAV =      1    electr: 0-lowe 1-rand  2-diag
   LASPH  =      F    aspherical Exc in radial PAW
   METAGGA=      F    non-selfconsistent MetaGGA calc.

 Electronic Relaxation 1
   ENCUT  =  400.0 eV  29.40 Ry    5.42 a.u.  26.82 18.97 35.88*2*pi/ulx,y,z
   ENINI  =  400.0     initial cutoff
   ENAUG  = 1600.0 eV  augmentation charge cutoff
   NELM   =    200;   NELMIN=  3; NELMDL= -5     # of ELM steps 
   EDIFF  = 0.1E-06   stopping-criterion for ELM
   LREAL  =      T    real-space projection
   NLSPLINE    = F    spline interpolate recip. space projectors
   LCOMPAT=      F    compatible to vasp.4.4
   GGA_COMPAT  = T    GGA compatible to vasp.4.4-vasp.4.6
   LMAXPAW     = -100 max onsite density
   LMAXMIX     =    2 max onsite mixed and CHGCAR
   VOSKOWN=      0    Vosko Wilk Nusair interpolation
   ROPT   =   -0.00020  -0.00020  -0.00020  -0.00020
 Ionic relaxation
   EDIFFG = -.1E-02   stopping-criterion for IOM
   NSW    =    945    number of steps for IOM
   NBLOCK =      1;   KBLOCK =      5    inner block; outer block 
   IBRION =      5    ionic relax: 0-MD 1-quasi-New 2-CG
   NFREE  =      2    steps in history (QN), initial steepest desc. (CG)
   ISIF   =      2    stress and relaxation
   IWAVPR =     11    prediction:  0-non 1-charg 2-wave 3-comb
   ISYM   =      0    0-nonsym 1-usesym 2-fastsym
   LCORR  =      T    Harris-Foulkes like correction to forces

   POTIM  = 0.0100    time-step for ionic-motion
   TEIN   =    0.0    initial temperature
   TEBEG  =    0.0;   TEEND  =   0.0 temperature during run
   SMASS  =  -3.00    Nose mass-parameter (am)
   estimated Nose-frequenzy (Omega)   =  0.10E-29 period in steps =****** mass=  -0.618E-26a.u.
   SCALEE = 1.0000    scale energy and forces
   NPACO  =    256;   APACO  = 16.0  distance and # of slots for P.C.
   PSTRESS=    0.0 pullay stress

  Mass of Ions in am
   POMASS =  12.01 16.00  1.00196.97
  Ionic Valenz
   ZVAL   =   4.00  6.00  1.00 11.00
  Atomic Wigner-Seitz radii
   RWIGS  =  -1.00 -1.00 -1.00 -1.00
  virtual crystal weights 
   VCA    =   1.00  1.00  1.00  1.00
   NELECT =     809.0000    total number of electrons
   NUPDOWN=      -1.0000    fix difference up-down

 DOS related values:
   EMIN   =  10.00;   EMAX   =-10.00  energy-range for DOS
   EFERMI =   0.00
   ISMEAR =     1;   SIGMA  =   0.10  broadening in eV -4-tet -1-fermi 0-gaus

 Electronic relaxation 2 (details)
   IALGO  =     68    algorithm
   LDIAG  =      T    sub-space diagonalisation (order eigenvalues)
   LSUBROT=      F    optimize rotation matrix (better conditioning)
   TURBO    =      0    0=normal 1=particle mesh
   IRESTART =      0    0=no restart 2=restart with 2 vectors
   NREBOOT  =      0    no. of reboots
   NMIN     =      0    reboot dimension
   EREF     =   0.00    reference energy to select bands
   IMIX   =      4    mixing-type and parameters
     AMIX     =   0.40;   BMIX     =  1.00
     AMIX_MAG =   1.60;   BMIX_MAG =  1.00
     AMIN     =   0.10
     WC   =   100.;   INIMIX=   1;  MIXPRE=   1;  MAXMIX= -45

 Intra band minimization:
   WEIMIN = 0.0010     energy-eigenvalue tresh-hold
   EBREAK =  0.51E-10  absolut break condition
   DEPER  =   0.30     relativ break condition  

   TIME   =   0.40     timestep for ELM

  volume/ion in A,a.u.               =      55.38       373.69
  Fermi-wavevector in a.u.,A,eV,Ry     =   0.944814  1.785440 12.145564  0.892674
  Thomas-Fermi vector in A             =   2.072655
 
 Write flags
   LWAVE  =      F    write WAVECAR
   LCHARG =      F    write CHGCAR
   LVTOT  =      F    write LOCPOT, total local potential
   LVHAR  =      F    write LOCPOT, Hartree potential only
   LELF   =      F    write electronic localiz. function (ELF)
   LORBIT =      0    0 simple, 1 ext, 2 COOP (PROOUT)


 Dipole corrections
   LMONO  =      F    monopole corrections only (constant potential shift)
   LDIPOL =      F    correct potential (dipole corrections)
   IDIPOL =      0    1-x, 2-y, 3-z, 4-all directions 
   EPSILON=  1.0000000 bulk dielectric constant

 Exchange correlation treatment:
   GGA     =    --    GGA type
   LEXCH   =     8    internal setting for exchange type
   VOSKOWN=      0    Vosko Wilk Nusair interpolation
   LHFCALC =     F    Hartree Fock is set to
   LHFONE  =     F    Hartree Fock one center treatment
   AEXX    =    0.0000 exact exchange contribution

 Linear response parameters
   LEPSILON=     F    determine dielectric tensor
   LRPA    =     F    only Hartree local field effects (RPA)
   LNABLA  =     F    use nabla operator in PAW spheres
   LVEL    =     F    velocity operator in full k-point grid
   LINTERFAST=   F  fast interpolation
   KINTER  =     0    interpolate to denser k-point grid
   CSHIFT  =0.1000    complex shift for real part using Kramers Kronig
   OMEGAMAX=  -1.0    maximum frequency
   DEG_THRESHOLD= 0.2000000E-02 threshold for treating states as degnerate
   RTIME   =    0.100 relaxation time in fs

 Orbital magnetization related:
   ORBITALMAG=     F  switch on orbital magnetization
   LCHIMAG   =     F  perturbation theory with respect to B field
   DQ        =  0.001000  dq finite difference perturbation B field


--------------------------------------------------------------------------------------------------------


 finite differences
   using selective dynamics as specified on POSCAR
 charge density and potential will be updated during run
 non-spin polarized calculation
 RMM-DIIS sequential band-by-band and
  variant of blocked Davidson during initial phase
 perform sub-space diagonalisation
    before iterative eigenvector-optimisation
 modified Broyden-mixing scheme, WC =      100.0
 initial mixing is a Kerker type mixing with AMIX =  0.4000 and BMIX =      1.0000
 Hartree-type preconditioning will be used
 using additional bands           81
 real space projection scheme for non local part
 use partial core corrections
 calculate Harris-corrections to forces 
   (improved forces if not selfconsistent)
 use gradient corrections 
 use of overlap-Matrix (Vanderbilt PP)
 Methfessel and Paxton  Order N= 1 SIGMA  =   0.10


--------------------------------------------------------------------------------------------------------


  energy-cutoff  :      400.00
  volume of cell :     4208.56
      direct lattice vectors                 reciprocal lattice vectors
    16.448000000  0.000000000  0.000000000     0.060797665  0.000000000  0.000000000
     0.000000000 11.630492337  0.000000000     0.000000000  0.085980883  0.000000000
     0.000000000  0.000000000 22.000000000     0.000000000  0.000000000  0.045454545

  length of vectors
    16.448000000 11.630492337 22.000000000     0.060797665  0.085980883  0.045454545


 
 k-points in units of 2pi/SCALE and weight: Bulk                                    
   0.00000000  0.00000000  0.00000000       0.050
   0.03125000  0.00000000  0.00000000       0.100
   0.06250000  0.00000000  0.00000000       0.050
   0.00000000  0.03535534  0.00000000       0.100
   0.03125000  0.03535534  0.00000000       0.100
   0.06250000  0.03535534  0.00000000       0.100
  -0.03125000  0.03535534  0.00000000       0.100
   0.00000000  0.07071068  0.00000000       0.100
   0.03125000  0.07071068  0.00000000       0.100
   0.06250000  0.07071068  0.00000000       0.100
  -0.03125000  0.07071068  0.00000000       0.100
 
 k-points in reciprocal lattice and weights: Bulk                                    
   0.00000000  0.00000000  0.00000000       0.050
   0.25000000  0.00000000  0.00000000       0.100
   0.50000000  0.00000000  0.00000000       0.050
   0.00000000  0.20000000  0.00000000       0.100
   0.25000000  0.20000000  0.00000000       0.100
   0.50000000  0.20000000  0.00000000       0.100
  -0.25000000  0.20000000  0.00000000       0.100
   0.00000000  0.40000000  0.00000000       0.100
   0.25000000  0.40000000  0.00000000       0.100
   0.50000000  0.40000000  0.00000000       0.100
  -0.25000000  0.40000000  0.00000000       0.100
 
 position of ions in fractional coordinates (direct lattice) 
   0.37579813  0.49948415  0.25550602
   0.30554066  0.49969025  0.23219504
   0.44603256  0.49959007  0.23207097
   0.37592900  0.49915103  0.30623617
   0.62588759  0.87514041  0.19216735
   0.62793023  0.62595284  0.19217930
   0.62795105  0.37412725  0.19217997
   0.62588971  0.12494126  0.19217503
   0.12429137  0.87513235  0.19217092
   0.12239865  0.62586585  0.19220235
   0.12237632  0.37423307  0.19220209
   0.12427726  0.12498623  0.19217406
   0.75291029  0.75062535  0.13497797
   0.75280362  0.50003792  0.13519350
   0.75292339  0.24945223  0.13498379
   0.75285789  0.00003497  0.13564594
   0.49886642  0.75159462  0.13468869
   0.49614467  0.50003446  0.13451337
   0.49889212  0.24846282  0.13466338
   0.49833285  0.00003561  0.13632841
   0.25129549  0.75157605  0.13471884
   0.25416805  0.50003630  0.13472178
   0.25127860  0.24849412  0.13470541
   0.25178628  0.00004920  0.13630886
   0.99731241  0.75053584  0.13502613
   0.99739617  0.50005264  0.13524952
   0.99730109  0.24955354  0.13502016
   0.99731073  0.00003684  0.13569460
   0.87510926  0.87540204  0.07370938
   0.87509146  0.62497595  0.07360706
   0.87509464  0.37510861  0.07360005
   0.87510383  0.12465882  0.07370680
   0.62539224  0.87522010  0.06411253
   0.62400485  0.62412818  0.06464343
   0.62402442  0.37587388  0.06463998
   0.62539821  0.12478101  0.06411531
   0.37504182  0.87635477  0.07450634
   0.37501644  0.62779028  0.07172858
   0.37501570  0.37227116  0.07172232
   0.37505052  0.12369622  0.07450567
   0.12467000  0.87519642  0.06412017
   0.12608249  0.62408420  0.06466695
   0.12607498  0.37593170  0.06466364
   0.12466340  0.12482241  0.06411961
   0.75000000  0.75000000  0.00000000
   0.75000000  0.50000000  0.00000000
   0.75000000  0.25000000  0.00000000
   0.75000000  0.00000000  0.00000000
   0.50000000  0.75000000  0.00000000
   0.50000000  0.50000000  0.00000000
   0.50000000  0.25000000  0.00000000
   0.50000000  0.00000000  0.00000000
   0.25000000  0.75000000  0.00000000
   0.25000000  0.50000000  0.00000000
   0.25000000  0.25000000  0.00000000
   0.25000000  0.00000000  0.00000000
   0.00000000  0.75000000  0.00000000
   0.00000000  0.50000000  0.00000000
   0.00000000  0.25000000  0.00000000
   0.00000000  0.00000000  0.00000000
   0.87500000  0.87500000  0.93391766
   0.87500000  0.62500000  0.93391766
   0.87500000  0.37500000  0.93391766
   0.87500000  0.12500000  0.93391766
   0.62500000  0.87500000  0.93391766
   0.62500000  0.62500000  0.93391766
   0.62500000  0.37500000  0.93391766
   0.62500000  0.12500000  0.93391766
   0.37500000  0.87500000  0.93391766
   0.37500000  0.62500000  0.93391766
   0.37500000  0.37500000  0.93391766
   0.37500000  0.12500000  0.93391766
   0.12500000  0.87500000  0.93391766
   0.12500000  0.62500000  0.93391766
   0.12500000  0.37500000  0.93391766
   0.12500000  0.12500000  0.93391766
 
 position of ions in cartesian coordinates  (Angst):
   6.18112767  5.80924656  5.62113247
   5.02553275  5.81164361  5.10829088
   7.33634362  5.81047846  5.10556135
   6.18328014  5.80537223  6.73719576
  10.29459902 10.17831388  4.22768174
  10.32819642  7.28013976  4.22794466
  10.32853884  4.35128416  4.22795936
  10.29463389  1.45312839  4.22785057
   2.04434448 10.17822012  4.22776014
   2.01321299  7.27912797  4.22845171
   2.01284569  4.35251484  4.22844606
   2.04411235  1.45365138  4.22782940
  12.38386850  8.73014233  2.96951541
  12.38211402  5.81568723  2.97425691
  12.38408388  2.90125225  2.96964344
  12.38300663  0.00040674  2.98421070
   8.20535484  8.74141546  2.96315114
   8.16058750  5.81564694  2.95929419
   8.20577754  2.88974492  2.96259436
   8.19657878  0.00041415  2.99922497
   4.13330824  8.74119954  2.96381438
   4.18055610  5.81566840  2.96387912
   4.13303043  2.89010895  2.96351899
   4.14138077  0.00057221  2.99879500
  16.40379455  8.72910138  2.97057491
  16.40517219  5.81585843  2.97548955
  16.40360828  2.90243058  2.97044343
  16.40376693  0.00042845  2.98528113
  14.39379718 10.18135672  1.62160626
  14.39350431  7.26877798  1.61935530
  14.39355664  4.36269787  1.61920105
  14.39370778  1.44984350  1.62154952
  10.28645155 10.17924062  1.41047570
  10.26363175  7.25891806  1.42215552
  10.26395359  4.37159830  1.42207959
  10.28654981  1.45126461  1.41053675
   6.16868786 10.19243741  1.63913941
   6.16827047  7.30151009  1.57802882
   6.16825830  4.32969683  1.57789113
   6.16883098  1.43864790  1.63912469
   2.05057213 10.17896527  1.41064381
   2.07380478  7.25840650  1.42267280
   2.07368132  4.37227070  1.42260017
   2.05046354  1.45174607  1.41063143
  12.33600000  8.72286925  0.00000000
  12.33600000  5.81524617  0.00000000
  12.33600000  2.90762308  0.00000000
  12.33600000  0.00000000  0.00000000
   8.22400000  8.72286925  0.00000000
   8.22400000  5.81524617  0.00000000
   8.22400000  2.90762308  0.00000000
   8.22400000  0.00000000  0.00000000
   4.11200000  8.72286925  0.00000000
   4.11200000  5.81524617  0.00000000
   4.11200000  2.90762308  0.00000000
   4.11200000  0.00000000  0.00000000
   0.00000000  8.72286925  0.00000000
   0.00000000  5.81524617  0.00000000
   0.00000000  2.90762308  0.00000000
   0.00000000  0.00000000  0.00000000
  14.39200000 10.17668079 20.54618846
  14.39200000  7.26905771 20.54618846
  14.39200000  4.36143463 20.54618846
  14.39200000  1.45381154 20.54618846
  10.28000000 10.17668079 20.54618846
  10.28000000  7.26905771 20.54618846
  10.28000000  4.36143463 20.54618846
  10.28000000  1.45381154 20.54618846
   6.16800000 10.17668079 20.54618846
   6.16800000  7.26905771 20.54618846
   6.16800000  4.36143463 20.54618846
   6.16800000  1.45381154 20.54618846
   2.05600000 10.17668079 20.54618846
   2.05600000  7.26905771 20.54618846
   2.05600000  4.36143463 20.54618846
   2.05600000  1.45381154 20.54618846
 


--------------------------------------------------------------------------------------------------------


 k-point  1 :   0.0000 0.0000 0.0000  plane waves:   76391
 k-point  2 :   0.2500 0.0000 0.0000  plane waves:   76422
 k-point  3 :   0.5000 0.0000 0.0000  plane waves:   76442
 k-point  4 :   0.0000 0.2000 0.0000  plane waves:   76454
 k-point  5 :   0.2500 0.2000 0.0000  plane waves:   76437
 k-point  6 :   0.5000 0.2000 0.0000  plane waves:   76490
 k-point  7 :  -0.2500 0.2000 0.0000  plane waves:   76437
 k-point  8 :   0.0000 0.4000 0.0000  plane waves:   76464
 k-point  9 :   0.2500 0.4000 0.0000  plane waves:   76455
 k-point 10 :   0.5000 0.4000 0.0000  plane waves:   76444
 k-point 11 :  -0.2500 0.4000 0.0000  plane waves:   76455

 maximum and minimum number of plane-waves per node :      6476     6312

 maximum number of plane-waves:     76490
 maximum index in each direction: 
   IXMAX=   27   IYMAX=   18   IZMAX=   35
   IXMIN=  -27   IYMIN=  -19   IZMIN=  -35

 WARNING: aliasing errors must be expected set NGX to 110 to avoid them
 NGY is ok and might be reduce to  76
 NGZ is ok and might be reduce to 142
 aliasing errors are usually negligible using standard VASP settings
 and one can safely disregard these warnings

 real space projection operators:
  total allocation   :      46633.24 KBytes
  max/ min on nodes  :       3895.98       3867.73


 parallel 3D FFT for wavefunctions:
    minimum data exchange during FFTs selected (reduces bandwidth)
 parallel 3D FFT for charge:
    minimum data exchange during FFTs selected (reduces bandwidth)


 total amount of memory used by VASP on root node   119580. kBytes
========================================================================

   base      :      30000. kBytes
   nonlr-proj:      10850. kBytes
   fftplans  :       6203. kBytes
   grid      :      10834. kBytes
   one-center:        108. kBytes
   wavefun   :      61585. kBytes
 
     INWAV:  cpu time    0.0000: real time    0.0000
 Broyden mixing: mesh for mixing (old mesh)
   NGX = 53   NGY = 37   NGZ = 71
  (NGX  =216   NGY  =160   NGZ  =288)
  gives a total of 139231 points

 initial charge density was supplied:
 charge density of overlapping atoms calculated
 number of electron     809.0000000 magnetization 
 keeping initial charge density in first step


--------------------------------------------------------------------------------------------------------


 Maximum index for non-local projection operator          436
 Maximum index for augmentation-charges          832 (set IRDMAX)


--------------------------------------------------------------------------------------------------------


 First call to EWALD:  gamma=   0.110
 Maximum number of real-space cells 3x 4x 2
 Maximum number of reciprocal cells 3x 2x 4

 FEWALD executed in parallel
    FEWALD:  cpu time    0.0048: real time    0.0048


----------------------------------------- Iteration    1(   1)  ---------------------------------------


    POTLOK:  cpu time    0.1161: real time    0.1169
    SETDIJ:  cpu time    0.0222: real time    0.0224
     EDDAV:  cpu time   36.0328: real time   36.1143
       DOS:  cpu time    0.0054: real time    0.0057
    --------------------------------------------
      LOOP:  cpu time   36.1817: real time   36.2752

 eigenvalue-minimisations  : 10719
 total energy-change (2. order) : 0.5165957E+04  (-0.2982861E+05)
 number of electron     809.0000000 magnetization 
 augmentation part      809.0000000 magnetization 

 Free energy of the ion-electron system (eV)
  ---------------------------------------------------
  alpha Z        PSCENC =      1478.88211030
  Ewald energy   TEWEN  =    203743.44252464
  -Hartree energ DENC   =   -272865.31028565
  -exchange      EXHF   =         0.00000000
  -V(xc)+E(xc)   XCENC  =      1163.71465624
  PAW double counting   =     63738.77526900   -62080.66035985
  entropy T*S    EENTRO =        -0.00275315
  eigenvalues    EBANDS =      2285.18667342
  atomic energy  EATOM  =     67701.92959986
  Solvation  Ediel_sol  =         0.00000000
  ---------------------------------------------------
  free energy    TOTEN  =      5165.95743479 eV

  energy without entropy =     5165.96018794  energy(sigma->0) =     5165.95835251


--------------------------------------------------------------------------------------------------------


----------------------------------------- Iteration    1(   2)  ---------------------------------------


     EDDAV:  cpu time   41.5093: real time   41.6394
       DOS:  cpu time    0.0049: real time    0.0049
    --------------------------------------------
      LOOP:  cpu time   41.5150: real time   41.6453

 eigenvalue-minimisations  : 12996
 total energy-change (2. order) :-0.5000176E+04  (-0.4593404E+04)
 number of electron     809.0000000 magnetization 
 augmentation part      809.0000000 magnetization 

 Free energy of the ion-electron system (eV)
  ---------------------------------------------------
  alpha Z        PSCENC =      1478.88211030
  Ewald energy   TEWEN  =    203743.44252464
  -Hartree energ DENC   =   -272865.31028565
  -exchange      EXHF   =         0.00000000
  -V(xc)+E(xc)   XCENC  =      1163.71465624
  PAW double counting   =     63738.77526900   -62080.66035985
  entropy T*S    EENTRO =        -0.00230011
  eigenvalues    EBANDS =     -2714.98942744
  atomic energy  EATOM  =     67701.92959986
  Solvation  Ediel_sol  =         0.00000000
  ---------------------------------------------------
  free energy    TOTEN  =       165.78178697 eV

  energy without entropy =      165.78408708  energy(sigma->0) =      165.78255367


--------------------------------------------------------------------------------------------------------


----------------------------------------- Iteration    1(   3)  ---------------------------------------


     EDDAV:  cpu time   39.4710: real time   39.5236
       DOS:  cpu time    0.0049: real time    0.0049
    --------------------------------------------
      LOOP:  cpu time   39.4804: real time   39.5333

 eigenvalue-minimisations  : 12222
 total energy-change (2. order) :-0.4105673E+03  (-0.3899213E+03)
 number of electron     809.0000000 magnetization 
 augmentation part      809.0000000 magnetization 

 Free energy of the ion-electron system (eV)
  ---------------------------------------------------
  alpha Z        PSCENC =      1478.88211030
  Ewald energy   TEWEN  =    203743.44252464
  -Hartree energ DENC   =   -272865.31028565
  -exchange      EXHF   =         0.00000000
  -V(xc)+E(xc)   XCENC  =      1163.71465624
  PAW double counting   =     63738.77526900   -62080.66035985
  entropy T*S    EENTRO =         0.00958718
  eigenvalues    EBANDS =     -3125.56861714
  atomic energy  EATOM  =     67701.92959986
  Solvation  Ediel_sol  =         0.00000000
  ---------------------------------------------------
  free energy    TOTEN  =      -244.78551544 eV

  energy without entropy =     -244.79510262  energy(sigma->0) =     -244.78871117


--------------------------------------------------------------------------------------------------------


----------------------------------------- Iteration    1(   4)  ---------------------------------------


     EDDAV:  cpu time   40.6917: real time   40.8858
       DOS:  cpu time    0.0048: real time    0.0048
    --------------------------------------------
      LOOP:  cpu time   40.7007: real time   40.8954

 eigenvalue-minimisations  : 12618
 total energy-change (2. order) :-0.1205803E+02  (-0.1191390E+02)
 number of electron     809.0000000 magnetization 
 augmentation part      809.0000000 magnetization 

 Free energy of the ion-electron system (eV)
  ---------------------------------------------------
  alpha Z        PSCENC =      1478.88211030
  Ewald energy   TEWEN  =    203743.44252464
  -Hartree energ DENC   =   -272865.31028565
  -exchange      EXHF   =         0.00000000
  -V(xc)+E(xc)   XCENC  =      1163.71465624
  PAW double counting   =     63738.77526900   -62080.66035985
  entropy T*S    EENTRO =         0.00979132
  eigenvalues    EBANDS =     -3137.62684641
  atomic energy  EATOM  =     67701.92959986
  Solvation  Ediel_sol  =         0.00000000
  ---------------------------------------------------
  free energy    TOTEN  =      -256.84354057 eV

  energy without entropy =     -256.85333189  energy(sigma->0) =     -256.84680434


--------------------------------------------------------------------------------------------------------


----------------------------------------- Iteration    1(   5)  ---------------------------------------


     EDDAV:  cpu time   39.9655: real time   40.1843
       DOS:  cpu time    0.0049: real time    0.0049
    CHARGE:  cpu time    1.4660: real time    1.4667
    MIXING:  cpu time    0.0165: real time    0.0170
    --------------------------------------------
      LOOP:  cpu time   41.4573: real time   41.6776

 eigenvalue-minimisations  : 12555
 total energy-change (2. order) :-0.3505929E+00  (-0.3495396E+00)
 number of electron     808.9999751 magnetization 
 augmentation part      280.2605662 magnetization 

 Broyden mixing:
  rms(total) = 0.58561E+01    rms(broyden)= 0.58557E+01
  rms(prec ) = 0.59713E+01
  weight for this iteration     100.00

 Free energy of the ion-electron system (eV)
  ---------------------------------------------------
  alpha Z        PSCENC =      1478.88211030
  Ewald energy   TEWEN  =    203743.44252464
  -Hartree energ DENC   =   -272865.31028565
  -exchange      EXHF   =         0.00000000
  -V(xc)+E(xc)   XCENC  =      1163.71465624
  PAW double counting   =     63738.77526900   -62080.66035985
  entropy T*S    EENTRO =         0.00977572
  eigenvalues    EBANDS =     -3137.97742373
  atomic energy  EATOM  =     67701.92959986
  Solvation  Ediel_sol  =         0.00000000
  ---------------------------------------------------
  free energy    TOTEN  =      -257.19413349 eV

  energy without entropy =     -257.20390921  energy(sigma->0) =     -257.19739206


--------------------------------------------------------------------------------------------------------


----------------------------------------- Iteration    1(   6)  ---------------------------------------


    POTLOK:  cpu time    0.0992: real time    0.0993
    SETDIJ:  cpu time    0.0077: real time    0.0077
    EDDIAG:  cpu time    6.7580: real time    6.7651
  RMM-DIIS:  cpu time   16.1576: real time   16.3168
    ORTHCH:  cpu time    1.3119: real time    1.3122
       DOS:  cpu time    0.0028: real time    0.0028
    CHARGE:  cpu time    1.4427: real time    1.4441
    MIXING:  cpu time    0.0039: real time    0.0040
    --------------------------------------------
      LOOP:  cpu time   25.7851: real time   25.9535

 eigenvalue-minimisations  : 10714
 total energy-change (2. order) : 0.1935071E+02  (-0.5924716E+01)
 number of electron     808.9999745 magnetization 
 augmentation part      289.4933362 magnetization 

 Broyden mixing:
  rms(total) = 0.40172E+01    rms(broyden)= 0.40171E+01
  rms(prec ) = 0.40283E+01
  weight for this iteration     100.00

 eigenvalues of (default mixing * dielectric matrix)
  average eigenvalue GAMMA=   1.7273
  1.7273

 Free energy of the ion-electron system (eV)
  ---------------------------------------------------
  alpha Z        PSCENC =      1478.88211030
  Ewald energy   TEWEN  =    203743.44252464
  -Hartree energ DENC   =   -272218.90527259
  -exchange      EXHF   =         0.00000000
  -V(xc)+E(xc)   XCENC  =      1141.97993141
  PAW double counting   =     67344.73553326   -65764.42165638
  entropy T*S    EENTRO =         0.01410365
  eigenvalues    EBANDS =     -3665.50029530
  atomic energy  EATOM  =     67701.92959986
  Solvation  Ediel_sol  =         0.00000000
  ---------------------------------------------------
  free energy    TOTEN  =      -237.84342118 eV

  energy without entropy =     -237.85752482  energy(sigma->0) =     -237.84812239


--------------------------------------------------------------------------------------------------------


----------------------------------------- Iteration    1(   7)  ---------------------------------------


    POTLOK:  cpu time    0.0986: real time    0.0986
    SETDIJ:  cpu time    0.0076: real time    0.0076
    EDDIAG:  cpu time    6.9756: real time    6.9790
  RMM-DIIS:  cpu time   16.1128: real time   16.1628
    ORTHCH:  cpu time    1.3375: real time    1.3380
       DOS:  cpu time    0.0029: real time    0.0029
    CHARGE:  cpu time    1.4600: real time    1.4606
    MIXING:  cpu time    0.0032: real time    0.0032
    --------------------------------------------
      LOOP:  cpu time   25.9994: real time   26.0544

 eigenvalue-minimisations  : 10728
 total energy-change (2. order) : 0.1017902E+01  (-0.8092214E+00)
 number of electron     808.9999742 magnetization 
 augmentation part      292.0862396 magnetization 

 Broyden mixing:
  rms(total) = 0.16901E+01    rms(broyden)= 0.16901E+01
  rms(prec ) = 0.16948E+01
  weight for this iteration     100.00

 eigenvalues of (default mixing * dielectric matrix)
  average eigenvalue GAMMA=   1.8078
  1.1048  2.5107

 Free energy of the ion-electron system (eV)
  ---------------------------------------------------
  alpha Z        PSCENC =      1478.88211030
  Ewald energy   TEWEN  =    203743.44252464
  -Hartree energ DENC   =   -272065.69748000
  -exchange      EXHF   =         0.00000000
  -V(xc)+E(xc)   XCENC  =      1133.29057896
  PAW double counting   =     71541.84296402   -70018.22632506
  entropy T*S    EENTRO =         0.01661910
  eigenvalues    EBANDS =     -3752.30611083
  atomic energy  EATOM  =     67701.92959986
  Solvation  Ediel_sol  =         0.00000000
  ---------------------------------------------------
  free energy    TOTEN  =      -236.82551902 eV

  energy without entropy =     -236.84213813  energy(sigma->0) =     -236.83105873


--------------------------------------------------------------------------------------------------------


----------------------------------------- Iteration    1(   8)  ---------------------------------------


    POTLOK:  cpu time    0.1091: real time    0.1091
    SETDIJ:  cpu time    0.0078: real time    0.0078
    EDDIAG:  cpu time    6.8678: real time    6.9083
  RMM-DIIS:  cpu time   16.5532: real time   16.5904
    ORTHCH:  cpu time    1.3021: real time    1.3025
       DOS:  cpu time    0.0034: real time    0.0034
    CHARGE:  cpu time    1.4351: real time    1.4358
    MIXING:  cpu time    0.0032: real time    0.0032
    --------------------------------------------
      LOOP:  cpu time   26.2830: real time   26.3621

 eigenvalue-minimisations  : 10751
 total energy-change (2. order) : 0.1811624E+00  (-0.1130377E+00)
 number of electron     808.9999743 magnetization 
 augmentation part      291.7522997 magnetization 

 Broyden mixing:
  rms(total) = 0.25669E+00    rms(broyden)= 0.25666E+00
  rms(prec ) = 0.27503E+00
  weight for this iteration     100.00

 eigenvalues of (default mixing * dielectric matrix)
  average eigenvalue GAMMA=   1.4992
  2.5488  1.1884  0.7603

 Free energy of the ion-electron system (eV)
  ---------------------------------------------------
  alpha Z        PSCENC =      1478.88211030
  Ewald energy   TEWEN  =    203743.44252464
  -Hartree energ DENC   =   -272042.29295985
  -exchange      EXHF   =         0.00000000
  -V(xc)+E(xc)   XCENC  =      1132.97820954
  PAW double counting   =     73856.08071658   -72357.38184358
  entropy T*S    EENTRO =         0.01150169
  eigenvalues    EBANDS =     -3750.29421583
  atomic energy  EATOM  =     67701.92959986
  Solvation  Ediel_sol  =         0.00000000
  ---------------------------------------------------
  free energy    TOTEN  =      -236.64435667 eV

  energy without entropy =     -236.65585835  energy(sigma->0) =     -236.64819056


--------------------------------------------------------------------------------------------------------


----------------------------------------- Iteration    1(   9)  ---------------------------------------


    POTLOK:  cpu time    0.0978: real time    0.0978
    SETDIJ:  cpu time    0.0076: real time    0.0076
    EDDIAG:  cpu time    6.7296: real time    6.7366
  RMM-DIIS:  cpu time   16.1935: real time   16.2030
    ORTHCH:  cpu time    1.3379: real time    1.3448
       DOS:  cpu time    0.0033: real time    0.0072
    CHARGE:  cpu time    1.4631: real time    1.4685
    MIXING:  cpu time    0.0031: real time    0.0031
    --------------------------------------------
      LOOP:  cpu time   25.8372: real time   25.8703

 eigenvalue-minimisations  : 10764
 total energy-change (2. order) : 0.7978966E-01  (-0.1733188E-01)
 number of electron     808.9999743 magnetization 
 augmentation part      291.5299167 magnetization 

 Broyden mixing:
  rms(total) = 0.57603E-01    rms(broyden)= 0.57593E-01
  rms(prec ) = 0.61610E-01
  weight for this iteration     100.00

 eigenvalues of (default mixing * dielectric matrix)
  average eigenvalue GAMMA=   1.3726
  2.4873  1.2342  0.9237  0.8452

 Free energy of the ion-electron system (eV)
  ---------------------------------------------------
  alpha Z        PSCENC =      1478.88211030
  Ewald energy   TEWEN  =    203743.44252464
  -Hartree energ DENC   =   -272063.03084719
  -exchange      EXHF   =         0.00000000
  -V(xc)+E(xc)   XCENC  =      1133.29588836
  PAW double counting   =     73882.38412523   -72383.66851646
  entropy T*S    EENTRO =         0.01374913
  eigenvalues    EBANDS =     -3729.81320087
  atomic energy  EATOM  =     67701.92959986
  Solvation  Ediel_sol  =         0.00000000
  ---------------------------------------------------
  free energy    TOTEN  =      -236.56456701 eV

  energy without entropy =     -236.57831614  energy(sigma->0) =     -236.56915005


--------------------------------------------------------------------------------------------------------


----------------------------------------- Iteration    1(  10)  ---------------------------------------


    POTLOK:  cpu time    0.0979: real time    0.0979
    SETDIJ:  cpu time    0.0077: real time    0.0077
    EDDIAG:  cpu time    6.7603: real time    6.7635
  RMM-DIIS:  cpu time   16.1362: real time   16.1489
    ORTHCH:  cpu time    1.2960: real time    1.2964
       DOS:  cpu time    0.0025: real time    0.0025
    CHARGE:  cpu time    1.4473: real time    1.4483
    MIXING:  cpu time    0.0032: real time    0.0032
    --------------------------------------------
      LOOP:  cpu time   25.7526: real time   25.7766

 eigenvalue-minimisations  : 10793
 total energy-change (2. order) : 0.3124003E-03  (-0.1408523E-02)
 number of electron     808.9999743 magnetization 
 augmentation part      291.5108832 magnetization 

 Broyden mixing:
  rms(total) = 0.24204E-01    rms(broyden)= 0.24195E-01
  rms(prec ) = 0.27629E-01
  weight for this iteration     100.00

 eigenvalues of (default mixing * dielectric matrix)
  average eigenvalue GAMMA=   1.2827
  2.4715  1.3577  1.0734  0.8213  0.6896

 Free energy of the ion-electron system (eV)
  ---------------------------------------------------
  alpha Z        PSCENC =      1478.88211030
  Ewald energy   TEWEN  =    203743.44252464
  -Hartree energ DENC   =   -272065.96520653
  -exchange      EXHF   =         0.00000000
  -V(xc)+E(xc)   XCENC  =      1133.36102478
  PAW double counting   =     73771.47814560   -72271.86157160
  entropy T*S    EENTRO =         0.01400404
  eigenvalues    EBANDS =     -3727.84488569
  atomic energy  EATOM  =     67701.92959986
  Solvation  Ediel_sol  =         0.00000000
  ---------------------------------------------------
  free energy    TOTEN  =      -236.56425461 eV

  energy without entropy =     -236.57825865  energy(sigma->0) =     -236.56892262


--------------------------------------------------------------------------------------------------------


----------------------------------------- Iteration    1(  11)  ---------------------------------------


    POTLOK:  cpu time    0.1189: real time    0.1212
    SETDIJ:  cpu time    0.0075: real time    0.0076
    EDDIAG:  cpu time    6.8456: real time    6.8675
  RMM-DIIS:  cpu time   16.1944: real time   16.2691
    ORTHCH:  cpu time    1.3183: real time    1.3190
       DOS:  cpu time    0.0029: real time    0.0029
    CHARGE:  cpu time    1.4298: real time    1.4334
    MIXING:  cpu time    0.0033: real time    0.0033
    --------------------------------------------
      LOOP:  cpu time   25.9221: real time   26.0337

 eigenvalue-minimisations  : 10860
 total energy-change (2. order) :-0.4587335E-03  (-0.2163754E-03)
 number of electron     808.9999743 magnetization 
 augmentation part      291.5073404 magnetization 

 Broyden mixing:
  rms(total) = 0.13146E-01    rms(broyden)= 0.13144E-01
  rms(prec ) = 0.13996E-01
  weight for this iteration     100.00

 eigenvalues of (default mixing * dielectric matrix)
  average eigenvalue GAMMA=   1.3954
  2.5172  2.1286  1.1986  1.0888  0.8029  0.6362

 Free energy of the ion-electron system (eV)
  ---------------------------------------------------
  alpha Z        PSCENC =      1478.88211030
  Ewald energy   TEWEN  =    203743.44252464
  -Hartree energ DENC   =   -272067.39341489
  -exchange      EXHF   =         0.00000000
  -V(xc)+E(xc)   XCENC  =      1133.36515788
  PAW double counting   =     73725.68869454   -72225.82826157
  entropy T*S    EENTRO =         0.01393615
  eigenvalues    EBANDS =     -3726.66506023
  atomic energy  EATOM  =     67701.92959986
  Solvation  Ediel_sol  =         0.00000000
  ---------------------------------------------------
  free energy    TOTEN  =      -236.56471334 eV

  energy without entropy =     -236.57864949  energy(sigma->0) =     -236.56935872


--------------------------------------------------------------------------------------------------------


----------------------------------------- Iteration    1(  12)  ---------------------------------------


    POTLOK:  cpu time    0.0990: real time    0.0991
    SETDIJ:  cpu time    0.0077: real time    0.0077
    EDDIAG:  cpu time    6.7268: real time    6.7810
  RMM-DIIS:  cpu time   16.2801: real time   16.3186
    ORTHCH:  cpu time    1.3070: real time    1.3075
       DOS:  cpu time    0.0030: real time    0.0030
    CHARGE:  cpu time    1.4410: real time    1.4438
    MIXING:  cpu time    0.0034: real time    0.0035
    --------------------------------------------
      LOOP:  cpu time   25.8696: real time   25.9886

 eigenvalue-minimisations  : 10791
 total energy-change (2. order) :-0.1606468E-02  (-0.7506370E-04)
 number of electron     808.9999743 magnetization 
 augmentation part      291.5109518 magnetization 

 Broyden mixing:
  rms(total) = 0.47727E-02    rms(broyden)= 0.47702E-02
  rms(prec ) = 0.57942E-02
  weight for this iteration     100.00

 eigenvalues of (default mixing * dielectric matrix)
  average eigenvalue GAMMA=   1.3501
  2.5520  2.3879  1.2398  0.9854  0.8270  0.8270  0.6319

 Free energy of the ion-electron system (eV)
  ---------------------------------------------------
  alpha Z        PSCENC =      1478.88211030
  Ewald energy   TEWEN  =    203743.44252464
  -Hartree energ DENC   =   -272070.17264582
  -exchange      EXHF   =         0.00000000
  -V(xc)+E(xc)   XCENC  =      1133.34548085
  PAW double counting   =     73678.32038180   -72178.34384772
  entropy T*S    EENTRO =         0.01394321
  eigenvalues    EBANDS =     -3723.98386691
  atomic energy  EATOM  =     67701.92959986
  Solvation  Ediel_sol  =         0.00000000
  ---------------------------------------------------
  free energy    TOTEN  =      -236.56631981 eV

  energy without entropy =     -236.58026302  energy(sigma->0) =     -236.57096755


--------------------------------------------------------------------------------------------------------


----------------------------------------- Iteration    1(  13)  ---------------------------------------


    POTLOK:  cpu time    0.0995: real time    0.0995
    SETDIJ:  cpu time    0.0077: real time    0.0077
    EDDIAG:  cpu time    6.9419: real time    6.9566
  RMM-DIIS:  cpu time   16.1510: real time   16.2138
    ORTHCH:  cpu time    1.3588: real time    1.3601
       DOS:  cpu time    0.0031: real time    0.0031
    CHARGE:  cpu time    1.4508: real time    1.4516
    MIXING:  cpu time    0.0035: real time    0.0035
    --------------------------------------------
      LOOP:  cpu time   26.0177: real time   26.0976

 eigenvalue-minimisations  : 10772
 total energy-change (2. order) :-0.5343170E-03  (-0.1494801E-04)
 number of electron     808.9999743 magnetization 
 augmentation part      291.5113737 magnetization 

 Broyden mixing:
  rms(total) = 0.20788E-02    rms(broyden)= 0.20775E-02
  rms(prec ) = 0.31467E-02
  weight for this iteration     100.00

 eigenvalues of (default mixing * dielectric matrix)
  average eigenvalue GAMMA=   1.3337
  2.5034  2.5034  1.2142  1.1756  1.1756  0.8169  0.6722  0.6084

 Free energy of the ion-electron system (eV)
  ---------------------------------------------------
  alpha Z        PSCENC =      1478.88211030
  Ewald energy   TEWEN  =    203743.44252464
  -Hartree energ DENC   =   -272071.64076556
  -exchange      EXHF   =         0.00000000
  -V(xc)+E(xc)   XCENC  =      1133.34465622
  PAW double counting   =     73664.65688135   -72164.62413703
  entropy T*S    EENTRO =         0.01387722
  eigenvalues    EBANDS =     -3722.57160112
  atomic energy  EATOM  =     67701.92959986
  Solvation  Ediel_sol  =         0.00000000
  ---------------------------------------------------
  free energy    TOTEN  =      -236.56685413 eV

  energy without entropy =     -236.58073135  energy(sigma->0) =     -236.57147987


--------------------------------------------------------------------------------------------------------


----------------------------------------- Iteration    1(  14)  ---------------------------------------


    POTLOK:  cpu time    0.0973: real time    0.0974
    SETDIJ:  cpu time    0.0079: real time    0.0079
    EDDIAG:  cpu time    6.8360: real time    6.8425
  RMM-DIIS:  cpu time   16.2448: real time   16.2663
    ORTHCH:  cpu time    1.2988: real time    1.2993
       DOS:  cpu time    0.0031: real time    0.0031
    CHARGE:  cpu time    1.4246: real time    1.4250
    MIXING:  cpu time    0.0036: real time    0.0036
    --------------------------------------------
      LOOP:  cpu time   25.9173: real time   25.9478

 eigenvalue-minimisations  : 10781
 total energy-change (2. order) :-0.4799470E-03  (-0.5211026E-05)
 number of electron     808.9999743 magnetization 
 augmentation part      291.5113837 magnetization 

 Broyden mixing:
  rms(total) = 0.12841E-02    rms(broyden)= 0.12838E-02
  rms(prec ) = 0.22957E-02
  weight for this iteration     100.00

 eigenvalues of (default mixing * dielectric matrix)
  average eigenvalue GAMMA=   1.3405
  2.6474  2.4907  1.6284  1.2590  0.9750  0.9750  0.8115  0.6630  0.6143

 Free energy of the ion-electron system (eV)
  ---------------------------------------------------
  alpha Z        PSCENC =      1478.88211030
  Ewald energy   TEWEN  =    203743.44252464
  -Hartree energ DENC   =   -272072.94536575
  -exchange      EXHF   =         0.00000000
  -V(xc)+E(xc)   XCENC  =      1133.34598871
  PAW double counting   =     73659.15376523   -72159.09135508
  entropy T*S    EENTRO =         0.01388480
  eigenvalues    EBANDS =     -3721.29848677
  atomic energy  EATOM  =     67701.92959986
  Solvation  Ediel_sol  =         0.00000000
  ---------------------------------------------------
  free energy    TOTEN  =      -236.56733407 eV

  energy without entropy =     -236.58121887  energy(sigma->0) =     -236.57196234


--------------------------------------------------------------------------------------------------------


----------------------------------------- Iteration    1(  15)  ---------------------------------------


    POTLOK:  cpu time    0.0978: real time    0.0979
    SETDIJ:  cpu time    0.0076: real time    0.0076
    EDDIAG:  cpu time    6.7957: real time    6.8427
  RMM-DIIS:  cpu time   16.2650: real time   16.3271
    ORTHCH:  cpu time    1.3036: real time    1.3044
       DOS:  cpu time    0.0033: real time    0.0033
    CHARGE:  cpu time    1.4304: real time    1.4314
    MIXING:  cpu time    0.0039: real time    0.0039
    --------------------------------------------
      LOOP:  cpu time   25.9087: real time   26.0201

 eigenvalue-minimisations  : 10760
 total energy-change (2. order) :-0.4781570E-03  (-0.3151744E-05)
 number of electron     808.9999743 magnetization 
 augmentation part      291.5111901 magnetization 

 Broyden mixing:
  rms(total) = 0.75468E-03    rms(broyden)= 0.75452E-03
  rms(prec ) = 0.16756E-02
  weight for this iteration     100.00

 eigenvalues of (default mixing * dielectric matrix)
  average eigenvalue GAMMA=   1.3758
  2.9788  2.4853  2.0269  1.2599  1.0989  1.0989  0.7824  0.7824  0.6412  0.6036

 Free energy of the ion-electron system (eV)
  ---------------------------------------------------
  alpha Z        PSCENC =      1478.88211030
  Ewald energy   TEWEN  =    203743.44252464
  -Hartree energ DENC   =   -272074.23674664
  -exchange      EXHF   =         0.00000000
  -V(xc)+E(xc)   XCENC  =      1133.34648769
  PAW double counting   =     73656.72948584   -72156.66361689
  entropy T*S    EENTRO =         0.01387970
  eigenvalues    EBANDS =     -3720.01153672
  atomic energy  EATOM  =     67701.92959986
  Solvation  Ediel_sol  =         0.00000000
  ---------------------------------------------------
  free energy    TOTEN  =      -236.56781223 eV

  energy without entropy =     -236.58169193  energy(sigma->0) =     -236.57243880


--------------------------------------------------------------------------------------------------------


----------------------------------------- Iteration    1(  16)  ---------------------------------------


    POTLOK:  cpu time    0.0994: real time    0.0994
    SETDIJ:  cpu time    0.0077: real time    0.0077
    EDDIAG:  cpu time    6.7422: real time    6.7550
  RMM-DIIS:  cpu time   16.2039: real time   16.3108
    ORTHCH:  cpu time    1.2923: real time    1.2928
       DOS:  cpu time    0.0053: real time    0.0053
    CHARGE:  cpu time    1.4451: real time    1.4477
    MIXING:  cpu time    0.0041: real time    0.0041
    --------------------------------------------
      LOOP:  cpu time   25.8015: real time   25.9259

 eigenvalue-minimisations  : 10758
 total energy-change (2. order) :-0.5447243E-03  (-0.3221302E-05)
 number of electron     808.9999743 magnetization 
 augmentation part      291.5113425 magnetization 

 Broyden mixing:
  rms(total) = 0.62458E-03    rms(broyden)= 0.62455E-03
  rms(prec ) = 0.12100E-02
  weight for this iteration     100.00

 eigenvalues of (default mixing * dielectric matrix)
  average eigenvalue GAMMA=   1.3699
  2.9553  2.5136  2.1086  1.4590  1.2366  0.9886  0.9886  0.7899  0.7804  0.6418
  0.6064

 Free energy of the ion-electron system (eV)
  ---------------------------------------------------
  alpha Z        PSCENC =      1478.88211030
  Ewald energy   TEWEN  =    203743.44252464
  -Hartree energ DENC   =   -272075.82250517
  -exchange      EXHF   =         0.00000000
  -V(xc)+E(xc)   XCENC  =      1133.34768093
  PAW double counting   =     73654.92665863   -72154.85665949
  entropy T*S    EENTRO =         0.01387683
  eigenvalues    EBANDS =     -3718.43164348
  atomic energy  EATOM  =     67701.92959986
  Solvation  Ediel_sol  =         0.00000000
  ---------------------------------------------------
  free energy    TOTEN  =      -236.56835695 eV

  energy without entropy =     -236.58223379  energy(sigma->0) =     -236.57298256


--------------------------------------------------------------------------------------------------------


----------------------------------------- Iteration    1(  17)  ---------------------------------------


    POTLOK:  cpu time    0.0999: real time    0.1000
    SETDIJ:  cpu time    0.0077: real time    0.0077
    EDDIAG:  cpu time    6.7976: real time    6.8013
  RMM-DIIS:  cpu time   16.1497: real time   16.1677
    ORTHCH:  cpu time    1.3510: real time    1.3563
       DOS:  cpu time    0.0028: real time    0.0028
    CHARGE:  cpu time    1.4441: real time    1.4467
    MIXING:  cpu time    0.0041: real time    0.0041
    --------------------------------------------
      LOOP:  cpu time   25.8582: real time   25.8882

 eigenvalue-minimisations  : 10749
 total energy-change (2. order) :-0.3568534E-03  (-0.2037406E-05)
 number of electron     808.9999743 magnetization 
 augmentation part      291.5113881 magnetization 

 Broyden mixing:
  rms(total) = 0.48843E-03    rms(broyden)= 0.48819E-03
  rms(prec ) = 0.85540E-03
  weight for this iteration     100.00

 eigenvalues of (default mixing * dielectric matrix)
  average eigenvalue GAMMA=   1.5041
  3.8736  2.6101  2.6101  1.9279  1.2427  1.1459  0.8892  0.8892  0.8715  0.7517
  0.6383  0.5989

 Free energy of the ion-electron system (eV)
  ---------------------------------------------------
  alpha Z        PSCENC =      1478.88211030
  Ewald energy   TEWEN  =    203743.44252464
  -Hartree energ DENC   =   -272076.96233774
  -exchange      EXHF   =         0.00000000
  -V(xc)+E(xc)   XCENC  =      1133.34918264
  PAW double counting   =     73655.91459385   -72155.84756657
  entropy T*S    EENTRO =         0.01388130
  eigenvalues    EBANDS =     -3717.29070207
  atomic energy  EATOM  =     67701.92959986
  Solvation  Ediel_sol  =         0.00000000
  ---------------------------------------------------
  free energy    TOTEN  =      -236.56871381 eV

  energy without entropy =     -236.58259510  energy(sigma->0) =     -236.57334091


--------------------------------------------------------------------------------------------------------


----------------------------------------- Iteration    1(  18)  ---------------------------------------


    POTLOK:  cpu time    0.0999: real time    0.0999
    SETDIJ:  cpu time    0.0077: real time    0.0077
    EDDIAG:  cpu time    6.7531: real time    6.8315
  RMM-DIIS:  cpu time   16.3734: real time   16.4394
    ORTHCH:  cpu time    1.3187: real time    1.3195
       DOS:  cpu time    0.0030: real time    0.0030
    CHARGE:  cpu time    1.4178: real time    1.4188
    MIXING:  cpu time    0.0031: real time    0.0031
    --------------------------------------------
      LOOP:  cpu time   25.9782: real time   26.1452

 eigenvalue-minimisations  : 10711
 total energy-change (2. order) :-0.4110818E-03  (-0.3288673E-05)
 number of electron     808.9999743 magnetization 
 augmentation part      291.5113158 magnetization 

 Broyden mixing:
  rms(total) = 0.25256E-03    rms(broyden)= 0.25245E-03
  rms(prec ) = 0.37066E-03
  weight for this iteration     100.00

 eigenvalues of (default mixing * dielectric matrix)
  average eigenvalue GAMMA=   1.6654
  6.0420  2.7403  2.4783  1.7531  1.7531  1.2328  0.9653  0.9100  0.9100  0.8707
  0.7611  0.6364  0.5974

 Free energy of the ion-electron system (eV)
  ---------------------------------------------------
  alpha Z        PSCENC =      1478.88211030
  Ewald energy   TEWEN  =    203743.44252464
  -Hartree energ DENC   =   -272078.53637901
  -exchange      EXHF   =         0.00000000
  -V(xc)+E(xc)   XCENC  =      1133.35032585
  PAW double counting   =     73656.85906235   -72156.79795423
  entropy T*S    EENTRO =         0.01388250
  eigenvalues    EBANDS =     -3715.71229713
  atomic energy  EATOM  =     67701.92959986
  Solvation  Ediel_sol  =         0.00000000
  ---------------------------------------------------
  free energy    TOTEN  =      -236.56912489 eV

  energy without entropy =     -236.58300739  energy(sigma->0) =     -236.57375239


--------------------------------------------------------------------------------------------------------


----------------------------------------- Iteration    1(  19)  ---------------------------------------


    POTLOK:  cpu time    0.0983: real time    0.0985
    SETDIJ:  cpu time    0.0078: real time    0.0078
    EDDIAG:  cpu time    6.7111: real time    6.7443
  RMM-DIIS:  cpu time   14.1795: real time   14.2043
    ORTHCH:  cpu time    1.3042: real time    1.3052
       DOS:  cpu time    0.0023: real time    0.0023
    CHARGE:  cpu time    1.4341: real time    1.4374
    MIXING:  cpu time    0.0041: real time    0.0041
    --------------------------------------------
      LOOP:  cpu time   23.7429: real time   23.8173

 eigenvalue-minimisations  :  9386
 total energy-change (2. order) :-0.8636240E-04  (-0.6787524E-06)
 number of electron     808.9999743 magnetization 
 augmentation part      291.5113351 magnetization 

 Broyden mixing:
  rms(total) = 0.15689E-03    rms(broyden)= 0.15680E-03
  rms(prec ) = 0.21949E-03
  weight for this iteration     100.00

 eigenvalues of (default mixing * dielectric matrix)
  average eigenvalue GAMMA=   1.7929
  7.3914  2.9825  2.4021  2.4021  1.6522  1.4259  1.2193  0.9725  0.9725  0.8736
  0.8081  0.7647  0.6363  0.5972

 Free energy of the ion-electron system (eV)
  ---------------------------------------------------
  alpha Z        PSCENC =      1478.88211030
  Ewald energy   TEWEN  =    203743.44252464
  -Hartree energ DENC   =   -272078.99158029
  -exchange      EXHF   =         0.00000000
  -V(xc)+E(xc)   XCENC  =      1133.35054178
  PAW double counting   =     73656.49613521   -72156.43150494
  entropy T*S    EENTRO =         0.01388056
  eigenvalues    EBANDS =     -3715.26091836
  atomic energy  EATOM  =     67701.92959986
  Solvation  Ediel_sol  =         0.00000000
  ---------------------------------------------------
  free energy    TOTEN  =      -236.56921125 eV

  energy without entropy =     -236.58309181  energy(sigma->0) =     -236.57383810


--------------------------------------------------------------------------------------------------------


----------------------------------------- Iteration    1(  20)  ---------------------------------------


    POTLOK:  cpu time    0.1013: real time    0.1013
    SETDIJ:  cpu time    0.0076: real time    0.0076
    EDDIAG:  cpu time    6.7320: real time    6.7383
  RMM-DIIS:  cpu time   12.6282: real time   12.7327
    ORTHCH:  cpu time    1.3105: real time    1.3111
       DOS:  cpu time    0.0030: real time    0.0030
    CHARGE:  cpu time    1.4186: real time    1.4192
    MIXING:  cpu time    0.0037: real time    0.0037
    --------------------------------------------
      LOOP:  cpu time   22.2062: real time   22.3525

 eigenvalue-minimisations  :  8237
 total energy-change (2. order) :-0.4413842E-04  (-0.1724698E-06)
 number of electron     808.9999743 magnetization 
 augmentation part      291.5113524 magnetization 

 Broyden mixing:
  rms(total) = 0.11883E-03    rms(broyden)= 0.11875E-03
  rms(prec ) = 0.14695E-03
  weight for this iteration     100.00

 eigenvalues of (default mixing * dielectric matrix)
  average eigenvalue GAMMA=   1.8822
  8.6348  3.4226  2.6374  2.4469  1.7639  1.5774  1.2221  1.1078  0.8967  0.8967
  0.8283  0.8283  0.7371  0.5970  0.6361

 Free energy of the ion-electron system (eV)
  ---------------------------------------------------
  alpha Z        PSCENC =      1478.88211030
  Ewald energy   TEWEN  =    203743.44252464
  -Hartree energ DENC   =   -272079.08799951
  -exchange      EXHF   =         0.00000000
  -V(xc)+E(xc)   XCENC  =      1133.35047725
  PAW double counting   =     73656.49368477   -72156.42828446
  entropy T*S    EENTRO =         0.01388140
  eigenvalues    EBANDS =     -3715.16524962
  atomic energy  EATOM  =     67701.92959986
  Solvation  Ediel_sol  =         0.00000000
  ---------------------------------------------------
  free energy    TOTEN  =      -236.56925539 eV

  energy without entropy =     -236.58313679  energy(sigma->0) =     -236.57388252


--------------------------------------------------------------------------------------------------------


----------------------------------------- Iteration    1(  21)  ---------------------------------------


    POTLOK:  cpu time    0.1101: real time    0.1102
    SETDIJ:  cpu time    0.0076: real time    0.0076
    EDDIAG:  cpu time    6.8975: real time    6.9111
  RMM-DIIS:  cpu time   10.7331: real time   10.7623
    ORTHCH:  cpu time    1.3029: real time    1.3210
       DOS:  cpu time    0.0029: real time    0.0029
    CHARGE:  cpu time    1.4214: real time    1.4228
    MIXING:  cpu time    0.0045: real time    0.0045
    --------------------------------------------
      LOOP:  cpu time   20.4814: real time   20.5509

 eigenvalue-minimisations  :  6832
 total energy-change (2. order) :-0.1598831E-04  (-0.5135802E-07)
 number of electron     808.9999743 magnetization 
 augmentation part      291.5113728 magnetization 

 Broyden mixing:
  rms(total) = 0.45435E-04    rms(broyden)= 0.45380E-04
  rms(prec ) = 0.65412E-04
  weight for this iteration     100.00

 eigenvalues of (default mixing * dielectric matrix)
  average eigenvalue GAMMA=   1.9437
  9.0655  3.8452  2.7638  2.5381  2.1717  1.4833  1.4833  1.2358  1.0651  0.9082
  0.9082  0.8287  0.8287  0.7408  0.5971  0.6361

 Free energy of the ion-electron system (eV)
  ---------------------------------------------------
  alpha Z        PSCENC =      1478.88211030
  Ewald energy   TEWEN  =    203743.44252464
  -Hartree energ DENC   =   -272079.08858276
  -exchange      EXHF   =         0.00000000
  -V(xc)+E(xc)   XCENC  =      1133.35023480
  PAW double counting   =     73656.42589976   -72156.36057752
  entropy T*S    EENTRO =         0.01388183
  eigenvalues    EBANDS =     -3715.16436227
  atomic energy  EATOM  =     67701.92959986
  Solvation  Ediel_sol  =         0.00000000
  ---------------------------------------------------
  free energy    TOTEN  =      -236.56927138 eV

  energy without entropy =     -236.58315321  energy(sigma->0) =     -236.57389865


--------------------------------------------------------------------------------------------------------


----------------------------------------- Iteration    1(  22)  ---------------------------------------


    POTLOK:  cpu time    0.1010: real time    0.1011
    SETDIJ:  cpu time    0.0076: real time    0.0076
    EDDIAG:  cpu time    6.7699: real time    6.7831
  RMM-DIIS:  cpu time   10.0625: real time   10.1428
    ORTHCH:  cpu time    1.3694: real time    1.3713
       DOS:  cpu time    0.0028: real time    0.0028
    CHARGE:  cpu time    1.4462: real time    1.4477
    MIXING:  cpu time    0.0036: real time    0.0036
    --------------------------------------------
      LOOP:  cpu time   19.7643: real time   19.8623

 eigenvalue-minimisations  :  6270
 total energy-change (2. order) :-0.1103472E-04  (-0.3536576E-07)
 number of electron     808.9999743 magnetization 
 augmentation part      291.5113919 magnetization 

 Broyden mixing:
  rms(total) = 0.34436E-04    rms(broyden)= 0.34412E-04
  rms(prec ) = 0.43709E-04
  weight for this iteration     100.00

 eigenvalues of (default mixing * dielectric matrix)
  average eigenvalue GAMMA=   1.9460
  9.2237  4.1578  2.8423  2.5407  2.1771  1.6950  1.6950  1.2592  1.1416  0.9116
  0.9116  0.5972  0.6362  0.8775  0.8775  0.7456  0.7924

 Free energy of the ion-electron system (eV)
  ---------------------------------------------------
  alpha Z        PSCENC =      1478.88211030
  Ewald energy   TEWEN  =    203743.44252464
  -Hartree energ DENC   =   -272079.06826237
  -exchange      EXHF   =         0.00000000
  -V(xc)+E(xc)   XCENC  =      1133.35005231
  PAW double counting   =     73656.28107149   -72156.21487240
  entropy T*S    EENTRO =         0.01388201
  eigenvalues    EBANDS =     -3715.18538824
  atomic energy  EATOM  =     67701.92959986
  Solvation  Ediel_sol  =         0.00000000
  ---------------------------------------------------
  free energy    TOTEN  =      -236.56928241 eV

  energy without entropy =     -236.58316442  energy(sigma->0) =     -236.57390975


--------------------------------------------------------------------------------------------------------


----------------------------------------- Iteration    1(  23)  ---------------------------------------


    POTLOK:  cpu time    0.0994: real time    0.0995
    SETDIJ:  cpu time    0.0075: real time    0.0075
    EDDIAG:  cpu time    6.7809: real time    6.8125
  RMM-DIIS:  cpu time    8.8636: real time    8.8897
    ORTHCH:  cpu time    1.2963: real time    1.2986
       DOS:  cpu time    0.0029: real time    0.0029
    CHARGE:  cpu time    1.4192: real time    1.4203
    MIXING:  cpu time    0.0045: real time    0.0045
    --------------------------------------------
      LOOP:  cpu time   18.4757: real time   18.5372

 eigenvalue-minimisations  :  4514
 total energy-change (2. order) :-0.4144196E-05  (-0.1053756E-07)
 number of electron     808.9999743 magnetization 
 augmentation part      291.5113924 magnetization 

 Broyden mixing:
  rms(total) = 0.14307E-04    rms(broyden)= 0.14293E-04
  rms(prec ) = 0.21799E-04
  weight for this iteration     100.00

 eigenvalues of (default mixing * dielectric matrix)
  average eigenvalue GAMMA=   1.9662
  9.2780  4.6067  2.9762  2.4473  2.4473  2.1425  1.5402  1.2569  1.2288  1.1188
  0.9212  0.9212  0.5972  0.6362  0.8724  0.8724  0.7459  0.7816

 Free energy of the ion-electron system (eV)
  ---------------------------------------------------
  alpha Z        PSCENC =      1478.88211030
  Ewald energy   TEWEN  =    203743.44252464
  -Hartree energ DENC   =   -272079.05824257
  -exchange      EXHF   =         0.00000000
  -V(xc)+E(xc)   XCENC  =      1133.34998033
  PAW double counting   =     73656.32024048   -72156.25425937
  entropy T*S    EENTRO =         0.01388203
  eigenvalues    EBANDS =     -3715.19512225
  atomic energy  EATOM  =     67701.92959986
  Solvation  Ediel_sol  =         0.00000000
  ---------------------------------------------------
  free energy    TOTEN  =      -236.56928656 eV

  energy without entropy =     -236.58316859  energy(sigma->0) =     -236.57391390


--------------------------------------------------------------------------------------------------------


----------------------------------------- Iteration    1(  24)  ---------------------------------------


    POTLOK:  cpu time    0.1136: real time    0.1136
    SETDIJ:  cpu time    0.0077: real time    0.0077
    EDDIAG:  cpu time    6.8100: real time    6.8257
  RMM-DIIS:  cpu time    8.8342: real time    8.8562
    ORTHCH:  cpu time    1.3127: real time    1.3142
       DOS:  cpu time    0.0029: real time    0.0029
    CHARGE:  cpu time    1.3865: real time    1.3983
    MIXING:  cpu time    0.0047: real time    0.0047
    --------------------------------------------
      LOOP:  cpu time   18.4736: real time   18.5280

 eigenvalue-minimisations  :  4464
 total energy-change (2. order) :-0.2698376E-05  (-0.6921748E-08)
 number of electron     808.9999743 magnetization 
 augmentation part      291.5114015 magnetization 

 Broyden mixing:
  rms(total) = 0.94676E-05    rms(broyden)= 0.94674E-05
  rms(prec ) = 0.12982E-04
  weight for this iteration     100.00

 eigenvalues of (default mixing * dielectric matrix)
  average eigenvalue GAMMA=   2.0312
  9.4494  5.6274  3.3018  2.6862  2.5256  1.9976  1.8377  1.5030  1.2858  1.1708
  0.9133  0.9133  0.9640  0.5972  0.6361  0.8429  0.7480  0.8036  0.7893

 Free energy of the ion-electron system (eV)
  ---------------------------------------------------
  alpha Z        PSCENC =      1478.88211030
  Ewald energy   TEWEN  =    203743.44252464
  -Hartree energ DENC   =   -272079.04583128
  -exchange      EXHF   =         0.00000000
  -V(xc)+E(xc)   XCENC  =      1133.34988160
  PAW double counting   =     73656.35715524   -72156.29142650
  entropy T*S    EENTRO =         0.01388210
  eigenvalues    EBANDS =     -3715.20718520
  atomic energy  EATOM  =     67701.92959986
  Solvation  Ediel_sol  =         0.00000000
  ---------------------------------------------------
  free energy    TOTEN  =      -236.56928926 eV

  energy without entropy =     -236.58317135  energy(sigma->0) =     -236.57391662


--------------------------------------------------------------------------------------------------------


----------------------------------------- Iteration    1(  25)  ---------------------------------------


    POTLOK:  cpu time    0.0991: real time    0.0992
    SETDIJ:  cpu time    0.0076: real time    0.0076
    EDDIAG:  cpu time    6.7961: real time    6.8162
  RMM-DIIS:  cpu time    8.5717: real time    8.6226
    ORTHCH:  cpu time    1.2930: real time    1.2946
       DOS:  cpu time    0.0030: real time    0.0030
    CHARGE:  cpu time    1.4400: real time    1.4418
    MIXING:  cpu time    0.0049: real time    0.0049
    --------------------------------------------
      LOOP:  cpu time   18.2168: real time   18.2916

 eigenvalue-minimisations  :  4153
 total energy-change (2. order) :-0.1168810E-05  (-0.3631094E-08)
 number of electron     808.9999743 magnetization 
 augmentation part      291.5114059 magnetization 

 Broyden mixing:
  rms(total) = 0.48761E-05    rms(broyden)= 0.48740E-05
  rms(prec ) = 0.67346E-05
  weight for this iteration     100.00

 eigenvalues of (default mixing * dielectric matrix)
  average eigenvalue GAMMA=   2.0296
  9.5088  6.0446  3.5146  2.7116  2.4692  2.1048  2.1048  1.3585  1.3585  1.2407
  1.0517  0.9156  0.9156  0.5972  0.6362  0.8806  0.8806  0.7445  0.7769  0.7769

 Free energy of the ion-electron system (eV)
  ---------------------------------------------------
  alpha Z        PSCENC =      1478.88211030
  Ewald energy   TEWEN  =    203743.44252464
  -Hartree energ DENC   =   -272079.03912993
  -exchange      EXHF   =         0.00000000
  -V(xc)+E(xc)   XCENC  =      1133.34983583
  PAW double counting   =     73656.36365416   -72156.29791936
  entropy T*S    EENTRO =         0.01388212
  eigenvalues    EBANDS =     -3715.21384803
  atomic energy  EATOM  =     67701.92959986
  Solvation  Ediel_sol  =         0.00000000
  ---------------------------------------------------
  free energy    TOTEN  =      -236.56929042 eV

  energy without entropy =     -236.58317254  energy(sigma->0) =     -236.57391780


--------------------------------------------------------------------------------------------------------


----------------------------------------- Iteration    1(  26)  ---------------------------------------


    POTLOK:  cpu time    0.0980: real time    0.1167
    SETDIJ:  cpu time    0.0076: real time    0.0076
    EDDIAG:  cpu time    6.7476: real time    6.7744
  RMM-DIIS:  cpu time    7.4352: real time    7.4562
    ORTHCH:  cpu time    1.3537: real time    1.3569
       DOS:  cpu time    0.0027: real time    0.0027
    CHARGE:  cpu time    1.4260: real time    1.4310
    MIXING:  cpu time    0.0065: real time    0.0065
    --------------------------------------------
      LOOP:  cpu time   17.0788: real time   17.1550

 eigenvalue-minimisations  :  2603
 total energy-change (2. order) :-0.3215391E-06  (-0.9306370E-09)
 number of electron     808.9999743 magnetization 
 augmentation part      291.5114039 magnetization 

 Broyden mixing:
  rms(total) = 0.29609E-05    rms(broyden)= 0.29572E-05
  rms(prec ) = 0.41583E-05
  weight for this iteration     100.00

 eigenvalues of (default mixing * dielectric matrix)
  average eigenvalue GAMMA=   2.0490
  9.4829  6.4622  3.8101  2.6383  2.5285  2.5285  2.0816  1.5585  1.5585  1.2606
  1.1295  0.9127  0.9127  0.9602  0.5972  0.6362  0.8377  0.8377  0.7799  0.7799
  0.7349

 Free energy of the ion-electron system (eV)
  ---------------------------------------------------
  alpha Z        PSCENC =      1478.88211030
  Ewald energy   TEWEN  =    203743.44252464
  -Hartree energ DENC   =   -272079.03877746
  -exchange      EXHF   =         0.00000000
  -V(xc)+E(xc)   XCENC  =      1133.34983634
  PAW double counting   =     73656.35728615   -72156.29148298
  entropy T*S    EENTRO =         0.01388206
  eigenvalues    EBANDS =     -3715.21426964
  atomic energy  EATOM  =     67701.92959986
  Solvation  Ediel_sol  =         0.00000000
  ---------------------------------------------------
  free energy    TOTEN  =      -236.56929075 eV

  energy without entropy =     -236.58317280  energy(sigma->0) =     -236.57391810


--------------------------------------------------------------------------------------------------------


----------------------------------------- Iteration    1(  27)  ---------------------------------------


    POTLOK:  cpu time    0.1029: real time    0.1029
    SETDIJ:  cpu time    0.0077: real time    0.0077
    EDDIAG:  cpu time    6.7271: real time    6.7336
  RMM-DIIS:  cpu time    7.2696: real time    7.3056
    ORTHCH:  cpu time    1.2920: real time    1.3314
       DOS:  cpu time    0.0027: real time    0.0027
    CHARGE:  cpu time    1.4227: real time    1.4239
    MIXING:  cpu time    0.0054: real time    0.0054
    --------------------------------------------
      LOOP:  cpu time   16.8314: real time   16.9148

 eigenvalue-minimisations  :  2340
 total energy-change (2. order) :-0.1841108E-06  (-0.6890436E-09)
 number of electron     808.9999743 magnetization 
 augmentation part      291.5114025 magnetization 

 Broyden mixing:
  rms(total) = 0.20093E-05    rms(broyden)= 0.20068E-05
  rms(prec ) = 0.26928E-05
  weight for this iteration     100.00

 eigenvalues of (default mixing * dielectric matrix)
  average eigenvalue GAMMA=   2.0637
  9.4767  6.9349  4.0567  2.8050  2.6623  2.5413  1.9945  1.9945  1.3678  1.3678
  1.2296  1.0195  0.9149  0.9149  0.9112  0.9112  0.5972  0.6362  0.8115  0.8115
  0.7430  0.6993

 Free energy of the ion-electron system (eV)
  ---------------------------------------------------
  alpha Z        PSCENC =      1478.88211030
  Ewald energy   TEWEN  =    203743.44252464
  -Hartree energ DENC   =   -272079.03882695
  -exchange      EXHF   =         0.00000000
  -V(xc)+E(xc)   XCENC  =      1133.34983600
  PAW double counting   =     73656.35272225   -72156.28689115
  entropy T*S    EENTRO =         0.01388200
  eigenvalues    EBANDS =     -3715.21424787
  atomic energy  EATOM  =     67701.92959986
  Solvation  Ediel_sol  =         0.00000000
  ---------------------------------------------------
  free energy    TOTEN  =      -236.56929093 eV

  energy without entropy =     -236.58317293  energy(sigma->0) =     -236.57391826


--------------------------------------------------------------------------------------------------------


----------------------------------------- Iteration    1(  28)  ---------------------------------------


    POTLOK:  cpu time    0.1012: real time    0.1013
    SETDIJ:  cpu time    0.0077: real time    0.0077
    EDDIAG:  cpu time    6.7328: real time    6.7521
  RMM-DIIS:  cpu time    6.9529: real time    6.9754
    ORTHCH:  cpu time    1.3203: real time    1.3213
       DOS:  cpu time    0.0055: real time    0.0055
    --------------------------------------------
      LOOP:  cpu time   15.1216: real time   15.1656

 eigenvalue-minimisations  :  1947
 total energy-change (2. order) :-0.5788752E-07  (-0.3188310E-09)
 number of electron     808.9999743 magnetization 
 augmentation part      291.5114025 magnetization 

 Free energy of the ion-electron system (eV)
  ---------------------------------------------------
  alpha Z        PSCENC =      1478.88211030
  Ewald energy   TEWEN  =    203743.44252464
  -Hartree energ DENC   =   -272079.03872987
  -exchange      EXHF   =         0.00000000
  -V(xc)+E(xc)   XCENC  =      1133.34983225
  PAW double counting   =     73656.35320873   -72156.28739529
  entropy T*S    EENTRO =         0.01388201
  eigenvalues    EBANDS =     -3715.21432361
  atomic energy  EATOM  =     67701.92959986
  Solvation  Ediel_sol  =         0.00000000
  ---------------------------------------------------
  free energy    TOTEN  =      -236.56929099 eV

  energy without entropy =     -236.58317300  energy(sigma->0) =     -236.57391832


--------------------------------------------------------------------------------------------------------


 average (electrostatic) potential at core
  the test charge radii are     0.6991  0.7215  0.5201  1.2098
  (the norm of the test charge is              1.0000)
       1 -57.5873       2 -76.6817       3 -76.6911       4 -38.5036       5 -73.8095
       6 -73.7584       7 -73.7583       8 -73.8093       9 -73.8096      10 -73.7599
      11 -73.7598      12 -73.8095      13 -73.9407      14 -73.9537      15 -73.9406
      16 -73.9546      17 -73.9466      18 -74.0858      19 -73.9470      20 -73.9399
      21 -73.9463      22 -74.0796      23 -73.9465      24 -73.9398      25 -73.9409
      26 -73.9537      27 -73.9409      28 -73.9544      29 -74.1961      30 -74.2085
      31 -74.2084      32 -74.1962      33 -74.1733      34 -74.1987      35 -74.1986
      36 -74.1733      37 -74.2031      38 -74.1513      39 -74.1512      40 -74.2031
      41 -74.1727      42 -74.1980      43 -74.1980      44 -74.1728      45 -74.1627
      46 -74.1437      47 -74.1627      48 -74.1392      49 -74.1529      50 -74.1734
      51 -74.1530      52 -74.1441      53 -74.1528      54 -74.1726      55 -74.1528
      56 -74.1441      57 -74.1627      58 -74.1445      59 -74.1628      60 -74.1396
      61 -73.6053      62 -73.5738      63 -73.5738      64 -73.6053      65 -73.6464
      66 -73.6529      67 -73.6529      68 -73.6463      69 -73.5790      70 -73.5818
      71 -73.5818      72 -73.5790      73 -73.6465      74 -73.6529      75 -73.6530
      76 -73.6465
 
 
 
 E-fermi :  -0.8481     XC(G=0):  -4.6858     alpha+bet : -4.1283


 k-point     1 :       0.0000    0.0000    0.0000
  band No.  band energies     occupation 
      1     -22.7946      2.00000
      2     -20.8355      2.00000
      3     -10.6644      2.00000
      4      -9.3183      2.00000
      5      -8.8547      2.00000
      6      -8.5764      2.00000
      7      -8.1670      2.00000
      8      -8.0787      2.00000
      9      -8.0755      2.00000
     10      -7.8882      2.00000
     11      -7.7551      2.00000
     12      -7.7061      2.00000
     13      -7.6217      2.00000
     14      -7.5217      2.00000
     15      -7.4994      2.00000
     16      -7.4790      2.00000
     17      -7.4499      2.00000
     18      -7.4280      2.00000
     19      -7.3797      2.00000
     20      -7.1475      2.00000
     21      -7.0597      2.00000
     22      -7.0438      2.00000
     23      -7.0110      2.00000
     24      -6.9935      2.00000
     25      -6.9700      2.00000
     26      -6.9516      2.00000
     27      -6.9349      2.00000
     28      -6.9145      2.00000
     29      -6.8778      2.00000
     30      -6.8738      2.00000
     31      -6.8569      2.00000
     32      -6.7873      2.00000
     33      -6.7829      2.00000
     34      -6.7664      2.00000
     35      -6.7640      2.00000
     36      -6.7604      2.00000
     37      -6.7545      2.00000
     38      -6.7478      2.00000
     39      -6.7268      2.00000
     40      -6.6889      2.00000
     41      -6.6438      2.00000
     42      -6.6384      2.00000
     43      -6.6241      2.00000
     44      -6.6128      2.00000
     45      -6.5946      2.00000
     46      -6.5746      2.00000
     47      -6.5736      2.00000
     48      -6.5625      2.00000
     49      -6.5364      2.00000
     50      -6.5152      2.00000
     51      -6.4959      2.00000
     52      -6.4859      2.00000
     53      -6.4426      2.00000
     54      -6.4149      2.00000
     55      -6.4135      2.00000
     56      -6.4009      2.00000
     57      -6.3845      2.00000
     58      -6.3769      2.00000
     59      -6.3675      2.00000
     60      -6.3376      2.00000
     61      -6.3308      2.00000
     62      -6.2674      2.00000
     63      -6.2595      2.00000
     64      -6.2501      2.00000
     65      -6.2205      2.00000
     66      -6.1895      2.00000
     67      -6.1597      2.00000
     68      -6.1556      2.00000
     69      -6.1468      2.00000
     70      -6.1410      2.00000
     71      -6.0802      2.00000
     72      -6.0787      2.00000
     73      -6.0722      2.00000
     74      -6.0524      2.00000
     75      -6.0522      2.00000
     76      -6.0351      2.00000
     77      -6.0235      2.00000
     78      -6.0091      2.00000
     79      -5.9841      2.00000
     80      -5.9200      2.00000
     81      -5.9140      2.00000
     82      -5.9072      2.00000
     83      -5.8915      2.00000
     84      -5.8893      2.00000
     85      -5.8757      2.00000
     86      -5.8733      2.00000
     87      -5.8502      2.00000
     88      -5.8482      2.00000
     89      -5.8455      2.00000
     90      -5.8394      2.00000
     91      -5.8392      2.00000
     92      -5.8360      2.00000
     93      -5.7384      2.00000
     94      -5.7254      2.00000
     95      -5.7235      2.00000
     96      -5.7023      2.00000
     97      -5.6860      2.00000
     98      -5.6626      2.00000
     99      -5.6568      2.00000
    100      -5.6383      2.00000
    101      -5.6120      2.00000
    102      -5.6041      2.00000
    103      -5.6017      2.00000
    104      -5.5995      2.00000
    105      -5.5662      2.00000
    106      -5.5625      2.00000
    107      -5.5364      2.00000
    108      -5.5359      2.00000
    109      -5.5146      2.00000
    110      -5.5096      2.00000
    111      -5.4573      2.00000
    112      -5.4495      2.00000
    113      -5.4383      2.00000
    114      -5.4382      2.00000
    115      -5.4322      2.00000
    116      -5.3796      2.00000
    117      -5.3752      2.00000
    118      -5.3577      2.00000
    119      -5.3482      2.00000
    120      -5.3327      2.00000
    121      -5.3314      2.00000
    122      -5.3252      2.00000
    123      -5.3105      2.00000
    124      -5.3094      2.00000
    125      -5.3020      2.00000
    126      -5.2958      2.00000
    127      -5.2944      2.00000
    128      -5.2928      2.00000
    129      -5.2898      2.00000
    130      -5.2711      2.00000
    131      -5.2696      2.00000
    132      -5.2520      2.00000
    133      -5.2331      2.00000
    134      -5.1934      2.00000
    135      -5.1811      2.00000
    136      -5.1791      2.00000
    137      -5.1773      2.00000
    138      -5.1664      2.00000
    139      -5.1325      2.00000
    140      -5.1216      2.00000
    141      -5.1211      2.00000
    142      -5.0919      2.00000
    143      -5.0565      2.00000
    144      -5.0550      2.00000
    145      -5.0479      2.00000
    146      -5.0343      2.00000
    147      -5.0329      2.00000
    148      -5.0033      2.00000
    149      -4.9922      2.00000
    150      -4.9876      2.00000
    151      -4.9873      2.00000
    152      -4.9825      2.00000
    153      -4.9735      2.00000
    154      -4.9529      2.00000
    155      -4.9519      2.00000
    156      -4.9498      2.00000
    157      -4.9398      2.00000
    158      -4.9376      2.00000
    159      -4.9068      2.00000
    160      -4.8913      2.00000
    161      -4.8909      2.00000
    162      -4.8716      2.00000
    163      -4.8540      2.00000
    164      -4.8299      2.00000
    165      -4.8285      2.00000
    166      -4.8231      2.00000
    167      -4.8196      2.00000
    168      -4.8043      2.00000
    169      -4.8001      2.00000
    170      -4.7803      2.00000
    171      -4.7753      2.00000
    172      -4.7501      2.00000
    173      -4.7460      2.00000
    174      -4.7356      2.00000
    175      -4.7318      2.00000
    176      -4.7196      2.00000
    177      -4.7065      2.00000
    178      -4.7000      2.00000
    179      -4.6875      2.00000
    180      -4.6587      2.00000
    181      -4.6538      2.00000
    182      -4.6430      2.00000
    183      -4.6374      2.00000
    184      -4.6144      2.00000
    185      -4.6124      2.00000
    186      -4.5988      2.00000
    187      -4.5939      2.00000
    188      -4.5656      2.00000
    189      -4.5651      2.00000
    190      -4.5547      2.00000
    191      -4.5434      2.00000
    192      -4.5270      2.00000
    193      -4.5254      2.00000
    194      -4.5253      2.00000
    195      -4.5207      2.00000
    196      -4.5143      2.00000
    197      -4.5042      2.00000
    198      -4.4864      2.00000
    199      -4.4847      2.00000
    200      -4.4747      2.00000
    201      -4.4636      2.00000
    202      -4.4634      2.00000
    203      -4.4519      2.00000
    204      -4.4375      2.00000
    205      -4.4037      2.00000
    206      -4.3899      2.00000
    207      -4.3831      2.00000
    208      -4.3754      2.00000
    209      -4.3590      2.00000
    210      -4.3572      2.00000
    211      -4.3553      2.00000
    212      -4.3234      2.00000
    213      -4.3095      2.00000
    214      -4.3010      2.00000
    215      -4.2657      2.00000
    216      -4.2442      2.00000
    217      -4.2390      2.00000
    218      -4.2375      2.00000
    219      -4.2115      2.00000
    220      -4.1888      2.00000
    221      -4.1803      2.00000
    222      -4.1778      2.00000
    223      -4.1745      2.00000
    224      -4.1531      2.00000
    225      -4.1404      2.00000
    226      -4.1153      2.00000
    227      -4.1107      2.00000
    228      -4.0950      2.00000
    229      -4.0899      2.00000
    230      -4.0811      2.00000
    231      -4.0750      2.00000
    232      -4.0476      2.00000
    233      -4.0418      2.00000
    234      -4.0341      2.00000
    235      -4.0289      2.00000
    236      -4.0257      2.00000
    237      -4.0248      2.00000
    238      -3.9976      2.00000
    239      -3.9703      2.00000
    240      -3.9634      2.00000
    241      -3.9511      2.00000
    242      -3.9471      2.00000
    243      -3.9465      2.00000
    244      -3.9342      2.00000
    245      -3.9326      2.00000
    246      -3.9276      2.00000
    247      -3.9256      2.00000
    248      -3.9117      2.00000
    249      -3.9041      2.00000
    250      -3.9017      2.00000
    251      -3.8939      2.00000
    252      -3.8911      2.00000
    253      -3.8884      2.00000
    254      -3.8850      2.00000
    255      -3.8786      2.00000
    256      -3.8564      2.00000
    257      -3.8349      2.00000
    258      -3.8343      2.00000
    259      -3.8197      2.00000
    260      -3.7808      2.00000
    261      -3.7754      2.00000
    262      -3.7630      2.00000
    263      -3.7584      2.00000
    264      -3.7555      2.00000
    265      -3.7181      2.00000
    266      -3.7168      2.00000
    267      -3.6775      2.00000
    268      -3.6735      2.00000
    269      -3.6725      2.00000
    270      -3.6710      2.00000
    271      -3.6607      2.00000
    272      -3.6472      2.00000
    273      -3.6468      2.00000
    274      -3.6363      2.00000
    275      -3.6280      2.00000
    276      -3.6124      2.00000
    277      -3.6077      2.00000
    278      -3.5965      2.00000
    279      -3.5908      2.00000
    280      -3.5757      2.00000
    281      -3.5231      2.00000
    282      -3.5161      2.00000
    283      -3.4985      2.00000
    284      -3.4958      2.00000
    285      -3.4350      2.00000
    286      -3.4210      2.00000
    287      -3.4026      2.00000
    288      -3.4007      2.00000
    289      -3.3792      2.00000
    290      -3.3736      2.00000
    291      -3.3713      2.00000
    292      -3.3621      2.00000
    293      -3.3571      2.00000
    294      -3.3539      2.00000
    295      -3.3521      2.00000
    296      -3.3493      2.00000
    297      -3.3431      2.00000
    298      -3.3387      2.00000
    299      -3.3213      2.00000
    300      -3.3195      2.00000
    301      -3.3003      2.00000
    302      -3.2807      2.00000
    303      -3.2761      2.00000
    304      -3.2653      2.00000
    305      -3.2584      2.00000
    306      -3.2572      2.00000
    307      -3.2494      2.00000
    308      -3.2483      2.00000
    309      -3.2472      2.00000
    310      -3.2321      2.00000
    311      -3.2318      2.00000
    312      -3.2180      2.00000
    313      -3.2056      2.00000
    314      -3.1761      2.00000
    315      -3.1721      2.00000
    316      -3.1686      2.00000
    317      -3.1459      2.00000
    318      -3.1367      2.00000
    319      -3.1346      2.00000
    320      -3.1273      2.00000
    321      -3.1142      2.00000
    322      -3.1094      2.00000
    323      -3.1004      2.00000
    324      -3.0915      2.00000
    325      -3.0778      2.00000
    326      -3.0666      2.00000
    327      -3.0653      2.00000
    328      -3.0366      2.00000
    329      -3.0267      2.00000
    330      -3.0248      2.00000
    331      -3.0195      2.00000
    332      -3.0142      2.00000
    333      -2.9851      2.00000
    334      -2.9692      2.00000
    335      -2.9442      2.00000
    336      -2.9382      2.00000
    337      -2.9213      2.00000
    338      -2.9196      2.00000
    339      -2.9180      2.00000
    340      -2.9072      2.00000
    341      -2.9069      2.00000
    342      -2.8962      2.00000
    343      -2.8902      2.00000
    344      -2.8844      2.00000
    345      -2.8749      2.00000
    346      -2.8723      2.00000
    347      -2.8548      2.00000
    348      -2.8527      2.00000
    349      -2.8333      2.00000
    350      -2.8306      2.00000
    351      -2.8244      2.00000
    352      -2.8017      2.00000
    353      -2.7941      2.00000
    354      -2.7689      2.00000
    355      -2.7646      2.00000
    356      -2.7566      2.00000
    357      -2.7340      2.00000
    358      -2.7193      2.00000
    359      -2.6847      2.00000
    360      -2.6632      2.00000
    361      -2.6597      2.00000
    362      -2.6314      2.00000
    363      -2.6131      2.00000
    364      -2.5972      2.00000
    365      -2.5852      2.00000
    366      -2.5851      2.00000
    367      -2.5832      2.00000
    368      -2.5818      2.00000
    369      -2.5476      2.00000
    370      -2.5363      2.00000
    371      -2.5260      2.00000
    372      -2.4964      2.00000
    373      -2.4954      2.00000
    374      -2.4875      2.00000
    375      -2.4584      2.00000
    376      -2.4576      2.00000
    377      -2.4538      2.00000
    378      -2.4393      2.00000
    379      -2.4232      2.00000
    380      -2.4103      2.00000
    381      -2.4028      2.00000
    382      -2.3981      2.00000
    383      -2.3707      2.00000
    384      -2.3677      2.00000
    385      -2.3412      2.00000
    386      -2.2712      2.00000
    387      -2.2495      2.00000
    388      -2.2477      2.00000
    389      -2.0941      2.00000
    390      -2.0592      2.00000
    391      -2.0120      2.00000
    392      -1.9245      2.00000
    393      -1.8679      2.00000
    394      -1.8605      2.00000
    395      -1.8278      2.00000
    396      -1.7187      2.00000
    397      -1.4794      2.00000
    398      -1.3820      2.00000
    399      -1.3550      2.00000
    400      -1.1130      2.00116
    401      -0.8522      1.07016
    402      -0.7949      0.22665
    403      -0.6651     -0.02662
    404      -0.6164     -0.00506
    405      -0.5957     -0.00208
    406      -0.5678     -0.00054
    407      -0.5185     -0.00003
    408      -0.4115     -0.00000
    409      -0.3523     -0.00000
    410      -0.3474     -0.00000
    411      -0.2649     -0.00000
    412      -0.2523     -0.00000
    413      -0.2267     -0.00000
    414      -0.1530     -0.00000
    415      -0.1172     -0.00000
    416       0.0095     -0.00000
    417       0.0616     -0.00000
    418       0.0696     -0.00000
    419       0.1174     -0.00000
    420       0.2286     -0.00000
    421       0.3399     -0.00000
    422       0.3584     -0.00000
    423       0.4847     -0.00000
    424       0.7259     -0.00000
    425       0.8590     -0.00000
    426       0.8724     -0.00000
    427       0.8928     -0.00000
    428       0.8939     -0.00000
    429       0.9213     -0.00000
    430       0.9490     -0.00000
    431       1.0943     -0.00000
    432       1.1154     -0.00000
    433       1.2806     -0.00000
    434       1.2985     -0.00000
    435       1.3547     -0.00000
    436       1.3851     -0.00000
    437       1.4336     -0.00000
    438       1.5826     -0.00000
    439       1.6373     -0.00000
    440       2.0023      0.00000
    441       2.0935      0.00000
    442       2.3986      0.00000
    443       2.4420      0.00000
    444       2.4506      0.00000
    445       2.5772      0.00000
    446       2.5929      0.00000
    447       2.5997      0.00000
    448       2.7092      0.00000
    449       2.7145      0.00000
    450       2.7324      0.00000
    451       2.8777      0.00000
    452       2.9337      0.00000
    453       2.9730      0.00000
    454       3.0370      0.00000
    455       3.1017      0.00000
    456       3.1252      0.00000
    457       3.1546      0.00000
    458       3.2857      0.00000
    459       3.2945      0.00000
    460       3.3049      0.00000
    461       3.3112      0.00000
    462       3.4636      0.00000
    463       3.4734      0.00000
    464       3.4761      0.00000
    465       3.5445      0.00000
    466       3.6203      0.00000
    467       3.6576      0.00000
    468       3.8419      0.00000
    469       4.0779      0.00000
    470       4.1089      0.00000
    471       4.1499      0.00000
    472       4.1877      0.00000
    473       4.2967      0.00000
    474       4.3272      0.00000
    475       4.4303      0.00000
    476       4.4559      0.00000
    477       4.4732      0.00000
    478       4.5018      0.00000
    479       4.5681      0.00000
    480       4.6175      0.00000
    481       4.6551      0.00000
    482       4.7268      0.00000
    483       4.8806      0.00000
    484       4.9032      0.00000
    485       4.9935      0.00000
    486       5.0678      0.00000

 k-point     2 :       0.2500    0.0000    0.0000
  band No.  band energies     occupation 
      1     -22.7945      2.00000
      2     -20.8355      2.00000
      3     -10.6643      2.00000
      4      -9.2810      2.00000
      5      -8.9987      2.00000
      6      -8.3939      2.00000
      7      -8.1641      2.00000
      8      -8.0473      2.00000
      9      -8.0458      2.00000
     10      -7.8911      2.00000
     11      -7.8441      2.00000
     12      -7.7967      2.00000
     13      -7.7294      2.00000
     14      -7.5546      2.00000
     15      -7.5287      2.00000
     16      -7.3937      2.00000
     17      -7.3892      2.00000
     18      -7.3595      2.00000
     19      -7.3231      2.00000
     20      -7.0979      2.00000
     21      -7.0460      2.00000
     22      -7.0311      2.00000
     23      -7.0023      2.00000
     24      -6.9840      2.00000
     25      -6.9703      2.00000
     26      -6.9608      2.00000
     27      -6.9477      2.00000
     28      -6.9440      2.00000
     29      -6.9303      2.00000
     30      -6.9285      2.00000
     31      -6.8973      2.00000
     32      -6.8248      2.00000
     33      -6.8173      2.00000
     34      -6.8136      2.00000
     35      -6.8104      2.00000
     36      -6.7505      2.00000
     37      -6.7365      2.00000
     38      -6.7321      2.00000
     39      -6.7194      2.00000
     40      -6.6987      2.00000
     41      -6.6955      2.00000
     42      -6.6834      2.00000
     43      -6.6402      2.00000
     44      -6.6037      2.00000
     45      -6.5336      2.00000
     46      -6.5291      2.00000
     47      -6.5256      2.00000
     48      -6.5150      2.00000
     49      -6.5110      2.00000
     50      -6.4852      2.00000
     51      -6.4691      2.00000
     52      -6.4443      2.00000
     53      -6.4291      2.00000
     54      -6.4273      2.00000
     55      -6.4085      2.00000
     56      -6.3706      2.00000
     57      -6.3660      2.00000
     58      -6.3594      2.00000
     59      -6.3372      2.00000
     60      -6.3345      2.00000
     61      -6.2971      2.00000
     62      -6.2933      2.00000
     63      -6.2897      2.00000
     64      -6.2649      2.00000
     65      -6.1994      2.00000
     66      -6.1937      2.00000
     67      -6.1819      2.00000
     68      -6.1726      2.00000
     69      -6.1643      2.00000
     70      -6.1586      2.00000
     71      -6.1347      2.00000
     72      -6.0886      2.00000
     73      -6.0577      2.00000
     74      -6.0528      2.00000
     75      -6.0507      2.00000
     76      -6.0403      2.00000
     77      -6.0272      2.00000
     78      -6.0208      2.00000
     79      -6.0138      2.00000
     80      -5.9926      2.00000
     81      -5.9836      2.00000
     82      -5.9418      2.00000
     83      -5.9383      2.00000
     84      -5.9337      2.00000
     85      -5.8800      2.00000
     86      -5.8406      2.00000
     87      -5.8370      2.00000
     88      -5.8311      2.00000
     89      -5.8310      2.00000
     90      -5.7919      2.00000
     91      -5.7534      2.00000
     92      -5.7520      2.00000
     93      -5.7274      2.00000
     94      -5.7102      2.00000
     95      -5.7075      2.00000
     96      -5.6754      2.00000
     97      -5.6624      2.00000
     98      -5.6541      2.00000
     99      -5.6332      2.00000
    100      -5.6314      2.00000
    101      -5.5975      2.00000
    102      -5.5855      2.00000
    103      -5.5606      2.00000
    104      -5.5597      2.00000
    105      -5.5490      2.00000
    106      -5.5421      2.00000
    107      -5.5396      2.00000
    108      -5.5182      2.00000
    109      -5.5149      2.00000
    110      -5.5108      2.00000
    111      -5.4916      2.00000
    112      -5.4707      2.00000
    113      -5.4681      2.00000
    114      -5.4565      2.00000
    115      -5.4328      2.00000
    116      -5.4300      2.00000
    117      -5.4194      2.00000
    118      -5.4114      2.00000
    119      -5.4103      2.00000
    120      -5.3968      2.00000
    121      -5.3833      2.00000
    122      -5.3322      2.00000
    123      -5.3315      2.00000
    124      -5.3206      2.00000
    125      -5.3205      2.00000
    126      -5.3143      2.00000
    127      -5.3140      2.00000
    128      -5.3066      2.00000
    129      -5.2565      2.00000
    130      -5.2528      2.00000
    131      -5.2478      2.00000
    132      -5.2471      2.00000
    133      -5.2378      2.00000
    134      -5.1855      2.00000
    135      -5.1813      2.00000
    136      -5.1749      2.00000
    137      -5.1581      2.00000
    138      -5.1571      2.00000
    139      -5.0968      2.00000
    140      -5.0880      2.00000
    141      -5.0792      2.00000
    142      -5.0704      2.00000
    143      -5.0560      2.00000
    144      -5.0501      2.00000
    145      -5.0463      2.00000
    146      -5.0429      2.00000
    147      -5.0153      2.00000
    148      -5.0053      2.00000
    149      -4.9962      2.00000
    150      -4.9933      2.00000
    151      -4.9860      2.00000
    152      -4.9728      2.00000
    153      -4.9651      2.00000
    154      -4.9619      2.00000
    155      -4.9592      2.00000
    156      -4.9556      2.00000
    157      -4.9440      2.00000
    158      -4.9367      2.00000
    159      -4.9012      2.00000
    160      -4.8978      2.00000
    161      -4.8906      2.00000
    162      -4.8881      2.00000
    163      -4.8451      2.00000
    164      -4.8211      2.00000
    165      -4.8105      2.00000
    166      -4.8021      2.00000
    167      -4.7938      2.00000
    168      -4.7924      2.00000
    169      -4.7807      2.00000
    170      -4.7794      2.00000
    171      -4.7746      2.00000
    172      -4.7651      2.00000
    173      -4.7494      2.00000
    174      -4.7474      2.00000
    175      -4.7177      2.00000
    176      -4.7093      2.00000
    177      -4.6971      2.00000
    178      -4.6751      2.00000
    179      -4.6540      2.00000
    180      -4.6444      2.00000
    181      -4.6414      2.00000
    182      -4.6350      2.00000
    183      -4.6275      2.00000
    184      -4.6190      2.00000
    185      -4.5998      2.00000
    186      -4.5898      2.00000
    187      -4.5860      2.00000
    188      -4.5829      2.00000
    189      -4.5771      2.00000
    190      -4.5728      2.00000
    191      -4.5674      2.00000
    192      -4.5445      2.00000
    193      -4.5373      2.00000
    194      -4.5257      2.00000
    195      -4.5199      2.00000
    196      -4.5112      2.00000
    197      -4.5048      2.00000
    198      -4.4985      2.00000
    199      -4.4921      2.00000
    200      -4.4876      2.00000
    201      -4.4773      2.00000
    202      -4.4737      2.00000
    203      -4.4667      2.00000
    204      -4.4255      2.00000
    205      -4.4153      2.00000
    206      -4.4077      2.00000
    207      -4.3728      2.00000
    208      -4.3727      2.00000
    209      -4.3547      2.00000
    210      -4.3487      2.00000
    211      -4.3475      2.00000
    212      -4.3366      2.00000
    213      -4.3240      2.00000
    214      -4.3167      2.00000
    215      -4.3062      2.00000
    216      -4.2682      2.00000
    217      -4.2506      2.00000
    218      -4.2428      2.00000
    219      -4.2366      2.00000
    220      -4.2234      2.00000
    221      -4.2234      2.00000
    222      -4.1883      2.00000
    223      -4.1784      2.00000
    224      -4.1231      2.00000
    225      -4.1213      2.00000
    226      -4.0973      2.00000
    227      -4.0930      2.00000
    228      -4.0888      2.00000
    229      -4.0874      2.00000
    230      -4.0814      2.00000
    231      -4.0779      2.00000
    232      -4.0723      2.00000
    233      -4.0399      2.00000
    234      -4.0291      2.00000
    235      -4.0283      2.00000
    236      -4.0228      2.00000
    237      -4.0065      2.00000
    238      -4.0025      2.00000
    239      -3.9904      2.00000
    240      -3.9697      2.00000
    241      -3.9624      2.00000
    242      -3.9533      2.00000
    243      -3.9501      2.00000
    244      -3.9407      2.00000
    245      -3.9373      2.00000
    246      -3.9204      2.00000
    247      -3.9141      2.00000
    248      -3.9130      2.00000
    249      -3.9076      2.00000
    250      -3.9067      2.00000
    251      -3.8950      2.00000
    252      -3.8946      2.00000
    253      -3.8837      2.00000
    254      -3.8721      2.00000
    255      -3.8430      2.00000
    256      -3.8303      2.00000
    257      -3.8231      2.00000
    258      -3.8228      2.00000
    259      -3.7914      2.00000
    260      -3.7714      2.00000
    261      -3.7598      2.00000
    262      -3.7559      2.00000
    263      -3.7527      2.00000
    264      -3.7474      2.00000
    265      -3.7438      2.00000
    266      -3.7272      2.00000
    267      -3.6839      2.00000
    268      -3.6685      2.00000
    269      -3.6654      2.00000
    270      -3.6605      2.00000
    271      -3.6537      2.00000
    272      -3.6309      2.00000
    273      -3.6303      2.00000
    274      -3.6143      2.00000
    275      -3.6019      2.00000
    276      -3.5937      2.00000
    277      -3.5836      2.00000
    278      -3.5742      2.00000
    279      -3.5675      2.00000
    280      -3.5658      2.00000
    281      -3.5333      2.00000
    282      -3.5243      2.00000
    283      -3.5224      2.00000
    284      -3.4933      2.00000
    285      -3.4730      2.00000
    286      -3.4689      2.00000
    287      -3.4472      2.00000
    288      -3.4156      2.00000
    289      -3.4114      2.00000
    290      -3.3997      2.00000
    291      -3.3969      2.00000
    292      -3.3927      2.00000
    293      -3.3869      2.00000
    294      -3.3624      2.00000
    295      -3.3612      2.00000
    296      -3.3540      2.00000
    297      -3.3372      2.00000
    298      -3.3136      2.00000
    299      -3.3106      2.00000
    300      -3.3002      2.00000
    301      -3.2864      2.00000
    302      -3.2837      2.00000
    303      -3.2751      2.00000
    304      -3.2725      2.00000
    305      -3.2444      2.00000
    306      -3.2432      2.00000
    307      -3.2294      2.00000
    308      -3.2115      2.00000
    309      -3.2111      2.00000
    310      -3.2054      2.00000
    311      -3.1974      2.00000
    312      -3.1784      2.00000
    313      -3.1706      2.00000
    314      -3.1652      2.00000
    315      -3.1540      2.00000
    316      -3.1500      2.00000
    317      -3.1459      2.00000
    318      -3.1455      2.00000
    319      -3.1436      2.00000
    320      -3.1300      2.00000
    321      -3.1244      2.00000
    322      -3.1050      2.00000
    323      -3.0809      2.00000
    324      -3.0804      2.00000
    325      -3.0767      2.00000
    326      -3.0724      2.00000
    327      -3.0610      2.00000
    328      -3.0465      2.00000
    329      -3.0251      2.00000
    330      -3.0235      2.00000
    331      -3.0024      2.00000
    332      -3.0021      2.00000
    333      -2.9798      2.00000
    334      -2.9595      2.00000
    335      -2.9542      2.00000
    336      -2.9311      2.00000
    337      -2.9270      2.00000
    338      -2.9241      2.00000
    339      -2.9114      2.00000
    340      -2.9071      2.00000
    341      -2.8966      2.00000
    342      -2.8890      2.00000
    343      -2.8808      2.00000
    344      -2.8794      2.00000
    345      -2.8783      2.00000
    346      -2.8700      2.00000
    347      -2.8551      2.00000
    348      -2.8484      2.00000
    349      -2.8458      2.00000
    350      -2.8421      2.00000
    351      -2.8401      2.00000
    352      -2.8272      2.00000
    353      -2.8266      2.00000
    354      -2.7777      2.00000
    355      -2.7490      2.00000
    356      -2.7268      2.00000
    357      -2.6946      2.00000
    358      -2.6913      2.00000
    359      -2.6849      2.00000
    360      -2.6586      2.00000
    361      -2.6513      2.00000
    362      -2.6284      2.00000
    363      -2.6201      2.00000
    364      -2.6192      2.00000
    365      -2.5933      2.00000
    366      -2.5798      2.00000
    367      -2.5728      2.00000
    368      -2.5718      2.00000
    369      -2.5705      2.00000
    370      -2.5662      2.00000
    371      -2.5364      2.00000
    372      -2.5293      2.00000
    373      -2.5272      2.00000
    374      -2.5100      2.00000
    375      -2.4982      2.00000
    376      -2.4964      2.00000
    377      -2.4856      2.00000
    378      -2.4831      2.00000
    379      -2.4803      2.00000
    380      -2.4629      2.00000
    381      -2.4363      2.00000
    382      -2.4047      2.00000
    383      -2.4007      2.00000
    384      -2.3918      2.00000
    385      -2.3714      2.00000
    386      -2.3688      2.00000
    387      -2.3586      2.00000
    388      -2.2895      2.00000
    389      -2.2835      2.00000
    390      -2.0585      2.00000
    391      -2.0298      2.00000
    392      -1.8362      2.00000
    393      -1.7989      2.00000
    394      -1.6619      2.00000
    395      -1.4775      2.00000
    396      -1.4680      2.00000
    397      -1.4099      2.00000
    398      -1.3952      2.00000
    399      -1.3743      2.00000
    400      -1.1740      2.00004
    401      -0.9531      2.05917
    402      -0.7007     -0.05761
    403      -0.6709     -0.03107
    404      -0.6472     -0.01556
    405      -0.6016     -0.00271
    406      -0.5505     -0.00021
    407      -0.5108     -0.00002
    408      -0.4995     -0.00001
    409      -0.4788     -0.00000
    410      -0.3195     -0.00000
    411      -0.2606     -0.00000
    412      -0.2475     -0.00000
    413      -0.1545     -0.00000
    414      -0.1273     -0.00000
    415       0.0393     -0.00000
    416       0.0957     -0.00000
    417       0.1089     -0.00000
    418       0.1484     -0.00000
    419       0.1515     -0.00000
    420       0.1560     -0.00000
    421       0.2201     -0.00000
    422       0.3322     -0.00000
    423       0.3509     -0.00000
    424       0.4265     -0.00000
    425       0.5436     -0.00000
    426       0.6810     -0.00000
    427       0.7844     -0.00000
    428       0.8168     -0.00000
    429       0.8651     -0.00000
    430       1.0471     -0.00000
    431       1.0865     -0.00000
    432       1.2339     -0.00000
    433       1.2701     -0.00000
    434       1.4710     -0.00000
    435       1.5139     -0.00000
    436       1.5678     -0.00000
    437       1.6094     -0.00000
    438       1.6919     -0.00000
    439       1.6921     -0.00000
    440       1.7402     -0.00000
    441       2.3529      0.00000
    442       2.4042      0.00000
    443       2.4492      0.00000
    444       2.5722      0.00000
    445       2.5872      0.00000
    446       2.6537      0.00000
    447       2.6547      0.00000
    448       2.6634      0.00000
    449       2.7851      0.00000
    450       2.8220      0.00000
    451       2.8776      0.00000
    452       2.9148      0.00000
    453       2.9153      0.00000
    454       2.9370      0.00000
    455       2.9948      0.00000
    456       3.1120      0.00000
    457       3.1129      0.00000
    458       3.2244      0.00000
    459       3.2678      0.00000
    460       3.2852      0.00000
    461       3.4065      0.00000
    462       3.4653      0.00000
    463       3.5073      0.00000
    464       3.5593      0.00000
    465       3.7204      0.00000
    466       3.7248      0.00000
    467       3.7644      0.00000
    468       3.8536      0.00000
    469       3.8720      0.00000
    470       3.9212      0.00000
    471       4.0513      0.00000
    472       4.0942      0.00000
    473       4.1181      0.00000
    474       4.1668      0.00000
    475       4.1882      0.00000
    476       4.2694      0.00000
    477       4.3351      0.00000
    478       4.3402      0.00000
    479       4.4166      0.00000
    480       4.4403      0.00000
    481       4.5716      0.00000
    482       4.6548      0.00000
    483       4.7399      0.00000
    484       4.8281      0.00000
    485       4.8516      0.00000
    486       4.9433      0.00000

 k-point     3 :       0.5000    0.0000    0.0000
  band No.  band energies     occupation 
      1     -22.7946      2.00000
      2     -20.8355      2.00000
      3     -10.6643      2.00000
      4      -9.1793      2.00000
      5      -9.1620      2.00000
      6      -8.2468      2.00000
      7      -8.0394      2.00000
      8      -8.0104      2.00000
      9      -7.9921      2.00000
     10      -7.9696      2.00000
     11      -7.9615      2.00000
     12      -7.8995      2.00000
     13      -7.8557      2.00000
     14      -7.5497      2.00000
     15      -7.5427      2.00000
     16      -7.3852      2.00000
     17      -7.3848      2.00000
     18      -7.1526      2.00000
     19      -7.1488      2.00000
     20      -7.1361      2.00000
     21      -7.1173      2.00000
     22      -7.0334      2.00000
     23      -7.0197      2.00000
     24      -7.0087      2.00000
     25      -7.0081      2.00000
     26      -6.9988      2.00000
     27      -6.9925      2.00000
     28      -6.9791      2.00000
     29      -6.9383      2.00000
     30      -6.9085      2.00000
     31      -6.9037      2.00000
     32      -6.8837      2.00000
     33      -6.8726      2.00000
     34      -6.7781      2.00000
     35      -6.7772      2.00000
     36      -6.7712      2.00000
     37      -6.7520      2.00000
     38      -6.7221      2.00000
     39      -6.7194      2.00000
     40      -6.7175      2.00000
     41      -6.7030      2.00000
     42      -6.6901      2.00000
     43      -6.6848      2.00000
     44      -6.6007      2.00000
     45      -6.5265      2.00000
     46      -6.5247      2.00000
     47      -6.4800      2.00000
     48      -6.4714      2.00000
     49      -6.4687      2.00000
     50      -6.4639      2.00000
     51      -6.4355      2.00000
     52      -6.4350      2.00000
     53      -6.3856      2.00000
     54      -6.3855      2.00000
     55      -6.3827      2.00000
     56      -6.3575      2.00000
     57      -6.3531      2.00000
     58      -6.3482      2.00000
     59      -6.3421      2.00000
     60      -6.3281      2.00000
     61      -6.3228      2.00000
     62      -6.3103      2.00000
     63      -6.2530      2.00000
     64      -6.2459      2.00000
     65      -6.2111      2.00000
     66      -6.1863      2.00000
     67      -6.1823      2.00000
     68      -6.1811      2.00000
     69      -6.1797      2.00000
     70      -6.1711      2.00000
     71      -6.1662      2.00000
     72      -6.1550      2.00000
     73      -6.1205      2.00000
     74      -6.1005      2.00000
     75      -6.0515      2.00000
     76      -6.0407      2.00000
     77      -6.0344      2.00000
     78      -6.0341      2.00000
     79      -6.0013      2.00000
     80      -5.9987      2.00000
     81      -5.9957      2.00000
     82      -5.9898      2.00000
     83      -5.9693      2.00000
     84      -5.9463      2.00000
     85      -5.8373      2.00000
     86      -5.8309      2.00000
     87      -5.8306      2.00000
     88      -5.8238      2.00000
     89      -5.8197      2.00000
     90      -5.8179      2.00000
     91      -5.6806      2.00000
     92      -5.6778      2.00000
     93      -5.6724      2.00000
     94      -5.6703      2.00000
     95      -5.6696      2.00000
     96      -5.6679      2.00000
     97      -5.6487      2.00000
     98      -5.6407      2.00000
     99      -5.6338      2.00000
    100      -5.6286      2.00000
    101      -5.5678      2.00000
    102      -5.5644      2.00000
    103      -5.5625      2.00000
    104      -5.5577      2.00000
    105      -5.5506      2.00000
    106      -5.5476      2.00000
    107      -5.5203      2.00000
    108      -5.5108      2.00000
    109      -5.5099      2.00000
    110      -5.5005      2.00000
    111      -5.4996      2.00000
    112      -5.4968      2.00000
    113      -5.4852      2.00000
    114      -5.4849      2.00000
    115      -5.4819      2.00000
    116      -5.4818      2.00000
    117      -5.4304      2.00000
    118      -5.4268      2.00000
    119      -5.4243      2.00000
    120      -5.4233      2.00000
    121      -5.4133      2.00000
    122      -5.4025      2.00000
    123      -5.3425      2.00000
    124      -5.3393      2.00000
    125      -5.3345      2.00000
    126      -5.3190      2.00000
    127      -5.3178      2.00000
    128      -5.3050      2.00000
    129      -5.2576      2.00000
    130      -5.2506      2.00000
    131      -5.2442      2.00000
    132      -5.2368      2.00000
    133      -5.2102      2.00000
    134      -5.2080      2.00000
    135      -5.2077      2.00000
    136      -5.2027      2.00000
    137      -5.1168      2.00000
    138      -5.1115      2.00000
    139      -5.1096      2.00000
    140      -5.0882      2.00000
    141      -5.0563      2.00000
    142      -5.0536      2.00000
    143      -5.0514      2.00000
    144      -5.0510      2.00000
    145      -5.0495      2.00000
    146      -5.0398      2.00000
    147      -5.0257      2.00000
    148      -5.0104      2.00000
    149      -5.0077      2.00000
    150      -5.0003      2.00000
    151      -4.9976      2.00000
    152      -4.9714      2.00000
    153      -4.9660      2.00000
    154      -4.9627      2.00000
    155      -4.9489      2.00000
    156      -4.9257      2.00000
    157      -4.9225      2.00000
    158      -4.9199      2.00000
    159      -4.9166      2.00000
    160      -4.9068      2.00000
    161      -4.8233      2.00000
    162      -4.8205      2.00000
    163      -4.8174      2.00000
    164      -4.8167      2.00000
    165      -4.8105      2.00000
    166      -4.8098      2.00000
    167      -4.8010      2.00000
    168      -4.7989      2.00000
    169      -4.7944      2.00000
    170      -4.7861      2.00000
    171      -4.7782      2.00000
    172      -4.7632      2.00000
    173      -4.7600      2.00000
    174      -4.7585      2.00000
    175      -4.7000      2.00000
    176      -4.6796      2.00000
    177      -4.6728      2.00000
    178      -4.6712      2.00000
    179      -4.6649      2.00000
    180      -4.6595      2.00000
    181      -4.6472      2.00000
    182      -4.6373      2.00000
    183      -4.6189      2.00000
    184      -4.6176      2.00000
    185      -4.6058      2.00000
    186      -4.5993      2.00000
    187      -4.5942      2.00000
    188      -4.5827      2.00000
    189      -4.5554      2.00000
    190      -4.5514      2.00000
    191      -4.5500      2.00000
    192      -4.5327      2.00000
    193      -4.5235      2.00000
    194      -4.5195      2.00000
    195      -4.5070      2.00000
    196      -4.5024      2.00000
    197      -4.4994      2.00000
    198      -4.4959      2.00000
    199      -4.4897      2.00000
    200      -4.4854      2.00000
    201      -4.4807      2.00000
    202      -4.4732      2.00000
    203      -4.4642      2.00000
    204      -4.4561      2.00000
    205      -4.4139      2.00000
    206      -4.4107      2.00000
    207      -4.4073      2.00000
    208      -4.4051      2.00000
    209      -4.3970      2.00000
    210      -4.3603      2.00000
    211      -4.3567      2.00000
    212      -4.3524      2.00000
    213      -4.3427      2.00000
    214      -4.3367      2.00000
    215      -4.2951      2.00000
    216      -4.2894      2.00000
    217      -4.2829      2.00000
    218      -4.2816      2.00000
    219      -4.2769      2.00000
    220      -4.2676      2.00000
    221      -4.2556      2.00000
    222      -4.2294      2.00000
    223      -4.1322      2.00000
    224      -4.0916      2.00000
    225      -4.0857      2.00000
    226      -4.0849      2.00000
    227      -4.0827      2.00000
    228      -4.0754      2.00000
    229      -4.0708      2.00000
    230      -4.0634      2.00000
    231      -4.0553      2.00000
    232      -4.0535      2.00000
    233      -4.0525      2.00000
    234      -4.0467      2.00000
    235      -4.0358      2.00000
    236      -4.0319      2.00000
    237      -4.0172      2.00000
    238      -4.0042      2.00000
    239      -4.0008      2.00000
    240      -3.9879      2.00000
    241      -3.9862      2.00000
    242      -3.9833      2.00000
    243      -3.9392      2.00000
    244      -3.9391      2.00000
    245      -3.9351      2.00000
    246      -3.9296      2.00000
    247      -3.9283      2.00000
    248      -3.9147      2.00000
    249      -3.9122      2.00000
    250      -3.9019      2.00000
    251      -3.8961      2.00000
    252      -3.8959      2.00000
    253      -3.8593      2.00000
    254      -3.8497      2.00000
    255      -3.8430      2.00000
    256      -3.8122      2.00000
    257      -3.8018      2.00000
    258      -3.7948      2.00000
    259      -3.7934      2.00000
    260      -3.7674      2.00000
    261      -3.7553      2.00000
    262      -3.7462      2.00000
    263      -3.7283      2.00000
    264      -3.7226      2.00000
    265      -3.7139      2.00000
    266      -3.7095      2.00000
    267      -3.6991      2.00000
    268      -3.6548      2.00000
    269      -3.6540      2.00000
    270      -3.6531      2.00000
    271      -3.6437      2.00000
    272      -3.6182      2.00000
    273      -3.5986      2.00000
    274      -3.5951      2.00000
    275      -3.5720      2.00000
    276      -3.5664      2.00000
    277      -3.5649      2.00000
    278      -3.5622      2.00000
    279      -3.5616      2.00000
    280      -3.5535      2.00000
    281      -3.5468      2.00000
    282      -3.5230      2.00000
    283      -3.5023      2.00000
    284      -3.5017      2.00000
    285      -3.4926      2.00000
    286      -3.4921      2.00000
    287      -3.4866      2.00000
    288      -3.4717      2.00000
    289      -3.4640      2.00000
    290      -3.4420      2.00000
    291      -3.4359      2.00000
    292      -3.4056      2.00000
    293      -3.3927      2.00000
    294      -3.3596      2.00000
    295      -3.3478      2.00000
    296      -3.3449      2.00000
    297      -3.3397      2.00000
    298      -3.3386      2.00000
    299      -3.3080      2.00000
    300      -3.3073      2.00000
    301      -3.2918      2.00000
    302      -3.2869      2.00000
    303      -3.2817      2.00000
    304      -3.2491      2.00000
    305      -3.2394      2.00000
    306      -3.2225      2.00000
    307      -3.2182      2.00000
    308      -3.1991      2.00000
    309      -3.1954      2.00000
    310      -3.1734      2.00000
    311      -3.1616      2.00000
    312      -3.1613      2.00000
    313      -3.1606      2.00000
    314      -3.1550      2.00000
    315      -3.1544      2.00000
    316      -3.1529      2.00000
    317      -3.1422      2.00000
    318      -3.1317      2.00000
    319      -3.1272      2.00000
    320      -3.1167      2.00000
    321      -3.1163      2.00000
    322      -3.0820      2.00000
    323      -3.0703      2.00000
    324      -3.0589      2.00000
    325      -3.0486      2.00000
    326      -3.0411      2.00000
    327      -3.0379      2.00000
    328      -3.0313      2.00000
    329      -3.0278      2.00000
    330      -3.0223      2.00000
    331      -3.0085      2.00000
    332      -2.9968      2.00000
    333      -2.9951      2.00000
    334      -2.9916      2.00000
    335      -2.9661      2.00000
    336      -2.9653      2.00000
    337      -2.9456      2.00000
    338      -2.9378      2.00000
    339      -2.9165      2.00000
    340      -2.9130      2.00000
    341      -2.8992      2.00000
    342      -2.8973      2.00000
    343      -2.8925      2.00000
    344      -2.8896      2.00000
    345      -2.8796      2.00000
    346      -2.8786      2.00000
    347      -2.8759      2.00000
    348      -2.8690      2.00000
    349      -2.8587      2.00000
    350      -2.8293      2.00000
    351      -2.8281      2.00000
    352      -2.8091      2.00000
    353      -2.8084      2.00000
    354      -2.7414      2.00000
    355      -2.7381      2.00000
    356      -2.7110      2.00000
    357      -2.6998      2.00000
    358      -2.6677      2.00000
    359      -2.6631      2.00000
    360      -2.6507      2.00000
    361      -2.6476      2.00000
    362      -2.6418      2.00000
    363      -2.6352      2.00000
    364      -2.6322      2.00000
    365      -2.6308      2.00000
    366      -2.6113      2.00000
    367      -2.6094      2.00000
    368      -2.6077      2.00000
    369      -2.5957      2.00000
    370      -2.5445      2.00000
    371      -2.5442      2.00000
    372      -2.5239      2.00000
    373      -2.5198      2.00000
    374      -2.5172      2.00000
    375      -2.5080      2.00000
    376      -2.5073      2.00000
    377      -2.5023      2.00000
    378      -2.5003      2.00000
    379      -2.4994      2.00000
    380      -2.4888      2.00000
    381      -2.4715      2.00000
    382      -2.4707      2.00000
    383      -2.4615      2.00000
    384      -2.4111      2.00000
    385      -2.3989      2.00000
    386      -2.3712      2.00000
    387      -2.3702      2.00000
    388      -2.3524      2.00000
    389      -2.3257      2.00000
    390      -2.2438      2.00000
    391      -2.0047      2.00000
    392      -1.7096      2.00000
    393      -1.5904      2.00000
    394      -1.5784      2.00000
    395      -1.5606      2.00000
    396      -1.5096      2.00000
    397      -1.4622      2.00000
    398      -1.0065      2.04754
    399      -0.9919      2.06054
    400      -0.9881      2.06350
    401      -0.9803      2.06834
    402      -0.8549      1.11566
    403      -0.8308      0.71213
    404      -0.6058     -0.00326
    405      -0.5994     -0.00246
    406      -0.5595     -0.00035
    407      -0.5563     -0.00029
    408      -0.4275     -0.00000
    409      -0.4231     -0.00000
    410      -0.4200     -0.00000
    411      -0.4182     -0.00000
    412      -0.3861     -0.00000
    413      -0.2366     -0.00000
    414      -0.2331     -0.00000
    415      -0.1079     -0.00000
    416      -0.0875     -0.00000
    417      -0.0861     -0.00000
    418       0.3461     -0.00000
    419       0.3536     -0.00000
    420       0.3722     -0.00000
    421       0.3835     -0.00000
    422       0.3896     -0.00000
    423       0.4460     -0.00000
    424       0.5124     -0.00000
    425       0.5160     -0.00000
    426       0.6305     -0.00000
    427       0.6719     -0.00000
    428       0.6910     -0.00000
    429       0.7119     -0.00000
    430       1.0357     -0.00000
    431       1.0370     -0.00000
    432       1.0523     -0.00000
    433       1.1209     -0.00000
    434       1.3517     -0.00000
    435       1.4074     -0.00000
    436       1.5143     -0.00000
    437       1.5909     -0.00000
    438       1.9610      0.00000
    439       1.9834      0.00000
    440       2.2818      0.00000
    441       2.2971      0.00000
    442       2.3168      0.00000
    443       2.3949      0.00000
    444       2.6225      0.00000
    445       2.6862      0.00000
    446       2.7239      0.00000
    447       2.7490      0.00000
    448       2.7647      0.00000
    449       2.7671      0.00000
    450       2.7930      0.00000
    451       2.8936      0.00000
    452       2.9101      0.00000
    453       2.9228      0.00000
    454       3.0539      0.00000
    455       3.0880      0.00000
    456       3.1377      0.00000
    457       3.1517      0.00000
    458       3.1823      0.00000
    459       3.2673      0.00000
    460       3.2818      0.00000
    461       3.2846      0.00000
    462       3.4046      0.00000
    463       3.4194      0.00000
    464       3.4395      0.00000
    465       3.5798      0.00000
    466       3.5926      0.00000
    467       3.7619      0.00000
    468       3.8842      0.00000
    469       3.9008      0.00000
    470       3.9092      0.00000
    471       3.9120      0.00000
    472       3.9673      0.00000
    473       4.0369      0.00000
    474       4.0487      0.00000
    475       4.1240      0.00000
    476       4.2181      0.00000
    477       4.3192      0.00000
    478       4.3491      0.00000
    479       4.5204      0.00000
    480       4.6014      0.00000
    481       4.7168      0.00000
    482       4.7260      0.00000
    483       4.7321      0.00000
    484       4.7454      0.00000
    485       4.7654      0.00000
    486       4.7841      0.00000

 k-point     4 :       0.0000    0.2000    0.0000
  band No.  band energies     occupation 
      1     -22.7946      2.00000
      2     -20.8356      2.00000
      3     -10.6642      2.00000
      4      -9.2620      2.00000
      5      -8.8029      2.00000
      6      -8.5213      2.00000
      7      -8.4792      2.00000
      8      -8.2145      2.00000
      9      -7.9876      2.00000
     10      -7.9068      2.00000
     11      -7.7905      2.00000
     12      -7.6473      2.00000
     13      -7.5630      2.00000
     14      -7.4824      2.00000
     15      -7.4435      2.00000
     16      -7.4428      2.00000
     17      -7.3735      2.00000
     18      -7.3351      2.00000
     19      -7.1899      2.00000
     20      -7.0954      2.00000
     21      -7.0488      2.00000
     22      -7.0075      2.00000
     23      -6.9972      2.00000
     24      -6.9871      2.00000
     25      -6.9819      2.00000
     26      -6.9733      2.00000
     27      -6.9440      2.00000
     28      -6.9152      2.00000
     29      -6.8932      2.00000
     30      -6.8702      2.00000
     31      -6.8568      2.00000
     32      -6.8458      2.00000
     33      -6.8257      2.00000
     34      -6.8033      2.00000
     35      -6.7631      2.00000
     36      -6.7483      2.00000
     37      -6.7347      2.00000
     38      -6.7196      2.00000
     39      -6.7143      2.00000
     40      -6.7125      2.00000
     41      -6.7028      2.00000
     42      -6.7018      2.00000
     43      -6.6912      2.00000
     44      -6.6635      2.00000
     45      -6.6161      2.00000
     46      -6.5884      2.00000
     47      -6.5822      2.00000
     48      -6.5478      2.00000
     49      -6.5187      2.00000
     50      -6.4975      2.00000
     51      -6.4889      2.00000
     52      -6.4650      2.00000
     53      -6.4632      2.00000
     54      -6.4299      2.00000
     55      -6.4220      2.00000
     56      -6.4176      2.00000
     57      -6.3937      2.00000
     58      -6.3750      2.00000
     59      -6.3580      2.00000
     60      -6.3487      2.00000
     61      -6.3469      2.00000
     62      -6.3451      2.00000
     63      -6.3331      2.00000
     64      -6.2587      2.00000
     65      -6.2555      2.00000
     66      -6.2355      2.00000
     67      -6.2189      2.00000
     68      -6.2074      2.00000
     69      -6.2007      2.00000
     70      -6.0932      2.00000
     71      -6.0847      2.00000
     72      -6.0800      2.00000
     73      -6.0711      2.00000
     74      -6.0648      2.00000
     75      -6.0540      2.00000
     76      -6.0493      2.00000
     77      -6.0399      2.00000
     78      -5.9935      2.00000
     79      -5.9844      2.00000
     80      -5.9709      2.00000
     81      -5.9686      2.00000
     82      -5.9552      2.00000
     83      -5.8917      2.00000
     84      -5.8735      2.00000
     85      -5.8634      2.00000
     86      -5.8524      2.00000
     87      -5.8319      2.00000
     88      -5.8313      2.00000
     89      -5.8304      2.00000
     90      -5.8023      2.00000
     91      -5.7993      2.00000
     92      -5.7966      2.00000
     93      -5.7752      2.00000
     94      -5.7646      2.00000
     95      -5.7283      2.00000
     96      -5.6842      2.00000
     97      -5.6807      2.00000
     98      -5.6615      2.00000
     99      -5.6582      2.00000
    100      -5.6491      2.00000
    101      -5.6366      2.00000
    102      -5.6257      2.00000
    103      -5.6176      2.00000
    104      -5.6072      2.00000
    105      -5.5703      2.00000
    106      -5.5564      2.00000
    107      -5.5189      2.00000
    108      -5.5187      2.00000
    109      -5.5009      2.00000
    110      -5.4660      2.00000
    111      -5.4640      2.00000
    112      -5.4510      2.00000
    113      -5.4493      2.00000
    114      -5.4342      2.00000
    115      -5.4189      2.00000
    116      -5.4142      2.00000
    117      -5.4007      2.00000
    118      -5.3922      2.00000
    119      -5.3800      2.00000
    120      -5.3631      2.00000
    121      -5.3491      2.00000
    122      -5.3444      2.00000
    123      -5.3267      2.00000
    124      -5.2971      2.00000
    125      -5.2931      2.00000
    126      -5.2815      2.00000
    127      -5.2741      2.00000
    128      -5.2655      2.00000
    129      -5.2591      2.00000
    130      -5.2567      2.00000
    131      -5.2526      2.00000
    132      -5.2338      2.00000
    133      -5.2249      2.00000
    134      -5.2235      2.00000
    135      -5.2165      2.00000
    136      -5.1959      2.00000
    137      -5.1859      2.00000
    138      -5.1808      2.00000
    139      -5.1619      2.00000
    140      -5.1382      2.00000
    141      -5.1184      2.00000
    142      -5.1046      2.00000
    143      -5.0918      2.00000
    144      -5.0886      2.00000
    145      -5.0677      2.00000
    146      -5.0458      2.00000
    147      -5.0442      2.00000
    148      -5.0352      2.00000
    149      -5.0315      2.00000
    150      -5.0195      2.00000
    151      -5.0004      2.00000
    152      -4.9691      2.00000
    153      -4.9536      2.00000
    154      -4.9466      2.00000
    155      -4.9289      2.00000
    156      -4.9184      2.00000
    157      -4.8882      2.00000
    158      -4.8875      2.00000
    159      -4.8841      2.00000
    160      -4.8659      2.00000
    161      -4.8626      2.00000
    162      -4.8584      2.00000
    163      -4.8516      2.00000
    164      -4.8384      2.00000
    165      -4.8304      2.00000
    166      -4.8290      2.00000
    167      -4.8211      2.00000
    168      -4.8056      2.00000
    169      -4.8004      2.00000
    170      -4.7853      2.00000
    171      -4.7810      2.00000
    172      -4.7763      2.00000
    173      -4.7661      2.00000
    174      -4.7606      2.00000
    175      -4.7434      2.00000
    176      -4.7189      2.00000
    177      -4.7071      2.00000
    178      -4.7021      2.00000
    179      -4.6809      2.00000
    180      -4.6781      2.00000
    181      -4.6712      2.00000
    182      -4.6665      2.00000
    183      -4.6631      2.00000
    184      -4.6511      2.00000
    185      -4.6175      2.00000
    186      -4.6121      2.00000
    187      -4.5967      2.00000
    188      -4.5782      2.00000
    189      -4.5731      2.00000
    190      -4.5704      2.00000
    191      -4.5609      2.00000
    192      -4.5584      2.00000
    193      -4.5460      2.00000
    194      -4.5443      2.00000
    195      -4.5226      2.00000
    196      -4.5035      2.00000
    197      -4.5006      2.00000
    198      -4.4744      2.00000
    199      -4.4629      2.00000
    200      -4.4583      2.00000
    201      -4.4467      2.00000
    202      -4.4454      2.00000
    203      -4.4180      2.00000
    204      -4.4051      2.00000
    205      -4.4010      2.00000
    206      -4.3896      2.00000
    207      -4.3874      2.00000
    208      -4.3764      2.00000
    209      -4.3531      2.00000
    210      -4.3430      2.00000
    211      -4.3410      2.00000
    212      -4.3199      2.00000
    213      -4.3189      2.00000
    214      -4.2578      2.00000
    215      -4.2522      2.00000
    216      -4.2379      2.00000
    217      -4.2252      2.00000
    218      -4.2149      2.00000
    219      -4.2094      2.00000
    220      -4.2022      2.00000
    221      -4.1804      2.00000
    222      -4.1678      2.00000
    223      -4.1498      2.00000
    224      -4.1454      2.00000
    225      -4.1304      2.00000
    226      -4.1298      2.00000
    227      -4.1136      2.00000
    228      -4.0713      2.00000
    229      -4.0650      2.00000
    230      -4.0599      2.00000
    231      -4.0513      2.00000
    232      -4.0398      2.00000
    233      -4.0297      2.00000
    234      -4.0246      2.00000
    235      -4.0170      2.00000
    236      -4.0154      2.00000
    237      -4.0048      2.00000
    238      -4.0023      2.00000
    239      -3.9979      2.00000
    240      -3.9527      2.00000
    241      -3.9307      2.00000
    242      -3.9290      2.00000
    243      -3.9264      2.00000
    244      -3.9194      2.00000
    245      -3.9093      2.00000
    246      -3.9051      2.00000
    247      -3.8921      2.00000
    248      -3.8831      2.00000
    249      -3.8827      2.00000
    250      -3.8647      2.00000
    251      -3.8413      2.00000
    252      -3.8330      2.00000
    253      -3.8262      2.00000
    254      -3.8177      2.00000
    255      -3.7983      2.00000
    256      -3.7957      2.00000
    257      -3.7949      2.00000
    258      -3.7835      2.00000
    259      -3.7743      2.00000
    260      -3.7683      2.00000
    261      -3.7634      2.00000
    262      -3.7438      2.00000
    263      -3.7412      2.00000
    264      -3.7030      2.00000
    265      -3.6829      2.00000
    266      -3.6771      2.00000
    267      -3.6761      2.00000
    268      -3.6627      2.00000
    269      -3.6600      2.00000
    270      -3.6577      2.00000
    271      -3.6540      2.00000
    272      -3.6197      2.00000
    273      -3.6114      2.00000
    274      -3.6032      2.00000
    275      -3.5945      2.00000
    276      -3.5858      2.00000
    277      -3.5710      2.00000
    278      -3.5595      2.00000
    279      -3.5319      2.00000
    280      -3.5019      2.00000
    281      -3.5001      2.00000
    282      -3.4706      2.00000
    283      -3.4540      2.00000
    284      -3.4433      2.00000
    285      -3.4349      2.00000
    286      -3.4175      2.00000
    287      -3.4131      2.00000
    288      -3.4102      2.00000
    289      -3.4067      2.00000
    290      -3.4025      2.00000
    291      -3.3909      2.00000
    292      -3.3844      2.00000
    293      -3.3742      2.00000
    294      -3.3675      2.00000
    295      -3.3376      2.00000
    296      -3.3141      2.00000
    297      -3.2933      2.00000
    298      -3.2916      2.00000
    299      -3.2911      2.00000
    300      -3.2755      2.00000
    301      -3.2695      2.00000
    302      -3.2447      2.00000
    303      -3.2411      2.00000
    304      -3.2327      2.00000
    305      -3.2202      2.00000
    306      -3.2114      2.00000
    307      -3.2093      2.00000
    308      -3.2022      2.00000
    309      -3.1950      2.00000
    310      -3.1875      2.00000
    311      -3.1873      2.00000
    312      -3.1802      2.00000
    313      -3.1778      2.00000
    314      -3.1694      2.00000
    315      -3.1599      2.00000
    316      -3.1505      2.00000
    317      -3.1481      2.00000
    318      -3.1470      2.00000
    319      -3.1268      2.00000
    320      -3.1126      2.00000
    321      -3.1125      2.00000
    322      -3.1034      2.00000
    323      -3.0899      2.00000
    324      -3.0859      2.00000
    325      -3.0707      2.00000
    326      -3.0642      2.00000
    327      -3.0590      2.00000
    328      -3.0419      2.00000
    329      -3.0379      2.00000
    330      -3.0328      2.00000
    331      -3.0184      2.00000
    332      -3.0046      2.00000
    333      -2.9853      2.00000
    334      -2.9788      2.00000
    335      -2.9663      2.00000
    336      -2.9569      2.00000
    337      -2.9448      2.00000
    338      -2.9353      2.00000
    339      -2.9225      2.00000
    340      -2.9221      2.00000
    341      -2.9215      2.00000
    342      -2.9120      2.00000
    343      -2.9023      2.00000
    344      -2.8932      2.00000
    345      -2.8840      2.00000
    346      -2.8649      2.00000
    347      -2.8575      2.00000
    348      -2.8534      2.00000
    349      -2.8480      2.00000
    350      -2.8369      2.00000
    351      -2.8287      2.00000
    352      -2.8069      2.00000
    353      -2.8014      2.00000
    354      -2.7850      2.00000
    355      -2.7798      2.00000
    356      -2.7521      2.00000
    357      -2.7452      2.00000
    358      -2.7377      2.00000
    359      -2.7025      2.00000
    360      -2.6962      2.00000
    361      -2.6931      2.00000
    362      -2.6790      2.00000
    363      -2.6599      2.00000
    364      -2.6377      2.00000
    365      -2.6248      2.00000
    366      -2.6226      2.00000
    367      -2.6205      2.00000
    368      -2.6146      2.00000
    369      -2.5923      2.00000
    370      -2.5805      2.00000
    371      -2.5678      2.00000
    372      -2.5635      2.00000
    373      -2.5536      2.00000
    374      -2.5462      2.00000
    375      -2.5417      2.00000
    376      -2.4852      2.00000
    377      -2.4731      2.00000
    378      -2.4617      2.00000
    379      -2.4568      2.00000
    380      -2.4539      2.00000
    381      -2.4407      2.00000
    382      -2.4222      2.00000
    383      -2.3890      2.00000
    384      -2.3885      2.00000
    385      -2.3700      2.00000
    386      -2.3187      2.00000
    387      -2.2748      2.00000
    388      -2.2609      2.00000
    389      -2.1391      2.00000
    390      -2.1014      2.00000
    391      -2.0125      2.00000
    392      -1.8393      2.00000
    393      -1.7826      2.00000
    394      -1.6421      2.00000
    395      -1.6112      2.00000
    396      -1.5991      2.00000
    397      -1.5398      2.00000
    398      -1.4481      2.00000
    399      -1.4341      2.00000
    400      -1.3793      2.00000
    401      -1.3137      2.00000
    402      -1.1118      2.00123
    403      -0.9603      2.06725
    404      -0.9592      2.06634
    405      -0.9064      1.82446
    406      -0.7419     -0.06084
    407      -0.7407     -0.06239
    408      -0.5839     -0.00120
    409      -0.5099     -0.00002
    410      -0.3490     -0.00000
    411      -0.2154     -0.00000
    412      -0.1556     -0.00000
    413      -0.1472     -0.00000
    414      -0.0871     -0.00000
    415       0.0573     -0.00000
    416       0.1021     -0.00000
    417       0.1938     -0.00000
    418       0.2448     -0.00000
    419       0.2545     -0.00000
    420       0.3486     -0.00000
    421       0.3933     -0.00000
    422       0.3953     -0.00000
    423       0.4363     -0.00000
    424       0.6162     -0.00000
    425       0.7124     -0.00000
    426       0.7366     -0.00000
    427       0.7595     -0.00000
    428       0.8221     -0.00000
    429       0.9166     -0.00000
    430       1.0551     -0.00000
    431       1.3862     -0.00000
    432       1.4045     -0.00000
    433       1.4296     -0.00000
    434       1.4882     -0.00000
    435       1.5341     -0.00000
    436       1.6893     -0.00000
    437       1.7473     -0.00000
    438       1.7945     -0.00000
    439       1.9042      0.00000
    440       2.0162      0.00000
    441       2.0595      0.00000
    442       2.0736      0.00000
    443       2.1122      0.00000
    444       2.1783      0.00000
    445       2.2461      0.00000
    446       2.4014      0.00000
    447       2.5266      0.00000
    448       2.6830      0.00000
    449       2.6948      0.00000
    450       2.8895      0.00000
    451       2.8924      0.00000
    452       2.9141      0.00000
    453       2.9540      0.00000
    454       3.0746      0.00000
    455       3.1525      0.00000
    456       3.1731      0.00000
    457       3.2433      0.00000
    458       3.2802      0.00000
    459       3.4020      0.00000
    460       3.4077      0.00000
    461       3.4948      0.00000
    462       3.4958      0.00000
    463       3.6050      0.00000
    464       3.6149      0.00000
    465       3.6983      0.00000
    466       3.8526      0.00000
    467       3.8740      0.00000
    468       3.9171      0.00000
    469       3.9325      0.00000
    470       4.0369      0.00000
    471       4.0387      0.00000
    472       4.1171      0.00000
    473       4.1271      0.00000
    474       4.1566      0.00000
    475       4.2033      0.00000
    476       4.2826      0.00000
    477       4.3615      0.00000
    478       4.4349      0.00000
    479       4.4585      0.00000
    480       4.5188      0.00000
    481       4.5969      0.00000
    482       4.6327      0.00000
    483       4.6996      0.00000
    484       4.7589      0.00000
    485       4.8243      0.00000
    486       5.0416      0.00000

 k-point     5 :       0.2500    0.2000    0.0000
  band No.  band energies     occupation 
      1     -22.7946      2.00000
      2     -20.8355      2.00000
      3     -10.6642      2.00000
      4      -9.2249      2.00000
      5      -8.9446      2.00000
      6      -8.4493      2.00000
      7      -8.3498      2.00000
      8      -8.2390      2.00000
      9      -8.0737      2.00000
     10      -7.8982      2.00000
     11      -7.6803      2.00000
     12      -7.6358      2.00000
     13      -7.6165      2.00000
     14      -7.5083      2.00000
     15      -7.4972      2.00000
     16      -7.4685      2.00000
     17      -7.3394      2.00000
     18      -7.3334      2.00000
     19      -7.1361      2.00000
     20      -7.0694      2.00000
     21      -7.0515      2.00000
     22      -7.0400      2.00000
     23      -7.0152      2.00000
     24      -6.9827      2.00000
     25      -6.9716      2.00000
     26      -6.9620      2.00000
     27      -6.9560      2.00000
     28      -6.9301      2.00000
     29      -6.9240      2.00000
     30      -6.9128      2.00000
     31      -6.8942      2.00000
     32      -6.8655      2.00000
     33      -6.8575      2.00000
     34      -6.8213      2.00000
     35      -6.7929      2.00000
     36      -6.7853      2.00000
     37      -6.7224      2.00000
     38      -6.7117      2.00000
     39      -6.6973      2.00000
     40      -6.6953      2.00000
     41      -6.6924      2.00000
     42      -6.6767      2.00000
     43      -6.6701      2.00000
     44      -6.6488      2.00000
     45      -6.6229      2.00000
     46      -6.6100      2.00000
     47      -6.6021      2.00000
     48      -6.5003      2.00000
     49      -6.4837      2.00000
     50      -6.4809      2.00000
     51      -6.4664      2.00000
     52      -6.4616      2.00000
     53      -6.4258      2.00000
     54      -6.4154      2.00000
     55      -6.4068      2.00000
     56      -6.4018      2.00000
     57      -6.3933      2.00000
     58      -6.3898      2.00000
     59      -6.3829      2.00000
     60      -6.3559      2.00000
     61      -6.3287      2.00000
     62      -6.2957      2.00000
     63      -6.2809      2.00000
     64      -6.2727      2.00000
     65      -6.2526      2.00000
     66      -6.2428      2.00000
     67      -6.2270      2.00000
     68      -6.2006      2.00000
     69      -6.1918      2.00000
     70      -6.1410      2.00000
     71      -6.1307      2.00000
     72      -6.1213      2.00000
     73      -6.1099      2.00000
     74      -6.0713      2.00000
     75      -6.0391      2.00000
     76      -6.0236      2.00000
     77      -6.0234      2.00000
     78      -6.0170      2.00000
     79      -5.9902      2.00000
     80      -5.9826      2.00000
     81      -5.9631      2.00000
     82      -5.9274      2.00000
     83      -5.9176      2.00000
     84      -5.9041      2.00000
     85      -5.8930      2.00000
     86      -5.8838      2.00000
     87      -5.8589      2.00000
     88      -5.8326      2.00000
     89      -5.8259      2.00000
     90      -5.7817      2.00000
     91      -5.7574      2.00000
     92      -5.7491      2.00000
     93      -5.7406      2.00000
     94      -5.7319      2.00000
     95      -5.7166      2.00000
     96      -5.7036      2.00000
     97      -5.6855      2.00000
     98      -5.6601      2.00000
     99      -5.6465      2.00000
    100      -5.6403      2.00000
    101      -5.6064      2.00000
    102      -5.5862      2.00000
    103      -5.5742      2.00000
    104      -5.5656      2.00000
    105      -5.5554      2.00000
    106      -5.5533      2.00000
    107      -5.5276      2.00000
    108      -5.5107      2.00000
    109      -5.5073      2.00000
    110      -5.4893      2.00000
    111      -5.4827      2.00000
    112      -5.4711      2.00000
    113      -5.4677      2.00000
    114      -5.4534      2.00000
    115      -5.4474      2.00000
    116      -5.4412      2.00000
    117      -5.4267      2.00000
    118      -5.4120      2.00000
    119      -5.4015      2.00000
    120      -5.3839      2.00000
    121      -5.3800      2.00000
    122      -5.3664      2.00000
    123      -5.3559      2.00000
    124      -5.3334      2.00000
    125      -5.3270      2.00000
    126      -5.2884      2.00000
    127      -5.2824      2.00000
    128      -5.2770      2.00000
    129      -5.2703      2.00000
    130      -5.2675      2.00000
    131      -5.2558      2.00000
    132      -5.2443      2.00000
    133      -5.2241      2.00000
    134      -5.1903      2.00000
    135      -5.1843      2.00000
    136      -5.1611      2.00000
    137      -5.1487      2.00000
    138      -5.1325      2.00000
    139      -5.1213      2.00000
    140      -5.1146      2.00000
    141      -5.1037      2.00000
    142      -5.0817      2.00000
    143      -5.0775      2.00000
    144      -5.0652      2.00000
    145      -5.0575      2.00000
    146      -5.0526      2.00000
    147      -5.0341      2.00000
    148      -5.0224      2.00000
    149      -5.0183      2.00000
    150      -5.0142      2.00000
    151      -4.9773      2.00000
    152      -4.9637      2.00000
    153      -4.9618      2.00000
    154      -4.9508      2.00000
    155      -4.9492      2.00000
    156      -4.9448      2.00000
    157      -4.9192      2.00000
    158      -4.9106      2.00000
    159      -4.8893      2.00000
    160      -4.8796      2.00000
    161      -4.8714      2.00000
    162      -4.8651      2.00000
    163      -4.8494      2.00000
    164      -4.8452      2.00000
    165      -4.8169      2.00000
    166      -4.8116      2.00000
    167      -4.7999      2.00000
    168      -4.7987      2.00000
    169      -4.7903      2.00000
    170      -4.7845      2.00000
    171      -4.7772      2.00000
    172      -4.7645      2.00000
    173      -4.7562      2.00000
    174      -4.7384      2.00000
    175      -4.7331      2.00000
    176      -4.7297      2.00000
    177      -4.7141      2.00000
    178      -4.7016      2.00000
    179      -4.6800      2.00000
    180      -4.6700      2.00000
    181      -4.6620      2.00000
    182      -4.6570      2.00000
    183      -4.6515      2.00000
    184      -4.6368      2.00000
    185      -4.6314      2.00000
    186      -4.6208      2.00000
    187      -4.6165      2.00000
    188      -4.6006      2.00000
    189      -4.5961      2.00000
    190      -4.5854      2.00000
    191      -4.5810      2.00000
    192      -4.5741      2.00000
    193      -4.5598      2.00000
    194      -4.5317      2.00000
    195      -4.5278      2.00000
    196      -4.5239      2.00000
    197      -4.5096      2.00000
    198      -4.4943      2.00000
    199      -4.4641      2.00000
    200      -4.4600      2.00000
    201      -4.4508      2.00000
    202      -4.4282      2.00000
    203      -4.4220      2.00000
    204      -4.4098      2.00000
    205      -4.4055      2.00000
    206      -4.3897      2.00000
    207      -4.3817      2.00000
    208      -4.3767      2.00000
    209      -4.3575      2.00000
    210      -4.3408      2.00000
    211      -4.3101      2.00000
    212      -4.2976      2.00000
    213      -4.2745      2.00000
    214      -4.2665      2.00000
    215      -4.2603      2.00000
    216      -4.2589      2.00000
    217      -4.2477      2.00000
    218      -4.2190      2.00000
    219      -4.2107      2.00000
    220      -4.2015      2.00000
    221      -4.1972      2.00000
    222      -4.1708      2.00000
    223      -4.1576      2.00000
    224      -4.1423      2.00000
    225      -4.1314      2.00000
    226      -4.1164      2.00000
    227      -4.1087      2.00000
    228      -4.0965      2.00000
    229      -4.0931      2.00000
    230      -4.0868      2.00000
    231      -4.0478      2.00000
    232      -4.0365      2.00000
    233      -4.0334      2.00000
    234      -4.0286      2.00000
    235      -4.0172      2.00000
    236      -4.0130      2.00000
    237      -4.0029      2.00000
    238      -3.9778      2.00000
    239      -3.9646      2.00000
    240      -3.9522      2.00000
    241      -3.9427      2.00000
    242      -3.9380      2.00000
    243      -3.9292      2.00000
    244      -3.9247      2.00000
    245      -3.9103      2.00000
    246      -3.9061      2.00000
    247      -3.9010      2.00000
    248      -3.8870      2.00000
    249      -3.8663      2.00000
    250      -3.8616      2.00000
    251      -3.8555      2.00000
    252      -3.8464      2.00000
    253      -3.8259      2.00000
    254      -3.8126      2.00000
    255      -3.7955      2.00000
    256      -3.7901      2.00000
    257      -3.7862      2.00000
    258      -3.7825      2.00000
    259      -3.7732      2.00000
    260      -3.7654      2.00000
    261      -3.7503      2.00000
    262      -3.7410      2.00000
    263      -3.7097      2.00000
    264      -3.6971      2.00000
    265      -3.6835      2.00000
    266      -3.6686      2.00000
    267      -3.6646      2.00000
    268      -3.6569      2.00000
    269      -3.6529      2.00000
    270      -3.6399      2.00000
    271      -3.6386      2.00000
    272      -3.6248      2.00000
    273      -3.5982      2.00000
    274      -3.5847      2.00000
    275      -3.5788      2.00000
    276      -3.5679      2.00000
    277      -3.5604      2.00000
    278      -3.5504      2.00000
    279      -3.5391      2.00000
    280      -3.5231      2.00000
    281      -3.4982      2.00000
    282      -3.4956      2.00000
    283      -3.4825      2.00000
    284      -3.4627      2.00000
    285      -3.4538      2.00000
    286      -3.4330      2.00000
    287      -3.4216      2.00000
    288      -3.4131      2.00000
    289      -3.4043      2.00000
    290      -3.4007      2.00000
    291      -3.3965      2.00000
    292      -3.3768      2.00000
    293      -3.3636      2.00000
    294      -3.3565      2.00000
    295      -3.3438      2.00000
    296      -3.3340      2.00000
    297      -3.3287      2.00000
    298      -3.3017      2.00000
    299      -3.2815      2.00000
    300      -3.2664      2.00000
    301      -3.2549      2.00000
    302      -3.2443      2.00000
    303      -3.2385      2.00000
    304      -3.2319      2.00000
    305      -3.2258      2.00000
    306      -3.2233      2.00000
    307      -3.2044      2.00000
    308      -3.2022      2.00000
    309      -3.1949      2.00000
    310      -3.1850      2.00000
    311      -3.1830      2.00000
    312      -3.1752      2.00000
    313      -3.1723      2.00000
    314      -3.1673      2.00000
    315      -3.1560      2.00000
    316      -3.1542      2.00000
    317      -3.1489      2.00000
    318      -3.1275      2.00000
    319      -3.1220      2.00000
    320      -3.1002      2.00000
    321      -3.0970      2.00000
    322      -3.0835      2.00000
    323      -3.0722      2.00000
    324      -3.0672      2.00000
    325      -3.0600      2.00000
    326      -3.0523      2.00000
    327      -3.0498      2.00000
    328      -3.0417      2.00000
    329      -3.0314      2.00000
    330      -3.0253      2.00000
    331      -2.9948      2.00000
    332      -2.9913      2.00000
    333      -2.9859      2.00000
    334      -2.9803      2.00000
    335      -2.9700      2.00000
    336      -2.9647      2.00000
    337      -2.9611      2.00000
    338      -2.9388      2.00000
    339      -2.9267      2.00000
    340      -2.9157      2.00000
    341      -2.9131      2.00000
    342      -2.9042      2.00000
    343      -2.8980      2.00000
    344      -2.8943      2.00000
    345      -2.8855      2.00000
    346      -2.8819      2.00000
    347      -2.8716      2.00000
    348      -2.8647      2.00000
    349      -2.8547      2.00000
    350      -2.8363      2.00000
    351      -2.8336      2.00000
    352      -2.8216      2.00000
    353      -2.8029      2.00000
    354      -2.7959      2.00000
    355      -2.7620      2.00000
    356      -2.7472      2.00000
    357      -2.7426      2.00000
    358      -2.7198      2.00000
    359      -2.6908      2.00000
    360      -2.6871      2.00000
    361      -2.6765      2.00000
    362      -2.6736      2.00000
    363      -2.6622      2.00000
    364      -2.6573      2.00000
    365      -2.6155      2.00000
    366      -2.6073      2.00000
    367      -2.6024      2.00000
    368      -2.5990      2.00000
    369      -2.5784      2.00000
    370      -2.5731      2.00000
    371      -2.5648      2.00000
    372      -2.5614      2.00000
    373      -2.5578      2.00000
    374      -2.5557      2.00000
    375      -2.5472      2.00000
    376      -2.5338      2.00000
    377      -2.4976      2.00000
    378      -2.4869      2.00000
    379      -2.4734      2.00000
    380      -2.4671      2.00000
    381      -2.4613      2.00000
    382      -2.4488      2.00000
    383      -2.4220      2.00000
    384      -2.4107      2.00000
    385      -2.4034      2.00000
    386      -2.3759      2.00000
    387      -2.3247      2.00000
    388      -2.2741      2.00000
    389      -2.1998      2.00000
    390      -2.1295      2.00000
    391      -1.9607      2.00000
    392      -1.9439      2.00000
    393      -1.8047      2.00000
    394      -1.6765      2.00000
    395      -1.6097      2.00000
    396      -1.4604      2.00000
    397      -1.4444      2.00000
    398      -1.4335      2.00000
    399      -1.3059      2.00000
    400      -1.2651      2.00000
    401      -1.1039      2.00178
    402      -1.0943      2.00273
    403      -1.0557      2.01238
    404      -1.0381      2.02174
    405      -0.9296      1.98789
    406      -0.9072      1.83197
    407      -0.7570     -0.02636
    408      -0.6223     -0.00639
    409      -0.3566     -0.00000
    410      -0.3452     -0.00000
    411      -0.2799     -0.00000
    412      -0.2228     -0.00000
    413      -0.1796     -0.00000
    414      -0.0583     -0.00000
    415      -0.0056     -0.00000
    416       0.0807     -0.00000
    417       0.2204     -0.00000
    418       0.2568     -0.00000
    419       0.2843     -0.00000
    420       0.4302     -0.00000
    421       0.4851     -0.00000
    422       0.5068     -0.00000
    423       0.5380     -0.00000
    424       0.6047     -0.00000
    425       0.6735     -0.00000
    426       0.7628     -0.00000
    427       0.8222     -0.00000
    428       0.8759     -0.00000
    429       0.9065     -0.00000
    430       0.9298     -0.00000
    431       0.9811     -0.00000
    432       1.2024     -0.00000
    433       1.4350     -0.00000
    434       1.5093     -0.00000
    435       1.6468     -0.00000
    436       1.6599     -0.00000
    437       1.7082     -0.00000
    438       1.7855     -0.00000
    439       1.8017     -0.00000
    440       1.9123      0.00000
    441       1.9940      0.00000
    442       2.2013      0.00000
    443       2.2495      0.00000
    444       2.2986      0.00000
    445       2.3906      0.00000
    446       2.5549      0.00000
    447       2.6256      0.00000
    448       2.6634      0.00000
    449       2.7254      0.00000
    450       2.8422      0.00000
    451       2.8492      0.00000
    452       2.8986      0.00000
    453       2.9158      0.00000
    454       3.0204      0.00000
    455       3.0353      0.00000
    456       3.1600      0.00000
    457       3.2471      0.00000
    458       3.3184      0.00000
    459       3.3385      0.00000
    460       3.4538      0.00000
    461       3.4889      0.00000
    462       3.4991      0.00000
    463       3.5243      0.00000
    464       3.6881      0.00000
    465       3.7140      0.00000
    466       3.8152      0.00000
    467       3.8502      0.00000
    468       3.8746      0.00000
    469       3.9105      0.00000
    470       3.9870      0.00000
    471       4.0993      0.00000
    472       4.1777      0.00000
    473       4.2051      0.00000
    474       4.2476      0.00000
    475       4.3006      0.00000
    476       4.3802      0.00000
    477       4.4253      0.00000
    478       4.4356      0.00000
    479       4.5320      0.00000
    480       4.5914      0.00000
    481       4.6322      0.00000
    482       4.6726      0.00000
    483       4.7064      0.00000
    484       4.7708      0.00000
    485       4.8110      0.00000
    486       4.9878      0.00000

 k-point     6 :       0.5000    0.2000    0.0000
  band No.  band energies     occupation 
      1     -22.7946      2.00000
      2     -20.8356      2.00000
      3     -10.6642      2.00000
      4      -9.1237      2.00000
      5      -9.1066      2.00000
      6      -8.3801      2.00000
      7      -8.3481      2.00000
      8      -8.1820      2.00000
      9      -7.9865      2.00000
     10      -7.9347      2.00000
     11      -7.8962      2.00000
     12      -7.5775      2.00000
     13      -7.5726      2.00000
     14      -7.5004      2.00000
     15      -7.4907      2.00000
     16      -7.3509      2.00000
     17      -7.3503      2.00000
     18      -7.3297      2.00000
     19      -7.3189      2.00000
     20      -7.0434      2.00000
     21      -7.0382      2.00000
     22      -7.0332      2.00000
     23      -7.0206      2.00000
     24      -6.9783      2.00000
     25      -6.9678      2.00000
     26      -6.9490      2.00000
     27      -6.9430      2.00000
     28      -6.9364      2.00000
     29      -6.9268      2.00000
     30      -6.9071      2.00000
     31      -6.9061      2.00000
     32      -6.8940      2.00000
     33      -6.8803      2.00000
     34      -6.8692      2.00000
     35      -6.8682      2.00000
     36      -6.7404      2.00000
     37      -6.7302      2.00000
     38      -6.7023      2.00000
     39      -6.6956      2.00000
     40      -6.6949      2.00000
     41      -6.6872      2.00000
     42      -6.6784      2.00000
     43      -6.6685      2.00000
     44      -6.6679      2.00000
     45      -6.6567      2.00000
     46      -6.6050      2.00000
     47      -6.5056      2.00000
     48      -6.4827      2.00000
     49      -6.4742      2.00000
     50      -6.4722      2.00000
     51      -6.4525      2.00000
     52      -6.4511      2.00000
     53      -6.4336      2.00000
     54      -6.4210      2.00000
     55      -6.3870      2.00000
     56      -6.3858      2.00000
     57      -6.3841      2.00000
     58      -6.3831      2.00000
     59      -6.3813      2.00000
     60      -6.3565      2.00000
     61      -6.3260      2.00000
     62      -6.3192      2.00000
     63      -6.2271      2.00000
     64      -6.2238      2.00000
     65      -6.2184      2.00000
     66      -6.2125      2.00000
     67      -6.2096      2.00000
     68      -6.2042      2.00000
     69      -6.1850      2.00000
     70      -6.1719      2.00000
     71      -6.1637      2.00000
     72      -6.1347      2.00000
     73      -6.1092      2.00000
     74      -6.1061      2.00000
     75      -6.0921      2.00000
     76      -6.0899      2.00000
     77      -6.0796      2.00000
     78      -6.0731      2.00000
     79      -5.9830      2.00000
     80      -5.9800      2.00000
     81      -5.9525      2.00000
     82      -5.9286      2.00000
     83      -5.8825      2.00000
     84      -5.8820      2.00000
     85      -5.8776      2.00000
     86      -5.8663      2.00000
     87      -5.8275      2.00000
     88      -5.8242      2.00000
     89      -5.8071      2.00000
     90      -5.8056      2.00000
     91      -5.8007      2.00000
     92      -5.7981      2.00000
     93      -5.7072      2.00000
     94      -5.7061      2.00000
     95      -5.6797      2.00000
     96      -5.6642      2.00000
     97      -5.6602      2.00000
     98      -5.6546      2.00000
     99      -5.6202      2.00000
    100      -5.6182      2.00000
    101      -5.5656      2.00000
    102      -5.5620      2.00000
    103      -5.5609      2.00000
    104      -5.5480      2.00000
    105      -5.5419      2.00000
    106      -5.5375      2.00000
    107      -5.5353      2.00000
    108      -5.5298      2.00000
    109      -5.5258      2.00000
    110      -5.5231      2.00000
    111      -5.5195      2.00000
    112      -5.5061      2.00000
    113      -5.4727      2.00000
    114      -5.4672      2.00000
    115      -5.4648      2.00000
    116      -5.4632      2.00000
    117      -5.4550      2.00000
    118      -5.4504      2.00000
    119      -5.4455      2.00000
    120      -5.4412      2.00000
    121      -5.3809      2.00000
    122      -5.3727      2.00000
    123      -5.3132      2.00000
    124      -5.3117      2.00000
    125      -5.3071      2.00000
    126      -5.2956      2.00000
    127      -5.2899      2.00000
    128      -5.2884      2.00000
    129      -5.2809      2.00000
    130      -5.2680      2.00000
    131      -5.2634      2.00000
    132      -5.2582      2.00000
    133      -5.2432      2.00000
    134      -5.2397      2.00000
    135      -5.1555      2.00000
    136      -5.1319      2.00000
    137      -5.1088      2.00000
    138      -5.1012      2.00000
    139      -5.0961      2.00000
    140      -5.0912      2.00000
    141      -5.0763      2.00000
    142      -5.0681      2.00000
    143      -5.0558      2.00000
    144      -5.0546      2.00000
    145      -5.0459      2.00000
    146      -5.0388      2.00000
    147      -5.0355      2.00000
    148      -5.0222      2.00000
    149      -5.0211      2.00000
    150      -5.0142      2.00000
    151      -5.0037      2.00000
    152      -4.9994      2.00000
    153      -4.9800      2.00000
    154      -4.9746      2.00000
    155      -4.9265      2.00000
    156      -4.9218      2.00000
    157      -4.9185      2.00000
    158      -4.8990      2.00000
    159      -4.8848      2.00000
    160      -4.8745      2.00000
    161      -4.8502      2.00000
    162      -4.8459      2.00000
    163      -4.8415      2.00000
    164      -4.8368      2.00000
    165      -4.8357      2.00000
    166      -4.8301      2.00000
    167      -4.8070      2.00000
    168      -4.8008      2.00000
    169      -4.8002      2.00000
    170      -4.7857      2.00000
    171      -4.7802      2.00000
    172      -4.7697      2.00000
    173      -4.7279      2.00000
    174      -4.7274      2.00000
    175      -4.7216      2.00000
    176      -4.7125      2.00000
    177      -4.7095      2.00000
    178      -4.7093      2.00000
    179      -4.6983      2.00000
    180      -4.6895      2.00000
    181      -4.6561      2.00000
    182      -4.6505      2.00000
    183      -4.6366      2.00000
    184      -4.6355      2.00000
    185      -4.6318      2.00000
    186      -4.6312      2.00000
    187      -4.6284      2.00000
    188      -4.6161      2.00000
    189      -4.5834      2.00000
    190      -4.5827      2.00000
    191      -4.5652      2.00000
    192      -4.5591      2.00000
    193      -4.5569      2.00000
    194      -4.5458      2.00000
    195      -4.5328      2.00000
    196      -4.5233      2.00000
    197      -4.5053      2.00000
    198      -4.4991      2.00000
    199      -4.4959      2.00000
    200      -4.4876      2.00000
    201      -4.4789      2.00000
    202      -4.4661      2.00000
    203      -4.4551      2.00000
    204      -4.4466      2.00000
    205      -4.4134      2.00000
    206      -4.4069      2.00000
    207      -4.3480      2.00000
    208      -4.3356      2.00000
    209      -4.3207      2.00000
    210      -4.3164      2.00000
    211      -4.3025      2.00000
    212      -4.2995      2.00000
    213      -4.2720      2.00000
    214      -4.2649      2.00000
    215      -4.2524      2.00000
    216      -4.2490      2.00000
    217      -4.2424      2.00000
    218      -4.2414      2.00000
    219      -4.2339      2.00000
    220      -4.2180      2.00000
    221      -4.2026      2.00000
    222      -4.1916      2.00000
    223      -4.1798      2.00000
    224      -4.1692      2.00000
    225      -4.1283      2.00000
    226      -4.1180      2.00000
    227      -4.0904      2.00000
    228      -4.0855      2.00000
    229      -4.0664      2.00000
    230      -4.0625      2.00000
    231      -4.0586      2.00000
    232      -4.0568      2.00000
    233      -4.0451      2.00000
    234      -4.0370      2.00000
    235      -4.0251      2.00000
    236      -4.0246      2.00000
    237      -4.0210      2.00000
    238      -4.0201      2.00000
    239      -3.9730      2.00000
    240      -3.9573      2.00000
    241      -3.9563      2.00000
    242      -3.9306      2.00000
    243      -3.9263      2.00000
    244      -3.9221      2.00000
    245      -3.9063      2.00000
    246      -3.8978      2.00000
    247      -3.8797      2.00000
    248      -3.8697      2.00000
    249      -3.8483      2.00000
    250      -3.8443      2.00000
    251      -3.8400      2.00000
    252      -3.8355      2.00000
    253      -3.8183      2.00000
    254      -3.8173      2.00000
    255      -3.8125      2.00000
    256      -3.8116      2.00000
    257      -3.7737      2.00000
    258      -3.7473      2.00000
    259      -3.7333      2.00000
    260      -3.7223      2.00000
    261      -3.7178      2.00000
    262      -3.6961      2.00000
    263      -3.6926      2.00000
    264      -3.6837      2.00000
    265      -3.6817      2.00000
    266      -3.6712      2.00000
    267      -3.6601      2.00000
    268      -3.6527      2.00000
    269      -3.6526      2.00000
    270      -3.6439      2.00000
    271      -3.6323      2.00000
    272      -3.6263      2.00000
    273      -3.6204      2.00000
    274      -3.6179      2.00000
    275      -3.5902      2.00000
    276      -3.5839      2.00000
    277      -3.5759      2.00000
    278      -3.5533      2.00000
    279      -3.5434      2.00000
    280      -3.5233      2.00000
    281      -3.5143      2.00000
    282      -3.5035      2.00000
    283      -3.4784      2.00000
    284      -3.4751      2.00000
    285      -3.4626      2.00000
    286      -3.4539      2.00000
    287      -3.4076      2.00000
    288      -3.4013      2.00000
    289      -3.3960      2.00000
    290      -3.3878      2.00000
    291      -3.3858      2.00000
    292      -3.3800      2.00000
    293      -3.3696      2.00000
    294      -3.3694      2.00000
    295      -3.3543      2.00000
    296      -3.3519      2.00000
    297      -3.3277      2.00000
    298      -3.3181      2.00000
    299      -3.3054      2.00000
    300      -3.2868      2.00000
    301      -3.2690      2.00000
    302      -3.2646      2.00000
    303      -3.2476      2.00000
    304      -3.2352      2.00000
    305      -3.2094      2.00000
    306      -3.2013      2.00000
    307      -3.1939      2.00000
    308      -3.1932      2.00000
    309      -3.1916      2.00000
    310      -3.1817      2.00000
    311      -3.1736      2.00000
    312      -3.1692      2.00000
    313      -3.1674      2.00000
    314      -3.1556      2.00000
    315      -3.1383      2.00000
    316      -3.1344      2.00000
    317      -3.1098      2.00000
    318      -3.1075      2.00000
    319      -3.1050      2.00000
    320      -3.0871      2.00000
    321      -3.0805      2.00000
    322      -3.0765      2.00000
    323      -3.0752      2.00000
    324      -3.0748      2.00000
    325      -3.0711      2.00000
    326      -3.0597      2.00000
    327      -3.0486      2.00000
    328      -3.0401      2.00000
    329      -3.0379      2.00000
    330      -3.0352      2.00000
    331      -3.0329      2.00000
    332      -3.0322      2.00000
    333      -2.9954      2.00000
    334      -2.9710      2.00000
    335      -2.9591      2.00000
    336      -2.9415      2.00000
    337      -2.9259      2.00000
    338      -2.9237      2.00000
    339      -2.9200      2.00000
    340      -2.9176      2.00000
    341      -2.9167      2.00000
    342      -2.9073      2.00000
    343      -2.9023      2.00000
    344      -2.8906      2.00000
    345      -2.8790      2.00000
    346      -2.8703      2.00000
    347      -2.8639      2.00000
    348      -2.8569      2.00000
    349      -2.8505      2.00000
    350      -2.8501      2.00000
    351      -2.8240      2.00000
    352      -2.7998      2.00000
    353      -2.7973      2.00000
    354      -2.7827      2.00000
    355      -2.7621      2.00000
    356      -2.7597      2.00000
    357      -2.7463      2.00000
    358      -2.7147      2.00000
    359      -2.6954      2.00000
    360      -2.6787      2.00000
    361      -2.6763      2.00000
    362      -2.6729      2.00000
    363      -2.6653      2.00000
    364      -2.6429      2.00000
    365      -2.6376      2.00000
    366      -2.6080      2.00000
    367      -2.6045      2.00000
    368      -2.5840      2.00000
    369      -2.5780      2.00000
    370      -2.5655      2.00000
    371      -2.5605      2.00000
    372      -2.5460      2.00000
    373      -2.5444      2.00000
    374      -2.5272      2.00000
    375      -2.5248      2.00000
    376      -2.5223      2.00000
    377      -2.5204      2.00000
    378      -2.5180      2.00000
    379      -2.5045      2.00000
    380      -2.4953      2.00000
    381      -2.4926      2.00000
    382      -2.4793      2.00000
    383      -2.4455      2.00000
    384      -2.4273      2.00000
    385      -2.4191      2.00000
    386      -2.4168      2.00000
    387      -2.4094      2.00000
    388      -2.3276      2.00000
    389      -2.2679      2.00000
    390      -2.2103      2.00000
    391      -1.9931      2.00000
    392      -1.8663      2.00000
    393      -1.8388      2.00000
    394      -1.6334      2.00000
    395      -1.4477      2.00000
    396      -1.4401      2.00000
    397      -1.4358      2.00000
    398      -1.3854      2.00000
    399      -1.3332      2.00000
    400      -1.2206      2.00000
    401      -1.1833      2.00002
    402      -1.1185      2.00088
    403      -1.1133      2.00114
    404      -0.8437      0.92590
    405      -0.8054      0.34620
    406      -0.7365     -0.06665
    407      -0.6751     -0.03454
    408      -0.5848     -0.00126
    409      -0.5641     -0.00044
    410      -0.5482     -0.00019
    411      -0.4537     -0.00000
    412      -0.3054     -0.00000
    413      -0.2522     -0.00000
    414       0.0004     -0.00000
    415       0.0224     -0.00000
    416       0.1332     -0.00000
    417       0.1592     -0.00000
    418       0.3736     -0.00000
    419       0.3760     -0.00000
    420       0.5511     -0.00000
    421       0.5913     -0.00000
    422       0.6222     -0.00000
    423       0.6280     -0.00000
    424       0.6284     -0.00000
    425       0.6782     -0.00000
    426       0.7399     -0.00000
    427       0.7614     -0.00000
    428       0.7677     -0.00000
    429       0.8122     -0.00000
    430       0.8300     -0.00000
    431       0.8514     -0.00000
    432       1.4425     -0.00000
    433       1.4798     -0.00000
    434       1.4951     -0.00000
    435       1.5050     -0.00000
    436       1.5290     -0.00000
    437       1.5447     -0.00000
    438       1.7384     -0.00000
    439       1.7936     -0.00000
    440       1.8693     -0.00000
    441       2.0093      0.00000
    442       2.1769      0.00000
    443       2.1989      0.00000
    444       2.4628      0.00000
    445       2.4636      0.00000
    446       2.6097      0.00000
    447       2.6274      0.00000
    448       2.6795      0.00000
    449       2.7574      0.00000
    450       2.7687      0.00000
    451       2.7695      0.00000
    452       2.8605      0.00000
    453       2.9124      0.00000
    454       3.0813      0.00000
    455       3.1273      0.00000
    456       3.1564      0.00000
    457       3.3107      0.00000
    458       3.3503      0.00000
    459       3.3521      0.00000
    460       3.3760      0.00000
    461       3.6163      0.00000
    462       3.6238      0.00000
    463       3.6534      0.00000
    464       3.6655      0.00000
    465       3.7537      0.00000
    466       3.7928      0.00000
    467       3.8497      0.00000
    468       3.8631      0.00000
    469       4.0064      0.00000
    470       4.0170      0.00000
    471       4.0891      0.00000
    472       4.1194      0.00000
    473       4.1591      0.00000
    474       4.1836      0.00000
    475       4.3052      0.00000
    476       4.3584      0.00000
    477       4.3794      0.00000
    478       4.3993      0.00000
    479       4.5110      0.00000
    480       4.5438      0.00000
    481       4.5745      0.00000
    482       4.5946      0.00000
    483       4.6442      0.00000
    484       4.7698      0.00000
    485       4.8009      0.00000
    486       4.9895      0.00000

 k-point     7 :      -0.2500    0.2000    0.0000
  band No.  band energies     occupation 
      1     -22.7946      2.00000
      2     -20.8355      2.00000
      3     -10.6642      2.00000
      4      -9.2249      2.00000
      5      -8.9446      2.00000
      6      -8.4493      2.00000
      7      -8.3498      2.00000
      8      -8.2390      2.00000
      9      -8.0737      2.00000
     10      -7.8982      2.00000
     11      -7.6803      2.00000
     12      -7.6358      2.00000
     13      -7.6165      2.00000
     14      -7.5083      2.00000
     15      -7.4972      2.00000
     16      -7.4685      2.00000
     17      -7.3394      2.00000
     18      -7.3334      2.00000
     19      -7.1361      2.00000
     20      -7.0694      2.00000
     21      -7.0514      2.00000
     22      -7.0400      2.00000
     23      -7.0152      2.00000
     24      -6.9827      2.00000
     25      -6.9716      2.00000
     26      -6.9619      2.00000
     27      -6.9560      2.00000
     28      -6.9301      2.00000
     29      -6.9240      2.00000
     30      -6.9128      2.00000
     31      -6.8942      2.00000
     32      -6.8654      2.00000
     33      -6.8575      2.00000
     34      -6.8213      2.00000
     35      -6.7929      2.00000
     36      -6.7853      2.00000
     37      -6.7224      2.00000
     38      -6.7117      2.00000
     39      -6.6973      2.00000
     40      -6.6953      2.00000
     41      -6.6924      2.00000
     42      -6.6767      2.00000
     43      -6.6701      2.00000
     44      -6.6488      2.00000
     45      -6.6229      2.00000
     46      -6.6099      2.00000
     47      -6.6021      2.00000
     48      -6.5002      2.00000
     49      -6.4837      2.00000
     50      -6.4809      2.00000
     51      -6.4664      2.00000
     52      -6.4616      2.00000
     53      -6.4258      2.00000
     54      -6.4154      2.00000
     55      -6.4068      2.00000
     56      -6.4018      2.00000
     57      -6.3933      2.00000
     58      -6.3898      2.00000
     59      -6.3829      2.00000
     60      -6.3559      2.00000
     61      -6.3287      2.00000
     62      -6.2957      2.00000
     63      -6.2809      2.00000
     64      -6.2727      2.00000
     65      -6.2526      2.00000
     66      -6.2428      2.00000
     67      -6.2270      2.00000
     68      -6.2006      2.00000
     69      -6.1918      2.00000
     70      -6.1411      2.00000
     71      -6.1307      2.00000
     72      -6.1213      2.00000
     73      -6.1099      2.00000
     74      -6.0713      2.00000
     75      -6.0391      2.00000
     76      -6.0236      2.00000
     77      -6.0234      2.00000
     78      -6.0169      2.00000
     79      -5.9902      2.00000
     80      -5.9826      2.00000
     81      -5.9631      2.00000
     82      -5.9274      2.00000
     83      -5.9176      2.00000
     84      -5.9041      2.00000
     85      -5.8930      2.00000
     86      -5.8839      2.00000
     87      -5.8589      2.00000
     88      -5.8326      2.00000
     89      -5.8259      2.00000
     90      -5.7817      2.00000
     91      -5.7574      2.00000
     92      -5.7491      2.00000
     93      -5.7406      2.00000
     94      -5.7319      2.00000
     95      -5.7167      2.00000
     96      -5.7036      2.00000
     97      -5.6855      2.00000
     98      -5.6601      2.00000
     99      -5.6465      2.00000
    100      -5.6403      2.00000
    101      -5.6064      2.00000
    102      -5.5862      2.00000
    103      -5.5742      2.00000
    104      -5.5656      2.00000
    105      -5.5554      2.00000
    106      -5.5534      2.00000
    107      -5.5276      2.00000
    108      -5.5107      2.00000
    109      -5.5073      2.00000
    110      -5.4893      2.00000
    111      -5.4827      2.00000
    112      -5.4711      2.00000
    113      -5.4677      2.00000
    114      -5.4534      2.00000
    115      -5.4474      2.00000
    116      -5.4412      2.00000
    117      -5.4266      2.00000
    118      -5.4120      2.00000
    119      -5.4015      2.00000
    120      -5.3839      2.00000
    121      -5.3799      2.00000
    122      -5.3664      2.00000
    123      -5.3559      2.00000
    124      -5.3334      2.00000
    125      -5.3270      2.00000
    126      -5.2884      2.00000
    127      -5.2824      2.00000
    128      -5.2771      2.00000
    129      -5.2703      2.00000
    130      -5.2675      2.00000
    131      -5.2558      2.00000
    132      -5.2443      2.00000
    133      -5.2241      2.00000
    134      -5.1903      2.00000
    135      -5.1844      2.00000
    136      -5.1611      2.00000
    137      -5.1487      2.00000
    138      -5.1325      2.00000
    139      -5.1213      2.00000
    140      -5.1146      2.00000
    141      -5.1037      2.00000
    142      -5.0817      2.00000
    143      -5.0775      2.00000
    144      -5.0652      2.00000
    145      -5.0575      2.00000
    146      -5.0526      2.00000
    147      -5.0341      2.00000
    148      -5.0224      2.00000
    149      -5.0183      2.00000
    150      -5.0142      2.00000
    151      -4.9773      2.00000
    152      -4.9637      2.00000
    153      -4.9618      2.00000
    154      -4.9508      2.00000
    155      -4.9492      2.00000
    156      -4.9448      2.00000
    157      -4.9192      2.00000
    158      -4.9106      2.00000
    159      -4.8893      2.00000
    160      -4.8796      2.00000
    161      -4.8714      2.00000
    162      -4.8651      2.00000
    163      -4.8494      2.00000
    164      -4.8452      2.00000
    165      -4.8169      2.00000
    166      -4.8116      2.00000
    167      -4.7999      2.00000
    168      -4.7987      2.00000
    169      -4.7903      2.00000
    170      -4.7845      2.00000
    171      -4.7772      2.00000
    172      -4.7645      2.00000
    173      -4.7562      2.00000
    174      -4.7384      2.00000
    175      -4.7331      2.00000
    176      -4.7297      2.00000
    177      -4.7141      2.00000
    178      -4.7016      2.00000
    179      -4.6800      2.00000
    180      -4.6700      2.00000
    181      -4.6620      2.00000
    182      -4.6570      2.00000
    183      -4.6515      2.00000
    184      -4.6368      2.00000
    185      -4.6314      2.00000
    186      -4.6208      2.00000
    187      -4.6165      2.00000
    188      -4.6006      2.00000
    189      -4.5961      2.00000
    190      -4.5855      2.00000
    191      -4.5810      2.00000
    192      -4.5741      2.00000
    193      -4.5598      2.00000
    194      -4.5317      2.00000
    195      -4.5278      2.00000
    196      -4.5239      2.00000
    197      -4.5096      2.00000
    198      -4.4943      2.00000
    199      -4.4641      2.00000
    200      -4.4600      2.00000
    201      -4.4507      2.00000
    202      -4.4282      2.00000
    203      -4.4219      2.00000
    204      -4.4098      2.00000
    205      -4.4055      2.00000
    206      -4.3897      2.00000
    207      -4.3817      2.00000
    208      -4.3767      2.00000
    209      -4.3575      2.00000
    210      -4.3408      2.00000
    211      -4.3101      2.00000
    212      -4.2976      2.00000
    213      -4.2746      2.00000
    214      -4.2666      2.00000
    215      -4.2603      2.00000
    216      -4.2589      2.00000
    217      -4.2477      2.00000
    218      -4.2190      2.00000
    219      -4.2107      2.00000
    220      -4.2015      2.00000
    221      -4.1972      2.00000
    222      -4.1708      2.00000
    223      -4.1576      2.00000
    224      -4.1423      2.00000
    225      -4.1314      2.00000
    226      -4.1164      2.00000
    227      -4.1087      2.00000
    228      -4.0965      2.00000
    229      -4.0931      2.00000
    230      -4.0868      2.00000
    231      -4.0478      2.00000
    232      -4.0364      2.00000
    233      -4.0334      2.00000
    234      -4.0286      2.00000
    235      -4.0172      2.00000
    236      -4.0130      2.00000
    237      -4.0028      2.00000
    238      -3.9778      2.00000
    239      -3.9646      2.00000
    240      -3.9522      2.00000
    241      -3.9427      2.00000
    242      -3.9380      2.00000
    243      -3.9292      2.00000
    244      -3.9247      2.00000
    245      -3.9103      2.00000
    246      -3.9061      2.00000
    247      -3.9010      2.00000
    248      -3.8870      2.00000
    249      -3.8663      2.00000
    250      -3.8616      2.00000
    251      -3.8555      2.00000
    252      -3.8464      2.00000
    253      -3.8259      2.00000
    254      -3.8126      2.00000
    255      -3.7955      2.00000
    256      -3.7900      2.00000
    257      -3.7862      2.00000
    258      -3.7825      2.00000
    259      -3.7732      2.00000
    260      -3.7654      2.00000
    261      -3.7503      2.00000
    262      -3.7410      2.00000
    263      -3.7098      2.00000
    264      -3.6971      2.00000
    265      -3.6835      2.00000
    266      -3.6686      2.00000
    267      -3.6646      2.00000
    268      -3.6569      2.00000
    269      -3.6529      2.00000
    270      -3.6399      2.00000
    271      -3.6386      2.00000
    272      -3.6248      2.00000
    273      -3.5982      2.00000
    274      -3.5847      2.00000
    275      -3.5789      2.00000
    276      -3.5680      2.00000
    277      -3.5604      2.00000
    278      -3.5505      2.00000
    279      -3.5391      2.00000
    280      -3.5231      2.00000
    281      -3.4983      2.00000
    282      -3.4956      2.00000
    283      -3.4824      2.00000
    284      -3.4627      2.00000
    285      -3.4538      2.00000
    286      -3.4330      2.00000
    287      -3.4216      2.00000
    288      -3.4131      2.00000
    289      -3.4043      2.00000
    290      -3.4007      2.00000
    291      -3.3965      2.00000
    292      -3.3769      2.00000
    293      -3.3636      2.00000
    294      -3.3565      2.00000
    295      -3.3437      2.00000
    296      -3.3340      2.00000
    297      -3.3287      2.00000
    298      -3.3017      2.00000
    299      -3.2815      2.00000
    300      -3.2664      2.00000
    301      -3.2549      2.00000
    302      -3.2443      2.00000
    303      -3.2385      2.00000
    304      -3.2319      2.00000
    305      -3.2257      2.00000
    306      -3.2233      2.00000
    307      -3.2044      2.00000
    308      -3.2022      2.00000
    309      -3.1949      2.00000
    310      -3.1850      2.00000
    311      -3.1830      2.00000
    312      -3.1752      2.00000
    313      -3.1723      2.00000
    314      -3.1673      2.00000
    315      -3.1560      2.00000
    316      -3.1542      2.00000
    317      -3.1489      2.00000
    318      -3.1275      2.00000
    319      -3.1220      2.00000
    320      -3.1002      2.00000
    321      -3.0970      2.00000
    322      -3.0835      2.00000
    323      -3.0722      2.00000
    324      -3.0672      2.00000
    325      -3.0601      2.00000
    326      -3.0523      2.00000
    327      -3.0498      2.00000
    328      -3.0417      2.00000
    329      -3.0314      2.00000
    330      -3.0253      2.00000
    331      -2.9948      2.00000
    332      -2.9914      2.00000
    333      -2.9859      2.00000
    334      -2.9803      2.00000
    335      -2.9700      2.00000
    336      -2.9647      2.00000
    337      -2.9611      2.00000
    338      -2.9388      2.00000
    339      -2.9267      2.00000
    340      -2.9157      2.00000
    341      -2.9131      2.00000
    342      -2.9042      2.00000
    343      -2.8980      2.00000
    344      -2.8943      2.00000
    345      -2.8855      2.00000
    346      -2.8819      2.00000
    347      -2.8717      2.00000
    348      -2.8647      2.00000
    349      -2.8547      2.00000
    350      -2.8363      2.00000
    351      -2.8336      2.00000
    352      -2.8216      2.00000
    353      -2.8029      2.00000
    354      -2.7959      2.00000
    355      -2.7620      2.00000
    356      -2.7472      2.00000
    357      -2.7425      2.00000
    358      -2.7198      2.00000
    359      -2.6908      2.00000
    360      -2.6871      2.00000
    361      -2.6765      2.00000
    362      -2.6736      2.00000
    363      -2.6622      2.00000
    364      -2.6573      2.00000
    365      -2.6155      2.00000
    366      -2.6073      2.00000
    367      -2.6024      2.00000
    368      -2.5990      2.00000
    369      -2.5784      2.00000
    370      -2.5731      2.00000
    371      -2.5648      2.00000
    372      -2.5614      2.00000
    373      -2.5578      2.00000
    374      -2.5557      2.00000
    375      -2.5472      2.00000
    376      -2.5338      2.00000
    377      -2.4976      2.00000
    378      -2.4869      2.00000
    379      -2.4734      2.00000
    380      -2.4671      2.00000
    381      -2.4613      2.00000
    382      -2.4488      2.00000
    383      -2.4220      2.00000
    384      -2.4107      2.00000
    385      -2.4034      2.00000
    386      -2.3759      2.00000
    387      -2.3247      2.00000
    388      -2.2741      2.00000
    389      -2.1998      2.00000
    390      -2.1295      2.00000
    391      -1.9607      2.00000
    392      -1.9439      2.00000
    393      -1.8047      2.00000
    394      -1.6765      2.00000
    395      -1.6097      2.00000
    396      -1.4604      2.00000
    397      -1.4444      2.00000
    398      -1.4335      2.00000
    399      -1.3059      2.00000
    400      -1.2651      2.00000
    401      -1.1039      2.00177
    402      -1.0943      2.00273
    403      -1.0557      2.01239
    404      -1.0381      2.02173
    405      -0.9296      1.98783
    406      -0.9072      1.83186
    407      -0.7570     -0.02635
    408      -0.6223     -0.00639
    409      -0.3566     -0.00000
    410      -0.3452     -0.00000
    411      -0.2799     -0.00000
    412      -0.2228     -0.00000
    413      -0.1796     -0.00000
    414      -0.0583     -0.00000
    415      -0.0056     -0.00000
    416       0.0807     -0.00000
    417       0.2204     -0.00000
    418       0.2568     -0.00000
    419       0.2843     -0.00000
    420       0.4302     -0.00000
    421       0.4851     -0.00000
    422       0.5068     -0.00000
    423       0.5380     -0.00000
    424       0.6047     -0.00000
    425       0.6736     -0.00000
    426       0.7628     -0.00000
    427       0.8222     -0.00000
    428       0.8759     -0.00000
    429       0.9066     -0.00000
    430       0.9298     -0.00000
    431       0.9811     -0.00000
    432       1.2024     -0.00000
    433       1.4350     -0.00000
    434       1.5093     -0.00000
    435       1.6468     -0.00000
    436       1.6600     -0.00000
    437       1.7082     -0.00000
    438       1.7855     -0.00000
    439       1.8017     -0.00000
    440       1.9122      0.00000
    441       1.9940      0.00000
    442       2.2013      0.00000
    443       2.2495      0.00000
    444       2.2986      0.00000
    445       2.3906      0.00000
    446       2.5549      0.00000
    447       2.6256      0.00000
    448       2.6634      0.00000
    449       2.7254      0.00000
    450       2.8423      0.00000
    451       2.8492      0.00000
    452       2.8986      0.00000
    453       2.9158      0.00000
    454       3.0203      0.00000
    455       3.0353      0.00000
    456       3.1600      0.00000
    457       3.2471      0.00000
    458       3.3185      0.00000
    459       3.3385      0.00000
    460       3.4537      0.00000
    461       3.4889      0.00000
    462       3.4991      0.00000
    463       3.5243      0.00000
    464       3.6881      0.00000
    465       3.7140      0.00000
    466       3.8152      0.00000
    467       3.8502      0.00000
    468       3.8746      0.00000
    469       3.9105      0.00000
    470       3.9870      0.00000
    471       4.0993      0.00000
    472       4.1774      0.00000
    473       4.2052      0.00000
    474       4.2476      0.00000
    475       4.3022      0.00000
    476       4.3797      0.00000
    477       4.4222      0.00000
    478       4.4448      0.00000
    479       4.5086      0.00000
    480       4.5681      0.00000
    481       4.6087      0.00000
    482       4.6689      0.00000
    483       4.7214      0.00000
    484       4.7632      0.00000
    485       4.8568      0.00000
    486       5.0008      0.00000

 k-point     8 :       0.0000    0.4000    0.0000
  band No.  band energies     occupation 
      1     -22.7946      2.00000
      2     -20.8356      2.00000
      3     -10.6641      2.00000
      4      -9.0961      2.00000
      5      -8.8290      2.00000
      6      -8.6553      2.00000
      7      -8.4212      2.00000
      8      -8.3610      2.00000
      9      -8.1117      2.00000
     10      -8.0691      2.00000
     11      -7.8905      2.00000
     12      -7.4191      2.00000
     13      -7.3213      2.00000
     14      -7.3023      2.00000
     15      -7.2847      2.00000
     16      -7.2422      2.00000
     17      -7.2160      2.00000
     18      -7.2040      2.00000
     19      -7.1772      2.00000
     20      -7.1027      2.00000
     21      -7.0958      2.00000
     22      -7.0846      2.00000
     23      -7.0740      2.00000
     24      -7.0099      2.00000
     25      -6.9801      2.00000
     26      -6.9779      2.00000
     27      -6.9752      2.00000
     28      -6.9506      2.00000
     29      -6.9243      2.00000
     30      -6.9141      2.00000
     31      -6.9093      2.00000
     32      -6.8982      2.00000
     33      -6.8638      2.00000
     34      -6.8267      2.00000
     35      -6.8246      2.00000
     36      -6.7577      2.00000
     37      -6.7221      2.00000
     38      -6.6983      2.00000
     39      -6.6942      2.00000
     40      -6.6819      2.00000
     41      -6.6676      2.00000
     42      -6.6380      2.00000
     43      -6.6337      2.00000
     44      -6.6243      2.00000
     45      -6.6175      2.00000
     46      -6.6122      2.00000
     47      -6.5912      2.00000
     48      -6.5892      2.00000
     49      -6.5481      2.00000
     50      -6.5431      2.00000
     51      -6.5225      2.00000
     52      -6.5211      2.00000
     53      -6.5095      2.00000
     54      -6.4795      2.00000
     55      -6.4714      2.00000
     56      -6.4655      2.00000
     57      -6.4535      2.00000
     58      -6.4398      2.00000
     59      -6.3766      2.00000
     60      -6.3655      2.00000
     61      -6.3603      2.00000
     62      -6.3464      2.00000
     63      -6.3178      2.00000
     64      -6.3092      2.00000
     65      -6.3001      2.00000
     66      -6.2738      2.00000
     67      -6.2444      2.00000
     68      -6.2324      2.00000
     69      -6.2229      2.00000
     70      -6.2128      2.00000
     71      -6.1967      2.00000
     72      -6.1945      2.00000
     73      -6.1455      2.00000
     74      -6.1219      2.00000
     75      -6.0194      2.00000
     76      -6.0177      2.00000
     77      -5.9986      2.00000
     78      -5.9833      2.00000
     79      -5.9712      2.00000
     80      -5.9354      2.00000
     81      -5.9327      2.00000
     82      -5.9275      2.00000
     83      -5.9172      2.00000
     84      -5.9152      2.00000
     85      -5.8916      2.00000
     86      -5.8712      2.00000
     87      -5.8608      2.00000
     88      -5.8156      2.00000
     89      -5.7983      2.00000
     90      -5.7950      2.00000
     91      -5.7737      2.00000
     92      -5.7667      2.00000
     93      -5.7605      2.00000
     94      -5.7294      2.00000
     95      -5.7181      2.00000
     96      -5.7066      2.00000
     97      -5.6703      2.00000
     98      -5.6647      2.00000
     99      -5.6540      2.00000
    100      -5.6494      2.00000
    101      -5.6386      2.00000
    102      -5.6124      2.00000
    103      -5.5819      2.00000
    104      -5.5668      2.00000
    105      -5.5655      2.00000
    106      -5.5593      2.00000
    107      -5.5532      2.00000
    108      -5.5495      2.00000
    109      -5.5409      2.00000
    110      -5.5306      2.00000
    111      -5.5226      2.00000
    112      -5.5053      2.00000
    113      -5.4962      2.00000
    114      -5.4703      2.00000
    115      -5.4288      2.00000
    116      -5.4261      2.00000
    117      -5.4231      2.00000
    118      -5.4186      2.00000
    119      -5.4106      2.00000
    120      -5.3713      2.00000
    121      -5.3609      2.00000
    122      -5.3544      2.00000
    123      -5.3387      2.00000
    124      -5.3126      2.00000
    125      -5.3055      2.00000
    126      -5.2844      2.00000
    127      -5.2810      2.00000
    128      -5.2792      2.00000
    129      -5.2722      2.00000
    130      -5.2300      2.00000
    131      -5.2264      2.00000
    132      -5.2261      2.00000
    133      -5.1918      2.00000
    134      -5.1791      2.00000
    135      -5.1781      2.00000
    136      -5.1768      2.00000
    137      -5.1653      2.00000
    138      -5.1426      2.00000
    139      -5.1387      2.00000
    140      -5.1098      2.00000
    141      -5.1082      2.00000
    142      -5.0995      2.00000
    143      -5.0944      2.00000
    144      -5.0848      2.00000
    145      -5.0518      2.00000
    146      -5.0501      2.00000
    147      -5.0451      2.00000
    148      -5.0374      2.00000
    149      -5.0321      2.00000
    150      -5.0276      2.00000
    151      -5.0219      2.00000
    152      -5.0190      2.00000
    153      -4.9899      2.00000
    154      -4.9781      2.00000
    155      -4.9764      2.00000
    156      -4.9647      2.00000
    157      -4.9336      2.00000
    158      -4.9302      2.00000
    159      -4.9202      2.00000
    160      -4.9034      2.00000
    161      -4.8654      2.00000
    162      -4.8618      2.00000
    163      -4.8279      2.00000
    164      -4.8210      2.00000
    165      -4.8154      2.00000
    166      -4.8121      2.00000
    167      -4.7991      2.00000
    168      -4.7774      2.00000
    169      -4.7621      2.00000
    170      -4.7538      2.00000
    171      -4.7445      2.00000
    172      -4.7354      2.00000
    173      -4.7320      2.00000
    174      -4.7252      2.00000
    175      -4.7177      2.00000
    176      -4.7138      2.00000
    177      -4.6994      2.00000
    178      -4.6945      2.00000
    179      -4.6867      2.00000
    180      -4.6788      2.00000
    181      -4.6698      2.00000
    182      -4.6672      2.00000
    183      -4.6620      2.00000
    184      -4.6540      2.00000
    185      -4.6478      2.00000
    186      -4.6409      2.00000
    187      -4.6281      2.00000
    188      -4.6130      2.00000
    189      -4.6100      2.00000
    190      -4.5954      2.00000
    191      -4.5865      2.00000
    192      -4.5703      2.00000
    193      -4.5658      2.00000
    194      -4.5627      2.00000
    195      -4.5542      2.00000
    196      -4.5371      2.00000
    197      -4.5194      2.00000
    198      -4.5107      2.00000
    199      -4.4543      2.00000
    200      -4.4510      2.00000
    201      -4.4321      2.00000
    202      -4.4269      2.00000
    203      -4.4235      2.00000
    204      -4.4221      2.00000
    205      -4.3978      2.00000
    206      -4.3976      2.00000
    207      -4.3685      2.00000
    208      -4.3682      2.00000
    209      -4.3060      2.00000
    210      -4.2982      2.00000
    211      -4.2896      2.00000
    212      -4.2639      2.00000
    213      -4.2541      2.00000
    214      -4.2400      2.00000
    215      -4.2382      2.00000
    216      -4.2317      2.00000
    217      -4.2250      2.00000
    218      -4.2137      2.00000
    219      -4.2114      2.00000
    220      -4.1928      2.00000
    221      -4.1764      2.00000
    222      -4.1643      2.00000
    223      -4.1564      2.00000
    224      -4.1501      2.00000
    225      -4.1382      2.00000
    226      -4.1360      2.00000
    227      -4.1223      2.00000
    228      -4.1194      2.00000
    229      -4.0909      2.00000
    230      -4.0864      2.00000
    231      -4.0821      2.00000
    232      -4.0721      2.00000
    233      -4.0580      2.00000
    234      -4.0292      2.00000
    235      -4.0141      2.00000
    236      -4.0072      2.00000
    237      -3.9818      2.00000
    238      -3.9765      2.00000
    239      -3.9486      2.00000
    240      -3.9287      2.00000
    241      -3.9234      2.00000
    242      -3.9120      2.00000
    243      -3.8986      2.00000
    244      -3.8649      2.00000
    245      -3.8641      2.00000
    246      -3.8617      2.00000
    247      -3.8502      2.00000
    248      -3.8442      2.00000
    249      -3.8139      2.00000
    250      -3.8105      2.00000
    251      -3.7991      2.00000
    252      -3.7774      2.00000
    253      -3.7707      2.00000
    254      -3.7572      2.00000
    255      -3.7529      2.00000
    256      -3.7364      2.00000
    257      -3.7330      2.00000
    258      -3.7244      2.00000
    259      -3.7234      2.00000
    260      -3.7090      2.00000
    261      -3.6965      2.00000
    262      -3.6908      2.00000
    263      -3.6834      2.00000
    264      -3.6829      2.00000
    265      -3.6557      2.00000
    266      -3.6279      2.00000
    267      -3.6205      2.00000
    268      -3.6150      2.00000
    269      -3.5765      2.00000
    270      -3.5720      2.00000
    271      -3.5668      2.00000
    272      -3.5629      2.00000
    273      -3.5535      2.00000
    274      -3.5512      2.00000
    275      -3.5405      2.00000
    276      -3.5350      2.00000
    277      -3.5134      2.00000
    278      -3.5038      2.00000
    279      -3.4918      2.00000
    280      -3.4881      2.00000
    281      -3.4729      2.00000
    282      -3.4691      2.00000
    283      -3.4518      2.00000
    284      -3.4302      2.00000
    285      -3.4192      2.00000
    286      -3.4175      2.00000
    287      -3.4044      2.00000
    288      -3.3676      2.00000
    289      -3.3623      2.00000
    290      -3.3442      2.00000
    291      -3.3263      2.00000
    292      -3.3122      2.00000
    293      -3.3017      2.00000
    294      -3.2984      2.00000
    295      -3.2835      2.00000
    296      -3.2780      2.00000
    297      -3.2777      2.00000
    298      -3.2566      2.00000
    299      -3.2469      2.00000
    300      -3.2341      2.00000
    301      -3.2079      2.00000
    302      -3.1973      2.00000
    303      -3.1912      2.00000
    304      -3.1792      2.00000
    305      -3.1727      2.00000
    306      -3.1726      2.00000
    307      -3.1700      2.00000
    308      -3.1580      2.00000
    309      -3.1571      2.00000
    310      -3.1418      2.00000
    311      -3.1403      2.00000
    312      -3.1263      2.00000
    313      -3.1199      2.00000
    314      -3.1097      2.00000
    315      -3.1077      2.00000
    316      -3.1032      2.00000
    317      -3.0955      2.00000
    318      -3.0924      2.00000
    319      -3.0620      2.00000
    320      -3.0579      2.00000
    321      -3.0520      2.00000
    322      -3.0472      2.00000
    323      -3.0409      2.00000
    324      -3.0405      2.00000
    325      -3.0332      2.00000
    326      -3.0189      2.00000
    327      -3.0171      2.00000
    328      -3.0166      2.00000
    329      -3.0083      2.00000
    330      -3.0040      2.00000
    331      -2.9972      2.00000
    332      -2.9959      2.00000
    333      -2.9824      2.00000
    334      -2.9785      2.00000
    335      -2.9722      2.00000
    336      -2.9624      2.00000
    337      -2.9511      2.00000
    338      -2.9506      2.00000
    339      -2.9371      2.00000
    340      -2.9263      2.00000
    341      -2.9049      2.00000
    342      -2.9036      2.00000
    343      -2.8991      2.00000
    344      -2.8906      2.00000
    345      -2.8835      2.00000
    346      -2.8816      2.00000
    347      -2.8740      2.00000
    348      -2.8603      2.00000
    349      -2.8482      2.00000
    350      -2.8436      2.00000
    351      -2.8426      2.00000
    352      -2.8402      2.00000
    353      -2.8147      2.00000
    354      -2.7999      2.00000
    355      -2.7905      2.00000
    356      -2.7868      2.00000
    357      -2.7626      2.00000
    358      -2.7547      2.00000
    359      -2.7483      2.00000
    360      -2.7291      2.00000
    361      -2.7282      2.00000
    362      -2.7120      2.00000
    363      -2.6962      2.00000
    364      -2.6929      2.00000
    365      -2.6872      2.00000
    366      -2.6842      2.00000
    367      -2.6478      2.00000
    368      -2.6459      2.00000
    369      -2.6302      2.00000
    370      -2.6188      2.00000
    371      -2.5995      2.00000
    372      -2.5932      2.00000
    373      -2.5898      2.00000
    374      -2.5876      2.00000
    375      -2.5777      2.00000
    376      -2.5771      2.00000
    377      -2.5626      2.00000
    378      -2.5581      2.00000
    379      -2.5504      2.00000
    380      -2.5331      2.00000
    381      -2.5275      2.00000
    382      -2.5184      2.00000
    383      -2.5182      2.00000
    384      -2.5045      2.00000
    385      -2.4861      2.00000
    386      -2.4685      2.00000
    387      -2.3748      2.00000
    388      -2.2675      2.00000
    389      -2.2248      2.00000
    390      -2.1626      2.00000
    391      -2.1341      2.00000
    392      -2.0656      2.00000
    393      -1.9807      2.00000
    394      -1.8833      2.00000
    395      -1.7967      2.00000
    396      -1.7220      2.00000
    397      -1.6177      2.00000
    398      -1.4294      2.00000
    399      -1.3217      2.00000
    400      -1.2806      2.00000
    401      -1.2152      2.00000
    402      -1.1930      2.00001
    403      -1.1399      2.00029
    404      -1.0752      2.00605
    405      -0.9478      2.04969
    406      -0.9457      2.04493
    407      -0.9216      1.94302
    408      -0.7902      0.17960
    409      -0.7386     -0.06473
    410      -0.5864     -0.00136
    411      -0.5423     -0.00013
    412      -0.4896     -0.00000
    413      -0.4313     -0.00000
    414      -0.2528     -0.00000
    415      -0.0600     -0.00000
    416      -0.0371     -0.00000
    417       0.1230     -0.00000
    418       0.2108     -0.00000
    419       0.3569     -0.00000
    420       0.4421     -0.00000
    421       0.5508     -0.00000
    422       0.5674     -0.00000
    423       0.6559     -0.00000
    424       0.7046     -0.00000
    425       0.7870     -0.00000
    426       1.0018     -0.00000
    427       1.0867     -0.00000
    428       1.1808     -0.00000
    429       1.2446     -0.00000
    430       1.2588     -0.00000
    431       1.3345     -0.00000
    432       1.3512     -0.00000
    433       1.5385     -0.00000
    434       1.7018     -0.00000
    435       1.7753     -0.00000
    436       1.8150     -0.00000
    437       1.9100      0.00000
    438       1.9735      0.00000
    439       1.9957      0.00000
    440       2.0014      0.00000
    441       2.0369      0.00000
    442       2.1535      0.00000
    443       2.2166      0.00000
    444       2.2307      0.00000
    445       2.2675      0.00000
    446       2.2927      0.00000
    447       2.4759      0.00000
    448       2.5976      0.00000
    449       2.6210      0.00000
    450       2.6991      0.00000
    451       2.7086      0.00000
    452       2.7924      0.00000
    453       2.8300      0.00000
    454       2.8552      0.00000
    455       2.9809      0.00000
    456       3.0031      0.00000
    457       3.0734      0.00000
    458       3.2100      0.00000
    459       3.2318      0.00000
    460       3.3111      0.00000
    461       3.3531      0.00000
    462       3.6555      0.00000
    463       3.7522      0.00000
    464       3.8050      0.00000
    465       3.8595      0.00000
    466       3.9302      0.00000
    467       4.0273      0.00000
    468       4.0677      0.00000
    469       4.1098      0.00000
    470       4.1498      0.00000
    471       4.1622      0.00000
    472       4.2177      0.00000
    473       4.2768      0.00000
    474       4.3278      0.00000
    475       4.4226      0.00000
    476       4.4497      0.00000
    477       4.5389      0.00000
    478       4.5752      0.00000
    479       4.6245      0.00000
    480       4.6850      0.00000
    481       4.7090      0.00000
    482       4.7293      0.00000
    483       4.7532      0.00000
    484       4.8167      0.00000
    485       4.9016      0.00000
    486       4.9599      0.00000

 k-point     9 :       0.2500    0.4000    0.0000
  band No.  band energies     occupation 
      1     -22.7946      2.00000
      2     -20.8356      2.00000
      3     -10.6640      2.00000
      4      -9.0596      2.00000
      5      -8.7974      2.00000
      6      -8.7838      2.00000
      7      -8.5399      2.00000
      8      -8.2183      2.00000
      9      -8.0796      2.00000
     10      -7.9085      2.00000
     11      -7.8762      2.00000
     12      -7.5279      2.00000
     13      -7.3666      2.00000
     14      -7.3355      2.00000
     15      -7.2986      2.00000
     16      -7.2769      2.00000
     17      -7.2454      2.00000
     18      -7.1915      2.00000
     19      -7.1861      2.00000
     20      -7.1549      2.00000
     21      -7.1056      2.00000
     22      -7.0937      2.00000
     23      -7.0773      2.00000
     24      -7.0067      2.00000
     25      -6.9808      2.00000
     26      -6.9689      2.00000
     27      -6.9549      2.00000
     28      -6.9494      2.00000
     29      -6.9187      2.00000
     30      -6.9017      2.00000
     31      -6.8824      2.00000
     32      -6.8605      2.00000
     33      -6.8447      2.00000
     34      -6.8312      2.00000
     35      -6.7695      2.00000
     36      -6.7531      2.00000
     37      -6.7450      2.00000
     38      -6.7434      2.00000
     39      -6.7128      2.00000
     40      -6.6876      2.00000
     41      -6.6740      2.00000
     42      -6.6564      2.00000
     43      -6.6406      2.00000
     44      -6.6268      2.00000
     45      -6.6130      2.00000
     46      -6.5985      2.00000
     47      -6.5945      2.00000
     48      -6.5733      2.00000
     49      -6.5700      2.00000
     50      -6.5538      2.00000
     51      -6.5504      2.00000
     52      -6.5211      2.00000
     53      -6.5144      2.00000
     54      -6.5064      2.00000
     55      -6.4912      2.00000
     56      -6.4713      2.00000
     57      -6.4485      2.00000
     58      -6.3996      2.00000
     59      -6.3751      2.00000
     60      -6.3513      2.00000
     61      -6.3239      2.00000
     62      -6.3195      2.00000
     63      -6.3043      2.00000
     64      -6.2866      2.00000
     65      -6.2612      2.00000
     66      -6.2526      2.00000
     67      -6.2226      2.00000
     68      -6.2047      2.00000
     69      -6.1972      2.00000
     70      -6.1892      2.00000
     71      -6.1851      2.00000
     72      -6.1219      2.00000
     73      -6.1162      2.00000
     74      -6.1034      2.00000
     75      -6.0760      2.00000
     76      -6.0348      2.00000
     77      -6.0218      2.00000
     78      -6.0175      2.00000
     79      -5.9995      2.00000
     80      -5.9825      2.00000
     81      -5.9700      2.00000
     82      -5.9564      2.00000
     83      -5.9473      2.00000
     84      -5.8939      2.00000
     85      -5.8812      2.00000
     86      -5.8777      2.00000
     87      -5.8703      2.00000
     88      -5.8560      2.00000
     89      -5.8475      2.00000
     90      -5.7987      2.00000
     91      -5.7802      2.00000
     92      -5.7768      2.00000
     93      -5.7528      2.00000
     94      -5.7391      2.00000
     95      -5.7271      2.00000
     96      -5.7174      2.00000
     97      -5.7050      2.00000
     98      -5.6349      2.00000
     99      -5.6331      2.00000
    100      -5.6169      2.00000
    101      -5.5816      2.00000
    102      -5.5762      2.00000
    103      -5.5712      2.00000
    104      -5.5651      2.00000
    105      -5.5502      2.00000
    106      -5.5343      2.00000
    107      -5.5291      2.00000
    108      -5.5191      2.00000
    109      -5.5167      2.00000
    110      -5.5031      2.00000
    111      -5.5005      2.00000
    112      -5.4904      2.00000
    113      -5.4763      2.00000
    114      -5.4695      2.00000
    115      -5.4618      2.00000
    116      -5.4576      2.00000
    117      -5.4536      2.00000
    118      -5.4300      2.00000
    119      -5.4073      2.00000
    120      -5.3694      2.00000
    121      -5.3575      2.00000
    122      -5.3521      2.00000
    123      -5.3510      2.00000
    124      -5.3446      2.00000
    125      -5.3379      2.00000
    126      -5.3264      2.00000
    127      -5.3263      2.00000
    128      -5.3177      2.00000
    129      -5.2630      2.00000
    130      -5.2457      2.00000
    131      -5.2368      2.00000
    132      -5.2254      2.00000
    133      -5.2197      2.00000
    134      -5.2076      2.00000
    135      -5.1819      2.00000
    136      -5.1723      2.00000
    137      -5.1477      2.00000
    138      -5.1306      2.00000
    139      -5.1143      2.00000
    140      -5.1077      2.00000
    141      -5.0961      2.00000
    142      -5.0891      2.00000
    143      -5.0810      2.00000
    144      -5.0699      2.00000
    145      -5.0600      2.00000
    146      -5.0407      2.00000
    147      -5.0274      2.00000
    148      -5.0062      2.00000
    149      -4.9997      2.00000
    150      -4.9909      2.00000
    151      -4.9840      2.00000
    152      -4.9771      2.00000
    153      -4.9642      2.00000
    154      -4.9538      2.00000
    155      -4.9462      2.00000
    156      -4.9385      2.00000
    157      -4.9235      2.00000
    158      -4.9101      2.00000
    159      -4.8945      2.00000
    160      -4.8867      2.00000
    161      -4.8822      2.00000
    162      -4.8685      2.00000
    163      -4.8636      2.00000
    164      -4.8481      2.00000
    165      -4.8242      2.00000
    166      -4.8185      2.00000
    167      -4.8099      2.00000
    168      -4.7971      2.00000
    169      -4.7883      2.00000
    170      -4.7774      2.00000
    171      -4.7695      2.00000
    172      -4.7634      2.00000
    173      -4.7584      2.00000
    174      -4.7560      2.00000
    175      -4.7363      2.00000
    176      -4.7218      2.00000
    177      -4.7161      2.00000
    178      -4.7113      2.00000
    179      -4.6990      2.00000
    180      -4.6988      2.00000
    181      -4.6843      2.00000
    182      -4.6833      2.00000
    183      -4.6626      2.00000
    184      -4.6583      2.00000
    185      -4.6488      2.00000
    186      -4.6299      2.00000
    187      -4.6259      2.00000
    188      -4.6119      2.00000
    189      -4.6067      2.00000
    190      -4.6015      2.00000
    191      -4.5970      2.00000
    192      -4.5660      2.00000
    193      -4.5578      2.00000
    194      -4.5529      2.00000
    195      -4.5490      2.00000
    196      -4.5315      2.00000
    197      -4.4950      2.00000
    198      -4.4944      2.00000
    199      -4.4765      2.00000
    200      -4.4601      2.00000
    201      -4.4544      2.00000
    202      -4.4398      2.00000
    203      -4.4159      2.00000
    204      -4.4037      2.00000
    205      -4.3987      2.00000
    206      -4.3790      2.00000
    207      -4.3704      2.00000
    208      -4.3153      2.00000
    209      -4.3016      2.00000
    210      -4.2865      2.00000
    211      -4.2806      2.00000
    212      -4.2674      2.00000
    213      -4.2595      2.00000
    214      -4.2524      2.00000
    215      -4.2462      2.00000
    216      -4.2302      2.00000
    217      -4.2220      2.00000
    218      -4.2189      2.00000
    219      -4.2090      2.00000
    220      -4.2043      2.00000
    221      -4.2000      2.00000
    222      -4.1864      2.00000
    223      -4.1798      2.00000
    224      -4.1755      2.00000
    225      -4.1452      2.00000
    226      -4.1348      2.00000
    227      -4.1065      2.00000
    228      -4.1008      2.00000
    229      -4.0879      2.00000
    230      -4.0609      2.00000
    231      -4.0570      2.00000
    232      -4.0489      2.00000
    233      -4.0442      2.00000
    234      -4.0396      2.00000
    235      -4.0345      2.00000
    236      -3.9918      2.00000
    237      -3.9830      2.00000
    238      -3.9592      2.00000
    239      -3.9450      2.00000
    240      -3.9410      2.00000
    241      -3.9359      2.00000
    242      -3.9177      2.00000
    243      -3.8909      2.00000
    244      -3.8772      2.00000
    245      -3.8702      2.00000
    246      -3.8517      2.00000
    247      -3.8339      2.00000
    248      -3.8288      2.00000
    249      -3.8165      2.00000
    250      -3.8100      2.00000
    251      -3.7941      2.00000
    252      -3.7840      2.00000
    253      -3.7661      2.00000
    254      -3.7601      2.00000
    255      -3.7563      2.00000
    256      -3.7391      2.00000
    257      -3.7154      2.00000
    258      -3.7106      2.00000
    259      -3.7046      2.00000
    260      -3.6959      2.00000
    261      -3.6926      2.00000
    262      -3.6710      2.00000
    263      -3.6623      2.00000
    264      -3.6604      2.00000
    265      -3.6564      2.00000
    266      -3.6432      2.00000
    267      -3.6244      2.00000
    268      -3.6163      2.00000
    269      -3.6126      2.00000
    270      -3.5910      2.00000
    271      -3.5706      2.00000
    272      -3.5672      2.00000
    273      -3.5573      2.00000
    274      -3.5480      2.00000
    275      -3.5400      2.00000
    276      -3.5383      2.00000
    277      -3.5317      2.00000
    278      -3.5099      2.00000
    279      -3.4990      2.00000
    280      -3.4844      2.00000
    281      -3.4787      2.00000
    282      -3.4724      2.00000
    283      -3.4553      2.00000
    284      -3.4258      2.00000
    285      -3.4191      2.00000
    286      -3.3995      2.00000
    287      -3.3891      2.00000
    288      -3.3830      2.00000
    289      -3.3718      2.00000
    290      -3.3553      2.00000
    291      -3.3321      2.00000
    292      -3.3244      2.00000
    293      -3.3156      2.00000
    294      -3.3022      2.00000
    295      -3.2982      2.00000
    296      -3.2776      2.00000
    297      -3.2683      2.00000
    298      -3.2561      2.00000
    299      -3.2488      2.00000
    300      -3.2409      2.00000
    301      -3.2139      2.00000
    302      -3.2030      2.00000
    303      -3.1966      2.00000
    304      -3.1859      2.00000
    305      -3.1840      2.00000
    306      -3.1774      2.00000
    307      -3.1675      2.00000
    308      -3.1638      2.00000
    309      -3.1582      2.00000
    310      -3.1535      2.00000
    311      -3.1521      2.00000
    312      -3.1421      2.00000
    313      -3.1274      2.00000
    314      -3.1138      2.00000
    315      -3.1077      2.00000
    316      -3.0978      2.00000
    317      -3.0958      2.00000
    318      -3.0891      2.00000
    319      -3.0754      2.00000
    320      -3.0713      2.00000
    321      -3.0683      2.00000
    322      -3.0595      2.00000
    323      -3.0543      2.00000
    324      -3.0508      2.00000
    325      -3.0425      2.00000
    326      -3.0365      2.00000
    327      -3.0335      2.00000
    328      -3.0199      2.00000
    329      -3.0061      2.00000
    330      -2.9968      2.00000
    331      -2.9871      2.00000
    332      -2.9804      2.00000
    333      -2.9727      2.00000
    334      -2.9656      2.00000
    335      -2.9560      2.00000
    336      -2.9448      2.00000
    337      -2.9369      2.00000
    338      -2.9260      2.00000
    339      -2.9209      2.00000
    340      -2.9178      2.00000
    341      -2.9095      2.00000
    342      -2.9069      2.00000
    343      -2.8988      2.00000
    344      -2.8921      2.00000
    345      -2.8853      2.00000
    346      -2.8807      2.00000
    347      -2.8613      2.00000
    348      -2.8475      2.00000
    349      -2.8354      2.00000
    350      -2.8239      2.00000
    351      -2.8151      2.00000
    352      -2.8146      2.00000
    353      -2.8067      2.00000
    354      -2.7985      2.00000
    355      -2.7837      2.00000
    356      -2.7819      2.00000
    357      -2.7717      2.00000
    358      -2.7598      2.00000
    359      -2.7465      2.00000
    360      -2.7285      2.00000
    361      -2.7185      2.00000
    362      -2.7071      2.00000
    363      -2.6981      2.00000
    364      -2.6929      2.00000
    365      -2.6854      2.00000
    366      -2.6760      2.00000
    367      -2.6662      2.00000
    368      -2.6551      2.00000
    369      -2.6354      2.00000
    370      -2.6280      2.00000
    371      -2.6230      2.00000
    372      -2.6140      2.00000
    373      -2.6041      2.00000
    374      -2.5779      2.00000
    375      -2.5605      2.00000
    376      -2.5541      2.00000
    377      -2.5406      2.00000
    378      -2.5378      2.00000
    379      -2.5300      2.00000
    380      -2.5246      2.00000
    381      -2.5070      2.00000
    382      -2.4942      2.00000
    383      -2.4901      2.00000
    384      -2.4879      2.00000
    385      -2.4313      2.00000
    386      -2.3984      2.00000
    387      -2.2710      2.00000
    388      -2.2131      2.00000
    389      -2.1623      2.00000
    390      -2.1476      2.00000
    391      -2.1382      2.00000
    392      -2.1119      2.00000
    393      -2.0169      2.00000
    394      -1.9224      2.00000
    395      -1.9053      2.00000
    396      -1.8424      2.00000
    397      -1.7844      2.00000
    398      -1.7238      2.00000
    399      -1.4480      2.00000
    400      -1.4205      2.00000
    401      -1.3705      2.00000
    402      -1.2473      2.00000
    403      -1.1422      2.00026
    404      -1.0252      2.03113
    405      -0.9797      2.06862
    406      -0.8162      0.49054
    407      -0.7464     -0.05344
    408      -0.6614     -0.02405
    409      -0.6376     -0.01122
    410      -0.5613     -0.00039
    411      -0.4970     -0.00001
    412      -0.4014     -0.00000
    413      -0.2206     -0.00000
    414      -0.1673     -0.00000
    415      -0.0274     -0.00000
    416       0.0910     -0.00000
    417       0.2631     -0.00000
    418       0.2936     -0.00000
    419       0.3089     -0.00000
    420       0.4107     -0.00000
    421       0.4613     -0.00000
    422       0.6277     -0.00000
    423       0.7163     -0.00000
    424       0.7435     -0.00000
    425       0.8952     -0.00000
    426       0.9692     -0.00000
    427       1.0271     -0.00000
    428       1.1206     -0.00000
    429       1.1817     -0.00000
    430       1.2341     -0.00000
    431       1.2910     -0.00000
    432       1.3089     -0.00000
    433       1.3557     -0.00000
    434       1.5376     -0.00000
    435       1.5790     -0.00000
    436       1.6075     -0.00000
    437       1.6653     -0.00000
    438       1.7638     -0.00000
    439       1.9070      0.00000
    440       1.9744      0.00000
    441       2.0270      0.00000
    442       2.1048      0.00000
    443       2.1586      0.00000
    444       2.2792      0.00000
    445       2.3689      0.00000
    446       2.5021      0.00000
    447       2.5094      0.00000
    448       2.5320      0.00000
    449       2.6326      0.00000
    450       2.7695      0.00000
    451       2.8471      0.00000
    452       2.8853      0.00000
    453       2.9413      0.00000
    454       2.9795      0.00000
    455       3.1205      0.00000
    456       3.1689      0.00000
    457       3.2051      0.00000
    458       3.2260      0.00000
    459       3.2538      0.00000
    460       3.3709      0.00000
    461       3.4641      0.00000
    462       3.5049      0.00000
    463       3.5842      0.00000
    464       3.7410      0.00000
    465       3.9734      0.00000
    466       3.9974      0.00000
    467       4.0212      0.00000
    468       4.0737      0.00000
    469       4.1174      0.00000
    470       4.1896      0.00000
    471       4.2289      0.00000
    472       4.2313      0.00000
    473       4.3035      0.00000
    474       4.3523      0.00000
    475       4.3970      0.00000
    476       4.4743      0.00000
    477       4.5051      0.00000
    478       4.5458      0.00000
    479       4.5633      0.00000
    480       4.6562      0.00000
    481       4.7092      0.00000
    482       4.7528      0.00000
    483       4.7949      0.00000
    484       4.8697      0.00000
    485       4.9136      0.00000
    486       5.0057      0.00000

 k-point    10 :       0.5000    0.4000    0.0000
  band No.  band energies     occupation 
      1     -22.7946      2.00000
      2     -20.8356      2.00000
      3     -10.6640      2.00000
      4      -8.9606      2.00000
      5      -8.9440      2.00000
      6      -8.7015      2.00000
      7      -8.6839      2.00000
      8      -8.1756      2.00000
      9      -7.8947      2.00000
     10      -7.8322      2.00000
     11      -7.8088      2.00000
     12      -7.6052      2.00000
     13      -7.5905      2.00000
     14      -7.3545      2.00000
     15      -7.3522      2.00000
     16      -7.2628      2.00000
     17      -7.2586      2.00000
     18      -7.1849      2.00000
     19      -7.1830      2.00000
     20      -7.1387      2.00000
     21      -7.1278      2.00000
     22      -7.0952      2.00000
     23      -7.0826      2.00000
     24      -6.9954      2.00000
     25      -6.9861      2.00000
     26      -6.9625      2.00000
     27      -6.9582      2.00000
     28      -6.9464      2.00000
     29      -6.9416      2.00000
     30      -6.8371      2.00000
     31      -6.8313      2.00000
     32      -6.8217      2.00000
     33      -6.8189      2.00000
     34      -6.8024      2.00000
     35      -6.7962      2.00000
     36      -6.7942      2.00000
     37      -6.7787      2.00000
     38      -6.7739      2.00000
     39      -6.7686      2.00000
     40      -6.6749      2.00000
     41      -6.6558      2.00000
     42      -6.6401      2.00000
     43      -6.6279      2.00000
     44      -6.6250      2.00000
     45      -6.6215      2.00000
     46      -6.6149      2.00000
     47      -6.5860      2.00000
     48      -6.5810      2.00000
     49      -6.5796      2.00000
     50      -6.5735      2.00000
     51      -6.5651      2.00000
     52      -6.5488      2.00000
     53      -6.5379      2.00000
     54      -6.5178      2.00000
     55      -6.4813      2.00000
     56      -6.4799      2.00000
     57      -6.4096      2.00000
     58      -6.4087      2.00000
     59      -6.3326      2.00000
     60      -6.3294      2.00000
     61      -6.3176      2.00000
     62      -6.3099      2.00000
     63      -6.2796      2.00000
     64      -6.2662      2.00000
     65      -6.2325      2.00000
     66      -6.2303      2.00000
     67      -6.1755      2.00000
     68      -6.1649      2.00000
     69      -6.1436      2.00000
     70      -6.1429      2.00000
     71      -6.1399      2.00000
     72      -6.1366      2.00000
     73      -6.1218      2.00000
     74      -6.1178      2.00000
     75      -6.0661      2.00000
     76      -6.0478      2.00000
     77      -6.0293      2.00000
     78      -6.0216      2.00000
     79      -6.0107      2.00000
     80      -6.0095      2.00000
     81      -6.0046      2.00000
     82      -6.0013      2.00000
     83      -5.9760      2.00000
     84      -5.9701      2.00000
     85      -5.9083      2.00000
     86      -5.9011      2.00000
     87      -5.8959      2.00000
     88      -5.8762      2.00000
     89      -5.8171      2.00000
     90      -5.8138      2.00000
     91      -5.8073      2.00000
     92      -5.8059      2.00000
     93      -5.7911      2.00000
     94      -5.7849      2.00000
     95      -5.6502      2.00000
     96      -5.6445      2.00000
     97      -5.6403      2.00000
     98      -5.6380      2.00000
     99      -5.6257      2.00000
    100      -5.6226      2.00000
    101      -5.5660      2.00000
    102      -5.5525      2.00000
    103      -5.5501      2.00000
    104      -5.5500      2.00000
    105      -5.5454      2.00000
    106      -5.5388      2.00000
    107      -5.5263      2.00000
    108      -5.5160      2.00000
    109      -5.5068      2.00000
    110      -5.4957      2.00000
    111      -5.4908      2.00000
    112      -5.4899      2.00000
    113      -5.4826      2.00000
    114      -5.4805      2.00000
    115      -5.4430      2.00000
    116      -5.4367      2.00000
    117      -5.4287      2.00000
    118      -5.4216      2.00000
    119      -5.4189      2.00000
    120      -5.4173      2.00000
    121      -5.3919      2.00000
    122      -5.3870      2.00000
    123      -5.3609      2.00000
    124      -5.3502      2.00000
    125      -5.3172      2.00000
    126      -5.3126      2.00000
    127      -5.3112      2.00000
    128      -5.3073      2.00000
    129      -5.2983      2.00000
    130      -5.2970      2.00000
    131      -5.2844      2.00000
    132      -5.2789      2.00000
    133      -5.2358      2.00000
    134      -5.2194      2.00000
    135      -5.1923      2.00000
    136      -5.1788      2.00000
    137      -5.1157      2.00000
    138      -5.1149      2.00000
    139      -5.1127      2.00000
    140      -5.1023      2.00000
    141      -5.0533      2.00000
    142      -5.0476      2.00000
    143      -5.0440      2.00000
    144      -5.0392      2.00000
    145      -5.0389      2.00000
    146      -5.0268      2.00000
    147      -5.0206      2.00000
    148      -5.0114      2.00000
    149      -4.9842      2.00000
    150      -4.9719      2.00000
    151      -4.9644      2.00000
    152      -4.9612      2.00000
    153      -4.9428      2.00000
    154      -4.9404      2.00000
    155      -4.9310      2.00000
    156      -4.9285      2.00000
    157      -4.9079      2.00000
    158      -4.9056      2.00000
    159      -4.8987      2.00000
    160      -4.8899      2.00000
    161      -4.8777      2.00000
    162      -4.8711      2.00000
    163      -4.8456      2.00000
    164      -4.8392      2.00000
    165      -4.8296      2.00000
    166      -4.8292      2.00000
    167      -4.8225      2.00000
    168      -4.8129      2.00000
    169      -4.8080      2.00000
    170      -4.7922      2.00000
    171      -4.7880      2.00000
    172      -4.7850      2.00000
    173      -4.7800      2.00000
    174      -4.7792      2.00000
    175      -4.7426      2.00000
    176      -4.7390      2.00000
    177      -4.7218      2.00000
    178      -4.7211      2.00000
    179      -4.7138      2.00000
    180      -4.7086      2.00000
    181      -4.6810      2.00000
    182      -4.6778      2.00000
    183      -4.6760      2.00000
    184      -4.6709      2.00000
    185      -4.6579      2.00000
    186      -4.6450      2.00000
    187      -4.6154      2.00000
    188      -4.6081      2.00000
    189      -4.6035      2.00000
    190      -4.6033      2.00000
    191      -4.5948      2.00000
    192      -4.5883      2.00000
    193      -4.5732      2.00000
    194      -4.5729      2.00000
    195      -4.5533      2.00000
    196      -4.5492      2.00000
    197      -4.5286      2.00000
    198      -4.5182      2.00000
    199      -4.4935      2.00000
    200      -4.4770      2.00000
    201      -4.4523      2.00000
    202      -4.4423      2.00000
    203      -4.3720      2.00000
    204      -4.3682      2.00000
    205      -4.3490      2.00000
    206      -4.3479      2.00000
    207      -4.3345      2.00000
    208      -4.3317      2.00000
    209      -4.3300      2.00000
    210      -4.3177      2.00000
    211      -4.3092      2.00000
    212      -4.3046      2.00000
    213      -4.2483      2.00000
    214      -4.2434      2.00000
    215      -4.2340      2.00000
    216      -4.2225      2.00000
    217      -4.2189      2.00000
    218      -4.2098      2.00000
    219      -4.1950      2.00000
    220      -4.1918      2.00000
    221      -4.1773      2.00000
    222      -4.1736      2.00000
    223      -4.1524      2.00000
    224      -4.1516      2.00000
    225      -4.1464      2.00000
    226      -4.1325      2.00000
    227      -4.1239      2.00000
    228      -4.1104      2.00000
    229      -4.0945      2.00000
    230      -4.0915      2.00000
    231      -4.0739      2.00000
    232      -4.0718      2.00000
    233      -4.0463      2.00000
    234      -4.0238      2.00000
    235      -3.9764      2.00000
    236      -3.9613      2.00000
    237      -3.9592      2.00000
    238      -3.9535      2.00000
    239      -3.9441      2.00000
    240      -3.9357      2.00000
    241      -3.9262      2.00000
    242      -3.9103      2.00000
    243      -3.9080      2.00000
    244      -3.9000      2.00000
    245      -3.8981      2.00000
    246      -3.8894      2.00000
    247      -3.8381      2.00000
    248      -3.8332      2.00000
    249      -3.8160      2.00000
    250      -3.8118      2.00000
    251      -3.7989      2.00000
    252      -3.7934      2.00000
    253      -3.7718      2.00000
    254      -3.7627      2.00000
    255      -3.7458      2.00000
    256      -3.7371      2.00000
    257      -3.7150      2.00000
    258      -3.7051      2.00000
    259      -3.6969      2.00000
    260      -3.6776      2.00000
    261      -3.6776      2.00000
    262      -3.6747      2.00000
    263      -3.6535      2.00000
    264      -3.6489      2.00000
    265      -3.6401      2.00000
    266      -3.6332      2.00000
    267      -3.6282      2.00000
    268      -3.6176      2.00000
    269      -3.5948      2.00000
    270      -3.5867      2.00000
    271      -3.5824      2.00000
    272      -3.5817      2.00000
    273      -3.5702      2.00000
    274      -3.5506      2.00000
    275      -3.5333      2.00000
    276      -3.5308      2.00000
    277      -3.5203      2.00000
    278      -3.5138      2.00000
    279      -3.5061      2.00000
    280      -3.4850      2.00000
    281      -3.4783      2.00000
    282      -3.4683      2.00000
    283      -3.4448      2.00000
    284      -3.4416      2.00000
    285      -3.4208      2.00000
    286      -3.4176      2.00000
    287      -3.3937      2.00000
    288      -3.3930      2.00000
    289      -3.3686      2.00000
    290      -3.3684      2.00000
    291      -3.3411      2.00000
    292      -3.3345      2.00000
    293      -3.3157      2.00000
    294      -3.3135      2.00000
    295      -3.2752      2.00000
    296      -3.2742      2.00000
    297      -3.2720      2.00000
    298      -3.2582      2.00000
    299      -3.2557      2.00000
    300      -3.2479      2.00000
    301      -3.2385      2.00000
    302      -3.2315      2.00000
    303      -3.2274      2.00000
    304      -3.2194      2.00000
    305      -3.1823      2.00000
    306      -3.1817      2.00000
    307      -3.1608      2.00000
    308      -3.1578      2.00000
    309      -3.1414      2.00000
    310      -3.1404      2.00000
    311      -3.1399      2.00000
    312      -3.1358      2.00000
    313      -3.1280      2.00000
    314      -3.1223      2.00000
    315      -3.1216      2.00000
    316      -3.1091      2.00000
    317      -3.0946      2.00000
    318      -3.0911      2.00000
    319      -3.0833      2.00000
    320      -3.0823      2.00000
    321      -3.0706      2.00000
    322      -3.0663      2.00000
    323      -3.0612      2.00000
    324      -3.0585      2.00000
    325      -3.0449      2.00000
    326      -3.0435      2.00000
    327      -3.0411      2.00000
    328      -3.0247      2.00000
    329      -3.0242      2.00000
    330      -3.0069      2.00000
    331      -2.9876      2.00000
    332      -2.9763      2.00000
    333      -2.9639      2.00000
    334      -2.9618      2.00000
    335      -2.9562      2.00000
    336      -2.9398      2.00000
    337      -2.9328      2.00000
    338      -2.9206      2.00000
    339      -2.9198      2.00000
    340      -2.9036      2.00000
    341      -2.8980      2.00000
    342      -2.8956      2.00000
    343      -2.8929      2.00000
    344      -2.8779      2.00000
    345      -2.8548      2.00000
    346      -2.8416      2.00000
    347      -2.8385      2.00000
    348      -2.8348      2.00000
    349      -2.8345      2.00000
    350      -2.8234      2.00000
    351      -2.8148      2.00000
    352      -2.8098      2.00000
    353      -2.8092      2.00000
    354      -2.7988      2.00000
    355      -2.7913      2.00000
    356      -2.7771      2.00000
    357      -2.7658      2.00000
    358      -2.7519      2.00000
    359      -2.7517      2.00000
    360      -2.7271      2.00000
    361      -2.7265      2.00000
    362      -2.7049      2.00000
    363      -2.7047      2.00000
    364      -2.6905      2.00000
    365      -2.6865      2.00000
    366      -2.6853      2.00000
    367      -2.6828      2.00000
    368      -2.6529      2.00000
    369      -2.6493      2.00000
    370      -2.6462      2.00000
    371      -2.6410      2.00000
    372      -2.5599      2.00000
    373      -2.5516      2.00000
    374      -2.5506      2.00000
    375      -2.5364      2.00000
    376      -2.5338      2.00000
    377      -2.5305      2.00000
    378      -2.5243      2.00000
    379      -2.5152      2.00000
    380      -2.5149      2.00000
    381      -2.5040      2.00000
    382      -2.4473      2.00000
    383      -2.4432      2.00000
    384      -2.4361      2.00000
    385      -2.4040      2.00000
    386      -2.2922      2.00000
    387      -2.2826      2.00000
    388      -2.1688      2.00000
    389      -2.1597      2.00000
    390      -2.1572      2.00000
    391      -2.1397      2.00000
    392      -2.1142      2.00000
    393      -2.0192      2.00000
    394      -2.0145      2.00000
    395      -1.9822      2.00000
    396      -1.9287      2.00000
    397      -1.8757      2.00000
    398      -1.7301      2.00000
    399      -1.7141      2.00000
    400      -1.5029      2.00000
    401      -1.4729      2.00000
    402      -1.4331      2.00000
    403      -1.2989      2.00000
    404      -1.1445      2.00023
    405      -0.8926      1.67712
    406      -0.7531     -0.03822
    407      -0.7265     -0.07089
    408      -0.5114     -0.00002
    409      -0.4900     -0.00001
    410      -0.2432     -0.00000
    411      -0.1902     -0.00000
    412      -0.1134     -0.00000
    413      -0.0837     -0.00000
    414      -0.0588     -0.00000
    415      -0.0414     -0.00000
    416       0.0053     -0.00000
    417       0.0093     -0.00000
    418       0.2543     -0.00000
    419       0.2932     -0.00000
    420       0.4848     -0.00000
    421       0.4971     -0.00000
    422       0.5131     -0.00000
    423       0.5748     -0.00000
    424       0.8173     -0.00000
    425       0.8783     -0.00000
    426       1.0333     -0.00000
    427       1.0941     -0.00000
    428       1.1439     -0.00000
    429       1.1676     -0.00000
    430       1.2012     -0.00000
    431       1.2262     -0.00000
    432       1.2629     -0.00000
    433       1.3636     -0.00000
    434       1.4240     -0.00000
    435       1.4367     -0.00000
    436       1.6213     -0.00000
    437       1.6476     -0.00000
    438       1.7356     -0.00000
    439       1.7759     -0.00000
    440       1.8228     -0.00000
    441       1.8906      0.00000
    442       2.0377      0.00000
    443       2.0583      0.00000
    444       2.1586      0.00000
    445       2.3069      0.00000
    446       2.4292      0.00000
    447       2.4336      0.00000
    448       2.6060      0.00000
    449       2.6065      0.00000
    450       2.8615      0.00000
    451       2.8646      0.00000
    452       2.9523      0.00000
    453       2.9739      0.00000
    454       2.9931      0.00000
    455       3.0333      0.00000
    456       3.1811      0.00000
    457       3.2641      0.00000
    458       3.3151      0.00000
    459       3.5931      0.00000
    460       3.6999      0.00000
    461       3.7904      0.00000
    462       3.7910      0.00000
    463       3.9031      0.00000
    464       3.9050      0.00000
    465       3.9914      0.00000
    466       4.0159      0.00000
    467       4.0317      0.00000
    468       4.0402      0.00000
    469       4.0741      0.00000
    470       4.0935      0.00000
    471       4.1250      0.00000
    472       4.1800      0.00000
    473       4.2294      0.00000
    474       4.2381      0.00000
    475       4.3178      0.00000
    476       4.3218      0.00000
    477       4.4684      0.00000
    478       4.5014      0.00000
    479       4.5434      0.00000
    480       4.6107      0.00000
    481       4.7626      0.00000
    482       4.7727      0.00000
    483       4.7811      0.00000
    484       4.8299      0.00000
    485       4.8830      0.00000
    486       4.9460      0.00000

 k-point    11 :      -0.2500    0.4000    0.0000
  band No.  band energies     occupation 
      1     -22.7946      2.00000
      2     -20.8356      2.00000
      3     -10.6640      2.00000
      4      -9.0596      2.00000
      5      -8.7974      2.00000
      6      -8.7838      2.00000
      7      -8.5399      2.00000
      8      -8.2183      2.00000
      9      -8.0796      2.00000
     10      -7.9085      2.00000
     11      -7.8762      2.00000
     12      -7.5279      2.00000
     13      -7.3666      2.00000
     14      -7.3355      2.00000
     15      -7.2986      2.00000
     16      -7.2769      2.00000
     17      -7.2454      2.00000
     18      -7.1915      2.00000
     19      -7.1861      2.00000
     20      -7.1549      2.00000
     21      -7.1056      2.00000
     22      -7.0937      2.00000
     23      -7.0772      2.00000
     24      -7.0067      2.00000
     25      -6.9808      2.00000
     26      -6.9689      2.00000
     27      -6.9549      2.00000
     28      -6.9494      2.00000
     29      -6.9187      2.00000
     30      -6.9017      2.00000
     31      -6.8824      2.00000
     32      -6.8605      2.00000
     33      -6.8447      2.00000
     34      -6.8312      2.00000
     35      -6.7695      2.00000
     36      -6.7531      2.00000
     37      -6.7450      2.00000
     38      -6.7434      2.00000
     39      -6.7127      2.00000
     40      -6.6876      2.00000
     41      -6.6740      2.00000
     42      -6.6565      2.00000
     43      -6.6406      2.00000
     44      -6.6268      2.00000
     45      -6.6130      2.00000
     46      -6.5985      2.00000
     47      -6.5945      2.00000
     48      -6.5733      2.00000
     49      -6.5700      2.00000
     50      -6.5538      2.00000
     51      -6.5504      2.00000
     52      -6.5211      2.00000
     53      -6.5144      2.00000
     54      -6.5064      2.00000
     55      -6.4912      2.00000
     56      -6.4713      2.00000
     57      -6.4485      2.00000
     58      -6.3996      2.00000
     59      -6.3751      2.00000
     60      -6.3513      2.00000
     61      -6.3239      2.00000
     62      -6.3195      2.00000
     63      -6.3043      2.00000
     64      -6.2866      2.00000
     65      -6.2612      2.00000
     66      -6.2526      2.00000
     67      -6.2227      2.00000
     68      -6.2047      2.00000
     69      -6.1972      2.00000
     70      -6.1892      2.00000
     71      -6.1851      2.00000
     72      -6.1219      2.00000
     73      -6.1162      2.00000
     74      -6.1034      2.00000
     75      -6.0760      2.00000
     76      -6.0348      2.00000
     77      -6.0218      2.00000
     78      -6.0175      2.00000
     79      -5.9995      2.00000
     80      -5.9825      2.00000
     81      -5.9700      2.00000
     82      -5.9564      2.00000
     83      -5.9473      2.00000
     84      -5.8939      2.00000
     85      -5.8812      2.00000
     86      -5.8777      2.00000
     87      -5.8703      2.00000
     88      -5.8560      2.00000
     89      -5.8474      2.00000
     90      -5.7987      2.00000
     91      -5.7802      2.00000
     92      -5.7768      2.00000
     93      -5.7528      2.00000
     94      -5.7391      2.00000
     95      -5.7271      2.00000
     96      -5.7174      2.00000
     97      -5.7050      2.00000
     98      -5.6349      2.00000
     99      -5.6331      2.00000
    100      -5.6169      2.00000
    101      -5.5816      2.00000
    102      -5.5762      2.00000
    103      -5.5712      2.00000
    104      -5.5650      2.00000
    105      -5.5502      2.00000
    106      -5.5343      2.00000
    107      -5.5291      2.00000
    108      -5.5191      2.00000
    109      -5.5167      2.00000
    110      -5.5031      2.00000
    111      -5.5005      2.00000
    112      -5.4904      2.00000
    113      -5.4763      2.00000
    114      -5.4695      2.00000
    115      -5.4618      2.00000
    116      -5.4576      2.00000
    117      -5.4536      2.00000
    118      -5.4300      2.00000
    119      -5.4073      2.00000
    120      -5.3694      2.00000
    121      -5.3575      2.00000
    122      -5.3521      2.00000
    123      -5.3510      2.00000
    124      -5.3446      2.00000
    125      -5.3379      2.00000
    126      -5.3265      2.00000
    127      -5.3263      2.00000
    128      -5.3177      2.00000
    129      -5.2630      2.00000
    130      -5.2457      2.00000
    131      -5.2368      2.00000
    132      -5.2255      2.00000
    133      -5.2197      2.00000
    134      -5.2076      2.00000
    135      -5.1819      2.00000
    136      -5.1723      2.00000
    137      -5.1478      2.00000
    138      -5.1306      2.00000
    139      -5.1143      2.00000
    140      -5.1077      2.00000
    141      -5.0961      2.00000
    142      -5.0891      2.00000
    143      -5.0810      2.00000
    144      -5.0699      2.00000
    145      -5.0600      2.00000
    146      -5.0407      2.00000
    147      -5.0274      2.00000
    148      -5.0062      2.00000
    149      -4.9997      2.00000
    150      -4.9909      2.00000
    151      -4.9840      2.00000
    152      -4.9771      2.00000
    153      -4.9642      2.00000
    154      -4.9538      2.00000
    155      -4.9462      2.00000
    156      -4.9385      2.00000
    157      -4.9235      2.00000
    158      -4.9101      2.00000
    159      -4.8945      2.00000
    160      -4.8867      2.00000
    161      -4.8822      2.00000
    162      -4.8685      2.00000
    163      -4.8636      2.00000
    164      -4.8482      2.00000
    165      -4.8242      2.00000
    166      -4.8185      2.00000
    167      -4.8099      2.00000
    168      -4.7971      2.00000
    169      -4.7883      2.00000
    170      -4.7774      2.00000
    171      -4.7696      2.00000
    172      -4.7635      2.00000
    173      -4.7584      2.00000
    174      -4.7560      2.00000
    175      -4.7363      2.00000
    176      -4.7218      2.00000
    177      -4.7161      2.00000
    178      -4.7113      2.00000
    179      -4.6991      2.00000
    180      -4.6987      2.00000
    181      -4.6843      2.00000
    182      -4.6833      2.00000
    183      -4.6626      2.00000
    184      -4.6583      2.00000
    185      -4.6488      2.00000
    186      -4.6299      2.00000
    187      -4.6259      2.00000
    188      -4.6119      2.00000
    189      -4.6067      2.00000
    190      -4.6015      2.00000
    191      -4.5970      2.00000
    192      -4.5660      2.00000
    193      -4.5578      2.00000
    194      -4.5529      2.00000
    195      -4.5490      2.00000
    196      -4.5315      2.00000
    197      -4.4950      2.00000
    198      -4.4944      2.00000
    199      -4.4765      2.00000
    200      -4.4601      2.00000
    201      -4.4544      2.00000
    202      -4.4398      2.00000
    203      -4.4159      2.00000
    204      -4.4037      2.00000
    205      -4.3987      2.00000
    206      -4.3790      2.00000
    207      -4.3704      2.00000
    208      -4.3153      2.00000
    209      -4.3016      2.00000
    210      -4.2865      2.00000
    211      -4.2806      2.00000
    212      -4.2674      2.00000
    213      -4.2595      2.00000
    214      -4.2524      2.00000
    215      -4.2462      2.00000
    216      -4.2302      2.00000
    217      -4.2220      2.00000
    218      -4.2189      2.00000
    219      -4.2090      2.00000
    220      -4.2043      2.00000
    221      -4.2000      2.00000
    222      -4.1864      2.00000
    223      -4.1798      2.00000
    224      -4.1755      2.00000
    225      -4.1452      2.00000
    226      -4.1348      2.00000
    227      -4.1065      2.00000
    228      -4.1008      2.00000
    229      -4.0879      2.00000
    230      -4.0609      2.00000
    231      -4.0571      2.00000
    232      -4.0489      2.00000
    233      -4.0441      2.00000
    234      -4.0396      2.00000
    235      -4.0345      2.00000
    236      -3.9918      2.00000
    237      -3.9829      2.00000
    238      -3.9592      2.00000
    239      -3.9450      2.00000
    240      -3.9410      2.00000
    241      -3.9359      2.00000
    242      -3.9177      2.00000
    243      -3.8909      2.00000
    244      -3.8772      2.00000
    245      -3.8702      2.00000
    246      -3.8517      2.00000
    247      -3.8339      2.00000
    248      -3.8288      2.00000
    249      -3.8166      2.00000
    250      -3.8100      2.00000
    251      -3.7941      2.00000
    252      -3.7840      2.00000
    253      -3.7661      2.00000
    254      -3.7601      2.00000
    255      -3.7563      2.00000
    256      -3.7391      2.00000
    257      -3.7154      2.00000
    258      -3.7106      2.00000
    259      -3.7046      2.00000
    260      -3.6959      2.00000
    261      -3.6926      2.00000
    262      -3.6710      2.00000
    263      -3.6623      2.00000
    264      -3.6605      2.00000
    265      -3.6564      2.00000
    266      -3.6432      2.00000
    267      -3.6244      2.00000
    268      -3.6163      2.00000
    269      -3.6127      2.00000
    270      -3.5909      2.00000
    271      -3.5706      2.00000
    272      -3.5672      2.00000
    273      -3.5573      2.00000
    274      -3.5480      2.00000
    275      -3.5400      2.00000
    276      -3.5383      2.00000
    277      -3.5317      2.00000
    278      -3.5099      2.00000
    279      -3.4991      2.00000
    280      -3.4844      2.00000
    281      -3.4787      2.00000
    282      -3.4724      2.00000
    283      -3.4553      2.00000
    284      -3.4258      2.00000
    285      -3.4191      2.00000
    286      -3.3995      2.00000
    287      -3.3891      2.00000
    288      -3.3829      2.00000
    289      -3.3718      2.00000
    290      -3.3553      2.00000
    291      -3.3321      2.00000
    292      -3.3244      2.00000
    293      -3.3156      2.00000
    294      -3.3022      2.00000
    295      -3.2982      2.00000
    296      -3.2776      2.00000
    297      -3.2683      2.00000
    298      -3.2562      2.00000
    299      -3.2488      2.00000
    300      -3.2409      2.00000
    301      -3.2140      2.00000
    302      -3.2030      2.00000
    303      -3.1966      2.00000
    304      -3.1859      2.00000
    305      -3.1840      2.00000
    306      -3.1774      2.00000
    307      -3.1675      2.00000
    308      -3.1638      2.00000
    309      -3.1582      2.00000
    310      -3.1535      2.00000
    311      -3.1521      2.00000
    312      -3.1421      2.00000
    313      -3.1274      2.00000
    314      -3.1138      2.00000
    315      -3.1077      2.00000
    316      -3.0979      2.00000
    317      -3.0958      2.00000
    318      -3.0891      2.00000
    319      -3.0754      2.00000
    320      -3.0713      2.00000
    321      -3.0683      2.00000
    322      -3.0595      2.00000
    323      -3.0543      2.00000
    324      -3.0508      2.00000
    325      -3.0425      2.00000
    326      -3.0365      2.00000
    327      -3.0335      2.00000
    328      -3.0199      2.00000
    329      -3.0061      2.00000
    330      -2.9967      2.00000
    331      -2.9871      2.00000
    332      -2.9803      2.00000
    333      -2.9727      2.00000
    334      -2.9657      2.00000
    335      -2.9560      2.00000
    336      -2.9448      2.00000
    337      -2.9369      2.00000
    338      -2.9260      2.00000
    339      -2.9209      2.00000
    340      -2.9177      2.00000
    341      -2.9095      2.00000
    342      -2.9069      2.00000
    343      -2.8987      2.00000
    344      -2.8921      2.00000
    345      -2.8853      2.00000
    346      -2.8807      2.00000
    347      -2.8613      2.00000
    348      -2.8475      2.00000
    349      -2.8354      2.00000
    350      -2.8239      2.00000
    351      -2.8151      2.00000
    352      -2.8146      2.00000
    353      -2.8067      2.00000
    354      -2.7985      2.00000
    355      -2.7837      2.00000
    356      -2.7819      2.00000
    357      -2.7717      2.00000
    358      -2.7598      2.00000
    359      -2.7465      2.00000
    360      -2.7285      2.00000
    361      -2.7185      2.00000
    362      -2.7071      2.00000
    363      -2.6981      2.00000
    364      -2.6929      2.00000
    365      -2.6854      2.00000
    366      -2.6761      2.00000
    367      -2.6662      2.00000
    368      -2.6550      2.00000
    369      -2.6354      2.00000
    370      -2.6280      2.00000
    371      -2.6230      2.00000
    372      -2.6140      2.00000
    373      -2.6041      2.00000
    374      -2.5779      2.00000
    375      -2.5605      2.00000
    376      -2.5542      2.00000
    377      -2.5406      2.00000
    378      -2.5378      2.00000
    379      -2.5300      2.00000
    380      -2.5246      2.00000
    381      -2.5070      2.00000
    382      -2.4941      2.00000
    383      -2.4901      2.00000
    384      -2.4879      2.00000
    385      -2.4313      2.00000
    386      -2.3984      2.00000
    387      -2.2710      2.00000
    388      -2.2131      2.00000
    389      -2.1623      2.00000
    390      -2.1477      2.00000
    391      -2.1382      2.00000
    392      -2.1119      2.00000
    393      -2.0170      2.00000
    394      -1.9224      2.00000
    395      -1.9054      2.00000
    396      -1.8424      2.00000
    397      -1.7843      2.00000
    398      -1.7238      2.00000
    399      -1.4480      2.00000
    400      -1.4205      2.00000
    401      -1.3705      2.00000
    402      -1.2473      2.00000
    403      -1.1422      2.00026
    404      -1.0251      2.03116
    405      -0.9797      2.06862
    406      -0.8162      0.49044
    407      -0.7464     -0.05352
    408      -0.6615     -0.02406
    409      -0.6376     -0.01123
    410      -0.5613     -0.00039
    411      -0.4970     -0.00001
    412      -0.4014     -0.00000
    413      -0.2207     -0.00000
    414      -0.1672     -0.00000
    415      -0.0274     -0.00000
    416       0.0910     -0.00000
    417       0.2632     -0.00000
    418       0.2936     -0.00000
    419       0.3089     -0.00000
    420       0.4107     -0.00000
    421       0.4613     -0.00000
    422       0.6277     -0.00000
    423       0.7163     -0.00000
    424       0.7435     -0.00000
    425       0.8952     -0.00000
    426       0.9692     -0.00000
    427       1.0271     -0.00000
    428       1.1206     -0.00000
    429       1.1817     -0.00000
    430       1.2341     -0.00000
    431       1.2910     -0.00000
    432       1.3090     -0.00000
    433       1.3557     -0.00000
    434       1.5376     -0.00000
    435       1.5790     -0.00000
    436       1.6075     -0.00000
    437       1.6653     -0.00000
    438       1.7638     -0.00000
    439       1.9070      0.00000
    440       1.9744      0.00000
    441       2.0270      0.00000
    442       2.1048      0.00000
    443       2.1586      0.00000
    444       2.2792      0.00000
    445       2.3689      0.00000
    446       2.5021      0.00000
    447       2.5094      0.00000
    448       2.5320      0.00000
    449       2.6326      0.00000
    450       2.7696      0.00000
    451       2.8471      0.00000
    452       2.8853      0.00000
    453       2.9414      0.00000
    454       2.9795      0.00000
    455       3.1203      0.00000
    456       3.1690      0.00000
    457       3.2051      0.00000
    458       3.2260      0.00000
    459       3.2539      0.00000
    460       3.3709      0.00000
    461       3.4642      0.00000
    462       3.5049      0.00000
    463       3.5842      0.00000
    464       3.7410      0.00000
    465       3.9734      0.00000
    466       3.9974      0.00000
    467       4.0212      0.00000
    468       4.0737      0.00000
    469       4.1174      0.00000
    470       4.1895      0.00000
    471       4.2288      0.00000
    472       4.2312      0.00000
    473       4.3040      0.00000
    474       4.3523      0.00000
    475       4.3969      0.00000
    476       4.4703      0.00000
    477       4.5049      0.00000
    478       4.5455      0.00000
    479       4.5557      0.00000
    480       4.6468      0.00000
    481       4.7081      0.00000
    482       4.7516      0.00000
    483       4.8181      0.00000
    484       4.8475      0.00000
    485       4.8984      0.00000
    486       4.9579      0.00000


--------------------------------------------------------------------------------------------------------


 soft charge-density along one line, spin component           1
         0         1         2         3         4         5         6         7         8         9
 total charge-density along one line
 
 pseudopotential strength for first ion, spin component:           1
 10.168  13.521   0.000  -0.006   0.000  -0.000   0.018   0.000
 13.521  17.979   0.000  -0.007   0.000  -0.000   0.024   0.000
  0.000   0.000  -4.314  -0.000   0.000   8.450   0.000  -0.000
 -0.006  -0.007  -0.000  -4.313   0.000   0.000   8.443  -0.000
  0.000   0.000   0.000   0.000  -4.333  -0.000  -0.000   8.479
 -0.000  -0.000   8.450   0.000  -0.000 -18.687  -0.000   0.000
  0.018   0.024   0.000   8.443  -0.000  -0.000 -18.664   0.000
  0.000   0.000  -0.000  -0.000   8.479   0.000   0.000 -18.727
 total augmentation occupancy for first ion, spin component:           1
  9.110  -4.396   0.002  -0.492  -0.004   0.000  -0.118  -0.001
 -4.396   2.302  -0.001   0.386   0.002  -0.000   0.079   0.000
  0.002  -0.001   1.072  -0.002  -0.000   0.071  -0.000  -0.000
 -0.492   0.386  -0.002   1.709   0.001  -0.000   0.149   0.000
 -0.004   0.002  -0.000   0.001   1.962  -0.000   0.000   0.231
  0.000  -0.000   0.071  -0.000  -0.000   0.005  -0.000  -0.000
 -0.118   0.079  -0.000   0.149   0.000  -0.000   0.015  -0.000
 -0.001   0.000  -0.000   0.000   0.231  -0.000  -0.000   0.032


------------------------ aborting loop because EDIFF is reached ----------------------------------------


    CHARGE:  cpu time    1.3670: real time    1.3682
    FORLOC:  cpu time    0.0347: real time    0.0349
    FORNL :  cpu time    6.2751: real time    6.2962
    STRESS:  cpu time   18.6218: real time   18.7323
    FORCOR:  cpu time    0.1260: real time    0.1262
    FORHAR:  cpu time    0.0562: real time    0.0566
    MIXING:  cpu time    0.0056: real time    0.0056
    OFIELD:  cpu time    0.0001: real time    0.0001

  Hirshfeld charges:
            ion         q(e)     
   ------------------------------
      1     C           0.114
      2     O          -0.243
      3     O          -0.243
      4     H           0.050
      5     Au         -0.017
      6     Au          0.002
      7     Au          0.003
      8     Au         -0.017
      9     Au         -0.017
     10     Au          0.002
     11     Au          0.002
     12     Au         -0.017
     13     Au         -0.002
     14     Au         -0.002
     15     Au         -0.002
     16     Au         -0.001
     17     Au          0.011
     18     Au          0.079
     19     Au          0.012
     20     Au         -0.004
     21     Au          0.011
     22     Au          0.079
     23     Au          0.011
     24     Au         -0.004
     25     Au         -0.002
     26     Au         -0.002
     27     Au         -0.001
     28     Au         -0.001
     29     Au          0.001
     30     Au          0.003
     31     Au          0.003
     32     Au          0.001
     33     Au          0.031
     34     Au          0.032
     35     Au          0.032
     36     Au          0.031
     37     Au          0.003
     38     Au          0.006
     39     Au          0.006
     40     Au          0.003
     41     Au          0.031
     42     Au          0.032
     43     Au          0.032
     44     Au          0.031
     45     Au          0.014
     46     Au          0.012
     47     Au          0.014
     48     Au          0.012
     49     Au          0.015
     50     Au          0.013
     51     Au          0.015
     52     Au          0.013
     53     Au          0.014
     54     Au          0.013
     55     Au          0.014
     56     Au          0.013
     57     Au          0.014
     58     Au          0.012
     59     Au          0.014
     60     Au          0.012
     61     Au         -0.018
     62     Au         -0.024
     63     Au         -0.024
     64     Au         -0.018
     65     Au         -0.017
     66     Au         -0.014
     67     Au         -0.014
     68     Au         -0.017
     69     Au         -0.021
     70     Au         -0.022
     71     Au         -0.022
     72     Au         -0.021
     73     Au         -0.017
     74     Au         -0.014
     75     Au         -0.014
     76     Au         -0.017

  Atomic reference data used in the T-S method for vdW correction:
            C6at              R0at           ALPHAat      REFSTATE
            (au)              (au)            (au)                
   ---------------------------------------------------------------
   C          46.600          3.590         12.000         0
   O          15.600          3.194          5.400         0
   H           6.500          3.099          4.500         0
   Au        298.000          3.855         36.500         0

  Tkatchenko/Scheffler method for vdW energy calculation
  ---------------------------------------------------------------------------------------------

  Parameters of vdW forcefield:
            C6ts              R0ts           ALPHAts        RELVOL
            (au)              (au)            (au)                
   ---------------------------------------------------------------
   C          34.761          3.419         10.364          0.864
   O          15.070          3.175          5.307          0.983
   O          15.067          3.175          5.307          0.983
   H           2.834          2.699          2.971          0.660
   Au        325.820          3.913         38.166          1.046
   Au        320.383          3.902         37.846          1.037
   Au        320.357          3.902         37.844          1.037
   Au        325.814          3.913         38.165          1.046
   Au        325.827          3.913         38.166          1.046
   Au        320.441          3.902         37.849          1.037
   Au        320.425          3.902         37.848          1.037
   Au        325.827          3.913         38.166          1.046
   Au        328.095          3.917         38.299          1.049
   Au        328.365          3.918         38.314          1.050
   Au        328.096          3.917         38.299          1.049
   Au        327.970          3.917         38.291          1.049
   Au        323.319          3.908         38.019          1.042
   Au        318.555          3.898         37.738          1.034
   Au        323.292          3.908         38.017          1.042
   Au        328.274          3.918         38.309          1.050
   Au        323.369          3.908         38.022          1.042
   Au        318.588          3.898         37.740          1.034
   Au        323.344          3.908         38.020          1.042
   Au        328.289          3.918         38.310          1.050
   Au        328.095          3.917         38.299          1.049
   Au        328.357          3.918         38.314          1.050
   Au        328.097          3.917         38.299          1.049
   Au        327.982          3.917         38.292          1.049
   Au        330.691          3.922         38.450          1.053
   Au        330.748          3.923         38.453          1.054
   Au        330.747          3.923         38.453          1.054
   Au        330.694          3.923         38.450          1.053
   Au        326.395          3.914         38.199          1.047
   Au        326.664          3.914         38.215          1.047
   Au        326.662          3.914         38.215          1.047
   Au        326.394          3.914         38.199          1.047
   Au        330.401          3.922         38.433          1.053
   Au        327.831          3.917         38.283          1.049
   Au        327.821          3.917         38.283          1.049
   Au        330.399          3.922         38.433          1.053
   Au        326.400          3.914         38.200          1.047
   Au        326.658          3.914         38.215          1.047
   Au        326.656          3.914         38.215          1.047
   Au        326.399          3.914         38.200          1.047
   Au        330.027          3.921         38.411          1.052
   Au        330.009          3.921         38.410          1.052
   Au        330.027          3.921         38.411          1.052
   Au        329.927          3.921         38.405          1.052
   Au        329.635          3.920         38.388          1.052
   Au        330.343          3.922         38.430          1.053
   Au        329.635          3.920         38.388          1.052
   Au        329.985          3.921         38.409          1.052
   Au        329.637          3.920         38.388          1.052
   Au        330.324          3.922         38.428          1.053
   Au        329.636          3.920         38.388          1.052
   Au        329.991          3.921         38.409          1.052
   Au        330.029          3.921         38.411          1.052
   Au        330.008          3.921         38.410          1.052
   Au        330.029          3.921         38.411          1.052
   Au        329.933          3.921         38.406          1.052
   Au        326.384          3.914         38.199          1.047
   Au        327.177          3.916         38.245          1.048
   Au        327.187          3.916         38.246          1.048
   Au        326.400          3.914         38.200          1.047
   Au        327.573          3.916         38.268          1.048
   Au        326.650          3.914         38.214          1.047
   Au        326.666          3.915         38.215          1.047
   Au        327.594          3.916         38.269          1.048
   Au        326.695          3.915         38.217          1.047
   Au        326.636          3.914         38.213          1.047
   Au        326.642          3.914         38.214          1.047
   Au        326.698          3.915         38.217          1.047
   Au        327.611          3.916         38.270          1.049
   Au        326.651          3.914         38.214          1.047
   Au        326.658          3.914         38.215          1.047
   Au        327.600          3.916         38.270          1.048

  IVDW =   2
  VDW_RADIUS =    50.000 A
  VDW_IDAMPF =  0
  VDW_S6 =     1.000
  VDW_SR =     0.940
  VDW_D =    20.000
  LVDW_ONECELL = F F F
  LVDW_SAMETYPE T T T T
  LVDW_EWALD = F

  Number of pair interactions contributing to vdW energy:  365198
  Edisp (eV):  -15.89864
    FORVDW:  cpu time   11.6156: real time   11.6283

  FORCE on cell =-STRESS in cart. coord.  units (eV):
  Direction    XX          YY          ZZ          XY          YZ          ZX
  --------------------------------------------------------------------------------------
  Alpha Z  1478.88211  1478.88211  1478.88211
  Ewald  245344.66539249291.79643************    -0.33185    -1.41027    -5.77690
  Hartree262440.18583265249.51737************    -0.17998    -0.67043    -2.77897
  E(xc)   -3634.35291 -3629.10748 -3646.42290    -0.00078    -0.00502    -0.01133
  Local  ************************532428.14197     0.49306     2.01863     8.22451
  n-local  -165.57082  -184.75969  -126.58231     0.00230     0.02007     0.01238
  augment  4882.93042  4865.36753  4913.22368     0.00038     0.00435     0.08300
  Kinetic 11349.70179 11318.47644 11457.57197     0.01629     0.04082     0.16930
  Fock        0.00000     0.00000     0.00000     0.00000     0.00000     0.00000
  vdW       -23.82602   -25.36293   -12.31240    -0.00005    -0.00297     0.00718
  -------------------------------------------------------------------------------------
  Total     -42.18232   -72.14544   -11.42517    -0.00063    -0.00482    -0.07083
  in kB     -16.05858   -27.46538    -4.34950    -0.00024    -0.00183    -0.02696
  external pressure =      -15.96 kB  Pullay stress =        0.00 kB


 VOLUME and BASIS-vectors are now :
 -----------------------------------------------------------------------------
  energy-cutoff  :      400.00
  volume of cell :     4208.56
      direct lattice vectors                 reciprocal lattice vectors
    16.448000000  0.000000000  0.000000000     0.060797665  0.000000000  0.000000000
     0.000000000 11.630492337  0.000000000     0.000000000  0.085980883  0.000000000
     0.000000000  0.000000000 22.000000000     0.000000000  0.000000000  0.045454545

  length of vectors
    16.448000000 11.630492337 22.000000000     0.060797665  0.085980883  0.045454545


 FORCES acting on ions
    electron-ion (+dipol)            ewald-force                    non-local-force                 convergence-correction
 -----------------------------------------------------------------------------------------------
   0.134E+00 0.465E+00 -.920E+03   -.133E+00 -.485E+00 0.926E+03   -.326E-02 0.199E-01 -.571E+01   -.324E-05 -.560E-08 -.743E-05
   0.134E+03 -.345E+00 -.120E+04   -.177E+03 0.413E+00 0.120E+04   0.436E+02 -.684E-01 0.809E+01   -.225E-05 -.177E-07 -.424E-05
   -.132E+03 -.619E-01 -.121E+04   0.176E+03 0.793E-01 0.120E+04   -.435E+02 -.173E-01 0.802E+01   -.322E-05 -.479E-07 -.630E-06
   -.479E-01 0.263E+00 -.249E+03   0.574E-01 -.282E+00 0.255E+03   -.991E-02 0.191E-01 -.548E+01   -.302E-06 -.317E-08 -.195E-05
   -.426E+02 -.216E+02 -.224E+04   0.426E+02 0.216E+02 0.224E+04   0.814E-02 0.120E-01 0.159E+01   0.151E-05 0.720E-06 -.441E-05
   -.106E+03 -.351E+02 -.222E+04   0.107E+03 0.353E+02 0.222E+04   -.737E+00 -.249E+00 0.194E+01   0.316E-06 -.632E-06 -.645E-05
   -.107E+03 0.349E+02 -.222E+04   0.107E+03 -.352E+02 0.222E+04   -.743E+00 0.250E+00 0.195E+01   0.221E-06 0.678E-06 -.647E-05
   -.427E+02 0.218E+02 -.224E+04   0.427E+02 -.218E+02 0.224E+04   0.916E-02 -.128E-01 0.159E+01   0.143E-05 -.763E-06 -.443E-05
   0.425E+02 -.215E+02 -.224E+04   -.425E+02 0.215E+02 0.224E+04   -.572E-02 0.115E-01 0.159E+01   -.111E-05 0.884E-07 -.659E-05
   0.105E+03 -.350E+02 -.222E+04   -.106E+03 0.352E+02 0.222E+04   0.705E+00 -.232E+00 0.193E+01   0.185E-05 -.212E-05 -.903E-05
   0.106E+03 0.348E+02 -.222E+04   -.106E+03 -.350E+02 0.222E+04   0.710E+00 0.233E+00 0.194E+01   0.187E-05 0.213E-05 -.903E-05
   0.426E+02 0.217E+02 -.224E+04   -.426E+02 -.217E+02 0.224E+04   -.568E-02 -.134E-01 0.159E+01   -.102E-05 -.103E-06 -.655E-05
   -.261E+03 -.833E+01 -.153E+04   0.261E+03 0.842E+01 0.153E+04   -.420E-01 -.961E-01 0.249E+00   -.577E-05 -.220E-06 -.283E-05
   -.272E+03 -.745E-01 -.153E+04   0.272E+03 0.751E-01 0.153E+04   -.144E-01 -.186E-03 0.129E+00   -.618E-05 0.164E-07 -.180E-05
   -.261E+03 0.838E+01 -.153E+04   0.261E+03 -.848E+01 0.153E+04   -.422E-01 0.957E-01 0.249E+00   -.579E-05 0.245E-06 -.280E-05
   -.253E+03 0.371E-01 -.155E+04   0.253E+03 -.368E-01 0.155E+04   0.952E-01 -.543E-03 0.147E+00   -.681E-05 -.452E-07 -.296E-05
   0.182E+03 -.663E+02 -.148E+04   -.182E+03 0.666E+02 0.147E+04   -.162E+00 -.297E+00 0.440E+00   0.435E-05 -.145E-05 -.525E-05
   0.827E+02 -.464E+00 -.131E+04   -.824E+02 0.470E+00 0.131E+04   -.359E+00 -.534E-02 0.197E+01   -.233E-05 -.430E-07 0.629E-05
   0.182E+03 0.665E+02 -.147E+04   -.182E+03 -.668E+02 0.147E+04   -.163E+00 0.300E+00 0.445E+00   0.426E-05 0.147E-05 -.517E-05
   0.213E+03 0.151E+00 -.154E+04   -.213E+03 -.151E+00 0.154E+04   -.381E-01 -.606E-03 0.651E-01   0.524E-05 0.130E-07 -.440E-05
   -.182E+03 -.662E+02 -.148E+04   0.182E+03 0.665E+02 0.148E+04   0.158E+00 -.288E+00 0.433E+00   -.100E-04 -.355E-05 -.499E-05
   -.823E+02 -.425E+00 -.132E+04   0.819E+02 0.429E+00 0.131E+04   0.385E+00 -.360E-02 0.197E+01   -.401E-05 0.115E-07 0.791E-05
   -.182E+03 0.664E+02 -.148E+04   0.182E+03 -.667E+02 0.147E+04   0.159E+00 0.290E+00 0.436E+00   -.995E-05 0.351E-05 -.493E-05
   -.213E+03 0.143E+00 -.154E+04   0.213E+03 -.142E+00 0.154E+04   0.328E-01 -.106E-02 0.630E-01   -.106E-04 0.236E-07 -.452E-05
   0.261E+03 -.841E+01 -.153E+04   -.261E+03 0.850E+01 0.153E+04   0.291E-01 -.867E-01 0.243E+00   0.116E-04 -.753E-06 -.293E-05
   0.272E+03 -.355E-01 -.153E+04   -.272E+03 0.367E-01 0.153E+04   0.823E-02 -.108E-02 0.129E+00   0.126E-04 0.241E-07 -.181E-05
   0.261E+03 0.844E+01 -.153E+04   -.261E+03 -.852E+01 0.153E+04   0.294E-01 0.870E-01 0.244E+00   0.116E-04 0.762E-06 -.294E-05
   0.253E+03 0.184E-01 -.155E+04   -.253E+03 -.184E-01 0.155E+04   -.100E+00 0.244E-03 0.145E+00   0.121E-04 -.440E-07 -.323E-05
   0.141E+00 -.115E+01 -.471E+03   -.138E+00 0.121E+01 0.472E+03   -.421E-02 -.660E-01 -.182E+01   0.370E-05 0.210E-06 0.395E-05
   0.958E-01 -.293E+01 -.467E+03   -.968E-01 0.293E+01 0.469E+03   0.576E-03 0.857E-02 -.173E+01   0.378E-05 -.730E-07 0.479E-05
   0.110E+00 0.294E+01 -.467E+03   -.110E+00 -.293E+01 0.469E+03   0.539E-04 -.103E-01 -.173E+01   0.378E-05 0.153E-06 0.476E-05
   0.113E+00 0.118E+01 -.471E+03   -.110E+00 -.124E+01 0.472E+03   -.359E-02 0.655E-01 -.182E+01   0.370E-05 -.274E-06 0.393E-05
   -.241E+02 -.940E+01 -.154E+03   0.241E+02 0.944E+01 0.153E+03   -.520E-01 -.402E-01 0.844E+00   -.695E-06 0.533E-06 0.678E-06
   -.465E+02 -.153E+02 -.144E+03   0.463E+02 0.152E+02 0.143E+03   0.163E+00 0.637E-01 0.637E+00   -.186E-05 -.105E-05 0.232E-05
   -.465E+02 0.151E+02 -.144E+03   0.463E+02 -.151E+02 0.143E+03   0.161E+00 -.628E-01 0.637E+00   -.189E-05 0.105E-05 0.231E-05
   -.241E+02 0.948E+01 -.154E+03   0.242E+02 -.952E+01 0.153E+03   -.524E-01 0.408E-01 0.844E+00   -.740E-06 -.567E-06 0.699E-06
   0.143E+00 -.254E+02 -.453E+03   -.144E+00 0.255E+02 0.454E+03   0.955E-03 -.994E-01 -.170E+01   -.393E-05 -.943E-06 0.174E-05
   0.215E+00 -.386E+02 -.335E+03   -.220E+00 0.389E+02 0.337E+03   0.640E-02 -.254E+00 -.148E+01   -.529E-05 -.979E-06 0.423E-05
   0.222E+00 0.385E+02 -.335E+03   -.228E+00 -.387E+02 0.336E+03   0.642E-02 0.253E+00 -.148E+01   -.532E-05 0.970E-06 0.424E-05
   0.202E+00 0.256E+02 -.453E+03   -.202E+00 -.257E+02 0.454E+03   -.973E-04 0.100E+00 -.170E+01   -.392E-05 0.963E-06 0.177E-05
   0.241E+02 -.938E+01 -.154E+03   -.241E+02 0.942E+01 0.153E+03   0.468E-01 -.369E-01 0.843E+00   0.105E-05 0.658E-07 0.187E-05
   0.461E+02 -.151E+02 -.144E+03   -.459E+02 0.151E+02 0.144E+03   -.158E+00 0.642E-01 0.644E+00   0.299E-05 -.184E-05 0.450E-05
   0.461E+02 0.150E+02 -.144E+03   -.460E+02 -.149E+02 0.144E+03   -.157E+00 -.637E-01 0.644E+00   0.303E-05 0.187E-05 0.445E-05
   0.241E+02 0.947E+01 -.154E+03   -.242E+02 -.951E+01 0.153E+03   0.472E-01 0.372E-01 0.843E+00   0.105E-05 -.898E-07 0.186E-05
   -.715E+02 -.130E+01 0.101E+04   0.715E+02 0.130E+01 -.101E+04   0.198E+00 -.334E-01 0.257E+00   -.364E-06 0.948E-06 0.251E-05
   -.739E+02 -.524E-01 0.101E+04   0.740E+02 0.518E-01 -.102E+04   0.268E+00 0.950E-03 0.169E+00   -.459E-06 0.186E-07 0.391E-05
   -.715E+02 0.131E+01 0.101E+04   0.716E+02 -.131E+01 -.101E+04   0.199E+00 0.338E-01 0.257E+00   -.301E-06 -.914E-06 0.247E-05
   -.712E+02 0.208E-01 0.101E+04   0.713E+02 -.210E-01 -.101E+04   0.172E+00 0.279E-03 0.383E+00   -.795E-06 -.427E-07 0.995E-06
   0.417E+02 -.188E+02 0.104E+04   -.418E+02 0.189E+02 -.104E+04   -.177E+00 0.137E-01 0.377E+00   -.307E-05 0.385E-06 -.212E-05
   0.370E+02 -.464E-01 0.106E+04   -.372E+02 0.460E-01 -.106E+04   -.146E+00 0.331E-03 0.221E+00   -.251E-05 0.162E-08 0.136E-05
   0.417E+02 0.188E+02 0.104E+04   -.418E+02 -.188E+02 -.104E+04   -.176E+00 -.133E-01 0.376E+00   -.311E-05 -.374E-06 -.210E-05
   0.504E+02 0.432E-01 0.102E+04   -.505E+02 -.438E-01 -.102E+04   -.206E+00 0.540E-03 0.277E+00   -.227E-05 -.196E-07 -.329E-05
   -.416E+02 -.187E+02 0.104E+04   0.417E+02 0.188E+02 -.104E+04   0.183E+00 0.148E-01 0.376E+00   -.166E-05 -.161E-06 -.254E-07
   -.369E+02 -.565E-01 0.106E+04   0.371E+02 0.561E-01 -.106E+04   0.153E+00 0.597E-03 0.234E+00   -.231E-05 -.548E-08 0.439E-05
   -.416E+02 0.187E+02 0.104E+04   0.417E+02 -.188E+02 -.104E+04   0.182E+00 -.144E-01 0.376E+00   -.164E-05 0.169E-06 -.668E-07
   -.504E+02 0.250E-01 0.102E+04   0.505E+02 -.256E-01 -.102E+04   0.214E+00 0.702E-03 0.277E+00   -.238E-05 -.678E-08 -.166E-05
   0.709E+02 -.123E+01 0.101E+04   -.710E+02 0.123E+01 -.101E+04   -.185E+00 -.366E-01 0.258E+00   0.498E-05 0.885E-06 0.418E-05
   0.734E+02 -.468E-01 0.101E+04   -.734E+02 0.463E-01 -.102E+04   -.256E+00 0.821E-03 0.171E+00   0.531E-05 -.765E-08 0.571E-05
   0.710E+02 0.123E+01 0.101E+04   -.710E+02 -.123E+01 -.101E+04   -.185E+00 0.373E-01 0.258E+00   0.501E-05 -.875E-06 0.407E-05
   0.706E+02 0.160E-01 0.101E+04   -.708E+02 -.165E-01 -.101E+04   -.163E+00 0.510E-03 0.382E+00   0.535E-05 -.474E-08 0.262E-05
   -.140E-01 -.699E+00 0.206E+04   0.876E-02 0.573E+00 -.206E+04   0.440E-02 0.951E-01 -.146E+01   0.227E-05 0.290E-06 0.640E-05
   -.286E-01 -.935E+00 0.206E+04   0.276E-01 0.922E+00 -.206E+04   0.540E-03 0.117E-01 -.140E+01   0.246E-05 0.171E-05 0.945E-05
   -.277E-01 0.927E+00 0.206E+04   0.269E-01 -.914E+00 -.206E+04   0.404E-03 -.119E-01 -.140E+01   0.245E-05 -.177E-05 0.938E-05
   -.150E-01 0.718E+00 0.206E+04   0.971E-02 -.592E+00 -.206E+04   0.448E-02 -.949E-01 -.146E+01   0.222E-05 -.232E-06 0.627E-05
   -.104E+02 -.232E+01 0.212E+04   0.103E+02 0.235E+01 -.212E+04   0.458E-01 -.195E-01 -.146E+01   -.536E-05 0.249E-05 -.181E-05
   -.151E+02 -.334E+01 0.212E+04   0.152E+02 0.330E+01 -.212E+04   -.441E-01 0.370E-01 -.156E+01   -.509E-05 0.904E-06 0.288E-05
   -.151E+02 0.332E+01 0.212E+04   0.152E+02 -.328E+01 -.212E+04   -.440E-01 -.368E-01 -.156E+01   -.507E-05 -.870E-06 0.284E-05
   -.104E+02 0.235E+01 0.212E+04   0.103E+02 -.238E+01 -.212E+04   0.462E-01 0.195E-01 -.146E+01   -.536E-05 -.250E-05 -.187E-05
   0.849E-01 -.669E+01 0.207E+04   -.867E-01 0.673E+01 -.207E+04   0.146E-02 -.193E-01 -.139E+01   -.244E-05 0.173E-05 -.146E-04
   0.109E+00 -.626E+01 0.209E+04   -.110E+00 0.619E+01 -.209E+04   0.744E-03 0.405E-01 -.140E+01   -.267E-05 0.172E-05 -.775E-05
   0.110E+00 0.624E+01 0.209E+04   -.110E+00 -.616E+01 -.209E+04   0.649E-03 -.407E-01 -.140E+01   -.272E-05 -.172E-05 -.769E-05
   0.894E-01 0.673E+01 0.207E+04   -.915E-01 -.677E+01 -.207E+04   0.162E-02 0.195E-01 -.140E+01   -.249E-05 -.172E-05 -.147E-04
   0.104E+02 -.230E+01 0.212E+04   -.103E+02 0.233E+01 -.212E+04   -.427E-01 -.178E-01 -.146E+01   0.540E-05 0.233E-05 0.114E-05
   0.151E+02 -.332E+01 0.212E+04   -.152E+02 0.328E+01 -.212E+04   0.465E-01 0.365E-01 -.156E+01   0.537E-05 0.765E-06 0.614E-05
   0.151E+02 0.330E+01 0.212E+04   -.152E+02 -.326E+01 -.212E+04   0.465E-01 -.365E-01 -.156E+01   0.531E-05 -.826E-06 0.609E-05
   0.104E+02 0.233E+01 0.212E+04   -.103E+02 -.236E+01 -.212E+04   -.429E-01 0.178E-01 -.146E+01   0.544E-05 -.229E-05 0.115E-05
 -----------------------------------------------------------------------------------------------
   -.100E+00 0.499E-01 -.139E+00   0.203E-12 -.284E-12 0.455E-11   0.109E+00 -.483E-01 0.119E+00   -.451E-05 -.949E-07 -.292E-04
 
 
 POSITION                                       TOTAL-FORCE (eV/Angst)
 -----------------------------------------------------------------------------------
      6.18113      5.80925      5.62113        -0.001977     -0.000130      0.007953
      5.02553      5.81164      5.10829        -0.001279      0.000009     -0.007739
      7.33634      5.81048      5.10556        -0.008632      0.000414     -0.001404
      6.18328      5.80537      6.73720        -0.000404      0.000391     -0.005338
     10.29460     10.17831      4.22768         0.000132      0.000254      0.000333
     10.32820      7.28014      4.22794         0.000071     -0.000970     -0.001138
     10.32854      4.35128      4.22796         0.000260      0.000796     -0.001010
     10.29463      1.45313      4.22785         0.000699     -0.000390     -0.000435
      2.04434     10.17822      4.22776        -0.000397      0.000427      0.000201
      2.01321      7.27913      4.22845        -0.000039     -0.000729     -0.000310
      2.01285      4.35251      4.22845        -0.000092      0.000533     -0.000230
      2.04411      1.45365      4.22783        -0.000520     -0.000704      0.000231
     12.38387      8.73014      2.96952         0.000062     -0.000117      0.000843
     12.38211      5.81569      2.97426        -0.000442      0.000339      0.000678
     12.38408      2.90125      2.96964         0.000255     -0.000092      0.000443
     12.38301      0.00041      2.98421         0.000536     -0.000228      0.000571
      8.20535      8.74142      2.96315         0.000505     -0.000968     -0.001499
      8.16059      5.81565      2.95929        -0.001197      0.000299     -0.002414
      8.20578      2.88974      2.96259         0.000632      0.000560     -0.000479
      8.19658      0.00041      2.99922         0.000308     -0.000578     -0.000037
      4.13331      8.74120      2.96381        -0.000288     -0.000789     -0.000209
      4.18056      5.81567      2.96388        -0.000696      0.000431     -0.002364
      4.13303      2.89011      2.96352         0.000171      0.000093     -0.000046
      4.14138      0.00057      2.99879        -0.000919     -0.000432     -0.000321
     16.40379      8.72910      2.97057        -0.001043      0.001144      0.000016
     16.40517      5.81586      2.97549        -0.001190      0.000047      0.000492
     16.40361      2.90243      2.97044        -0.001208     -0.000656     -0.000043
     16.40377      0.00043      2.98528        -0.001615      0.000145     -0.000549
     14.39380     10.18136      1.62161        -0.000805      0.000081      0.000445
     14.39350      7.26878      1.61936        -0.000601     -0.000581     -0.000146
     14.39356      4.36270      1.61920        -0.000739     -0.000132      0.000279
     14.39371      1.44984      1.62155        -0.000642      0.000016      0.000625
     10.28645     10.17924      1.41048         0.000416     -0.000173      0.001615
     10.26363      7.25892      1.42216         0.000501      0.000358      0.000483
     10.26395      4.37160      1.42208         0.000416     -0.000645      0.000583
     10.28655      1.45126      1.41054         0.000608      0.000149      0.001610
      6.16869     10.19244      1.63914         0.000455      0.000541      0.001390
      6.16827      7.30151      1.57803         0.001403     -0.000582      0.000977
      6.16826      4.32970      1.57789         0.001190      0.000323      0.000830
      6.16883      1.43865      1.63912        -0.000273      0.000027      0.001141
      2.05057     10.17897      1.41064        -0.000412      0.000365      0.000609
      2.07380      7.25841      1.42267         0.000777      0.000993     -0.000001
      2.07368      4.37227      1.42260         0.001086     -0.001110      0.000424
      2.05046      1.45175      1.41063        -0.000478     -0.000293      0.000748
     12.33600      8.72287      0.00000         0.224562     -0.035279     -0.372769
     12.33600      5.81525      0.00000         0.261621      0.000369     -0.381891
     12.33600      2.90762      0.00000         0.225028      0.035146     -0.372930
     12.33600      0.00000      0.00000         0.286582      0.000079     -0.431245
      8.22400      8.72287      0.00000        -0.251573      0.047311     -0.423482
      8.22400      5.81525      0.00000        -0.298739      0.000055     -0.222195
      8.22400      2.90762      0.00000        -0.251235     -0.046867     -0.423761
      8.22400      0.00000      0.00000        -0.274595     -0.000082     -0.387181
      4.11200      8.72287      0.00000         0.252524      0.046743     -0.422804
      4.11200      5.81525      0.00000         0.300959      0.000243     -0.222539
      4.11200      2.90762      0.00000         0.252562     -0.046461     -0.422888
      4.11200      0.00000      0.00000         0.275799      0.000121     -0.387303
      0.00000      8.72287      0.00000        -0.219896     -0.035438     -0.371812
      0.00000      5.81525      0.00000        -0.256414      0.000342     -0.380997
      0.00000      2.90762      0.00000        -0.220322      0.035577     -0.372132
      0.00000      0.00000      0.00000        -0.282836      0.000087     -0.429509
     14.39200     10.17668     20.54619        -0.001021     -0.030765      0.593169
     14.39200      7.26906     20.54619        -0.000575     -0.000837      0.523106
     14.39200      4.36143     20.54619        -0.000563      0.000878      0.523070
     14.39200      1.45381     20.54619        -0.001001      0.030686      0.592987
     10.28000     10.17668     20.54619        -0.001349      0.009374      0.193497
     10.28000      7.26906     20.54619         0.014959     -0.003042      0.214542
     10.28000      4.36143     20.54619         0.014829      0.002959      0.214418
     10.28000      1.45381     20.54619        -0.001517     -0.009459      0.193531
      6.16800     10.17668     20.54619        -0.000516      0.025943      0.573313
      6.16800      7.26906     20.54619        -0.000168     -0.034938      0.505781
      6.16800      4.36143     20.54619        -0.000142      0.035009      0.505628
      6.16800      1.45381     20.54619        -0.000566     -0.026036      0.573197
      2.05600     10.17668     20.54619         0.000399      0.008998      0.194516
      2.05600      7.26906     20.54619        -0.015985     -0.002697      0.216322
      2.05600      4.36143     20.54619        -0.015944      0.002657      0.216173
      2.05600      1.45381     20.54619         0.000541     -0.009116      0.194379
 -----------------------------------------------------------------------------------
    total drift:                                0.009057      0.001619     -0.020889


--------------------------------------------------------------------------------------------------------


  FREE ENERGIE OF THE ION-ELECTRON SYSTEM (eV)
  ---------------------------------------------------
  free  energy   TOTEN  =      -252.46792634 eV

  energy  without entropy=     -252.48180835  energy(sigma->0) =     -252.47255367
 


--------------------------------------------------------------------------------------------------------


    POTLOK:  cpu time    0.1250: real time    0.1252


--------------------------------------------------------------------------------------------------------


 stress matrix after NEB project (eV)
    -42.18232     -0.00063     -0.07083
     -0.00063    -72.14544     -0.00482
     -0.07083     -0.00482    -11.42517
  FORCES: max atom, RMS     0.008755    0.001755
  FORCE total and by dimension    0.015303    0.008632
  Stress total and by dimension   84.349616   72.145442
 Finite differences:
   Step               POTIM =   1.000000000000000E-002
   Degrees of freedom DOF   =           12
    WAVPRE:  cpu time    0.0439: real time    0.0443
 FEWALD executed in parallel
    FEWALD:  cpu time    0.0026: real time    0.0026

 real space projection operators:
  total allocation   :      46633.37 KBytes
  max/ min on nodes  :       3895.98       3867.80

    ORTHCH:  cpu time    3.4787: real time    3.4844
     LOOP+:  cpu time  768.5142: real time  771.3320


----------------------------------------- Iteration    2(   1)  ---------------------------------------


    POTLOK:  cpu time    0.0991: real time    0.1179
    SETDIJ:  cpu time    0.0078: real time    0.0078
     EDDAV:  cpu time   35.8816: real time   36.0252
       DOS:  cpu time    0.0041: real time    0.0041
    CHARGE:  cpu time    1.4493: real time    1.4507
    MIXING:  cpu time    0.0030: real time    0.0030
    --------------------------------------------
      LOOP:  cpu time   37.4480: real time   37.6122

 eigenvalue-minimisations  : 10836
 total energy-change (2. order) : 0.4127269E-02  (-0.2314074E-01)
 number of electron     808.9999742 magnetization 
 augmentation part      291.5114534 magnetization 

  free energy =  -0.236565163661E+03  energy without entropy=  -0.236579040650E+03


--------------------------------------------------------------------------------------------------------


----------------------------------------- Iteration    2(   2)  ---------------------------------------


    POTLOK:  cpu time    0.1427: real time    0.1429
    SETDIJ:  cpu time    0.0076: real time    0.0076
    EDDIAG:  cpu time    6.8760: real time    6.9425
  RMM-DIIS:  cpu time   16.0000: real time   16.0586
    ORTHCH:  cpu time    1.2966: real time    1.3188
       DOS:  cpu time    0.0027: real time    0.0027
    CHARGE:  cpu time    1.4281: real time    1.4433
    MIXING:  cpu time    0.0030: real time    0.0030
    --------------------------------------------
      LOOP:  cpu time   25.7579: real time   25.9208

 eigenvalue-minimisations  : 10730
 total energy-change (2. order) :-0.5731075E-03  (-0.8387142E-03)
 number of electron     808.9999742 magnetization 
 augmentation part      291.5114473 magnetization 

 eigenvalues of (default mixing * dielectric matrix)
  average eigenvalue GAMMA=   1.0177
  1.0177

  free energy =  -0.236565736768E+03  energy without entropy=  -0.236579613775E+03


--------------------------------------------------------------------------------------------------------


----------------------------------------- Iteration    2(   3)  ---------------------------------------


    POTLOK:  cpu time    0.1003: real time    0.1003
    SETDIJ:  cpu time    0.0076: real time    0.0076
    EDDIAG:  cpu time    6.7076: real time    6.7941
  RMM-DIIS:  cpu time   16.0120: real time   16.0703
    ORTHCH:  cpu time    1.2894: real time    1.2904
       DOS:  cpu time    0.0056: real time    0.0056
    CHARGE:  cpu time    1.4265: real time    1.4281
    MIXING:  cpu time    0.0029: real time    0.0029
    --------------------------------------------
      LOOP:  cpu time   25.5531: real time   25.7009

 eigenvalue-minimisations  : 10760
 total energy-change (2. order) : 0.1385557E-03  (-0.4464461E-04)
 number of electron     808.9999742 magnetization 
 augmentation part      291.5114553 magnetization 

 eigenvalues of (default mixing * dielectric matrix)
  average eigenvalue GAMMA=   1.5321
  0.6586  2.4055

  free energy =  -0.236565598213E+03  energy without entropy=  -0.236579476762E+03


--------------------------------------------------------------------------------------------------------


----------------------------------------- Iteration    2(   4)  ---------------------------------------


    POTLOK:  cpu time    0.0977: real time    0.0979
    SETDIJ:  cpu time    0.0077: real time    0.0077
    EDDIAG:  cpu time    6.8955: real time    6.9047
  RMM-DIIS:  cpu time   16.0064: real time   16.0946
    ORTHCH:  cpu time    1.2921: real time    1.2931
       DOS:  cpu time    0.0034: real time    0.0034
    CHARGE:  cpu time    1.3851: real time    1.4087
    MIXING:  cpu time    0.0030: real time    0.0030
    --------------------------------------------
      LOOP:  cpu time   25.6922: real time   25.8148

 eigenvalue-minimisations  : 10736
 total energy-change (2. order) : 0.3426141E-04  (-0.1824379E-04)
 number of electron     808.9999742 magnetization 
 augmentation part      291.5114280 magnetization 

 eigenvalues of (default mixing * dielectric matrix)
  average eigenvalue GAMMA=   1.3208
  2.4097  0.7764  0.7764

  free energy =  -0.236565563951E+03  energy without entropy=  -0.236579440820E+03


--------------------------------------------------------------------------------------------------------


----------------------------------------- Iteration    2(   5)  ---------------------------------------


    POTLOK:  cpu time    0.1011: real time    0.1012
    SETDIJ:  cpu time    0.0075: real time    0.0075
    EDDIAG:  cpu time    6.8885: real time    6.8965
  RMM-DIIS:  cpu time   16.0089: real time   16.0601
    ORTHCH:  cpu time    1.3309: real time    1.3319
       DOS:  cpu time    0.0027: real time    0.0027
    CHARGE:  cpu time    1.4229: real time    1.4240
    MIXING:  cpu time    0.0031: real time    0.0031
    --------------------------------------------
      LOOP:  cpu time   25.7668: real time   25.8285

 eigenvalue-minimisations  : 10734
 total energy-change (2. order) : 0.7200710E-05  (-0.1579493E-05)
 number of electron     808.9999742 magnetization 
 augmentation part      291.5114402 magnetization 

 eigenvalues of (default mixing * dielectric matrix)
  average eigenvalue GAMMA=   1.1815
  2.3368  0.6297  0.8796  0.8796

  free energy =  -0.236565556751E+03  energy without entropy=  -0.236579435072E+03


--------------------------------------------------------------------------------------------------------


----------------------------------------- Iteration    2(   6)  ---------------------------------------


    POTLOK:  cpu time    0.0981: real time    0.0982
    SETDIJ:  cpu time    0.0077: real time    0.0077
    EDDIAG:  cpu time    6.8066: real time    6.8379
  RMM-DIIS:  cpu time   15.3325: real time   15.3833
    ORTHCH:  cpu time    1.3400: real time    1.3559
       DOS:  cpu time    0.0029: real time    0.0029
    CHARGE:  cpu time    1.4220: real time    1.4255
    MIXING:  cpu time    0.0034: real time    0.0034
    --------------------------------------------
      LOOP:  cpu time   25.0144: real time   25.1164

 eigenvalue-minimisations  : 10213
 total energy-change (2. order) :-0.6462506E-06  (-0.4896480E-06)
 number of electron     808.9999742 magnetization 
 augmentation part      291.5114353 magnetization 

 eigenvalues of (default mixing * dielectric matrix)
  average eigenvalue GAMMA=   1.3480
  2.5087  1.7474  0.9205  0.9205  0.6425

  free energy =  -0.236565557397E+03  energy without entropy=  -0.236579435097E+03


--------------------------------------------------------------------------------------------------------


----------------------------------------- Iteration    2(   7)  ---------------------------------------


    POTLOK:  cpu time    0.0984: real time    0.0985
    SETDIJ:  cpu time    0.0086: real time    0.0086
    EDDIAG:  cpu time    6.7383: real time    6.7460
  RMM-DIIS:  cpu time   13.0240: real time   13.0640
    ORTHCH:  cpu time    1.3097: real time    1.3108
       DOS:  cpu time    0.0028: real time    0.0028
    CHARGE:  cpu time    1.4276: real time    1.4294
    MIXING:  cpu time    0.0035: real time    0.0035
    --------------------------------------------
      LOOP:  cpu time   22.6142: real time   22.6651

 eigenvalue-minimisations  :  8490
 total energy-change (2. order) :-0.1881403E-05  (-0.1204686E-06)
 number of electron     808.9999742 magnetization 
 augmentation part      291.5114415 magnetization 

 eigenvalues of (default mixing * dielectric matrix)
  average eigenvalue GAMMA=   1.3182
  2.6439  1.9696  1.0780  0.7928  0.7928  0.6322

  free energy =  -0.236565559278E+03  energy without entropy=  -0.236579437223E+03


--------------------------------------------------------------------------------------------------------


----------------------------------------- Iteration    2(   8)  ---------------------------------------


    POTLOK:  cpu time    0.0995: real time    0.0995
    SETDIJ:  cpu time    0.0076: real time    0.0076
    EDDIAG:  cpu time    6.7422: real time    6.7685
  RMM-DIIS:  cpu time   10.2810: real time   10.3383
    ORTHCH:  cpu time    1.3047: real time    1.3057
       DOS:  cpu time    0.0028: real time    0.0028
    CHARGE:  cpu time    1.4259: real time    1.4277
    MIXING:  cpu time    0.0035: real time    0.0035
    --------------------------------------------
      LOOP:  cpu time   19.8684: real time   19.9551

 eigenvalue-minimisations  :  6394
 total energy-change (2. order) :-0.1090579E-05  (-0.1576586E-07)
 number of electron     808.9999742 magnetization 
 augmentation part      291.5114378 magnetization 

 eigenvalues of (default mixing * dielectric matrix)
  average eigenvalue GAMMA=   1.3513
  2.5321  2.1911  1.6061  0.9023  0.9023  0.7107  0.6147

  free energy =  -0.236565560369E+03  energy without entropy=  -0.236579438087E+03


--------------------------------------------------------------------------------------------------------


----------------------------------------- Iteration    2(   9)  ---------------------------------------


    POTLOK:  cpu time    0.0985: real time    0.0986
    SETDIJ:  cpu time    0.0075: real time    0.0075
    EDDIAG:  cpu time    6.7909: real time    6.8010
  RMM-DIIS:  cpu time   10.1345: real time   10.1780
    ORTHCH:  cpu time    1.3043: real time    1.3060
       DOS:  cpu time    0.0027: real time    0.0027
    CHARGE:  cpu time    1.4399: real time    1.4412
    MIXING:  cpu time    0.0034: real time    0.0034
    --------------------------------------------
      LOOP:  cpu time   19.7828: real time   19.8399

 eigenvalue-minimisations  :  6402
 total energy-change (2. order) :-0.1644221E-05  (-0.1509772E-07)
 number of electron     808.9999742 magnetization 
 augmentation part      291.5114387 magnetization 

 eigenvalues of (default mixing * dielectric matrix)
  average eigenvalue GAMMA=   1.4300
  3.0852  2.3093  1.8887  1.0608  0.9028  0.9028  0.6087  0.6821

  free energy =  -0.236565562013E+03  energy without entropy=  -0.236579439854E+03


--------------------------------------------------------------------------------------------------------


----------------------------------------- Iteration    2(  10)  ---------------------------------------


    POTLOK:  cpu time    0.0984: real time    0.0984
    SETDIJ:  cpu time    0.0076: real time    0.0076
    EDDIAG:  cpu time    6.7352: real time    6.7426
  RMM-DIIS:  cpu time    9.0505: real time    9.1279
    ORTHCH:  cpu time    1.2947: real time    1.2957
       DOS:  cpu time    0.0029: real time    0.0029
    CHARGE:  cpu time    1.4279: real time    1.4295
    MIXING:  cpu time    0.0035: real time    0.0035
    --------------------------------------------
      LOOP:  cpu time   18.6218: real time   18.7097

 eigenvalue-minimisations  :  4931
 total energy-change (2. order) :-0.1351422E-05  (-0.8530170E-08)
 number of electron     808.9999742 magnetization 
 augmentation part      291.5114374 magnetization 

 eigenvalues of (default mixing * dielectric matrix)
  average eigenvalue GAMMA=   1.4446
  3.2440  2.4369  1.6526  1.6526  0.8945  0.8945  0.9169  0.6145  0.6950

  free energy =  -0.236565563365E+03  energy without entropy=  -0.236579441116E+03


--------------------------------------------------------------------------------------------------------


----------------------------------------- Iteration    2(  11)  ---------------------------------------


    POTLOK:  cpu time    0.0982: real time    0.0983
    SETDIJ:  cpu time    0.0076: real time    0.0076
    EDDIAG:  cpu time    6.7964: real time    6.8205
  RMM-DIIS:  cpu time    8.4042: real time    8.4170
    ORTHCH:  cpu time    1.3005: real time    1.3019
       DOS:  cpu time    0.0026: real time    0.0027
    CHARGE:  cpu time    1.4187: real time    1.4280
    MIXING:  cpu time    0.0037: real time    0.0037
    --------------------------------------------
      LOOP:  cpu time   18.0330: real time   18.0811

 eigenvalue-minimisations  :  4006
 total energy-change (2. order) :-0.9444193E-06  (-0.4630702E-08)
 number of electron     808.9999742 magnetization 
 augmentation part      291.5114393 magnetization 

 eigenvalues of (default mixing * dielectric matrix)
  average eigenvalue GAMMA=   1.5062
  3.6482  2.6732  1.9739  1.9739  1.0007  0.9081  0.9081  0.6255  0.6751  0.6751

  free energy =  -0.236565564309E+03  energy without entropy=  -0.236579442177E+03


--------------------------------------------------------------------------------------------------------


----------------------------------------- Iteration    2(  12)  ---------------------------------------


    POTLOK:  cpu time    0.1032: real time    0.1034
    SETDIJ:  cpu time    0.0074: real time    0.0075
    EDDIAG:  cpu time    6.9178: real time    6.9266
  RMM-DIIS:  cpu time    8.8338: real time    8.8421
    ORTHCH:  cpu time    1.4117: real time    1.4176
       DOS:  cpu time    0.0030: real time    0.0030
    CHARGE:  cpu time    1.4452: real time    1.4471
    MIXING:  cpu time    0.0039: real time    0.0039
    --------------------------------------------
      LOOP:  cpu time   18.7274: real time   18.7527

 eigenvalue-minimisations  :  4600
 total energy-change (2. order) :-0.8906063E-06  (-0.5531897E-08)
 number of electron     808.9999742 magnetization 
 augmentation part      291.5114381 magnetization 

 eigenvalues of (default mixing * dielectric matrix)
  average eigenvalue GAMMA=   1.5883
  4.6025  2.7231  2.3167  1.7469  1.3694  0.9808  0.8929  0.8929  0.6897  0.6144
  0.6423

  free energy =  -0.236565565200E+03  energy without entropy=  -0.236579442965E+03


--------------------------------------------------------------------------------------------------------


----------------------------------------- Iteration    2(  13)  ---------------------------------------


    POTLOK:  cpu time    0.1319: real time    0.1319
    SETDIJ:  cpu time    0.0075: real time    0.0075
    EDDIAG:  cpu time    6.7686: real time    6.7750
  RMM-DIIS:  cpu time    8.0713: real time    8.0963
    ORTHCH:  cpu time    1.3024: real time    1.3047
       DOS:  cpu time    0.0030: real time    0.0030
    CHARGE:  cpu time    1.4415: real time    1.4429
    MIXING:  cpu time    0.0043: real time    0.0043
    --------------------------------------------
      LOOP:  cpu time   17.7316: real time   17.7674

 eigenvalue-minimisations  :  3513
 total energy-change (2. order) :-0.6009941E-06  (-0.3727812E-08)
 number of electron     808.9999742 magnetization 
 augmentation part      291.5114387 magnetization 

 eigenvalues of (default mixing * dielectric matrix)
  average eigenvalue GAMMA=   1.6838
  5.3532  2.8788  2.4714  1.8870  1.8870  0.9048  0.9048  0.9926  0.9926  0.6940
  0.6085  0.6311

  free energy =  -0.236565565801E+03  energy without entropy=  -0.236579443615E+03


--------------------------------------------------------------------------------------------------------


----------------------------------------- Iteration    2(  14)  ---------------------------------------


    POTLOK:  cpu time    0.0996: real time    0.0997
    SETDIJ:  cpu time    0.0076: real time    0.0076
    EDDIAG:  cpu time    6.7832: real time    6.8291
  RMM-DIIS:  cpu time    7.8113: real time    7.8771
    ORTHCH:  cpu time    1.3116: real time    1.3122
       DOS:  cpu time    0.0033: real time    0.0033
    CHARGE:  cpu time    1.4499: real time    1.4507
    MIXING:  cpu time    0.0042: real time    0.0042
    --------------------------------------------
      LOOP:  cpu time   17.4718: real time   17.5883

 eigenvalue-minimisations  :  3317
 total energy-change (2. order) :-0.3960886E-06  (-0.2574154E-08)
 number of electron     808.9999742 magnetization 
 augmentation part      291.5114385 magnetization 

 eigenvalues of (default mixing * dielectric matrix)
  average eigenvalue GAMMA=   1.7318
  5.8338  3.1817  2.5502  2.1311  1.6228  1.6228  0.8974  0.8974  1.0158  0.8247
  0.6990  0.6098  0.6266

  free energy =  -0.236565566197E+03  energy without entropy=  -0.236579443995E+03


--------------------------------------------------------------------------------------------------------


----------------------------------------- Iteration    2(  15)  ---------------------------------------


    POTLOK:  cpu time    0.0995: real time    0.0995
    SETDIJ:  cpu time    0.0076: real time    0.0076
    EDDIAG:  cpu time    6.8157: real time    6.8933
  RMM-DIIS:  cpu time    7.2636: real time    7.2705
    ORTHCH:  cpu time    1.3046: real time    1.3051
       DOS:  cpu time    0.0033: real time    0.0033
    CHARGE:  cpu time    1.4169: real time    1.4178
    MIXING:  cpu time    0.0084: real time    0.0084
    --------------------------------------------
      LOOP:  cpu time   16.9208: real time   17.0072

 eigenvalue-minimisations  :  2378
 total energy-change (2. order) :-0.1706649E-06  (-0.9356189E-09)
 number of electron     808.9999742 magnetization 
 augmentation part      291.5114385 magnetization 

 eigenvalues of (default mixing * dielectric matrix)
  average eigenvalue GAMMA=   1.8138
  6.4472  3.5625  2.6355  2.2905  1.9083  1.9083  0.9053  0.9053  1.0428  0.9266
  0.9266  0.6957  0.6109  0.6277

  free energy =  -0.236565566367E+03  energy without entropy=  -0.236579444170E+03


--------------------------------------------------------------------------------------------------------


----------------------------------------- Iteration    2(  16)  ---------------------------------------


    POTLOK:  cpu time    0.1108: real time    0.1108
    SETDIJ:  cpu time    0.0076: real time    0.0076
    EDDIAG:  cpu time    6.8934: real time    6.9242
  RMM-DIIS:  cpu time    7.0814: real time    7.0959
    ORTHCH:  cpu time    1.3170: real time    1.3180
       DOS:  cpu time    0.0027: real time    0.0027
    CHARGE:  cpu time    1.4330: real time    1.4342
    MIXING:  cpu time    0.0042: real time    0.0042
    --------------------------------------------
      LOOP:  cpu time   16.8533: real time   16.9012

 eigenvalue-minimisations  :  2168
 total energy-change (2. order) :-0.1219450E-06  (-0.6077750E-09)
 number of electron     808.9999742 magnetization 
 augmentation part      291.5114386 magnetization 

 eigenvalues of (default mixing * dielectric matrix)
  average eigenvalue GAMMA=   1.8353
  6.7722  3.9090  2.7738  2.2322  2.2322  1.5076  1.5076  0.9028  0.9028  1.0323
  0.9115  0.9115  0.6951  0.6106  0.6277

  free energy =  -0.236565566489E+03  energy without entropy=  -0.236579444292E+03


--------------------------------------------------------------------------------------------------------


----------------------------------------- Iteration    2(  17)  ---------------------------------------


    POTLOK:  cpu time    0.0991: real time    0.0991
    SETDIJ:  cpu time    0.0075: real time    0.0075
    EDDIAG:  cpu time    6.8512: real time    6.8920
  RMM-DIIS:  cpu time    6.7808: real time    6.8120
    ORTHCH:  cpu time    1.2922: real time    1.3098
       DOS:  cpu time    0.0025: real time    0.0025
    --------------------------------------------
      LOOP:  cpu time   15.0343: real time   15.1244

 eigenvalue-minimisations  :  1725
 total energy-change (2. order) :-0.5078618E-07  (-0.2348925E-09)
 number of electron     808.9999742 magnetization 
 augmentation part      291.5114386 magnetization 

  free energy =  -0.236565566540E+03  energy without entropy=  -0.236579444344E+03


--------------------------------------------------------------------------------------------------------


 average (electrostatic) potential at core
  the test charge radii are     0.6991  0.7215  0.5201  1.2098
  (the norm of the test charge is              1.0000)
       1 -57.5879       2 -76.6243       3 -76.7500       4 -38.5037       5 -73.8096
       6 -73.7593       7 -73.7592       8 -73.8094       9 -73.8093      10 -73.7590
      11 -73.7590      12 -73.8093      13 -73.9408      14 -73.9538      15 -73.9407
      16 -73.9548      17 -73.9473      18 -74.0854      19 -73.9477      20 -73.9400
      21 -73.9456      22 -74.0801      23 -73.9458      24 -73.9397      25 -73.9407
      26 -73.9536      27 -73.9408      28 -73.9541      29 -74.1961      30 -74.2085
      31 -74.2084      32 -74.1962      33 -74.1733      34 -74.1989      35 -74.1988
      36 -74.1733      37 -74.2031      38 -74.1513      39 -74.1511      40 -74.2031
      41 -74.1727      42 -74.1978      43 -74.1977      44 -74.1728      45 -74.1626
      46 -74.1441      47 -74.1626      48 -74.1391      49 -74.1529      50 -74.1734
      51 -74.1530      52 -74.1442      53 -74.1528      54 -74.1725      55 -74.1528
      56 -74.1440      57 -74.1628      58 -74.1441      59 -74.1628      60 -74.1398
      61 -73.6053      62 -73.5738      63 -73.5738      64 -73.6052      65 -73.6463
      66 -73.6531      67 -73.6531      68 -73.6463      69 -73.5789      70 -73.5818
      71 -73.5818      72 -73.5790      73 -73.6465      74 -73.6527      75 -73.6527
      76 -73.6465
 
 
 
 E-fermi :  -0.8480     XC(G=0):  -4.6855     alpha+bet : -4.1283


 k-point     1 :       0.0000    0.0000    0.0000
  band No.  band energies     occupation 
      1     -22.8059      2.00000
      2     -20.8262      2.00000
      3     -10.6650      2.00000
      4      -9.3183      2.00000
      5      -8.8547      2.00000
      6      -8.5764      2.00000
      7      -8.1704      2.00000
      8      -8.0780      2.00000
      9      -8.0755      2.00000
     10      -7.8879      2.00000
     11      -7.7551      2.00000
     12      -7.7058      2.00000
     13      -7.6217      2.00000
     14      -7.5217      2.00000
     15      -7.4994      2.00000
     16      -7.4790      2.00000
     17      -7.4500      2.00000
     18      -7.4280      2.00000
     19      -7.3797      2.00000
     20      -7.1475      2.00000
     21      -7.0597      2.00000
     22      -7.0438      2.00000
     23      -7.0110      2.00000
     24      -6.9934      2.00000
     25      -6.9700      2.00000
     26      -6.9517      2.00000
     27      -6.9349      2.00000
     28      -6.9144      2.00000
     29      -6.8778      2.00000
     30      -6.8738      2.00000
     31      -6.8569      2.00000
     32      -6.7873      2.00000
     33      -6.7829      2.00000
     34      -6.7664      2.00000
     35      -6.7641      2.00000
     36      -6.7604      2.00000
     37      -6.7545      2.00000
     38      -6.7478      2.00000
     39      -6.7268      2.00000
     40      -6.6889      2.00000
     41      -6.6439      2.00000
     42      -6.6384      2.00000
     43      -6.6243      2.00000
     44      -6.6150      2.00000
     45      -6.5951      2.00000
     46      -6.5746      2.00000
     47      -6.5736      2.00000
     48      -6.5625      2.00000
     49      -6.5364      2.00000
     50      -6.5152      2.00000
     51      -6.4958      2.00000
     52      -6.4859      2.00000
     53      -6.4426      2.00000
     54      -6.4149      2.00000
     55      -6.4134      2.00000
     56      -6.4009      2.00000
     57      -6.3845      2.00000
     58      -6.3771      2.00000
     59      -6.3674      2.00000
     60      -6.3376      2.00000
     61      -6.3308      2.00000
     62      -6.2674      2.00000
     63      -6.2595      2.00000
     64      -6.2501      2.00000
     65      -6.2205      2.00000
     66      -6.1895      2.00000
     67      -6.1597      2.00000
     68      -6.1556      2.00000
     69      -6.1468      2.00000
     70      -6.1409      2.00000
     71      -6.0803      2.00000
     72      -6.0787      2.00000
     73      -6.0723      2.00000
     74      -6.0524      2.00000
     75      -6.0522      2.00000
     76      -6.0351      2.00000
     77      -6.0235      2.00000
     78      -6.0091      2.00000
     79      -5.9841      2.00000
     80      -5.9199      2.00000
     81      -5.9140      2.00000
     82      -5.9072      2.00000
     83      -5.8915      2.00000
     84      -5.8893      2.00000
     85      -5.8757      2.00000
     86      -5.8732      2.00000
     87      -5.8501      2.00000
     88      -5.8482      2.00000
     89      -5.8455      2.00000
     90      -5.8393      2.00000
     91      -5.8392      2.00000
     92      -5.8360      2.00000
     93      -5.7384      2.00000
     94      -5.7254      2.00000
     95      -5.7235      2.00000
     96      -5.7022      2.00000
     97      -5.6860      2.00000
     98      -5.6626      2.00000
     99      -5.6568      2.00000
    100      -5.6383      2.00000
    101      -5.6119      2.00000
    102      -5.6041      2.00000
    103      -5.6016      2.00000
    104      -5.5995      2.00000
    105      -5.5662      2.00000
    106      -5.5625      2.00000
    107      -5.5364      2.00000
    108      -5.5359      2.00000
    109      -5.5146      2.00000
    110      -5.5096      2.00000
    111      -5.4573      2.00000
    112      -5.4495      2.00000
    113      -5.4383      2.00000
    114      -5.4382      2.00000
    115      -5.4322      2.00000
    116      -5.3795      2.00000
    117      -5.3752      2.00000
    118      -5.3576      2.00000
    119      -5.3482      2.00000
    120      -5.3327      2.00000
    121      -5.3314      2.00000
    122      -5.3252      2.00000
    123      -5.3105      2.00000
    124      -5.3094      2.00000
    125      -5.3019      2.00000
    126      -5.2958      2.00000
    127      -5.2943      2.00000
    128      -5.2928      2.00000
    129      -5.2898      2.00000
    130      -5.2711      2.00000
    131      -5.2696      2.00000
    132      -5.2520      2.00000
    133      -5.2331      2.00000
    134      -5.1934      2.00000
    135      -5.1810      2.00000
    136      -5.1791      2.00000
    137      -5.1773      2.00000
    138      -5.1664      2.00000
    139      -5.1326      2.00000
    140      -5.1217      2.00000
    141      -5.1210      2.00000
    142      -5.0919      2.00000
    143      -5.0565      2.00000
    144      -5.0550      2.00000
    145      -5.0479      2.00000
    146      -5.0343      2.00000
    147      -5.0329      2.00000
    148      -5.0033      2.00000
    149      -4.9922      2.00000
    150      -4.9876      2.00000
    151      -4.9873      2.00000
    152      -4.9825      2.00000
    153      -4.9735      2.00000
    154      -4.9529      2.00000
    155      -4.9519      2.00000
    156      -4.9498      2.00000
    157      -4.9397      2.00000
    158      -4.9376      2.00000
    159      -4.9068      2.00000
    160      -4.8913      2.00000
    161      -4.8909      2.00000
    162      -4.8716      2.00000
    163      -4.8540      2.00000
    164      -4.8299      2.00000
    165      -4.8284      2.00000
    166      -4.8231      2.00000
    167      -4.8195      2.00000
    168      -4.8043      2.00000
    169      -4.8001      2.00000
    170      -4.7802      2.00000
    171      -4.7754      2.00000
    172      -4.7503      2.00000
    173      -4.7457      2.00000
    174      -4.7356      2.00000
    175      -4.7318      2.00000
    176      -4.7196      2.00000
    177      -4.7065      2.00000
    178      -4.7000      2.00000
    179      -4.6875      2.00000
    180      -4.6587      2.00000
    181      -4.6538      2.00000
    182      -4.6430      2.00000
    183      -4.6374      2.00000
    184      -4.6144      2.00000
    185      -4.6124      2.00000
    186      -4.5988      2.00000
    187      -4.5939      2.00000
    188      -4.5656      2.00000
    189      -4.5651      2.00000
    190      -4.5547      2.00000
    191      -4.5434      2.00000
    192      -4.5270      2.00000
    193      -4.5254      2.00000
    194      -4.5253      2.00000
    195      -4.5207      2.00000
    196      -4.5143      2.00000
    197      -4.5041      2.00000
    198      -4.4864      2.00000
    199      -4.4846      2.00000
    200      -4.4747      2.00000
    201      -4.4636      2.00000
    202      -4.4634      2.00000
    203      -4.4519      2.00000
    204      -4.4375      2.00000
    205      -4.4036      2.00000
    206      -4.3899      2.00000
    207      -4.3831      2.00000
    208      -4.3754      2.00000
    209      -4.3590      2.00000
    210      -4.3572      2.00000
    211      -4.3553      2.00000
    212      -4.3234      2.00000
    213      -4.3094      2.00000
    214      -4.3010      2.00000
    215      -4.2657      2.00000
    216      -4.2442      2.00000
    217      -4.2390      2.00000
    218      -4.2375      2.00000
    219      -4.2115      2.00000
    220      -4.1887      2.00000
    221      -4.1802      2.00000
    222      -4.1778      2.00000
    223      -4.1744      2.00000
    224      -4.1531      2.00000
    225      -4.1404      2.00000
    226      -4.1153      2.00000
    227      -4.1107      2.00000
    228      -4.0950      2.00000
    229      -4.0898      2.00000
    230      -4.0811      2.00000
    231      -4.0750      2.00000
    232      -4.0476      2.00000
    233      -4.0418      2.00000
    234      -4.0341      2.00000
    235      -4.0289      2.00000
    236      -4.0257      2.00000
    237      -4.0248      2.00000
    238      -3.9976      2.00000
    239      -3.9703      2.00000
    240      -3.9633      2.00000
    241      -3.9512      2.00000
    242      -3.9471      2.00000
    243      -3.9466      2.00000
    244      -3.9342      2.00000
    245      -3.9327      2.00000
    246      -3.9276      2.00000
    247      -3.9254      2.00000
    248      -3.9117      2.00000
    249      -3.9041      2.00000
    250      -3.9017      2.00000
    251      -3.8939      2.00000
    252      -3.8911      2.00000
    253      -3.8883      2.00000
    254      -3.8850      2.00000
    255      -3.8786      2.00000
    256      -3.8563      2.00000
    257      -3.8349      2.00000
    258      -3.8343      2.00000
    259      -3.8196      2.00000
    260      -3.7808      2.00000
    261      -3.7755      2.00000
    262      -3.7630      2.00000
    263      -3.7584      2.00000
    264      -3.7555      2.00000
    265      -3.7181      2.00000
    266      -3.7168      2.00000
    267      -3.6775      2.00000
    268      -3.6736      2.00000
    269      -3.6725      2.00000
    270      -3.6708      2.00000
    271      -3.6607      2.00000
    272      -3.6473      2.00000
    273      -3.6468      2.00000
    274      -3.6363      2.00000
    275      -3.6280      2.00000
    276      -3.6122      2.00000
    277      -3.6077      2.00000
    278      -3.5964      2.00000
    279      -3.5907      2.00000
    280      -3.5757      2.00000
    281      -3.5231      2.00000
    282      -3.5163      2.00000
    283      -3.4982      2.00000
    284      -3.4957      2.00000
    285      -3.4350      2.00000
    286      -3.4210      2.00000
    287      -3.4024      2.00000
    288      -3.4006      2.00000
    289      -3.3792      2.00000
    290      -3.3736      2.00000
    291      -3.3712      2.00000
    292      -3.3621      2.00000
    293      -3.3571      2.00000
    294      -3.3539      2.00000
    295      -3.3520      2.00000
    296      -3.3493      2.00000
    297      -3.3431      2.00000
    298      -3.3387      2.00000
    299      -3.3212      2.00000
    300      -3.3194      2.00000
    301      -3.3003      2.00000
    302      -3.2807      2.00000
    303      -3.2761      2.00000
    304      -3.2653      2.00000
    305      -3.2584      2.00000
    306      -3.2572      2.00000
    307      -3.2494      2.00000
    308      -3.2484      2.00000
    309      -3.2472      2.00000
    310      -3.2321      2.00000
    311      -3.2317      2.00000
    312      -3.2179      2.00000
    313      -3.2056      2.00000
    314      -3.1761      2.00000
    315      -3.1720      2.00000
    316      -3.1686      2.00000
    317      -3.1459      2.00000
    318      -3.1366      2.00000
    319      -3.1345      2.00000
    320      -3.1273      2.00000
    321      -3.1139      2.00000
    322      -3.1093      2.00000
    323      -3.1002      2.00000
    324      -3.0915      2.00000
    325      -3.0778      2.00000
    326      -3.0666      2.00000
    327      -3.0653      2.00000
    328      -3.0365      2.00000
    329      -3.0266      2.00000
    330      -3.0248      2.00000
    331      -3.0194      2.00000
    332      -3.0141      2.00000
    333      -2.9851      2.00000
    334      -2.9691      2.00000
    335      -2.9443      2.00000
    336      -2.9381      2.00000
    337      -2.9216      2.00000
    338      -2.9189      2.00000
    339      -2.9180      2.00000
    340      -2.9072      2.00000
    341      -2.9068      2.00000
    342      -2.8962      2.00000
    343      -2.8902      2.00000
    344      -2.8844      2.00000
    345      -2.8749      2.00000
    346      -2.8723      2.00000
    347      -2.8548      2.00000
    348      -2.8527      2.00000
    349      -2.8333      2.00000
    350      -2.8305      2.00000
    351      -2.8244      2.00000
    352      -2.8017      2.00000
    353      -2.7940      2.00000
    354      -2.7689      2.00000
    355      -2.7646      2.00000
    356      -2.7565      2.00000
    357      -2.7340      2.00000
    358      -2.7193      2.00000
    359      -2.6847      2.00000
    360      -2.6632      2.00000
    361      -2.6597      2.00000
    362      -2.6314      2.00000
    363      -2.6131      2.00000
    364      -2.5972      2.00000
    365      -2.5852      2.00000
    366      -2.5851      2.00000
    367      -2.5831      2.00000
    368      -2.5818      2.00000
    369      -2.5476      2.00000
    370      -2.5363      2.00000
    371      -2.5260      2.00000
    372      -2.4964      2.00000
    373      -2.4954      2.00000
    374      -2.4875      2.00000
    375      -2.4585      2.00000
    376      -2.4576      2.00000
    377      -2.4537      2.00000
    378      -2.4393      2.00000
    379      -2.4232      2.00000
    380      -2.4103      2.00000
    381      -2.4027      2.00000
    382      -2.3980      2.00000
    383      -2.3707      2.00000
    384      -2.3677      2.00000
    385      -2.3412      2.00000
    386      -2.2712      2.00000
    387      -2.2544      2.00000
    388      -2.2427      2.00000
    389      -2.0941      2.00000
    390      -2.0591      2.00000
    391      -2.0119      2.00000
    392      -1.9245      2.00000
    393      -1.8679      2.00000
    394      -1.8605      2.00000
    395      -1.8277      2.00000
    396      -1.7186      2.00000
    397      -1.4794      2.00000
    398      -1.3820      2.00000
    399      -1.3550      2.00000
    400      -1.1129      2.00116
    401      -0.8522      1.07012
    402      -0.7949      0.22658
    403      -0.6651     -0.02662
    404      -0.6164     -0.00506
    405      -0.5957     -0.00208
    406      -0.5678     -0.00054
    407      -0.5184     -0.00003
    408      -0.4115     -0.00000
    409      -0.3523     -0.00000
    410      -0.3474     -0.00000
    411      -0.2649     -0.00000
    412      -0.2523     -0.00000
    413      -0.2267     -0.00000
    414      -0.1530     -0.00000
    415      -0.1172     -0.00000
    416       0.0095     -0.00000
    417       0.0616     -0.00000
    418       0.0696     -0.00000
    419       0.1175     -0.00000
    420       0.2286     -0.00000
    421       0.3399     -0.00000
    422       0.3584     -0.00000
    423       0.4847     -0.00000
    424       0.7259     -0.00000
    425       0.8590     -0.00000
    426       0.8724     -0.00000
    427       0.8928     -0.00000
    428       0.8940     -0.00000
    429       0.9213     -0.00000
    430       0.9490     -0.00000
    431       1.0943     -0.00000
    432       1.1154     -0.00000
    433       1.2806     -0.00000
    434       1.2985     -0.00000
    435       1.3547     -0.00000
    436       1.3850     -0.00000
    437       1.4336     -0.00000
    438       1.5826     -0.00000
    439       1.6373     -0.00000
    440       2.0023      0.00000
    441       2.0935      0.00000
    442       2.3986      0.00000
    443       2.4420      0.00000
    444       2.4506      0.00000
    445       2.5772      0.00000
    446       2.5929      0.00000
    447       2.5997      0.00000
    448       2.7094      0.00000
    449       2.7143      0.00000
    450       2.7324      0.00000
    451       2.8777      0.00000
    452       2.9337      0.00000
    453       2.9729      0.00000
    454       3.0370      0.00000
    455       3.1017      0.00000
    456       3.1256      0.00000
    457       3.1546      0.00000
    458       3.2858      0.00000
    459       3.2945      0.00000
    460       3.3046      0.00000
    461       3.3114      0.00000
    462       3.4636      0.00000
    463       3.4734      0.00000
    464       3.4761      0.00000
    465       3.5445      0.00000
    466       3.6203      0.00000
    467       3.6576      0.00000
    468       3.8419      0.00000
    469       4.0777      0.00000
    470       4.1090      0.00000
    471       4.1496      0.00000
    472       4.1881      0.00000
    473       4.2964      0.00000
    474       4.3272      0.00000
    475       4.4292      0.00000
    476       4.4556      0.00000
    477       4.4610      0.00000
    478       4.5016      0.00000
    479       4.5107      0.00000
    480       4.5605      0.00000
    481       4.5776      0.00000
    482       4.6120      0.00000
    483       4.6526      0.00000
    484       4.6960      0.00000
    485       4.7232      0.00000
    486       4.7895      0.00000

 k-point     2 :       0.2500    0.0000    0.0000
  band No.  band energies     occupation 
      1     -22.8058      2.00000
      2     -20.8262      2.00000
      3     -10.6649      2.00000
      4      -9.2810      2.00000
      5      -8.9987      2.00000
      6      -8.3941      2.00000
      7      -8.1669      2.00000
      8      -8.0473      2.00000
      9      -8.0455      2.00000
     10      -7.8910      2.00000
     11      -7.8440      2.00000
     12      -7.7964      2.00000
     13      -7.7293      2.00000
     14      -7.5545      2.00000
     15      -7.5287      2.00000
     16      -7.3937      2.00000
     17      -7.3891      2.00000
     18      -7.3595      2.00000
     19      -7.3231      2.00000
     20      -7.0979      2.00000
     21      -7.0460      2.00000
     22      -7.0311      2.00000
     23      -7.0023      2.00000
     24      -6.9839      2.00000
     25      -6.9703      2.00000
     26      -6.9608      2.00000
     27      -6.9477      2.00000
     28      -6.9440      2.00000
     29      -6.9304      2.00000
     30      -6.9285      2.00000
     31      -6.8973      2.00000
     32      -6.8249      2.00000
     33      -6.8173      2.00000
     34      -6.8136      2.00000
     35      -6.8104      2.00000
     36      -6.7505      2.00000
     37      -6.7365      2.00000
     38      -6.7320      2.00000
     39      -6.7195      2.00000
     40      -6.6987      2.00000
     41      -6.6954      2.00000
     42      -6.6834      2.00000
     43      -6.6403      2.00000
     44      -6.6065      2.00000
     45      -6.5336      2.00000
     46      -6.5291      2.00000
     47      -6.5256      2.00000
     48      -6.5150      2.00000
     49      -6.5110      2.00000
     50      -6.4851      2.00000
     51      -6.4691      2.00000
     52      -6.4443      2.00000
     53      -6.4291      2.00000
     54      -6.4273      2.00000
     55      -6.4085      2.00000
     56      -6.3706      2.00000
     57      -6.3661      2.00000
     58      -6.3593      2.00000
     59      -6.3372      2.00000
     60      -6.3345      2.00000
     61      -6.2971      2.00000
     62      -6.2933      2.00000
     63      -6.2897      2.00000
     64      -6.2649      2.00000
     65      -6.1994      2.00000
     66      -6.1937      2.00000
     67      -6.1819      2.00000
     68      -6.1726      2.00000
     69      -6.1643      2.00000
     70      -6.1585      2.00000
     71      -6.1347      2.00000
     72      -6.0886      2.00000
     73      -6.0576      2.00000
     74      -6.0528      2.00000
     75      -6.0507      2.00000
     76      -6.0404      2.00000
     77      -6.0271      2.00000
     78      -6.0208      2.00000
     79      -6.0137      2.00000
     80      -5.9926      2.00000
     81      -5.9835      2.00000
     82      -5.9418      2.00000
     83      -5.9383      2.00000
     84      -5.9337      2.00000
     85      -5.8800      2.00000
     86      -5.8406      2.00000
     87      -5.8370      2.00000
     88      -5.8311      2.00000
     89      -5.8310      2.00000
     90      -5.7918      2.00000
     91      -5.7534      2.00000
     92      -5.7519      2.00000
     93      -5.7274      2.00000
     94      -5.7102      2.00000
     95      -5.7075      2.00000
     96      -5.6754      2.00000
     97      -5.6624      2.00000
     98      -5.6541      2.00000
     99      -5.6332      2.00000
    100      -5.6314      2.00000
    101      -5.5975      2.00000
    102      -5.5855      2.00000
    103      -5.5606      2.00000
    104      -5.5597      2.00000
    105      -5.5490      2.00000
    106      -5.5421      2.00000
    107      -5.5396      2.00000
    108      -5.5182      2.00000
    109      -5.5149      2.00000
    110      -5.5108      2.00000
    111      -5.4916      2.00000
    112      -5.4707      2.00000
    113      -5.4680      2.00000
    114      -5.4565      2.00000
    115      -5.4328      2.00000
    116      -5.4300      2.00000
    117      -5.4194      2.00000
    118      -5.4114      2.00000
    119      -5.4103      2.00000
    120      -5.3968      2.00000
    121      -5.3833      2.00000
    122      -5.3322      2.00000
    123      -5.3315      2.00000
    124      -5.3206      2.00000
    125      -5.3205      2.00000
    126      -5.3142      2.00000
    127      -5.3140      2.00000
    128      -5.3065      2.00000
    129      -5.2565      2.00000
    130      -5.2528      2.00000
    131      -5.2478      2.00000
    132      -5.2471      2.00000
    133      -5.2377      2.00000
    134      -5.1855      2.00000
    135      -5.1813      2.00000
    136      -5.1749      2.00000
    137      -5.1581      2.00000
    138      -5.1571      2.00000
    139      -5.0968      2.00000
    140      -5.0880      2.00000
    141      -5.0792      2.00000
    142      -5.0704      2.00000
    143      -5.0560      2.00000
    144      -5.0500      2.00000
    145      -5.0463      2.00000
    146      -5.0429      2.00000
    147      -5.0152      2.00000
    148      -5.0052      2.00000
    149      -4.9962      2.00000
    150      -4.9933      2.00000
    151      -4.9860      2.00000
    152      -4.9727      2.00000
    153      -4.9651      2.00000
    154      -4.9619      2.00000
    155      -4.9592      2.00000
    156      -4.9556      2.00000
    157      -4.9440      2.00000
    158      -4.9367      2.00000
    159      -4.9012      2.00000
    160      -4.8978      2.00000
    161      -4.8906      2.00000
    162      -4.8881      2.00000
    163      -4.8450      2.00000
    164      -4.8211      2.00000
    165      -4.8105      2.00000
    166      -4.8021      2.00000
    167      -4.7938      2.00000
    168      -4.7924      2.00000
    169      -4.7807      2.00000
    170      -4.7793      2.00000
    171      -4.7746      2.00000
    172      -4.7650      2.00000
    173      -4.7494      2.00000
    174      -4.7474      2.00000
    175      -4.7177      2.00000
    176      -4.7092      2.00000
    177      -4.6971      2.00000
    178      -4.6751      2.00000
    179      -4.6540      2.00000
    180      -4.6444      2.00000
    181      -4.6414      2.00000
    182      -4.6350      2.00000
    183      -4.6275      2.00000
    184      -4.6190      2.00000
    185      -4.5998      2.00000
    186      -4.5898      2.00000
    187      -4.5860      2.00000
    188      -4.5829      2.00000
    189      -4.5770      2.00000
    190      -4.5729      2.00000
    191      -4.5674      2.00000
    192      -4.5445      2.00000
    193      -4.5373      2.00000
    194      -4.5257      2.00000
    195      -4.5198      2.00000
    196      -4.5112      2.00000
    197      -4.5048      2.00000
    198      -4.4985      2.00000
    199      -4.4921      2.00000
    200      -4.4876      2.00000
    201      -4.4773      2.00000
    202      -4.4737      2.00000
    203      -4.4667      2.00000
    204      -4.4255      2.00000
    205      -4.4153      2.00000
    206      -4.4076      2.00000
    207      -4.3728      2.00000
    208      -4.3727      2.00000
    209      -4.3547      2.00000
    210      -4.3487      2.00000
    211      -4.3475      2.00000
    212      -4.3365      2.00000
    213      -4.3240      2.00000
    214      -4.3167      2.00000
    215      -4.3063      2.00000
    216      -4.2682      2.00000
    217      -4.2506      2.00000
    218      -4.2427      2.00000
    219      -4.2366      2.00000
    220      -4.2234      2.00000
    221      -4.2234      2.00000
    222      -4.1882      2.00000
    223      -4.1784      2.00000
    224      -4.1231      2.00000
    225      -4.1213      2.00000
    226      -4.0973      2.00000
    227      -4.0929      2.00000
    228      -4.0888      2.00000
    229      -4.0874      2.00000
    230      -4.0814      2.00000
    231      -4.0779      2.00000
    232      -4.0722      2.00000
    233      -4.0399      2.00000
    234      -4.0291      2.00000
    235      -4.0283      2.00000
    236      -4.0228      2.00000
    237      -4.0065      2.00000
    238      -4.0025      2.00000
    239      -3.9904      2.00000
    240      -3.9697      2.00000
    241      -3.9623      2.00000
    242      -3.9532      2.00000
    243      -3.9501      2.00000
    244      -3.9407      2.00000
    245      -3.9372      2.00000
    246      -3.9204      2.00000
    247      -3.9141      2.00000
    248      -3.9130      2.00000
    249      -3.9076      2.00000
    250      -3.9067      2.00000
    251      -3.8950      2.00000
    252      -3.8946      2.00000
    253      -3.8837      2.00000
    254      -3.8721      2.00000
    255      -3.8430      2.00000
    256      -3.8303      2.00000
    257      -3.8231      2.00000
    258      -3.8228      2.00000
    259      -3.7914      2.00000
    260      -3.7714      2.00000
    261      -3.7598      2.00000
    262      -3.7559      2.00000
    263      -3.7527      2.00000
    264      -3.7474      2.00000
    265      -3.7438      2.00000
    266      -3.7273      2.00000
    267      -3.6839      2.00000
    268      -3.6685      2.00000
    269      -3.6654      2.00000
    270      -3.6605      2.00000
    271      -3.6536      2.00000
    272      -3.6309      2.00000
    273      -3.6302      2.00000
    274      -3.6142      2.00000
    275      -3.6019      2.00000
    276      -3.5937      2.00000
    277      -3.5836      2.00000
    278      -3.5741      2.00000
    279      -3.5675      2.00000
    280      -3.5656      2.00000
    281      -3.5332      2.00000
    282      -3.5242      2.00000
    283      -3.5224      2.00000
    284      -3.4932      2.00000
    285      -3.4730      2.00000
    286      -3.4688      2.00000
    287      -3.4472      2.00000
    288      -3.4156      2.00000
    289      -3.4113      2.00000
    290      -3.3997      2.00000
    291      -3.3969      2.00000
    292      -3.3926      2.00000
    293      -3.3869      2.00000
    294      -3.3624      2.00000
    295      -3.3612      2.00000
    296      -3.3539      2.00000
    297      -3.3372      2.00000
    298      -3.3136      2.00000
    299      -3.3105      2.00000
    300      -3.3001      2.00000
    301      -3.2864      2.00000
    302      -3.2837      2.00000
    303      -3.2751      2.00000
    304      -3.2725      2.00000
    305      -3.2444      2.00000
    306      -3.2431      2.00000
    307      -3.2294      2.00000
    308      -3.2114      2.00000
    309      -3.2111      2.00000
    310      -3.2054      2.00000
    311      -3.1974      2.00000
    312      -3.1784      2.00000
    313      -3.1706      2.00000
    314      -3.1652      2.00000
    315      -3.1540      2.00000
    316      -3.1500      2.00000
    317      -3.1459      2.00000
    318      -3.1455      2.00000
    319      -3.1436      2.00000
    320      -3.1299      2.00000
    321      -3.1243      2.00000
    322      -3.1049      2.00000
    323      -3.0809      2.00000
    324      -3.0804      2.00000
    325      -3.0767      2.00000
    326      -3.0723      2.00000
    327      -3.0609      2.00000
    328      -3.0465      2.00000
    329      -3.0249      2.00000
    330      -3.0234      2.00000
    331      -3.0023      2.00000
    332      -3.0021      2.00000
    333      -2.9798      2.00000
    334      -2.9595      2.00000
    335      -2.9540      2.00000
    336      -2.9311      2.00000
    337      -2.9270      2.00000
    338      -2.9240      2.00000
    339      -2.9113      2.00000
    340      -2.9071      2.00000
    341      -2.8965      2.00000
    342      -2.8890      2.00000
    343      -2.8807      2.00000
    344      -2.8794      2.00000
    345      -2.8783      2.00000
    346      -2.8700      2.00000
    347      -2.8551      2.00000
    348      -2.8484      2.00000
    349      -2.8458      2.00000
    350      -2.8421      2.00000
    351      -2.8401      2.00000
    352      -2.8271      2.00000
    353      -2.8266      2.00000
    354      -2.7776      2.00000
    355      -2.7490      2.00000
    356      -2.7268      2.00000
    357      -2.6946      2.00000
    358      -2.6913      2.00000
    359      -2.6849      2.00000
    360      -2.6586      2.00000
    361      -2.6513      2.00000
    362      -2.6284      2.00000
    363      -2.6201      2.00000
    364      -2.6192      2.00000
    365      -2.5933      2.00000
    366      -2.5797      2.00000
    367      -2.5728      2.00000
    368      -2.5718      2.00000
    369      -2.5704      2.00000
    370      -2.5662      2.00000
    371      -2.5364      2.00000
    372      -2.5293      2.00000
    373      -2.5272      2.00000
    374      -2.5100      2.00000
    375      -2.4982      2.00000
    376      -2.4964      2.00000
    377      -2.4856      2.00000
    378      -2.4831      2.00000
    379      -2.4803      2.00000
    380      -2.4629      2.00000
    381      -2.4363      2.00000
    382      -2.4047      2.00000
    383      -2.4007      2.00000
    384      -2.3917      2.00000
    385      -2.3714      2.00000
    386      -2.3687      2.00000
    387      -2.3586      2.00000
    388      -2.2895      2.00000
    389      -2.2836      2.00000
    390      -2.0585      2.00000
    391      -2.0294      2.00000
    392      -1.8362      2.00000
    393      -1.7989      2.00000
    394      -1.6618      2.00000
    395      -1.4774      2.00000
    396      -1.4680      2.00000
    397      -1.4099      2.00000
    398      -1.3952      2.00000
    399      -1.3742      2.00000
    400      -1.1739      2.00004
    401      -0.9530      2.05915
    402      -0.7007     -0.05761
    403      -0.6708     -0.03107
    404      -0.6472     -0.01557
    405      -0.6016     -0.00272
    406      -0.5505     -0.00021
    407      -0.5108     -0.00002
    408      -0.4995     -0.00001
    409      -0.4788     -0.00000
    410      -0.3195     -0.00000
    411      -0.2606     -0.00000
    412      -0.2474     -0.00000
    413      -0.1545     -0.00000
    414      -0.1273     -0.00000
    415       0.0393     -0.00000
    416       0.0957     -0.00000
    417       0.1089     -0.00000
    418       0.1484     -0.00000
    419       0.1516     -0.00000
    420       0.1560     -0.00000
    421       0.2201     -0.00000
    422       0.3322     -0.00000
    423       0.3510     -0.00000
    424       0.4265     -0.00000
    425       0.5436     -0.00000
    426       0.6810     -0.00000
    427       0.7844     -0.00000
    428       0.8168     -0.00000
    429       0.8651     -0.00000
    430       1.0471     -0.00000
    431       1.0865     -0.00000
    432       1.2340     -0.00000
    433       1.2701     -0.00000
    434       1.4710     -0.00000
    435       1.5139     -0.00000
    436       1.5678     -0.00000
    437       1.6094     -0.00000
    438       1.6920     -0.00000
    439       1.6921     -0.00000
    440       1.7402     -0.00000
    441       2.3529      0.00000
    442       2.4042      0.00000
    443       2.4492      0.00000
    444       2.5722      0.00000
    445       2.5872      0.00000
    446       2.6537      0.00000
    447       2.6547      0.00000
    448       2.6634      0.00000
    449       2.7851      0.00000
    450       2.8220      0.00000
    451       2.8777      0.00000
    452       2.9148      0.00000
    453       2.9154      0.00000
    454       2.9370      0.00000
    455       2.9948      0.00000
    456       3.1120      0.00000
    457       3.1132      0.00000
    458       3.2245      0.00000
    459       3.2678      0.00000
    460       3.2852      0.00000
    461       3.4065      0.00000
    462       3.4654      0.00000
    463       3.5074      0.00000
    464       3.5593      0.00000
    465       3.7204      0.00000
    466       3.7248      0.00000
    467       3.7644      0.00000
    468       3.8535      0.00000
    469       3.8720      0.00000
    470       3.9212      0.00000
    471       4.0513      0.00000
    472       4.0942      0.00000
    473       4.1181      0.00000
    474       4.1670      0.00000
    475       4.1883      0.00000
    476       4.2694      0.00000
    477       4.3351      0.00000
    478       4.3405      0.00000
    479       4.4164      0.00000
    480       4.4403      0.00000
    481       4.5715      0.00000
    482       4.6526      0.00000
    483       4.7399      0.00000
    484       4.7442      0.00000
    485       4.8112      0.00000
    486       4.8421      0.00000

 k-point     3 :       0.5000    0.0000    0.0000
  band No.  band energies     occupation 
      1     -22.8059      2.00000
      2     -20.8262      2.00000
      3     -10.6649      2.00000
      4      -9.1793      2.00000
      5      -9.1620      2.00000
      6      -8.2489      2.00000
      7      -8.0395      2.00000
      8      -8.0118      2.00000
      9      -7.9914      2.00000
     10      -7.9696      2.00000
     11      -7.9615      2.00000
     12      -7.9013      2.00000
     13      -7.8535      2.00000
     14      -7.5497      2.00000
     15      -7.5428      2.00000
     16      -7.3853      2.00000
     17      -7.3847      2.00000
     18      -7.1526      2.00000
     19      -7.1488      2.00000
     20      -7.1360      2.00000
     21      -7.1173      2.00000
     22      -7.0334      2.00000
     23      -7.0197      2.00000
     24      -7.0089      2.00000
     25      -7.0079      2.00000
     26      -6.9989      2.00000
     27      -6.9924      2.00000
     28      -6.9791      2.00000
     29      -6.9382      2.00000
     30      -6.9085      2.00000
     31      -6.9037      2.00000
     32      -6.8840      2.00000
     33      -6.8725      2.00000
     34      -6.7783      2.00000
     35      -6.7771      2.00000
     36      -6.7712      2.00000
     37      -6.7520      2.00000
     38      -6.7221      2.00000
     39      -6.7194      2.00000
     40      -6.7175      2.00000
     41      -6.7030      2.00000
     42      -6.6901      2.00000
     43      -6.6847      2.00000
     44      -6.6036      2.00000
     45      -6.5265      2.00000
     46      -6.5247      2.00000
     47      -6.4800      2.00000
     48      -6.4714      2.00000
     49      -6.4687      2.00000
     50      -6.4639      2.00000
     51      -6.4354      2.00000
     52      -6.4350      2.00000
     53      -6.3856      2.00000
     54      -6.3855      2.00000
     55      -6.3827      2.00000
     56      -6.3575      2.00000
     57      -6.3531      2.00000
     58      -6.3481      2.00000
     59      -6.3422      2.00000
     60      -6.3281      2.00000
     61      -6.3229      2.00000
     62      -6.3103      2.00000
     63      -6.2530      2.00000
     64      -6.2459      2.00000
     65      -6.2111      2.00000
     66      -6.1863      2.00000
     67      -6.1823      2.00000
     68      -6.1811      2.00000
     69      -6.1797      2.00000
     70      -6.1711      2.00000
     71      -6.1662      2.00000
     72      -6.1550      2.00000
     73      -6.1205      2.00000
     74      -6.1004      2.00000
     75      -6.0515      2.00000
     76      -6.0407      2.00000
     77      -6.0344      2.00000
     78      -6.0341      2.00000
     79      -6.0013      2.00000
     80      -5.9987      2.00000
     81      -5.9957      2.00000
     82      -5.9898      2.00000
     83      -5.9692      2.00000
     84      -5.9464      2.00000
     85      -5.8373      2.00000
     86      -5.8309      2.00000
     87      -5.8306      2.00000
     88      -5.8238      2.00000
     89      -5.8197      2.00000
     90      -5.8179      2.00000
     91      -5.6806      2.00000
     92      -5.6778      2.00000
     93      -5.6724      2.00000
     94      -5.6703      2.00000
     95      -5.6696      2.00000
     96      -5.6679      2.00000
     97      -5.6487      2.00000
     98      -5.6407      2.00000
     99      -5.6338      2.00000
    100      -5.6286      2.00000
    101      -5.5678      2.00000
    102      -5.5644      2.00000
    103      -5.5625      2.00000
    104      -5.5577      2.00000
    105      -5.5506      2.00000
    106      -5.5475      2.00000
    107      -5.5203      2.00000
    108      -5.5108      2.00000
    109      -5.5099      2.00000
    110      -5.5004      2.00000
    111      -5.4996      2.00000
    112      -5.4968      2.00000
    113      -5.4852      2.00000
    114      -5.4849      2.00000
    115      -5.4819      2.00000
    116      -5.4818      2.00000
    117      -5.4304      2.00000
    118      -5.4268      2.00000
    119      -5.4243      2.00000
    120      -5.4233      2.00000
    121      -5.4133      2.00000
    122      -5.4025      2.00000
    123      -5.3424      2.00000
    124      -5.3393      2.00000
    125      -5.3345      2.00000
    126      -5.3189      2.00000
    127      -5.3178      2.00000
    128      -5.3049      2.00000
    129      -5.2576      2.00000
    130      -5.2506      2.00000
    131      -5.2442      2.00000
    132      -5.2368      2.00000
    133      -5.2102      2.00000
    134      -5.2080      2.00000
    135      -5.2077      2.00000
    136      -5.2027      2.00000
    137      -5.1168      2.00000
    138      -5.1115      2.00000
    139      -5.1096      2.00000
    140      -5.0882      2.00000
    141      -5.0563      2.00000
    142      -5.0536      2.00000
    143      -5.0514      2.00000
    144      -5.0509      2.00000
    145      -5.0495      2.00000
    146      -5.0398      2.00000
    147      -5.0257      2.00000
    148      -5.0103      2.00000
    149      -5.0077      2.00000
    150      -5.0003      2.00000
    151      -4.9975      2.00000
    152      -4.9714      2.00000
    153      -4.9661      2.00000
    154      -4.9626      2.00000
    155      -4.9489      2.00000
    156      -4.9257      2.00000
    157      -4.9225      2.00000
    158      -4.9199      2.00000
    159      -4.9166      2.00000
    160      -4.9068      2.00000
    161      -4.8233      2.00000
    162      -4.8205      2.00000
    163      -4.8173      2.00000
    164      -4.8167      2.00000
    165      -4.8105      2.00000
    166      -4.8098      2.00000
    167      -4.8010      2.00000
    168      -4.7989      2.00000
    169      -4.7944      2.00000
    170      -4.7861      2.00000
    171      -4.7781      2.00000
    172      -4.7632      2.00000
    173      -4.7601      2.00000
    174      -4.7585      2.00000
    175      -4.7000      2.00000
    176      -4.6796      2.00000
    177      -4.6727      2.00000
    178      -4.6712      2.00000
    179      -4.6649      2.00000
    180      -4.6595      2.00000
    181      -4.6472      2.00000
    182      -4.6373      2.00000
    183      -4.6189      2.00000
    184      -4.6176      2.00000
    185      -4.6058      2.00000
    186      -4.5994      2.00000
    187      -4.5942      2.00000
    188      -4.5827      2.00000
    189      -4.5554      2.00000
    190      -4.5514      2.00000
    191      -4.5500      2.00000
    192      -4.5327      2.00000
    193      -4.5234      2.00000
    194      -4.5195      2.00000
    195      -4.5070      2.00000
    196      -4.5024      2.00000
    197      -4.4994      2.00000
    198      -4.4959      2.00000
    199      -4.4897      2.00000
    200      -4.4854      2.00000
    201      -4.4807      2.00000
    202      -4.4732      2.00000
    203      -4.4642      2.00000
    204      -4.4561      2.00000
    205      -4.4137      2.00000
    206      -4.4107      2.00000
    207      -4.4073      2.00000
    208      -4.4051      2.00000
    209      -4.3970      2.00000
    210      -4.3603      2.00000
    211      -4.3567      2.00000
    212      -4.3524      2.00000
    213      -4.3428      2.00000
    214      -4.3366      2.00000
    215      -4.2950      2.00000
    216      -4.2894      2.00000
    217      -4.2829      2.00000
    218      -4.2816      2.00000
    219      -4.2769      2.00000
    220      -4.2676      2.00000
    221      -4.2555      2.00000
    222      -4.2294      2.00000
    223      -4.1322      2.00000
    224      -4.0916      2.00000
    225      -4.0857      2.00000
    226      -4.0849      2.00000
    227      -4.0827      2.00000
    228      -4.0754      2.00000
    229      -4.0708      2.00000
    230      -4.0634      2.00000
    231      -4.0553      2.00000
    232      -4.0535      2.00000
    233      -4.0525      2.00000
    234      -4.0467      2.00000
    235      -4.0359      2.00000
    236      -4.0319      2.00000
    237      -4.0170      2.00000
    238      -4.0042      2.00000
    239      -4.0008      2.00000
    240      -3.9879      2.00000
    241      -3.9862      2.00000
    242      -3.9833      2.00000
    243      -3.9391      2.00000
    244      -3.9391      2.00000
    245      -3.9351      2.00000
    246      -3.9296      2.00000
    247      -3.9282      2.00000
    248      -3.9148      2.00000
    249      -3.9122      2.00000
    250      -3.9019      2.00000
    251      -3.8963      2.00000
    252      -3.8956      2.00000
    253      -3.8593      2.00000
    254      -3.8497      2.00000
    255      -3.8430      2.00000
    256      -3.8122      2.00000
    257      -3.8018      2.00000
    258      -3.7948      2.00000
    259      -3.7934      2.00000
    260      -3.7674      2.00000
    261      -3.7553      2.00000
    262      -3.7462      2.00000
    263      -3.7283      2.00000
    264      -3.7226      2.00000
    265      -3.7139      2.00000
    266      -3.7095      2.00000
    267      -3.6992      2.00000
    268      -3.6548      2.00000
    269      -3.6540      2.00000
    270      -3.6531      2.00000
    271      -3.6437      2.00000
    272      -3.6182      2.00000
    273      -3.5984      2.00000
    274      -3.5953      2.00000
    275      -3.5719      2.00000
    276      -3.5665      2.00000
    277      -3.5649      2.00000
    278      -3.5622      2.00000
    279      -3.5615      2.00000
    280      -3.5534      2.00000
    281      -3.5468      2.00000
    282      -3.5228      2.00000
    283      -3.5024      2.00000
    284      -3.5017      2.00000
    285      -3.4924      2.00000
    286      -3.4921      2.00000
    287      -3.4865      2.00000
    288      -3.4716      2.00000
    289      -3.4640      2.00000
    290      -3.4419      2.00000
    291      -3.4359      2.00000
    292      -3.4056      2.00000
    293      -3.3926      2.00000
    294      -3.3595      2.00000
    295      -3.3478      2.00000
    296      -3.3449      2.00000
    297      -3.3397      2.00000
    298      -3.3386      2.00000
    299      -3.3082      2.00000
    300      -3.3071      2.00000
    301      -3.2917      2.00000
    302      -3.2868      2.00000
    303      -3.2817      2.00000
    304      -3.2491      2.00000
    305      -3.2394      2.00000
    306      -3.2225      2.00000
    307      -3.2180      2.00000
    308      -3.1990      2.00000
    309      -3.1954      2.00000
    310      -3.1733      2.00000
    311      -3.1616      2.00000
    312      -3.1613      2.00000
    313      -3.1606      2.00000
    314      -3.1550      2.00000
    315      -3.1544      2.00000
    316      -3.1528      2.00000
    317      -3.1422      2.00000
    318      -3.1316      2.00000
    319      -3.1272      2.00000
    320      -3.1173      2.00000
    321      -3.1155      2.00000
    322      -3.0818      2.00000
    323      -3.0703      2.00000
    324      -3.0588      2.00000
    325      -3.0486      2.00000
    326      -3.0411      2.00000
    327      -3.0379      2.00000
    328      -3.0313      2.00000
    329      -3.0278      2.00000
    330      -3.0223      2.00000
    331      -3.0084      2.00000
    332      -2.9967      2.00000
    333      -2.9951      2.00000
    334      -2.9916      2.00000
    335      -2.9659      2.00000
    336      -2.9654      2.00000
    337      -2.9452      2.00000
    338      -2.9378      2.00000
    339      -2.9165      2.00000
    340      -2.9129      2.00000
    341      -2.8992      2.00000
    342      -2.8973      2.00000
    343      -2.8925      2.00000
    344      -2.8895      2.00000
    345      -2.8795      2.00000
    346      -2.8786      2.00000
    347      -2.8759      2.00000
    348      -2.8690      2.00000
    349      -2.8586      2.00000
    350      -2.8294      2.00000
    351      -2.8280      2.00000
    352      -2.8091      2.00000
    353      -2.8083      2.00000
    354      -2.7415      2.00000
    355      -2.7380      2.00000
    356      -2.7110      2.00000
    357      -2.6997      2.00000
    358      -2.6677      2.00000
    359      -2.6630      2.00000
    360      -2.6507      2.00000
    361      -2.6476      2.00000
    362      -2.6418      2.00000
    363      -2.6352      2.00000
    364      -2.6323      2.00000
    365      -2.6307      2.00000
    366      -2.6113      2.00000
    367      -2.6094      2.00000
    368      -2.6077      2.00000
    369      -2.5956      2.00000
    370      -2.5445      2.00000
    371      -2.5442      2.00000
    372      -2.5238      2.00000
    373      -2.5198      2.00000
    374      -2.5172      2.00000
    375      -2.5080      2.00000
    376      -2.5073      2.00000
    377      -2.5023      2.00000
    378      -2.5003      2.00000
    379      -2.4994      2.00000
    380      -2.4888      2.00000
    381      -2.4715      2.00000
    382      -2.4707      2.00000
    383      -2.4615      2.00000
    384      -2.4111      2.00000
    385      -2.3989      2.00000
    386      -2.3712      2.00000
    387      -2.3701      2.00000
    388      -2.3524      2.00000
    389      -2.3257      2.00000
    390      -2.2440      2.00000
    391      -2.0044      2.00000
    392      -1.7096      2.00000
    393      -1.5904      2.00000
    394      -1.5784      2.00000
    395      -1.5605      2.00000
    396      -1.5096      2.00000
    397      -1.4620      2.00000
    398      -1.0065      2.04753
    399      -0.9919      2.06054
    400      -0.9881      2.06349
    401      -0.9803      2.06833
    402      -0.8547      1.11321
    403      -0.8309      0.71472
    404      -0.6058     -0.00326
    405      -0.5994     -0.00246
    406      -0.5595     -0.00035
    407      -0.5563     -0.00029
    408      -0.4275     -0.00000
    409      -0.4231     -0.00000
    410      -0.4199     -0.00000
    411      -0.4182     -0.00000
    412      -0.3861     -0.00000
    413      -0.2366     -0.00000
    414      -0.2331     -0.00000
    415      -0.1079     -0.00000
    416      -0.0875     -0.00000
    417      -0.0861     -0.00000
    418       0.3461     -0.00000
    419       0.3536     -0.00000
    420       0.3722     -0.00000
    421       0.3836     -0.00000
    422       0.3895     -0.00000
    423       0.4460     -0.00000
    424       0.5125     -0.00000
    425       0.5159     -0.00000
    426       0.6306     -0.00000
    427       0.6719     -0.00000
    428       0.6910     -0.00000
    429       0.7119     -0.00000
    430       1.0356     -0.00000
    431       1.0371     -0.00000
    432       1.0523     -0.00000
    433       1.1208     -0.00000
    434       1.3517     -0.00000
    435       1.4074     -0.00000
    436       1.5143     -0.00000
    437       1.5909     -0.00000
    438       1.9610      0.00000
    439       1.9834      0.00000
    440       2.2819      0.00000
    441       2.2971      0.00000
    442       2.3168      0.00000
    443       2.3949      0.00000
    444       2.6225      0.00000
    445       2.6862      0.00000
    446       2.7239      0.00000
    447       2.7490      0.00000
    448       2.7647      0.00000
    449       2.7672      0.00000
    450       2.7930      0.00000
    451       2.8936      0.00000
    452       2.9101      0.00000
    453       2.9228      0.00000
    454       3.0540      0.00000
    455       3.0880      0.00000
    456       3.1377      0.00000
    457       3.1519      0.00000
    458       3.1823      0.00000
    459       3.2673      0.00000
    460       3.2818      0.00000
    461       3.2846      0.00000
    462       3.4046      0.00000
    463       3.4194      0.00000
    464       3.4395      0.00000
    465       3.5797      0.00000
    466       3.5926      0.00000
    467       3.7620      0.00000
    468       3.8842      0.00000
    469       3.9007      0.00000
    470       3.9091      0.00000
    471       3.9121      0.00000
    472       3.9674      0.00000
    473       4.0369      0.00000
    474       4.0487      0.00000
    475       4.1240      0.00000
    476       4.2180      0.00000
    477       4.3200      0.00000
    478       4.3488      0.00000
    479       4.5211      0.00000
    480       4.6015      0.00000
    481       4.6934      0.00000
    482       4.7051      0.00000
    483       4.7311      0.00000
    484       4.7340      0.00000
    485       4.7354      0.00000
    486       4.7828      0.00000

 k-point     4 :       0.0000    0.2000    0.0000
  band No.  band energies     occupation 
      1     -22.8059      2.00000
      2     -20.8262      2.00000
      3     -10.6648      2.00000
      4      -9.2620      2.00000
      5      -8.8030      2.00000
      6      -8.5213      2.00000
      7      -8.4792      2.00000
      8      -8.2163      2.00000
      9      -7.9908      2.00000
     10      -7.9040      2.00000
     11      -7.7905      2.00000
     12      -7.6473      2.00000
     13      -7.5630      2.00000
     14      -7.4824      2.00000
     15      -7.4434      2.00000
     16      -7.4430      2.00000
     17      -7.3735      2.00000
     18      -7.3351      2.00000
     19      -7.1899      2.00000
     20      -7.0954      2.00000
     21      -7.0488      2.00000
     22      -7.0075      2.00000
     23      -6.9972      2.00000
     24      -6.9872      2.00000
     25      -6.9819      2.00000
     26      -6.9733      2.00000
     27      -6.9441      2.00000
     28      -6.9152      2.00000
     29      -6.8932      2.00000
     30      -6.8702      2.00000
     31      -6.8568      2.00000
     32      -6.8458      2.00000
     33      -6.8257      2.00000
     34      -6.8034      2.00000
     35      -6.7631      2.00000
     36      -6.7483      2.00000
     37      -6.7347      2.00000
     38      -6.7196      2.00000
     39      -6.7142      2.00000
     40      -6.7125      2.00000
     41      -6.7027      2.00000
     42      -6.7019      2.00000
     43      -6.6912      2.00000
     44      -6.6635      2.00000
     45      -6.6191      2.00000
     46      -6.5884      2.00000
     47      -6.5823      2.00000
     48      -6.5478      2.00000
     49      -6.5187      2.00000
     50      -6.4976      2.00000
     51      -6.4889      2.00000
     52      -6.4650      2.00000
     53      -6.4632      2.00000
     54      -6.4298      2.00000
     55      -6.4220      2.00000
     56      -6.4176      2.00000
     57      -6.3937      2.00000
     58      -6.3750      2.00000
     59      -6.3580      2.00000
     60      -6.3488      2.00000
     61      -6.3469      2.00000
     62      -6.3451      2.00000
     63      -6.3331      2.00000
     64      -6.2586      2.00000
     65      -6.2555      2.00000
     66      -6.2355      2.00000
     67      -6.2189      2.00000
     68      -6.2073      2.00000
     69      -6.2006      2.00000
     70      -6.0932      2.00000
     71      -6.0847      2.00000
     72      -6.0800      2.00000
     73      -6.0711      2.00000
     74      -6.0648      2.00000
     75      -6.0541      2.00000
     76      -6.0493      2.00000
     77      -6.0399      2.00000
     78      -5.9935      2.00000
     79      -5.9844      2.00000
     80      -5.9708      2.00000
     81      -5.9685      2.00000
     82      -5.9552      2.00000
     83      -5.8917      2.00000
     84      -5.8735      2.00000
     85      -5.8634      2.00000
     86      -5.8524      2.00000
     87      -5.8319      2.00000
     88      -5.8313      2.00000
     89      -5.8304      2.00000
     90      -5.8023      2.00000
     91      -5.7993      2.00000
     92      -5.7965      2.00000
     93      -5.7752      2.00000
     94      -5.7646      2.00000
     95      -5.7283      2.00000
     96      -5.6842      2.00000
     97      -5.6807      2.00000
     98      -5.6615      2.00000
     99      -5.6582      2.00000
    100      -5.6490      2.00000
    101      -5.6365      2.00000
    102      -5.6257      2.00000
    103      -5.6176      2.00000
    104      -5.6072      2.00000
    105      -5.5703      2.00000
    106      -5.5564      2.00000
    107      -5.5188      2.00000
    108      -5.5187      2.00000
    109      -5.5009      2.00000
    110      -5.4660      2.00000
    111      -5.4640      2.00000
    112      -5.4510      2.00000
    113      -5.4493      2.00000
    114      -5.4342      2.00000
    115      -5.4189      2.00000
    116      -5.4142      2.00000
    117      -5.4007      2.00000
    118      -5.3922      2.00000
    119      -5.3800      2.00000
    120      -5.3631      2.00000
    121      -5.3490      2.00000
    122      -5.3443      2.00000
    123      -5.3266      2.00000
    124      -5.2971      2.00000
    125      -5.2931      2.00000
    126      -5.2815      2.00000
    127      -5.2741      2.00000
    128      -5.2655      2.00000
    129      -5.2591      2.00000
    130      -5.2567      2.00000
    131      -5.2526      2.00000
    132      -5.2338      2.00000
    133      -5.2249      2.00000
    134      -5.2236      2.00000
    135      -5.2165      2.00000
    136      -5.1959      2.00000
    137      -5.1859      2.00000
    138      -5.1808      2.00000
    139      -5.1619      2.00000
    140      -5.1382      2.00000
    141      -5.1183      2.00000
    142      -5.1046      2.00000
    143      -5.0918      2.00000
    144      -5.0886      2.00000
    145      -5.0677      2.00000
    146      -5.0458      2.00000
    147      -5.0442      2.00000
    148      -5.0352      2.00000
    149      -5.0314      2.00000
    150      -5.0195      2.00000
    151      -5.0004      2.00000
    152      -4.9690      2.00000
    153      -4.9536      2.00000
    154      -4.9466      2.00000
    155      -4.9289      2.00000
    156      -4.9184      2.00000
    157      -4.8881      2.00000
    158      -4.8875      2.00000
    159      -4.8841      2.00000
    160      -4.8659      2.00000
    161      -4.8626      2.00000
    162      -4.8584      2.00000
    163      -4.8516      2.00000
    164      -4.8383      2.00000
    165      -4.8304      2.00000
    166      -4.8290      2.00000
    167      -4.8211      2.00000
    168      -4.8055      2.00000
    169      -4.8004      2.00000
    170      -4.7852      2.00000
    171      -4.7810      2.00000
    172      -4.7763      2.00000
    173      -4.7661      2.00000
    174      -4.7606      2.00000
    175      -4.7434      2.00000
    176      -4.7189      2.00000
    177      -4.7070      2.00000
    178      -4.7021      2.00000
    179      -4.6809      2.00000
    180      -4.6781      2.00000
    181      -4.6712      2.00000
    182      -4.6665      2.00000
    183      -4.6631      2.00000
    184      -4.6511      2.00000
    185      -4.6175      2.00000
    186      -4.6121      2.00000
    187      -4.5967      2.00000
    188      -4.5782      2.00000
    189      -4.5731      2.00000
    190      -4.5703      2.00000
    191      -4.5609      2.00000
    192      -4.5584      2.00000
    193      -4.5460      2.00000
    194      -4.5442      2.00000
    195      -4.5226      2.00000
    196      -4.5035      2.00000
    197      -4.5006      2.00000
    198      -4.4744      2.00000
    199      -4.4629      2.00000
    200      -4.4582      2.00000
    201      -4.4467      2.00000
    202      -4.4454      2.00000
    203      -4.4180      2.00000
    204      -4.4051      2.00000
    205      -4.4010      2.00000
    206      -4.3896      2.00000
    207      -4.3874      2.00000
    208      -4.3763      2.00000
    209      -4.3531      2.00000
    210      -4.3431      2.00000
    211      -4.3410      2.00000
    212      -4.3199      2.00000
    213      -4.3189      2.00000
    214      -4.2578      2.00000
    215      -4.2522      2.00000
    216      -4.2379      2.00000
    217      -4.2252      2.00000
    218      -4.2148      2.00000
    219      -4.2093      2.00000
    220      -4.2022      2.00000
    221      -4.1804      2.00000
    222      -4.1678      2.00000
    223      -4.1498      2.00000
    224      -4.1454      2.00000
    225      -4.1304      2.00000
    226      -4.1298      2.00000
    227      -4.1136      2.00000
    228      -4.0713      2.00000
    229      -4.0650      2.00000
    230      -4.0599      2.00000
    231      -4.0513      2.00000
    232      -4.0398      2.00000
    233      -4.0298      2.00000
    234      -4.0245      2.00000
    235      -4.0170      2.00000
    236      -4.0154      2.00000
    237      -4.0048      2.00000
    238      -4.0023      2.00000
    239      -3.9978      2.00000
    240      -3.9526      2.00000
    241      -3.9306      2.00000
    242      -3.9290      2.00000
    243      -3.9264      2.00000
    244      -3.9194      2.00000
    245      -3.9093      2.00000
    246      -3.9051      2.00000
    247      -3.8921      2.00000
    248      -3.8831      2.00000
    249      -3.8826      2.00000
    250      -3.8646      2.00000
    251      -3.8413      2.00000
    252      -3.8330      2.00000
    253      -3.8262      2.00000
    254      -3.8177      2.00000
    255      -3.7983      2.00000
    256      -3.7957      2.00000
    257      -3.7949      2.00000
    258      -3.7835      2.00000
    259      -3.7742      2.00000
    260      -3.7683      2.00000
    261      -3.7634      2.00000
    262      -3.7441      2.00000
    263      -3.7410      2.00000
    264      -3.7030      2.00000
    265      -3.6829      2.00000
    266      -3.6770      2.00000
    267      -3.6762      2.00000
    268      -3.6628      2.00000
    269      -3.6598      2.00000
    270      -3.6577      2.00000
    271      -3.6540      2.00000
    272      -3.6196      2.00000
    273      -3.6113      2.00000
    274      -3.6031      2.00000
    275      -3.5945      2.00000
    276      -3.5858      2.00000
    277      -3.5710      2.00000
    278      -3.5595      2.00000
    279      -3.5319      2.00000
    280      -3.5021      2.00000
    281      -3.4999      2.00000
    282      -3.4704      2.00000
    283      -3.4540      2.00000
    284      -3.4433      2.00000
    285      -3.4348      2.00000
    286      -3.4175      2.00000
    287      -3.4131      2.00000
    288      -3.4102      2.00000
    289      -3.4067      2.00000
    290      -3.4024      2.00000
    291      -3.3909      2.00000
    292      -3.3844      2.00000
    293      -3.3742      2.00000
    294      -3.3675      2.00000
    295      -3.3375      2.00000
    296      -3.3140      2.00000
    297      -3.2933      2.00000
    298      -3.2915      2.00000
    299      -3.2911      2.00000
    300      -3.2755      2.00000
    301      -3.2695      2.00000
    302      -3.2447      2.00000
    303      -3.2411      2.00000
    304      -3.2327      2.00000
    305      -3.2202      2.00000
    306      -3.2114      2.00000
    307      -3.2092      2.00000
    308      -3.2022      2.00000
    309      -3.1950      2.00000
    310      -3.1876      2.00000
    311      -3.1871      2.00000
    312      -3.1802      2.00000
    313      -3.1777      2.00000
    314      -3.1694      2.00000
    315      -3.1598      2.00000
    316      -3.1505      2.00000
    317      -3.1481      2.00000
    318      -3.1469      2.00000
    319      -3.1267      2.00000
    320      -3.1126      2.00000
    321      -3.1125      2.00000
    322      -3.1034      2.00000
    323      -3.0898      2.00000
    324      -3.0859      2.00000
    325      -3.0706      2.00000
    326      -3.0642      2.00000
    327      -3.0589      2.00000
    328      -3.0418      2.00000
    329      -3.0378      2.00000
    330      -3.0328      2.00000
    331      -3.0184      2.00000
    332      -3.0046      2.00000
    333      -2.9852      2.00000
    334      -2.9788      2.00000
    335      -2.9663      2.00000
    336      -2.9569      2.00000
    337      -2.9446      2.00000
    338      -2.9353      2.00000
    339      -2.9225      2.00000
    340      -2.9221      2.00000
    341      -2.9212      2.00000
    342      -2.9120      2.00000
    343      -2.9022      2.00000
    344      -2.8932      2.00000
    345      -2.8840      2.00000
    346      -2.8649      2.00000
    347      -2.8574      2.00000
    348      -2.8534      2.00000
    349      -2.8480      2.00000
    350      -2.8368      2.00000
    351      -2.8287      2.00000
    352      -2.8069      2.00000
    353      -2.8013      2.00000
    354      -2.7849      2.00000
    355      -2.7798      2.00000
    356      -2.7521      2.00000
    357      -2.7452      2.00000
    358      -2.7377      2.00000
    359      -2.7025      2.00000
    360      -2.6962      2.00000
    361      -2.6931      2.00000
    362      -2.6790      2.00000
    363      -2.6599      2.00000
    364      -2.6376      2.00000
    365      -2.6247      2.00000
    366      -2.6226      2.00000
    367      -2.6205      2.00000
    368      -2.6146      2.00000
    369      -2.5923      2.00000
    370      -2.5805      2.00000
    371      -2.5677      2.00000
    372      -2.5635      2.00000
    373      -2.5536      2.00000
    374      -2.5462      2.00000
    375      -2.5416      2.00000
    376      -2.4852      2.00000
    377      -2.4731      2.00000
    378      -2.4617      2.00000
    379      -2.4568      2.00000
    380      -2.4538      2.00000
    381      -2.4407      2.00000
    382      -2.4222      2.00000
    383      -2.3891      2.00000
    384      -2.3884      2.00000
    385      -2.3700      2.00000
    386      -2.3187      2.00000
    387      -2.2748      2.00000
    388      -2.2608      2.00000
    389      -2.1391      2.00000
    390      -2.1015      2.00000
    391      -2.0121      2.00000
    392      -1.8393      2.00000
    393      -1.7825      2.00000
    394      -1.6421      2.00000
    395      -1.6112      2.00000
    396      -1.5991      2.00000
    397      -1.5398      2.00000
    398      -1.4481      2.00000
    399      -1.4341      2.00000
    400      -1.3792      2.00000
    401      -1.3137      2.00000
    402      -1.1117      2.00123
    403      -0.9603      2.06723
    404      -0.9592      2.06638
    405      -0.9063      1.82456
    406      -0.7414     -0.06142
    407      -0.7411     -0.06183
    408      -0.5839     -0.00120
    409      -0.5099     -0.00002
    410      -0.3489     -0.00000
    411      -0.2154     -0.00000
    412      -0.1556     -0.00000
    413      -0.1472     -0.00000
    414      -0.0871     -0.00000
    415       0.0573     -0.00000
    416       0.1021     -0.00000
    417       0.1938     -0.00000
    418       0.2448     -0.00000
    419       0.2545     -0.00000
    420       0.3486     -0.00000
    421       0.3933     -0.00000
    422       0.3953     -0.00000
    423       0.4363     -0.00000
    424       0.6162     -0.00000
    425       0.7125     -0.00000
    426       0.7366     -0.00000
    427       0.7595     -0.00000
    428       0.8222     -0.00000
    429       0.9167     -0.00000
    430       1.0551     -0.00000
    431       1.3862     -0.00000
    432       1.4045     -0.00000
    433       1.4297     -0.00000
    434       1.4882     -0.00000
    435       1.5341     -0.00000
    436       1.6894     -0.00000
    437       1.7473     -0.00000
    438       1.7945     -0.00000
    439       1.9042      0.00000
    440       2.0163      0.00000
    441       2.0595      0.00000
    442       2.0736      0.00000
    443       2.1122      0.00000
    444       2.1783      0.00000
    445       2.2461      0.00000
    446       2.4014      0.00000
    447       2.5267      0.00000
    448       2.6830      0.00000
    449       2.6948      0.00000
    450       2.8895      0.00000
    451       2.8924      0.00000
    452       2.9141      0.00000
    453       2.9541      0.00000
    454       3.0746      0.00000
    455       3.1525      0.00000
    456       3.1734      0.00000
    457       3.2433      0.00000
    458       3.2803      0.00000
    459       3.4020      0.00000
    460       3.4078      0.00000
    461       3.4948      0.00000
    462       3.4958      0.00000
    463       3.6050      0.00000
    464       3.6149      0.00000
    465       3.6983      0.00000
    466       3.8526      0.00000
    467       3.8740      0.00000
    468       3.9171      0.00000
    469       3.9325      0.00000
    470       4.0367      0.00000
    471       4.0387      0.00000
    472       4.1170      0.00000
    473       4.1265      0.00000
    474       4.1566      0.00000
    475       4.2036      0.00000
    476       4.2825      0.00000
    477       4.2843      0.00000
    478       4.3870      0.00000
    479       4.4422      0.00000
    480       4.4836      0.00000
    481       4.5263      0.00000
    482       4.6186      0.00000
    483       4.6304      0.00000
    484       4.6965      0.00000
    485       4.7727      0.00000
    486       4.8497      0.00000

 k-point     5 :       0.2500    0.2000    0.0000
  band No.  band energies     occupation 
      1     -22.8059      2.00000
      2     -20.8262      2.00000
      3     -10.6648      2.00000
      4      -9.2249      2.00000
      5      -8.9446      2.00000
      6      -8.4493      2.00000
      7      -8.3502      2.00000
      8      -8.2395      2.00000
      9      -8.0765      2.00000
     10      -7.8968      2.00000
     11      -7.6803      2.00000
     12      -7.6358      2.00000
     13      -7.6165      2.00000
     14      -7.5083      2.00000
     15      -7.4972      2.00000
     16      -7.4685      2.00000
     17      -7.3394      2.00000
     18      -7.3334      2.00000
     19      -7.1360      2.00000
     20      -7.0694      2.00000
     21      -7.0515      2.00000
     22      -7.0400      2.00000
     23      -7.0152      2.00000
     24      -6.9827      2.00000
     25      -6.9716      2.00000
     26      -6.9620      2.00000
     27      -6.9560      2.00000
     28      -6.9301      2.00000
     29      -6.9240      2.00000
     30      -6.9128      2.00000
     31      -6.8942      2.00000
     32      -6.8654      2.00000
     33      -6.8575      2.00000
     34      -6.8213      2.00000
     35      -6.7929      2.00000
     36      -6.7853      2.00000
     37      -6.7224      2.00000
     38      -6.7118      2.00000
     39      -6.6973      2.00000
     40      -6.6953      2.00000
     41      -6.6924      2.00000
     42      -6.6767      2.00000
     43      -6.6702      2.00000
     44      -6.6489      2.00000
     45      -6.6238      2.00000
     46      -6.6108      2.00000
     47      -6.6031      2.00000
     48      -6.5003      2.00000
     49      -6.4837      2.00000
     50      -6.4809      2.00000
     51      -6.4664      2.00000
     52      -6.4616      2.00000
     53      -6.4258      2.00000
     54      -6.4154      2.00000
     55      -6.4068      2.00000
     56      -6.4019      2.00000
     57      -6.3933      2.00000
     58      -6.3898      2.00000
     59      -6.3829      2.00000
     60      -6.3559      2.00000
     61      -6.3287      2.00000
     62      -6.2957      2.00000
     63      -6.2809      2.00000
     64      -6.2728      2.00000
     65      -6.2526      2.00000
     66      -6.2428      2.00000
     67      -6.2271      2.00000
     68      -6.2005      2.00000
     69      -6.1917      2.00000
     70      -6.1410      2.00000
     71      -6.1307      2.00000
     72      -6.1213      2.00000
     73      -6.1099      2.00000
     74      -6.0713      2.00000
     75      -6.0391      2.00000
     76      -6.0236      2.00000
     77      -6.0234      2.00000
     78      -6.0170      2.00000
     79      -5.9902      2.00000
     80      -5.9826      2.00000
     81      -5.9631      2.00000
     82      -5.9274      2.00000
     83      -5.9176      2.00000
     84      -5.9040      2.00000
     85      -5.8930      2.00000
     86      -5.8838      2.00000
     87      -5.8588      2.00000
     88      -5.8326      2.00000
     89      -5.8259      2.00000
     90      -5.7817      2.00000
     91      -5.7574      2.00000
     92      -5.7491      2.00000
     93      -5.7406      2.00000
     94      -5.7319      2.00000
     95      -5.7166      2.00000
     96      -5.7036      2.00000
     97      -5.6855      2.00000
     98      -5.6601      2.00000
     99      -5.6465      2.00000
    100      -5.6403      2.00000
    101      -5.6064      2.00000
    102      -5.5862      2.00000
    103      -5.5742      2.00000
    104      -5.5656      2.00000
    105      -5.5554      2.00000
    106      -5.5533      2.00000
    107      -5.5276      2.00000
    108      -5.5107      2.00000
    109      -5.5073      2.00000
    110      -5.4893      2.00000
    111      -5.4826      2.00000
    112      -5.4711      2.00000
    113      -5.4677      2.00000
    114      -5.4534      2.00000
    115      -5.4474      2.00000
    116      -5.4412      2.00000
    117      -5.4266      2.00000
    118      -5.4120      2.00000
    119      -5.4015      2.00000
    120      -5.3839      2.00000
    121      -5.3800      2.00000
    122      -5.3664      2.00000
    123      -5.3559      2.00000
    124      -5.3334      2.00000
    125      -5.3269      2.00000
    126      -5.2884      2.00000
    127      -5.2824      2.00000
    128      -5.2770      2.00000
    129      -5.2703      2.00000
    130      -5.2675      2.00000
    131      -5.2558      2.00000
    132      -5.2442      2.00000
    133      -5.2241      2.00000
    134      -5.1902      2.00000
    135      -5.1843      2.00000
    136      -5.1611      2.00000
    137      -5.1487      2.00000
    138      -5.1325      2.00000
    139      -5.1213      2.00000
    140      -5.1146      2.00000
    141      -5.1036      2.00000
    142      -5.0817      2.00000
    143      -5.0774      2.00000
    144      -5.0652      2.00000
    145      -5.0574      2.00000
    146      -5.0526      2.00000
    147      -5.0341      2.00000
    148      -5.0224      2.00000
    149      -5.0183      2.00000
    150      -5.0142      2.00000
    151      -4.9773      2.00000
    152      -4.9636      2.00000
    153      -4.9618      2.00000
    154      -4.9508      2.00000
    155      -4.9492      2.00000
    156      -4.9448      2.00000
    157      -4.9192      2.00000
    158      -4.9106      2.00000
    159      -4.8893      2.00000
[truncated: 5,596,167 more chars]
