# Supplementary material for: Toward benchmarking theoretical computations of elementary rate constants on catalytic surfaces: formate decomposition on Au and Cu
Source: Chem Sci. 2021 Dec 21;13(3):804–15. doi: 10.1039/d1sc05127j (PMC8768843; doi:10.1039/d1sc05127j)
Supplement: SC-013-D1SC05127J-s020 [file SC-013-D1SC05127J-s020.42ev]

Au110_4x4.5layer                        
   2.05600000000000     
     8.0000000000000000    0.0000000000000000    0.0000000000000000
     0.0000000000000000    5.6568542494923806    0.0000000000000000
     0.0000000000000000    0.0000000000000000   10.7003891050583650
   C    O    H    Au
     1     2     1    72
Selective dynamics
Direct
  0.3757981314612135  0.4994841480477677  0.2555060212714166   T   T   T
  0.3055406585255188  0.4996902487927440  0.2321950399277866   T   T   T
  0.4460325644267765  0.4995900684184363  0.2320709704751213   T   T   T
  0.3759289966536030  0.4991510303494023  0.3062361708947234   T   T   T
  0.6258875860516442  0.8751404138700322  0.1921673518449212   F   F   F
  0.6279302300760177  0.6259528443014041  0.1921793029526846   F   F   F
  0.6279510482742694  0.3741272541920438  0.1921799707083380   F   F   F
  0.6258897064367319  0.1249412623394326  0.1921750258667717   F   F   F
  0.1242913718946523  0.8751323527374529  0.1921709152532265   F   F   F
  0.1223986499008318  0.6258658498247336  0.1922023505047400   F   F   F
  0.1223763185181679  0.3742330690014866  0.1922020934123958   F   F   F
  0.1242772585221277  0.1249862292366452  0.1921740638207104   F   F   F
  0.7529102933467045  0.7506253459266329  0.1349779730516296   F   F   F
  0.7528036245268434  0.5000379228565885  0.1351934958157337   F   F   F
  0.7529233873509088  0.2494522304695455  0.1349837925254891   F   F   F
  0.7528578930958864  0.0000349720419108  0.1356459408258717   F   F   F
  0.4988664181000597  0.7515946192081151  0.1346886883637494   F   F   F
  0.4961446680582661  0.5000344587090515  0.1345133721376001   F   F   F
  0.4988921171339504  0.2484628194745640  0.1346633798057340   F   F   F
  0.4983328540335470  0.0000356089952396  0.1363284079185715   F   F   F
  0.2512954914123512  0.7515760539478586  0.1347188354172306   F   F   F
  0.2541680505447771  0.5000363042154168  0.1347217783445266   F   F   F
  0.2512786008058908  0.2484941196848713  0.1347054087380865   F   F   F
  0.2517862823397757  0.0000491987243901  0.1363088634335897   F   F   F
  0.9973124117841401  0.7505358440843195  0.1350261323892847   F   F   F
  0.9973961690730230  0.5000526425156965  0.1352495248274853   F   F   F
  0.9973010869494483  0.2495535436964884  0.1350201559731842   F   F   F
  0.9973107326447417  0.0000368385139445  0.1356945968020598   F   F   F
  0.8751092644812544  0.8754020403637860  0.0737093755209504   F   F   F
  0.8750914585013214  0.6249759489334025  0.0736070592798234   F   F   F
  0.8750946401848625  0.3751086148132041  0.0736000475659746   F   F   F
  0.8751038292505432  0.1246588243332707  0.0737067963246161   F   F   F
  0.6253922390091750  0.8752200959245472  0.0641125319327628   F   F   F
  0.6240048484225841  0.6241281842491564  0.0646434327564707   F   F   F
  0.6240244155997597  0.3758738814801951  0.0646399812458974   F   F   F
  0.6253982133142105  0.1247810124353691  0.0641153067580821   F   F   F
  0.3750418202171539  0.8763547678100757  0.0745063370320473   F   F   F
  0.3750164437816356  0.6277902843128479  0.0717285828481663   F   F   F
  0.3750157037693574  0.3722711559513833  0.0717223241101500   F   F   F
  0.3750505219292710  0.1236962168188827  0.0745056675580987   F   F   F
  0.1246699983375300  0.8751964213153925  0.0641201731370995   F   F   F
  0.1260824888381736  0.6240841991287638  0.0646669456593732   F   F   F
  0.1260749827753069  0.3759316950990079  0.0646636442876119   F   F   F
  0.1246633963483229  0.1248224086600083  0.0641196104712619   F   F   F
  0.7500000000000000  0.7500000000000000  0.0000000000000000   F   F   F
  0.7500000000000000  0.5000000000000000  0.0000000000000000   F   F   F
  0.7500000000000000  0.2500000000000000  0.0000000000000000   F   F   F
  0.7500000000000000  0.0000000000000000  0.0000000000000000   F   F   F
  0.5000000000000000  0.7500000000000000  0.0000000000000000   F   F   F
  0.5000000000000000  0.5000000000000000  0.0000000000000000   F   F   F
  0.5000000000000000  0.2500000000000000  0.0000000000000000   F   F   F
  0.5000000000000000  0.0000000000000000  0.0000000000000000   F   F   F
  0.2500000000000000  0.7500000000000000  0.0000000000000000   F   F   F
  0.2500000000000000  0.5000000000000000  0.0000000000000000   F   F   F
  0.2500000000000000  0.2500000000000000  0.0000000000000000   F   F   F
  0.2500000000000000  0.0000000000000000  0.0000000000000000   F   F   F
  0.0000000000000000  0.7500000000000000  0.0000000000000000   F   F   F
  0.0000000000000000  0.5000000000000000  0.0000000000000000   F   F   F
  0.0000000000000000  0.2500000000000000  0.0000000000000000   F   F   F
  0.0000000000000000  0.0000000000000000  0.0000000000000000   F   F   F
  0.8750000000000000  0.8750000000000000  0.9339176571763872   F   F   F
  0.8750000000000000  0.6250000000000000  0.9339176571763872   F   F   F
  0.8750000000000000  0.3750000000000000  0.9339176571763872   F   F   F
  0.8750000000000000  0.1250000000000000  0.9339176571763872   F   F   F
  0.6250000000000000  0.8750000000000000  0.9339176571763872   F   F   F
  0.6250000000000000  0.6250000000000000  0.9339176571763872   F   F   F
  0.6250000000000000  0.3750000000000000  0.9339176571763872   F   F   F
  0.6250000000000000  0.1250000000000000  0.9339176571763872   F   F   F
  0.3750000000000000  0.8750000000000000  0.9339176571763872   F   F   F
  0.3750000000000000  0.6250000000000000  0.9339176571763872   F   F   F
  0.3750000000000000  0.3750000000000000  0.9339176571763872   F   F   F
  0.3750000000000000  0.1250000000000000  0.9339176571763872   F   F   F
  0.1250000000000000  0.8750000000000000  0.9339176571763872   F   F   F
  0.1250000000000000  0.6250000000000000  0.9339176571763872   F   F   F
  0.1250000000000000  0.3750000000000000  0.9339176571763872   F   F   F
  0.1250000000000000  0.1250000000000000  0.9339176571763872   F   F   F
 
  0.00000000E+00  0.00000000E+00  0.00000000E+00
  0.00000000E+00  0.00000000E+00  0.00000000E+00
  0.00000000E+00  0.00000000E+00  0.00000000E+00
  0.00000000E+00  0.00000000E+00  0.00000000E+00
  0.00000000E+00  0.00000000E+00  0.00000000E+00
  0.00000000E+00  0.00000000E+00  0.00000000E+00
  0.00000000E+00  0.00000000E+00  0.00000000E+00
  0.00000000E+00  0.00000000E+00  0.00000000E+00
  0.00000000E+00  0.00000000E+00  0.00000000E+00
  0.00000000E+00  0.00000000E+00  0.00000000E+00
  0.00000000E+00  0.00000000E+00  0.00000000E+00
  0.00000000E+00  0.00000000E+00  0.00000000E+00
  0.00000000E+00  0.00000000E+00  0.00000000E+00
  0.00000000E+00  0.00000000E+00  0.00000000E+00
  0.00000000E+00  0.00000000E+00  0.00000000E+00
  0.00000000E+00  0.00000000E+00  0.00000000E+00
  0.00000000E+00  0.00000000E+00  0.00000000E+00
  0.00000000E+00  0.00000000E+00  0.00000000E+00
  0.00000000E+00  0.00000000E+00  0.00000000E+00
  0.00000000E+00  0.00000000E+00  0.00000000E+00
  0.00000000E+00  0.00000000E+00  0.00000000E+00
  0.00000000E+00  0.00000000E+00  0.00000000E+00
  0.00000000E+00  0.00000000E+00  0.00000000E+00
  0.00000000E+00  0.00000000E+00  0.00000000E+00
  0.00000000E+00  0.00000000E+00  0.00000000E+00
  0.00000000E+00  0.00000000E+00  0.00000000E+00
  0.00000000E+00  0.00000000E+00  0.00000000E+00
  0.00000000E+00  0.00000000E+00  0.00000000E+00
  0.00000000E+00  0.00000000E+00  0.00000000E+00
  0.00000000E+00  0.00000000E+00  0.00000000E+00
  0.00000000E+00  0.00000000E+00  0.00000000E+00
  0.00000000E+00  0.00000000E+00  0.00000000E+00
  0.00000000E+00  0.00000000E+00  0.00000000E+00
  0.00000000E+00  0.00000000E+00  0.00000000E+00
  0.00000000E+00  0.00000000E+00  0.00000000E+00
  0.00000000E+00  0.00000000E+00  0.00000000E+00
  0.00000000E+00  0.00000000E+00  0.00000000E+00
  0.00000000E+00  0.00000000E+00  0.00000000E+00
  0.00000000E+00  0.00000000E+00  0.00000000E+00
  0.00000000E+00  0.00000000E+00  0.00000000E+00
  0.00000000E+00  0.00000000E+00  0.00000000E+00
  0.00000000E+00  0.00000000E+00  0.00000000E+00
  0.00000000E+00  0.00000000E+00  0.00000000E+00
  0.00000000E+00  0.00000000E+00  0.00000000E+00
  0.00000000E+00  0.00000000E+00  0.00000000E+00
  0.00000000E+00  0.00000000E+00  0.00000000E+00
  0.00000000E+00  0.00000000E+00  0.00000000E+00
  0.00000000E+00  0.00000000E+00  0.00000000E+00
  0.00000000E+00  0.00000000E+00  0.00000000E+00
  0.00000000E+00  0.00000000E+00  0.00000000E+00
  0.00000000E+00  0.00000000E+00  0.00000000E+00
  0.00000000E+00  0.00000000E+00  0.00000000E+00
  0.00000000E+00  0.00000000E+00  0.00000000E+00
  0.00000000E+00  0.00000000E+00  0.00000000E+00
  0.00000000E+00  0.00000000E+00  0.00000000E+00
  0.00000000E+00  0.00000000E+00  0.00000000E+00
  0.00000000E+00  0.00000000E+00  0.00000000E+00
  0.00000000E+00  0.00000000E+00  0.00000000E+00
  0.00000000E+00  0.00000000E+00  0.00000000E+00
  0.00000000E+00  0.00000000E+00  0.00000000E+00
  0.00000000E+00  0.00000000E+00  0.00000000E+00
  0.00000000E+00  0.00000000E+00  0.00000000E+00
  0.00000000E+00  0.00000000E+00  0.00000000E+00
  0.00000000E+00  0.00000000E+00  0.00000000E+00
  0.00000000E+00  0.00000000E+00  0.00000000E+00
  0.00000000E+00  0.00000000E+00  0.00000000E+00
  0.00000000E+00  0.00000000E+00  0.00000000E+00
  0.00000000E+00  0.00000000E+00  0.00000000E+00
  0.00000000E+00  0.00000000E+00  0.00000000E+00
  0.00000000E+00  0.00000000E+00  0.00000000E+00
  0.00000000E+00  0.00000000E+00  0.00000000E+00
  0.00000000E+00  0.00000000E+00  0.00000000E+00
  0.00000000E+00  0.00000000E+00  0.00000000E+00
  0.00000000E+00  0.00000000E+00  0.00000000E+00
  0.00000000E+00  0.00000000E+00  0.00000000E+00
  0.00000000E+00  0.00000000E+00  0.00000000E+00
