# Supplementary material for: Toward benchmarking theoretical computations of elementary rate constants on catalytic surfaces: formate decomposition on Au and Cu
Source: Chem Sci. 2021 Dec 21;13(3):804–15. doi: 10.1039/d1sc05127j (PMC8768843; doi:10.1039/d1sc05127j)
Supplement: SC-013-D1SC05127J-s021 [file SC-013-D1SC05127J-s021.80ev]

Au110_4x4.5layer                        
   2.05600000000000     
     8.0000000000000000    0.0000000000000000    0.0000000000000000
     0.0000000000000000    5.6568542494923806    0.0000000000000000
     0.0000000000000000    0.0000000000000000   10.7003891050583650
   C    O    H    Au
     1     2     1    72
Selective dynamics
Direct
  0.2908010975552087  0.5588740839868394  0.2673914951666943   T   T   T
  0.3251938897683069  0.5737833333350157  0.3160800982104010   T   T   T
  0.3210763688511656  0.5076888622509859  0.2199198326704869   T   T   T
  0.2252453711619409  0.5924892232416741  0.2614237272610759   T   T   T
  0.6242139725729879  0.8745174452930052  0.1920258114785155   F   F   F
  0.6235878325385180  0.6245145931933770  0.1921229224774858   F   F   F
  0.6237159876750789  0.3754203513688873  0.1920419265696372   F   F   F
  0.6244554621712692  0.1251724310601378  0.1920412592220063   F   F   F
  0.1239516639028182  0.8756867969176417  0.1924908992470881   F   F   F
  0.1211608267310423  0.6269261391758179  0.1944957725685540   F   F   F
  0.1207706640179457  0.3722119127096745  0.1925336412291421   F   F   F
  0.1235395212046692  0.1243735358637996  0.1922159096069418   F   F   F
  0.7512757914443248  0.7492837692146259  0.1358132213685833   F   F   F
  0.7513759600635654  0.5000008129467475  0.1357070332217724   F   F   F
  0.7513189857872904  0.2504932927353265  0.1357092430515379   F   F   F
  0.7513282168261336  0.9996950662712923  0.1356899723331161   F   F   F
  0.4966976354637571  0.7494519365935919  0.1357448026593496   F   F   F
  0.4961035785251946  0.5000257073577942  0.1356577037630799   F   F   F
  0.4969436210819933  0.2503946301032236  0.1356985380292203   F   F   F
  0.4976641823687428  0.0000583752795072  0.1357454054851319   F   F   F
  0.2499866641801386  0.7528085136886913  0.1331122133069320   F   F   F
  0.2506904623893879  0.4990090966498949  0.1345153292266715   F   F   F
  0.2507339991335887  0.2480335860555036  0.1345564138162005   F   F   F
  0.2515860440156762  0.0003977618627042  0.1361186478124058   F   F   F
  0.9972610560004734  0.7498720239478907  0.1351408694516080   F   F   F
  0.9970988977620596  0.5003533947185094  0.1354274168752806   F   F   F
  0.9962963053577882  0.2489260734701391  0.1347955425633480   F   F   F
  0.9966102538531958  0.9995265566069118  0.1353208768807012   F   F   F
  0.8740204904023263  0.8743515290923235  0.0742348587114764   F   F   F
  0.8743639763437407  0.6247816050614037  0.0738789614078924   F   F   F
  0.8744801134902924  0.3752864533863864  0.0739656950806477   F   F   F
  0.8736011851963726  0.1246596716742709  0.0739918082444732   F   F   F
  0.6246175472158094  0.8748608862224269  0.0641491014287530   F   F   F
  0.6246366933788606  0.6248967606644997  0.0642319520230360   F   F   F
  0.6247061661302766  0.3751447158640960  0.0641900929354138   F   F   F
  0.6245578527307545  0.1250962302809370  0.0641475923587511   F   F   F
  0.3749870106067967  0.8760221093489809  0.0741987999801888   F   F   F
  0.3749870874831416  0.6263274870607143  0.0720750836058796   F   F   F
  0.3751786260058953  0.3735306618821791  0.0720927744915697   F   F   F
  0.3747633966617237  0.1244361244525209  0.0742770987810180   F   F   F
  0.1240090063255676  0.8753844835548993  0.0642359827734358   F   F   F
  0.1255458526233751  0.6240099161823547  0.0653334118109621   F   F   F
  0.1259464228258733  0.3763423422806085  0.0646442883403565   F   F   F
  0.1243539583772774  0.1250546639529226  0.0641441666024661   F   F   F
  0.7500000000000000  0.7500000000000000  0.0000000000000000   F   F   F
  0.7500000000000000  0.5000000000000000  0.0000000000000000   F   F   F
  0.7500000000000000  0.2500000000000000  0.0000000000000000   F   F   F
  0.7500000000000000  0.0000000000000000  0.0000000000000000   F   F   F
  0.5000000000000000  0.7500000000000000  0.0000000000000000   F   F   F
  0.5000000000000000  0.5000000000000000  0.0000000000000000   F   F   F
  0.5000000000000000  0.2500000000000000  0.0000000000000000   F   F   F
  0.5000000000000000  0.0000000000000000  0.0000000000000000   F   F   F
  0.2500000000000000  0.7500000000000000  0.0000000000000000   F   F   F
  0.2500000000000000  0.5000000000000000  0.0000000000000000   F   F   F
  0.2500000000000000  0.2500000000000000  0.0000000000000000   F   F   F
  0.2500000000000000  0.0000000000000000  0.0000000000000000   F   F   F
  0.0000000000000000  0.7500000000000000  0.0000000000000000   F   F   F
  0.0000000000000000  0.5000000000000000  0.0000000000000000   F   F   F
  0.0000000000000000  0.2500000000000000  0.0000000000000000   F   F   F
  0.0000000000000000  0.0000000000000000  0.0000000000000000   F   F   F
  0.8750000000000000  0.8750000000000000  0.9339176571763872   F   F   F
  0.8750000000000000  0.6250000000000000  0.9339176571763872   F   F   F
  0.8750000000000000  0.3750000000000000  0.9339176571763872   F   F   F
  0.8750000000000000  0.1250000000000000  0.9339176571763872   F   F   F
  0.6250000000000000  0.8750000000000000  0.9339176571763872   F   F   F
  0.6250000000000000  0.6250000000000000  0.9339176571763872   F   F   F
  0.6250000000000000  0.3750000000000000  0.9339176571763872   F   F   F
  0.6250000000000000  0.1250000000000000  0.9339176571763872   F   F   F
  0.3750000000000000  0.8750000000000000  0.9339176571763872   F   F   F
  0.3750000000000000  0.6250000000000000  0.9339176571763872   F   F   F
  0.3750000000000000  0.3750000000000000  0.9339176571763872   F   F   F
  0.3750000000000000  0.1250000000000000  0.9339176571763872   F   F   F
  0.1250000000000000  0.8750000000000000  0.9339176571763872   F   F   F
  0.1250000000000000  0.6250000000000000  0.9339176571763872   F   F   F
  0.1250000000000000  0.3750000000000000  0.9339176571763872   F   F   F
  0.1250000000000000  0.1250000000000000  0.9339176571763872   F   F   F
 
  0.00000000E+00  0.00000000E+00  0.00000000E+00
  0.00000000E+00  0.00000000E+00  0.00000000E+00
  0.00000000E+00  0.00000000E+00  0.00000000E+00
  0.00000000E+00  0.00000000E+00  0.00000000E+00
  0.00000000E+00  0.00000000E+00  0.00000000E+00
  0.00000000E+00  0.00000000E+00  0.00000000E+00
  0.00000000E+00  0.00000000E+00  0.00000000E+00
  0.00000000E+00  0.00000000E+00  0.00000000E+00
  0.00000000E+00  0.00000000E+00  0.00000000E+00
  0.00000000E+00  0.00000000E+00  0.00000000E+00
  0.00000000E+00  0.00000000E+00  0.00000000E+00
  0.00000000E+00  0.00000000E+00  0.00000000E+00
  0.00000000E+00  0.00000000E+00  0.00000000E+00
  0.00000000E+00  0.00000000E+00  0.00000000E+00
  0.00000000E+00  0.00000000E+00  0.00000000E+00
  0.00000000E+00  0.00000000E+00  0.00000000E+00
  0.00000000E+00  0.00000000E+00  0.00000000E+00
  0.00000000E+00  0.00000000E+00  0.00000000E+00
  0.00000000E+00  0.00000000E+00  0.00000000E+00
  0.00000000E+00  0.00000000E+00  0.00000000E+00
  0.00000000E+00  0.00000000E+00  0.00000000E+00
  0.00000000E+00  0.00000000E+00  0.00000000E+00
  0.00000000E+00  0.00000000E+00  0.00000000E+00
  0.00000000E+00  0.00000000E+00  0.00000000E+00
  0.00000000E+00  0.00000000E+00  0.00000000E+00
  0.00000000E+00  0.00000000E+00  0.00000000E+00
  0.00000000E+00  0.00000000E+00  0.00000000E+00
  0.00000000E+00  0.00000000E+00  0.00000000E+00
  0.00000000E+00  0.00000000E+00  0.00000000E+00
  0.00000000E+00  0.00000000E+00  0.00000000E+00
  0.00000000E+00  0.00000000E+00  0.00000000E+00
  0.00000000E+00  0.00000000E+00  0.00000000E+00
  0.00000000E+00  0.00000000E+00  0.00000000E+00
  0.00000000E+00  0.00000000E+00  0.00000000E+00
  0.00000000E+00  0.00000000E+00  0.00000000E+00
  0.00000000E+00  0.00000000E+00  0.00000000E+00
  0.00000000E+00  0.00000000E+00  0.00000000E+00
  0.00000000E+00  0.00000000E+00  0.00000000E+00
  0.00000000E+00  0.00000000E+00  0.00000000E+00
  0.00000000E+00  0.00000000E+00  0.00000000E+00
  0.00000000E+00  0.00000000E+00  0.00000000E+00
  0.00000000E+00  0.00000000E+00  0.00000000E+00
  0.00000000E+00  0.00000000E+00  0.00000000E+00
  0.00000000E+00  0.00000000E+00  0.00000000E+00
  0.00000000E+00  0.00000000E+00  0.00000000E+00
  0.00000000E+00  0.00000000E+00  0.00000000E+00
  0.00000000E+00  0.00000000E+00  0.00000000E+00
  0.00000000E+00  0.00000000E+00  0.00000000E+00
  0.00000000E+00  0.00000000E+00  0.00000000E+00
  0.00000000E+00  0.00000000E+00  0.00000000E+00
  0.00000000E+00  0.00000000E+00  0.00000000E+00
  0.00000000E+00  0.00000000E+00  0.00000000E+00
  0.00000000E+00  0.00000000E+00  0.00000000E+00
  0.00000000E+00  0.00000000E+00  0.00000000E+00
  0.00000000E+00  0.00000000E+00  0.00000000E+00
  0.00000000E+00  0.00000000E+00  0.00000000E+00
  0.00000000E+00  0.00000000E+00  0.00000000E+00
  0.00000000E+00  0.00000000E+00  0.00000000E+00
  0.00000000E+00  0.00000000E+00  0.00000000E+00
  0.00000000E+00  0.00000000E+00  0.00000000E+00
  0.00000000E+00  0.00000000E+00  0.00000000E+00
  0.00000000E+00  0.00000000E+00  0.00000000E+00
  0.00000000E+00  0.00000000E+00  0.00000000E+00
  0.00000000E+00  0.00000000E+00  0.00000000E+00
  0.00000000E+00  0.00000000E+00  0.00000000E+00
  0.00000000E+00  0.00000000E+00  0.00000000E+00
  0.00000000E+00  0.00000000E+00  0.00000000E+00
  0.00000000E+00  0.00000000E+00  0.00000000E+00
  0.00000000E+00  0.00000000E+00  0.00000000E+00
  0.00000000E+00  0.00000000E+00  0.00000000E+00
  0.00000000E+00  0.00000000E+00  0.00000000E+00
  0.00000000E+00  0.00000000E+00  0.00000000E+00
  0.00000000E+00  0.00000000E+00  0.00000000E+00
  0.00000000E+00  0.00000000E+00  0.00000000E+00
  0.00000000E+00  0.00000000E+00  0.00000000E+00
  0.00000000E+00  0.00000000E+00  0.00000000E+00
