# Supplementary material for: Toward benchmarking theoretical computations of elementary rate constants on catalytic surfaces: formate decomposition on Au and Cu
Source: Chem Sci. 2021 Dec 21;13(3):804–15. doi: 10.1039/d1sc05127j (PMC8768843; doi:10.1039/d1sc05127j)
Supplement: SC-013-D1SC05127J-s022 [file SC-013-D1SC05127J-s022.69ev]

Au110_4x4.5layer                        
   2.05600000000000     
     8.0000000000000000    0.0000000000000000    0.0000000000000000
     0.0000000000000000    5.6568542494923806    0.0000000000000000
     0.0000000000000000    0.0000000000000000   10.7003891050583650
   C    O    H    Au
     1     2     1    72
Selective dynamics
Direct
  0.1250000000000000  0.4936365266702041  0.3136998073776381   T   T   T
  0.1250000000000000  0.5194961070510224  0.3673981305488064   T   T   T
  0.1250000000000000  0.3922929802494025  0.2895096631071424   T   T   T
  0.1250000000000000  0.5700675613107116  0.2781090391383668   T   T   T
  0.6250000000000000  0.8753903372570844  0.1926478075621297   F   F   F
  0.6250000000000000  0.6249090660592985  0.1921580570971868   F   F   F
  0.6250000000000000  0.3753053039664909  0.1923308522523195   F   F   F
  0.6250000000000000  0.1253417035211967  0.1922286116401852   F   F   F
  0.1250000000000000  0.8767604294570249  0.1914886485725545   F   F   F
  0.1250000000000000  0.6311210066815974  0.1919103672274098   T   T   T
  0.1250000000000000  0.3727963856972229  0.1918300745857080   T   T   T
  0.1250000000000000  0.1212907998708650  0.1912234755002378   F   F   F
  0.7518759016598817  0.7503069328694704  0.1359956581089481   F   F   F
  0.7522285462138670  0.5000714899090704  0.1360764346207626   F   F   F
  0.7520573489874751  0.2504570073737592  0.1359724162058613   F   F   F
  0.7517644018259348  0.0000147684519135  0.1357134814692851   F   F   F
  0.4981240983401176  0.7503069328694704  0.1359956581089481   F   F   F
  0.4977714537861330  0.5000714899090704  0.1360764346207626   F   F   F
  0.4979426510125251  0.2504570073737592  0.1359724162058613   F   F   F
  0.4982355981740650  0.0000147684519135  0.1357134814692851   F   F   F
  0.2532945325367311  0.7514331937374295  0.1351791947483944   F   F   F
  0.2523077377406814  0.5017655909674658  0.1343974384388904   F   F   F
  0.2524763063692152  0.2482159061533727  0.1343098265561669   F   F   F
  0.2538587192502429 -0.0003208488244900  0.1357514302377398   F   F   F
  0.9967054674632625  0.7514331937374295  0.1351791947483944   F   F   F
  0.9976922622593328  0.5017655909674658  0.1343974384388904   F   F   F
  0.9975236936307845  0.2482159061533727  0.1343098265561669   F   F   F
  0.9961412807497565 -0.0003208488244900  0.1357514302377398   F   F   F
  0.8741266965717189  0.8751444693488961  0.0737133519330515   F   F   F
  0.8741301859223842  0.6254233659941487  0.0738924413436195   F   F   F
  0.8746146232783821  0.3751800519490544  0.0741954550976812   F   F   F
  0.8740044985147861  0.1250335967087943  0.0737775540070252   F   F   F
  0.6250000000000000  0.8749221288057507  0.0642387732418254   F   F   F
  0.6250000000000000  0.6249276942059658  0.0641433289155532   F   F   F
  0.6250000000000000  0.3751775209991079  0.0641864609123915   F   F   F
  0.6250000000000000  0.1252742924543379  0.0641290437122367   F   F   F
  0.3758733034282813  0.8751444693488961  0.0737133519330515   F   F   F
  0.3758698140776087  0.6254233659941487  0.0738924413436195   F   F   F
  0.3753853767216177  0.3751800519490544  0.0741954550976812   F   F   F
  0.3759955014852134  0.1250335967087943  0.0737775540070252   F   F   F
  0.1250000000000000  0.8751934201100793  0.0638475442397392   F   F   F
  0.1250000000000000  0.6252348947563456  0.0652410311084245   F   F   F
  0.1250000000000000  0.3745282577069097  0.0670077156760499   F   F   F
  0.1250000000000000  0.1243535164859145  0.0641091298220448   F   F   F
  0.7500000000000000  0.7500000000000000  0.0000000000000000   F   F   F
  0.7500000000000000  0.5000000000000000  0.0000000000000000   F   F   F
  0.7500000000000000  0.2500000000000000  0.0000000000000000   F   F   F
  0.7500000000000000  0.0000000000000000  0.0000000000000000   F   F   F
  0.5000000000000000  0.7500000000000000  0.0000000000000000   F   F   F
  0.5000000000000000  0.5000000000000000  0.0000000000000000   F   F   F
  0.5000000000000000  0.2500000000000000  0.0000000000000000   F   F   F
  0.5000000000000000  0.0000000000000000  0.0000000000000000   F   F   F
  0.2500000000000000  0.7500000000000000  0.0000000000000000   F   F   F
  0.2500000000000000  0.5000000000000000  0.0000000000000000   F   F   F
  0.2500000000000000  0.2500000000000000  0.0000000000000000   F   F   F
  0.2500000000000000  0.0000000000000000  0.0000000000000000   F   F   F
  0.0000000000000000  0.7500000000000000  0.0000000000000000   F   F   F
  0.0000000000000000  0.5000000000000000  0.0000000000000000   F   F   F
  0.0000000000000000  0.2500000000000000  0.0000000000000000   F   F   F
  0.0000000000000000  0.0000000000000000  0.0000000000000000   F   F   F
  0.8750000000000000  0.8750000000000000  0.9339176571763872   F   F   F
  0.8750000000000000  0.6250000000000000  0.9339176571763872   F   F   F
  0.8750000000000000  0.3750000000000000  0.9339176571763872   F   F   F
  0.8750000000000000  0.1250000000000000  0.9339176571763872   F   F   F
  0.6250000000000000  0.8750000000000000  0.9339176571763872   F   F   F
  0.6250000000000000  0.6250000000000000  0.9339176571763872   F   F   F
  0.6250000000000000  0.3750000000000000  0.9339176571763872   F   F   F
  0.6250000000000000  0.1250000000000000  0.9339176571763872   F   F   F
  0.3750000000000000  0.8750000000000000  0.9339176571763872   F   F   F
  0.3750000000000000  0.6250000000000000  0.9339176571763872   F   F   F
  0.3750000000000000  0.3750000000000000  0.9339176571763872   F   F   F
  0.3750000000000000  0.1250000000000000  0.9339176571763872   F   F   F
  0.1250000000000000  0.8750000000000000  0.9339176571763872   F   F   F
  0.1250000000000000  0.6250000000000000  0.9339176571763872   F   F   F
  0.1250000000000000  0.3750000000000000  0.9339176571763872   F   F   F
  0.1250000000000000  0.1250000000000000  0.9339176571763872   F   F   F
 
