# Supplementary material for: Toward benchmarking theoretical computations of elementary rate constants on catalytic surfaces: formate decomposition on Au and Cu
Source: Chem Sci. 2021 Dec 21;13(3):804–15. doi: 10.1039/d1sc05127j (PMC8768843; doi:10.1039/d1sc05127j)
Supplement: SC-013-D1SC05127J-s023 [file SC-013-D1SC05127J-s023.78ev]

 vasp.5.4.1 05Feb16 (build Jan 05 2017 14:27:57) complex                        
  
 executed on          BNL-Dec2016 date 2021.11.29  20:18:27
 running on  108 total cores
 distrk:  each k-point on  108 cores,    1 groups
 distr:  one band on NCORES_PER_BAND=  12 cores,    9 groups


--------------------------------------------------------------------------------------------------------


 INCAR:
 POTCAR:    PAW_PBE C 08Apr2002                   
 POTCAR:    PAW_PBE O 08Apr2002                   
 POTCAR:    PAW_PBE H 15Jun2001                   
 POTCAR:    PAW_PBE Au 04Oct2007                  
 POTCAR:    PAW_PBE C 08Apr2002                   
  local pseudopotential read in
  partial core-charges read in
  partial kinetic energy density read in
  atomic valenz-charges read in
  non local Contribution for L=           0  read in
    real space projection operators read in
  non local Contribution for L=           0  read in
    real space projection operators read in
  non local Contribution for L=           1  read in
    real space projection operators read in
  non local Contribution for L=           1  read in
    real space projection operators read in
    PAW grid and wavefunctions read in
 
   number of l-projection  operators is LMAX  =           4
   number of lm-projection operators is LMMAX =           8
 
 POTCAR:    PAW_PBE O 08Apr2002                   
  local pseudopotential read in
  partial core-charges read in
  partial kinetic energy density read in
  kinetic energy density of atom read in
  atomic valenz-charges read in
  non local Contribution for L=           0  read in
    real space projection operators read in
  non local Contribution for L=           0  read in
    real space projection operators read in
  non local Contribution for L=           1  read in
    real space projection operators read in
  non local Contribution for L=           1  read in
    real space projection operators read in
    PAW grid and wavefunctions read in
 
   number of l-projection  operators is LMAX  =           4
   number of lm-projection operators is LMMAX =           8
 
 POTCAR:    PAW_PBE H 15Jun2001                   
  local pseudopotential read in
  atomic valenz-charges read in
  non local Contribution for L=           0  read in
    real space projection operators read in
  non local Contribution for L=           0  read in
    real space projection operators read in
  non local Contribution for L=           1  read in
    real space projection operators read in
    PAW grid and wavefunctions read in
 
   number of l-projection  operators is LMAX  =           3
   number of lm-projection operators is LMMAX =           5
 
 POTCAR:    PAW_PBE Au 04Oct2007                  
  local pseudopotential read in
  partial core-charges read in
  partial kinetic energy density read in
  atomic valenz-charges read in
  non local Contribution for L=           2  read in
    real space projection operators read in
  non local Contribution for L=           2  read in
    real space projection operators read in
  non local Contribution for L=           0  read in
    real space projection operators read in
  non local Contribution for L=           0  read in
    real space projection operators read in
  non local Contribution for L=           1  read in
    real space projection operators read in
  non local Contribution for L=           1  read in
    real space projection operators read in
    PAW grid and wavefunctions read in
 
   number of l-projection  operators is LMAX  =           6
   number of lm-projection operators is LMMAX =          18
 
 Optimization of the real space projectors (new method)

 maximal supplied QI-value         = 25.13
 optimisation between [QCUT,QGAM] = [ 10.05, 20.36] = [ 28.30,116.06] Ry 
 Optimized for a Real-space Cutoff    1.51 Angstroem

   l    n(q)    QCUT    max X(q) W(low)/X(q) W(high)/X(q)  e(spline) 
   0      9    10.053   115.676    0.19E-03    0.21E-03    0.38E-06
   0      9    10.053    87.132    0.19E-03    0.21E-03    0.38E-06
   1      9    10.053     4.429    0.87E-04    0.11E-03    0.39E-06
   1      9    10.053     2.733    0.59E-04    0.62E-04    0.43E-06
 Optimization of the real space projectors (new method)

 maximal supplied QI-value         = 24.76
 optimisation between [QCUT,QGAM] = [ 10.15, 20.30] = [ 28.85,115.39] Ry 
 Optimized for a Real-space Cutoff    1.51 Angstroem

   l    n(q)    QCUT    max X(q) W(low)/X(q) W(high)/X(q)  e(spline) 
   0      9    10.150    20.381    0.17E-03    0.18E-03    0.41E-06
   0      9    10.150    15.268    0.18E-03    0.20E-03    0.43E-06
   1      9    10.150     5.964    0.16E-03    0.20E-03    0.36E-06
   1      9    10.150     5.382    0.13E-03    0.16E-03    0.33E-06
 Optimization of the real space projectors (new method)

 maximal supplied QI-value         = 34.20
 optimisation between [QCUT,QGAM] = [  9.92, 20.18] = [ 27.55,114.04] Ry 
 Optimized for a Real-space Cutoff    1.34 Angstroem

   l    n(q)    QCUT    max X(q) W(low)/X(q) W(high)/X(q)  e(spline) 
   0      8     9.919    19.460    0.16E-03    0.20E-03    0.36E-06
   0      8     9.919    12.209    0.16E-03    0.20E-03    0.35E-06
   1      8     9.919     4.655    0.19E-03    0.46E-03    0.40E-06
 Optimization of the real space projectors (new method)

 maximal supplied QI-value         = 15.12
 optimisation between [QCUT,QGAM] = [ 10.13, 20.41] = [ 28.73,116.64] Ry 
 Optimized for a Real-space Cutoff    1.55 Angstroem

   l    n(q)    QCUT    max X(q) W(low)/X(q) W(high)/X(q)  e(spline) 
   2      9    10.129    60.898    0.14E-03    0.27E-03    0.16E-06
   2      9    10.129    58.894    0.14E-03    0.27E-03    0.17E-06
   0      9    10.129   109.617    0.51E-04    0.23E-04    0.60E-07
   0      9    10.129    75.026    0.50E-04    0.22E-04    0.58E-07
   1      9    10.129    16.344    0.46E-04    0.82E-04    0.13E-06
   1      9    10.129    10.160    0.41E-04    0.64E-04    0.11E-06
  PAW_PBE C 08Apr2002                   :
 energy of atom  1       EATOM= -147.1560
 kinetic energy error for atom=    0.0288 (will be added to EATOM!!)
  PAW_PBE O 08Apr2002                   :
 energy of atom  2       EATOM= -432.3788
 kinetic energy error for atom=    0.1156 (will be added to EATOM!!)
  PAW_PBE H 15Jun2001                   :
 energy of atom  3       EATOM=  -12.4884
 kinetic energy error for atom=    0.0098 (will be added to EATOM!!)
  PAW_PBE Au 04Oct2007                  :
 energy of atom  4       EATOM= -926.0867
 kinetic energy error for atom=    0.0062 (will be added to EATOM!!)
 
 
 POSCAR: Au110_4x4.5layer                        
  positions in direct lattice
  velocities in cartesian coordinates
 exchange correlation table for  LEXCH =        8
   RHO(1)=    0.500       N(1)  =     2000
   RHO(2)=  100.500       N(2)  =     4000

 VTST: version 3.1, (03/28/14)

 CHAIN: initializing optimizer
 
 OPT: Using VASP Dynamics algorithm
 CHAIN: Read ICHAIN            0
 
 POSCAR: Au110_4x4.5layer                        
  positions in direct lattice
  velocities in cartesian coordinates
 


--------------------------------------------------------------------------------------------------------


 ion  position               nearest neighbor table
   1  0.375  0.500  0.248-   4 1.17   2 1.22   3 1.29
   2  0.403  0.500  0.299-   1 1.22
   3  0.300  0.500  0.231-   1 1.29  22 2.25
   4  0.421  0.500  0.207-   1 1.17  18 2.04
   5  0.625  0.875  0.192-  33 2.82  20 2.83  16 2.83  13 2.83  17 2.83   6 2.90   8 2.91
   6  0.625  0.625  0.193-  34 2.82  13 2.83  14 2.83  17 2.85  18 2.85   5 2.90   7 2.91
   7  0.625  0.375  0.193-  35 2.82  15 2.83  14 2.83  19 2.85  18 2.85   8 2.90   6 2.91
   8  0.625  0.125  0.192-  36 2.82  20 2.83  16 2.83  15 2.83  19 2.83   7 2.90   5 2.91
   9  0.124  0.875  0.192-  41 2.82  24 2.83  28 2.83  21 2.84  25 2.84  10 2.89  12 2.90
  10  0.121  0.627  0.193-  25 2.81  42 2.81  26 2.82  21 2.88   9 2.89  22 2.90  11 2.95
  11  0.121  0.373  0.193-  27 2.81  43 2.81  26 2.82  23 2.88  12 2.89  22 2.90  10 2.95
  12  0.124  0.125  0.192-  44 2.82  24 2.83  28 2.83  23 2.84  27 2.84  11 2.89   9 2.90
  13  0.752  0.750  0.136-  29 2.83   6 2.83   5 2.83  30 2.83  14 2.91  16 2.91  45 2.98  34 2.99
                            33 2.99
  14  0.752  0.500  0.136-   7 2.83   6 2.83  30 2.84  31 2.84  13 2.91  15 2.91  46 2.99  34 2.99
                            35 2.99
  15  0.752  0.250  0.136-  32 2.83   7 2.83   8 2.83  31 2.83  14 2.91  16 2.91  47 2.98  35 2.99
                            36 2.99
  16  0.752  1.000  0.136-  32 2.83  29 2.83   8 2.83   5 2.83  13 2.91  15 2.91  48 2.99  33 2.99
                            36 2.99
  17  0.498  0.751  0.135-  37 2.83   5 2.83  38 2.84   6 2.85  20 2.90  18 2.92  49 2.97  33 2.99
                            34 2.99
  18  0.498  0.500  0.134-   4 2.04   7 2.85   6 2.85  38 2.85  39 2.85  19 2.92  17 2.92  50 2.95
                            34 2.97  35 2.97
  19  0.498  0.249  0.135-  40 2.83   8 2.83  39 2.84   7 2.85  20 2.90  18 2.92  51 2.97  36 2.99
                            35 2.99
  20  0.498  1.000  0.136-  40 2.83  37 2.83   8 2.83   5 2.83  17 2.90  19 2.90  52 2.99  33 3.00
                            36 3.00
  21  0.251  0.751  0.135-  37 2.83   9 2.84  38 2.86  10 2.88  24 2.89  22 2.93  53 2.96  42 2.96
                            41 2.96
  22  0.252  0.500  0.135-   3 2.25  38 2.87  39 2.87  11 2.90  10 2.90  23 2.93  21 2.93  43 2.96
                            42 2.96  54 2.98
  23  0.251  0.248  0.135-  40 2.83  12 2.84  39 2.86  11 2.88  24 2.89  22 2.93  55 2.96  43 2.96
                            44 2.96
  24  0.251  1.000  0.136-  12 2.83   9 2.83  37 2.84  40 2.84  23 2.89  21 2.89  41 3.00  56 3.00
                            44 3.00
  25  0.996  0.751  0.135-  10 2.81  29 2.82  30 2.83   9 2.84  28 2.90  26 2.92  57 2.97  41 2.99
                            42 3.01
  26  0.997  0.500  0.135-  11 2.82  10 2.82  30 2.83  31 2.83  25 2.92  27 2.92  58 2.97  43 3.00
                            42 3.00
  27  0.996  0.249  0.135-  11 2.81  32 2.82  31 2.83  12 2.84  28 2.90  26 2.92  59 2.97  44 2.99
                            43 3.01
  28  0.997  1.000  0.135-  29 2.83  32 2.83  12 2.83   9 2.83  27 2.90  25 2.90  60 2.98  41 3.00
                            44 3.00
  29  0.874  0.875  0.074-  25 2.82  28 2.83  16 2.83  13 2.83  32 2.90  30 2.91  48 2.98  45 2.99
                            60 3.01  57 3.01  61 3.08
  30  0.874  0.625  0.074-  26 2.83  25 2.83  13 2.83  14 2.84  31 2.90  29 2.91  46 2.99  45 2.99
                            58 3.00  57 3.01  62 3.08
  31  0.874  0.375  0.074-  26 2.83  27 2.83  15 2.83  14 2.84  30 2.90  32 2.91  46 2.99  47 2.99
                            58 3.00  59 3.01  63 3.08
  32  0.874  0.125  0.074-  27 2.82  28 2.83  16 2.83  15 2.83  29 2.90  31 2.91  48 2.98  47 2.99
                            60 3.01  59 3.01  64 3.08
  33  0.625  0.875  0.064-   5 2.82  65 2.87  52 2.88  49 2.89  48 2.89  45 2.89  36 2.90  34 2.91
                            17 2.99  13 2.99  16 2.99  20 3.00
  34  0.625  0.625  0.064-   6 2.82  66 2.87  50 2.88  49 2.89  46 2.89  45 2.89  35 2.90  33 2.91
                            18 2.97  13 2.99  14 2.99  17 2.99
  35  0.625  0.375  0.064-   7 2.82  67 2.87  50 2.88  51 2.89  46 2.89  47 2.89  34 2.90  36 2.91
                            18 2.97  15 2.99  14 2.99  19 2.99
  36  0.625  0.125  0.064-   8 2.82  68 2.87  52 2.88  51 2.89  48 2.89  47 2.89  33 2.90  35 2.91
                            19 2.99  15 2.99  16 2.99  20 3.00
  37  0.375  0.876  0.074-  17 2.83  21 2.83  20 2.83  24 2.84  40 2.88  38 2.90  56 2.99  52 3.00
                            53 3.01  49 3.01  69 3.09
  38  0.375  0.627  0.072-  17 2.84  18 2.85  21 2.86  22 2.87  37 2.90  39 2.95  53 2.96  49 2.97
                            54 2.98  50 2.99  70 3.04
  39  0.375  0.373  0.072-  19 2.84  18 2.85  23 2.86  22 2.87  40 2.90  38 2.95  55 2.96  51 2.97
                            54 2.98  50 2.99  71 3.04
  40  0.375  0.124  0.074-  19 2.83  23 2.83  20 2.83  24 2.84  37 2.88  39 2.90  56 2.99  52 3.00
                            55 3.01  51 3.01  72 3.09
  41  0.124  0.875  0.064-   9 2.82  73 2.87  60 2.88  57 2.88  56 2.89  53 2.89  44 2.91  42 2.92
                            21 2.96  25 2.99  24 3.00  28 3.00
  42  0.126  0.624  0.065-  10 2.81  54 2.88  74 2.88  43 2.88  53 2.89  58 2.90  57 2.91  41 2.92
                            21 2.96  22 2.96  26 3.00  25 3.01
  43  0.126  0.376  0.065-  11 2.81  54 2.88  75 2.88  42 2.88  55 2.89  58 2.90  59 2.91  44 2.92
                            23 2.96  22 2.96  26 3.00  27 3.01
  44  0.124  0.125  0.064-  12 2.82  76 2.87  60 2.88  59 2.88  56 2.89  55 2.89  41 2.91  43 2.92
                            23 2.96  27 2.99  24 3.00  28 3.00
  45  0.750  0.750  0.000-  33 2.89  34 2.89  61 2.91  62 2.91  65 2.91  66 2.91  46 2.91  48 2.91
                            13 2.98  29 2.99  30 2.99
  46  0.750  0.500  0.000-  35 2.89  34 2.89  62 2.91  63 2.91  66 2.91  67 2.91  45 2.91  47 2.91
                            14 2.99  30 2.99  31 2.99
  47  0.750  0.250  0.000-  36 2.89  35 2.89  63 2.91  64 2.91  67 2.91  68 2.91  46 2.91  48 2.91
                            15 2.98  32 2.99  31 2.99
  48  0.750  0.000  0.000-  36 2.89  33 2.89  61 2.91  64 2.91  65 2.91  68 2.91  45 2.91  47 2.91
                            32 2.98  29 2.98  16 2.99
  49  0.500  0.750  0.000-  33 2.89  34 2.89  65 2.91  66 2.91  69 2.91  70 2.91  50 2.91  52 2.91
                            38 2.97  17 2.97  37 3.01
  50  0.500  0.500  0.000-  35 2.88  34 2.88  66 2.91  67 2.91  70 2.91  71 2.91  49 2.91  51 2.91
                            18 2.95  39 2.99  38 2.99
  51  0.500  0.250  0.000-  36 2.89  35 2.89  67 2.91  68 2.91  71 2.91  72 2.91  50 2.91  52 2.91
                            39 2.97  19 2.97  40 3.01
  52  0.500  0.000  0.000-  36 2.88  33 2.88  65 2.91  68 2.91  69 2.91  72 2.91  49 2.91  51 2.91
                            20 2.99  40 3.00  37 3.00
  53  0.250  0.750  0.000-  42 2.89  41 2.89  69 2.91  70 2.91  73 2.91  74 2.91  54 2.91  56 2.91
                            21 2.96  38 2.96  37 3.01
  54  0.250  0.500  0.000-  43 2.88  42 2.88  70 2.91  71 2.91  74 2.91  75 2.91  53 2.91  55 2.91
                            22 2.98  38 2.98  39 2.98
  55  0.250  0.250  0.000-  43 2.89  44 2.89  71 2.91  72 2.91  75 2.91  76 2.91  54 2.91  56 2.91
                            23 2.96  39 2.96  40 3.01
  56  0.250  0.000  0.000-  44 2.89  41 2.89  69 2.91  72 2.91  73 2.91  76 2.91  53 2.91  55 2.91
                            40 2.99  37 2.99  24 3.00
  57  0.000  0.750  0.000-  41 2.88  61 2.91  62 2.91  73 2.91  74 2.91  58 2.91  60 2.91  42 2.91
                            25 2.97  30 3.01  29 3.01
  58  0.000  0.500  0.000-  43 2.90  42 2.90  62 2.91  63 2.91  74 2.91  75 2.91  57 2.91  59 2.91
                            26 2.97  30 3.00  31 3.00
  59  0.000  0.250  0.000-  44 2.88  63 2.91  64 2.91  75 2.91  76 2.91  58 2.91  60 2.91  43 2.91
                            27 2.97  31 3.01  32 3.01
  60  0.000  0.000  0.000-  41 2.88  44 2.88  61 2.91  64 2.91  73 2.91  76 2.91  57 2.91  59 2.91
                            28 2.98  32 3.01  29 3.01
  61  0.875  0.875  0.934-  45 2.91  48 2.91  57 2.91  60 2.91  62 2.91  64 2.91  29 3.08
  62  0.875  0.625  0.934-  45 2.91  46 2.91  57 2.91  58 2.91  61 2.91  63 2.91  30 3.08
  63  0.875  0.375  0.934-  46 2.91  47 2.91  58 2.91  59 2.91  62 2.91  64 2.91  31 3.08
  64  0.875  0.125  0.934-  47 2.91  48 2.91  59 2.91  60 2.91  61 2.91  63 2.91  32 3.08
  65  0.625  0.875  0.934-  33 2.87  45 2.91  48 2.91  49 2.91  52 2.91  66 2.91  68 2.91
  66  0.625  0.625  0.934-  34 2.87  45 2.91  46 2.91  49 2.91  50 2.91  65 2.91  67 2.91
  67  0.625  0.375  0.934-  35 2.87  46 2.91  47 2.91  50 2.91  51 2.91  66 2.91  68 2.91
  68  0.625  0.125  0.934-  36 2.87  47 2.91  48 2.91  51 2.91  52 2.91  65 2.91  67 2.91
  69  0.375  0.875  0.934-  49 2.91  52 2.91  53 2.91  56 2.91  70 2.91  72 2.91  37 3.09
  70  0.375  0.625  0.934-  49 2.91  50 2.91  53 2.91  54 2.91  69 2.91  71 2.91  38 3.04
  71  0.375  0.375  0.934-  50 2.91  51 2.91  54 2.91  55 2.91  70 2.91  72 2.91  39 3.04
  72  0.375  0.125  0.934-  51 2.91  52 2.91  55 2.91  56 2.91  69 2.91  71 2.91  40 3.09
  73  0.125  0.875  0.934-  41 2.87  53 2.91  56 2.91  57 2.91  60 2.91  74 2.91  76 2.91
  74  0.125  0.625  0.934-  42 2.88  53 2.91  54 2.91  57 2.91  58 2.91  73 2.91  75 2.91
  75  0.125  0.375  0.934-  43 2.88  54 2.91  55 2.91  58 2.91  59 2.91  74 2.91  76 2.91
  76  0.125  0.125  0.934-  44 2.87  55 2.91  56 2.91  59 2.91  60 2.91  73 2.91  75 2.91
 

IMPORTANT INFORMATION: All symmetrisations will be switched off!
NOSYMM: (Re-)initialisation of all symmetry stuff for point group C_1.

 
 
 KPOINTS: Bulk                                    

Automatic generation of k-mesh.
Space group operators:
 irot       det(A)        alpha          n_x          n_y          n_z        tau_x        tau_y        tau_z
    1     1.000000     0.000000     1.000000     0.000000     0.000000     0.000000     0.000000     0.000000
 
 Subroutine IBZKPT returns following result:
 ===========================================
 
 Found     11 irreducible k-points:
 
 Following reciprocal coordinates:
            Coordinates               Weight
  0.000000  0.000000  0.000000      1.000000
  0.250000  0.000000  0.000000      2.000000
  0.500000  0.000000  0.000000      1.000000
  0.000000  0.200000  0.000000      2.000000
  0.250000  0.200000  0.000000      2.000000
  0.500000  0.200000  0.000000      2.000000
 -0.250000  0.200000  0.000000      2.000000
  0.000000  0.400000  0.000000      2.000000
  0.250000  0.400000  0.000000      2.000000
  0.500000  0.400000  0.000000      2.000000
 -0.250000  0.400000  0.000000      2.000000
 
 Following cartesian coordinates:
            Coordinates               Weight
  0.000000  0.000000  0.000000      1.000000
  0.031250  0.000000  0.000000      2.000000
  0.062500  0.000000  0.000000      1.000000
  0.000000  0.035355  0.000000      2.000000
  0.031250  0.035355  0.000000      2.000000
  0.062500  0.035355  0.000000      2.000000
 -0.031250  0.035355  0.000000      2.000000
  0.000000  0.070711  0.000000      2.000000
  0.031250  0.070711  0.000000      2.000000
  0.062500  0.070711  0.000000      2.000000
 -0.031250  0.070711  0.000000      2.000000
 
 
 Subroutine IBZKPT_HF returns following result:
 ==============================================
 
 Found     20 k-points in 1st BZ
 the following     20 k-points will be used (e.g. in the exchange kernel)
 Following reciprocal coordinates:   # in IRBZ
  0.000000  0.000000  0.000000    0.05000000   1 t-inv F
  0.250000  0.000000  0.000000    0.05000000   2 t-inv F
  0.500000  0.000000  0.000000    0.05000000   3 t-inv F
  0.000000  0.200000  0.000000    0.05000000   4 t-inv F
  0.250000  0.200000  0.000000    0.05000000   5 t-inv F
  0.500000  0.200000  0.000000    0.05000000   6 t-inv F
 -0.250000  0.200000  0.000000    0.05000000   7 t-inv F
  0.000000  0.400000  0.000000    0.05000000   8 t-inv F
  0.250000  0.400000  0.000000    0.05000000   9 t-inv F
  0.500000  0.400000  0.000000    0.05000000  10 t-inv F
 -0.250000  0.400000  0.000000    0.05000000  11 t-inv F
 -0.250000  0.000000  0.000000    0.05000000   2 t-inv T
  0.000000 -0.200000  0.000000    0.05000000   4 t-inv T
 -0.250000 -0.200000  0.000000    0.05000000   5 t-inv T
 -0.500000 -0.200000  0.000000    0.05000000   6 t-inv T
  0.250000 -0.200000  0.000000    0.05000000   7 t-inv T
  0.000000 -0.400000  0.000000    0.05000000   8 t-inv T
 -0.250000 -0.400000  0.000000    0.05000000   9 t-inv T
 -0.500000 -0.400000  0.000000    0.05000000  10 t-inv T
  0.250000 -0.400000  0.000000    0.05000000  11 t-inv T


--------------------------------------------------------------------------------------------------------


 Dimension of arrays:
   k-points           NKPTS =     11   k-points in BZ     NKDIM =     11   number of bands    NBANDS=    486
   number of dos      NEDOS =    301   number of ions     NIONS =     76
   non local maximal  LDIM  =      6   non local SUM 2l+1 LMDIM =     18
   total plane-waves  NPLWV = ******
   max r-space proj   IRMAX =   4695   max aug-charges    IRDMAX=  18276
   dimension x,y,z NGX =   108 NGY =   80 NGZ =  144
   dimension x,y,z NGXF=   216 NGYF=  160 NGZF=  288
   support grid    NGXF=   216 NGYF=  160 NGZF=  288
   ions per type =               1   2   1  72
 NGX,Y,Z   is equivalent  to a cutoff of  10.92, 11.44, 10.88 a.u.
 NGXF,Y,Z  is equivalent  to a cutoff of  21.83, 22.87, 21.76 a.u.


 I would recommend the setting:
   dimension x,y,z NGX =   107 NGY =   76 NGZ =  144
 SYSTEM =  Au110                                   
 POSCAR =  Au110_4x4.5layer                        

 Startparameter for this run:
   NWRITE =      1    write-flag & timer
   PREC   = accura    normal or accurate (medium, high low for compatibility)
   ISTART =      0    job   : 0-new  1-cont  2-samecut
   ICHARG =      2    charge: 1-file 2-atom 10-const
   ISPIN  =      1    spin polarized calculation?
   LNONCOLLINEAR =      F non collinear calculations
   LSORBIT =      F    spin-orbit coupling
   INIWAV =      1    electr: 0-lowe 1-rand  2-diag
   LASPH  =      F    aspherical Exc in radial PAW
   METAGGA=      F    non-selfconsistent MetaGGA calc.

 Electronic Relaxation 1
   ENCUT  =  400.0 eV  29.40 Ry    5.42 a.u.  26.82 18.97 35.88*2*pi/ulx,y,z
   ENINI  =  400.0     initial cutoff
   ENAUG  = 1600.0 eV  augmentation charge cutoff
   NELM   =    200;   NELMIN=  3; NELMDL= -5     # of ELM steps 
   EDIFF  = 0.1E-06   stopping-criterion for ELM
   LREAL  =      T    real-space projection
   NLSPLINE    = F    spline interpolate recip. space projectors
   LCOMPAT=      F    compatible to vasp.4.4
   GGA_COMPAT  = T    GGA compatible to vasp.4.4-vasp.4.6
   LMAXPAW     = -100 max onsite density
   LMAXMIX     =    2 max onsite mixed and CHGCAR
   VOSKOWN=      0    Vosko Wilk Nusair interpolation
   ROPT   =   -0.00020  -0.00020  -0.00020  -0.00020
 Ionic relaxation
   EDIFFG = -.1E-02   stopping-criterion for IOM
   NSW    =    945    number of steps for IOM
   NBLOCK =      1;   KBLOCK =      5    inner block; outer block 
   IBRION =      5    ionic relax: 0-MD 1-quasi-New 2-CG
   NFREE  =      2    steps in history (QN), initial steepest desc. (CG)
   ISIF   =      2    stress and relaxation
   IWAVPR =     11    prediction:  0-non 1-charg 2-wave 3-comb
   ISYM   =      0    0-nonsym 1-usesym 2-fastsym
   LCORR  =      T    Harris-Foulkes like correction to forces

   POTIM  = 0.0100    time-step for ionic-motion
   TEIN   =    0.0    initial temperature
   TEBEG  =    0.0;   TEEND  =   0.0 temperature during run
   SMASS  =  -3.00    Nose mass-parameter (am)
   estimated Nose-frequenzy (Omega)   =  0.10E-29 period in steps =****** mass=  -0.618E-26a.u.
   SCALEE = 1.0000    scale energy and forces
   NPACO  =    256;   APACO  = 16.0  distance and # of slots for P.C.
   PSTRESS=    0.0 pullay stress

  Mass of Ions in am
   POMASS =  12.01 16.00  1.00196.97
  Ionic Valenz
   ZVAL   =   4.00  6.00  1.00 11.00
  Atomic Wigner-Seitz radii
   RWIGS  =  -1.00 -1.00 -1.00 -1.00
  virtual crystal weights 
   VCA    =   1.00  1.00  1.00  1.00
   NELECT =     809.0000    total number of electrons
   NUPDOWN=      -1.0000    fix difference up-down

 DOS related values:
   EMIN   =  10.00;   EMAX   =-10.00  energy-range for DOS
   EFERMI =   0.00
   ISMEAR =     1;   SIGMA  =   0.10  broadening in eV -4-tet -1-fermi 0-gaus

 Electronic relaxation 2 (details)
   IALGO  =     68    algorithm
   LDIAG  =      T    sub-space diagonalisation (order eigenvalues)
   LSUBROT=      F    optimize rotation matrix (better conditioning)
   TURBO    =      0    0=normal 1=particle mesh
   IRESTART =      0    0=no restart 2=restart with 2 vectors
   NREBOOT  =      0    no. of reboots
   NMIN     =      0    reboot dimension
   EREF     =   0.00    reference energy to select bands
   IMIX   =      4    mixing-type and parameters
     AMIX     =   0.40;   BMIX     =  1.00
     AMIX_MAG =   1.60;   BMIX_MAG =  1.00
     AMIN     =   0.10
     WC   =   100.;   INIMIX=   1;  MIXPRE=   1;  MAXMIX= -45

 Intra band minimization:
   WEIMIN = 0.0010     energy-eigenvalue tresh-hold
   EBREAK =  0.51E-10  absolut break condition
   DEPER  =   0.30     relativ break condition  

   TIME   =   0.40     timestep for ELM

  volume/ion in A,a.u.               =      55.38       373.69
  Fermi-wavevector in a.u.,A,eV,Ry     =   0.944814  1.785440 12.145564  0.892674
  Thomas-Fermi vector in A             =   2.072655
 
 Write flags
   LWAVE  =      F    write WAVECAR
   LCHARG =      F    write CHGCAR
   LVTOT  =      F    write LOCPOT, total local potential
   LVHAR  =      F    write LOCPOT, Hartree potential only
   LELF   =      F    write electronic localiz. function (ELF)
   LORBIT =      0    0 simple, 1 ext, 2 COOP (PROOUT)


 Dipole corrections
   LMONO  =      F    monopole corrections only (constant potential shift)
   LDIPOL =      F    correct potential (dipole corrections)
   IDIPOL =      0    1-x, 2-y, 3-z, 4-all directions 
   EPSILON=  1.0000000 bulk dielectric constant

 Exchange correlation treatment:
   GGA     =    --    GGA type
   LEXCH   =     8    internal setting for exchange type
   VOSKOWN=      0    Vosko Wilk Nusair interpolation
   LHFCALC =     F    Hartree Fock is set to
   LHFONE  =     F    Hartree Fock one center treatment
   AEXX    =    0.0000 exact exchange contribution

 Linear response parameters
   LEPSILON=     F    determine dielectric tensor
   LRPA    =     F    only Hartree local field effects (RPA)
   LNABLA  =     F    use nabla operator in PAW spheres
   LVEL    =     F    velocity operator in full k-point grid
   LINTERFAST=   F  fast interpolation
   KINTER  =     0    interpolate to denser k-point grid
   CSHIFT  =0.1000    complex shift for real part using Kramers Kronig
   OMEGAMAX=  -1.0    maximum frequency
   DEG_THRESHOLD= 0.2000000E-02 threshold for treating states as degnerate
   RTIME   =    0.100 relaxation time in fs

 Orbital magnetization related:
   ORBITALMAG=     F  switch on orbital magnetization
   LCHIMAG   =     F  perturbation theory with respect to B field
   DQ        =  0.001000  dq finite difference perturbation B field


--------------------------------------------------------------------------------------------------------


 finite differences
   using selective dynamics as specified on POSCAR
 charge density and potential will be updated during run
 non-spin polarized calculation
 RMM-DIIS sequential band-by-band and
  variant of blocked Davidson during initial phase
 perform sub-space diagonalisation
    before iterative eigenvector-optimisation
 modified Broyden-mixing scheme, WC =      100.0
 initial mixing is a Kerker type mixing with AMIX =  0.4000 and BMIX =      1.0000
 Hartree-type preconditioning will be used
 using additional bands           81
 real space projection scheme for non local part
 use partial core corrections
 calculate Harris-corrections to forces 
   (improved forces if not selfconsistent)
 use gradient corrections 
 use of overlap-Matrix (Vanderbilt PP)
 Methfessel and Paxton  Order N= 1 SIGMA  =   0.10


--------------------------------------------------------------------------------------------------------


  energy-cutoff  :      400.00
  volume of cell :     4208.56
      direct lattice vectors                 reciprocal lattice vectors
    16.448000000  0.000000000  0.000000000     0.060797665  0.000000000  0.000000000
     0.000000000 11.630492337  0.000000000     0.000000000  0.085980883  0.000000000
     0.000000000  0.000000000 22.000000000     0.000000000  0.000000000  0.045454545

  length of vectors
    16.448000000 11.630492337 22.000000000     0.060797665  0.085980883  0.045454545


 
 k-points in units of 2pi/SCALE and weight: Bulk                                    
   0.00000000  0.00000000  0.00000000       0.050
   0.03125000  0.00000000  0.00000000       0.100
   0.06250000  0.00000000  0.00000000       0.050
   0.00000000  0.03535534  0.00000000       0.100
   0.03125000  0.03535534  0.00000000       0.100
   0.06250000  0.03535534  0.00000000       0.100
  -0.03125000  0.03535534  0.00000000       0.100
   0.00000000  0.07071068  0.00000000       0.100
   0.03125000  0.07071068  0.00000000       0.100
   0.06250000  0.07071068  0.00000000       0.100
  -0.03125000  0.07071068  0.00000000       0.100
 
 k-points in reciprocal lattice and weights: Bulk                                    
   0.00000000  0.00000000  0.00000000       0.050
   0.25000000  0.00000000  0.00000000       0.100
   0.50000000  0.00000000  0.00000000       0.050
   0.00000000  0.20000000  0.00000000       0.100
   0.25000000  0.20000000  0.00000000       0.100
   0.50000000  0.20000000  0.00000000       0.100
  -0.25000000  0.20000000  0.00000000       0.100
   0.00000000  0.40000000  0.00000000       0.100
   0.25000000  0.40000000  0.00000000       0.100
   0.50000000  0.40000000  0.00000000       0.100
  -0.25000000  0.40000000  0.00000000       0.100
 
 position of ions in fractional coordinates (direct lattice) 
   0.37469983  0.50001011  0.24782681
   0.40320414  0.50001653  0.29922435
   0.29967093  0.50001260  0.23134848
   0.42142146  0.49999512  0.20743533
   0.62467746  0.87483443  0.19221987
   0.62479206  0.62510287  0.19255690
   0.62479650  0.37490223  0.19255363
   0.62467989  0.12514301  0.19221970
   0.12358103  0.87535725  0.19217310
   0.12057009  0.62676631  0.19259008
   0.12056792  0.37321275  0.19258526
   0.12357929  0.12461807  0.19217203
   0.75156933  0.74981071  0.13561036
   0.75154405  0.49999980  0.13575012
   0.75156684  0.25018407  0.13561110
   0.75172392  0.99998978  0.13588932
   0.49753503  0.75063570  0.13517408
   0.49773936  0.49999410  0.13416855
   0.49754093  0.24935551  0.13517947
   0.49771840  0.99999524  0.13596051
   0.25059746  0.75148786  0.13451982
   0.25185751  0.49998384  0.13543467
   0.25059851  0.24849222  0.13452245
   0.25128626  0.99999224  0.13620637
   0.99641444  0.75084999  0.13479834
   0.99663013  0.49998793  0.13513181
   0.99641379  0.24911963  0.13479654
   0.99656526  0.99998843  0.13530035
   0.87389481  0.87518081  0.07386626
   0.87423715  0.62486186  0.07382358
   0.87423329  0.37511774  0.07381853
   0.87389035  0.12480308  0.07386666
   0.62488016  0.87515803  0.06418819
   0.62466161  0.62481953  0.06444646
   0.62466294  0.37517892  0.06444235
   0.62488087  0.12483729  0.06418963
   0.37462472  0.87597121  0.07444799
   0.37471405  0.62686302  0.07194576
   0.37471965  0.37311660  0.07194056
   0.37462792  0.12401818  0.07444765
   0.12439147  0.87507285  0.06415943
   0.12588060  0.62391329  0.06478168
   0.12588098  0.37608632  0.06478035
   0.12439260  0.12492574  0.06415905
   0.75000000  0.75000000  0.00000000
   0.75000000  0.50000000  0.00000000
   0.75000000  0.25000000  0.00000000
   0.75000000  0.00000000  0.00000000
   0.50000000  0.75000000  0.00000000
   0.50000000  0.50000000  0.00000000
   0.50000000  0.25000000  0.00000000
   0.50000000  0.00000000  0.00000000
   0.25000000  0.75000000  0.00000000
   0.25000000  0.50000000  0.00000000
   0.25000000  0.25000000  0.00000000
   0.25000000  0.00000000  0.00000000
   0.00000000  0.75000000  0.00000000
   0.00000000  0.50000000  0.00000000
   0.00000000  0.25000000  0.00000000
   0.00000000  0.00000000  0.00000000
   0.87500000  0.87500000  0.93391766
   0.87500000  0.62500000  0.93391766
   0.87500000  0.37500000  0.93391766
   0.87500000  0.12500000  0.93391766
   0.62500000  0.87500000  0.93391766
   0.62500000  0.62500000  0.93391766
   0.62500000  0.37500000  0.93391766
   0.62500000  0.12500000  0.93391766
   0.37500000  0.87500000  0.93391766
   0.37500000  0.62500000  0.93391766
   0.37500000  0.37500000  0.93391766
   0.37500000  0.12500000  0.93391766
   0.12500000  0.87500000  0.93391766
   0.12500000  0.62500000  0.93391766
   0.12500000  0.37500000  0.93391766
   0.12500000  0.12500000  0.93391766
 
 position of ions in cartesian coordinates  (Angst):
   6.16306277  5.81536370  5.45218992
   6.63190177  5.81543840  6.58293572
   4.92898748  5.81539277  5.08966659
   6.93154017  5.81518938  4.56357727
  10.27469478 10.17475514  4.22883724
  10.27657981  7.27025413  4.23625177
  10.27665287  4.36029751  4.23617993
  10.27473475  1.45547484  4.22883332
   2.03266073 10.18083577  4.22780816
   1.98313691  7.28960077  4.23698174
   1.98310123  4.34064804  4.23687561
   2.03263214  1.44936951  4.22778458
  12.36181226  8.72066767  2.98342798
  12.36139653  5.81524384  2.98650274
  12.36177145  2.90976387  2.98344415
  12.36435511 11.63037344  2.98956505
   8.18345623  8.73026274  2.97382985
   8.18681699  5.81517758  2.95170801
   8.18355320  2.90012732  2.97394845
   8.18647216 11.63043702  2.99113118
   4.12182697  8.74017377  2.95943606
   4.14255237  5.81505816  2.97956279
   4.12184431  2.89008686  2.95949393
   4.13315639 11.63040205  2.99654021
  16.38902464  8.73275510  2.96556345
  16.39257242  5.81510578  2.97289992
  16.38901400  2.89738391  2.96552380
  16.39150536 11.63035777  2.97660773
  14.37382184 10.17878366  1.62505776
  14.37945272  7.26745107  1.62411880
  14.37938907  4.36280397  1.62400772
  14.37374849  1.45152132  1.62506655
  10.27802894 10.17851880  1.41214016
  10.27443417  7.26695873  1.41782202
  10.27445600  4.36351561  1.41773165
  10.27804057  1.45191912  1.41217179
   6.16182735 10.18797646  1.63785572
   6.16329664  7.29072550  1.58280669
   6.16338880  4.33952973  1.58269236
   6.16188005  1.44239252  1.63784828
   2.04599084 10.17752802  1.41150757
   2.07048419  7.25641874  1.42519689
   2.07049034  4.37406902  1.42516764
   2.04600950  1.45294782  1.41149916
  12.33600000  8.72286925  0.00000000
  12.33600000  5.81524617  0.00000000
  12.33600000  2.90762308  0.00000000
  12.33600000  0.00000000  0.00000000
   8.22400000  8.72286925  0.00000000
   8.22400000  5.81524617  0.00000000
   8.22400000  2.90762308  0.00000000
   8.22400000  0.00000000  0.00000000
   4.11200000  8.72286925  0.00000000
   4.11200000  5.81524617  0.00000000
   4.11200000  2.90762308  0.00000000
   4.11200000  0.00000000  0.00000000
   0.00000000  8.72286925  0.00000000
   0.00000000  5.81524617  0.00000000
   0.00000000  2.90762308  0.00000000
   0.00000000  0.00000000  0.00000000
  14.39200000 10.17668079 20.54618846
  14.39200000  7.26905771 20.54618846
  14.39200000  4.36143463 20.54618846
  14.39200000  1.45381154 20.54618846
  10.28000000 10.17668079 20.54618846
  10.28000000  7.26905771 20.54618846
  10.28000000  4.36143463 20.54618846
  10.28000000  1.45381154 20.54618846
   6.16800000 10.17668079 20.54618846
   6.16800000  7.26905771 20.54618846
   6.16800000  4.36143463 20.54618846
   6.16800000  1.45381154 20.54618846
   2.05600000 10.17668079 20.54618846
   2.05600000  7.26905771 20.54618846
   2.05600000  4.36143463 20.54618846
   2.05600000  1.45381154 20.54618846
 


--------------------------------------------------------------------------------------------------------


 k-point  1 :   0.0000 0.0000 0.0000  plane waves:   76391
 k-point  2 :   0.2500 0.0000 0.0000  plane waves:   76422
 k-point  3 :   0.5000 0.0000 0.0000  plane waves:   76442
 k-point  4 :   0.0000 0.2000 0.0000  plane waves:   76454
 k-point  5 :   0.2500 0.2000 0.0000  plane waves:   76437
 k-point  6 :   0.5000 0.2000 0.0000  plane waves:   76490
 k-point  7 :  -0.2500 0.2000 0.0000  plane waves:   76437
 k-point  8 :   0.0000 0.4000 0.0000  plane waves:   76464
 k-point  9 :   0.2500 0.4000 0.0000  plane waves:   76455
 k-point 10 :   0.5000 0.4000 0.0000  plane waves:   76444
 k-point 11 :  -0.2500 0.4000 0.0000  plane waves:   76455

 maximum and minimum number of plane-waves per node :      6476     6312

 maximum number of plane-waves:     76490
 maximum index in each direction: 
   IXMAX=   27   IYMAX=   18   IZMAX=   35
   IXMIN=  -27   IYMIN=  -19   IZMIN=  -35

 WARNING: aliasing errors must be expected set NGX to 110 to avoid them
 NGY is ok and might be reduce to  76
 NGZ is ok and might be reduce to 142
 aliasing errors are usually negligible using standard VASP settings
 and one can safely disregard these warnings

 real space projection operators:
  total allocation   :      46616.12 KBytes
  max/ min on nodes  :       3901.53       3864.91


 parallel 3D FFT for wavefunctions:
    minimum data exchange during FFTs selected (reduces bandwidth)
 parallel 3D FFT for charge:
    minimum data exchange during FFTs selected (reduces bandwidth)


 total amount of memory used by VASP on root node   119593. kBytes
========================================================================

   base      :      30000. kBytes
   nonlr-proj:      10863. kBytes
   fftplans  :       6203. kBytes
   grid      :      10834. kBytes
   one-center:        108. kBytes
   wavefun   :      61585. kBytes
 
     INWAV:  cpu time    0.0001: real time    0.0003
 Broyden mixing: mesh for mixing (old mesh)
   NGX = 53   NGY = 37   NGZ = 71
  (NGX  =216   NGY  =160   NGZ  =288)
  gives a total of 139231 points

 initial charge density was supplied:
 charge density of overlapping atoms calculated
 number of electron     809.0000000 magnetization 
 keeping initial charge density in first step


--------------------------------------------------------------------------------------------------------


 Maximum index for non-local projection operator          436
 Maximum index for augmentation-charges          831 (set IRDMAX)


--------------------------------------------------------------------------------------------------------


 First call to EWALD:  gamma=   0.110
 Maximum number of real-space cells 3x 4x 2
 Maximum number of reciprocal cells 3x 2x 4

 FEWALD executed in parallel
    FEWALD:  cpu time    0.0032: real time    0.0032


----------------------------------------- Iteration    1(   1)  ---------------------------------------


    POTLOK:  cpu time    0.1203: real time    0.1339
    SETDIJ:  cpu time    0.0461: real time    0.0463
     EDDAV:  cpu time   35.7411: real time   35.8079
       DOS:  cpu time    0.0032: real time    0.0032
    --------------------------------------------
      LOOP:  cpu time   35.9158: real time   35.9969

 eigenvalue-minimisations  : 10710
 total energy-change (2. order) : 0.5166494E+04  (-0.2982996E+05)
 number of electron     809.0000000 magnetization 
 augmentation part      809.0000000 magnetization 

 Free energy of the ion-electron system (eV)
  ---------------------------------------------------
  alpha Z        PSCENC =      1478.88211030
  Ewald energy   TEWEN  =    202434.08314187
  -Hartree energ DENC   =   -271556.21003871
  -exchange      EXHF   =         0.00000000
  -V(xc)+E(xc)   XCENC  =      1163.65615506
  PAW double counting   =     63738.77526900   -62080.66035985
  entropy T*S    EENTRO =         0.00126316
  eigenvalues    EBANDS =      2286.03709406
  atomic energy  EATOM  =     67701.92959986
  Solvation  Ediel_sol  =         0.00000000
  ---------------------------------------------------
  free energy    TOTEN  =      5166.49423474 eV

  energy without entropy =     5166.49297158  energy(sigma->0) =     5166.49381369


--------------------------------------------------------------------------------------------------------


----------------------------------------- Iteration    1(   2)  ---------------------------------------


     EDDAV:  cpu time   41.6615: real time   41.7368
       DOS:  cpu time    0.0041: real time    0.0041
    --------------------------------------------
      LOOP:  cpu time   41.6696: real time   41.7453

 eigenvalue-minimisations  : 13041
 total energy-change (2. order) :-0.5003147E+04  (-0.4599027E+04)
 number of electron     809.0000000 magnetization 
 augmentation part      809.0000000 magnetization 

 Free energy of the ion-electron system (eV)
  ---------------------------------------------------
  alpha Z        PSCENC =      1478.88211030
  Ewald energy   TEWEN  =    202434.08314187
  -Hartree energ DENC   =   -271556.21003871
  -exchange      EXHF   =         0.00000000
  -V(xc)+E(xc)   XCENC  =      1163.65615506
  PAW double counting   =     63738.77526900   -62080.66035985
  entropy T*S    EENTRO =         0.00429421
  eigenvalues    EBANDS =     -2717.11261032
  atomic energy  EATOM  =     67701.92959986
  Solvation  Ediel_sol  =         0.00000000
  ---------------------------------------------------
  free energy    TOTEN  =       163.34756140 eV

  energy without entropy =      163.34326719  energy(sigma->0) =      163.34613000


--------------------------------------------------------------------------------------------------------


----------------------------------------- Iteration    1(   3)  ---------------------------------------


     EDDAV:  cpu time   39.4722: real time   39.5770
       DOS:  cpu time    0.0036: real time    0.0036
    --------------------------------------------
      LOOP:  cpu time   39.4805: real time   39.5856

 eigenvalue-minimisations  : 12204
 total energy-change (2. order) :-0.4088386E+03  (-0.3881829E+03)
 number of electron     809.0000000 magnetization 
 augmentation part      809.0000000 magnetization 

 Free energy of the ion-electron system (eV)
  ---------------------------------------------------
  alpha Z        PSCENC =      1478.88211030
  Ewald energy   TEWEN  =    202434.08314187
  -Hartree energ DENC   =   -271556.21003871
  -exchange      EXHF   =         0.00000000
  -V(xc)+E(xc)   XCENC  =      1163.65615506
  PAW double counting   =     63738.77526900   -62080.66035985
  entropy T*S    EENTRO =         0.00922844
  eigenvalues    EBANDS =     -3125.95616041
  atomic energy  EATOM  =     67701.92959986
  Solvation  Ediel_sol  =         0.00000000
  ---------------------------------------------------
  free energy    TOTEN  =      -245.49105446 eV

  energy without entropy =     -245.50028290  energy(sigma->0) =     -245.49413060


--------------------------------------------------------------------------------------------------------


----------------------------------------- Iteration    1(   4)  ---------------------------------------


     EDDAV:  cpu time   40.0114: real time   40.1972
       DOS:  cpu time    0.0030: real time    0.0030
    --------------------------------------------
      LOOP:  cpu time   40.0185: real time   40.2045

 eigenvalue-minimisations  : 12519
 total energy-change (2. order) :-0.1199154E+02  (-0.1183950E+02)
 number of electron     809.0000000 magnetization 
 augmentation part      809.0000000 magnetization 

 Free energy of the ion-electron system (eV)
  ---------------------------------------------------
  alpha Z        PSCENC =      1478.88211030
  Ewald energy   TEWEN  =    202434.08314187
  -Hartree energ DENC   =   -271556.21003871
  -exchange      EXHF   =         0.00000000
  -V(xc)+E(xc)   XCENC  =      1163.65615506
  PAW double counting   =     63738.77526900   -62080.66035985
  entropy T*S    EENTRO =         0.00870198
  eigenvalues    EBANDS =     -3137.94717612
  atomic energy  EATOM  =     67701.92959986
  Solvation  Ediel_sol  =         0.00000000
  ---------------------------------------------------
  free energy    TOTEN  =      -257.48259662 eV

  energy without entropy =     -257.49129860  energy(sigma->0) =     -257.48549728


--------------------------------------------------------------------------------------------------------


----------------------------------------- Iteration    1(   5)  ---------------------------------------


     EDDAV:  cpu time   39.8626: real time   39.9503
       DOS:  cpu time    0.0040: real time    0.0040
    CHARGE:  cpu time    1.4935: real time    1.4940
    MIXING:  cpu time    0.0146: real time    0.0152
    --------------------------------------------
      LOOP:  cpu time   41.3788: real time   41.4679

 eigenvalue-minimisations  : 12438
 total energy-change (2. order) :-0.3635208E+00  (-0.3623139E+00)
 number of electron     808.9999733 magnetization 
 augmentation part      280.1441705 magnetization 

 Broyden mixing:
  rms(total) = 0.58383E+01    rms(broyden)= 0.58379E+01
  rms(prec ) = 0.59600E+01
  weight for this iteration     100.00

 Free energy of the ion-electron system (eV)
  ---------------------------------------------------
  alpha Z        PSCENC =      1478.88211030
  Ewald energy   TEWEN  =    202434.08314187
  -Hartree energ DENC   =   -271556.21003871
  -exchange      EXHF   =         0.00000000
  -V(xc)+E(xc)   XCENC  =      1163.65615506
  PAW double counting   =     63738.77526900   -62080.66035985
  entropy T*S    EENTRO =         0.00865022
  eigenvalues    EBANDS =     -3138.31064520
  atomic energy  EATOM  =     67701.92959986
  Solvation  Ediel_sol  =         0.00000000
  ---------------------------------------------------
  free energy    TOTEN  =      -257.84611747 eV

  energy without entropy =     -257.85476768  energy(sigma->0) =     -257.84900087


--------------------------------------------------------------------------------------------------------


----------------------------------------- Iteration    1(   6)  ---------------------------------------


    POTLOK:  cpu time    0.0983: real time    0.0984
    SETDIJ:  cpu time    0.0077: real time    0.0077
    EDDIAG:  cpu time    6.7845: real time    6.7977
  RMM-DIIS:  cpu time   16.5684: real time   16.5799
    ORTHCH:  cpu time    1.3370: real time    1.3371
       DOS:  cpu time    0.0029: real time    0.0029
    CHARGE:  cpu time    1.4363: real time    1.4364
    MIXING:  cpu time    0.0044: real time    0.0046
    --------------------------------------------
      LOOP:  cpu time   26.2407: real time   26.2661

 eigenvalue-minimisations  : 10712
 total energy-change (2. order) : 0.2026438E+02  (-0.6075301E+01)
 number of electron     808.9999727 magnetization 
 augmentation part      289.4961546 magnetization 

 Broyden mixing:
  rms(total) = 0.40114E+01    rms(broyden)= 0.40113E+01
  rms(prec ) = 0.40231E+01
  weight for this iteration     100.00

 eigenvalues of (default mixing * dielectric matrix)
  average eigenvalue GAMMA=   1.6971
  1.6971

 Free energy of the ion-electron system (eV)
  ---------------------------------------------------
  alpha Z        PSCENC =      1478.88211030
  Ewald energy   TEWEN  =    202434.08314187
  -Hartree energ DENC   =   -270876.76679356
  -exchange      EXHF   =         0.00000000
  -V(xc)+E(xc)   XCENC  =      1141.98002042
  PAW double counting   =     67327.42890816   -65747.24933190
  entropy T*S    EENTRO =         0.01518805
  eigenvalues    EBANDS =     -3697.88458296
  atomic energy  EATOM  =     67701.92959986
  Solvation  Ediel_sol  =         0.00000000
  ---------------------------------------------------
  free energy    TOTEN  =      -237.58173977 eV

  energy without entropy =     -237.59692783  energy(sigma->0) =     -237.58680246


--------------------------------------------------------------------------------------------------------


----------------------------------------- Iteration    1(   7)  ---------------------------------------


    POTLOK:  cpu time    0.0979: real time    0.0981
    SETDIJ:  cpu time    0.0077: real time    0.0077
    EDDIAG:  cpu time    6.7847: real time    6.7892
  RMM-DIIS:  cpu time   16.0561: real time   16.0684
    ORTHCH:  cpu time    1.3243: real time    1.3246
       DOS:  cpu time    0.0053: real time    0.0053
    CHARGE:  cpu time    1.4378: real time    1.4401
    MIXING:  cpu time    0.0032: real time    0.0032
    --------------------------------------------
      LOOP:  cpu time   25.7182: real time   25.7383

 eigenvalue-minimisations  : 10716
 total energy-change (2. order) : 0.1100920E+01  (-0.8010432E+00)
 number of electron     808.9999724 magnetization 
 augmentation part      292.0343984 magnetization 

 Broyden mixing:
  rms(total) = 0.17344E+01    rms(broyden)= 0.17343E+01
  rms(prec ) = 0.17394E+01
  weight for this iteration     100.00

 eigenvalues of (default mixing * dielectric matrix)
  average eigenvalue GAMMA=   1.8034
  1.1134  2.4934

 Free energy of the ion-electron system (eV)
  ---------------------------------------------------
  alpha Z        PSCENC =      1478.88211030
  Ewald energy   TEWEN  =    202434.08314187
  -Hartree energ DENC   =   -270707.88739485
  -exchange      EXHF   =         0.00000000
  -V(xc)+E(xc)   XCENC  =      1133.45595236
  PAW double counting   =     71450.88719133   -69926.25035436
  entropy T*S    EENTRO =         0.01733447
  eigenvalues    EBANDS =     -3801.59840049
  atomic energy  EATOM  =     67701.92959986
  Solvation  Ediel_sol  =         0.00000000
  ---------------------------------------------------
  free energy    TOTEN  =      -236.48081952 eV

  energy without entropy =     -236.49815399  energy(sigma->0) =     -236.48659768


--------------------------------------------------------------------------------------------------------


----------------------------------------- Iteration    1(   8)  ---------------------------------------


    POTLOK:  cpu time    0.0987: real time    0.0988
    SETDIJ:  cpu time    0.0077: real time    0.0077
    EDDIAG:  cpu time    6.8117: real time    6.8148
  RMM-DIIS:  cpu time   16.1084: real time   16.1766
    ORTHCH:  cpu time    1.3331: real time    1.3403
       DOS:  cpu time    0.0042: real time    0.0042
    CHARGE:  cpu time    1.4384: real time    1.4554
    MIXING:  cpu time    0.0030: real time    0.0030
    --------------------------------------------
      LOOP:  cpu time   25.8065: real time   25.9023

 eigenvalue-minimisations  : 10731
 total energy-change (2. order) : 0.1768057E+00  (-0.1491304E+00)
 number of electron     808.9999725 magnetization 
 augmentation part      291.7057489 magnetization 

 Broyden mixing:
  rms(total) = 0.29253E+00    rms(broyden)= 0.29244E+00
  rms(prec ) = 0.31375E+00
  weight for this iteration     100.00

 eigenvalues of (default mixing * dielectric matrix)
  average eigenvalue GAMMA=   1.4882
  2.5545  1.1638  0.7463

 Free energy of the ion-electron system (eV)
  ---------------------------------------------------
  alpha Z        PSCENC =      1478.88211030
  Ewald energy   TEWEN  =    202434.08314187
  -Hartree energ DENC   =   -270669.14181884
  -exchange      EXHF   =         0.00000000
  -V(xc)+E(xc)   XCENC  =      1132.84329490
  PAW double counting   =     73816.65547744   -72317.41323082
  entropy T*S    EENTRO =         0.01381537
  eigenvalues    EBANDS =     -3814.15640384
  atomic energy  EATOM  =     67701.92959986
  Solvation  Ediel_sol  =         0.00000000
  ---------------------------------------------------
  free energy    TOTEN  =      -236.30401378 eV

  energy without entropy =     -236.31782915  energy(sigma->0) =     -236.30861890


--------------------------------------------------------------------------------------------------------


----------------------------------------- Iteration    1(   9)  ---------------------------------------


    POTLOK:  cpu time    0.1065: real time    0.1084
    SETDIJ:  cpu time    0.0077: real time    0.0077
    EDDIAG:  cpu time    6.7756: real time    6.7796
  RMM-DIIS:  cpu time   16.0129: real time   16.1127
    ORTHCH:  cpu time    1.3228: real time    1.3234
       DOS:  cpu time    0.0039: real time    0.0039
    CHARGE:  cpu time    1.4423: real time    1.4424
    MIXING:  cpu time    0.0032: real time    0.0032
    --------------------------------------------
      LOOP:  cpu time   25.6760: real time   25.7827

 eigenvalue-minimisations  : 10756
 total energy-change (2. order) : 0.1133204E+00  (-0.2444391E-01)
 number of electron     808.9999725 magnetization 
 augmentation part      291.5229615 magnetization 

 Broyden mixing:
  rms(total) = 0.64798E-01    rms(broyden)= 0.64664E-01
  rms(prec ) = 0.70068E-01
  weight for this iteration     100.00

 eigenvalues of (default mixing * dielectric matrix)
  average eigenvalue GAMMA=   1.3512
  2.4941  1.2244  0.8432  0.8432

 Free energy of the ion-electron system (eV)
  ---------------------------------------------------
  alpha Z        PSCENC =      1478.88211030
  Ewald energy   TEWEN  =    202434.08314187
  -Hartree energ DENC   =   -270680.16202903
  -exchange      EXHF   =         0.00000000
  -V(xc)+E(xc)   XCENC  =      1133.13252571
  PAW double counting   =     73881.60544508   -72382.92464171
  entropy T*S    EENTRO =         0.01529131
  eigenvalues    EBANDS =     -3802.75213674
  atomic energy  EATOM  =     67701.92959986
  Solvation  Ediel_sol  =         0.00000000
  ---------------------------------------------------
  free energy    TOTEN  =      -236.19069335 eV

  energy without entropy =     -236.20598466  energy(sigma->0) =     -236.19579045


--------------------------------------------------------------------------------------------------------


----------------------------------------- Iteration    1(  10)  ---------------------------------------


    POTLOK:  cpu time    0.0971: real time    0.0971
    SETDIJ:  cpu time    0.0076: real time    0.0076
    EDDIAG:  cpu time    6.8309: real time    6.8363
  RMM-DIIS:  cpu time   16.1999: real time   16.2374
    ORTHCH:  cpu time    1.3716: real time    1.3717
       DOS:  cpu time    0.0030: real time    0.0030
    CHARGE:  cpu time    1.4234: real time    1.4237
    MIXING:  cpu time    0.0032: real time    0.0032
    --------------------------------------------
      LOOP:  cpu time   25.9380: real time   25.9816

 eigenvalue-minimisations  : 10800
 total energy-change (2. order) :-0.2517410E-02  (-0.1871257E-02)
 number of electron     808.9999725 magnetization 
 augmentation part      291.4909801 magnetization 

 Broyden mixing:
  rms(total) = 0.26981E-01    rms(broyden)= 0.26973E-01
  rms(prec ) = 0.33090E-01
  weight for this iteration     100.00

 eigenvalues of (default mixing * dielectric matrix)
  average eigenvalue GAMMA=   1.2800
  2.4725  1.3447  1.0485  0.8165  0.7178

 Free energy of the ion-electron system (eV)
  ---------------------------------------------------
  alpha Z        PSCENC =      1478.88211030
  Ewald energy   TEWEN  =    202434.08314187
  -Hartree energ DENC   =   -270680.06445889
  -exchange      EXHF   =         0.00000000
  -V(xc)+E(xc)   XCENC  =      1133.20433218
  PAW double counting   =     73766.25422759   -72266.60186706
  entropy T*S    EENTRO =         0.01584043
  eigenvalues    EBANDS =     -3803.89613702
  atomic energy  EATOM  =     67701.92959986
  Solvation  Ediel_sol  =         0.00000000
  ---------------------------------------------------
  free energy    TOTEN  =      -236.19321076 eV

  energy without entropy =     -236.20905119  energy(sigma->0) =     -236.19849090


--------------------------------------------------------------------------------------------------------


----------------------------------------- Iteration    1(  11)  ---------------------------------------


    POTLOK:  cpu time    0.0985: real time    0.0985
    SETDIJ:  cpu time    0.0078: real time    0.0078
    EDDIAG:  cpu time    6.8194: real time    6.8231
  RMM-DIIS:  cpu time   16.2122: real time   16.2738
    ORTHCH:  cpu time    1.3249: real time    1.3251
       DOS:  cpu time    0.0040: real time    0.0040
    CHARGE:  cpu time    1.4508: real time    1.4535
    MIXING:  cpu time    0.0035: real time    0.0035
    --------------------------------------------
      LOOP:  cpu time   25.9223: real time   25.9908

 eigenvalue-minimisations  : 10883
 total energy-change (2. order) :-0.2397777E-02  (-0.3505821E-03)
 number of electron     808.9999725 magnetization 
 augmentation part      291.4864615 magnetization 

 Broyden mixing:
  rms(total) = 0.16496E-01    rms(broyden)= 0.16490E-01
  rms(prec ) = 0.20407E-01
  weight for this iteration     100.00

 eigenvalues of (default mixing * dielectric matrix)
  average eigenvalue GAMMA=   1.3708
  2.4951  2.0600  1.1600  1.0717  0.8004  0.6375

 Free energy of the ion-electron system (eV)
  ---------------------------------------------------
  alpha Z        PSCENC =      1478.88211030
  Ewald energy   TEWEN  =    202434.08314187
  -Hartree energ DENC   =   -270677.40504564
  -exchange      EXHF   =         0.00000000
  -V(xc)+E(xc)   XCENC  =      1133.20364576
  PAW double counting   =     73712.04198701   -72212.10848760
  entropy T*S    EENTRO =         0.01569402
  eigenvalues    EBANDS =     -3806.83825411
  atomic energy  EATOM  =     67701.92959986
  Solvation  Ediel_sol  =         0.00000000
  ---------------------------------------------------
  free energy    TOTEN  =      -236.19560854 eV

  energy without entropy =     -236.21130256  energy(sigma->0) =     -236.20083988


--------------------------------------------------------------------------------------------------------


----------------------------------------- Iteration    1(  12)  ---------------------------------------


    POTLOK:  cpu time    0.0977: real time    0.0998
    SETDIJ:  cpu time    0.0077: real time    0.0077
    EDDIAG:  cpu time    6.9087: real time    6.9129
  RMM-DIIS:  cpu time   16.1458: real time   16.1954
    ORTHCH:  cpu time    1.3386: real time    1.3392
       DOS:  cpu time    0.0048: real time    0.0048
    CHARGE:  cpu time    1.4286: real time    1.4358
    MIXING:  cpu time    0.0033: real time    0.0033
    --------------------------------------------
      LOOP:  cpu time   25.9365: real time   26.0005

 eigenvalue-minimisations  : 10779
 total energy-change (2. order) :-0.4408581E-02  (-0.2225018E-03)
 number of electron     808.9999725 magnetization 
 augmentation part      291.4895299 magnetization 

 Broyden mixing:
  rms(total) = 0.74134E-02    rms(broyden)= 0.74105E-02
  rms(prec ) = 0.11279E-01
  weight for this iteration     100.00

 eigenvalues of (default mixing * dielectric matrix)
  average eigenvalue GAMMA=   1.3460
  2.6099  2.4258  1.2230  0.9825  0.8256  0.7403  0.6152

 Free energy of the ion-electron system (eV)
  ---------------------------------------------------
  alpha Z        PSCENC =      1478.88211030
  Ewald energy   TEWEN  =    202434.08314187
  -Hartree energ DENC   =   -270673.60135403
  -exchange      EXHF   =         0.00000000
  -V(xc)+E(xc)   XCENC  =      1133.15943121
  PAW double counting   =     73660.83328466   -72160.77496380
  entropy T*S    EENTRO =         0.01572852
  eigenvalues    EBANDS =     -3810.72699570
  atomic energy  EATOM  =     67701.92959986
  Solvation  Ediel_sol  =         0.00000000
  ---------------------------------------------------
  free energy    TOTEN  =      -236.20001712 eV

  energy without entropy =     -236.21574564  energy(sigma->0) =     -236.20525996


--------------------------------------------------------------------------------------------------------


----------------------------------------- Iteration    1(  13)  ---------------------------------------


    POTLOK:  cpu time    0.1013: real time    0.1013
    SETDIJ:  cpu time    0.0077: real time    0.0077
    EDDIAG:  cpu time    6.8321: real time    6.8430
  RMM-DIIS:  cpu time   16.1602: real time   16.1741
    ORTHCH:  cpu time    1.3240: real time    1.3241
       DOS:  cpu time    0.0055: real time    0.0055
    CHARGE:  cpu time    1.4109: real time    1.4113
    MIXING:  cpu time    0.0035: real time    0.0035
    --------------------------------------------
      LOOP:  cpu time   25.8466: real time   25.8722

 eigenvalue-minimisations  : 10781
 total energy-change (2. order) :-0.2264250E-02  (-0.7336201E-04)
 number of electron     808.9999725 magnetization 
 augmentation part      291.4901996 magnetization 

 Broyden mixing:
  rms(total) = 0.42849E-02    rms(broyden)= 0.42796E-02
  rms(prec ) = 0.73176E-02
  weight for this iteration     100.00

 eigenvalues of (default mixing * dielectric matrix)
  average eigenvalue GAMMA=   1.3441
  2.6627  2.5191  1.2248  1.1273  1.1273  0.8117  0.6948  0.5850

 Free energy of the ion-electron system (eV)
  ---------------------------------------------------
  alpha Z        PSCENC =      1478.88211030
  Ewald energy   TEWEN  =    202434.08314187
  -Hartree energ DENC   =   -270671.43786504
  -exchange      EXHF   =         0.00000000
  -V(xc)+E(xc)   XCENC  =      1133.13917330
  PAW double counting   =     73639.53076573   -72139.40964299
  entropy T*S    EENTRO =         0.01565029
  eigenvalues    EBANDS =     -3812.93521467
  atomic energy  EATOM  =     67701.92959986
  Solvation  Ediel_sol  =         0.00000000
  ---------------------------------------------------
  free energy    TOTEN  =      -236.20228137 eV

  energy without entropy =     -236.21793165  energy(sigma->0) =     -236.20749813


--------------------------------------------------------------------------------------------------------


----------------------------------------- Iteration    1(  14)  ---------------------------------------


    POTLOK:  cpu time    0.0973: real time    0.0973
    SETDIJ:  cpu time    0.0076: real time    0.0076
    EDDIAG:  cpu time    6.7275: real time    6.7307
  RMM-DIIS:  cpu time   16.0359: real time   16.1419
    ORTHCH:  cpu time    1.3299: real time    1.3309
       DOS:  cpu time    0.0028: real time    0.0028
    CHARGE:  cpu time    1.4346: real time    1.4347
    MIXING:  cpu time    0.0037: real time    0.0037
    --------------------------------------------
      LOOP:  cpu time   25.6406: real time   25.7514

 eigenvalue-minimisations  : 10753
 total energy-change (2. order) :-0.1908222E-02  (-0.4890497E-04)
 number of electron     808.9999725 magnetization 
 augmentation part      291.4903720 magnetization 

 Broyden mixing:
  rms(total) = 0.29193E-02    rms(broyden)= 0.29182E-02
  rms(prec ) = 0.51399E-02
  weight for this iteration     100.00

 eigenvalues of (default mixing * dielectric matrix)
  average eigenvalue GAMMA=   1.4058
  3.0101  2.5080  1.9543  1.2305  0.9056  0.9056  0.8810  0.6516  0.6059

 Free energy of the ion-electron system (eV)
  ---------------------------------------------------
  alpha Z        PSCENC =      1478.88211030
  Ewald energy   TEWEN  =    202434.08314187
  -Hartree energ DENC   =   -270669.50486749
  -exchange      EXHF   =         0.00000000
  -V(xc)+E(xc)   XCENC  =      1133.12601062
  PAW double counting   =     73633.74809976   -72133.59608108
  entropy T*S    EENTRO =         0.01564528
  eigenvalues    EBANDS =     -3814.88784869
  atomic energy  EATOM  =     67701.92959986
  Solvation  Ediel_sol  =         0.00000000
  ---------------------------------------------------
  free energy    TOTEN  =      -236.20418959 eV

  energy without entropy =     -236.21983487  energy(sigma->0) =     -236.20940468


--------------------------------------------------------------------------------------------------------


----------------------------------------- Iteration    1(  15)  ---------------------------------------


    POTLOK:  cpu time    0.1024: real time    0.1024
    SETDIJ:  cpu time    0.0080: real time    0.0080
    EDDIAG:  cpu time    6.7463: real time    6.7660
  RMM-DIIS:  cpu time   16.2003: real time   16.2169
    ORTHCH:  cpu time    1.3298: real time    1.3303
       DOS:  cpu time    0.0049: real time    0.0049
    CHARGE:  cpu time    1.4653: real time    1.4692
    MIXING:  cpu time    0.0040: real time    0.0040
    --------------------------------------------
      LOOP:  cpu time   25.8626: real time   25.9036

 eigenvalue-minimisations  : 10738
 total energy-change (2. order) :-0.1882716E-02  (-0.5580208E-04)
 number of electron     808.9999725 magnetization 
 augmentation part      291.4900967 magnetization 

 Broyden mixing:
  rms(total) = 0.17664E-02    rms(broyden)= 0.17646E-02
  rms(prec ) = 0.31040E-02
  weight for this iteration     100.00

 eigenvalues of (default mixing * dielectric matrix)
  average eigenvalue GAMMA=   1.4722
  3.8008  2.4647  2.2213  1.2119  1.1260  1.1260  0.7651  0.7651  0.6504  0.5902

 Free energy of the ion-electron system (eV)
  ---------------------------------------------------
  alpha Z        PSCENC =      1478.88211030
  Ewald energy   TEWEN  =    202434.08314187
  -Hartree energ DENC   =   -270667.21200352
  -exchange      EXHF   =         0.00000000
  -V(xc)+E(xc)   XCENC  =      1133.11327394
  PAW double counting   =     73634.57791378   -72134.43630042
  entropy T*S    EENTRO =         0.01563280
  eigenvalues    EBANDS =     -3817.15944090
  atomic energy  EATOM  =     67701.92959986
  Solvation  Ediel_sol  =         0.00000000
  ---------------------------------------------------
  free energy    TOTEN  =      -236.20607231 eV

  energy without entropy =     -236.22170510  energy(sigma->0) =     -236.21128324


--------------------------------------------------------------------------------------------------------


----------------------------------------- Iteration    1(  16)  ---------------------------------------


    POTLOK:  cpu time    0.0993: real time    0.0993
    SETDIJ:  cpu time    0.0077: real time    0.0077
    EDDIAG:  cpu time    6.7439: real time    6.7496
  RMM-DIIS:  cpu time   16.3676: real time   16.4138
    ORTHCH:  cpu time    1.3236: real time    1.3238
       DOS:  cpu time    0.0027: real time    0.0027
    CHARGE:  cpu time    1.4361: real time    1.4365
    MIXING:  cpu time    0.0042: real time    0.0042
    --------------------------------------------
      LOOP:  cpu time   25.9866: real time   26.0393

 eigenvalue-minimisations  : 10742
 total energy-change (2. order) :-0.1098821E-02  (-0.3444810E-04)
 number of electron     808.9999725 magnetization 
 augmentation part      291.4901888 magnetization 

 Broyden mixing:
  rms(total) = 0.12115E-02    rms(broyden)= 0.12103E-02
  rms(prec ) = 0.19190E-02
  weight for this iteration     100.00

 eigenvalues of (default mixing * dielectric matrix)
  average eigenvalue GAMMA=   1.5269
  4.4811  2.5022  2.3720  1.4664  1.2384  0.9760  0.9760  0.8081  0.7411  0.6460
  0.5881

 Free energy of the ion-electron system (eV)
  ---------------------------------------------------
  alpha Z        PSCENC =      1478.88211030
  Ewald energy   TEWEN  =    202434.08314187
  -Hartree energ DENC   =   -270665.50632368
  -exchange      EXHF   =         0.00000000
  -V(xc)+E(xc)   XCENC  =      1133.10547741
  PAW double counting   =     73636.70500287   -72136.57809529
  entropy T*S    EENTRO =         0.01563108
  eigenvalues    EBANDS =     -3818.84371554
  atomic energy  EATOM  =     67701.92959986
  Solvation  Ediel_sol  =         0.00000000
  ---------------------------------------------------
  free energy    TOTEN  =      -236.20717113 eV

  energy without entropy =     -236.22280221  energy(sigma->0) =     -236.21238149


--------------------------------------------------------------------------------------------------------


----------------------------------------- Iteration    1(  17)  ---------------------------------------


    POTLOK:  cpu time    0.0984: real time    0.0984
    SETDIJ:  cpu time    0.0076: real time    0.0076
    EDDIAG:  cpu time    6.7341: real time    6.7392
  RMM-DIIS:  cpu time   16.4540: real time   16.6275
    ORTHCH:  cpu time    1.4937: real time    1.5123
       DOS:  cpu time    0.0029: real time    0.0029
    CHARGE:  cpu time    1.4245: real time    1.4257
    MIXING:  cpu time    0.0040: real time    0.0040
    --------------------------------------------
      LOOP:  cpu time   26.2206: real time   26.4196

 eigenvalue-minimisations  : 10743
 total energy-change (2. order) :-0.4760447E-03  (-0.1168380E-04)
 number of electron     808.9999725 magnetization 
 augmentation part      291.4899633 magnetization 

 Broyden mixing:
  rms(total) = 0.74143E-03    rms(broyden)= 0.73981E-03
  rms(prec ) = 0.12107E-02
  weight for this iteration     100.00

 eigenvalues of (default mixing * dielectric matrix)
  average eigenvalue GAMMA=   1.6275
  5.6818  2.5493  2.5493  1.7375  1.1874  1.1503  0.9488  0.9488  0.8500  0.6975
  0.6393  0.5896

 Free energy of the ion-electron system (eV)
  ---------------------------------------------------
  alpha Z        PSCENC =      1478.88211030
  Ewald energy   TEWEN  =    202434.08314187
  -Hartree energ DENC   =   -270664.72273680
  -exchange      EXHF   =         0.00000000
  -V(xc)+E(xc)   XCENC  =      1133.10406645
  PAW double counting   =     73638.93694325   -72138.81521881
  entropy T*S    EENTRO =         0.01563397
  eigenvalues    EBANDS =     -3819.62118725
  atomic energy  EATOM  =     67701.92959986
  Solvation  Ediel_sol  =         0.00000000
  ---------------------------------------------------
  free energy    TOTEN  =      -236.20764717 eV

  energy without entropy =     -236.22328114  energy(sigma->0) =     -236.21285849


--------------------------------------------------------------------------------------------------------


----------------------------------------- Iteration    1(  18)  ---------------------------------------


    POTLOK:  cpu time    0.0969: real time    0.0969
    SETDIJ:  cpu time    0.0206: real time    0.0206
    EDDIAG:  cpu time   14.2890: real time   14.3561
  RMM-DIIS:  cpu time   16.1316: real time   16.2086
    ORTHCH:  cpu time    1.3278: real time    1.3279
       DOS:  cpu time    0.0028: real time    0.0028
    CHARGE:  cpu time    1.4588: real time    1.4592
    MIXING:  cpu time    0.0040: real time    0.0040
    --------------------------------------------
      LOOP:  cpu time   33.3329: real time   33.4780

 eigenvalue-minimisations  : 10754
 total energy-change (2. order) :-0.2735258E-03  (-0.4871210E-05)
 number of electron     808.9999725 magnetization 
 augmentation part      291.4897147 magnetization 

 Broyden mixing:
  rms(total) = 0.49464E-03    rms(broyden)= 0.49442E-03
  rms(prec ) = 0.81155E-03
  weight for this iteration     100.00

 eigenvalues of (default mixing * dielectric matrix)
  average eigenvalue GAMMA=   1.6568
  6.0378  2.8313  2.4654  1.9591  1.5166  1.1903  1.0830  0.8755  0.8755  0.7861
  0.6974  0.6348  0.5853

 Free energy of the ion-electron system (eV)
  ---------------------------------------------------
  alpha Z        PSCENC =      1478.88211030
  Ewald energy   TEWEN  =    202434.08314187
  -Hartree energ DENC   =   -270664.35645060
  -exchange      EXHF   =         0.00000000
  -V(xc)+E(xc)   XCENC  =      1133.10252490
  PAW double counting   =     73640.35230628   -72140.23800193
  entropy T*S    EENTRO =         0.01563471
  eigenvalues    EBANDS =     -3819.97878608
  atomic energy  EATOM  =     67701.92959986
  Solvation  Ediel_sol  =         0.00000000
  ---------------------------------------------------
  free energy    TOTEN  =      -236.20792070 eV

  energy without entropy =     -236.22355541  energy(sigma->0) =     -236.21313227


--------------------------------------------------------------------------------------------------------


----------------------------------------- Iteration    1(  19)  ---------------------------------------


    POTLOK:  cpu time    0.0970: real time    0.0970
    SETDIJ:  cpu time    0.0076: real time    0.0076
    EDDIAG:  cpu time    6.7345: real time    6.7562
  RMM-DIIS:  cpu time   15.8906: real time   15.9612
    ORTHCH:  cpu time    1.3274: real time    1.3285
       DOS:  cpu time    0.0028: real time    0.0028
    CHARGE:  cpu time    1.4172: real time    1.4332
    MIXING:  cpu time    0.0042: real time    0.0042
    --------------------------------------------
      LOOP:  cpu time   25.4828: real time   25.5925

 eigenvalue-minimisations  : 10624
 total energy-change (2. order) :-0.1899314E-03  (-0.2416783E-05)
 number of electron     808.9999725 magnetization 
 augmentation part      291.4897680 magnetization 

 Broyden mixing:
  rms(total) = 0.33141E-03    rms(broyden)= 0.33118E-03
  rms(prec ) = 0.52353E-03
  weight for this iteration     100.00

 eigenvalues of (default mixing * dielectric matrix)
  average eigenvalue GAMMA=   1.7013
  6.5573  2.9656  2.5223  2.3115  1.6308  1.2228  1.0981  1.0981  0.8691  0.8691
  0.7632  0.6915  0.6338  0.5841

 Free energy of the ion-electron system (eV)
  ---------------------------------------------------
  alpha Z        PSCENC =      1478.88211030
  Ewald energy   TEWEN  =    202434.08314187
  -Hartree energ DENC   =   -270664.18366160
  -exchange      EXHF   =         0.00000000
  -V(xc)+E(xc)   XCENC  =      1133.10231008
  PAW double counting   =     73640.20090859   -72140.08516271
  entropy T*S    EENTRO =         0.01562915
  eigenvalues    EBANDS =     -3820.15298615
  atomic energy  EATOM  =     67701.92959986
  Solvation  Ediel_sol  =         0.00000000
  ---------------------------------------------------
  free energy    TOTEN  =      -236.20811063 eV

  energy without entropy =     -236.22373978  energy(sigma->0) =     -236.21332035


--------------------------------------------------------------------------------------------------------


----------------------------------------- Iteration    1(  20)  ---------------------------------------


    POTLOK:  cpu time    0.0980: real time    0.0980
    SETDIJ:  cpu time    0.0076: real time    0.0076
    EDDIAG:  cpu time    6.8424: real time    6.8498
  RMM-DIIS:  cpu time   14.9475: real time   14.9624
    ORTHCH:  cpu time    1.3263: real time    1.3267
       DOS:  cpu time    0.0031: real time    0.0031
    CHARGE:  cpu time    1.4337: real time    1.4518
    MIXING:  cpu time    0.0047: real time    0.0047
    --------------------------------------------
      LOOP:  cpu time   24.6647: real time   24.7059

 eigenvalue-minimisations  :  9869
 total energy-change (2. order) :-0.1151947E-03  (-0.9922124E-06)
 number of electron     808.9999725 magnetization 
 augmentation part      291.4897762 magnetization 

 Broyden mixing:
  rms(total) = 0.24714E-03    rms(broyden)= 0.24694E-03
  rms(prec ) = 0.34705E-03
  weight for this iteration     100.00

 eigenvalues of (default mixing * dielectric matrix)
  average eigenvalue GAMMA=   1.7953
  7.1786  3.9024  2.6060  2.5271  1.7388  1.5263  1.1900  1.0098  0.9096  0.9096
  0.7713  0.7713  0.5829  0.6712  0.6351

 Free energy of the ion-electron system (eV)
  ---------------------------------------------------
  alpha Z        PSCENC =      1478.88211030
  Ewald energy   TEWEN  =    202434.08314187
  -Hartree energ DENC   =   -270664.12569395
  -exchange      EXHF   =         0.00000000
  -V(xc)+E(xc)   XCENC  =      1133.10214253
  PAW double counting   =     73639.57838866   -72139.46175490
  entropy T*S    EENTRO =         0.01562760
  eigenvalues    EBANDS =     -3820.21178779
  atomic energy  EATOM  =     67701.92959986
  Solvation  Ediel_sol  =         0.00000000
  ---------------------------------------------------
  free energy    TOTEN  =      -236.20822582 eV

  energy without entropy =     -236.22385343  energy(sigma->0) =     -236.21343502


--------------------------------------------------------------------------------------------------------


----------------------------------------- Iteration    1(  21)  ---------------------------------------


    POTLOK:  cpu time    0.0981: real time    0.0981
    SETDIJ:  cpu time    0.0077: real time    0.0077
    EDDIAG:  cpu time    6.8571: real time    6.8939
  RMM-DIIS:  cpu time   13.5980: real time   13.6558
    ORTHCH:  cpu time    1.3263: real time    1.3269
       DOS:  cpu time    0.0029: real time    0.0029
    CHARGE:  cpu time    1.4510: real time    1.4533
    MIXING:  cpu time    0.0045: real time    0.0045
    --------------------------------------------
      LOOP:  cpu time   23.3468: real time   23.4446

 eigenvalue-minimisations  :  9044
 total energy-change (2. order) :-0.6241146E-04  (-0.5976878E-06)
 number of electron     808.9999725 magnetization 
 augmentation part      291.4897643 magnetization 

 Broyden mixing:
  rms(total) = 0.11244E-03    rms(broyden)= 0.11234E-03
  rms(prec ) = 0.17264E-03
  weight for this iteration     100.00

 eigenvalues of (default mixing * dielectric matrix)
  average eigenvalue GAMMA=   1.8412
  7.6173  4.4067  2.6619  2.5104  2.1412  1.3722  1.1981  1.1981  1.1454  0.9086
  0.9086  0.7549  0.7549  0.5838  0.6624  0.6346

 Free energy of the ion-electron system (eV)
  ---------------------------------------------------
  alpha Z        PSCENC =      1478.88211030
  Ewald energy   TEWEN  =    202434.08314187
  -Hartree energ DENC   =   -270664.10309501
  -exchange      EXHF   =         0.00000000
  -V(xc)+E(xc)   XCENC  =      1133.10259190
  PAW double counting   =     73639.14553121   -72139.02682289
  entropy T*S    EENTRO =         0.01562658
  eigenvalues    EBANDS =     -3820.23697204
  atomic energy  EATOM  =     67701.92959986
  Solvation  Ediel_sol  =         0.00000000
  ---------------------------------------------------
  free energy    TOTEN  =      -236.20828824 eV

  energy without entropy =     -236.22391481  energy(sigma->0) =     -236.21349709


--------------------------------------------------------------------------------------------------------


----------------------------------------- Iteration    1(  22)  ---------------------------------------


    POTLOK:  cpu time    0.0970: real time    0.0970
    SETDIJ:  cpu time    0.0077: real time    0.0077
    EDDIAG:  cpu time    6.7871: real time    6.8163
  RMM-DIIS:  cpu time   11.7292: real time   11.7794
    ORTHCH:  cpu time    1.2770: real time    1.3475
       DOS:  cpu time    0.0029: real time    0.0029
    CHARGE:  cpu time    1.4640: real time    1.4644
    MIXING:  cpu time    0.0048: real time    0.0048
    --------------------------------------------
      LOOP:  cpu time   21.3712: real time   21.5220

 eigenvalue-minimisations  :  7588
 total energy-change (2. order) :-0.2769919E-04  (-0.1616481E-06)
 number of electron     808.9999725 magnetization 
 augmentation part      291.4897165 magnetization 

 Broyden mixing:
  rms(total) = 0.71640E-04    rms(broyden)= 0.71603E-04
  rms(prec ) = 0.10746E-03
  weight for this iteration     100.00

 eigenvalues of (default mixing * dielectric matrix)
  average eigenvalue GAMMA=   1.8864
  8.0200  4.9077  2.8216  2.4384  2.4384  1.6915  1.4659  1.1678  0.9827  0.9243
  0.9243  0.8457  0.8457  0.5842  0.7077  0.6342  0.6682

 Free energy of the ion-electron system (eV)
  ---------------------------------------------------
  alpha Z        PSCENC =      1478.88211030
  Ewald energy   TEWEN  =    202434.08314187
  -Hartree energ DENC   =   -270664.12406949
  -exchange      EXHF   =         0.00000000
  -V(xc)+E(xc)   XCENC  =      1133.10272602
  PAW double counting   =     73639.17459138   -72139.05612313
  entropy T*S    EENTRO =         0.01562663
  eigenvalues    EBANDS =     -3820.21591936
  atomic energy  EATOM  =     67701.92959986
  Solvation  Ediel_sol  =         0.00000000
  ---------------------------------------------------
  free energy    TOTEN  =      -236.20831593 eV

  energy without entropy =     -236.22394256  energy(sigma->0) =     -236.21352481


--------------------------------------------------------------------------------------------------------


----------------------------------------- Iteration    1(  23)  ---------------------------------------


    POTLOK:  cpu time    0.0972: real time    0.0972
    SETDIJ:  cpu time    0.0075: real time    0.0075
    EDDIAG:  cpu time    6.7486: real time    6.7654
  RMM-DIIS:  cpu time   10.7555: real time   10.8114
    ORTHCH:  cpu time    1.3047: real time    1.3513
       DOS:  cpu time    0.0056: real time    0.0056
    CHARGE:  cpu time    1.4376: real time    1.4380
    MIXING:  cpu time    0.0038: real time    0.0038
    --------------------------------------------
      LOOP:  cpu time   20.3619: real time   20.4846

 eigenvalue-minimisations  :  6886
 total energy-change (2. order) :-0.1423401E-04  (-0.7709570E-07)
 number of electron     808.9999725 magnetization 
 augmentation part      291.4897258 magnetization 

 Broyden mixing:
  rms(total) = 0.43041E-04    rms(broyden)= 0.43035E-04
  rms(prec ) = 0.64405E-04
  weight for this iteration     100.00

 eigenvalues of (default mixing * dielectric matrix)
  average eigenvalue GAMMA=   1.9013
  8.2638  5.2376  3.0221  2.4353  2.4353  2.0956  1.2913  1.1939  1.1939  1.0096
  0.9443  0.8486  0.8486  0.8091  0.5839  0.6345  0.7043  0.6714

 Free energy of the ion-electron system (eV)
  ---------------------------------------------------
  alpha Z        PSCENC =      1478.88211030
  Ewald energy   TEWEN  =    202434.08314187
  -Hartree energ DENC   =   -270664.13466599
  -exchange      EXHF   =         0.00000000
  -V(xc)+E(xc)   XCENC  =      1133.10273829
  PAW double counting   =     73639.21586628   -72139.09779617
  entropy T*S    EENTRO =         0.01562632
  eigenvalues    EBANDS =     -3820.20495093
  atomic energy  EATOM  =     67701.92959986
  Solvation  Ediel_sol  =         0.00000000
  ---------------------------------------------------
  free energy    TOTEN  =      -236.20833017 eV

  energy without entropy =     -236.22395649  energy(sigma->0) =     -236.21353894


--------------------------------------------------------------------------------------------------------


----------------------------------------- Iteration    1(  24)  ---------------------------------------


    POTLOK:  cpu time    0.0965: real time    0.0966
    SETDIJ:  cpu time    0.0076: real time    0.0076
    EDDIAG:  cpu time    6.7653: real time    6.7758
  RMM-DIIS:  cpu time    9.9737: real time    9.9992
    ORTHCH:  cpu time    1.3456: real time    1.3491
       DOS:  cpu time    0.0029: real time    0.0029
    CHARGE:  cpu time    1.4356: real time    1.4363
    MIXING:  cpu time    0.0049: real time    0.0049
    --------------------------------------------
      LOOP:  cpu time   19.6336: real time   19.6805

 eigenvalue-minimisations  :  6137
 total energy-change (2. order) :-0.6469752E-05  (-0.3513599E-07)
 number of electron     808.9999725 magnetization 
 augmentation part      291.4897321 magnetization 

 Broyden mixing:
  rms(total) = 0.26670E-04    rms(broyden)= 0.26644E-04
  rms(prec ) = 0.39609E-04
  weight for this iteration     100.00

 eigenvalues of (default mixing * dielectric matrix)
  average eigenvalue GAMMA=   1.9210
  8.5231  5.6505  3.4000  2.5613  2.4345  2.0216  1.4307  1.4307  1.1810  1.0132
  1.0132  0.8929  0.8929  0.8004  0.5838  0.7073  0.6358  0.6629  0.6629

 Free energy of the ion-electron system (eV)
  ---------------------------------------------------
  alpha Z        PSCENC =      1478.88211030
  Ewald energy   TEWEN  =    202434.08314187
  -Hartree energ DENC   =   -270664.14000985
  -exchange      EXHF   =         0.00000000
  -V(xc)+E(xc)   XCENC  =      1133.10279179
  PAW double counting   =     73639.22210441   -72139.10405627
  entropy T*S    EENTRO =         0.01562624
  eigenvalues    EBANDS =     -3820.19964497
  atomic energy  EATOM  =     67701.92959986
  Solvation  Ediel_sol  =         0.00000000
  ---------------------------------------------------
  free energy    TOTEN  =      -236.20833664 eV

  energy without entropy =     -236.22396287  energy(sigma->0) =     -236.21354538


--------------------------------------------------------------------------------------------------------


----------------------------------------- Iteration    1(  25)  ---------------------------------------


    POTLOK:  cpu time    0.0983: real time    0.0983
    SETDIJ:  cpu time    0.0066: real time    0.0285
    EDDIAG:  cpu time    6.8363: real time    6.8822
  RMM-DIIS:  cpu time    9.1791: real time    9.1836
    ORTHCH:  cpu time    1.3232: real time    1.3314
       DOS:  cpu time    0.0030: real time    0.0030
    CHARGE:  cpu time    1.4481: real time    1.4483
    MIXING:  cpu time    0.0052: real time    0.0052
    --------------------------------------------
      LOOP:  cpu time   18.9012: real time   18.9849

 eigenvalue-minimisations  :  4947
 total energy-change (2. order) :-0.3037814E-05  (-0.1604604E-07)
 number of electron     808.9999725 magnetization 
 augmentation part      291.4897240 magnetization 

 Broyden mixing:
  rms(total) = 0.16341E-04    rms(broyden)= 0.16337E-04
  rms(prec ) = 0.24662E-04
  weight for this iteration     100.00

 eigenvalues of (default mixing * dielectric matrix)
  average eigenvalue GAMMA=   1.9531
  8.7520  5.9576  3.7958  2.5908  2.4376  2.0477  2.0477  1.3166  1.1054  1.1054
  1.1150  1.0170  0.8709  0.8709  0.7859  0.7264  0.5839  0.6678  0.6348  0.6319

 Free energy of the ion-electron system (eV)
  ---------------------------------------------------
  alpha Z        PSCENC =      1478.88211030
  Ewald energy   TEWEN  =    202434.08314187
  -Hartree energ DENC   =   -270664.14562042
  -exchange      EXHF   =         0.00000000
  -V(xc)+E(xc)   XCENC  =      1133.10284201
  PAW double counting   =     73639.22420732   -72139.10611683
  entropy T*S    EENTRO =         0.01562599
  eigenvalues    EBANDS =     -3820.19412977
  atomic energy  EATOM  =     67701.92959986
  Solvation  Ediel_sol  =         0.00000000
  ---------------------------------------------------
  free energy    TOTEN  =      -236.20833968 eV

  energy without entropy =     -236.22396566  energy(sigma->0) =     -236.21354834


--------------------------------------------------------------------------------------------------------


----------------------------------------- Iteration    1(  26)  ---------------------------------------


    POTLOK:  cpu time    0.0982: real time    0.0982
    SETDIJ:  cpu time    0.0079: real time    0.0078
    EDDIAG:  cpu time    6.7433: real time    6.7477
  RMM-DIIS:  cpu time    9.3012: real time    9.3666
    ORTHCH:  cpu time    1.3305: real time    1.3328
       DOS:  cpu time    0.0033: real time    0.0033
    CHARGE:  cpu time    1.4327: real time    1.4371
    MIXING:  cpu time    0.0053: real time    0.0053
    --------------------------------------------
      LOOP:  cpu time   18.9238: real time   19.0006

 eigenvalue-minimisations  :  5229
 total energy-change (2. order) :-0.2186207E-05  (-0.9629514E-08)
 number of electron     808.9999725 magnetization 
 augmentation part      291.4897155 magnetization 

 Broyden mixing:
  rms(total) = 0.10395E-04    rms(broyden)= 0.10388E-04
  rms(prec ) = 0.15153E-04
  weight for this iteration     100.00

 eigenvalues of (default mixing * dielectric matrix)
  average eigenvalue GAMMA=   1.9905
  8.9143  6.2757  4.1777  2.7976  2.5078  2.3410  1.7666  1.7666  1.3143  1.1061
  1.0596  1.0596  0.9094  0.8812  0.8812  0.7917  0.7281  0.5839  0.6699  0.6340
  0.6340

 Free energy of the ion-electron system (eV)
  ---------------------------------------------------
  alpha Z        PSCENC =      1478.88211030
  Ewald energy   TEWEN  =    202434.08314187
  -Hartree energ DENC   =   -270664.14891228
  -exchange      EXHF   =         0.00000000
  -V(xc)+E(xc)   XCENC  =      1133.10286851
  PAW double counting   =     73639.22542251   -72139.10738896
  entropy T*S    EENTRO =         0.01562578
  eigenvalues    EBANDS =     -3820.19080943
  atomic energy  EATOM  =     67701.92959986
  Solvation  Ediel_sol  =         0.00000000
  ---------------------------------------------------
  free energy    TOTEN  =      -236.20834186 eV

  energy without entropy =     -236.22396765  energy(sigma->0) =     -236.21355046


--------------------------------------------------------------------------------------------------------


----------------------------------------- Iteration    1(  27)  ---------------------------------------


    POTLOK:  cpu time    0.0989: real time    0.0989
    SETDIJ:  cpu time    0.0091: real time    0.0091
    EDDIAG:  cpu time    6.7959: real time    6.7981
  RMM-DIIS:  cpu time    8.5797: real time    8.5877
    ORTHCH:  cpu time    1.3352: real time    1.3355
       DOS:  cpu time    0.0048: real time    0.0048
    CHARGE:  cpu time    1.4608: real time    1.4610
    MIXING:  cpu time    0.0050: real time    0.0050
    --------------------------------------------
      LOOP:  cpu time   18.2908: real time   18.3018

 eigenvalue-minimisations  :  4076
 total energy-change (2. order) :-0.1451102E-05  (-0.5701598E-08)
 number of electron     808.9999725 magnetization 
 augmentation part      291.4897153 magnetization 

 Broyden mixing:
  rms(total) = 0.63384E-05    rms(broyden)= 0.63356E-05
  rms(prec ) = 0.88859E-05
  weight for this iteration     100.00

 eigenvalues of (default mixing * dielectric matrix)
  average eigenvalue GAMMA=   2.0112
  9.0220  6.5038  4.4371  2.9373  2.4908  2.4908  2.0001  1.9154  1.3495  1.1843
  1.0922  1.0922  1.0225  0.9093  0.9093  0.8274  0.8141  0.7252  0.5839  0.6674
  0.6358  0.6358

 Free energy of the ion-electron system (eV)
  ---------------------------------------------------
  alpha Z        PSCENC =      1478.88211030
  Ewald energy   TEWEN  =    202434.08314187
  -Hartree energ DENC   =   -270664.14856403
  -exchange      EXHF   =         0.00000000
  -V(xc)+E(xc)   XCENC  =      1133.10287800
  PAW double counting   =     73639.22907065   -72139.11110319
  entropy T*S    EENTRO =         0.01562584
  eigenvalues    EBANDS =     -3820.19110259
  atomic energy  EATOM  =     67701.92959986
  Solvation  Ediel_sol  =         0.00000000
  ---------------------------------------------------
  free energy    TOTEN  =      -236.20834331 eV

  energy without entropy =     -236.22396915  energy(sigma->0) =     -236.21355193


--------------------------------------------------------------------------------------------------------


----------------------------------------- Iteration    1(  28)  ---------------------------------------


    POTLOK:  cpu time    0.0993: real time    0.0994
    SETDIJ:  cpu time    0.0076: real time    0.0076
    EDDIAG:  cpu time    6.7079: real time    6.7132
  RMM-DIIS:  cpu time    8.1056: real time    8.1318
    ORTHCH:  cpu time    1.3326: real time    1.3330
       DOS:  cpu time    0.0027: real time    0.0027
    CHARGE:  cpu time    1.4370: real time    1.4372
    MIXING:  cpu time    0.0052: real time    0.0052
    --------------------------------------------
      LOOP:  cpu time   17.6992: real time   17.7320

 eigenvalue-minimisations  :  3275
 total energy-change (2. order) :-0.6470655E-06  (-0.2371488E-08)
 number of electron     808.9999725 magnetization 
 augmentation part      291.4897172 magnetization 

 Broyden mixing:
  rms(total) = 0.33505E-05    rms(broyden)= 0.33478E-05
  rms(prec ) = 0.49294E-05
  weight for this iteration     100.00

 eigenvalues of (default mixing * dielectric matrix)
  average eigenvalue GAMMA=   2.0605
  9.1222  6.8183  4.8683  3.4604  2.6669  2.5245  2.1818  1.7408  1.7408  1.3008
  1.1018  1.1018  1.1026  0.9228  0.9228  0.8890  0.8890  0.7803  0.7325  0.5839
  0.6666  0.6363  0.6363

 Free energy of the ion-electron system (eV)
  ---------------------------------------------------
  alpha Z        PSCENC =      1478.88211030
  Ewald energy   TEWEN  =    202434.08314187
  -Hartree energ DENC   =   -270664.14684809
  -exchange      EXHF   =         0.00000000
  -V(xc)+E(xc)   XCENC  =      1133.10287588
  PAW double counting   =     73639.21327883   -72139.09525515
  entropy T*S    EENTRO =         0.01562589
  eigenvalues    EBANDS =     -3820.19287333
  atomic energy  EATOM  =     67701.92959986
  Solvation  Ediel_sol  =         0.00000000
  ---------------------------------------------------
  free energy    TOTEN  =      -236.20834396 eV

  energy without entropy =     -236.22396985  energy(sigma->0) =     -236.21355259


--------------------------------------------------------------------------------------------------------


----------------------------------------- Iteration    1(  29)  ---------------------------------------


    POTLOK:  cpu time    0.0988: real time    0.0988
    SETDIJ:  cpu time    0.0076: real time    0.0076
    EDDIAG:  cpu time    6.7876: real time    6.8135
  RMM-DIIS:  cpu time    7.5330: real time    7.5368
    ORTHCH:  cpu time    1.3228: real time    1.3230
       DOS:  cpu time    0.0029: real time    0.0029
    CHARGE:  cpu time    1.4496: real time    1.4509
    MIXING:  cpu time    0.0052: real time    0.0052
    --------------------------------------------
      LOOP:  cpu time   17.2088: real time   17.2403

 eigenvalue-minimisations  :  2710
 total energy-change (2. order) :-0.2704037E-06  (-0.1190691E-08)
 number of electron     808.9999725 magnetization 
 augmentation part      291.4897168 magnetization 

 Broyden mixing:
  rms(total) = 0.17628E-05    rms(broyden)= 0.17627E-05
  rms(prec ) = 0.26909E-05
  weight for this iteration     100.00

 eigenvalues of (default mixing * dielectric matrix)
  average eigenvalue GAMMA=   2.0770
  9.2170  6.9703  5.2062  3.6055  2.7754  2.4296  2.1894  1.9741  1.9741  1.3002
  1.1066  1.1066  1.2046  1.1560  0.9274  0.9274  0.8692  0.8692  0.7843  0.7317
  0.5839  0.6671  0.6363  0.6363

 Free energy of the ion-electron system (eV)
  ---------------------------------------------------
  alpha Z        PSCENC =      1478.88211030
  Ewald energy   TEWEN  =    202434.08314187
  -Hartree energ DENC   =   -270664.14553619
  -exchange      EXHF   =         0.00000000
  -V(xc)+E(xc)   XCENC  =      1133.10287540
  PAW double counting   =     73639.20760501   -72139.08955861
  entropy T*S    EENTRO =         0.01562590
  eigenvalues    EBANDS =     -3820.19420776
  atomic energy  EATOM  =     67701.92959986
  Solvation  Ediel_sol  =         0.00000000
  ---------------------------------------------------
  free energy    TOTEN  =      -236.20834423 eV

  energy without entropy =     -236.22397013  energy(sigma->0) =     -236.21355286


--------------------------------------------------------------------------------------------------------


----------------------------------------- Iteration    1(  30)  ---------------------------------------


    POTLOK:  cpu time    0.1020: real time    0.1021
    SETDIJ:  cpu time    0.0086: real time    0.0086
    EDDIAG:  cpu time    6.9820: real time    7.0006
  RMM-DIIS:  cpu time    6.9722: real time    6.9748
    ORTHCH:  cpu time    1.3321: real time    1.3336
       DOS:  cpu time    0.0024: real time    0.0024
    --------------------------------------------
      LOOP:  cpu time   15.4004: real time   15.4233

 eigenvalue-minimisations  :  1964
 total energy-change (2. order) :-0.7724157E-07  (-0.3892569E-09)
 number of electron     808.9999725 magnetization 
 augmentation part      291.4897168 magnetization 

 Free energy of the ion-electron system (eV)
  ---------------------------------------------------
  alpha Z        PSCENC =      1478.88211030
  Ewald energy   TEWEN  =    202434.08314187
  -Hartree energ DENC   =   -270664.14456613
  -exchange      EXHF   =         0.00000000
  -V(xc)+E(xc)   XCENC  =      1133.10287088
  PAW double counting   =     73639.20966597   -72139.09163666
  entropy T*S    EENTRO =         0.01562590
  eigenvalues    EBANDS =     -3820.19515629
  atomic energy  EATOM  =     67701.92959986
  Solvation  Ediel_sol  =         0.00000000
  ---------------------------------------------------
  free energy    TOTEN  =      -236.20834431 eV

  energy without entropy =     -236.22397021  energy(sigma->0) =     -236.21355294


--------------------------------------------------------------------------------------------------------


 average (electrostatic) potential at core
  the test charge radii are     0.6991  0.7215  0.5201  1.2098
  (the norm of the test charge is              1.0000)
       1 -57.2719       2 -75.9970       3 -76.5077       4 -38.1073       5 -73.9478
       6 -73.9225       7 -73.9225       8 -73.9477       9 -73.9463      10 -73.8796
      11 -73.8797      12 -73.9463      13 -74.0871      14 -74.0905      15 -74.0870
      16 -74.0979      17 -74.0899      18 -74.2769      19 -74.0898      20 -74.0851
      21 -74.0810      22 -74.2278      23 -74.0810      24 -74.0820      25 -74.0850
      26 -74.0960      27 -74.0850      28 -74.0951      29 -74.3376      30 -74.3463
      31 -74.3463      32 -74.3376      33 -74.3202      34 -74.3418      35 -74.3418
      36 -74.3202      37 -74.3434      38 -74.2920      39 -74.2920      40 -74.3434
      41 -74.3195      42 -74.3408      43 -74.3408      44 -74.3196      45 -74.3031
      46 -74.2962      47 -74.3031      48 -74.2905      49 -74.2946      50 -74.3102
      51 -74.2946      52 -74.2916      53 -74.2974      54 -74.3143      55 -74.2974
      56 -74.2845      57 -74.3042      58 -74.2759      59 -74.3042      60 -74.2817
      61 -73.7424      62 -73.7147      63 -73.7147      64 -73.7423      65 -73.7934
      66 -73.7949      67 -73.7950      68 -73.7934      69 -73.7229      70 -73.7302
      71 -73.7302      72 -73.7229      73 -73.7890      74 -73.7935      75 -73.7935
      76 -73.7891
 
 
 
 E-fermi :  -0.9956     XC(G=0):  -4.6881     alpha+bet : -4.1283


 k-point     1 :       0.0000    0.0000    0.0000
  band No.  band energies     occupation 
      1     -22.5093      2.00000
      2     -20.4469      2.00000
      3     -10.0083      2.00000
      4      -9.4750      2.00000
      5      -8.9745      2.00000
      6      -8.7359      2.00000
      7      -8.4064      2.00000
      8      -8.2144      2.00000
      9      -8.1248      2.00000
     10      -7.8970      2.00000
     11      -7.8892      2.00000
     12      -7.7661      2.00000
     13      -7.6794      2.00000
     14      -7.6388      2.00000
     15      -7.6131      2.00000
     16      -7.5797      2.00000
     17      -7.5682      2.00000
     18      -7.5078      2.00000
     19      -7.3016      2.00000
     20      -7.2011      2.00000
     21      -7.1849      2.00000
     22      -7.1596      2.00000
     23      -7.1338      2.00000
     24      -7.1162      2.00000
     25      -7.0845      2.00000
     26      -7.0784      2.00000
     27      -7.0516      2.00000
     28      -7.0190      2.00000
     29      -7.0096      2.00000
     30      -6.9983      2.00000
     31      -6.9250      2.00000
     32      -6.9241      2.00000
     33      -6.9071      2.00000
     34      -6.9041      2.00000
     35      -6.9035      2.00000
     36      -6.8983      2.00000
     37      -6.8840      2.00000
     38      -6.8672      2.00000
     39      -6.8381      2.00000
     40      -6.7833      2.00000
     41      -6.7809      2.00000
     42      -6.7611      2.00000
     43      -6.7449      2.00000
     44      -6.7425      2.00000
     45      -6.7164      2.00000
     46      -6.7093      2.00000
     47      -6.6779      2.00000
     48      -6.6578      2.00000
     49      -6.6352      2.00000
     50      -6.6297      2.00000
     51      -6.5751      2.00000
     52      -6.5594      2.00000
     53      -6.5587      2.00000
     54      -6.5468      2.00000
     55      -6.5360      2.00000
     56      -6.5264      2.00000
     57      -6.5126      2.00000
     58      -6.4838      2.00000
     59      -6.4761      2.00000
     60      -6.4691      2.00000
     61      -6.4095      2.00000
     62      -6.3965      2.00000
     63      -6.3857      2.00000
     64      -6.3588      2.00000
     65      -6.3475      2.00000
     66      -6.3049      2.00000
     67      -6.2991      2.00000
     68      -6.2965      2.00000
     69      -6.2805      2.00000
     70      -6.2770      2.00000
     71      -6.2221      2.00000
     72      -6.2191      2.00000
     73      -6.1952      2.00000
     74      -6.1873      2.00000
     75      -6.1764      2.00000
     76      -6.1680      2.00000
     77      -6.1630      2.00000
     78      -6.1504      2.00000
     79      -6.1204      2.00000
     80      -6.0589      2.00000
     81      -6.0502      2.00000
     82      -6.0471      2.00000
     83      -6.0369      2.00000
     84      -6.0337      2.00000
     85      -6.0151      2.00000
     86      -6.0148      2.00000
     87      -5.9890      2.00000
     88      -5.9853      2.00000
     89      -5.9831      2.00000
     90      -5.9831      2.00000
     91      -5.9768      2.00000
     92      -5.9718      2.00000
     93      -5.8802      2.00000
     94      -5.8697      2.00000
     95      -5.8667      2.00000
     96      -5.8431      2.00000
     97      -5.8394      2.00000
     98      -5.8062      2.00000
     99      -5.7996      2.00000
    100      -5.7787      2.00000
    101      -5.7539      2.00000
    102      -5.7454      2.00000
    103      -5.7405      2.00000
    104      -5.7374      2.00000
    105      -5.7096      2.00000
    106      -5.7086      2.00000
    107      -5.6802      2.00000
    108      -5.6772      2.00000
    109      -5.6561      2.00000
    110      -5.6526      2.00000
    111      -5.5922      2.00000
    112      -5.5855      2.00000
    113      -5.5817      2.00000
    114      -5.5759      2.00000
    115      -5.5729      2.00000
    116      -5.5210      2.00000
    117      -5.5143      2.00000
    118      -5.4961      2.00000
    119      -5.4942      2.00000
    120      -5.4737      2.00000
    121      -5.4728      2.00000
    122      -5.4689      2.00000
    123      -5.4609      2.00000
    124      -5.4515      2.00000
    125      -5.4502      2.00000
    126      -5.4395      2.00000
    127      -5.4363      2.00000
    128      -5.4348      2.00000
    129      -5.4248      2.00000
    130      -5.4120      2.00000
    131      -5.4107      2.00000
    132      -5.3943      2.00000
    133      -5.3813      2.00000
    134      -5.3301      2.00000
    135      -5.3250      2.00000
    136      -5.3219      2.00000
    137      -5.3168      2.00000
    138      -5.3087      2.00000
    139      -5.2780      2.00000
    140      -5.2665      2.00000
    141      -5.2465      2.00000
    142      -5.2315      2.00000
    143      -5.1984      2.00000
    144      -5.1964      2.00000
    145      -5.1964      2.00000
    146      -5.1783      2.00000
    147      -5.1758      2.00000
    148      -5.1399      2.00000
    149      -5.1373      2.00000
    150      -5.1322      2.00000
    151      -5.1275      2.00000
    152      -5.1221      2.00000
    153      -5.1103      2.00000
    154      -5.0995      2.00000
    155      -5.0921      2.00000
    156      -5.0877      2.00000
    157      -5.0782      2.00000
    158      -5.0751      2.00000
    159      -5.0484      2.00000
    160      -5.0308      2.00000
    161      -5.0256      2.00000
    162      -5.0105      2.00000
    163      -5.0027      2.00000
    164      -4.9955      2.00000
    165      -4.9675      2.00000
    166      -4.9654      2.00000
    167      -4.9570      2.00000
    168      -4.9470      2.00000
    169      -4.9467      2.00000
    170      -4.9249      2.00000
    171      -4.9057      2.00000
    172      -4.8963      2.00000
    173      -4.8766      2.00000
    174      -4.8753      2.00000
    175      -4.8683      2.00000
    176      -4.8631      2.00000
    177      -4.8516      2.00000
    178      -4.8399      2.00000
    179      -4.8304      2.00000
    180      -4.7976      2.00000
    181      -4.7946      2.00000
    182      -4.7837      2.00000
    183      -4.7733      2.00000
    184      -4.7625      2.00000
    185      -4.7536      2.00000
    186      -4.7402      2.00000
    187      -4.7319      2.00000
    188      -4.7233      2.00000
    189      -4.7039      2.00000
    190      -4.6900      2.00000
    191      -4.6862      2.00000
    192      -4.6773      2.00000
    193      -4.6729      2.00000
    194      -4.6682      2.00000
    195      -4.6659      2.00000
    196      -4.6505      2.00000
    197      -4.6344      2.00000
    198      -4.6265      2.00000
    199      -4.6242      2.00000
    200      -4.6226      2.00000
    201      -4.6128      2.00000
    202      -4.6109      2.00000
    203      -4.5969      2.00000
    204      -4.5912      2.00000
    205      -4.5363      2.00000
    206      -4.5306      2.00000
    207      -4.5295      2.00000
    208      -4.5193      2.00000
    209      -4.5107      2.00000
    210      -4.5071      2.00000
    211      -4.4981      2.00000
    212      -4.4830      2.00000
    213      -4.4403      2.00000
    214      -4.4400      2.00000
    215      -4.4130      2.00000
    216      -4.3907      2.00000
    217      -4.3722      2.00000
    218      -4.3524      2.00000
    219      -4.3388      2.00000
    220      -4.3308      2.00000
    221      -4.3170      2.00000
    222      -4.3037      2.00000
    223      -4.2945      2.00000
    224      -4.2932      2.00000
    225      -4.2822      2.00000
    226      -4.2585      2.00000
    227      -4.2573      2.00000
    228      -4.2372      2.00000
    229      -4.2361      2.00000
    230      -4.2184      2.00000
    231      -4.2178      2.00000
    232      -4.1863      2.00000
    233      -4.1852      2.00000
    234      -4.1765      2.00000
    235      -4.1741      2.00000
    236      -4.1682      2.00000
    237      -4.1657      2.00000
    238      -4.1589      2.00000
    239      -4.1239      2.00000
    240      -4.0981      2.00000
    241      -4.0933      2.00000
    242      -4.0918      2.00000
    243      -4.0862      2.00000
    244      -4.0801      2.00000
    245      -4.0792      2.00000
    246      -4.0706      2.00000
    247      -4.0584      2.00000
    248      -4.0444      2.00000
    249      -4.0421      2.00000
    250      -4.0398      2.00000
    251      -4.0385      2.00000
    252      -4.0359      2.00000
    253      -4.0218      2.00000
    254      -4.0198      2.00000
    255      -4.0182      2.00000
    256      -3.9861      2.00000
    257      -3.9794      2.00000
    258      -3.9772      2.00000
    259      -3.9752      2.00000
    260      -3.9248      2.00000
    261      -3.9065      2.00000
    262      -3.9022      2.00000
    263      -3.9017      2.00000
    264      -3.8934      2.00000
    265      -3.8612      2.00000
    266      -3.8397      2.00000
    267      -3.8216      2.00000
    268      -3.8159      2.00000
    269      -3.8099      2.00000
    270      -3.8019      2.00000
    271      -3.7946      2.00000
    272      -3.7840      2.00000
    273      -3.7826      2.00000
    274      -3.7714      2.00000
    275      -3.7648      2.00000
    276      -3.7549      2.00000
    277      -3.7463      2.00000
    278      -3.7380      2.00000
    279      -3.7264      2.00000
    280      -3.7195      2.00000
    281      -3.7000      2.00000
    282      -3.6664      2.00000
    283      -3.6151      2.00000
    284      -3.5835      2.00000
    285      -3.5788      2.00000
    286      -3.5618      2.00000
    287      -3.5505      2.00000
    288      -3.5308      2.00000
    289      -3.5120      2.00000
    290      -3.5110      2.00000
    291      -3.5091      2.00000
    292      -3.5039      2.00000
    293      -3.5015      2.00000
    294      -3.4937      2.00000
    295      -3.4917      2.00000
    296      -3.4870      2.00000
    297      -3.4817      2.00000
    298      -3.4767      2.00000
    299      -3.4552      2.00000
    300      -3.4543      2.00000
    301      -3.4445      2.00000
    302      -3.4249      2.00000
    303      -3.4200      2.00000
    304      -3.4156      2.00000
    305      -3.4001      2.00000
    306      -3.3997      2.00000
    307      -3.3944      2.00000
    308      -3.3919      2.00000
    309      -3.3861      2.00000
    310      -3.3772      2.00000
    311      -3.3761      2.00000
    312      -3.3495      2.00000
    313      -3.3458      2.00000
    314      -3.3195      2.00000
    315      -3.3133      2.00000
    316      -3.3055      2.00000
    317      -3.2992      2.00000
    318      -3.2877      2.00000
    319      -3.2781      2.00000
    320      -3.2598      2.00000
    321      -3.2561      2.00000
    322      -3.2371      2.00000
    323      -3.2326      2.00000
    324      -3.2214      2.00000
    325      -3.2180      2.00000
    326      -3.2024      2.00000
    327      -3.1834      2.00000
    328      -3.1731      2.00000
    329      -3.1724      2.00000
    330      -3.1648      2.00000
    331      -3.1593      2.00000
    332      -3.1449      2.00000
    333      -3.1250      2.00000
    334      -3.1214      2.00000
    335      -3.0746      2.00000
    336      -3.0692      2.00000
    337      -3.0595      2.00000
    338      -3.0517      2.00000
    339      -3.0494      2.00000
    340      -3.0391      2.00000
    341      -3.0356      2.00000
    342      -3.0340      2.00000
    343      -3.0310      2.00000
    344      -3.0191      2.00000
    345      -3.0142      2.00000
    346      -3.0031      2.00000
    347      -2.9971      2.00000
    348      -2.9908      2.00000
    349      -2.9760      2.00000
    350      -2.9672      2.00000
    351      -2.9476      2.00000
    352      -2.9421      2.00000
    353      -2.9209      2.00000
    354      -2.9068      2.00000
    355      -2.9015      2.00000
    356      -2.8703      2.00000
    357      -2.8632      2.00000
    358      -2.8273      2.00000
    359      -2.8067      2.00000
    360      -2.8045      2.00000
    361      -2.7758      2.00000
    362      -2.7568      2.00000
    363      -2.7463      2.00000
    364      -2.7396      2.00000
    365      -2.7302      2.00000
    366      -2.7285      2.00000
    367      -2.7273      2.00000
    368      -2.6931      2.00000
    369      -2.6834      2.00000
    370      -2.6783      2.00000
    371      -2.6574      2.00000
    372      -2.6383      2.00000
    373      -2.6319      2.00000
    374      -2.6290      2.00000
    375      -2.5997      2.00000
    376      -2.5993      2.00000
    377      -2.5890      2.00000
    378      -2.5732      2.00000
    379      -2.5659      2.00000
    380      -2.5531      2.00000
    381      -2.5455      2.00000
    382      -2.5366      2.00000
    383      -2.5162      2.00000
    384      -2.5092      2.00000
    385      -2.4848      2.00000
    386      -2.4153      2.00000
    387      -2.3019      2.00000
    388      -2.2353      2.00000
    389      -2.1957      2.00000
    390      -2.1516      2.00000
    391      -2.1411      2.00000
    392      -2.0711      2.00000
    393      -2.0087      2.00000
    394      -1.9891      2.00000
    395      -1.9076      2.00000
    396      -1.7741      2.00000
    397      -1.6169      2.00000
    398      -1.5150      2.00000
    399      -1.4936      2.00000
    400      -1.2742      2.00059
    401      -0.9916      0.93322
    402      -0.9595      0.43139
    403      -0.8081     -0.02345
    404      -0.7576     -0.00389
    405      -0.7299     -0.00112
    406      -0.7063     -0.00034
    407      -0.6629     -0.00003
    408      -0.5606     -0.00000
    409      -0.4902     -0.00000
    410      -0.4881     -0.00000
    411      -0.4183     -0.00000
    412      -0.3868     -0.00000
    413      -0.3730     -0.00000
    414      -0.3202     -0.00000
    415      -0.2625     -0.00000
    416      -0.1332     -0.00000
    417      -0.1112     -0.00000
    418      -0.0764     -0.00000
    419      -0.0357     -0.00000
    420       0.0947     -0.00000
    421       0.2048     -0.00000
    422       0.2129     -0.00000
    423       0.3012     -0.00000
    424       0.5921     -0.00000
    425       0.7194     -0.00000
    426       0.7272     -0.00000
    427       0.7461     -0.00000
    428       0.7501     -0.00000
    429       0.7713     -0.00000
    430       0.8001     -0.00000
    431       0.9634     -0.00000
    432       0.9774     -0.00000
    433       1.1411     -0.00000
    434       1.1680     -0.00000
    435       1.2214     -0.00000
    436       1.2497     -0.00000
    437       1.2873     -0.00000
    438       1.4030     -0.00000
    439       1.5013     -0.00000
    440       1.8582      0.00000
    441       1.9483      0.00000
    442       2.2553      0.00000
    443       2.2975      0.00000
    444       2.3260      0.00000
    445       2.4214      0.00000
    446       2.4522      0.00000
    447       2.4724      0.00000
    448       2.4828      0.00000
    449       2.5924      0.00000
    450       2.5931      0.00000
    451       2.7483      0.00000
    452       2.7795      0.00000
    453       2.8166      0.00000
    454       2.8955      0.00000
    455       2.9652      0.00000
    456       3.0176      0.00000
    457       3.0431      0.00000
    458       3.1335      0.00000
    459       3.1583      0.00000
    460       3.1655      0.00000
    461       3.3196      0.00000
    462       3.3433      0.00000
    463       3.3524      0.00000
    464       3.3654      0.00000
    465       3.4806      0.00000
    466       3.5068      0.00000
    467       3.7857      0.00000
    468       3.8311      0.00000
    469       3.9504      0.00000
    470       4.0247      0.00000
    471       4.0964      0.00000
    472       4.1770      0.00000
    473       4.1867      0.00000
    474       4.2075      0.00000
    475       4.3491      0.00000
    476       4.3517      0.00000
    477       4.3857      0.00000
    478       4.4442      0.00000
    479       4.5134      0.00000
    480       4.5900      0.00000
    481       4.6501      0.00000
    482       4.7567      0.00000
    483       4.8329      0.00000
    484       4.9551      0.00000
    485       5.0365      0.00000
    486       5.0658      0.00000

 k-point     2 :       0.2500    0.0000    0.0000
  band No.  band energies     occupation 
      1     -22.5093      2.00000
      2     -20.4469      2.00000
      3     -10.0085      2.00000
      4      -9.4356      2.00000
      5      -9.1367      2.00000
      6      -8.5324      2.00000
      7      -8.3909      2.00000
      8      -8.1862      2.00000
      9      -8.1174      2.00000
     10      -7.9843      2.00000
     11      -7.9522      2.00000
     12      -7.8788      2.00000
     13      -7.7069      2.00000
     14      -7.6748      2.00000
     15      -7.5368      2.00000
     16      -7.5287      2.00000
     17      -7.4954      2.00000
     18      -7.4623      2.00000
     19      -7.2432      2.00000
     20      -7.1875      2.00000
     21      -7.1724      2.00000
     22      -7.1470      2.00000
     23      -7.1286      2.00000
     24      -7.1107      2.00000
     25      -7.1038      2.00000
     26      -7.0872      2.00000
     27      -7.0798      2.00000
     28      -7.0736      2.00000
     29      -7.0645      2.00000
     30      -7.0518      2.00000
     31      -6.9606      2.00000
     32      -6.9593      2.00000
     33      -6.9509      2.00000
     34      -6.9483      2.00000
     35      -6.8904      2.00000
     36      -6.8814      2.00000
     37      -6.8725      2.00000
     38      -6.8588      2.00000
     39      -6.8421      2.00000
     40      -6.8382      2.00000
     41      -6.8271      2.00000
     42      -6.7806      2.00000
     43      -6.6762      2.00000
     44      -6.6698      2.00000
     45      -6.6697      2.00000
     46      -6.6588      2.00000
     47      -6.6495      2.00000
     48      -6.6439      2.00000
     49      -6.6136      2.00000
     50      -6.5859      2.00000
     51      -6.5764      2.00000
     52      -6.5744      2.00000
     53      -6.5541      2.00000
     54      -6.5174      2.00000
     55      -6.5127      2.00000
     56      -6.4955      2.00000
     57      -6.4865      2.00000
     58      -6.4816      2.00000
     59      -6.4748      2.00000
     60      -6.4440      2.00000
     61      -6.4337      2.00000
     62      -6.4282      2.00000
     63      -6.3968      2.00000
     64      -6.3421      2.00000
     65      -6.3389      2.00000
     66      -6.3169      2.00000
     67      -6.3144      2.00000
     68      -6.3016      2.00000
     69      -6.3009      2.00000
     70      -6.2782      2.00000
     71      -6.2740      2.00000
     72      -6.2320      2.00000
     73      -6.1979      2.00000
     74      -6.1952      2.00000
     75      -6.1925      2.00000
     76      -6.1668      2.00000
     77      -6.1649      2.00000
     78      -6.1528      2.00000
     79      -6.1454      2.00000
     80      -6.1313      2.00000
     81      -6.1302      2.00000
     82      -6.0789      2.00000
     83      -6.0788      2.00000
     84      -6.0722      2.00000
     85      -6.0145      2.00000
     86      -5.9795      2.00000
     87      -5.9768      2.00000
     88      -5.9698      2.00000
     89      -5.9696      2.00000
     90      -5.9351      2.00000
     91      -5.8923      2.00000
     92      -5.8922      2.00000
     93      -5.8768      2.00000
     94      -5.8527      2.00000
     95      -5.8512      2.00000
     96      -5.8164      2.00000
     97      -5.8091      2.00000
     98      -5.7962      2.00000
     99      -5.7737      2.00000
    100      -5.7720      2.00000
    101      -5.7425      2.00000
    102      -5.7252      2.00000
    103      -5.7062      2.00000
    104      -5.7052      2.00000
    105      -5.6899      2.00000
    106      -5.6827      2.00000
    107      -5.6808      2.00000
    108      -5.6598      2.00000
    109      -5.6585      2.00000
    110      -5.6534      2.00000
    111      -5.6326      2.00000
    112      -5.6090      2.00000
    113      -5.6077      2.00000
    114      -5.5965      2.00000
    115      -5.5735      2.00000
    116      -5.5710      2.00000
    117      -5.5621      2.00000
    118      -5.5533      2.00000
    119      -5.5430      2.00000
    120      -5.5402      2.00000
    121      -5.5238      2.00000
    122      -5.4787      2.00000
    123      -5.4719      2.00000
    124      -5.4688      2.00000
    125      -5.4632      2.00000
    126      -5.4565      2.00000
    127      -5.4522      2.00000
    128      -5.4514      2.00000
    129      -5.3979      2.00000
    130      -5.3968      2.00000
    131      -5.3910      2.00000
    132      -5.3894      2.00000
    133      -5.3758      2.00000
    134      -5.3264      2.00000
    135      -5.3245      2.00000
    136      -5.3191      2.00000
    137      -5.3030      2.00000
    138      -5.2995      2.00000
    139      -5.2386      2.00000
    140      -5.2255      2.00000
    141      -5.2180      2.00000
    142      -5.2069      2.00000
    143      -5.2007      2.00000
    144      -5.1981      2.00000
    145      -5.1883      2.00000
    146      -5.1860      2.00000
    147      -5.1546      2.00000
    148      -5.1465      2.00000
    149      -5.1445      2.00000
    150      -5.1285      2.00000
    151      -5.1143      2.00000
    152      -5.1094      2.00000
    153      -5.1052      2.00000
    154      -5.1043      2.00000
    155      -5.0991      2.00000
    156      -5.0930      2.00000
    157      -5.0922      2.00000
    158      -5.0785      2.00000
    159      -5.0411      2.00000
    160      -5.0378      2.00000
    161      -5.0292      2.00000
    162      -5.0276      2.00000
    163      -4.9862      2.00000
    164      -4.9692      2.00000
    165      -4.9562      2.00000
    166      -4.9464      2.00000
    167      -4.9449      2.00000
    168      -4.9344      2.00000
    169      -4.9247      2.00000
    170      -4.9218      2.00000
    171      -4.9099      2.00000
    172      -4.9052      2.00000
    173      -4.8924      2.00000
    174      -4.8898      2.00000
    175      -4.8563      2.00000
    176      -4.8480      2.00000
    177      -4.8343      2.00000
    178      -4.8164      2.00000
    179      -4.7894      2.00000
    180      -4.7857      2.00000
    181      -4.7781      2.00000
    182      -4.7774      2.00000
    183      -4.7716      2.00000
    184      -4.7606      2.00000
    185      -4.7468      2.00000
    186      -4.7411      2.00000
    187      -4.7299      2.00000
    188      -4.7257      2.00000
    189      -4.7183      2.00000
    190      -4.7120      2.00000
    191      -4.7020      2.00000
    192      -4.6847      2.00000
    193      -4.6824      2.00000
    194      -4.6731      2.00000
    195      -4.6585      2.00000
    196      -4.6536      2.00000
    197      -4.6487      2.00000
    198      -4.6401      2.00000
    199      -4.6399      2.00000
    200      -4.6259      2.00000
    201      -4.6234      2.00000
    202      -4.6199      2.00000
    203      -4.6140      2.00000
    204      -4.5667      2.00000
    205      -4.5590      2.00000
    206      -4.5325      2.00000
    207      -4.5174      2.00000
    208      -4.5127      2.00000
    209      -4.5055      2.00000
    210      -4.4937      2.00000
    211      -4.4876      2.00000
    212      -4.4791      2.00000
    213      -4.4705      2.00000
    214      -4.4629      2.00000
    215      -4.4554      2.00000
    216      -4.3981      2.00000
    217      -4.3910      2.00000
    218      -4.3743      2.00000
    219      -4.3725      2.00000
    220      -4.3673      2.00000
    221      -4.3519      2.00000
    222      -4.3339      2.00000
    223      -4.3245      2.00000
    224      -4.2639      2.00000
    225      -4.2564      2.00000
    226      -4.2371      2.00000
    227      -4.2340      2.00000
    228      -4.2315      2.00000
    229      -4.2281      2.00000
    230      -4.2245      2.00000
    231      -4.2157      2.00000
    232      -4.2152      2.00000
    233      -4.1829      2.00000
    234      -4.1741      2.00000
    235      -4.1687      2.00000
    236      -4.1670      2.00000
    237      -4.1506      2.00000
    238      -4.1499      2.00000
    239      -4.1291      2.00000
    240      -4.1124      2.00000
    241      -4.1093      2.00000
    242      -4.0984      2.00000
    243      -4.0911      2.00000
    244      -4.0824      2.00000
    245      -4.0774      2.00000
    246      -4.0610      2.00000
    247      -4.0554      2.00000
    248      -4.0546      2.00000
    249      -4.0451      2.00000
    250      -4.0444      2.00000
    251      -4.0365      2.00000
    252      -4.0365      2.00000
    253      -4.0233      2.00000
    254      -4.0181      2.00000
    255      -3.9675      2.00000
    256      -3.9667      2.00000
    257      -3.9621      2.00000
    258      -3.9558      2.00000
    259      -3.9275      2.00000
    260      -3.9128      2.00000
    261      -3.8999      2.00000
    262      -3.8994      2.00000
    263      -3.8967      2.00000
    264      -3.8910      2.00000
    265      -3.8878      2.00000
    266      -3.8557      2.00000
    267      -3.8270      2.00000
    268      -3.8080      2.00000
    269      -3.8073      2.00000
    270      -3.7987      2.00000
    271      -3.7827      2.00000
    272      -3.7813      2.00000
    273      -3.7607      2.00000
    274      -3.7578      2.00000
    275      -3.7536      2.00000
    276      -3.7456      2.00000
    277      -3.7156      2.00000
    278      -3.7102      2.00000
    279      -3.7050      2.00000
    280      -3.6967      2.00000
    281      -3.6704      2.00000
    282      -3.6632      2.00000
    283      -3.6595      2.00000
    284      -3.6197      2.00000
    285      -3.6105      2.00000
    286      -3.5971      2.00000
    287      -3.5765      2.00000
    288      -3.5540      2.00000
    289      -3.5482      2.00000
    290      -3.5398      2.00000
    291      -3.5358      2.00000
    292      -3.5286      2.00000
    293      -3.5254      2.00000
    294      -3.5183      2.00000
    295      -3.5018      2.00000
    296      -3.4834      2.00000
    297      -3.4662      2.00000
    298      -3.4620      2.00000
    299      -3.4571      2.00000
    300      -3.4458      2.00000
    301      -3.4443      2.00000
    302      -3.4228      2.00000
    303      -3.4150      2.00000
    304      -3.4042      2.00000
    305      -3.3817      2.00000
    306      -3.3786      2.00000
    307      -3.3614      2.00000
    308      -3.3593      2.00000
    309      -3.3486      2.00000
    310      -3.3431      2.00000
    311      -3.3389      2.00000
    312      -3.3262      2.00000
    313      -3.3199      2.00000
    314      -3.3063      2.00000
    315      -3.2970      2.00000
    316      -3.2916      2.00000
    317      -3.2903      2.00000
    318      -3.2838      2.00000
    319      -3.2806      2.00000
    320      -3.2705      2.00000
    321      -3.2647      2.00000
    322      -3.2347      2.00000
    323      -3.2344      2.00000
    324      -3.2235      2.00000
    325      -3.2144      2.00000
    326      -3.2007      2.00000
    327      -3.1901      2.00000
    328      -3.1884      2.00000
    329      -3.1706      2.00000
    330      -3.1484      2.00000
    331      -3.1456      2.00000
    332      -3.1342      2.00000
    333      -3.1035      2.00000
    334      -3.0798      2.00000
    335      -3.0773      2.00000
    336      -3.0717      2.00000
    337      -3.0676      2.00000
    338      -3.0567      2.00000
    339      -3.0498      2.00000
    340      -3.0453      2.00000
    341      -3.0411      2.00000
    342      -3.0300      2.00000
    343      -3.0214      2.00000
    344      -3.0210      2.00000
    345      -3.0095      2.00000
    346      -2.9963      2.00000
    347      -2.9962      2.00000
    348      -2.9914      2.00000
    349      -2.9885      2.00000
    350      -2.9830      2.00000
    351      -2.9825      2.00000
    352      -2.9723      2.00000
    353      -2.9010      2.00000
    354      -2.8927      2.00000
    355      -2.8853      2.00000
    356      -2.8443      2.00000
    357      -2.8361      2.00000
    358      -2.8274      2.00000
    359      -2.8043      2.00000
    360      -2.7919      2.00000
    361      -2.7727      2.00000
    362      -2.7702      2.00000
    363      -2.7541      2.00000
    364      -2.7400      2.00000
    365      -2.7246      2.00000
    366      -2.7195      2.00000
    367      -2.7161      2.00000
    368      -2.7130      2.00000
    369      -2.7113      2.00000
    370      -2.6843      2.00000
    371      -2.6744      2.00000
    372      -2.6729      2.00000
    373      -2.6622      2.00000
    374      -2.6447      2.00000
    375      -2.6418      2.00000
    376      -2.6342      2.00000
    377      -2.6284      2.00000
    378      -2.6248      2.00000
    379      -2.6133      2.00000
    380      -2.6030      2.00000
    381      -2.5787      2.00000
    382      -2.5458      2.00000
    383      -2.5339      2.00000
    384      -2.5269      2.00000
    385      -2.5171      2.00000
    386      -2.5110      2.00000
    387      -2.4926      2.00000
    388      -2.4336      2.00000
    389      -2.2338      2.00000
    390      -2.1473      2.00000
    391      -2.0405      2.00000
    392      -1.9786      2.00000
    393      -1.8954      2.00000
    394      -1.7724      2.00000
    395      -1.6226      2.00000
    396      -1.6060      2.00000
    397      -1.5405      2.00000
    398      -1.5358      2.00000
    399      -1.4926      2.00000
    400      -1.3156      2.00006
    401      -1.1218      2.07050
    402      -0.8348     -0.04545
    403      -0.8100     -0.02473
    404      -0.7898     -0.01322
    405      -0.7428     -0.00205
    406      -0.6932     -0.00016
    407      -0.6496     -0.00001
    408      -0.6447     -0.00001
    409      -0.6233     -0.00000
    410      -0.4862     -0.00000
    411      -0.4334     -0.00000
    412      -0.3907     -0.00000
    413      -0.2948     -0.00000
    414      -0.2712     -0.00000
    415      -0.1126     -0.00000
    416      -0.0481     -0.00000
    417      -0.0426     -0.00000
    418      -0.0225     -0.00000
    419       0.0140     -0.00000
    420       0.0202     -0.00000
    421       0.0787     -0.00000
    422       0.1934     -0.00000
    423       0.2124     -0.00000
    424       0.2838     -0.00000
    425       0.3698     -0.00000
    426       0.5382     -0.00000
    427       0.6464     -0.00000
    428       0.6759     -0.00000
    429       0.7213     -0.00000
    430       0.9153     -0.00000
    431       0.9374     -0.00000
    432       1.0988     -0.00000
    433       1.1292     -0.00000
    434       1.3220     -0.00000
    435       1.3780     -0.00000
    436       1.4266     -0.00000
    437       1.4495     -0.00000
    438       1.5306     -0.00000
    439       1.5511     -0.00000
    440       1.5968     -0.00000
    441       2.2014      0.00000
    442       2.2697      0.00000
    443       2.3157      0.00000
    444       2.4302      0.00000
    445       2.4579      0.00000
    446       2.4863      0.00000
    447       2.5099      0.00000
    448       2.5290      0.00000
    449       2.6458      0.00000
    450       2.6864      0.00000
    451       2.7551      0.00000
    452       2.7595      0.00000
    453       2.7719      0.00000
    454       2.8054      0.00000
    455       2.8092      0.00000
    456       2.9160      0.00000
    457       3.0300      0.00000
    458       3.1304      0.00000
    459       3.1458      0.00000
    460       3.2847      0.00000
    461       3.3133      0.00000
    462       3.3156      0.00000
    463       3.3973      0.00000
    464       3.5377      0.00000
    465       3.5744      0.00000
    466       3.6170      0.00000
    467       3.6835      0.00000
    468       3.7620      0.00000
    469       3.8129      0.00000
    470       3.8545      0.00000
    471       3.9250      0.00000
    472       3.9761      0.00000
    473       4.0814      0.00000
    474       4.0870      0.00000
    475       4.1401      0.00000
    476       4.1519      0.00000
    477       4.2553      0.00000
    478       4.2833      0.00000
    479       4.3146      0.00000
    480       4.4222      0.00000
    481       4.6116      0.00000
    482       4.6426      0.00000
    483       4.7914      0.00000
    484       4.8136      0.00000
    485       4.8297      0.00000
    486       4.9270      0.00000

 k-point     3 :       0.5000    0.0000    0.0000
  band No.  band energies     occupation 
      1     -22.5094      2.00000
      2     -20.4469      2.00000
      3     -10.0088      2.00000
      4      -9.3301      2.00000
      5      -9.3081      2.00000
      6      -8.4173      2.00000
      7      -8.1863      2.00000
      8      -8.1760      2.00000
      9      -8.1082      2.00000
     10      -8.1038      2.00000
     11      -8.1015      2.00000
     12      -8.0025      2.00000
     13      -7.7110      2.00000
     14      -7.6772      2.00000
     15      -7.5317      2.00000
     16      -7.5216      2.00000
     17      -7.2899      2.00000
     18      -7.2859      2.00000
     19      -7.2854      2.00000
     20      -7.2666      2.00000
     21      -7.1714      2.00000
     22      -7.1673      2.00000
     23      -7.1534      2.00000
     24      -7.1467      2.00000
     25      -7.1424      2.00000
     26      -7.1315      2.00000
     27      -7.1162      2.00000
     28      -7.0975      2.00000
     29      -7.0502      2.00000
     30      -7.0426      2.00000
     31      -7.0139      2.00000
     32      -7.0113      2.00000
     33      -6.9182      2.00000
     34      -6.9178      2.00000
     35      -6.9109      2.00000
     36      -6.8914      2.00000
     37      -6.8647      2.00000
     38      -6.8627      2.00000
     39      -6.8587      2.00000
     40      -6.8443      2.00000
     41      -6.8316      2.00000
     42      -6.8245      2.00000
     43      -6.6702      2.00000
     44      -6.6652      2.00000
     45      -6.6221      2.00000
     46      -6.6204      2.00000
     47      -6.6129      2.00000
     48      -6.6116      2.00000
     49      -6.5849      2.00000
     50      -6.5758      2.00000
     51      -6.5363      2.00000
     52      -6.5243      2.00000
     53      -6.5212      2.00000
     54      -6.5208      2.00000
     55      -6.4934      2.00000
     56      -6.4930      2.00000
     57      -6.4906      2.00000
     58      -6.4852      2.00000
     59      -6.4723      2.00000
     60      -6.4550      2.00000
     61      -6.4498      2.00000
     62      -6.4004      2.00000
     63      -6.3624      2.00000
     64      -6.3476      2.00000
     65      -6.3324      2.00000
     66      -6.3253      2.00000
     67      -6.3207      2.00000
     68      -6.3174      2.00000
     69      -6.3127      2.00000
     70      -6.3073      2.00000
     71      -6.3042      2.00000
     72      -6.2629      2.00000
     73      -6.2449      2.00000
     74      -6.2447      2.00000
     75      -6.1936      2.00000
     76      -6.1898      2.00000
     77      -6.1810      2.00000
     78      -6.1773      2.00000
     79      -6.1363      2.00000
     80      -6.1334      2.00000
     81      -6.1329      2.00000
     82      -6.1281      2.00000
     83      -6.1069      2.00000
     84      -6.0679      2.00000
     85      -5.9907      2.00000
     86      -5.9695      2.00000
     87      -5.9671      2.00000
     88      -5.9617      2.00000
     89      -5.9611      2.00000
     90      -5.9547      2.00000
     91      -5.8268      2.00000
     92      -5.8208      2.00000
     93      -5.8146      2.00000
     94      -5.8117      2.00000
     95      -5.8096      2.00000
     96      -5.8065      2.00000
     97      -5.7887      2.00000
     98      -5.7871      2.00000
     99      -5.7758      2.00000
    100      -5.7709      2.00000
    101      -5.7093      2.00000
    102      -5.7066      2.00000
    103      -5.7051      2.00000
    104      -5.6978      2.00000
    105      -5.6977      2.00000
    106      -5.6883      2.00000
    107      -5.6624      2.00000
    108      -5.6594      2.00000
    109      -5.6513      2.00000
    110      -5.6478      2.00000
    111      -5.6432      2.00000
    112      -5.6379      2.00000
    113      -5.6334      2.00000
    114      -5.6285      2.00000
    115      -5.6192      2.00000
    116      -5.6137      2.00000
    117      -5.5716      2.00000
    118      -5.5636      2.00000
    119      -5.5626      2.00000
    120      -5.5588      2.00000
    121      -5.5548      2.00000
    122      -5.5450      2.00000
    123      -5.4826      2.00000
    124      -5.4812      2.00000
    125      -5.4767      2.00000
    126      -5.4759      2.00000
    127      -5.4624      2.00000
    128      -5.4427      2.00000
    129      -5.3985      2.00000
    130      -5.3956      2.00000
    131      -5.3857      2.00000
    132      -5.3754      2.00000
    133      -5.3523      2.00000
    134      -5.3508      2.00000
    135      -5.3484      2.00000
    136      -5.3461      2.00000
    137      -5.2592      2.00000
    138      -5.2530      2.00000
    139      -5.2474      2.00000
    140      -5.2311      2.00000
    141      -5.2040      2.00000
    142      -5.1996      2.00000
    143      -5.1926      2.00000
    144      -5.1917      2.00000
    145      -5.1812      2.00000
    146      -5.1744      2.00000
    147      -5.1646      2.00000
    148      -5.1495      2.00000
    149      -5.1483      2.00000
    150      -5.1391      2.00000
    151      -5.1317      2.00000
    152      -5.1215      2.00000
    153      -5.1121      2.00000
    154      -5.1064      2.00000
    155      -5.0840      2.00000
    156      -5.0641      2.00000
    157      -5.0632      2.00000
    158      -5.0600      2.00000
    159      -5.0498      2.00000
    160      -5.0491      2.00000
    161      -4.9843      2.00000
    162      -4.9629      2.00000
    163      -4.9591      2.00000
    164      -4.9558      2.00000
    165      -4.9536      2.00000
    166      -4.9514      2.00000
    167      -4.9464      2.00000
    168      -4.9379      2.00000
    169      -4.9363      2.00000
    170      -4.9318      2.00000
    171      -4.9041      2.00000
    172      -4.9026      2.00000
    173      -4.9021      2.00000
    174      -4.8994      2.00000
    175      -4.8378      2.00000
    176      -4.8193      2.00000
    177      -4.8177      2.00000
    178      -4.8134      2.00000
    179      -4.8114      2.00000
    180      -4.8044      2.00000
    181      -4.7862      2.00000
    182      -4.7783      2.00000
    183      -4.7624      2.00000
    184      -4.7568      2.00000
    185      -4.7539      2.00000
    186      -4.7510      2.00000
    187      -4.7390      2.00000
    188      -4.7180      2.00000
    189      -4.6995      2.00000
    190      -4.6931      2.00000
    191      -4.6806      2.00000
    192      -4.6690      2.00000
    193      -4.6682      2.00000
    194      -4.6591      2.00000
    195      -4.6589      2.00000
    196      -4.6500      2.00000
    197      -4.6445      2.00000
    198      -4.6394      2.00000
    199      -4.6359      2.00000
    200      -4.6282      2.00000
    201      -4.6246      2.00000
    202      -4.6102      2.00000
    203      -4.6021      2.00000
    204      -4.5968      2.00000
    205      -4.5554      2.00000
    206      -4.5483      2.00000
    207      -4.5483      2.00000
    208      -4.5430      2.00000
    209      -4.5257      2.00000
    210      -4.5064      2.00000
    211      -4.5037      2.00000
    212      -4.4975      2.00000
    213      -4.4875      2.00000
    214      -4.4827      2.00000
    215      -4.4267      2.00000
    216      -4.4230      2.00000
    217      -4.4194      2.00000
    218      -4.4188      2.00000
    219      -4.4152      2.00000
    220      -4.3958      2.00000
    221      -4.3948      2.00000
    222      -4.3929      2.00000
    223      -4.2972      2.00000
    224      -4.2470      2.00000
    225      -4.2278      2.00000
    226      -4.2261      2.00000
    227      -4.2259      2.00000
    228      -4.2150      2.00000
    229      -4.2150      2.00000
    230      -4.2071      2.00000
    231      -4.1971      2.00000
    232      -4.1945      2.00000
    233      -4.1934      2.00000
    234      -4.1909      2.00000
    235      -4.1753      2.00000
    236      -4.1660      2.00000
    237      -4.1497      2.00000
    238      -4.1449      2.00000
    239      -4.1376      2.00000
    240      -4.1311      2.00000
    241      -4.1273      2.00000
    242      -4.1262      2.00000
    243      -4.0835      2.00000
    244      -4.0815      2.00000
    245      -4.0759      2.00000
    246      -4.0747      2.00000
    247      -4.0624      2.00000
    248      -4.0537      2.00000
    249      -4.0520      2.00000
    250      -4.0505      2.00000
    251      -4.0478      2.00000
    252      -4.0307      2.00000
    253      -3.9954      2.00000
    254      -3.9910      2.00000
    255      -3.9493      2.00000
    256      -3.9458      2.00000
    257      -3.9396      2.00000
    258      -3.9300      2.00000
    259      -3.9291      2.00000
    260      -3.9212      2.00000
    261      -3.9059      2.00000
    262      -3.8879      2.00000
    263      -3.8862      2.00000
    264      -3.8599      2.00000
    265      -3.8533      2.00000
    266      -3.8531      2.00000
    267      -3.8241      2.00000
    268      -3.8040      2.00000
    269      -3.7975      2.00000
    270      -3.7950      2.00000
    271      -3.7892      2.00000
    272      -3.7577      2.00000
    273      -3.7491      2.00000
    274      -3.7183      2.00000
    275      -3.7087      2.00000
    276      -3.7044      2.00000
    277      -3.7039      2.00000
    278      -3.6989      2.00000
    279      -3.6986      2.00000
    280      -3.6910      2.00000
    281      -3.6830      2.00000
    282      -3.6542      2.00000
    283      -3.6448      2.00000
    284      -3.6372      2.00000
    285      -3.6323      2.00000
    286      -3.6249      2.00000
    287      -3.6082      2.00000
    288      -3.5969      2.00000
    289      -3.5936      2.00000
    290      -3.5874      2.00000
    291      -3.5768      2.00000
    292      -3.5696      2.00000
    293      -3.5165      2.00000
    294      -3.5018      2.00000
    295      -3.4951      2.00000
    296      -3.4916      2.00000
    297      -3.4887      2.00000
    298      -3.4808      2.00000
    299      -3.4568      2.00000
    300      -3.4359      2.00000
    301      -3.4263      2.00000
    302      -3.4243      2.00000
    303      -3.4235      2.00000
    304      -3.4106      2.00000
    305      -3.3751      2.00000
    306      -3.3421      2.00000
    307      -3.3404      2.00000
    308      -3.3339      2.00000
    309      -3.3337      2.00000
    310      -3.3148      2.00000
    311      -3.3091      2.00000
    312      -3.3043      2.00000
    313      -3.3011      2.00000
    314      -3.2984      2.00000
    315      -3.2981      2.00000
    316      -3.2938      2.00000
    317      -3.2781      2.00000
    318      -3.2747      2.00000
    319      -3.2702      2.00000
    320      -3.2633      2.00000
    321      -3.2631      2.00000
    322      -3.2225      2.00000
    323      -3.2213      2.00000
    324      -3.1880      2.00000
    325      -3.1866      2.00000
    326      -3.1835      2.00000
    327      -3.1774      2.00000
    328      -3.1693      2.00000
    329      -3.1654      2.00000
    330      -3.1530      2.00000
    331      -3.1467      2.00000
    332      -3.1317      2.00000
    333      -3.1287      2.00000
    334      -3.1194      2.00000
    335      -3.1079      2.00000
    336      -3.1040      2.00000
    337      -3.0678      2.00000
    338      -3.0529      2.00000
    339      -3.0517      2.00000
    340      -3.0415      2.00000
    341      -3.0393      2.00000
    342      -3.0360      2.00000
    343      -3.0316      2.00000
    344      -3.0285      2.00000
    345      -3.0218      2.00000
    346      -3.0210      2.00000
    347      -3.0196      2.00000
    348      -3.0184      2.00000
    349      -2.9792      2.00000
    350      -2.9756      2.00000
    351      -2.9520      2.00000
    352      -2.9508      2.00000
    353      -2.8733      2.00000
    354      -2.8577      2.00000
    355      -2.8405      2.00000
    356      -2.8381      2.00000
    357      -2.8228      2.00000
    358      -2.8112      2.00000
    359      -2.8022      2.00000
    360      -2.7929      2.00000
    361      -2.7909      2.00000
    362      -2.7889      2.00000
    363      -2.7728      2.00000
    364      -2.7695      2.00000
    365      -2.7675      2.00000
    366      -2.7582      2.00000
    367      -2.7535      2.00000
    368      -2.7523      2.00000
    369      -2.6906      2.00000
    370      -2.6884      2.00000
    371      -2.6694      2.00000
    372      -2.6634      2.00000
    373      -2.6605      2.00000
    374      -2.6555      2.00000
    375      -2.6516      2.00000
    376      -2.6475      2.00000
    377      -2.6458      2.00000
    378      -2.6441      2.00000
    379      -2.6288      2.00000
    380      -2.6160      2.00000
    381      -2.6141      2.00000
    382      -2.6107      2.00000
    383      -2.5906      2.00000
    384      -2.5419      2.00000
    385      -2.5296      2.00000
    386      -2.5171      2.00000
    387      -2.5109      2.00000
    388      -2.4940      2.00000
    389      -2.4706      2.00000
    390      -2.1134      2.00000
    391      -2.0182      2.00000
    392      -1.8478      2.00000
    393      -1.7287      2.00000
    394      -1.7208      2.00000
    395      -1.7070      2.00000
    396      -1.6151      2.00000
    397      -1.5874      2.00000
    398      -1.1449      2.05586
    399      -1.1367      2.06273
    400      -1.1228      2.07026
    401      -1.1173      2.07090
    402      -1.0457      1.74214
    403      -0.9398      0.20021
    404      -0.7499     -0.00281
    405      -0.7405     -0.00184
    406      -0.7052     -0.00032
    407      -0.6928     -0.00016
    408      -0.5682     -0.00000
    409      -0.5675     -0.00000
    410      -0.5588     -0.00000
    411      -0.5582     -0.00000
    412      -0.5269     -0.00000
    413      -0.3928     -0.00000
    414      -0.3721     -0.00000
    415      -0.3136     -0.00000
    416      -0.2568     -0.00000
    417      -0.2358     -0.00000
    418       0.2051     -0.00000
    419       0.2149     -0.00000
    420       0.2170     -0.00000
    421       0.2223     -0.00000
    422       0.2642     -0.00000
    423       0.3103     -0.00000
    424       0.3608     -0.00000
    425       0.3902     -0.00000
    426       0.4671     -0.00000
    427       0.5313     -0.00000
    428       0.5579     -0.00000
    429       0.5796     -0.00000
    430       0.8990     -0.00000
    431       0.9050     -0.00000
    432       0.9141     -0.00000
    433       0.9521     -0.00000
    434       1.2033     -0.00000
    435       1.2678     -0.00000
    436       1.3551     -0.00000
    437       1.4309     -0.00000
    438       1.8089      0.00000
    439       1.8381      0.00000
    440       2.1495      0.00000
    441       2.1577      0.00000
    442       2.1808      0.00000
    443       2.2528      0.00000
    444       2.4822      0.00000
    445       2.5363      0.00000
    446       2.5952      0.00000
    447       2.6209      0.00000
    448       2.6258      0.00000
    449       2.6335      0.00000
    450       2.6568      0.00000
    451       2.7207      0.00000
    452       2.7765      0.00000
    453       2.7818      0.00000
    454       2.9316      0.00000
    455       2.9382      0.00000
    456       2.9777      0.00000
    457       3.0003      0.00000
    458       3.1129      0.00000
    459       3.1213      0.00000
    460       3.1270      0.00000
    461       3.2313      0.00000
    462       3.2632      0.00000
    463       3.2632      0.00000
    464       3.4508      0.00000
    465       3.4582      0.00000
    466       3.6087      0.00000
    467       3.6313      0.00000
    468       3.6679      0.00000
    469       3.7770      0.00000
    470       3.8367      0.00000
    471       3.9048      0.00000
    472       3.9076      0.00000
    473       3.9180      0.00000
    474       3.9874      0.00000
    475       4.0053      0.00000
    476       4.1634      0.00000
    477       4.3135      0.00000
    478       4.3359      0.00000
    479       4.6185      0.00000
    480       4.6247      0.00000
    481       4.6481      0.00000
    482       4.6651      0.00000
    483       4.6909      0.00000
    484       4.6929      0.00000
    485       4.7545      0.00000
    486       4.7628      0.00000

 k-point     4 :       0.0000    0.2000    0.0000
  band No.  band energies     occupation 
      1     -22.5094      2.00000
      2     -20.4469      2.00000
      3     -10.0080      2.00000
      4      -9.4192      2.00000
      5      -8.9218      2.00000
      6      -8.6978      2.00000
      7      -8.6357      2.00000
      8      -8.3128      2.00000
      9      -8.2029      2.00000
     10      -7.9179      2.00000
     11      -7.7810      2.00000
     12      -7.7070      2.00000
     13      -7.6255      2.00000
     14      -7.6068      2.00000
     15      -7.5770      2.00000
     16      -7.5151      2.00000
     17      -7.4722      2.00000
     18      -7.3218      2.00000
     19      -7.2473      2.00000
     20      -7.1904      2.00000
     21      -7.1471      2.00000
     22      -7.1379      2.00000
     23      -7.1368      2.00000
     24      -7.1251      2.00000
     25      -7.1113      2.00000
     26      -7.0796      2.00000
     27      -7.0607      2.00000
     28      -7.0317      2.00000
     29      -7.0102      2.00000
     30      -6.9960      2.00000
     31      -6.9830      2.00000
     32      -6.9683      2.00000
     33      -6.9453      2.00000
     34      -6.9019      2.00000
     35      -6.8891      2.00000
     36      -6.8776      2.00000
     37      -6.8692      2.00000
     38      -6.8554      2.00000
     39      -6.8523      2.00000
     40      -6.8455      2.00000
     41      -6.8419      2.00000
     42      -6.8340      2.00000
     43      -6.8114      2.00000
     44      -6.7308      2.00000
     45      -6.7276      2.00000
     46      -6.7125      2.00000
     47      -6.6611      2.00000
     48      -6.6401      2.00000
     49      -6.6308      2.00000
     50      -6.6056      2.00000
     51      -6.6048      2.00000
     52      -6.5741      2.00000
     53      -6.5637      2.00000
     54      -6.5503      2.00000
     55      -6.5371      2.00000
     56      -6.5217      2.00000
     57      -6.5126      2.00000
     58      -6.5006      2.00000
     59      -6.4934      2.00000
     60      -6.4923      2.00000
     61      -6.4801      2.00000
     62      -6.4624      2.00000
     63      -6.3964      2.00000
     64      -6.3961      2.00000
     65      -6.3748      2.00000
     66      -6.3576      2.00000
     67      -6.3498      2.00000
     68      -6.3492      2.00000
     69      -6.2855      2.00000
     70      -6.2378      2.00000
     71      -6.2245      2.00000
     72      -6.2150      2.00000
     73      -6.2073      2.00000
     74      -6.2036      2.00000
     75      -6.1930      2.00000
     76      -6.1837      2.00000
     77      -6.1567      2.00000
     78      -6.1349      2.00000
     79      -6.1194      2.00000
     80      -6.1105      2.00000
     81      -6.1056      2.00000
     82      -6.0981      2.00000
     83      -6.0350      2.00000
     84      -6.0123      2.00000
     85      -6.0016      2.00000
     86      -5.9931      2.00000
     87      -5.9753      2.00000
     88      -5.9714      2.00000
     89      -5.9680      2.00000
     90      -5.9454      2.00000
     91      -5.9404      2.00000
     92      -5.9392      2.00000
     93      -5.9155      2.00000
     94      -5.9060      2.00000
     95      -5.8692      2.00000
     96      -5.8359      2.00000
     97      -5.8206      2.00000
     98      -5.8041      2.00000
     99      -5.7993      2.00000
    100      -5.7951      2.00000
    101      -5.7813      2.00000
    102      -5.7673      2.00000
    103      -5.7594      2.00000
    104      -5.7475      2.00000
    105      -5.7103      2.00000
    106      -5.6989      2.00000
    107      -5.6592      2.00000
    108      -5.6547      2.00000
    109      -5.6464      2.00000
    110      -5.6107      2.00000
    111      -5.5987      2.00000
    112      -5.5924      2.00000
    113      -5.5884      2.00000
    114      -5.5755      2.00000
    115      -5.5630      2.00000
    116      -5.5548      2.00000
    117      -5.5426      2.00000
    118      -5.5337      2.00000
    119      -5.5240      2.00000
    120      -5.5075      2.00000
    121      -5.4898      2.00000
    122      -5.4791      2.00000
    123      -5.4700      2.00000
    124      -5.4364      2.00000
    125      -5.4308      2.00000
    126      -5.4231      2.00000
    127      -5.4160      2.00000
    128      -5.4125      2.00000
    129      -5.3992      2.00000
    130      -5.3978      2.00000
    131      -5.3930      2.00000
    132      -5.3804      2.00000
    133      -5.3654      2.00000
    134      -5.3582      2.00000
    135      -5.3540      2.00000
    136      -5.3445      2.00000
    137      -5.3269      2.00000
    138      -5.3237      2.00000
    139      -5.3032      2.00000
    140      -5.2857      2.00000
    141      -5.2641      2.00000
    142      -5.2382      2.00000
    143      -5.2354      2.00000
    144      -5.2299      2.00000
    145      -5.2021      2.00000
    146      -5.1867      2.00000
    147      -5.1847      2.00000
    148      -5.1788      2.00000
    149      -5.1746      2.00000
    150      -5.1600      2.00000
    151      -5.1508      2.00000
    152      -5.1111      2.00000
    153      -5.0979      2.00000
    154      -5.0878      2.00000
    155      -5.0725      2.00000
    156      -5.0628      2.00000
    157      -5.0401      2.00000
    158      -5.0270      2.00000
    159      -5.0239      2.00000
    160      -5.0123      2.00000
    161      -5.0026      2.00000
    162      -4.9991      2.00000
    163      -4.9958      2.00000
    164      -4.9767      2.00000
    165      -4.9705      2.00000
    166      -4.9686      2.00000
    167      -4.9636      2.00000
    168      -4.9467      2.00000
    169      -4.9354      2.00000
    170      -4.9252      2.00000
    171      -4.9215      2.00000
    172      -4.9176      2.00000
    173      -4.9056      2.00000
    174      -4.8939      2.00000
    175      -4.8841      2.00000
    176      -4.8607      2.00000
    177      -4.8517      2.00000
    178      -4.8447      2.00000
    179      -4.8209      2.00000
    180      -4.8173      2.00000
    181      -4.8160      2.00000
    182      -4.8053      2.00000
    183      -4.8023      2.00000
    184      -4.7906      2.00000
    185      -4.7683      2.00000
    186      -4.7508      2.00000
    187      -4.7358      2.00000
    188      -4.7262      2.00000
    189      -4.7152      2.00000
    190      -4.7138      2.00000
    191      -4.7042      2.00000
    192      -4.7035      2.00000
    193      -4.6895      2.00000
    194      -4.6771      2.00000
    195      -4.6668      2.00000
    196      -4.6556      2.00000
    197      -4.6428      2.00000
    198      -4.6121      2.00000
    199      -4.6055      2.00000
    200      -4.5984      2.00000
    201      -4.5895      2.00000
    202      -4.5851      2.00000
    203      -4.5642      2.00000
    204      -4.5549      2.00000
    205      -4.5485      2.00000
    206      -4.5304      2.00000
    207      -4.5244      2.00000
    208      -4.5166      2.00000
    209      -4.5073      2.00000
    210      -4.4918      2.00000
    211      -4.4663      2.00000
    212      -4.4606      2.00000
    213      -4.4564      2.00000
    214      -4.3968      2.00000
    215      -4.3933      2.00000
    216      -4.3685      2.00000
    217      -4.3592      2.00000
    218      -4.3533      2.00000
    219      -4.3478      2.00000
    220      -4.3365      2.00000
    221      -4.3325      2.00000
    222      -4.3112      2.00000
    223      -4.2901      2.00000
    224      -4.2832      2.00000
    225      -4.2824      2.00000
    226      -4.2616      2.00000
    227      -4.2554      2.00000
    228      -4.2096      2.00000
    229      -4.2067      2.00000
    230      -4.2018      2.00000
    231      -4.1949      2.00000
    232      -4.1877      2.00000
    233      -4.1781      2.00000
    234      -4.1663      2.00000
    235      -4.1619      2.00000
    236      -4.1569      2.00000
    237      -4.1477      2.00000
    238      -4.1476      2.00000
    239      -4.1400      2.00000
    240      -4.0915      2.00000
    241      -4.0726      2.00000
    242      -4.0695      2.00000
    243      -4.0633      2.00000
    244      -4.0508      2.00000
    245      -4.0474      2.00000
    246      -4.0445      2.00000
    247      -4.0340      2.00000
    248      -4.0248      2.00000
    249      -4.0157      2.00000
    250      -4.0014      2.00000
    251      -3.9918      2.00000
    252      -3.9801      2.00000
    253      -3.9687      2.00000
    254      -3.9602      2.00000
    255      -3.9421      2.00000
    256      -3.9376      2.00000
    257      -3.9313      2.00000
    258      -3.9251      2.00000
    259      -3.9158      2.00000
    260      -3.9102      2.00000
    261      -3.9007      2.00000
    262      -3.8888      2.00000
    263      -3.8519      2.00000
    264      -3.8381      2.00000
    265      -3.8238      2.00000
    266      -3.8221      2.00000
    267      -3.8060      2.00000
    268      -3.8006      2.00000
    269      -3.7988      2.00000
    270      -3.7943      2.00000
    271      -3.7609      2.00000
    272      -3.7556      2.00000
    273      -3.7526      2.00000
    274      -3.7492      2.00000
    275      -3.7396      2.00000
    276      -3.7374      2.00000
    277      -3.7129      2.00000
    278      -3.6949      2.00000
    279      -3.6807      2.00000
    280      -3.6751      2.00000
    281      -3.6115      2.00000
    282      -3.6024      2.00000
    283      -3.5940      2.00000
    284      -3.5848      2.00000
    285      -3.5736      2.00000
    286      -3.5635      2.00000
    287      -3.5588      2.00000
    288      -3.5494      2.00000
    289      -3.5473      2.00000
    290      -3.5387      2.00000
    291      -3.5300      2.00000
    292      -3.5218      2.00000
    293      -3.5193      2.00000
    294      -3.4869      2.00000
    295      -3.4458      2.00000
    296      -3.4397      2.00000
    297      -3.4352      2.00000
    298      -3.4305      2.00000
    299      -3.4266      2.00000
    300      -3.4176      2.00000
    301      -3.4090      2.00000
    302      -3.4037      2.00000
    303      -3.3867      2.00000
    304      -3.3775      2.00000
    305      -3.3744      2.00000
    306      -3.3567      2.00000
    307      -3.3514      2.00000
    308      -3.3462      2.00000
    309      -3.3401      2.00000
    310      -3.3298      2.00000
    311      -3.3258      2.00000
    312      -3.3200      2.00000
    313      -3.3196      2.00000
    314      -3.3089      2.00000
    315      -3.2975      2.00000
    316      -3.2913      2.00000
    317      -3.2882      2.00000
    318      -3.2706      2.00000
    319      -3.2614      2.00000
    320      -3.2573      2.00000
    321      -3.2562      2.00000
    322      -3.2437      2.00000
    323      -3.2263      2.00000
    324      -3.2223      2.00000
    325      -3.2091      2.00000
    326      -3.1972      2.00000
    327      -3.1854      2.00000
    328      -3.1785      2.00000
    329      -3.1731      2.00000
    330      -3.1707      2.00000
    331      -3.1598      2.00000
    332      -3.1462      2.00000
    333      -3.1412      2.00000
    334      -3.1179      2.00000
    335      -3.1096      2.00000
    336      -3.0927      2.00000
    337      -3.0781      2.00000
    338      -3.0671      2.00000
    339      -3.0658      2.00000
    340      -3.0548      2.00000
    341      -3.0497      2.00000
    342      -3.0459      2.00000
    343      -3.0360      2.00000
    344      -3.0281      2.00000
    345      -3.0071      2.00000
    346      -3.0039      2.00000
    347      -2.9980      2.00000
    348      -2.9952      2.00000
    349      -2.9926      2.00000
    350      -2.9751      2.00000
    351      -2.9454      2.00000
    352      -2.9345      2.00000
    353      -2.9298      2.00000
    354      -2.9269      2.00000
    355      -2.8952      2.00000
    356      -2.8913      2.00000
    357      -2.8777      2.00000
    358      -2.8491      2.00000
    359      -2.8446      2.00000
    360      -2.8350      2.00000
    361      -2.8240      2.00000
    362      -2.8060      2.00000
    363      -2.7835      2.00000
    364      -2.7750      2.00000
    365      -2.7643      2.00000
    366      -2.7635      2.00000
    367      -2.7597      2.00000
    368      -2.7442      2.00000
    369      -2.7262      2.00000
    370      -2.7117      2.00000
    371      -2.7096      2.00000
    372      -2.6985      2.00000
    373      -2.6889      2.00000
    374      -2.6838      2.00000
    375      -2.6512      2.00000
    376      -2.6278      2.00000
    377      -2.6134      2.00000
    378      -2.6049      2.00000
    379      -2.5998      2.00000
    380      -2.5952      2.00000
    381      -2.5837      2.00000
    382      -2.5657      2.00000
    383      -2.5310      2.00000
    384      -2.5168      2.00000
    385      -2.4905      2.00000
    386      -2.4578      2.00000
    387      -2.4031      2.00000
    388      -2.3201      2.00000
    389      -2.2812      2.00000
    390      -2.0776      2.00000
    391      -2.0188      2.00000
    392      -1.9719      2.00000
    393      -1.9176      2.00000
    394      -1.7807      2.00000
    395      -1.7432      2.00000
    396      -1.7351      2.00000
    397      -1.6446      2.00000
    398      -1.5923      2.00000
    399      -1.5753      2.00000
    400      -1.5178      2.00000
    401      -1.4526      2.00000
    402      -1.2589      2.00125
    403      -1.1187      2.07090
    404      -1.0908      2.03886
    405      -1.0495      1.78160
    406      -0.9014     -0.03608
    407      -0.8686     -0.07033
    408      -0.7293     -0.00109
    409      -0.6620     -0.00003
    410      -0.4965     -0.00000
    411      -0.3628     -0.00000
    412      -0.3183     -0.00000
    413      -0.2955     -0.00000
    414      -0.2502     -0.00000
    415      -0.0719     -0.00000
    416      -0.0393     -0.00000
    417       0.0028     -0.00000
    418       0.1021     -0.00000
    419       0.1054     -0.00000
    420       0.1955     -0.00000
    421       0.2483     -0.00000
    422       0.2604     -0.00000
    423       0.3043     -0.00000
    424       0.4665     -0.00000
    425       0.5750     -0.00000
    426       0.6052     -0.00000
    427       0.6198     -0.00000
    428       0.6879     -0.00000
    429       0.7489     -0.00000
    430       0.9229     -0.00000
    431       1.2479     -0.00000
    432       1.2604     -0.00000
    433       1.2855     -0.00000
    434       1.3365     -0.00000
    435       1.3980     -0.00000
    436       1.5526     -0.00000
    437       1.6122     -0.00000
    438       1.6566     -0.00000
    439       1.7428      0.00000
    440       1.8786      0.00000
    441       1.8931      0.00000
    442       1.9288      0.00000
    443       1.9410      0.00000
    444       2.0325      0.00000
    445       2.1004      0.00000
    446       2.2814      0.00000
    447       2.3944      0.00000
    448       2.5293      0.00000
    449       2.5596      0.00000
    450       2.7432      0.00000
    451       2.7469      0.00000
    452       2.7673      0.00000
    453       2.8151      0.00000
    454       2.9305      0.00000
    455       3.0227      0.00000
    456       3.0944      0.00000
    457       3.1367      0.00000
    458       3.2106      0.00000
    459       3.2605      0.00000
    460       3.3338      0.00000
    461       3.3549      0.00000
    462       3.4536      0.00000
    463       3.4735      0.00000
    464       3.5479      0.00000
    465       3.6337      0.00000
    466       3.7094      0.00000
    467       3.7841      0.00000
    468       3.8027      0.00000
    469       3.8669      0.00000
    470       3.9178      0.00000
    471       3.9520      0.00000
    472       3.9790      0.00000
    473       4.0317      0.00000
    474       4.1361      0.00000
    475       4.1645      0.00000
    476       4.1686      0.00000
    477       4.2048      0.00000
    478       4.2622      0.00000
    479       4.3820      0.00000
    480       4.4247      0.00000
    481       4.5840      0.00000
    482       4.6060      0.00000
    483       4.6458      0.00000
    484       4.7439      0.00000
    485       4.8070      0.00000
    486       4.9206      0.00000

 k-point     5 :       0.2500    0.2000    0.0000
  band No.  band energies     occupation 
      1     -22.5094      2.00000
      2     -20.4469      2.00000
      3     -10.0082      2.00000
      4      -9.3800      2.00000
      5      -9.0828      2.00000
      6      -8.6267      2.00000
      7      -8.4725      2.00000
      8      -8.3761      2.00000
      9      -8.2372      2.00000
     10      -7.8266      2.00000
     11      -7.7746      2.00000
     12      -7.7538      2.00000
     13      -7.6596      2.00000
     14      -7.6443      2.00000
     15      -7.6124      2.00000
     16      -7.4834      2.00000
     17      -7.4705      2.00000
     18      -7.2739      2.00000
     19      -7.2104      2.00000
     20      -7.1927      2.00000
     21      -7.1868      2.00000
     22      -7.1581      2.00000
     23      -7.1240      2.00000
     24      -7.1161      2.00000
     25      -7.1026      2.00000
     26      -7.0958      2.00000
     27      -7.0731      2.00000
     28      -7.0629      2.00000
     29      -7.0581      2.00000
     30      -7.0326      2.00000
     31      -7.0090      2.00000
     32      -6.9996      2.00000
     33      -6.9625      2.00000
     34      -6.9338      2.00000
     35      -6.9227      2.00000
     36      -6.8648      2.00000
     37      -6.8488      2.00000
     38      -6.8420      2.00000
     39      -6.8357      2.00000
     40      -6.8329      2.00000
     41      -6.8191      2.00000
     42      -6.8161      2.00000
     43      -6.7897      2.00000
     44      -6.7600      2.00000
     45      -6.7528      2.00000
     46      -6.6422      2.00000
     47      -6.6310      2.00000
     48      -6.6256      2.00000
     49      -6.6140      2.00000
     50      -6.6071      2.00000
     51      -6.5679      2.00000
     52      -6.5607      2.00000
     53      -6.5520      2.00000
     54      -6.5492      2.00000
     55      -6.5419      2.00000
     56      -6.5335      2.00000
     57      -6.5280      2.00000
     58      -6.5038      2.00000
     59      -6.4710      2.00000
     60      -6.4666      2.00000
     61      -6.4289      2.00000
     62      -6.4275      2.00000
     63      -6.4213      2.00000
     64      -6.3909      2.00000
     65      -6.3805      2.00000
     66      -6.3716      2.00000
     67      -6.3453      2.00000
     68      -6.3346      2.00000
     69      -6.2893      2.00000
     70      -6.2751      2.00000
     71      -6.2622      2.00000
     72      -6.2565      2.00000
     73      -6.2470      2.00000
     74      -6.2130      2.00000
     75      -6.1791      2.00000
     76      -6.1642      2.00000
     77      -6.1590      2.00000
     78      -6.1394      2.00000
     79      -6.1285      2.00000
     80      -6.1205      2.00000
     81      -6.1048      2.00000
     82      -6.0679      2.00000
     83      -6.0598      2.00000
     84      -6.0416      2.00000
     85      -6.0335      2.00000
     86      -6.0253      2.00000
     87      -5.9943      2.00000
     88      -5.9757      2.00000
     89      -5.9632      2.00000
     90      -5.9250      2.00000
     91      -5.8985      2.00000
     92      -5.8897      2.00000
     93      -5.8831      2.00000
     94      -5.8787      2.00000
     95      -5.8590      2.00000
     96      -5.8479      2.00000
     97      -5.8273      2.00000
     98      -5.8030      2.00000
     99      -5.7873      2.00000
    100      -5.7825      2.00000
    101      -5.7509      2.00000
    102      -5.7306      2.00000
    103      -5.7164      2.00000
    104      -5.7068      2.00000
    105      -5.6990      2.00000
    106      -5.6924      2.00000
    107      -5.6687      2.00000
    108      -5.6539      2.00000
    109      -5.6467      2.00000
    110      -5.6296      2.00000
    111      -5.6232      2.00000
    112      -5.6098      2.00000
    113      -5.6077      2.00000
    114      -5.5962      2.00000
    115      -5.5870      2.00000
    116      -5.5837      2.00000
    117      -5.5674      2.00000
    118      -5.5519      2.00000
    119      -5.5468      2.00000
    120      -5.5246      2.00000
    121      -5.5198      2.00000
    122      -5.5058      2.00000
    123      -5.4986      2.00000
    124      -5.4759      2.00000
    125      -5.4683      2.00000
    126      -5.4293      2.00000
    127      -5.4229      2.00000
    128      -5.4162      2.00000
    129      -5.4122      2.00000
    130      -5.4088      2.00000
    131      -5.3988      2.00000
    132      -5.3862      2.00000
    133      -5.3669      2.00000
    134      -5.3323      2.00000
    135      -5.3280      2.00000
    136      -5.3055      2.00000
    137      -5.2956      2.00000
    138      -5.2698      2.00000
    139      -5.2628      2.00000
    140      -5.2541      2.00000
    141      -5.2467      2.00000
    142      -5.2216      2.00000
    143      -5.2193      2.00000
    144      -5.2058      2.00000
    145      -5.1973      2.00000
    146      -5.1871      2.00000
    147      -5.1754      2.00000
    148      -5.1668      2.00000
    149      -5.1601      2.00000
    150      -5.1568      2.00000
    151      -5.1178      2.00000
    152      -5.1085      2.00000
    153      -5.1029      2.00000
    154      -5.0971      2.00000
    155      -5.0914      2.00000
    156      -5.0874      2.00000
    157      -5.0613      2.00000
    158      -5.0546      2.00000
    159      -5.0337      2.00000
    160      -5.0221      2.00000
    161      -5.0118      2.00000
    162      -5.0045      2.00000
    163      -4.9914      2.00000
    164      -4.9822      2.00000
    165      -4.9656      2.00000
    166      -4.9555      2.00000
    167      -4.9415      2.00000
    168      -4.9373      2.00000
    169      -4.9335      2.00000
    170      -4.9263      2.00000
    171      -4.9122      2.00000
    172      -4.9058      2.00000
    173      -4.8943      2.00000
    174      -4.8798      2.00000
    175      -4.8711      2.00000
    176      -4.8682      2.00000
    177      -4.8559      2.00000
    178      -4.8463      2.00000
    179      -4.8223      2.00000
    180      -4.8121      2.00000
    181      -4.8040      2.00000
    182      -4.7969      2.00000
    183      -4.7865      2.00000
    184      -4.7811      2.00000
    185      -4.7731      2.00000
    186      -4.7651      2.00000
    187      -4.7614      2.00000
    188      -4.7465      2.00000
    189      -4.7379      2.00000
    190      -4.7313      2.00000
    191      -4.7240      2.00000
    192      -4.7176      2.00000
    193      -4.7001      2.00000
    194      -4.6790      2.00000
    195      -4.6709      2.00000
    196      -4.6570      2.00000
    197      -4.6499      2.00000
    198      -4.6403      2.00000
    199      -4.6062      2.00000
    200      -4.6006      2.00000
    201      -4.5843      2.00000
    202      -4.5706      2.00000
    203      -4.5680      2.00000
    204      -4.5542      2.00000
    205      -4.5458      2.00000
    206      -4.5285      2.00000
    207      -4.5207      2.00000
    208      -4.5139      2.00000
    209      -4.5001      2.00000
    210      -4.4792      2.00000
    211      -4.4603      2.00000
    212      -4.4380      2.00000
    213      -4.4117      2.00000
    214      -4.4074      2.00000
    215      -4.4040      2.00000
    216      -4.3996      2.00000
    217      -4.3872      2.00000
    218      -4.3662      2.00000
    219      -4.3563      2.00000
    220      -4.3417      2.00000
    221      -4.3373      2.00000
    222      -4.3219      2.00000
    223      -4.2967      2.00000
    224      -4.2818      2.00000
    225      -4.2690      2.00000
    226      -4.2660      2.00000
    227      -4.2513      2.00000
    228      -4.2384      2.00000
    229      -4.2351      2.00000
    230      -4.2298      2.00000
    231      -4.1899      2.00000
    232      -4.1768      2.00000
    233      -4.1743      2.00000
    234      -4.1670      2.00000
    235      -4.1591      2.00000
    236      -4.1535      2.00000
    237      -4.1428      2.00000
    238      -4.1143      2.00000
    239      -4.1047      2.00000
    240      -4.0898      2.00000
    241      -4.0863      2.00000
    242      -4.0766      2.00000
    243      -4.0719      2.00000
    244      -4.0697      2.00000
    245      -4.0490      2.00000
    246      -4.0453      2.00000
    247      -4.0424      2.00000
    248      -4.0176      2.00000
    249      -4.0045      2.00000
    250      -3.9987      2.00000
    251      -3.9958      2.00000
    252      -3.9817      2.00000
    253      -3.9674      2.00000
    254      -3.9515      2.00000
    255      -3.9410      2.00000
    256      -3.9300      2.00000
    257      -3.9279      2.00000
    258      -3.9230      2.00000
    259      -3.9205      2.00000
    260      -3.9086      2.00000
    261      -3.8928      2.00000
    262      -3.8794      2.00000
    263      -3.8567      2.00000
    264      -3.8236      2.00000
    265      -3.8159      2.00000
    266      -3.8048      2.00000
    267      -3.7962      2.00000
    268      -3.7896      2.00000
    269      -3.7860      2.00000
    270      -3.7846      2.00000
    271      -3.7763      2.00000
    272      -3.7659      2.00000
    273      -3.7422      2.00000
    274      -3.7283      2.00000
    275      -3.7168      2.00000
    276      -3.7081      2.00000
    277      -3.6997      2.00000
    278      -3.6829      2.00000
    279      -3.6794      2.00000
    280      -3.6614      2.00000
    281      -3.6568      2.00000
    282      -3.6265      2.00000
    283      -3.6178      2.00000
    284      -3.5960      2.00000
    285      -3.5869      2.00000
    286      -3.5697      2.00000
    287      -3.5662      2.00000
    288      -3.5553      2.00000
    289      -3.5490      2.00000
    290      -3.5432      2.00000
    291      -3.5287      2.00000
    292      -3.5117      2.00000
    293      -3.5006      2.00000
    294      -3.4905      2.00000
    295      -3.4858      2.00000
    296      -3.4683      2.00000
    297      -3.4617      2.00000
    298      -3.4572      2.00000
    299      -3.4074      2.00000
    300      -3.4036      2.00000
    301      -3.3989      2.00000
    302      -3.3900      2.00000
    303      -3.3811      2.00000
    304      -3.3745      2.00000
    305      -3.3692      2.00000
    306      -3.3535      2.00000
    307      -3.3467      2.00000
    308      -3.3436      2.00000
    309      -3.3389      2.00000
    310      -3.3337      2.00000
    311      -3.3247      2.00000
    312      -3.3194      2.00000
    313      -3.3118      2.00000
    314      -3.3055      2.00000
    315      -3.3016      2.00000
    316      -3.2911      2.00000
    317      -3.2756      2.00000
    318      -3.2621      2.00000
    319      -3.2504      2.00000
    320      -3.2458      2.00000
    321      -3.2372      2.00000
    322      -3.2311      2.00000
    323      -3.2156      2.00000
    324      -3.2089      2.00000
    325      -3.2021      2.00000
    326      -3.1891      2.00000
    327      -3.1855      2.00000
    328      -3.1803      2.00000
    329      -3.1621      2.00000
    330      -3.1562      2.00000
    331      -3.1355      2.00000
    332      -3.1337      2.00000
    333      -3.1278      2.00000
    334      -3.1249      2.00000
    335      -3.1049      2.00000
    336      -3.0921      2.00000
    337      -3.0902      2.00000
    338      -3.0745      2.00000
    339      -3.0608      2.00000
    340      -3.0555      2.00000
    341      -3.0480      2.00000
    342      -3.0424      2.00000
    343      -3.0365      2.00000
    344      -3.0321      2.00000
    345      -3.0289      2.00000
    346      -3.0235      2.00000
    347      -3.0108      2.00000
    348      -2.9978      2.00000
    349      -2.9870      2.00000
    350      -2.9709      2.00000
    351      -2.9594      2.00000
    352      -2.9466      2.00000
    353      -2.9319      2.00000
    354      -2.9088      2.00000
    355      -2.9016      2.00000
    356      -2.8818      2.00000
    357      -2.8655      2.00000
    358      -2.8360      2.00000
    359      -2.8274      2.00000
    360      -2.8221      2.00000
    361      -2.8166      2.00000
    362      -2.8100      2.00000
    363      -2.8035      2.00000
    364      -2.7589      2.00000
    365      -2.7515      2.00000
    366      -2.7444      2.00000
    367      -2.7423      2.00000
    368      -2.7347      2.00000
    369      -2.7204      2.00000
    370      -2.7087      2.00000
    371      -2.7063      2.00000
    372      -2.7016      2.00000
    373      -2.6996      2.00000
    374      -2.6905      2.00000
    375      -2.6779      2.00000
    376      -2.6455      2.00000
    377      -2.6383      2.00000
    378      -2.6282      2.00000
    379      -2.6157      2.00000
    380      -2.6053      2.00000
    381      -2.6020      2.00000
    382      -2.5897      2.00000
    383      -2.5658      2.00000
    384      -2.5512      2.00000
    385      -2.5471      2.00000
    386      -2.5160      2.00000
    387      -2.4504      2.00000
    388      -2.3309      2.00000
    389      -2.2995      2.00000
    390      -2.1324      2.00000
    391      -2.0683      2.00000
    392      -1.9854      2.00000
    393      -1.9166      2.00000
    394      -1.8037      2.00000
    395      -1.7290      2.00000
    396      -1.5950      2.00000
    397      -1.5887      2.00000
    398      -1.5733      2.00000
    399      -1.4404      2.00000
    400      -1.4077      2.00000
    401      -1.2445      2.00243
    402      -1.2394      2.00303
    403      -1.1936      2.01701
    404      -1.1786      2.02661
    405      -1.0727      1.96459
    406      -1.0499      1.78541
    407      -0.9168      0.02652
    408      -0.7823     -0.01017
    409      -0.4980     -0.00000
    410      -0.4874     -0.00000
    411      -0.4295     -0.00000
    412      -0.3758     -0.00000
    413      -0.3279     -0.00000
    414      -0.2160     -0.00000
    415      -0.1584     -0.00000
    416      -0.0880     -0.00000
    417       0.0709     -0.00000
    418       0.1232     -0.00000
    419       0.1417     -0.00000
    420       0.3020     -0.00000
    421       0.3336     -0.00000
    422       0.3645     -0.00000
    423       0.3884     -0.00000
    424       0.4563     -0.00000
    425       0.5287     -0.00000
    426       0.6221     -0.00000
    427       0.6734     -0.00000
    428       0.7281     -0.00000
    429       0.7679     -0.00000
    430       0.7878     -0.00000
    431       0.8386     -0.00000
    432       1.0603     -0.00000
    433       1.2931     -0.00000
    434       1.3729     -0.00000
    435       1.5107     -0.00000
    436       1.5171     -0.00000
    437       1.5723     -0.00000
    438       1.6435     -0.00000
    439       1.6617     -0.00000
    440       1.7519      0.00000
    441       1.8250      0.00000
    442       2.0627      0.00000
    443       2.0972      0.00000
    444       2.1619      0.00000
    445       2.2210      0.00000
    446       2.4074      0.00000
    447       2.4942      0.00000
    448       2.5323      0.00000
    449       2.5850      0.00000
    450       2.6981      0.00000
    451       2.7158      0.00000
    452       2.7601      0.00000
    453       2.7733      0.00000
    454       2.8282      0.00000
    455       2.9186      0.00000
    456       3.1026      0.00000
    457       3.1533      0.00000
    458       3.1848      0.00000
    459       3.2920      0.00000
    460       3.3363      0.00000
    461       3.3568      0.00000
    462       3.3744      0.00000
    463       3.5074      0.00000
    464       3.5833      0.00000
    465       3.6547      0.00000
    466       3.6789      0.00000
    467       3.7463      0.00000
    468       3.7897      0.00000
    469       3.8327      0.00000
    470       3.9176      0.00000
    471       4.0471      0.00000
    472       4.0748      0.00000
    473       4.1576      0.00000
    474       4.1805      0.00000
    475       4.1879      0.00000
    476       4.2463      0.00000
    477       4.3030      0.00000
    478       4.3291      0.00000
    479       4.4577      0.00000
    480       4.4975      0.00000
    481       4.5483      0.00000
    482       4.6400      0.00000
    483       4.6635      0.00000
    484       4.7043      0.00000
    485       4.8166      0.00000
    486       5.0210      0.00000

 k-point     6 :       0.5000    0.2000    0.0000
  band No.  band energies     occupation 
      1     -22.5094      2.00000
      2     -20.4470      2.00000
      3     -10.0084      2.00000
      4      -9.2756      2.00000
      5      -9.2527      2.00000
      6      -8.5620      2.00000
      7      -8.4890      2.00000
      8      -8.2731      2.00000
      9      -8.1317      2.00000
     10      -8.1124      2.00000
     11      -7.7218      2.00000
     12      -7.7089      2.00000
     13      -7.6580      2.00000
     14      -7.6249      2.00000
     15      -7.4963      2.00000
     16      -7.4903      2.00000
     17      -7.4779      2.00000
     18      -7.4613      2.00000
     19      -7.1855      2.00000
     20      -7.1787      2.00000
     21      -7.1736      2.00000
     22      -7.1668      2.00000
     23      -7.1162      2.00000
     24      -7.1136      2.00000
     25      -7.0921      2.00000
     26      -7.0825      2.00000
     27      -7.0720      2.00000
     28      -7.0681      2.00000
     29      -7.0619      2.00000
     30      -7.0445      2.00000
     31      -7.0312      2.00000
     32      -7.0285      2.00000
     33      -7.0112      2.00000
     34      -7.0006      2.00000
     35      -6.8809      2.00000
     36      -6.8676      2.00000
     37      -6.8412      2.00000
     38      -6.8379      2.00000
     39      -6.8371      2.00000
     40      -6.8276      2.00000
     41      -6.8218      2.00000
     42      -6.8134      2.00000
     43      -6.8057      2.00000
     44      -6.7982      2.00000
     45      -6.6445      2.00000
     46      -6.6321      2.00000
     47      -6.6190      2.00000
     48      -6.6129      2.00000
     49      -6.5962      2.00000
     50      -6.5914      2.00000
     51      -6.5819      2.00000
     52      -6.5781      2.00000
     53      -6.5395      2.00000
     54      -6.5330      2.00000
     55      -6.5304      2.00000
     56      -6.5249      2.00000
     57      -6.5209      2.00000
     58      -6.5146      2.00000
     59      -6.4717      2.00000
     60      -6.4628      2.00000
     61      -6.4427      2.00000
     62      -6.3710      2.00000
     63      -6.3678      2.00000
     64      -6.3671      2.00000
     65      -6.3593      2.00000
     66      -6.3537      2.00000
     67      -6.3358      2.00000
     68      -6.3287      2.00000
     69      -6.3206      2.00000
     70      -6.3014      2.00000
     71      -6.2825      2.00000
     72      -6.2589      2.00000
     73      -6.2465      2.00000
     74      -6.2455      2.00000
     75      -6.2309      2.00000
     76      -6.2231      2.00000
     77      -6.2117      2.00000
     78      -6.2096      2.00000
     79      -6.1278      2.00000
     80      -6.1175      2.00000
     81      -6.0881      2.00000
     82      -6.0556      2.00000
     83      -6.0251      2.00000
     84      -6.0232      2.00000
     85      -6.0154      2.00000
     86      -6.0065      2.00000
     87      -5.9785      2.00000
     88      -5.9618      2.00000
     89      -5.9531      2.00000
     90      -5.9467      2.00000
     91      -5.9432      2.00000
     92      -5.9330      2.00000
     93      -5.8555      2.00000
     94      -5.8445      2.00000
     95      -5.8162      2.00000
     96      -5.8064      2.00000
     97      -5.8045      2.00000
     98      -5.8003      2.00000
     99      -5.7657      2.00000
    100      -5.7590      2.00000
    101      -5.7067      2.00000
    102      -5.7028      2.00000
    103      -5.7013      2.00000
    104      -5.6898      2.00000
    105      -5.6848      2.00000
    106      -5.6843      2.00000
    107      -5.6736      2.00000
    108      -5.6704      2.00000
    109      -5.6680      2.00000
    110      -5.6647      2.00000
    111      -5.6608      2.00000
    112      -5.6469      2.00000
    113      -5.6128      2.00000
    114      -5.6109      2.00000
    115      -5.6083      2.00000
    116      -5.6038      2.00000
    117      -5.5981      2.00000
    118      -5.5916      2.00000
    119      -5.5839      2.00000
    120      -5.5804      2.00000
    121      -5.5189      2.00000
    122      -5.5153      2.00000
    123      -5.4584      2.00000
    124      -5.4522      2.00000
    125      -5.4458      2.00000
    126      -5.4380      2.00000
    127      -5.4317      2.00000
    128      -5.4263      2.00000
    129      -5.4223      2.00000
    130      -5.4130      2.00000
    131      -5.4051      2.00000
    132      -5.4003      2.00000
    133      -5.3891      2.00000
    134      -5.3805      2.00000
    135      -5.2959      2.00000
    136      -5.2741      2.00000
    137      -5.2509      2.00000
    138      -5.2446      2.00000
    139      -5.2342      2.00000
    140      -5.2279      2.00000
    141      -5.2114      2.00000
    142      -5.2061      2.00000
    143      -5.2006      2.00000
    144      -5.1931      2.00000
    145      -5.1888      2.00000
    146      -5.1822      2.00000
    147      -5.1758      2.00000
    148      -5.1729      2.00000
    149      -5.1628      2.00000
    150      -5.1532      2.00000
    151      -5.1437      2.00000
    152      -5.1392      2.00000
    153      -5.1232      2.00000
    154      -5.1172      2.00000
    155      -5.0781      2.00000
    156      -5.0625      2.00000
    157      -5.0558      2.00000
    158      -5.0370      2.00000
    159      -5.0291      2.00000
    160      -5.0132      2.00000
    161      -4.9946      2.00000
    162      -4.9873      2.00000
    163      -4.9813      2.00000
    164      -4.9782      2.00000
    165      -4.9760      2.00000
    166      -4.9705      2.00000
    167      -4.9480      2.00000
    168      -4.9443      2.00000
    169      -4.9379      2.00000
    170      -4.9319      2.00000
    171      -4.9234      2.00000
    172      -4.9202      2.00000
    173      -4.8695      2.00000
    174      -4.8679      2.00000
    175      -4.8606      2.00000
    176      -4.8535      2.00000
    177      -4.8506      2.00000
    178      -4.8472      2.00000
    179      -4.8457      2.00000
    180      -4.8311      2.00000
    181      -4.7965      2.00000
    182      -4.7916      2.00000
    183      -4.7856      2.00000
    184      -4.7782      2.00000
    185      -4.7713      2.00000
    186      -4.7688      2.00000
    187      -4.7676      2.00000
    188      -4.7569      2.00000
    189      -4.7261      2.00000
    190      -4.7228      2.00000
    191      -4.7180      2.00000
    192      -4.7074      2.00000
    193      -4.6988      2.00000
    194      -4.6901      2.00000
    195      -4.6727      2.00000
    196      -4.6698      2.00000
    197      -4.6430      2.00000
    198      -4.6406      2.00000
    199      -4.6339      2.00000
    200      -4.6217      2.00000
    201      -4.6206      2.00000
    202      -4.6011      2.00000
    203      -4.5903      2.00000
    204      -4.5826      2.00000
    205      -4.5536      2.00000
    206      -4.5469      2.00000
    207      -4.4964      2.00000
    208      -4.4762      2.00000
    209      -4.4549      2.00000
    210      -4.4508      2.00000
    211      -4.4459      2.00000
    212      -4.4390      2.00000
    213      -4.4229      2.00000
    214      -4.4087      2.00000
    215      -4.3964      2.00000
    216      -4.3934      2.00000
    217      -4.3907      2.00000
    218      -4.3836      2.00000
    219      -4.3771      2.00000
    220      -4.3603      2.00000
    221      -4.3448      2.00000
    222      -4.3358      2.00000
    223      -4.3218      2.00000
    224      -4.3098      2.00000
    225      -4.2931      2.00000
    226      -4.2585      2.00000
    227      -4.2280      2.00000
    228      -4.2198      2.00000
    229      -4.2147      2.00000
    230      -4.2044      2.00000
    231      -4.2006      2.00000
    232      -4.1902      2.00000
    233      -4.1772      2.00000
    234      -4.1757      2.00000
    235      -4.1698      2.00000
    236      -4.1678      2.00000
    237      -4.1650      2.00000
    238      -4.1567      2.00000
    239      -4.1128      2.00000
    240      -4.1034      2.00000
    241      -4.0886      2.00000
    242      -4.0710      2.00000
    243      -4.0703      2.00000
    244      -4.0610      2.00000
    245      -4.0463      2.00000
    246      -4.0412      2.00000
    247      -4.0107      2.00000
    248      -4.0036      2.00000
    249      -3.9862      2.00000
    250      -3.9802      2.00000
    251      -3.9800      2.00000
    252      -3.9729      2.00000
    253      -3.9618      2.00000
    254      -3.9563      2.00000
    255      -3.9525      2.00000
    256      -3.9515      2.00000
    257      -3.9217      2.00000
    258      -3.8979      2.00000
    259      -3.8874      2.00000
    260      -3.8619      2.00000
    261      -3.8606      2.00000
    262      -3.8330      2.00000
    263      -3.8316      2.00000
    264      -3.8272      2.00000
    265      -3.8164      2.00000
    266      -3.8048      2.00000
    267      -3.7980      2.00000
    268      -3.7942      2.00000
    269      -3.7934      2.00000
    270      -3.7909      2.00000
    271      -3.7772      2.00000
    272      -3.7687      2.00000
    273      -3.7450      2.00000
    274      -3.7375      2.00000
    275      -3.7285      2.00000
    276      -3.7251      2.00000
    277      -3.6971      2.00000
    278      -3.6899      2.00000
    279      -3.6806      2.00000
    280      -3.6793      2.00000
    281      -3.6572      2.00000
    282      -3.6337      2.00000
    283      -3.6212      2.00000
    284      -3.5983      2.00000
    285      -3.5797      2.00000
    286      -3.5689      2.00000
    287      -3.5639      2.00000
    288      -3.5480      2.00000
    289      -3.5379      2.00000
    290      -3.5315      2.00000
    291      -3.5277      2.00000
    292      -3.5231      2.00000
    293      -3.5161      2.00000
    294      -3.5107      2.00000
    295      -3.5049      2.00000
    296      -3.4949      2.00000
    297      -3.4663      2.00000
    298      -3.4595      2.00000
    299      -3.4564      2.00000
    300      -3.4087      2.00000
    301      -3.4061      2.00000
    302      -3.4053      2.00000
    303      -3.4020      2.00000
    304      -3.3533      2.00000
    305      -3.3489      2.00000
    306      -3.3452      2.00000
    307      -3.3440      2.00000
    308      -3.3355      2.00000
    309      -3.3275      2.00000
    310      -3.3196      2.00000
    311      -3.3143      2.00000
    312      -3.3106      2.00000
    313      -3.2980      2.00000
    314      -3.2865      2.00000
    315      -3.2777      2.00000
    316      -3.2758      2.00000
    317      -3.2608      2.00000
    318      -3.2415      2.00000
    319      -3.2367      2.00000
    320      -3.2301      2.00000
    321      -3.2245      2.00000
    322      -3.2216      2.00000
    323      -3.2187      2.00000
    324      -3.2161      2.00000
    325      -3.2074      2.00000
    326      -3.1983      2.00000
    327      -3.1897      2.00000
    328      -3.1821      2.00000
    329      -3.1795      2.00000
    330      -3.1773      2.00000
    331      -3.1733      2.00000
    332      -3.1685      2.00000
    333      -3.1312      2.00000
    334      -3.0858      2.00000
    335      -3.0740      2.00000
    336      -3.0703      2.00000
    337      -3.0670      2.00000
    338      -3.0659      2.00000
    339      -3.0628      2.00000
    340      -3.0598      2.00000
    341      -3.0483      2.00000
    342      -3.0448      2.00000
    343      -3.0440      2.00000
    344      -3.0303      2.00000
    345      -3.0159      2.00000
    346      -3.0089      2.00000
    347      -3.0018      2.00000
    348      -2.9938      2.00000
    349      -2.9909      2.00000
    350      -2.9825      2.00000
    351      -2.9513      2.00000
    352      -2.9442      2.00000
    353      -2.9191      2.00000
    354      -2.9058      2.00000
    355      -2.8999      2.00000
    356      -2.8956      2.00000
    357      -2.8457      2.00000
    358      -2.8298      2.00000
    359      -2.8264      2.00000
    360      -2.8219      2.00000
    361      -2.8171      2.00000
    362      -2.8158      2.00000
    363      -2.7850      2.00000
    364      -2.7836      2.00000
    365      -2.7534      2.00000
    366      -2.7486      2.00000
    367      -2.7427      2.00000
    368      -2.7221      2.00000
    369      -2.7108      2.00000
    370      -2.7056      2.00000
    371      -2.6957      2.00000
    372      -2.6868      2.00000
    373      -2.6741      2.00000
    374      -2.6692      2.00000
    375      -2.6666      2.00000
    376      -2.6651      2.00000
    377      -2.6624      2.00000
    378      -2.6535      2.00000
    379      -2.6449      2.00000
    380      -2.6377      2.00000
    381      -2.6257      2.00000
    382      -2.6003      2.00000
    383      -2.5737      2.00000
    384      -2.5715      2.00000
    385      -2.5626      2.00000
    386      -2.5574      2.00000
    387      -2.5461      2.00000
    388      -2.4261      2.00000
    389      -2.4042      2.00000
    390      -2.1443      2.00000
    391      -2.0423      2.00000
    392      -1.9792      2.00000
    393      -1.8963      2.00000
    394      -1.7687      2.00000
    395      -1.5928      2.00000
    396      -1.5839      2.00000
    397      -1.5749      2.00000
    398      -1.5212      2.00000
    399      -1.4676      2.00000
    400      -1.3622      2.00000
    401      -1.3145      2.00006
    402      -1.2695      2.00075
    403      -1.2582      2.00129
    404      -0.9816      0.76693
    405      -0.9480      0.28663
    406      -0.9091     -0.00965
    407      -0.8123     -0.02642
    408      -0.7296     -0.00110
    409      -0.7017     -0.00026
    410      -0.6870     -0.00011
    411      -0.6136     -0.00000
    412      -0.4484     -0.00000
    413      -0.4119     -0.00000
    414      -0.1433     -0.00000
    415      -0.1168     -0.00000
    416      -0.0836     -0.00000
    417       0.0287     -0.00000
    418       0.2268     -0.00000
    419       0.2366     -0.00000
    420       0.4224     -0.00000
    421       0.4645     -0.00000
    422       0.4768     -0.00000
    423       0.4859     -0.00000
    424       0.4965     -0.00000
    425       0.5207     -0.00000
    426       0.5863     -0.00000
    427       0.6002     -0.00000
    428       0.6162     -0.00000
    429       0.6726     -0.00000
    430       0.6878     -0.00000
    431       0.7220     -0.00000
    432       1.2999     -0.00000
    433       1.3393     -0.00000
    434       1.3541     -0.00000
    435       1.3622     -0.00000
    436       1.3725     -0.00000
    437       1.4106     -0.00000
    438       1.6051     -0.00000
    439       1.6637     -0.00000
    440       1.7105     -0.00000
    441       1.8249      0.00000
    442       2.0434      0.00000
    443       2.0612      0.00000
    444       2.3169      0.00000
    445       2.3171      0.00000
    446       2.4619      0.00000
    447       2.4874      0.00000
    448       2.5326      0.00000
    449       2.6009      0.00000
    450       2.6335      0.00000
    451       2.6439      0.00000
    452       2.6656      0.00000
    453       2.7717      0.00000
    454       2.9441      0.00000
    455       2.9779      0.00000
    456       3.1756      0.00000
    457       3.1926      0.00000
    458       3.2147      0.00000
    459       3.2372      0.00000
    460       3.4777      0.00000
    461       3.4905      0.00000
    462       3.5122      0.00000
    463       3.5419      0.00000
    464       3.5944      0.00000
    465       3.6351      0.00000
    466       3.6697      0.00000
    467       3.6828      0.00000
    468       3.7683      0.00000
    469       3.9422      0.00000
    470       3.9452      0.00000
    471       3.9705      0.00000
    472       3.9860      0.00000
    473       4.0489      0.00000
    474       4.1241      0.00000
    475       4.2420      0.00000
    476       4.2918      0.00000
    477       4.3634      0.00000
    478       4.3817      0.00000
    479       4.3859      0.00000
    480       4.4255      0.00000
    481       4.5033      0.00000
    482       4.5626      0.00000
    483       4.6513      0.00000
    484       4.6878      0.00000
    485       4.7441      0.00000
    486       4.7901      0.00000

 k-point     7 :      -0.2500    0.2000    0.0000
  band No.  band energies     occupation 
      1     -22.5094      2.00000
      2     -20.4469      2.00000
      3     -10.0082      2.00000
      4      -9.3800      2.00000
      5      -9.0828      2.00000
      6      -8.6267      2.00000
      7      -8.4725      2.00000
      8      -8.3761      2.00000
      9      -8.2372      2.00000
     10      -7.8266      2.00000
     11      -7.7746      2.00000
     12      -7.7538      2.00000
     13      -7.6596      2.00000
     14      -7.6443      2.00000
     15      -7.6124      2.00000
     16      -7.4834      2.00000
     17      -7.4705      2.00000
     18      -7.2739      2.00000
     19      -7.2104      2.00000
     20      -7.1926      2.00000
     21      -7.1868      2.00000
     22      -7.1581      2.00000
     23      -7.1240      2.00000
     24      -7.1161      2.00000
     25      -7.1026      2.00000
     26      -7.0958      2.00000
     27      -7.0731      2.00000
     28      -7.0629      2.00000
     29      -7.0581      2.00000
     30      -7.0326      2.00000
     31      -7.0090      2.00000
     32      -6.9995      2.00000
     33      -6.9625      2.00000
     34      -6.9338      2.00000
     35      -6.9227      2.00000
     36      -6.8648      2.00000
     37      -6.8488      2.00000
     38      -6.8420      2.00000
     39      -6.8357      2.00000
     40      -6.8329      2.00000
     41      -6.8191      2.00000
     42      -6.8161      2.00000
     43      -6.7897      2.00000
     44      -6.7600      2.00000
     45      -6.7528      2.00000
     46      -6.6422      2.00000
     47      -6.6310      2.00000
     48      -6.6256      2.00000
     49      -6.6140      2.00000
     50      -6.6071      2.00000
     51      -6.5679      2.00000
     52      -6.5607      2.00000
     53      -6.5520      2.00000
     54      -6.5492      2.00000
     55      -6.5419      2.00000
     56      -6.5335      2.00000
     57      -6.5280      2.00000
     58      -6.5038      2.00000
     59      -6.4710      2.00000
     60      -6.4666      2.00000
     61      -6.4289      2.00000
     62      -6.4275      2.00000
     63      -6.4213      2.00000
     64      -6.3909      2.00000
     65      -6.3805      2.00000
     66      -6.3716      2.00000
     67      -6.3453      2.00000
     68      -6.3346      2.00000
     69      -6.2893      2.00000
     70      -6.2751      2.00000
     71      -6.2622      2.00000
     72      -6.2565      2.00000
     73      -6.2470      2.00000
     74      -6.2130      2.00000
     75      -6.1791      2.00000
     76      -6.1642      2.00000
     77      -6.1590      2.00000
     78      -6.1394      2.00000
     79      -6.1285      2.00000
     80      -6.1205      2.00000
     81      -6.1048      2.00000
     82      -6.0679      2.00000
     83      -6.0598      2.00000
     84      -6.0416      2.00000
     85      -6.0335      2.00000
     86      -6.0253      2.00000
     87      -5.9943      2.00000
     88      -5.9757      2.00000
     89      -5.9632      2.00000
     90      -5.9250      2.00000
     91      -5.8985      2.00000
     92      -5.8897      2.00000
     93      -5.8831      2.00000
     94      -5.8787      2.00000
     95      -5.8590      2.00000
     96      -5.8480      2.00000
     97      -5.8273      2.00000
     98      -5.8030      2.00000
     99      -5.7873      2.00000
    100      -5.7825      2.00000
    101      -5.7509      2.00000
    102      -5.7306      2.00000
    103      -5.7163      2.00000
    104      -5.7068      2.00000
    105      -5.6990      2.00000
    106      -5.6924      2.00000
    107      -5.6687      2.00000
    108      -5.6539      2.00000
    109      -5.6467      2.00000
    110      -5.6296      2.00000
    111      -5.6232      2.00000
    112      -5.6098      2.00000
    113      -5.6077      2.00000
    114      -5.5962      2.00000
    115      -5.5870      2.00000
    116      -5.5837      2.00000
    117      -5.5674      2.00000
    118      -5.5519      2.00000
    119      -5.5468      2.00000
    120      -5.5246      2.00000
    121      -5.5198      2.00000
    122      -5.5058      2.00000
    123      -5.4986      2.00000
    124      -5.4759      2.00000
    125      -5.4683      2.00000
    126      -5.4293      2.00000
    127      -5.4229      2.00000
    128      -5.4163      2.00000
    129      -5.4122      2.00000
    130      -5.4088      2.00000
    131      -5.3988      2.00000
    132      -5.3862      2.00000
    133      -5.3669      2.00000
    134      -5.3323      2.00000
    135      -5.3280      2.00000
    136      -5.3055      2.00000
    137      -5.2956      2.00000
    138      -5.2698      2.00000
    139      -5.2628      2.00000
    140      -5.2541      2.00000
    141      -5.2467      2.00000
    142      -5.2216      2.00000
    143      -5.2192      2.00000
    144      -5.2058      2.00000
    145      -5.1973      2.00000
    146      -5.1871      2.00000
    147      -5.1753      2.00000
    148      -5.1668      2.00000
    149      -5.1601      2.00000
    150      -5.1568      2.00000
    151      -5.1179      2.00000
    152      -5.1085      2.00000
    153      -5.1030      2.00000
    154      -5.0971      2.00000
    155      -5.0914      2.00000
    156      -5.0874      2.00000
    157      -5.0613      2.00000
    158      -5.0546      2.00000
    159      -5.0337      2.00000
    160      -5.0221      2.00000
    161      -5.0118      2.00000
    162      -5.0045      2.00000
    163      -4.9914      2.00000
    164      -4.9822      2.00000
    165      -4.9656      2.00000
    166      -4.9555      2.00000
    167      -4.9415      2.00000
    168      -4.9373      2.00000
    169      -4.9335      2.00000
    170      -4.9263      2.00000
    171      -4.9122      2.00000
    172      -4.9058      2.00000
    173      -4.8943      2.00000
    174      -4.8798      2.00000
    175      -4.8711      2.00000
    176      -4.8682      2.00000
    177      -4.8559      2.00000
    178      -4.8463      2.00000
    179      -4.8223      2.00000
    180      -4.8121      2.00000
    181      -4.8040      2.00000
    182      -4.7969      2.00000
    183      -4.7865      2.00000
    184      -4.7811      2.00000
    185      -4.7731      2.00000
    186      -4.7651      2.00000
    187      -4.7614      2.00000
    188      -4.7465      2.00000
    189      -4.7379      2.00000
    190      -4.7313      2.00000
    191      -4.7240      2.00000
    192      -4.7176      2.00000
    193      -4.7001      2.00000
    194      -4.6790      2.00000
    195      -4.6709      2.00000
    196      -4.6570      2.00000
    197      -4.6499      2.00000
    198      -4.6403      2.00000
    199      -4.6062      2.00000
    200      -4.6006      2.00000
    201      -4.5843      2.00000
    202      -4.5706      2.00000
    203      -4.5679      2.00000
    204      -4.5542      2.00000
    205      -4.5458      2.00000
    206      -4.5285      2.00000
    207      -4.5207      2.00000
    208      -4.5139      2.00000
    209      -4.5001      2.00000
    210      -4.4792      2.00000
    211      -4.4603      2.00000
    212      -4.4380      2.00000
    213      -4.4117      2.00000
    214      -4.4074      2.00000
    215      -4.4040      2.00000
    216      -4.3996      2.00000
    217      -4.3872      2.00000
    218      -4.3662      2.00000
    219      -4.3563      2.00000
    220      -4.3417      2.00000
    221      -4.3373      2.00000
    222      -4.3219      2.00000
    223      -4.2967      2.00000
    224      -4.2818      2.00000
    225      -4.2690      2.00000
    226      -4.2660      2.00000
    227      -4.2513      2.00000
    228      -4.2384      2.00000
    229      -4.2351      2.00000
    230      -4.2299      2.00000
    231      -4.1899      2.00000
    232      -4.1768      2.00000
    233      -4.1743      2.00000
    234      -4.1670      2.00000
    235      -4.1591      2.00000
    236      -4.1535      2.00000
    237      -4.1428      2.00000
    238      -4.1143      2.00000
    239      -4.1047      2.00000
    240      -4.0898      2.00000
    241      -4.0862      2.00000
    242      -4.0766      2.00000
    243      -4.0719      2.00000
    244      -4.0697      2.00000
    245      -4.0490      2.00000
    246      -4.0453      2.00000
    247      -4.0424      2.00000
    248      -4.0176      2.00000
    249      -4.0045      2.00000
    250      -3.9987      2.00000
    251      -3.9958      2.00000
    252      -3.9817      2.00000
    253      -3.9674      2.00000
    254      -3.9515      2.00000
    255      -3.9410      2.00000
    256      -3.9300      2.00000
    257      -3.9279      2.00000
    258      -3.9230      2.00000
    259      -3.9204      2.00000
    260      -3.9086      2.00000
    261      -3.8928      2.00000
    262      -3.8794      2.00000
    263      -3.8567      2.00000
    264      -3.8236      2.00000
    265      -3.8159      2.00000
    266      -3.8048      2.00000
    267      -3.7962      2.00000
    268      -3.7896      2.00000
    269      -3.7860      2.00000
    270      -3.7846      2.00000
    271      -3.7763      2.00000
    272      -3.7659      2.00000
    273      -3.7422      2.00000
    274      -3.7283      2.00000
    275      -3.7168      2.00000
    276      -3.7081      2.00000
    277      -3.6997      2.00000
    278      -3.6829      2.00000
    279      -3.6794      2.00000
    280      -3.6614      2.00000
    281      -3.6568      2.00000
    282      -3.6265      2.00000
    283      -3.6178      2.00000
    284      -3.5960      2.00000
    285      -3.5869      2.00000
    286      -3.5697      2.00000
    287      -3.5662      2.00000
    288      -3.5554      2.00000
    289      -3.5489      2.00000
    290      -3.5432      2.00000
    291      -3.5287      2.00000
    292      -3.5117      2.00000
    293      -3.5006      2.00000
    294      -3.4905      2.00000
    295      -3.4858      2.00000
    296      -3.4684      2.00000
    297      -3.4617      2.00000
    298      -3.4572      2.00000
    299      -3.4074      2.00000
    300      -3.4036      2.00000
    301      -3.3989      2.00000
    302      -3.3901      2.00000
    303      -3.3811      2.00000
    304      -3.3745      2.00000
    305      -3.3692      2.00000
    306      -3.3535      2.00000
    307      -3.3467      2.00000
    308      -3.3436      2.00000
    309      -3.3389      2.00000
    310      -3.3337      2.00000
    311      -3.3247      2.00000
    312      -3.3194      2.00000
    313      -3.3118      2.00000
    314      -3.3055      2.00000
    315      -3.3016      2.00000
    316      -3.2911      2.00000
    317      -3.2756      2.00000
    318      -3.2621      2.00000
    319      -3.2505      2.00000
    320      -3.2458      2.00000
    321      -3.2372      2.00000
    322      -3.2311      2.00000
    323      -3.2156      2.00000
    324      -3.2089      2.00000
    325      -3.2021      2.00000
    326      -3.1891      2.00000
    327      -3.1855      2.00000
    328      -3.1803      2.00000
    329      -3.1621      2.00000
    330      -3.1562      2.00000
    331      -3.1355      2.00000
    332      -3.1337      2.00000
    333      -3.1278      2.00000
    334      -3.1249      2.00000
    335      -3.1049      2.00000
    336      -3.0921      2.00000
    337      -3.0902      2.00000
    338      -3.0745      2.00000
    339      -3.0608      2.00000
    340      -3.0555      2.00000
    341      -3.0480      2.00000
    342      -3.0424      2.00000
    343      -3.0365      2.00000
    344      -3.0321      2.00000
    345      -3.0289      2.00000
    346      -3.0235      2.00000
    347      -3.0108      2.00000
    348      -2.9978      2.00000
    349      -2.9870      2.00000
    350      -2.9709      2.00000
    351      -2.9594      2.00000
    352      -2.9466      2.00000
    353      -2.9319      2.00000
    354      -2.9088      2.00000
    355      -2.9016      2.00000
    356      -2.8818      2.00000
    357      -2.8655      2.00000
    358      -2.8359      2.00000
    359      -2.8274      2.00000
    360      -2.8221      2.00000
    361      -2.8166      2.00000
    362      -2.8100      2.00000
    363      -2.8035      2.00000
    364      -2.7589      2.00000
    365      -2.7515      2.00000
    366      -2.7444      2.00000
    367      -2.7423      2.00000
    368      -2.7347      2.00000
    369      -2.7204      2.00000
    370      -2.7086      2.00000
    371      -2.7063      2.00000
    372      -2.7016      2.00000
    373      -2.6996      2.00000
    374      -2.6905      2.00000
    375      -2.6779      2.00000
    376      -2.6455      2.00000
    377      -2.6383      2.00000
    378      -2.6282      2.00000
    379      -2.6157      2.00000
    380      -2.6053      2.00000
    381      -2.6020      2.00000
    382      -2.5897      2.00000
    383      -2.5658      2.00000
    384      -2.5513      2.00000
    385      -2.5471      2.00000
    386      -2.5160      2.00000
    387      -2.4504      2.00000
    388      -2.3309      2.00000
    389      -2.2995      2.00000
    390      -2.1324      2.00000
    391      -2.0683      2.00000
    392      -1.9854      2.00000
    393      -1.9166      2.00000
    394      -1.8037      2.00000
    395      -1.7290      2.00000
    396      -1.5950      2.00000
    397      -1.5887      2.00000
    398      -1.5733      2.00000
    399      -1.4404      2.00000
    400      -1.4077      2.00000
    401      -1.2445      2.00243
    402      -1.2394      2.00303
    403      -1.1936      2.01701
    404      -1.1786      2.02661
    405      -1.0727      1.96458
    406      -1.0499      1.78542
    407      -0.9168      0.02647
    408      -0.7823     -0.01017
    409      -0.4980     -0.00000
    410      -0.4874     -0.00000
    411      -0.4295     -0.00000
    412      -0.3758     -0.00000
    413      -0.3279     -0.00000
    414      -0.2160     -0.00000
    415      -0.1583     -0.00000
    416      -0.0880     -0.00000
    417       0.0709     -0.00000
    418       0.1232     -0.00000
    419       0.1417     -0.00000
    420       0.3020     -0.00000
    421       0.3336     -0.00000
    422       0.3645     -0.00000
    423       0.3884     -0.00000
    424       0.4563     -0.00000
    425       0.5287     -0.00000
    426       0.6221     -0.00000
    427       0.6734     -0.00000
    428       0.7281     -0.00000
    429       0.7679     -0.00000
    430       0.7878     -0.00000
    431       0.8386     -0.00000
    432       1.0603     -0.00000
    433       1.2931     -0.00000
    434       1.3729     -0.00000
    435       1.5107     -0.00000
    436       1.5171     -0.00000
    437       1.5723     -0.00000
    438       1.6435     -0.00000
    439       1.6617     -0.00000
    440       1.7519      0.00000
    441       1.8250      0.00000
    442       2.0627      0.00000
    443       2.0972      0.00000
    444       2.1619      0.00000
    445       2.2210      0.00000
    446       2.4074      0.00000
    447       2.4942      0.00000
    448       2.5324      0.00000
    449       2.5849      0.00000
    450       2.6981      0.00000
    451       2.7158      0.00000
    452       2.7601      0.00000
    453       2.7733      0.00000
    454       2.8282      0.00000
    455       2.9186      0.00000
    456       3.1026      0.00000
    457       3.1533      0.00000
    458       3.1848      0.00000
    459       3.2920      0.00000
    460       3.3362      0.00000
    461       3.3568      0.00000
    462       3.3744      0.00000
    463       3.5074      0.00000
    464       3.5833      0.00000
    465       3.6547      0.00000
    466       3.6789      0.00000
    467       3.7464      0.00000
    468       3.7897      0.00000
    469       3.8328      0.00000
    470       3.9176      0.00000
    471       4.0471      0.00000
    472       4.0748      0.00000
    473       4.1576      0.00000
    474       4.1806      0.00000
    475       4.1883      0.00000
    476       4.2512      0.00000
    477       4.3152      0.00000
    478       4.3292      0.00000
    479       4.4617      0.00000
    480       4.4962      0.00000
    481       4.5522      0.00000
    482       4.6222      0.00000
    483       4.6685      0.00000
    484       4.6953      0.00000
    485       4.7714      0.00000
    486       4.8831      0.00000

 k-point     8 :       0.0000    0.4000    0.0000
  band No.  band energies     occupation 
      1     -22.5094      2.00000
      2     -20.4470      2.00000
      3     -10.0074      2.00000
      4      -9.2549      2.00000
      5      -8.9909      2.00000
      6      -8.7678      2.00000
      7      -8.5482      2.00000
      8      -8.5132      2.00000
      9      -8.3338      2.00000
     10      -8.1682      2.00000
     11      -7.5619      2.00000
     12      -7.4682      2.00000
     13      -7.4407      2.00000
     14      -7.4232      2.00000
     15      -7.3890      2.00000
     16      -7.3585      2.00000
     17      -7.3446      2.00000
     18      -7.3180      2.00000
     19      -7.2463      2.00000
     20      -7.2373      2.00000
     21      -7.2257      2.00000
     22      -7.2134      2.00000
     23      -7.1464      2.00000
     24      -7.1231      2.00000
     25      -7.1184      2.00000
     26      -7.1156      2.00000
     27      -7.0915      2.00000
     28      -7.0722      2.00000
     29      -7.0632      2.00000
     30      -7.0467      2.00000
     31      -7.0321      2.00000
     32      -7.0047      2.00000
     33      -6.9751      2.00000
     34      -6.9613      2.00000
     35      -6.9015      2.00000
     36      -6.8778      2.00000
     37      -6.8509      2.00000
     38      -6.8329      2.00000
     39      -6.8216      2.00000
     40      -6.8079      2.00000
     41      -6.7779      2.00000
     42      -6.7710      2.00000
     43      -6.7602      2.00000
     44      -6.7559      2.00000
     45      -6.7418      2.00000
     46      -6.7357      2.00000
     47      -6.6899      2.00000
     48      -6.6860      2.00000
     49      -6.6680      2.00000
     50      -6.6626      2.00000
     51      -6.6526      2.00000
     52      -6.6268      2.00000
     53      -6.6124      2.00000
     54      -6.6095      2.00000
     55      -6.6022      2.00000
     56      -6.5784      2.00000
     57      -6.5284      2.00000
     58      -6.5168      2.00000
     59      -6.5079      2.00000
     60      -6.4874      2.00000
     61      -6.4717      2.00000
     62      -6.4568      2.00000
     63      -6.4455      2.00000
     64      -6.4433      2.00000
     65      -6.4140      2.00000
     66      -6.3915      2.00000
     67      -6.3730      2.00000
     68      -6.3574      2.00000
     69      -6.3530      2.00000
     70      -6.3415      2.00000
     71      -6.3352      2.00000
     72      -6.2904      2.00000
     73      -6.2718      2.00000
     74      -6.2469      2.00000
     75      -6.1603      2.00000
     76      -6.1554      2.00000
     77      -6.1404      2.00000
     78      -6.1158      2.00000
     79      -6.1100      2.00000
     80      -6.0771      2.00000
     81      -6.0715      2.00000
     82      -6.0702      2.00000
     83      -6.0586      2.00000
     84      -6.0544      2.00000
     85      -6.0291      2.00000
     86      -6.0138      2.00000
     87      -5.9989      2.00000
     88      -5.9609      2.00000
     89      -5.9424      2.00000
     90      -5.9364      2.00000
     91      -5.9130      2.00000
     92      -5.9093      2.00000
     93      -5.8999      2.00000
     94      -5.8778      2.00000
     95      -5.8615      2.00000
     96      -5.8476      2.00000
     97      -5.8244      2.00000
     98      -5.8015      2.00000
     99      -5.7920      2.00000
    100      -5.7906      2.00000
    101      -5.7762      2.00000
    102      -5.7528      2.00000
    103      -5.7262      2.00000
    104      -5.7180      2.00000
    105      -5.7059      2.00000
    106      -5.6975      2.00000
    107      -5.6955      2.00000
    108      -5.6890      2.00000
    109      -5.6806      2.00000
    110      -5.6682      2.00000
    111      -5.6667      2.00000
    112      -5.6472      2.00000
    113      -5.6305      2.00000
    114      -5.6104      2.00000
    115      -5.5689      2.00000
    116      -5.5664      2.00000
    117      -5.5648      2.00000
    118      -5.5590      2.00000
    119      -5.5469      2.00000
    120      -5.5130      2.00000
    121      -5.5029      2.00000
    122      -5.4946      2.00000
    123      -5.4796      2.00000
    124      -5.4517      2.00000
    125      -5.4500      2.00000
    126      -5.4238      2.00000
    127      -5.4170      2.00000
    128      -5.4163      2.00000
    129      -5.4142      2.00000
    130      -5.3733      2.00000
    131      -5.3696      2.00000
    132      -5.3647      2.00000
    133      -5.3347      2.00000
    134      -5.3246      2.00000
    135      -5.3211      2.00000
    136      -5.3185      2.00000
    137      -5.3126      2.00000
    138      -5.2842      2.00000
    139      -5.2807      2.00000
    140      -5.2542      2.00000
    141      -5.2476      2.00000
    142      -5.2415      2.00000
    143      -5.2378      2.00000
    144      -5.2320      2.00000
    145      -5.1937      2.00000
    146      -5.1903      2.00000
    147      -5.1864      2.00000
    148      -5.1820      2.00000
    149      -5.1780      2.00000
    150      -5.1710      2.00000
    151      -5.1665      2.00000
    152      -5.1636      2.00000
    153      -5.1343      2.00000
    154      -5.1283      2.00000
    155      -5.1226      2.00000
    156      -5.1069      2.00000
    157      -5.0752      2.00000
    158      -5.0722      2.00000
    159      -5.0628      2.00000
    160      -5.0457      2.00000
    161      -4.9919      2.00000
    162      -4.9758      2.00000
    163      -4.9690      2.00000
    164      -4.9661      2.00000
    165      -4.9593      2.00000
    166      -4.9542      2.00000
    167      -4.9456      2.00000
    168      -4.9135      2.00000
    169      -4.9068      2.00000
    170      -4.8975      2.00000
    171      -4.8890      2.00000
    172      -4.8794      2.00000
    173      -4.8707      2.00000
    174      -4.8649      2.00000
    175      -4.8560      2.00000
    176      -4.8499      2.00000
    177      -4.8440      2.00000
    178      -4.8386      2.00000
    179      -4.8276      2.00000
    180      -4.8192      2.00000
    181      -4.8123      2.00000
    182      -4.8058      2.00000
    183      -4.8026      2.00000
    184      -4.7937      2.00000
    185      -4.7897      2.00000
    186      -4.7822      2.00000
    187      -4.7662      2.00000
    188      -4.7593      2.00000
    189      -4.7506      2.00000
    190      -4.7474      2.00000
    191      -4.7324      2.00000
    192      -4.7129      2.00000
    193      -4.7086      2.00000
    194      -4.7021      2.00000
    195      -4.6995      2.00000
    196      -4.6712      2.00000
    197      -4.6641      2.00000
    198      -4.6374      2.00000
    199      -4.5965      2.00000
    200      -4.5919      2.00000
    201      -4.5748      2.00000
    202      -4.5726      2.00000
    203      -4.5647      2.00000
    204      -4.5571      2.00000
    205      -4.5427      2.00000
    206      -4.5337      2.00000
    207      -4.5137      2.00000
    208      -4.5012      2.00000
    209      -4.4528      2.00000
    210      -4.4435      2.00000
    211      -4.4228      2.00000
    212      -4.4010      2.00000
    213      -4.3908      2.00000
    214      -4.3864      2.00000
    215      -4.3799      2.00000
    216      -4.3744      2.00000
    217      -4.3674      2.00000
    218      -4.3581      2.00000
    219      -4.3545      2.00000
    220      -4.3385      2.00000
    221      -4.3252      2.00000
    222      -4.3165      2.00000
    223      -4.3000      2.00000
    224      -4.2865      2.00000
    225      -4.2847      2.00000
    226      -4.2771      2.00000
    227      -4.2765      2.00000
    228      -4.2680      2.00000
    229      -4.2335      2.00000
    230      -4.2306      2.00000
    231      -4.2232      2.00000
    232      -4.2046      2.00000
    233      -4.1846      2.00000
    234      -4.1706      2.00000
    235      -4.1608      2.00000
    236      -4.1447      2.00000
    237      -4.1229      2.00000
    238      -4.1178      2.00000
    239      -4.0937      2.00000
    240      -4.0698      2.00000
    241      -4.0651      2.00000
    242      -4.0514      2.00000
    243      -4.0367      2.00000
    244      -4.0078      2.00000
    245      -4.0067      2.00000
    246      -3.9995      2.00000
    247      -3.9940      2.00000
    248      -3.9846      2.00000
    249      -3.9496      2.00000
    250      -3.9297      2.00000
    251      -3.9236      2.00000
    252      -3.9153      2.00000
    253      -3.9055      2.00000
    254      -3.8991      2.00000
    255      -3.8874      2.00000
    256      -3.8842      2.00000
    257      -3.8750      2.00000
    258      -3.8650      2.00000
    259      -3.8605      2.00000
    260      -3.8469      2.00000
    261      -3.8369      2.00000
    262      -3.8325      2.00000
    263      -3.8170      2.00000
    264      -3.8083      2.00000
    265      -3.7828      2.00000
    266      -3.7744      2.00000
    267      -3.7559      2.00000
    268      -3.7505      2.00000
    269      -3.7476      2.00000
    270      -3.7186      2.00000
    271      -3.7076      2.00000
    272      -3.7031      2.00000
    273      -3.6961      2.00000
    274      -3.6849      2.00000
    275      -3.6776      2.00000
    276      -3.6726      2.00000
    277      -3.6544      2.00000
    278      -3.6505      2.00000
    279      -3.6324      2.00000
    280      -3.6240      2.00000
    281      -3.6159      2.00000
    282      -3.6118      2.00000
    283      -3.5980      2.00000
    284      -3.5777      2.00000
    285      -3.5537      2.00000
    286      -3.5456      2.00000
    287      -3.5123      2.00000
    288      -3.5045      2.00000
    289      -3.4918      2.00000
    290      -3.4909      2.00000
    291      -3.4569      2.00000
    292      -3.4482      2.00000
    293      -3.4399      2.00000
    294      -3.4336      2.00000
    295      -3.4296      2.00000
    296      -3.4233      2.00000
    297      -3.4025      2.00000
    298      -3.3947      2.00000
    299      -3.3868      2.00000
    300      -3.3533      2.00000
    301      -3.3476      2.00000
    302      -3.3375      2.00000
    303      -3.3320      2.00000
    304      -3.3173      2.00000
    305      -3.3160      2.00000
    306      -3.3121      2.00000
    307      -3.3051      2.00000
    308      -3.3036      2.00000
    309      -3.2923      2.00000
    310      -3.2894      2.00000
    311      -3.2841      2.00000
    312      -3.2746      2.00000
    313      -3.2651      2.00000
    314      -3.2588      2.00000
    315      -3.2519      2.00000
    316      -3.2496      2.00000
    317      -3.2271      2.00000
    318      -3.2100      2.00000
    319      -3.2017      2.00000
    320      -3.1920      2.00000
    321      -3.1909      2.00000
    322      -3.1870      2.00000
    323      -3.1850      2.00000
    324      -3.1809      2.00000
    325      -3.1743      2.00000
    326      -3.1633      2.00000
    327      -3.1601      2.00000
    328      -3.1584      2.00000
    329      -3.1509      2.00000
    330      -3.1480      2.00000
    331      -3.1424      2.00000
    332      -3.1360      2.00000
    333      -3.1282      2.00000
    334      -3.1177      2.00000
    335      -3.1145      2.00000
    336      -3.1060      2.00000
    337      -3.0904      2.00000
    338      -3.0763      2.00000
    339      -3.0741      2.00000
    340      -3.0695      2.00000
    341      -3.0457      2.00000
    342      -3.0393      2.00000
    343      -3.0327      2.00000
    344      -3.0297      2.00000
    345      -3.0240      2.00000
    346      -3.0173      2.00000
    347      -3.0098      2.00000
    348      -2.9946      2.00000
    349      -2.9866      2.00000
    350      -2.9851      2.00000
    351      -2.9814      2.00000
    352      -2.9602      2.00000
    353      -2.9465      2.00000
    354      -2.9355      2.00000
    355      -2.9273      2.00000
    356      -2.9045      2.00000
    357      -2.9027      2.00000
    358      -2.8922      2.00000
    359      -2.8649      2.00000
    360      -2.8566      2.00000
    361      -2.8553      2.00000
    362      -2.8389      2.00000
    363      -2.8375      2.00000
    364      -2.8346      2.00000
    365      -2.8255      2.00000
    366      -2.8036      2.00000
    367      -2.7843      2.00000
    368      -2.7750      2.00000
    369      -2.7623      2.00000
    370      -2.7475      2.00000
    371      -2.7378      2.00000
    372      -2.7312      2.00000
    373      -2.7281      2.00000
    374      -2.7232      2.00000
    375      -2.7155      2.00000
    376      -2.7092      2.00000
    377      -2.7033      2.00000
    378      -2.6964      2.00000
    379      -2.6760      2.00000
    380      -2.6747      2.00000
    381      -2.6708      2.00000
    382      -2.6552      2.00000
    383      -2.6490      2.00000
    384      -2.6373      2.00000
    385      -2.6261      2.00000
    386      -2.6106      2.00000
    387      -2.5162      2.00000
    388      -2.3911      2.00000
    389      -2.2835      2.00000
    390      -2.2757      2.00000
    391      -2.2045      2.00000
    392      -2.1089      2.00000
    393      -2.0498      2.00000
    394      -2.0144      2.00000
    395      -1.8773      2.00000
    396      -1.8345      2.00000
    397      -1.7554      2.00000
    398      -1.5730      2.00000
    399      -1.4592      2.00000
    400      -1.4205      2.00000
    401      -1.3574      2.00000
    402      -1.3380      2.00001
    403      -1.2794      2.00045
    404      -1.2167      2.00762
    405      -1.0901      2.03697
    406      -1.0827      2.01222
    407      -1.0643      1.91097
    408      -0.9393      0.19482
    409      -0.8925     -0.05603
    410      -0.7225     -0.00078
    411      -0.6787     -0.00007
    412      -0.6346     -0.00000
    413      -0.5717     -0.00000
    414      -0.4743     -0.00000
    415      -0.2159     -0.00000
    416      -0.1693     -0.00000
    417      -0.0376     -0.00000
    418       0.0789     -0.00000
    419       0.2204     -0.00000
    420       0.3092     -0.00000
    421       0.4192     -0.00000
    422       0.4285     -0.00000
    423       0.4729     -0.00000
    424       0.5577     -0.00000
    425       0.6563     -0.00000
    426       0.8624     -0.00000
    427       0.9614     -0.00000
    428       1.0320     -0.00000
    429       1.0851     -0.00000
    430       1.1168     -0.00000
    431       1.1332     -0.00000
    432       1.2111     -0.00000
    433       1.4088     -0.00000
    434       1.5623     -0.00000
    435       1.6255     -0.00000
    436       1.6863     -0.00000
    437       1.7652      0.00000
    438       1.8259      0.00000
    439       1.8451      0.00000
    440       1.8665      0.00000
    441       1.8953      0.00000
    442       2.0108      0.00000
    443       2.0837      0.00000
    444       2.0912      0.00000
    445       2.1114      0.00000
    446       2.1611      0.00000
    447       2.3417      0.00000
    448       2.4697      0.00000
    449       2.4756      0.00000
    450       2.5475      0.00000
    451       2.5713      0.00000
    452       2.6497      0.00000
    453       2.6830      0.00000
    454       2.7306      0.00000
    455       2.8179      0.00000
    456       2.8535      0.00000
    457       2.9748      0.00000
    458       3.0650      0.00000
    459       3.1601      0.00000
    460       3.2227      0.00000
    461       3.5173      0.00000
    462       3.5278      0.00000
    463       3.6248      0.00000
    464       3.6695      0.00000
    465       3.7570      0.00000
    466       3.7856      0.00000
    467       3.9388      0.00000
    468       3.9518      0.00000
    469       3.9755      0.00000
    470       4.0588      0.00000
    471       4.0836      0.00000
    472       4.2417      0.00000
    473       4.2520      0.00000
    474       4.2886      0.00000
    475       4.3650      0.00000
    476       4.4261      0.00000
    477       4.4871      0.00000
    478       4.5240      0.00000
    479       4.5417      0.00000
    480       4.5802      0.00000
    481       4.6168      0.00000
    482       4.6765      0.00000
    483       4.7305      0.00000
    484       4.8142      0.00000
    485       4.9208      0.00000
    486       4.9475      0.00000

 k-point     9 :       0.2500    0.4000    0.0000
  band No.  band energies     occupation 
      1     -22.5094      2.00000
      2     -20.4470      2.00000
      3     -10.0076      2.00000
      4      -9.2166      2.00000
      5      -8.9594      2.00000
      6      -8.9187      2.00000
      7      -8.6763      2.00000
      8      -8.3545      2.00000
      9      -8.2378      2.00000
     10      -8.0391      2.00000
     11      -7.6717      2.00000
     12      -7.5130      2.00000
     13      -7.4769      2.00000
     14      -7.4437      2.00000
     15      -7.4174      2.00000
     16      -7.3909      2.00000
     17      -7.3325      2.00000
     18      -7.3273      2.00000
     19      -7.3000      2.00000
     20      -7.2465      2.00000
     21      -7.2404      2.00000
     22      -7.2189      2.00000
     23      -7.1443      2.00000
     24      -7.1209      2.00000
     25      -7.1097      2.00000
     26      -7.0957      2.00000
     27      -7.0932      2.00000
     28      -7.0586      2.00000
     29      -7.0406      2.00000
     30      -7.0253      2.00000
     31      -7.0059      2.00000
     32      -6.9877      2.00000
     33      -6.9696      2.00000
     34      -6.9138      2.00000
     35      -6.8944      2.00000
     36      -6.8890      2.00000
     37      -6.8829      2.00000
     38      -6.8514      2.00000
     39      -6.8296      2.00000
     40      -6.8172      2.00000
     41      -6.7914      2.00000
     42      -6.7692      2.00000
     43      -6.7626      2.00000
     44      -6.7509      2.00000
     45      -6.7374      2.00000
     46      -6.7215      2.00000
     47      -6.7176      2.00000
     48      -6.6983      2.00000
     49      -6.6938      2.00000
     50      -6.6646      2.00000
     51      -6.6611      2.00000
     52      -6.6524      2.00000
     53      -6.6437      2.00000
     54      -6.6150      2.00000
     55      -6.5929      2.00000
     56      -6.5481      2.00000
     57      -6.5149      2.00000
     58      -6.4996      2.00000
     59      -6.4816      2.00000
     60      -6.4671      2.00000
     61      -6.4566      2.00000
     62      -6.4444      2.00000
     63      -6.4273      2.00000
     64      -6.4023      2.00000
     65      -6.3975      2.00000
     66      -6.3625      2.00000
     67      -6.3498      2.00000
     68      -6.3410      2.00000
     69      -6.3324      2.00000
     70      -6.3212      2.00000
     71      -6.2707      2.00000
     72      -6.2588      2.00000
     73      -6.2480      2.00000
     74      -6.2382      2.00000
     75      -6.2150      2.00000
     76      -6.1747      2.00000
     77      -6.1649      2.00000
     78      -6.1599      2.00000
     79      -6.1400      2.00000
     80      -6.1237      2.00000
     81      -6.1028      2.00000
     82      -6.0969      2.00000
     83      -6.0860      2.00000
     84      -6.0344      2.00000
     85      -6.0246      2.00000
     86      -6.0152      2.00000
     87      -6.0111      2.00000
     88      -5.9960      2.00000
     89      -5.9911      2.00000
     90      -5.9355      2.00000
     91      -5.9271      2.00000
     92      -5.9188      2.00000
     93      -5.8974      2.00000
     94      -5.8878      2.00000
     95      -5.8685      2.00000
     96      -5.8570      2.00000
     97      -5.8463      2.00000
     98      -5.7757      2.00000
     99      -5.7714      2.00000
    100      -5.7582      2.00000
    101      -5.7257      2.00000
    102      -5.7180      2.00000
    103      -5.7096      2.00000
    104      -5.7053      2.00000
    105      -5.6914      2.00000
    106      -5.6734      2.00000
    107      -5.6688      2.00000
    108      -5.6627      2.00000
    109      -5.6563      2.00000
    110      -5.6448      2.00000
    111      -5.6384      2.00000
    112      -5.6313      2.00000
    113      -5.6162      2.00000
    114      -5.6097      2.00000
    115      -5.6046      2.00000
    116      -5.5989      2.00000
    117      -5.5943      2.00000
    118      -5.5761      2.00000
    119      -5.5472      2.00000
    120      -5.5104      2.00000
    121      -5.4967      2.00000
    122      -5.4932      2.00000
    123      -5.4928      2.00000
    124      -5.4845      2.00000
    125      -5.4812      2.00000
    126      -5.4709      2.00000
    127      -5.4662      2.00000
    128      -5.4584      2.00000
    129      -5.4008      2.00000
    130      -5.3858      2.00000
    131      -5.3760      2.00000
    132      -5.3693      2.00000
    133      -5.3610      2.00000
    134      -5.3495      2.00000
    135      -5.3240      2.00000
    136      -5.3154      2.00000
    137      -5.2897      2.00000
    138      -5.2737      2.00000
    139      -5.2590      2.00000
    140      -5.2487      2.00000
    141      -5.2362      2.00000
    142      -5.2300      2.00000
    143      -5.2238      2.00000
    144      -5.2115      2.00000
    145      -5.2005      2.00000
    146      -5.1822      2.00000
    147      -5.1703      2.00000
    148      -5.1497      2.00000
    149      -5.1466      2.00000
    150      -5.1352      2.00000
    151      -5.1262      2.00000
    152      -5.1187      2.00000
    153      -5.1065      2.00000
    154      -5.0983      2.00000
    155      -5.0917      2.00000
    156      -5.0784      2.00000
    157      -5.0713      2.00000
    158      -5.0508      2.00000
    159      -5.0364      2.00000
    160      -5.0243      2.00000
    161      -5.0208      2.00000
    162      -5.0070      2.00000
    163      -5.0029      2.00000
    164      -4.9856      2.00000
    165      -4.9696      2.00000
    166      -4.9592      2.00000
    167      -4.9492      2.00000
    168      -4.9424      2.00000
    169      -4.9235      2.00000
    170      -4.9199      2.00000
    171      -4.9138      2.00000
    172      -4.9022      2.00000
    173      -4.8995      2.00000
    174      -4.8952      2.00000
    175      -4.8720      2.00000
    176      -4.8671      2.00000
    177      -4.8600      2.00000
    178      -4.8545      2.00000
    179      -4.8432      2.00000
    180      -4.8375      2.00000
    181      -4.8260      2.00000
    182      -4.8179      2.00000
    183      -4.8089      2.00000
    184      -4.7979      2.00000
    185      -4.7874      2.00000
    186      -4.7791      2.00000
    187      -4.7678      2.00000
    188      -4.7560      2.00000
    189      -4.7494      2.00000
    190      -4.7451      2.00000
    191      -4.7423      2.00000
    192      -4.7078      2.00000
    193      -4.7024      2.00000
    194      -4.6958      2.00000
    195      -4.6907      2.00000
    196      -4.6756      2.00000
    197      -4.6383      2.00000
    198      -4.6303      2.00000
    199      -4.6170      2.00000
    200      -4.6025      2.00000
    201      -4.5979      2.00000
    202      -4.5848      2.00000
    203      -4.5580      2.00000
    204      -4.5466      2.00000
    205      -4.5393      2.00000
    206      -4.5189      2.00000
    207      -4.5083      2.00000
    208      -4.4503      2.00000
    209      -4.4348      2.00000
    210      -4.4282      2.00000
    211      -4.4212      2.00000
    212      -4.4099      2.00000
    213      -4.4015      2.00000
    214      -4.3889      2.00000
    215      -4.3851      2.00000
    216      -4.3732      2.00000
    217      -4.3604      2.00000
    218      -4.3573      2.00000
    219      -4.3533      2.00000
    220      -4.3476      2.00000
    221      -4.3436      2.00000
    222      -4.3374      2.00000
    223      -4.3231      2.00000
    224      -4.3122      2.00000
    225      -4.2815      2.00000
    226      -4.2767      2.00000
    227      -4.2665      2.00000
    228      -4.2511      2.00000
    229      -4.2267      2.00000
    230      -4.1978      2.00000
    231      -4.1938      2.00000
    232      -4.1897      2.00000
    233      -4.1855      2.00000
    234      -4.1812      2.00000
    235      -4.1753      2.00000
    236      -4.1340      2.00000
    237      -4.1279      2.00000
    238      -4.0987      2.00000
    239      -4.0850      2.00000
    240      -4.0793      2.00000
    241      -4.0750      2.00000
    242      -4.0579      2.00000
    243      -4.0313      2.00000
    244      -4.0192      2.00000
    245      -4.0172      2.00000
    246      -3.9883      2.00000
    247      -3.9723      2.00000
    248      -3.9674      2.00000
    249      -3.9602      2.00000
    250      -3.9402      2.00000
    251      -3.9318      2.00000
    252      -3.9191      2.00000
    253      -3.9096      2.00000
    254      -3.8968      2.00000
    255      -3.8916      2.00000
    256      -3.8630      2.00000
    257      -3.8488      2.00000
    258      -3.8473      2.00000
    259      -3.8423      2.00000
    260      -3.8363      2.00000
    261      -3.8276      2.00000
    262      -3.8170      2.00000
    263      -3.8033      2.00000
    264      -3.7983      2.00000
    265      -3.7956      2.00000
    266      -3.7861      2.00000
    267      -3.7668      2.00000
    268      -3.7587      2.00000
    269      -3.7410      2.00000
    270      -3.7227      2.00000
    271      -3.7141      2.00000
    272      -3.7049      2.00000
    273      -3.6986      2.00000
    274      -3.6935      2.00000
    275      -3.6805      2.00000
    276      -3.6745      2.00000
    277      -3.6702      2.00000
    278      -3.6635      2.00000
    279      -3.6341      2.00000
    280      -3.6298      2.00000
    281      -3.6216      2.00000
    282      -3.6090      2.00000
    283      -3.5905      2.00000
    284      -3.5797      2.00000
    285      -3.5518      2.00000
    286      -3.5321      2.00000
    287      -3.5281      2.00000
    288      -3.5229      2.00000
    289      -3.5132      2.00000
    290      -3.4744      2.00000
    291      -3.4715      2.00000
    292      -3.4633      2.00000
    293      -3.4579      2.00000
    294      -3.4511      2.00000
    295      -3.4345      2.00000
    296      -3.4156      2.00000
    297      -3.4083      2.00000
    298      -3.3863      2.00000
    299      -3.3713      2.00000
    300      -3.3624      2.00000
    301      -3.3473      2.00000
    302      -3.3419      2.00000
    303      -3.3376      2.00000
    304      -3.3248      2.00000
    305      -3.3209      2.00000
    306      -3.3147      2.00000
    307      -3.3116      2.00000
    308      -3.3050      2.00000
    309      -3.3015      2.00000
    310      -3.2937      2.00000
    311      -3.2902      2.00000
    312      -3.2765      2.00000
    313      -3.2702      2.00000
    314      -3.2567      2.00000
    315      -3.2520      2.00000
    316      -3.2479      2.00000
    317      -3.2356      2.00000
    318      -3.2284      2.00000
    319      -3.2241      2.00000
    320      -3.2127      2.00000
    321      -3.2112      2.00000
    322      -3.2039      2.00000
    323      -3.1931      2.00000
    324      -3.1895      2.00000
    325      -3.1834      2.00000
    326      -3.1767      2.00000
    327      -3.1756      2.00000
    328      -3.1620      2.00000
    329      -3.1459      2.00000
    330      -3.1341      2.00000
    331      -3.1275      2.00000
    332      -3.1183      2.00000
    333      -3.1098      2.00000
    334      -3.1018      2.00000
    335      -3.0898      2.00000
    336      -3.0828      2.00000
    337      -3.0774      2.00000
    338      -3.0645      2.00000
    339      -3.0589      2.00000
    340      -3.0572      2.00000
    341      -3.0514      2.00000
    342      -3.0508      2.00000
    343      -3.0350      2.00000
    344      -3.0333      2.00000
    345      -3.0226      2.00000
    346      -3.0029      2.00000
    347      -2.9915      2.00000
    348      -2.9800      2.00000
    349      -2.9695      2.00000
    350      -2.9630      2.00000
    351      -2.9575      2.00000
    352      -2.9505      2.00000
    353      -2.9359      2.00000
    354      -2.9348      2.00000
    355      -2.9247      2.00000
    356      -2.9164      2.00000
    357      -2.9052      2.00000
    358      -2.8861      2.00000
    359      -2.8779      2.00000
    360      -2.8598      2.00000
    361      -2.8501      2.00000
    362      -2.8400      2.00000
    363      -2.8382      2.00000
    364      -2.8290      2.00000
    365      -2.8175      2.00000
    366      -2.8115      2.00000
    367      -2.7996      2.00000
    368      -2.7778      2.00000
    369      -2.7730      2.00000
    370      -2.7686      2.00000
    371      -2.7617      2.00000
    372      -2.7474      2.00000
    373      -2.7260      2.00000
    374      -2.7055      2.00000
    375      -2.6971      2.00000
    376      -2.6833      2.00000
    377      -2.6789      2.00000
    378      -2.6765      2.00000
    379      -2.6687      2.00000
    380      -2.6604      2.00000
    381      -2.6503      2.00000
    382      -2.6361      2.00000
    383      -2.6319      2.00000
    384      -2.6183      2.00000
    385      -2.5646      2.00000
    386      -2.5369      2.00000
    387      -2.3673      2.00000
    388      -2.3145      2.00000
    389      -2.2865      2.00000
    390      -2.2784      2.00000
    391      -2.2561      2.00000
    392      -2.1505      2.00000
    393      -2.0814      2.00000
    394      -2.0440      2.00000
    395      -2.0003      2.00000
    396      -1.9294      2.00000
    397      -1.9070      2.00000
    398      -1.8373      2.00000
    399      -1.5898      2.00000
    400      -1.5568      2.00000
    401      -1.5119      2.00000
    402      -1.3882      2.00000
    403      -1.2853      2.00033
    404      -1.1650      2.03758
    405      -1.1344      2.06438
    406      -0.9579      0.40920
    407      -0.8838     -0.06684
    408      -0.8153     -0.02869
    409      -0.7936     -0.01502
    410      -0.7039     -0.00029
    411      -0.6396     -0.00001
    412      -0.5454     -0.00000
    413      -0.4163     -0.00000
    414      -0.3144     -0.00000
    415      -0.1705     -0.00000
    416      -0.0635     -0.00000
    417       0.1278     -0.00000
    418       0.1508     -0.00000
    419       0.1675     -0.00000
    420       0.2706     -0.00000
    421       0.3006     -0.00000
    422       0.4900     -0.00000
    423       0.5767     -0.00000
    424       0.6116     -0.00000
    425       0.7562     -0.00000
    426       0.8164     -0.00000
    427       0.8765     -0.00000
    428       0.9733     -0.00000
    429       1.0493     -0.00000
    430       1.1006     -0.00000
    431       1.1180     -0.00000
    432       1.1582     -0.00000
    433       1.2183     -0.00000
    434       1.3875     -0.00000
    435       1.4307     -0.00000
    436       1.4687     -0.00000
    437       1.5256     -0.00000
    438       1.5974     -0.00000
    439       1.7735      0.00000
    440       1.8330      0.00000
    441       1.8842      0.00000
    442       1.9556      0.00000
    443       2.0210      0.00000
    444       2.1415      0.00000
    445       2.2257      0.00000
    446       2.3568      0.00000
    447       2.3701      0.00000
    448       2.3814      0.00000
    449       2.4879      0.00000
    450       2.6320      0.00000
    451       2.7250      0.00000
    452       2.7324      0.00000
    453       2.7886      0.00000
    454       2.8705      0.00000
    455       2.9983      0.00000
    456       3.0301      0.00000
    457       3.0639      0.00000
    458       3.1266      0.00000
    459       3.2149      0.00000
    460       3.3003      0.00000
    461       3.3752      0.00000
    462       3.4208      0.00000
    463       3.5520      0.00000
    464       3.6705      0.00000
    465       3.8572      0.00000
    466       3.8687      0.00000
    467       3.9049      0.00000
    468       3.9868      0.00000
    469       4.0271      0.00000
    470       4.0702      0.00000
    471       4.1539      0.00000
    472       4.2090      0.00000
    473       4.2894      0.00000
    474       4.3028      0.00000
    475       4.3266      0.00000
    476       4.4293      0.00000
    477       4.4525      0.00000
    478       4.4741      0.00000
    479       4.4999      0.00000
    480       4.5955      0.00000
    481       4.6306      0.00000
    482       4.6656      0.00000
    483       4.7401      0.00000
    484       4.7792      0.00000
    485       4.9352      0.00000
    486       5.0127      0.00000

 k-point    10 :       0.5000    0.4000    0.0000
  band No.  band energies     occupation 
      1     -22.5094      2.00000
      2     -20.4470      2.00000
      3     -10.0077      2.00000
      4      -9.1170      2.00000
      5      -9.0894      2.00000
      6      -8.8599      2.00000
      7      -8.8282      2.00000
      8      -8.2915      2.00000
      9      -7.9795      2.00000
     10      -7.9671      2.00000
     11      -7.7515      2.00000
     12      -7.7421      2.00000
     13      -7.5088      2.00000
     14      -7.4886      2.00000
     15      -7.4090      2.00000
     16      -7.3964      2.00000
     17      -7.3286      2.00000
     18      -7.3226      2.00000
     19      -7.2913      2.00000
     20      -7.2644      2.00000
     21      -7.2381      2.00000
     22      -7.2276      2.00000
     23      -7.1339      2.00000
     24      -7.1291      2.00000
     25      -7.1033      2.00000
     26      -7.0985      2.00000
     27      -7.0931      2.00000
     28      -7.0809      2.00000
     29      -6.9780      2.00000
     30      -6.9708      2.00000
     31      -6.9608      2.00000
     32      -6.9557      2.00000
     33      -6.9469      2.00000
     34      -6.9386      2.00000
     35      -6.9340      2.00000
     36      -6.9248      2.00000
     37      -6.9189      2.00000
     38      -6.9034      2.00000
     39      -6.7970      2.00000
     40      -6.7920      2.00000
     41      -6.7762      2.00000
     42      -6.7700      2.00000
     43      -6.7633      2.00000
     44      -6.7591      2.00000
     45      -6.7352      2.00000
     46      -6.7279      2.00000
     47      -6.7207      2.00000
     48      -6.7174      2.00000
     49      -6.7088      2.00000
     50      -6.7062      2.00000
     51      -6.6826      2.00000
     52      -6.6794      2.00000
     53      -6.6308      2.00000
     54      -6.6235      2.00000
     55      -6.5624      2.00000
     56      -6.5552      2.00000
     57      -6.4814      2.00000
     58      -6.4715      2.00000
     59      -6.4624      2.00000
     60      -6.4606      2.00000
     61      -6.4431      2.00000
     62      -6.4236      2.00000
     63      -6.4175      2.00000
     64      -6.3815      2.00000
     65      -6.3666      2.00000
     66      -6.3249      2.00000
     67      -6.3159      2.00000
     68      -6.2911      2.00000
     69      -6.2857      2.00000
     70      -6.2795      2.00000
     71      -6.2785      2.00000
     72      -6.2659      2.00000
     73      -6.2547      2.00000
     74      -6.2273      2.00000
     75      -6.2030      2.00000
     76      -6.1884      2.00000
     77      -6.1727      2.00000
     78      -6.1601      2.00000
     79      -6.1577      2.00000
     80      -6.1503      2.00000
     81      -6.1453      2.00000
     82      -6.1365      2.00000
     83      -6.1190      2.00000
     84      -6.1091      2.00000
     85      -6.0493      2.00000
     86      -6.0409      2.00000
     87      -6.0341      2.00000
     88      -6.0096      2.00000
     89      -5.9735      2.00000
     90      -5.9554      2.00000
     91      -5.9494      2.00000
     92      -5.9452      2.00000
     93      -5.9335      2.00000
     94      -5.9251      2.00000
     95      -5.7904      2.00000
     96      -5.7853      2.00000
     97      -5.7804      2.00000
     98      -5.7780      2.00000
     99      -5.7697      2.00000
    100      -5.7657      2.00000
    101      -5.7004      2.00000
    102      -5.6936      2.00000
    103      -5.6923      2.00000
    104      -5.6896      2.00000
    105      -5.6860      2.00000
    106      -5.6801      2.00000
    107      -5.6675      2.00000
    108      -5.6604      2.00000
    109      -5.6551      2.00000
    110      -5.6369      2.00000
    111      -5.6315      2.00000
    112      -5.6308      2.00000
    113      -5.6221      2.00000
    114      -5.6203      2.00000
    115      -5.5855      2.00000
    116      -5.5760      2.00000
    117      -5.5671      2.00000
    118      -5.5629      2.00000
    119      -5.5599      2.00000
    120      -5.5568      2.00000
    121      -5.5348      2.00000
    122      -5.5250      2.00000
    123      -5.4991      2.00000
    124      -5.4978      2.00000
    125      -5.4599      2.00000
    126      -5.4548      2.00000
    127      -5.4525      2.00000
    128      -5.4466      2.00000
    129      -5.4374      2.00000
    130      -5.4366      2.00000
    131      -5.4254      2.00000
    132      -5.4219      2.00000
    133      -5.3752      2.00000
    134      -5.3609      2.00000
    135      -5.3354      2.00000
    136      -5.3230      2.00000
    137      -5.2602      2.00000
    138      -5.2557      2.00000
    139      -5.2510      2.00000
    140      -5.2471      2.00000
    141      -5.1962      2.00000
    142      -5.1886      2.00000
    143      -5.1842      2.00000
    144      -5.1809      2.00000
    145      -5.1781      2.00000
    146      -5.1719      2.00000
    147      -5.1600      2.00000
    148      -5.1546      2.00000
    149      -5.1193      2.00000
    150      -5.1121      2.00000
    151      -5.1071      2.00000
    152      -5.1044      2.00000
    153      -5.0885      2.00000
    154      -5.0802      2.00000
    155      -5.0759      2.00000
    156      -5.0694      2.00000
    157      -5.0475      2.00000
    158      -5.0415      2.00000
    159      -5.0397      2.00000
    160      -5.0345      2.00000
    161      -5.0141      2.00000
    162      -5.0050      2.00000
    163      -4.9947      2.00000
    164      -4.9827      2.00000
    165      -4.9777      2.00000
    166      -4.9717      2.00000
    167      -4.9678      2.00000
    168      -4.9630      2.00000
    169      -4.9500      2.00000
    170      -4.9327      2.00000
    171      -4.9303      2.00000
    172      -4.9271      2.00000
    173      -4.9246      2.00000
    174      -4.9207      2.00000
    175      -4.8862      2.00000
    176      -4.8746      2.00000
    177      -4.8720      2.00000
    178      -4.8544      2.00000
    179      -4.8495      2.00000
    180      -4.8476      2.00000
    181      -4.8254      2.00000
    182      -4.8217      2.00000
    183      -4.8141      2.00000
    184      -4.8125      2.00000
    185      -4.7991      2.00000
    186      -4.7943      2.00000
    187      -4.7588      2.00000
    188      -4.7512      2.00000
    189      -4.7461      2.00000
    190      -4.7435      2.00000
    191      -4.7404      2.00000
    192      -4.7351      2.00000
    193      -4.7180      2.00000
    194      -4.7128      2.00000
    195      -4.6934      2.00000
    196      -4.6890      2.00000
    197      -4.6793      2.00000
    198      -4.6602      2.00000
    199      -4.6325      2.00000
    200      -4.6233      2.00000
    201      -4.5958      2.00000
    202      -4.5836      2.00000
    203      -4.5155      2.00000
    204      -4.5089      2.00000
    205      -4.4849      2.00000
    206      -4.4791      2.00000
    207      -4.4723      2.00000
    208      -4.4716      2.00000
    209      -4.4654      2.00000
    210      -4.4556      2.00000
    211      -4.4529      2.00000
    212      -4.4447      2.00000
    213      -4.3964      2.00000
    214      -4.3907      2.00000
    215      -4.3751      2.00000
    216      -4.3648      2.00000
    217      -4.3635      2.00000
    218      -4.3561      2.00000
    219      -4.3270      2.00000
    220      -4.3218      2.00000
    221      -4.3167      2.00000
    222      -4.3133      2.00000
    223      -4.3050      2.00000
    224      -4.2912      2.00000
    225      -4.2829      2.00000
    226      -4.2766      2.00000
    227      -4.2664      2.00000
    228      -4.2518      2.00000
    229      -4.2445      2.00000
    230      -4.2323      2.00000
    231      -4.2297      2.00000
    232      -4.2040      2.00000
    233      -4.1883      2.00000
    234      -4.1674      2.00000
    235      -4.1068      2.00000
    236      -4.0991      2.00000
    237      -4.0964      2.00000
    238      -4.0899      2.00000
    239      -4.0843      2.00000
    240      -4.0817      2.00000
    241      -4.0569      2.00000
    242      -4.0512      2.00000
    243      -4.0489      2.00000
    244      -4.0416      2.00000
    245      -4.0389      2.00000
    246      -4.0247      2.00000
    247      -3.9998      2.00000
    248      -3.9700      2.00000
    249      -3.9535      2.00000
    250      -3.9489      2.00000
    251      -3.9448      2.00000
    252      -3.9337      2.00000
    253      -3.9041      2.00000
    254      -3.8922      2.00000
    255      -3.8874      2.00000
    256      -3.8634      2.00000
    257      -3.8480      2.00000
    258      -3.8396      2.00000
    259      -3.8326      2.00000
    260      -3.8271      2.00000
    261      -3.8239      2.00000
    262      -3.8079      2.00000
    263      -3.7921      2.00000
    264      -3.7825      2.00000
    265      -3.7731      2.00000
    266      -3.7716      2.00000
    267      -3.7679      2.00000
    268      -3.7519      2.00000
    269      -3.7384      2.00000
    270      -3.7300      2.00000
    271      -3.7245      2.00000
    272      -3.7221      2.00000
    273      -3.7050      2.00000
    274      -3.6962      2.00000
    275      -3.6823      2.00000
    276      -3.6560      2.00000
    277      -3.6511      2.00000
    278      -3.6488      2.00000
    279      -3.6283      2.00000
    280      -3.6258      2.00000
    281      -3.6217      2.00000
    282      -3.6118      2.00000
    283      -3.6054      2.00000
    284      -3.5858      2.00000
    285      -3.5639      2.00000
    286      -3.5603      2.00000
    287      -3.5548      2.00000
    288      -3.5217      2.00000
    289      -3.5161      2.00000
    290      -3.4977      2.00000
    291      -3.4907      2.00000
    292      -3.4817      2.00000
    293      -3.4487      2.00000
    294      -3.4321      2.00000
    295      -3.4253      2.00000
    296      -3.4051      2.00000
    297      -3.4042      2.00000
    298      -3.3987      2.00000
    299      -3.3909      2.00000
    300      -3.3841      2.00000
    301      -3.3813      2.00000
    302      -3.3651      2.00000
    303      -3.3466      2.00000
    304      -3.3390      2.00000
    305      -3.3266      2.00000
    306      -3.3099      2.00000
    307      -3.3001      2.00000
    308      -3.2923      2.00000
    309      -3.2909      2.00000
    310      -3.2821      2.00000
    311      -3.2781      2.00000
    312      -3.2773      2.00000
    313      -3.2676      2.00000
    314      -3.2651      2.00000
    315      -3.2580      2.00000
    316      -3.2491      2.00000
    317      -3.2397      2.00000
    318      -3.2318      2.00000
    319      -3.2221      2.00000
    320      -3.2206      2.00000
    321      -3.2164      2.00000
    322      -3.2102      2.00000
    323      -3.2048      2.00000
    324      -3.2002      2.00000
    325      -3.1952      2.00000
    326      -3.1863      2.00000
    327      -3.1846      2.00000
    328      -3.1681      2.00000
    329      -3.1611      2.00000
    330      -3.1512      2.00000
    331      -3.1271      2.00000
    332      -3.1189      2.00000
    333      -3.1066      2.00000
    334      -3.1046      2.00000
    335      -3.0887      2.00000
    336      -3.0714      2.00000
    337      -3.0657      2.00000
    338      -3.0625      2.00000
    339      -3.0478      2.00000
    340      -3.0427      2.00000
    341      -3.0401      2.00000
    342      -3.0392      2.00000
    343      -3.0140      2.00000
    344      -2.9966      2.00000
    345      -2.9850      2.00000
    346      -2.9795      2.00000
    347      -2.9774      2.00000
    348      -2.9711      2.00000
    349      -2.9688      2.00000
    350      -2.9626      2.00000
    351      -2.9599      2.00000
    352      -2.9537      2.00000
    353      -2.9423      2.00000
    354      -2.9387      2.00000
    355      -2.9198      2.00000
    356      -2.9155      2.00000
    357      -2.8898      2.00000
    358      -2.8861      2.00000
    359      -2.8743      2.00000
    360      -2.8690      2.00000
    361      -2.8571      2.00000
    362      -2.8469      2.00000
    363      -2.8353      2.00000
    364      -2.8333      2.00000
    365      -2.8294      2.00000
    366      -2.8264      2.00000
    367      -2.7948      2.00000
    368      -2.7927      2.00000
    369      -2.7904      2.00000
    370      -2.7847      2.00000
    371      -2.7200      2.00000
    372      -2.7005      2.00000
    373      -2.6914      2.00000
    374      -2.6870      2.00000
    375      -2.6783      2.00000
    376      -2.6763      2.00000
    377      -2.6723      2.00000
    378      -2.6636      2.00000
    379      -2.6617      2.00000
    380      -2.6563      2.00000
    381      -2.6498      2.00000
    382      -2.5858      2.00000
    383      -2.5806      2.00000
    384      -2.5755      2.00000
    385      -2.5465      2.00000
    386      -2.3642      2.00000
    387      -2.3229      2.00000
    388      -2.3129      2.00000
    389      -2.3058      2.00000
    390      -2.2897      2.00000
    391      -2.2791      2.00000
    392      -2.1943      2.00000
    393      -2.1597      2.00000
    394      -2.1122      2.00000
    395      -2.0934      2.00000
    396      -1.9729      2.00000
    397      -1.9427      2.00000
    398      -1.8618      2.00000
    399      -1.8151      2.00000
    400      -1.6425      2.00000
    401      -1.6088      2.00000
    402      -1.5702      2.00000
    403      -1.4403      2.00000
    404      -1.2836      2.00036
    405      -1.0864      2.02555
    406      -0.8963     -0.04875
    407      -0.8675     -0.07003
    408      -0.6946     -0.00018
    409      -0.6155     -0.00000
    410      -0.4036     -0.00000
    411      -0.3278     -0.00000
    412      -0.2541     -0.00000
    413      -0.2263     -0.00000
    414      -0.2025     -0.00000
    415      -0.1987     -0.00000
    416      -0.1690     -0.00000
    417      -0.1106     -0.00000
    418       0.1131     -0.00000
    419       0.1464     -0.00000
    420       0.3386     -0.00000
    421       0.3551     -0.00000
    422       0.3735     -0.00000
    423       0.4060     -0.00000
    424       0.6880     -0.00000
    425       0.7503     -0.00000
    426       0.8885     -0.00000
    427       0.9318     -0.00000
    428       1.0075     -0.00000
    429       1.0269     -0.00000
    430       1.0529     -0.00000
    431       1.0947     -0.00000
    432       1.1138     -0.00000
    433       1.2068     -0.00000
    434       1.2772     -0.00000
    435       1.2953     -0.00000
    436       1.4866     -0.00000
    437       1.5077     -0.00000
    438       1.5874     -0.00000
    439       1.6305     -0.00000
    440       1.6670     -0.00000
    441       1.7431      0.00000
    442       1.9001      0.00000
    443       1.9138      0.00000
    444       2.0088      0.00000
    445       2.1212      0.00000
    446       2.2854      0.00000
    447       2.2980      0.00000
    448       2.4597      0.00000
    449       2.4775      0.00000
    450       2.7126      0.00000
    451       2.7193      0.00000
    452       2.8376      0.00000
    453       2.8421      0.00000
    454       2.8512      0.00000
    455       2.9098      0.00000
    456       3.1238      0.00000
    457       3.1876      0.00000
    458       3.4536      0.00000
    459       3.4745      0.00000
    460       3.6207      0.00000
    461       3.6616      0.00000
    462       3.6798      0.00000
    463       3.7585      0.00000
    464       3.7947      0.00000
    465       3.8732      0.00000
    466       3.8966      0.00000
    467       3.9022      0.00000
    468       3.9133      0.00000
    469       3.9421      0.00000
    470       3.9861      0.00000
    471       4.0556      0.00000
    472       4.0815      0.00000
    473       4.1012      0.00000
    474       4.2152      0.00000
    475       4.2415      0.00000
    476       4.2906      0.00000
    477       4.3369      0.00000
    478       4.5088      0.00000
    479       4.5206      0.00000
    480       4.5359      0.00000
    481       4.7328      0.00000
    482       4.7641      0.00000
    483       4.7953      0.00000
    484       4.8483      0.00000
    485       4.8811      0.00000
    486       4.9591      0.00000

 k-point    11 :      -0.2500    0.4000    0.0000
  band No.  band energies     occupation 
      1     -22.5094      2.00000
      2     -20.4470      2.00000
      3     -10.0076      2.00000
      4      -9.2166      2.00000
      5      -8.9594      2.00000
      6      -8.9187      2.00000
      7      -8.6763      2.00000
      8      -8.3545      2.00000
      9      -8.2378      2.00000
     10      -8.0391      2.00000
     11      -7.6717      2.00000
     12      -7.5130      2.00000
     13      -7.4769      2.00000
     14      -7.4437      2.00000
     15      -7.4174      2.00000
     16      -7.3909      2.00000
     17      -7.3325      2.00000
     18      -7.3273      2.00000
     19      -7.3000      2.00000
     20      -7.2465      2.00000
     21      -7.2404      2.00000
     22      -7.2189      2.00000
     23      -7.1444      2.00000
     24      -7.1209      2.00000
     25      -7.1098      2.00000
     26      -7.0957      2.00000
     27      -7.0932      2.00000
     28      -7.0586      2.00000
     29      -7.0406      2.00000
     30      -7.0253      2.00000
     31      -7.0059      2.00000
     32      -6.9877      2.00000
     33      -6.9696      2.00000
     34      -6.9138      2.00000
     35      -6.8943      2.00000
     36      -6.8890      2.00000
     37      -6.8829      2.00000
     38      -6.8514      2.00000
     39      -6.8296      2.00000
     40      -6.8172      2.00000
     41      -6.7914      2.00000
     42      -6.7692      2.00000
     43      -6.7626      2.00000
     44      -6.7509      2.00000
     45      -6.7374      2.00000
     46      -6.7215      2.00000
     47      -6.7176      2.00000
     48      -6.6983      2.00000
     49      -6.6938      2.00000
     50      -6.6646      2.00000
     51      -6.6611      2.00000
     52      -6.6524      2.00000
     53      -6.6437      2.00000
     54      -6.6150      2.00000
     55      -6.5929      2.00000
     56      -6.5481      2.00000
     57      -6.5149      2.00000
     58      -6.4996      2.00000
     59      -6.4816      2.00000
     60      -6.4671      2.00000
     61      -6.4566      2.00000
     62      -6.4444      2.00000
     63      -6.4273      2.00000
     64      -6.4023      2.00000
     65      -6.3975      2.00000
     66      -6.3625      2.00000
     67      -6.3498      2.00000
     68      -6.3410      2.00000
     69      -6.3324      2.00000
     70      -6.3212      2.00000
     71      -6.2707      2.00000
     72      -6.2588      2.00000
     73      -6.2480      2.00000
     74      -6.2382      2.00000
     75      -6.2150      2.00000
     76      -6.1747      2.00000
     77      -6.1649      2.00000
     78      -6.1599      2.00000
     79      -6.1400      2.00000
     80      -6.1237      2.00000
     81      -6.1028      2.00000
     82      -6.0969      2.00000
     83      -6.0860      2.00000
     84      -6.0344      2.00000
     85      -6.0246      2.00000
     86      -6.0152      2.00000
     87      -6.0111      2.00000
     88      -5.9960      2.00000
     89      -5.9911      2.00000
     90      -5.9355      2.00000
     91      -5.9271      2.00000
     92      -5.9188      2.00000
     93      -5.8974      2.00000
     94      -5.8878      2.00000
     95      -5.8685      2.00000
     96      -5.8570      2.00000
     97      -5.8463      2.00000
     98      -5.7757      2.00000
     99      -5.7714      2.00000
    100      -5.7582      2.00000
    101      -5.7257      2.00000
    102      -5.7180      2.00000
    103      -5.7096      2.00000
    104      -5.7053      2.00000
    105      -5.6914      2.00000
    106      -5.6734      2.00000
    107      -5.6688      2.00000
    108      -5.6627      2.00000
    109      -5.6563      2.00000
    110      -5.6448      2.00000
    111      -5.6384      2.00000
    112      -5.6313      2.00000
    113      -5.6162      2.00000
    114      -5.6097      2.00000
    115      -5.6046      2.00000
    116      -5.5989      2.00000
    117      -5.5943      2.00000
    118      -5.5761      2.00000
    119      -5.5472      2.00000
    120      -5.5104      2.00000
    121      -5.4967      2.00000
    122      -5.4932      2.00000
    123      -5.4928      2.00000
    124      -5.4844      2.00000
    125      -5.4812      2.00000
    126      -5.4709      2.00000
    127      -5.4662      2.00000
    128      -5.4584      2.00000
    129      -5.4008      2.00000
    130      -5.3858      2.00000
    131      -5.3760      2.00000
    132      -5.3693      2.00000
    133      -5.3610      2.00000
    134      -5.3495      2.00000
    135      -5.3240      2.00000
    136      -5.3154      2.00000
    137      -5.2897      2.00000
    138      -5.2737      2.00000
    139      -5.2590      2.00000
    140      -5.2487      2.00000
    141      -5.2362      2.00000
    142      -5.2300      2.00000
    143      -5.2238      2.00000
    144      -5.2114      2.00000
    145      -5.2005      2.00000
    146      -5.1822      2.00000
    147      -5.1703      2.00000
    148      -5.1497      2.00000
    149      -5.1466      2.00000
    150      -5.1352      2.00000
    151      -5.1262      2.00000
    152      -5.1186      2.00000
    153      -5.1065      2.00000
    154      -5.0983      2.00000
    155      -5.0917      2.00000
    156      -5.0784      2.00000
    157      -5.0713      2.00000
    158      -5.0508      2.00000
    159      -5.0364      2.00000
    160      -5.0243      2.00000
    161      -5.0208      2.00000
    162      -5.0070      2.00000
    163      -5.0029      2.00000
    164      -4.9856      2.00000
    165      -4.9696      2.00000
    166      -4.9592      2.00000
    167      -4.9492      2.00000
    168      -4.9423      2.00000
    169      -4.9235      2.00000
    170      -4.9199      2.00000
    171      -4.9139      2.00000
    172      -4.9022      2.00000
    173      -4.8995      2.00000
    174      -4.8952      2.00000
    175      -4.8720      2.00000
    176      -4.8671      2.00000
    177      -4.8600      2.00000
    178      -4.8545      2.00000
    179      -4.8432      2.00000
    180      -4.8375      2.00000
    181      -4.8260      2.00000
    182      -4.8179      2.00000
    183      -4.8089      2.00000
    184      -4.7979      2.00000
    185      -4.7874      2.00000
    186      -4.7791      2.00000
    187      -4.7677      2.00000
    188      -4.7560      2.00000
    189      -4.7494      2.00000
    190      -4.7451      2.00000
    191      -4.7423      2.00000
    192      -4.7079      2.00000
    193      -4.7024      2.00000
    194      -4.6958      2.00000
    195      -4.6907      2.00000
    196      -4.6756      2.00000
    197      -4.6383      2.00000
    198      -4.6303      2.00000
    199      -4.6170      2.00000
    200      -4.6025      2.00000
    201      -4.5979      2.00000
    202      -4.5848      2.00000
    203      -4.5580      2.00000
    204      -4.5466      2.00000
    205      -4.5393      2.00000
    206      -4.5189      2.00000
    207      -4.5083      2.00000
    208      -4.4502      2.00000
    209      -4.4348      2.00000
    210      -4.4282      2.00000
    211      -4.4212      2.00000
    212      -4.4099      2.00000
    213      -4.4015      2.00000
    214      -4.3889      2.00000
    215      -4.3851      2.00000
    216      -4.3732      2.00000
    217      -4.3604      2.00000
    218      -4.3573      2.00000
    219      -4.3533      2.00000
    220      -4.3476      2.00000
    221      -4.3436      2.00000
    222      -4.3374      2.00000
    223      -4.3231      2.00000
    224      -4.3122      2.00000
    225      -4.2815      2.00000
    226      -4.2767      2.00000
    227      -4.2665      2.00000
    228      -4.2511      2.00000
    229      -4.2267      2.00000
    230      -4.1978      2.00000
    231      -4.1938      2.00000
    232      -4.1897      2.00000
    233      -4.1855      2.00000
    234      -4.1812      2.00000
    235      -4.1753      2.00000
    236      -4.1340      2.00000
    237      -4.1279      2.00000
    238      -4.0987      2.00000
    239      -4.0850      2.00000
    240      -4.0793      2.00000
    241      -4.0750      2.00000
    242      -4.0578      2.00000
    243      -4.0314      2.00000
    244      -4.0192      2.00000
    245      -4.0172      2.00000
    246      -3.9883      2.00000
    247      -3.9723      2.00000
    248      -3.9674      2.00000
    249      -3.9602      2.00000
    250      -3.9402      2.00000
    251      -3.9318      2.00000
    252      -3.9191      2.00000
    253      -3.9096      2.00000
    254      -3.8968      2.00000
    255      -3.8916      2.00000
    256      -3.8630      2.00000
    257      -3.8488      2.00000
    258      -3.8473      2.00000
    259      -3.8422      2.00000
    260      -3.8363      2.00000
    261      -3.8276      2.00000
    262      -3.8170      2.00000
    263      -3.8033      2.00000
    264      -3.7983      2.00000
    265      -3.7956      2.00000
    266      -3.7861      2.00000
    267      -3.7668      2.00000
    268      -3.7587      2.00000
    269      -3.7410      2.00000
    270      -3.7227      2.00000
    271      -3.7141      2.00000
    272      -3.7049      2.00000
    273      -3.6986      2.00000
    274      -3.6935      2.00000
    275      -3.6805      2.00000
    276      -3.6745      2.00000
    277      -3.6702      2.00000
    278      -3.6635      2.00000
    279      -3.6342      2.00000
    280      -3.6298      2.00000
    281      -3.6216      2.00000
    282      -3.6090      2.00000
    283      -3.5905      2.00000
    284      -3.5797      2.00000
    285      -3.5518      2.00000
    286      -3.5321      2.00000
    287      -3.5281      2.00000
    288      -3.5229      2.00000
    289      -3.5132      2.00000
    290      -3.4744      2.00000
    291      -3.4715      2.00000
    292      -3.4633      2.00000
    293      -3.4579      2.00000
    294      -3.4511      2.00000
    295      -3.4345      2.00000
    296      -3.4156      2.00000
    297      -3.4083      2.00000
    298      -3.3863      2.00000
    299      -3.3713      2.00000
    300      -3.3624      2.00000
    301      -3.3473      2.00000
    302      -3.3419      2.00000
    303      -3.3376      2.00000
    304      -3.3248      2.00000
    305      -3.3209      2.00000
    306      -3.3147      2.00000
    307      -3.3116      2.00000
    308      -3.3050      2.00000
    309      -3.3015      2.00000
    310      -3.2937      2.00000
    311      -3.2902      2.00000
    312      -3.2765      2.00000
    313      -3.2702      2.00000
    314      -3.2567      2.00000
    315      -3.2520      2.00000
    316      -3.2479      2.00000
    317      -3.2356      2.00000
    318      -3.2284      2.00000
    319      -3.2241      2.00000
    320      -3.2127      2.00000
    321      -3.2112      2.00000
    322      -3.2039      2.00000
    323      -3.1931      2.00000
    324      -3.1895      2.00000
    325      -3.1834      2.00000
    326      -3.1767      2.00000
    327      -3.1756      2.00000
    328      -3.1620      2.00000
    329      -3.1459      2.00000
    330      -3.1341      2.00000
    331      -3.1275      2.00000
    332      -3.1183      2.00000
    333      -3.1098      2.00000
    334      -3.1018      2.00000
    335      -3.0898      2.00000
    336      -3.0828      2.00000
    337      -3.0774      2.00000
    338      -3.0645      2.00000
    339      -3.0589      2.00000
    340      -3.0572      2.00000
    341      -3.0514      2.00000
    342      -3.0508      2.00000
    343      -3.0350      2.00000
    344      -3.0333      2.00000
    345      -3.0226      2.00000
    346      -3.0029      2.00000
    347      -2.9915      2.00000
    348      -2.9800      2.00000
    349      -2.9695      2.00000
    350      -2.9630      2.00000
    351      -2.9576      2.00000
    352      -2.9505      2.00000
    353      -2.9359      2.00000
    354      -2.9348      2.00000
    355      -2.9247      2.00000
    356      -2.9164      2.00000
    357      -2.9052      2.00000
    358      -2.8861      2.00000
    359      -2.8779      2.00000
    360      -2.8598      2.00000
    361      -2.8501      2.00000
    362      -2.8400      2.00000
    363      -2.8382      2.00000
    364      -2.8290      2.00000
    365      -2.8175      2.00000
    366      -2.8115      2.00000
    367      -2.7996      2.00000
    368      -2.7778      2.00000
    369      -2.7730      2.00000
    370      -2.7686      2.00000
    371      -2.7617      2.00000
    372      -2.7474      2.00000
    373      -2.7260      2.00000
    374      -2.7055      2.00000
    375      -2.6971      2.00000
    376      -2.6833      2.00000
    377      -2.6789      2.00000
    378      -2.6765      2.00000
    379      -2.6687      2.00000
    380      -2.6604      2.00000
    381      -2.6502      2.00000
    382      -2.6361      2.00000
    383      -2.6319      2.00000
    384      -2.6183      2.00000
    385      -2.5646      2.00000
    386      -2.5369      2.00000
    387      -2.3673      2.00000
    388      -2.3145      2.00000
    389      -2.2865      2.00000
    390      -2.2784      2.00000
    391      -2.2561      2.00000
    392      -2.1505      2.00000
    393      -2.0814      2.00000
    394      -2.0440      2.00000
    395      -2.0003      2.00000
    396      -1.9294      2.00000
    397      -1.9070      2.00000
    398      -1.8373      2.00000
    399      -1.5898      2.00000
    400      -1.5568      2.00000
    401      -1.5119      2.00000
    402      -1.3882      2.00000
    403      -1.2853      2.00033
    404      -1.1650      2.03758
    405      -1.1344      2.06438
    406      -0.9579      0.40918
    407      -0.8838     -0.06685
    408      -0.8153     -0.02869
    409      -0.7936     -0.01501
    410      -0.7039     -0.00029
    411      -0.6397     -0.00001
    412      -0.5454     -0.00000
    413      -0.4163     -0.00000
    414      -0.3144     -0.00000
    415      -0.1705     -0.00000
    416      -0.0635     -0.00000
    417       0.1278     -0.00000
    418       0.1508     -0.00000
    419       0.1675     -0.00000
    420       0.2706     -0.00000
    421       0.3006     -0.00000
    422       0.4900     -0.00000
    423       0.5767     -0.00000
    424       0.6116     -0.00000
    425       0.7562     -0.00000
    426       0.8164     -0.00000
    427       0.8765     -0.00000
    428       0.9733     -0.00000
    429       1.0493     -0.00000
    430       1.1006     -0.00000
    431       1.1180     -0.00000
    432       1.1582     -0.00000
    433       1.2183     -0.00000
    434       1.3875     -0.00000
    435       1.4307     -0.00000
    436       1.4688     -0.00000
    437       1.5256     -0.00000
    438       1.5974     -0.00000
    439       1.7735      0.00000
    440       1.8330      0.00000
    441       1.8842      0.00000
    442       1.9556      0.00000
    443       2.0210      0.00000
    444       2.1415      0.00000
    445       2.2257      0.00000
    446       2.3568      0.00000
    447       2.3701      0.00000
    448       2.3814      0.00000
    449       2.4879      0.00000
    450       2.6320      0.00000
    451       2.7250      0.00000
    452       2.7324      0.00000
    453       2.7886      0.00000
    454       2.8705      0.00000
    455       2.9983      0.00000
    456       3.0301      0.00000
    457       3.0639      0.00000
    458       3.1266      0.00000
    459       3.2149      0.00000
    460       3.3003      0.00000
    461       3.3752      0.00000
    462       3.4208      0.00000
    463       3.5520      0.00000
    464       3.6706      0.00000
    465       3.8572      0.00000
    466       3.8687      0.00000
    467       3.9049      0.00000
    468       3.9867      0.00000
    469       4.0271      0.00000
    470       4.0702      0.00000
    471       4.1540      0.00000
    472       4.2090      0.00000
    473       4.2896      0.00000
    474       4.3026      0.00000
    475       4.3269      0.00000
    476       4.4285      0.00000
    477       4.4509      0.00000
    478       4.4690      0.00000
    479       4.4992      0.00000
    480       4.6085      0.00000
    481       4.6283      0.00000
    482       4.6861      0.00000
    483       4.7723      0.00000
    484       4.7987      0.00000
    485       4.8900      0.00000
    486       4.9798      0.00000


--------------------------------------------------------------------------------------------------------


 soft charge-density along one line, spin component           1
         0         1         2         3         4         5         6         7         8         9
 total charge-density along one line
 
 pseudopotential strength for first ion, spin component:           1
 10.150  13.496   0.000   0.003  -0.004  -0.000  -0.011   0.012
 13.496  17.945   0.000   0.004  -0.005  -0.000  -0.015   0.015
  0.000   0.000  -4.296  -0.000  -0.000   8.414   0.000   0.000
  0.003   0.004  -0.000  -4.307  -0.009   0.000   8.428   0.015
 -0.004  -0.005  -0.000  -0.009  -4.306   0.000   0.015   8.428
 -0.000  -0.000   8.414   0.000   0.000 -18.614   0.000  -0.000
 -0.011  -0.015   0.000   8.428   0.015   0.000 -18.628  -0.026
  0.012   0.015   0.000   0.015   8.428  -0.000  -0.026 -18.631
 total augmentation occupancy for first ion, spin component:           1
  9.285  -4.519   0.000   0.681  -0.242   0.000   0.140  -0.060
 -4.519   2.395  -0.000  -0.457   0.203  -0.000  -0.087   0.040
  0.000  -0.000   1.104   0.000  -0.000   0.074   0.000  -0.000
  0.681  -0.457   0.000   1.876   0.198   0.000   0.193   0.046
 -0.242   0.203  -0.000   0.198   1.765  -0.000   0.046   0.186
  0.000  -0.000   0.074   0.000  -0.000   0.005   0.000  -0.000
  0.140  -0.087   0.000   0.193   0.046   0.000   0.024   0.009
 -0.060   0.040  -0.000   0.046   0.186  -0.000   0.009   0.023


------------------------ aborting loop because EDIFF is reached ----------------------------------------


    CHARGE:  cpu time    1.4240: real time    1.4241
    FORLOC:  cpu time    0.0337: real time    0.0337
    FORNL :  cpu time    6.3432: real time    6.3475
    STRESS:  cpu time   18.7348: real time   18.7484
    FORCOR:  cpu time    0.1287: real time    0.1289
    FORHAR:  cpu time    0.0561: real time    0.0562
    MIXING:  cpu time    0.0055: real time    0.0055
    OFIELD:  cpu time    0.0001: real time    0.0001

  Hirshfeld charges:
            ion         q(e)     
   ------------------------------
      1     C           0.097
      2     O          -0.244
      3     O          -0.245
      4     H          -0.050
      5     Au         -0.009
      6     Au          0.003
      7     Au          0.003
      8     Au         -0.009
      9     Au         -0.009
     10     Au          0.016
     11     Au          0.016
     12     Au         -0.009
     13     Au         -0.000
     14     Au         -0.000
     15     Au         -0.000
     16     Au          0.001
     17     Au          0.011
     18     Au          0.054
     19     Au          0.011
     20     Au         -0.000
     21     Au          0.019
     22     Au          0.085
     23     Au          0.019
     24     Au          0.001
     25     Au          0.000
     26     Au          0.000
     27     Au         -0.000
     28     Au          0.001
     29     Au          0.001
     30     Au          0.002
     31     Au          0.002
     32     Au          0.001
     33     Au          0.032
     34     Au          0.032
     35     Au          0.032
     36     Au          0.032
     37     Au          0.003
     38     Au          0.007
     39     Au          0.007
     40     Au          0.003
     41     Au          0.032
     42     Au          0.032
     43     Au          0.032
     44     Au          0.032
     45     Au          0.013
     46     Au          0.013
     47     Au          0.013
     48     Au          0.012
     49     Au          0.014
     50     Au          0.013
     51     Au          0.014
     52     Au          0.013
     53     Au          0.015
     54     Au          0.012
     55     Au          0.015
     56     Au          0.013
     57     Au          0.014
     58     Au          0.012
     59     Au          0.014
     60     Au          0.013
     61     Au         -0.017
     62     Au         -0.022
     63     Au         -0.022
     64     Au         -0.017
     65     Au         -0.013
     66     Au         -0.013
     67     Au         -0.013
     68     Au         -0.013
     69     Au         -0.019
     70     Au         -0.019
     71     Au         -0.019
     72     Au         -0.019
     73     Au         -0.014
     74     Au         -0.012
     75     Au         -0.012
     76     Au         -0.014

  Atomic reference data used in the T-S method for vdW correction:
            C6at              R0at           ALPHAat      REFSTATE
            (au)              (au)            (au)                
   ---------------------------------------------------------------
   C          46.600          3.590         12.000         0
   O          15.600          3.194          5.400         0
   H           6.500          3.099          4.500         0
   Au        298.000          3.855         36.500         0

  Tkatchenko/Scheffler method for vdW energy calculation
  ---------------------------------------------------------------------------------------------

  Parameters of vdW forcefield:
            C6ts              R0ts           ALPHAts        RELVOL
            (au)              (au)            (au)                
   ---------------------------------------------------------------
   C          39.611          3.495         11.064          0.922
   O          15.510          3.191          5.384          0.997
   O          15.436          3.188          5.371          0.995
   H           5.620          3.025          4.184          0.930
   Au        323.344          3.908         38.020          1.042
   Au        319.331          3.900         37.784          1.035
   Au        319.323          3.900         37.783          1.035
   Au        323.339          3.908         38.020          1.042
   Au        323.098          3.907         38.006          1.041
   Au        317.352          3.896         37.666          1.032
   Au        317.348          3.896         37.666          1.032
   Au        323.098          3.907         38.006          1.041
   Au        327.563          3.916         38.268          1.048
   Au        327.679          3.917         38.274          1.049
   Au        327.569          3.916         38.268          1.048
   Au        327.547          3.916         38.267          1.048
   Au        322.623          3.906         37.978          1.040
   Au        317.788          3.897         37.692          1.033
   Au        322.624          3.906         37.978          1.040
   Au        327.057          3.915         38.238          1.048
   Au        321.661          3.904         37.921          1.039
   Au        317.587          3.896         37.680          1.032
   Au        321.663          3.904         37.921          1.039
   Au        326.678          3.915         38.216          1.047
   Au        327.543          3.916         38.266          1.048
   Au        327.729          3.917         38.277          1.049
   Au        327.546          3.916         38.267          1.048
   Au        327.382          3.916         38.257          1.048
   Au        330.602          3.922         38.445          1.053
   Au        330.659          3.922         38.448          1.053
   Au        330.660          3.922         38.448          1.053
   Au        330.602          3.922         38.445          1.053
   Au        326.362          3.914         38.197          1.047
   Au        326.505          3.914         38.206          1.047
   Au        326.505          3.914         38.206          1.047
   Au        326.362          3.914         38.197          1.047
   Au        330.106          3.921         38.416          1.052
   Au        327.247          3.916         38.249          1.048
   Au        327.248          3.916         38.249          1.048
   Au        330.106          3.921         38.416          1.052
   Au        326.328          3.914         38.195          1.046
   Au        326.714          3.915         38.218          1.047
   Au        326.714          3.915         38.218          1.047
   Au        326.328          3.914         38.195          1.046
   Au        329.859          3.921         38.401          1.052
   Au        329.834          3.921         38.400          1.052
   Au        329.859          3.921         38.401          1.052
   Au        329.900          3.921         38.404          1.052
   Au        329.599          3.920         38.386          1.052
   Au        329.787          3.921         38.397          1.052
   Au        329.598          3.920         38.386          1.052
   Au        329.946          3.921         38.406          1.052
   Au        329.533          3.920         38.382          1.052
   Au        330.361          3.922         38.431          1.053
   Au        329.533          3.920         38.382          1.052
   Au        329.810          3.921         38.399          1.052
   Au        329.902          3.921         38.404          1.052
   Au        329.899          3.921         38.404          1.052
   Au        329.902          3.921         38.404          1.052
   Au        329.727          3.921         38.394          1.052
   Au        325.798          3.913         38.164          1.046
   Au        326.503          3.914         38.206          1.047
   Au        326.507          3.914         38.206          1.047
   Au        325.799          3.913         38.164          1.046
   Au        326.736          3.915         38.219          1.047
   Au        326.127          3.913         38.184          1.046
   Au        326.128          3.913         38.184          1.046
   Au        326.734          3.915         38.219          1.047
   Au        326.004          3.913         38.176          1.046
   Au        325.681          3.913         38.157          1.045
   Au        325.677          3.913         38.157          1.045
   Au        326.007          3.913         38.177          1.046
   Au        326.694          3.915         38.217          1.047
   Au        325.931          3.913         38.172          1.046
   Au        325.928          3.913         38.172          1.046
   Au        326.693          3.915         38.217          1.047

  IVDW =   2
  VDW_RADIUS =    50.000 A
  VDW_IDAMPF =  0
  VDW_S6 =     1.000
  VDW_SR =     0.940
  VDW_D =    20.000
  LVDW_ONECELL = F F F
  LVDW_SAMETYPE T T T T
  LVDW_EWALD = F

  Number of pair interactions contributing to vdW energy:  365168
  Edisp (eV):  -15.89830
    FORVDW:  cpu time   11.6666: real time   11.6744

  FORCE on cell =-STRESS in cart. coord.  units (eV):
  Direction    XX          YY          ZZ          XY          YZ          ZX
  --------------------------------------------------------------------------------------
  Alpha Z  1478.88211  1478.88211  1478.88211
  Ewald  243751.81405247988.89554************     0.00497     0.06281   356.86730
  Hartree260849.50682263830.04913************     0.00641     0.02540   198.98196
  E(xc)   -3634.49831 -3628.82525 -3646.00851    -0.00003     0.00023     0.62872
  Local  ************************529259.86871    -0.01106    -0.08326  -534.18426
  n-local  -164.22012  -185.01719  -126.14208     0.00003    -0.00114    -2.22018
  augment  4883.23830  4865.02216  4912.48316    -0.00008    -0.00088    -1.65745
  Kinetic 11361.77783 11317.69265 11444.14308    -0.00046    -0.00357   -18.17429
  Fock        0.00000     0.00000     0.00000     0.00000     0.00000     0.00000
  vdW       -23.94933   -25.37759   -12.29455    -0.00001     0.00076     0.02417
  -------------------------------------------------------------------------------------
  Total     -42.82494   -72.81301   -11.35369    -0.00023     0.00036     0.26596
  in kB     -16.30322   -27.71952    -4.32229    -0.00009     0.00014     0.10125
  external pressure =      -16.12 kB  Pullay stress =        0.00 kB


 VOLUME and BASIS-vectors are now :
 -----------------------------------------------------------------------------
  energy-cutoff  :      400.00
  volume of cell :     4208.56
      direct lattice vectors                 reciprocal lattice vectors
    16.448000000  0.000000000  0.000000000     0.060797665  0.000000000  0.000000000
     0.000000000 11.630492337  0.000000000     0.000000000  0.085980883  0.000000000
     0.000000000  0.000000000 22.000000000     0.000000000  0.000000000  0.045454545

  length of vectors
    16.448000000 11.630492337 22.000000000     0.060797665  0.085980883  0.045454545


 FORCES acting on ions
    electron-ion (+dipol)            ewald-force                    non-local-force                 convergence-correction
 -----------------------------------------------------------------------------------------------
   -.796E+02 0.119E-01 -.688E+03   0.832E+02 -.126E-01 0.685E+03   -.355E+01 0.418E-03 0.349E+01   -.524E-05 -.399E-08 -.871E-05
   -.115E+03 -.138E-01 -.132E+04   0.136E+03 0.169E-01 0.137E+04   -.211E+02 -.290E-02 -.495E+02   0.177E-05 -.949E-08 -.108E-05
   0.116E+03 -.970E-02 -.119E+04   -.158E+03 0.123E-01 0.119E+04   0.420E+02 -.250E-02 0.602E+00   -.126E-04 0.767E-08 -.812E-05
   -.224E+02 0.103E-01 -.166E+03   0.250E+02 -.109E-01 0.163E+03   -.255E+01 0.661E-03 0.281E+01   0.111E-05 -.304E-08 -.266E-05
   -.397E+02 -.184E+02 -.224E+04   0.397E+02 0.184E+02 0.224E+04   -.525E-01 -.231E-02 0.171E+01   -.220E-05 -.209E-05 -.134E-04
   -.840E+02 -.265E+02 -.222E+04   0.842E+02 0.266E+02 0.222E+04   -.198E+00 -.543E-01 0.183E+01   -.228E-05 -.203E-05 -.105E-04
   -.840E+02 0.266E+02 -.222E+04   0.842E+02 -.266E+02 0.222E+04   -.198E+00 0.529E-01 0.183E+01   -.236E-05 0.199E-05 -.107E-04
   -.397E+02 0.183E+02 -.224E+04   0.397E+02 -.183E+02 0.224E+04   -.528E-01 0.365E-02 0.171E+01   -.227E-05 0.215E-05 -.135E-04
   0.430E+02 -.231E+02 -.224E+04   -.429E+02 0.231E+02 0.224E+04   -.297E-01 0.151E-01 0.163E+01   0.248E-05 -.252E-05 -.140E-04
   0.111E+03 -.360E+02 -.222E+04   -.112E+03 0.364E+02 0.221E+04   0.944E+00 -.373E+00 0.213E+01   0.139E-05 -.239E-05 -.111E-04
   0.111E+03 0.361E+02 -.222E+04   -.112E+03 -.364E+02 0.221E+04   0.944E+00 0.372E+00 0.213E+01   0.136E-05 0.234E-05 -.111E-04
   0.430E+02 0.231E+02 -.224E+04   -.429E+02 -.231E+02 0.224E+04   -.294E-01 -.144E-01 0.163E+01   0.248E-05 0.258E-05 -.140E-04
   -.258E+03 -.793E+01 -.154E+04   0.258E+03 0.793E+01 0.154E+04   0.753E-01 0.582E-02 0.192E+00   -.178E-05 -.252E-05 -.819E-05
   -.266E+03 0.136E-01 -.154E+04   0.266E+03 -.135E-01 0.154E+04   0.248E-01 -.252E-03 0.155E+00   -.403E-06 0.920E-09 -.543E-05
   -.258E+03 0.795E+01 -.154E+04   0.258E+03 -.794E+01 0.154E+04   0.757E-01 -.625E-02 0.192E+00   -.181E-05 0.249E-05 -.821E-05
   -.252E+03 -.246E-01 -.155E+04   0.252E+03 0.244E-01 0.155E+04   0.843E-01 0.425E-03 0.176E+00   -.283E-05 0.420E-07 -.110E-04
   0.185E+03 -.523E+02 -.149E+04   -.185E+03 0.525E+02 0.148E+04   -.910E-01 -.138E+00 0.299E+00   0.666E-06 -.178E-05 -.623E-05
   0.115E+03 0.141E-01 -.138E+04   -.115E+03 -.143E-01 0.138E+04   0.387E-02 0.140E-03 0.177E+00   0.666E-05 -.430E-07 -.136E-04
   0.185E+03 0.523E+02 -.149E+04   -.185E+03 -.525E+02 0.148E+04   -.917E-01 0.138E+00 0.298E+00   0.719E-06 0.176E-05 -.625E-05
   0.212E+03 -.786E-02 -.153E+04   -.212E+03 0.792E-02 0.153E+04   -.289E-01 -.168E-03 0.104E+00   0.206E-05 0.642E-07 -.993E-05
   -.189E+03 -.641E+02 -.147E+04   0.189E+03 0.644E+02 0.147E+04   0.178E+00 -.360E+00 0.587E+00   0.177E-06 -.196E-05 -.637E-05
   -.991E+02 0.206E-01 -.131E+04   0.990E+02 -.212E-01 0.131E+04   0.460E-01 0.907E-03 0.140E+01   -.316E-05 -.310E-07 -.112E-04
   -.189E+03 0.641E+02 -.147E+04   0.189E+03 -.644E+02 0.147E+04   0.178E+00 0.360E+00 0.587E+00   0.191E-06 0.195E-05 -.629E-05
   -.217E+03 -.370E-02 -.153E+04   0.217E+03 0.378E-02 0.153E+04   0.899E-01 -.206E-04 0.127E+00   -.751E-06 0.280E-07 -.957E-05
   0.263E+03 -.915E+01 -.152E+04   -.263E+03 0.928E+01 0.152E+04   0.978E-01 -.129E+00 0.283E+00   0.105E-05 -.311E-05 -.707E-05
   0.274E+03 0.168E-01 -.152E+04   -.274E+03 -.169E-01 0.152E+04   0.422E-01 0.284E-03 0.145E+00   0.281E-07 -.301E-07 -.397E-05
   0.263E+03 0.912E+01 -.152E+04   -.263E+03 -.925E+01 0.152E+04   0.974E-01 0.130E+00 0.283E+00   0.107E-05 0.312E-05 -.708E-05
   0.255E+03 0.182E-02 -.154E+04   -.255E+03 -.188E-02 0.154E+04   -.875E-01 -.128E-03 0.173E+00   0.177E-05 0.173E-07 -.109E-04
   0.450E-01 -.164E+01 -.473E+03   -.110E+00 0.169E+01 0.475E+03   0.638E-01 -.483E-01 -.180E+01   -.690E-06 -.703E-06 -.889E-05
   0.136E+01 -.289E+01 -.470E+03   -.132E+01 0.288E+01 0.472E+03   -.483E-01 0.920E-02 -.174E+01   -.683E-06 -.733E-06 -.513E-05
   0.134E+01 0.288E+01 -.470E+03   -.130E+01 -.287E+01 0.472E+03   -.478E-01 -.857E-02 -.174E+01   -.689E-06 0.692E-06 -.516E-05
   0.376E-01 0.164E+01 -.473E+03   -.103E+00 -.169E+01 0.475E+03   0.641E-01 0.483E-01 -.180E+01   -.710E-06 0.728E-06 -.892E-05
   -.225E+02 -.749E+01 -.157E+03   0.225E+02 0.751E+01 0.157E+03   0.176E-01 -.249E-01 0.836E+00   -.552E-06 -.449E-06 -.812E-05
   -.380E+02 -.114E+02 -.148E+03   0.379E+02 0.114E+02 0.147E+03   0.978E-01 0.446E-01 0.733E+00   0.117E-06 0.582E-06 -.636E-05
   -.380E+02 0.115E+02 -.148E+03   0.379E+02 -.114E+02 0.147E+03   0.976E-01 -.447E-01 0.733E+00   0.558E-07 -.655E-06 -.637E-05
   -.225E+02 0.747E+01 -.157E+03   0.225E+02 -.750E+01 0.157E+03   0.175E-01 0.250E-01 0.836E+00   -.530E-06 0.533E-06 -.809E-05
   -.411E+01 -.226E+02 -.452E+03   0.414E+01 0.226E+02 0.453E+03   -.219E-01 -.701E-01 -.173E+01   0.443E-06 -.879E-06 -.706E-05
   -.810E+01 -.315E+02 -.350E+03   0.816E+01 0.317E+02 0.352E+03   -.574E-01 -.186E+00 -.151E+01   0.175E-07 -.453E-06 -.539E-05
   -.808E+01 0.315E+02 -.350E+03   0.814E+01 -.317E+02 0.351E+03   -.578E-01 0.186E+00 -.151E+01   0.634E-07 0.412E-06 -.532E-05
   -.411E+01 0.226E+02 -.452E+03   0.413E+01 -.226E+02 0.453E+03   -.220E-01 0.701E-01 -.173E+01   0.458E-06 0.922E-06 -.706E-05
   0.234E+02 -.963E+01 -.152E+03   -.235E+02 0.966E+01 0.151E+03   0.880E-01 -.284E-01 0.853E+00   0.103E-05 -.388E-06 -.786E-05
   0.454E+02 -.160E+02 -.143E+03   -.452E+02 0.158E+02 0.142E+03   -.266E+00 0.142E+00 0.581E+00   0.929E-06 -.141E-06 -.535E-05
   0.454E+02 0.160E+02 -.143E+03   -.452E+02 -.158E+02 0.142E+03   -.266E+00 -.143E+00 0.581E+00   0.901E-06 0.156E-06 -.527E-05
   0.234E+02 0.963E+01 -.152E+03   -.235E+02 -.966E+01 0.151E+03   0.879E-01 0.283E-01 0.853E+00   0.102E-05 0.372E-06 -.780E-05
   -.700E+02 -.229E+01 0.101E+04   0.701E+02 0.229E+01 -.101E+04   0.172E+00 -.120E-01 0.242E+00   -.303E-05 0.648E-06 -.555E-05
   -.720E+02 -.109E-01 0.101E+04   0.721E+02 0.110E-01 -.101E+04   0.177E+00 -.426E-05 0.208E+00   -.337E-05 -.208E-07 -.260E-05
   -.700E+02 0.231E+01 0.101E+04   0.701E+02 -.231E+01 -.101E+04   0.172E+00 0.116E-01 0.242E+00   -.307E-05 -.693E-06 -.554E-05
   -.683E+02 0.239E-02 0.101E+04   0.685E+02 -.226E-02 -.101E+04   0.155E+00 -.175E-03 0.365E+00   -.210E-05 0.567E-07 -.820E-05
   0.433E+02 -.151E+02 0.103E+04   -.433E+02 0.152E+02 -.103E+04   -.208E+00 0.173E-01 0.348E+00   0.361E-05 -.360E-06 0.500E-06
   0.375E+02 -.937E-02 0.105E+04   -.376E+02 0.947E-02 -.105E+04   -.166E+00 -.102E-04 0.246E+00   0.242E-05 -.463E-07 -.713E-06
   0.433E+02 0.152E+02 0.103E+04   -.433E+02 -.152E+02 -.103E+04   -.208E+00 -.176E-01 0.348E+00   0.362E-05 0.374E-06 0.559E-06
   0.514E+02 0.454E-03 0.102E+04   -.514E+02 -.355E-03 -.102E+04   -.272E+00 -.114E-03 0.276E+00   0.402E-05 0.364E-07 0.429E-06
   -.444E+02 -.168E+02 0.104E+04   0.445E+02 0.169E+02 -.104E+04   0.154E+00 -.537E-02 0.373E+00   -.238E-05 -.534E-06 0.495E-06
   -.410E+02 -.202E-02 0.105E+04   0.412E+02 0.215E-02 -.105E+04   0.137E+00 -.141E-03 0.200E+00   -.140E-05 0.355E-07 0.398E-06
   -.444E+02 0.168E+02 0.104E+04   0.445E+02 -.169E+02 -.104E+04   0.154E+00 0.523E-02 0.373E+00   -.234E-05 0.507E-06 0.508E-06
   -.514E+02 0.332E-03 0.102E+04   0.516E+02 -.304E-03 -.102E+04   0.134E+00 -.418E-04 0.285E+00   -.311E-05 -.100E-08 -.379E-06
   0.736E+02 -.114E+01 0.101E+04   -.736E+02 0.110E+01 -.101E+04   -.261E+00 -.824E-02 0.245E+00   0.151E-05 0.118E-05 -.628E-05
   0.759E+02 -.107E-02 0.101E+04   -.758E+02 0.117E-02 -.101E+04   -.307E+00 -.898E-04 0.182E+00   0.195E-05 0.172E-08 -.299E-05
   0.736E+02 0.115E+01 0.101E+04   -.736E+02 -.111E+01 -.101E+04   -.261E+00 0.799E-02 0.245E+00   0.145E-05 -.119E-05 -.625E-05
   0.739E+02 -.197E-02 0.101E+04   -.740E+02 0.199E-02 -.101E+04   -.232E+00 -.200E-04 0.379E+00   0.108E-05 0.164E-07 -.936E-05
   0.296E+00 -.790E+00 0.206E+04   -.234E+00 0.663E+00 -.205E+04   -.529E-01 0.985E-01 -.147E+01   0.125E-06 0.346E-05 -.119E-04
   0.301E+00 -.908E+00 0.206E+04   -.257E+00 0.907E+00 -.205E+04   -.371E-01 0.272E-02 -.140E+01   -.310E-06 0.359E-05 -.189E-05
   0.299E+00 0.903E+00 0.206E+04   -.254E+00 -.901E+00 -.205E+04   -.372E-01 -.270E-02 -.140E+01   -.364E-06 -.360E-05 -.190E-05
   0.294E+00 0.792E+00 0.206E+04   -.232E+00 -.665E+00 -.205E+04   -.530E-01 -.985E-01 -.147E+01   0.112E-06 -.346E-05 -.118E-04
   -.980E+01 -.217E+01 0.212E+04   0.978E+01 0.216E+01 -.211E+04   0.236E-01 0.837E-02 -.150E+01   0.733E-05 0.121E-05 0.924E-05
   -.131E+02 -.258E+01 0.212E+04   0.131E+02 0.257E+01 -.212E+04   -.750E-01 0.146E-01 -.153E+01   0.371E-05 0.148E-05 0.127E-04
   -.131E+02 0.258E+01 0.212E+04   0.131E+02 -.257E+01 -.212E+04   -.750E-01 -.145E-01 -.153E+01   0.385E-05 -.151E-05 0.127E-04
   -.980E+01 0.217E+01 0.212E+04   0.978E+01 -.216E+01 -.211E+04   0.236E-01 -.845E-02 -.150E+01   0.740E-05 -.116E-05 0.926E-05
   -.120E+01 -.585E+01 0.207E+04   0.123E+01 0.588E+01 -.207E+04   -.291E-01 -.105E-01 -.141E+01   -.152E-06 -.634E-06 0.238E-04
   -.166E+01 -.559E+01 0.209E+04   0.164E+01 0.554E+01 -.208E+04   0.185E-01 0.286E-01 -.145E+01   0.386E-06 -.558E-06 0.205E-04
   -.166E+01 0.558E+01 0.209E+04   0.164E+01 -.553E+01 -.208E+04   0.185E-01 -.286E-01 -.145E+01   0.419E-06 0.536E-06 0.206E-04
   -.120E+01 0.585E+01 0.207E+04   0.123E+01 -.588E+01 -.207E+04   -.291E-01 0.105E-01 -.141E+01   -.143E-06 0.645E-06 0.238E-04
   0.998E+01 -.215E+01 0.212E+04   -.993E+01 0.221E+01 -.212E+04   -.388E-01 -.346E-01 -.148E+01   -.751E-05 0.172E-05 0.550E-05
   0.144E+02 -.320E+01 0.212E+04   -.144E+02 0.315E+01 -.212E+04   0.791E-02 0.383E-01 -.157E+01   -.389E-05 0.189E-05 0.101E-04
   0.144E+02 0.320E+01 0.212E+04   -.144E+02 -.315E+01 -.212E+04   0.787E-02 -.383E-01 -.157E+01   -.389E-05 -.186E-05 0.101E-04
   0.998E+01 0.216E+01 0.212E+04   -.993E+01 -.221E+01 -.212E+04   -.388E-01 0.346E-01 -.148E+01   -.751E-05 -.176E-05 0.545E-05
 -----------------------------------------------------------------------------------------------
   -.155E+02 0.418E-02 0.494E+02   0.430E-12 -.195E-12 0.591E-11   0.155E+02 -.431E-02 -.494E+02   -.131E-04 0.318E-07 -.267E-03
 
 
 POSITION                                       TOTAL-FORCE (eV/Angst)
 -----------------------------------------------------------------------------------
      6.16306      5.81536      5.45219        -0.003006     -0.000309      0.005756
      6.63190      5.81544      6.58294         0.008650      0.000193     -0.004021
      4.92899      5.81539      5.08967         0.006993      0.000064     -0.000017
      6.93154      5.81519      4.56358         0.005647      0.000096     -0.006712
     10.27469     10.17476      4.22884         0.000711      0.000683      0.000178
     10.27658      7.27025      4.23625         0.000544      0.000290      0.000180
     10.27665      4.36030      4.23618         0.000490     -0.000681      0.000242
     10.27473      1.45547      4.22883         0.000314     -0.000204      0.000090
      2.03266     10.18084      4.22781         0.000166     -0.000138      0.000518
      1.98314      7.28960      4.23698         0.000545     -0.000191     -0.000673
      1.98310      4.34065      4.23688         0.000728     -0.000016     -0.000110
      2.03263      1.44937      4.22778         0.000401      0.000499      0.000423
     12.36181      8.72067      2.98343         0.000708      0.000556     -0.000649
     12.36140      5.81524      2.98650         0.001406     -0.000078     -0.000215
     12.36177      2.90976      2.98344         0.000749     -0.000738     -0.000811
     12.36436     11.63037      2.98957         0.000426      0.000133      0.000400
      8.18346      8.73026      2.97383         0.000025      0.000025     -0.000468
      8.18682      5.81518      2.95171         0.002288     -0.000026     -0.002693
      8.18355      2.90013      2.97395        -0.000034     -0.000189     -0.000639
      8.18647     11.63044      2.99113         0.000066     -0.000107      0.000666
      4.12183      8.74017      2.95944         0.000765     -0.000253     -0.000095
      4.14255      5.81506      2.97956         0.001315      0.000263      0.002093
      4.12184      2.89009      2.95949         0.000983      0.000374     -0.000046
      4.13316     11.63040      2.99654         0.000199      0.000070     -0.000402
     16.38902      8.73276      2.96556         0.000879     -0.000510      0.000163
     16.39257      5.81511      2.97290         0.000037      0.000200      0.000090
     16.38901      2.89738      2.96552         0.000639      0.000745      0.000094
     16.39151     11.63036      2.97661        -0.000352     -0.000177     -0.000734
     14.37382     10.17878      1.62506         0.000297     -0.000035      0.000044
     14.37945      7.26745      1.62412         0.000095     -0.000140     -0.000231
     14.37939      4.36280      1.62401         0.000412      0.000206      0.000140
     14.37375      1.45152      1.62507         0.000366      0.000007      0.000344
     10.27803     10.17852      1.41214         0.000561      0.000083      0.000334
     10.27443      7.26696      1.41782         0.000310      0.000108      0.000297
     10.27446      4.36352      1.41773         0.000221     -0.000204      0.000736
     10.27804      1.45192      1.41217         0.000549     -0.000023      0.000223
      6.16183     10.18798      1.63786         0.000445     -0.000298      0.000096
      6.16330      7.29073      1.58281        -0.000152     -0.000132     -0.000062
      6.16339      4.33953      1.58269        -0.000350      0.000423      0.000211
      6.16188      1.44239      1.63785         0.000391      0.000321      0.000565
      2.04599     10.17753      1.41151         0.000396      0.000539      0.000383
      2.07048      7.25642      1.42520         0.000260     -0.000049     -0.000171
      2.07049      4.37407      1.42517         0.000341     -0.000250      0.000011
      2.04601      1.45295      1.41150         0.000398     -0.000656      0.000319
     12.33600      8.72287      0.00000         0.236415     -0.009502     -0.372933
     12.33600      5.81525      0.00000         0.257992      0.000124     -0.384692
     12.33600      2.90762      0.00000         0.236338      0.009285     -0.373016
     12.33600      0.00000      0.00000         0.276547     -0.000041     -0.406507
      8.22400      8.72287      0.00000        -0.257382      0.034507     -0.411285
      8.22400      5.81525      0.00000        -0.270067      0.000086     -0.351882
      8.22400      2.90762      0.00000        -0.257188     -0.034729     -0.411268
      8.22400      0.00000      0.00000        -0.290599     -0.000006     -0.397577
      4.11200      8.72287      0.00000         0.244430      0.040492     -0.417070
      4.11200      5.81525      0.00000         0.277935     -0.000016     -0.184597
      4.11200      2.90762      0.00000         0.244423     -0.040597     -0.417077
      4.11200      0.00000      0.00000         0.264755     -0.000018     -0.380828
      0.00000      8.72287      0.00000        -0.242868     -0.042461     -0.368161
      0.00000      5.81525      0.00000        -0.282456      0.000000     -0.377608
      0.00000      2.90762      0.00000        -0.242846      0.042369     -0.368178
      0.00000      0.00000      0.00000        -0.287577     -0.000016     -0.423712
     14.39200     10.17668     20.54619         0.009036     -0.028524      0.583913
     14.39200      7.26906     20.54619         0.007249      0.001501      0.530669
     14.39200      4.36143     20.54619         0.007268     -0.001491      0.530575
     14.39200      1.45381     20.54619         0.009056      0.028506      0.583890
     10.28000     10.17668     20.54619         0.002716      0.004664      0.202047
     10.28000      7.26906     20.54619         0.012250     -0.002567      0.204720
     10.28000      4.36143     20.54619         0.012246      0.002575      0.204515
     10.28000      1.45381     20.54619         0.002709     -0.004636      0.202139
      6.16800     10.17668     20.54619         0.008055      0.021820      0.574745
      6.16800      7.26906     20.54619        -0.005615     -0.020275      0.514829
      6.16800      4.36143     20.54619        -0.005636      0.020303      0.514713
      6.16800      1.45381     20.54619         0.008043     -0.021856      0.574712
      2.05600     10.17668     20.54619         0.003585      0.014461      0.194787
      2.05600      7.26906     20.54619        -0.009606     -0.003451      0.219783
      2.05600      4.36143     20.54619        -0.009603      0.003474      0.219720
      2.05600      1.45381     20.54619         0.003576     -0.014459      0.194787
 -----------------------------------------------------------------------------------
    total drift:                               -0.014441     -0.000123     -0.019421


--------------------------------------------------------------------------------------------------------


  FREE ENERGIE OF THE ION-ELECTRON SYSTEM (eV)
  ---------------------------------------------------
  free  energy   TOTEN  =      -252.10664349 eV

  energy  without entropy=     -252.12226939  energy(sigma->0) =     -252.11185212
 


--------------------------------------------------------------------------------------------------------


    POTLOK:  cpu time    0.1204: real time    0.1204


--------------------------------------------------------------------------------------------------------


 stress matrix after NEB project (eV)
    -42.82494     -0.00023      0.26596
     -0.00023    -72.81301      0.00036
      0.26596      0.00036    -11.35369
  FORCES: max atom, RMS     0.009541    0.001847
  FORCE total and by dimension    0.016098    0.008650
  Stress total and by dimension   85.233548   72.813013
 Finite differences:
   Step               POTIM =   1.000000000000000E-002
   Degrees of freedom DOF   =           12
    WAVPRE:  cpu time    0.0441: real time    0.0445
 FEWALD executed in parallel
    FEWALD:  cpu time    0.0024: real time    0.0024

 real space projection operators:
  total allocation   :      46616.18 KBytes
  max/ min on nodes  :       3901.41       3864.85

    ORTHCH:  cpu time    3.4909: real time    3.4917
     LOOP+:  cpu time  826.0167: real time  828.4239


----------------------------------------- Iteration    2(   1)  ---------------------------------------


    POTLOK:  cpu time    0.0991: real time    0.0991
    SETDIJ:  cpu time    0.0076: real time    0.0076
     EDDAV:  cpu time   35.9938: real time   36.0485
       DOS:  cpu time    0.0042: real time    0.0042
    CHARGE:  cpu time    1.4249: real time    1.4278
    MIXING:  cpu time    0.0029: real time    0.0029
    --------------------------------------------
      LOOP:  cpu time   37.5355: real time   37.5943

 eigenvalue-minimisations  : 10809
 total energy-change (2. order) : 0.2939630E-02  (-0.2216801E-01)
 number of electron     808.9999725 magnetization 
 augmentation part      291.4877380 magnetization 

  free energy =  -0.236205404601E+03  energy without entropy=  -0.236221242623E+03


--------------------------------------------------------------------------------------------------------


----------------------------------------- Iteration    2(   2)  ---------------------------------------


    POTLOK:  cpu time    0.0991: real time    0.0991
    SETDIJ:  cpu time    0.0078: real time    0.0078
    EDDIAG:  cpu time    6.7680: real time    6.8066
  RMM-DIIS:  cpu time   16.3723: real time   16.3873
    ORTHCH:  cpu time    1.3440: real time    1.3443
       DOS:  cpu time    0.0025: real time    0.0025
    CHARGE:  cpu time    1.4418: real time    1.4436
    MIXING:  cpu time    0.0029: real time    0.0029
    --------------------------------------------
      LOOP:  cpu time   26.0395: real time   26.0955

 eigenvalue-minimisations  : 10726
 total energy-change (2. order) :-0.4953554E-03  (-0.7083831E-03)
 number of electron     808.9999725 magnetization 
 augmentation part      291.4881914 magnetization 

 eigenvalues of (default mixing * dielectric matrix)
  average eigenvalue GAMMA=   1.0667
  1.0667

  free energy =  -0.236205899956E+03  energy without entropy=  -0.236221713467E+03


--------------------------------------------------------------------------------------------------------


----------------------------------------- Iteration    2(   3)  ---------------------------------------


    POTLOK:  cpu time    0.0981: real time    0.0981
    SETDIJ:  cpu time    0.0076: real time    0.0076
    EDDIAG:  cpu time    6.8407: real time    6.8536
  RMM-DIIS:  cpu time   16.3183: real time   16.3271
    ORTHCH:  cpu time    1.3233: real time    1.3236
       DOS:  cpu time    0.0027: real time    0.0027
    CHARGE:  cpu time    1.4494: real time    1.4521
    MIXING:  cpu time    0.0035: real time    0.0035
    --------------------------------------------
      LOOP:  cpu time   26.0448: real time   26.0699

 eigenvalue-minimisations  : 10712
 total energy-change (2. order) : 0.7334765E-04  (-0.3755930E-04)
 number of electron     808.9999725 magnetization 
 augmentation part      291.4881571 magnetization 

 eigenvalues of (default mixing * dielectric matrix)
  average eigenvalue GAMMA=   1.4166
  0.6843  2.1488

  free energy =  -0.236205826609E+03  energy without entropy=  -0.236221648047E+03


--------------------------------------------------------------------------------------------------------


----------------------------------------- Iteration    2(   4)  ---------------------------------------


    POTLOK:  cpu time    0.0993: real time    0.0995
    SETDIJ:  cpu time    0.0076: real time    0.0076
    EDDIAG:  cpu time    6.7447: real time    6.7680
  RMM-DIIS:  cpu time   16.1571: real time   16.1887
    ORTHCH:  cpu time    1.3542: real time    1.3551
       DOS:  cpu time    0.0030: real time    0.0030
    CHARGE:  cpu time    1.4142: real time    1.4150
    MIXING:  cpu time    0.0031: real time    0.0031
    --------------------------------------------
      LOOP:  cpu time   25.7844: real time   25.8444

 eigenvalue-minimisations  : 10758
 total energy-change (2. order) : 0.2228857E-04  (-0.8728999E-05)
 number of electron     808.9999725 magnetization 
 augmentation part      291.4880515 magnetization 

 eigenvalues of (default mixing * dielectric matrix)
  average eigenvalue GAMMA=   1.3186
  2.3160  0.9089  0.7309

  free energy =  -0.236205804320E+03  energy without entropy=  -0.236221619212E+03


--------------------------------------------------------------------------------------------------------


----------------------------------------- Iteration    2(   5)  ---------------------------------------


    POTLOK:  cpu time    0.0994: real time    0.0995
    SETDIJ:  cpu time    0.0078: real time    0.0078
    EDDIAG:  cpu time    6.6898: real time    6.6926
  RMM-DIIS:  cpu time   15.9883: real time   16.0247
    ORTHCH:  cpu time    1.3248: real time    1.3251
       DOS:  cpu time    0.0033: real time    0.0033
    CHARGE:  cpu time    1.4358: real time    1.4361
    MIXING:  cpu time    0.0034: real time    0.0034
    --------------------------------------------
      LOOP:  cpu time   25.5538: real time   25.5939

 eigenvalue-minimisations  : 10723
 total energy-change (2. order) : 0.1278095E-06  (-0.9072253E-06)
 number of electron     808.9999725 magnetization 
 augmentation part      291.4880348 magnetization 

 eigenvalues of (default mixing * dielectric matrix)
  average eigenvalue GAMMA=   1.2229
  2.3188  1.1113  0.7306  0.7306

  free energy =  -0.236205804192E+03  energy without entropy=  -0.236221612501E+03


--------------------------------------------------------------------------------------------------------


----------------------------------------- Iteration    2(   6)  ---------------------------------------


    POTLOK:  cpu time    0.0997: real time    0.0997
    SETDIJ:  cpu time    0.0077: real time    0.0077
    EDDIAG:  cpu time    6.7419: real time    6.7632
  RMM-DIIS:  cpu time   12.6957: real time   12.7128
    ORTHCH:  cpu time    1.3397: real time    1.3403
       DOS:  cpu time    0.0030: real time    0.0030
    CHARGE:  cpu time    1.4313: real time    1.4317
    MIXING:  cpu time    0.0032: real time    0.0032
    --------------------------------------------
      LOOP:  cpu time   22.3234: real time   22.3631

 eigenvalue-minimisations  :  8164
 total energy-change (2. order) :-0.7250055E-06  (-0.1703911E-06)
 number of electron     808.9999725 magnetization 
 augmentation part      291.4880267 magnetization 

 eigenvalues of (default mixing * dielectric matrix)
  average eigenvalue GAMMA=   1.3621
  2.4396  1.9248  0.8923  0.8923  0.6616

  free energy =  -0.236205804917E+03  energy without entropy=  -0.236221616377E+03


--------------------------------------------------------------------------------------------------------


----------------------------------------- Iteration    2(   7)  ---------------------------------------


    POTLOK:  cpu time    0.0983: real time    0.0983
    SETDIJ:  cpu time    0.0075: real time    0.0075
    EDDIAG:  cpu time    6.8392: real time    6.8446
  RMM-DIIS:  cpu time   11.8009: real time   11.8065
    ORTHCH:  cpu time    1.3419: real time    1.3434
       DOS:  cpu time    0.0028: real time    0.0028
    CHARGE:  cpu time    1.4389: real time    1.4392
    MIXING:  cpu time    0.0033: real time    0.0033
    --------------------------------------------
      LOOP:  cpu time   21.5340: real time   21.5472

 eigenvalue-minimisations  :  7519
 total energy-change (2. order) :-0.1105946E-05  (-0.8013060E-07)
 number of electron     808.9999725 magnetization 
 augmentation part      291.4880185 magnetization 

 eigenvalues of (default mixing * dielectric matrix)
  average eigenvalue GAMMA=   1.3160
  2.6448  2.0681  1.0542  0.7453  0.7453  0.6385

  free energy =  -0.236205806023E+03  energy without entropy=  -0.236221616118E+03


--------------------------------------------------------------------------------------------------------


----------------------------------------- Iteration    2(   8)  ---------------------------------------


    POTLOK:  cpu time    0.0977: real time    0.0977
    SETDIJ:  cpu time    0.0079: real time    0.0079
    EDDIAG:  cpu time    6.9763: real time    6.9886
  RMM-DIIS:  cpu time   10.1732: real time   10.1799
    ORTHCH:  cpu time    1.3295: real time    1.3299
       DOS:  cpu time    0.0031: real time    0.0031
    CHARGE:  cpu time    1.4399: real time    1.4402
    MIXING:  cpu time    0.0033: real time    0.0033
    --------------------------------------------
      LOOP:  cpu time   20.0322: real time   20.0524

 eigenvalue-minimisations  :  6335
 total energy-change (2. order) :-0.7238123E-06  (-0.1450346E-07)
 number of electron     808.9999725 magnetization 
 augmentation part      291.4880325 magnetization 

 eigenvalues of (default mixing * dielectric matrix)
  average eigenvalue GAMMA=   1.3090
  2.6344  2.1378  1.3378  0.8920  0.8920  0.6747  0.5941

  free energy =  -0.236205806747E+03  energy without entropy=  -0.236221618098E+03


--------------------------------------------------------------------------------------------------------


----------------------------------------- Iteration    2(   9)  ---------------------------------------


    POTLOK:  cpu time    0.0984: real time    0.0984
    SETDIJ:  cpu time    0.0075: real time    0.0075
    EDDIAG:  cpu time    6.7865: real time    6.7885
  RMM-DIIS:  cpu time    9.4634: real time    9.4818
    ORTHCH:  cpu time    1.3286: real time    1.3289
       DOS:  cpu time    0.0027: real time    0.0027
    CHARGE:  cpu time    1.4291: real time    1.4293
    MIXING:  cpu time    0.0035: real time    0.0035
    --------------------------------------------
      LOOP:  cpu time   19.1209: real time   19.1421

 eigenvalue-minimisations  :  5602
 total energy-change (2. order) :-0.8188508E-06  (-0.5013152E-08)
 number of electron     808.9999725 magnetization 
 augmentation part      291.4880257 magnetization 

 eigenvalues of (default mixing * dielectric matrix)
  average eigenvalue GAMMA=   1.3950
  2.8478  2.3510  1.9780  0.9396  0.8915  0.8915  0.6716  0.5887

  free energy =  -0.236205807566E+03  energy without entropy=  -0.236221618625E+03


--------------------------------------------------------------------------------------------------------


----------------------------------------- Iteration    2(  10)  ---------------------------------------


    POTLOK:  cpu time    0.0993: real time    0.0993
    SETDIJ:  cpu time    0.0075: real time    0.0075
    EDDIAG:  cpu time    6.9117: real time    6.9184
  RMM-DIIS:  cpu time    9.4743: real time    9.4953
    ORTHCH:  cpu time    1.3350: real time    1.3352
       DOS:  cpu time    0.0027: real time    0.0027
    CHARGE:  cpu time    1.4295: real time    1.4353
    MIXING:  cpu time    0.0039: real time    0.0039
    --------------------------------------------
      LOOP:  cpu time   19.2652: real time   19.2993

 eigenvalue-minimisations  :  5621
 total energy-change (2. order) :-0.1092369E-05  (-0.6193475E-08)
 number of electron     808.9999725 magnetization 
 augmentation part      291.4880269 magnetization 

 eigenvalues of (default mixing * dielectric matrix)
  average eigenvalue GAMMA=   1.3525
  3.0346  2.3829  1.8505  1.0827  0.9334  0.9334  0.6798  0.6798  0.5959

  free energy =  -0.236205808658E+03  energy without entropy=  -0.236221619638E+03


--------------------------------------------------------------------------------------------------------


----------------------------------------- Iteration    2(  11)  ---------------------------------------


    POTLOK:  cpu time    0.1024: real time    0.1025
    SETDIJ:  cpu time    0.0089: real time    0.0089
    EDDIAG:  cpu time    6.8976: real time    6.9077
  RMM-DIIS:  cpu time    7.4483: real time    7.4516
    ORTHCH:  cpu time    1.3279: real time    1.3281
       DOS:  cpu time    0.0044: real time    0.0044
    CHARGE:  cpu time    1.4328: real time    1.4330
    MIXING:  cpu time    0.0037: real time    0.0037
    --------------------------------------------
      LOOP:  cpu time   17.2272: real time   17.2416

 eigenvalue-minimisations  :  2636
 total energy-change (2. order) :-0.5168258E-06  (-0.1464433E-08)
 number of electron     808.9999725 magnetization 
 augmentation part      291.4880257 magnetization 

 eigenvalues of (default mixing * dielectric matrix)
  average eigenvalue GAMMA=   1.4279
  3.1918  2.4377  1.9533  1.9533  0.9936  0.8993  0.8993  0.6851  0.6770  0.5886

  free energy =  -0.236205809175E+03  energy without entropy=  -0.236221620166E+03


--------------------------------------------------------------------------------------------------------


----------------------------------------- Iteration    2(  12)  ---------------------------------------


    POTLOK:  cpu time    0.0986: real time    0.0986
    SETDIJ:  cpu time    0.0078: real time    0.0078
    EDDIAG:  cpu time    6.7406: real time    6.7454
  RMM-DIIS:  cpu time    8.6054: real time    8.6351
    ORTHCH:  cpu time    1.3415: real time    1.3439
       DOS:  cpu time    0.0027: real time    0.0027
    CHARGE:  cpu time    1.4523: real time    1.4526
    MIXING:  cpu time    0.0038: real time    0.0038
    --------------------------------------------
      LOOP:  cpu time   18.2541: real time   18.2950

 eigenvalue-minimisations  :  4391
 total energy-change (2. order) :-0.9083014E-06  (-0.4485894E-08)
 number of electron     808.9999725 magnetization 
 augmentation part      291.4880272 magnetization 

 eigenvalues of (default mixing * dielectric matrix)
  average eigenvalue GAMMA=   1.4811
  3.8848  2.6692  2.1316  1.8940  0.9862  0.9862  0.8758  0.8758  0.5861  0.7130
  0.6900

  free energy =  -0.236205810083E+03  energy without entropy=  -0.236221621123E+03


--------------------------------------------------------------------------------------------------------


----------------------------------------- Iteration    2(  13)  ---------------------------------------


    POTLOK:  cpu time    0.1046: real time    0.1046
    SETDIJ:  cpu time    0.0076: real time    0.0076
    EDDIAG:  cpu time    6.7308: real time    6.7328
  RMM-DIIS:  cpu time    7.6000: real time    7.6082
    ORTHCH:  cpu time    1.3530: real time    1.3532
       DOS:  cpu time    0.0026: real time    0.0026
    CHARGE:  cpu time    1.4478: real time    1.4481
    MIXING:  cpu time    0.0038: real time    0.0038
    --------------------------------------------
      LOOP:  cpu time   17.2514: real time   17.2624

 eigenvalue-minimisations  :  2892
 total energy-change (2. order) :-0.4422618E-06  (-0.1729915E-08)
 number of electron     808.9999725 magnetization 
 augmentation part      291.4880265 magnetization 

 eigenvalues of (default mixing * dielectric matrix)
  average eigenvalue GAMMA=   1.5996
  4.7951  2.7556  2.3335  1.8752  1.8752  0.9844  0.9214  0.9214  0.8129  0.6873
  0.6484  0.5841

  free energy =  -0.236205810526E+03  energy without entropy=  -0.236221621513E+03


--------------------------------------------------------------------------------------------------------


----------------------------------------- Iteration    2(  14)  ---------------------------------------


    POTLOK:  cpu time    0.0992: real time    0.0993
    SETDIJ:  cpu time    0.0074: real time    0.0074
    EDDIAG:  cpu time    6.7354: real time    6.7389
  RMM-DIIS:  cpu time    7.7200: real time    7.8045
    ORTHCH:  cpu time    1.3371: real time    1.3374
       DOS:  cpu time    0.0027: real time    0.0027
    CHARGE:  cpu time    1.4367: real time    1.4375
    MIXING:  cpu time    0.0041: real time    0.0041
    --------------------------------------------
      LOOP:  cpu time   17.3440: real time   17.4335

 eigenvalue-minimisations  :  3171
 total energy-change (2. order) :-0.4082540E-06  (-0.2051375E-08)
 number of electron     808.9999725 magnetization 
 augmentation part      291.4880262 magnetization 

 eigenvalues of (default mixing * dielectric matrix)
  average eigenvalue GAMMA=   1.5866
  5.2710  2.8266  2.4252  1.8485  1.6920  1.0197  1.0197  0.8909  0.8909  0.8315
  0.5851  0.6807  0.6436

  free energy =  -0.236205810934E+03  energy without entropy=  -0.236221621909E+03


--------------------------------------------------------------------------------------------------------


----------------------------------------- Iteration    2(  15)  ---------------------------------------


    POTLOK:  cpu time    0.0984: real time    0.0984
    SETDIJ:  cpu time    0.0076: real time    0.0076
    EDDIAG:  cpu time    6.7985: real time    6.8013
  RMM-DIIS:  cpu time    7.0548: real time    7.0592
    ORTHCH:  cpu time    1.3552: real time    1.3571
       DOS:  cpu time    0.0028: real time    0.0028
    CHARGE:  cpu time    1.4404: real time    1.4411
    MIXING:  cpu time    0.0042: real time    0.0042
    --------------------------------------------
      LOOP:  cpu time   16.7633: real time   16.7734

 eigenvalue-minimisations  :  2104
 total energy-change (2. order) :-0.1180888E-06  (-0.5826031E-09)
 number of electron     808.9999725 magnetization 
 augmentation part      291.4880265 magnetization 

 eigenvalues of (default mixing * dielectric matrix)
  average eigenvalue GAMMA=   1.7155
  6.0152  2.9158  2.7524  2.1576  1.8272  1.8272  1.0054  0.9513  0.9513  0.8579
  0.8346  0.5852  0.6768  0.6595

  free energy =  -0.236205811052E+03  energy without entropy=  -0.236221622039E+03


--------------------------------------------------------------------------------------------------------


----------------------------------------- Iteration    2(  16)  ---------------------------------------


    POTLOK:  cpu time    0.0984: real time    0.0984
    SETDIJ:  cpu time    0.0077: real time    0.0077
    EDDIAG:  cpu time    6.7633: real time    6.7860
  RMM-DIIS:  cpu time    7.1635: real time    7.1653
    ORTHCH:  cpu time    1.3329: real time    1.3331
       DOS:  cpu time    0.0053: real time    0.0053
    CHARGE:  cpu time    1.4701: real time    1.4710
    MIXING:  cpu time    0.0042: real time    0.0042
    --------------------------------------------
      LOOP:  cpu time   16.8468: real time   16.8729

 eigenvalue-minimisations  :  2283
 total energy-change (2. order) :-0.1750159E-06  (-0.7075481E-09)
 number of electron     808.9999725 magnetization 
 augmentation part      291.4880272 magnetization 

 eigenvalues of (default mixing * dielectric matrix)
  average eigenvalue GAMMA=   1.7508
  6.5986  3.4234  2.8339  2.3294  1.9215  1.2725  1.2725  1.2433  0.9006  0.9006
  0.8892  0.7574  0.5853  0.6807  0.6524

  free energy =  -0.236205811227E+03  energy without entropy=  -0.236221622222E+03


--------------------------------------------------------------------------------------------------------


----------------------------------------- Iteration    2(  17)  ---------------------------------------


    POTLOK:  cpu time    0.1012: real time    0.1026
    SETDIJ:  cpu time    0.0082: real time    0.0082
    EDDIAG:  cpu time    6.8063: real time    6.8130
  RMM-DIIS:  cpu time    6.6927: real time    6.6942
    ORTHCH:  cpu time    1.3259: real time    1.3263
       DOS:  cpu time    0.0024: real time    0.0024
    --------------------------------------------
      LOOP:  cpu time   14.9378: real time   14.9482

 eigenvalue-minimisations  :  1612
 total energy-change (2. order) :-0.4671165E-07  (-0.2145551E-09)
 number of electron     808.9999725 magnetization 
 augmentation part      291.4880272 magnetization 

  free energy =  -0.236205811274E+03  energy without entropy=  -0.236221622268E+03


--------------------------------------------------------------------------------------------------------


 average (electrostatic) potential at core
  the test charge radii are     0.6991  0.7215  0.5201  1.2098
  (the norm of the test charge is              1.0000)
       1 -57.2582       2 -76.0239       3 -76.4537       4 -38.1643       5 -73.9479
       6 -73.9232       7 -73.9232       8 -73.9479       9 -73.9461      10 -73.8788
      11 -73.8789      12 -73.9461      13 -74.0875      14 -74.0906      15 -74.0874
      16 -74.0980      17 -74.0904      18 -74.2753      19 -74.0903      20 -74.0853
      21 -74.0802      22 -74.2293      23 -74.0801      24 -74.0820      25 -74.0850
      26 -74.0958      27 -74.0850      28 -74.0949      29 -74.3378      30 -74.3462
      31 -74.3462      32 -74.3378      33 -74.3202      34 -74.3417      35 -74.3418
      36 -74.3202      37 -74.3434      38 -74.2919      39 -74.2919      40 -74.3434
      41 -74.3196      42 -74.3404      43 -74.3405      44 -74.3196      45 -74.3027
      46 -74.2966      47 -74.3027      48 -74.2906      49 -74.2945      50 -74.3104
      51 -74.2946      52 -74.2918      53 -74.2974      54 -74.3143      55 -74.2974
      56 -74.2846      57 -74.3043      58 -74.2754      59 -74.3043      60 -74.2821
      61 -73.7422      62 -73.7147      63 -73.7147      64 -73.7422      65 -73.7934
      66 -73.7950      67 -73.7951      68 -73.7934      69 -73.7231      70 -73.7302
      71 -73.7302      72 -73.7231      73 -73.7891      74 -73.7932      75 -73.7932
      76 -73.7891
 
 
 
 E-fermi :  -0.9958     XC(G=0):  -4.6886     alpha+bet : -4.1283


 k-point     1 :       0.0000    0.0000    0.0000
  band No.  band energies     occupation 
      1     -22.4861      2.00000
      2     -20.3905      2.00000
      3     -10.0401      2.00000
      4      -9.4743      2.00000
      5      -8.9745      2.00000
      6      -8.7335      2.00000
      7      -8.3853      2.00000
      8      -8.2143      2.00000
      9      -8.1163      2.00000
     10      -7.8970      2.00000
     11      -7.8888      2.00000
     12      -7.7659      2.00000
     13      -7.6794      2.00000
     14      -7.6386      2.00000
     15      -7.6130      2.00000
     16      -7.5792      2.00000
     17      -7.5680      2.00000
     18      -7.5072      2.00000
     19      -7.3015      2.00000
     20      -7.2010      2.00000
     21      -7.1849      2.00000
     22      -7.1596      2.00000
     23      -7.1338      2.00000
     24      -7.1162      2.00000
     25      -7.0844      2.00000
     26      -7.0783      2.00000
     27      -7.0516      2.00000
     28      -7.0190      2.00000
     29      -7.0095      2.00000
     30      -6.9982      2.00000
     31      -6.9250      2.00000
     32      -6.9240      2.00000
     33      -6.9070      2.00000
     34      -6.9041      2.00000
     35      -6.9034      2.00000
     36      -6.8982      2.00000
     37      -6.8839      2.00000
     38      -6.8672      2.00000
     39      -6.8381      2.00000
     40      -6.7832      2.00000
     41      -6.7809      2.00000
     42      -6.7610      2.00000
     43      -6.7453      2.00000
     44      -6.7424      2.00000
     45      -6.7164      2.00000
     46      -6.7093      2.00000
     47      -6.6779      2.00000
     48      -6.6578      2.00000
     49      -6.6351      2.00000
     50      -6.6296      2.00000
     51      -6.5750      2.00000
     52      -6.5593      2.00000
     53      -6.5586      2.00000
     54      -6.5467      2.00000
     55      -6.5354      2.00000
     56      -6.5264      2.00000
     57      -6.5118      2.00000
     58      -6.4813      2.00000
     59      -6.4760      2.00000
     60      -6.4694      2.00000
     61      -6.4092      2.00000
     62      -6.3960      2.00000
     63      -6.3856      2.00000
     64      -6.3588      2.00000
     65      -6.3466      2.00000
     66      -6.3049      2.00000
     67      -6.2965      2.00000
     68      -6.2862      2.00000
     69      -6.2805      2.00000
     70      -6.2767      2.00000
     71      -6.2221      2.00000
     72      -6.2191      2.00000
     73      -6.1948      2.00000
     74      -6.1874      2.00000
     75      -6.1743      2.00000
     76      -6.1679      2.00000
     77      -6.1541      2.00000
     78      -6.1473      2.00000
     79      -6.1202      2.00000
     80      -6.0589      2.00000
     81      -6.0501      2.00000
     82      -6.0470      2.00000
     83      -6.0369      2.00000
     84      -6.0336      2.00000
     85      -6.0151      2.00000
     86      -6.0148      2.00000
     87      -5.9890      2.00000
     88      -5.9853      2.00000
     89      -5.9830      2.00000
     90      -5.9829      2.00000
     91      -5.9766      2.00000
     92      -5.9718      2.00000
     93      -5.8801      2.00000
     94      -5.8697      2.00000
     95      -5.8666      2.00000
     96      -5.8431      2.00000
     97      -5.8394      2.00000
     98      -5.8059      2.00000
     99      -5.7995      2.00000
    100      -5.7787      2.00000
    101      -5.7539      2.00000
    102      -5.7453      2.00000
    103      -5.7404      2.00000
    104      -5.7373      2.00000
    105      -5.7096      2.00000
    106      -5.7086      2.00000
    107      -5.6801      2.00000
    108      -5.6772      2.00000
    109      -5.6560      2.00000
    110      -5.6525      2.00000
    111      -5.5923      2.00000
    112      -5.5856      2.00000
    113      -5.5815      2.00000
    114      -5.5760      2.00000
    115      -5.5729      2.00000
    116      -5.5208      2.00000
    117      -5.5144      2.00000
    118      -5.4962      2.00000
    119      -5.4941      2.00000
    120      -5.4737      2.00000
    121      -5.4728      2.00000
    122      -5.4689      2.00000
    123      -5.4606      2.00000
    124      -5.4515      2.00000
    125      -5.4502      2.00000
    126      -5.4395      2.00000
    127      -5.4363      2.00000
    128      -5.4348      2.00000
    129      -5.4249      2.00000
    130      -5.4119      2.00000
    131      -5.4107      2.00000
    132      -5.3943      2.00000
    133      -5.3813      2.00000
    134      -5.3301      2.00000
    135      -5.3250      2.00000
    136      -5.3219      2.00000
    137      -5.3169      2.00000
    138      -5.3087      2.00000
    139      -5.2780      2.00000
    140      -5.2665      2.00000
    141      -5.2465      2.00000
    142      -5.2316      2.00000
    143      -5.1982      2.00000
    144      -5.1964      2.00000
    145      -5.1963      2.00000
    146      -5.1782      2.00000
    147      -5.1758      2.00000
    148      -5.1399      2.00000
    149      -5.1374      2.00000
    150      -5.1322      2.00000
    151      -5.1275      2.00000
    152      -5.1222      2.00000
    153      -5.1103      2.00000
    154      -5.0995      2.00000
    155      -5.0921      2.00000
    156      -5.0876      2.00000
    157      -5.0782      2.00000
    158      -5.0751      2.00000
    159      -5.0483      2.00000
    160      -5.0308      2.00000
    161      -5.0258      2.00000
    162      -5.0104      2.00000
    163      -5.0019      2.00000
    164      -4.9955      2.00000
    165      -4.9675      2.00000
    166      -4.9654      2.00000
    167      -4.9571      2.00000
    168      -4.9470      2.00000
    169      -4.9466      2.00000
    170      -4.9249      2.00000
    171      -4.9059      2.00000
    172      -4.8963      2.00000
    173      -4.8766      2.00000
    174      -4.8752      2.00000
    175      -4.8686      2.00000
    176      -4.8630      2.00000
    177      -4.8516      2.00000
    178      -4.8398      2.00000
    179      -4.8304      2.00000
    180      -4.7976      2.00000
    181      -4.7946      2.00000
    182      -4.7837      2.00000
    183      -4.7734      2.00000
    184      -4.7626      2.00000
    185      -4.7537      2.00000
    186      -4.7402      2.00000
    187      -4.7318      2.00000
    188      -4.7230      2.00000
    189      -4.7039      2.00000
    190      -4.6902      2.00000
    191      -4.6863      2.00000
    192      -4.6774      2.00000
    193      -4.6729      2.00000
    194      -4.6680      2.00000
    195      -4.6659      2.00000
    196      -4.6504      2.00000
    197      -4.6346      2.00000
    198      -4.6266      2.00000
    199      -4.6241      2.00000
    200      -4.6229      2.00000
    201      -4.6127      2.00000
    202      -4.6110      2.00000
    203      -4.5965      2.00000
    204      -4.5909      2.00000
    205      -4.5363      2.00000
    206      -4.5303      2.00000
    207      -4.5296      2.00000
    208      -4.5194      2.00000
    209      -4.5108      2.00000
    210      -4.5070      2.00000
    211      -4.4981      2.00000
    212      -4.4829      2.00000
    213      -4.4404      2.00000
    214      -4.4401      2.00000
    215      -4.4129      2.00000
    216      -4.3907      2.00000
    217      -4.3721      2.00000
    218      -4.3524      2.00000
    219      -4.3390      2.00000
    220      -4.3308      2.00000
    221      -4.3169      2.00000
    222      -4.3037      2.00000
    223      -4.2947      2.00000
    224      -4.2935      2.00000
    225      -4.2822      2.00000
    226      -4.2585      2.00000
    227      -4.2572      2.00000
    228      -4.2371      2.00000
    229      -4.2359      2.00000
    230      -4.2184      2.00000
    231      -4.2178      2.00000
    232      -4.1864      2.00000
    233      -4.1853      2.00000
    234      -4.1765      2.00000
    235      -4.1731      2.00000
    236      -4.1683      2.00000
    237      -4.1651      2.00000
    238      -4.1588      2.00000
    239      -4.1239      2.00000
    240      -4.0981      2.00000
    241      -4.0932      2.00000
    242      -4.0921      2.00000
    243      -4.0861      2.00000
    244      -4.0802      2.00000
    245      -4.0790      2.00000
    246      -4.0706      2.00000
    247      -4.0584      2.00000
    248      -4.0444      2.00000
    249      -4.0421      2.00000
    250      -4.0399      2.00000
    251      -4.0385      2.00000
    252      -4.0360      2.00000
    253      -4.0219      2.00000
    254      -4.0198      2.00000
    255      -4.0181      2.00000
    256      -3.9861      2.00000
    257      -3.9789      2.00000
    258      -3.9772      2.00000
    259      -3.9751      2.00000
    260      -3.9248      2.00000
    261      -3.9066      2.00000
    262      -3.9022      2.00000
    263      -3.9016      2.00000
    264      -3.8935      2.00000
    265      -3.8612      2.00000
    266      -3.8390      2.00000
    267      -3.8209      2.00000
    268      -3.8160      2.00000
    269      -3.8097      2.00000
    270      -3.8014      2.00000
    271      -3.7947      2.00000
    272      -3.7840      2.00000
    273      -3.7826      2.00000
    274      -3.7690      2.00000
    275      -3.7648      2.00000
    276      -3.7553      2.00000
    277      -3.7466      2.00000
    278      -3.7380      2.00000
    279      -3.7263      2.00000
    280      -3.7195      2.00000
    281      -3.6990      2.00000
    282      -3.6665      2.00000
    283      -3.6152      2.00000
    284      -3.5833      2.00000
    285      -3.5788      2.00000
    286      -3.5616      2.00000
    287      -3.5506      2.00000
    288      -3.5311      2.00000
    289      -3.5119      2.00000
    290      -3.5110      2.00000
    291      -3.5094      2.00000
    292      -3.5038      2.00000
    293      -3.5015      2.00000
    294      -3.4937      2.00000
    295      -3.4917      2.00000
    296      -3.4870      2.00000
    297      -3.4817      2.00000
    298      -3.4767      2.00000
    299      -3.4551      2.00000
    300      -3.4543      2.00000
    301      -3.4445      2.00000
    302      -3.4251      2.00000
    303      -3.4200      2.00000
    304      -3.4157      2.00000
    305      -3.4000      2.00000
    306      -3.3996      2.00000
    307      -3.3945      2.00000
    308      -3.3918      2.00000
    309      -3.3861      2.00000
    310      -3.3779      2.00000
    311      -3.3761      2.00000
    312      -3.3495      2.00000
    313      -3.3457      2.00000
    314      -3.3194      2.00000
    315      -3.3136      2.00000
    316      -3.3053      2.00000
    317      -3.3004      2.00000
    318      -3.2877      2.00000
    319      -3.2780      2.00000
    320      -3.2602      2.00000
    321      -3.2561      2.00000
    322      -3.2371      2.00000
    323      -3.2324      2.00000
    324      -3.2214      2.00000
    325      -3.2179      2.00000
    326      -3.2023      2.00000
    327      -3.1832      2.00000
    328      -3.1740      2.00000
    329      -3.1723      2.00000
    330      -3.1649      2.00000
    331      -3.1596      2.00000
    332      -3.1450      2.00000
    333      -3.1249      2.00000
    334      -3.1215      2.00000
    335      -3.0746      2.00000
    336      -3.0692      2.00000
    337      -3.0595      2.00000
    338      -3.0516      2.00000
    339      -3.0494      2.00000
    340      -3.0393      2.00000
    341      -3.0355      2.00000
    342      -3.0339      2.00000
    343      -3.0309      2.00000
    344      -3.0190      2.00000
    345      -3.0144      2.00000
    346      -3.0030      2.00000
    347      -2.9970      2.00000
    348      -2.9908      2.00000
    349      -2.9761      2.00000
    350      -2.9671      2.00000
    351      -2.9475      2.00000
    352      -2.9420      2.00000
    353      -2.9206      2.00000
    354      -2.9068      2.00000
    355      -2.9014      2.00000
    356      -2.8698      2.00000
    357      -2.8632      2.00000
    358      -2.8273      2.00000
    359      -2.8067      2.00000
    360      -2.8044      2.00000
    361      -2.7757      2.00000
    362      -2.7566      2.00000
    363      -2.7448      2.00000
    364      -2.7393      2.00000
    365      -2.7302      2.00000
    366      -2.7285      2.00000
    367      -2.7273      2.00000
    368      -2.6926      2.00000
    369      -2.6811      2.00000
    370      -2.6778      2.00000
    371      -2.6536      2.00000
    372      -2.6382      2.00000
    373      -2.6316      2.00000
    374      -2.6254      2.00000
    375      -2.5997      2.00000
    376      -2.5990      2.00000
    377      -2.5890      2.00000
    378      -2.5732      2.00000
    379      -2.5656      2.00000
    380      -2.5527      2.00000
    381      -2.5455      2.00000
    382      -2.5351      2.00000
    383      -2.5163      2.00000
    384      -2.5089      2.00000
    385      -2.4848      2.00000
    386      -2.4153      2.00000
    387      -2.3014      2.00000
    388      -2.2352      2.00000
    389      -2.1970      2.00000
    390      -2.1512      2.00000
    391      -2.1399      2.00000
    392      -2.0699      2.00000
    393      -2.0080      2.00000
    394      -1.9886      2.00000
    395      -1.9122      2.00000
    396      -1.7751      2.00000
    397      -1.6171      2.00000
    398      -1.5150      2.00000
    399      -1.4934      2.00000
    400      -1.2748      2.00057
    401      -0.9937      0.96566
    402      -0.9579      0.40695
    403      -0.8081     -0.02331
    404      -0.7575     -0.00384
    405      -0.7298     -0.00110
    406      -0.7062     -0.00033
    407      -0.6629     -0.00003
    408      -0.5605     -0.00000
    409      -0.4902     -0.00000
    410      -0.4879     -0.00000
    411      -0.4183     -0.00000
    412      -0.3865     -0.00000
    413      -0.3740     -0.00000
    414      -0.3200     -0.00000
    415      -0.2625     -0.00000
    416      -0.1334     -0.00000
    417      -0.1111     -0.00000
    418      -0.0764     -0.00000
    419      -0.0352     -0.00000
    420       0.0952     -0.00000
    421       0.2056     -0.00000
    422       0.2130     -0.00000
    423       0.3021     -0.00000
    424       0.5920     -0.00000
    425       0.7195     -0.00000
    426       0.7272     -0.00000
    427       0.7461     -0.00000
    428       0.7502     -0.00000
    429       0.7714     -0.00000
    430       0.8000     -0.00000
    431       0.9635     -0.00000
    432       0.9777     -0.00000
    433       1.1412     -0.00000
    434       1.1683     -0.00000
    435       1.2215     -0.00000
    436       1.2497     -0.00000
    437       1.2875     -0.00000
    438       1.4036     -0.00000
    439       1.5014     -0.00000
    440       1.8583      0.00000
    441       1.9483      0.00000
    442       2.2553      0.00000
    443       2.2975      0.00000
    444       2.3263      0.00000
    445       2.4210      0.00000
    446       2.4522      0.00000
    447       2.4727      0.00000
    448       2.4825      0.00000
    449       2.5924      0.00000
    450       2.5935      0.00000
    451       2.7483      0.00000
    452       2.7791      0.00000
    453       2.8166      0.00000
    454       2.8955      0.00000
    455       2.9652      0.00000
    456       3.0173      0.00000
    457       3.0433      0.00000
    458       3.1331      0.00000
    459       3.1582      0.00000
    460       3.1658      0.00000
    461       3.3190      0.00000
    462       3.3433      0.00000
    463       3.3525      0.00000
    464       3.3653      0.00000
    465       3.4816      0.00000
    466       3.5052      0.00000
    467       3.7686      0.00000
    468       3.8321      0.00000
    469       3.9512      0.00000
    470       4.0246      0.00000
    471       4.0962      0.00000
    472       4.1772      0.00000
    473       4.1865      0.00000
    474       4.2070      0.00000
    475       4.3202      0.00000
    476       4.3454      0.00000
    477       4.3552      0.00000
    478       4.3808      0.00000
    479       4.4269      0.00000
    480       4.4537      0.00000
    481       4.5235      0.00000
    482       4.5469      0.00000
    483       4.5783      0.00000
    484       4.6395      0.00000
    485       4.6605      0.00000
    486       4.7709      0.00000

 k-point     2 :       0.2500    0.0000    0.0000
  band No.  band energies     occupation 
      1     -22.4862      2.00000
      2     -20.3905      2.00000
      3     -10.0403      2.00000
      4      -9.4349      2.00000
      5      -9.1364      2.00000
      6      -8.5275      2.00000
      7      -8.3715      2.00000
      8      -8.1862      2.00000
      9      -8.1120      2.00000
     10      -7.9842      2.00000
     11      -7.9499      2.00000
     12      -7.8786      2.00000
     13      -7.7068      2.00000
     14      -7.6741      2.00000
     15      -7.5368      2.00000
     16      -7.5286      2.00000
     17      -7.4953      2.00000
     18      -7.4618      2.00000
     19      -7.2431      2.00000
     20      -7.1875      2.00000
     21      -7.1723      2.00000
     22      -7.1470      2.00000
     23      -7.1286      2.00000
     24      -7.1107      2.00000
     25      -7.1038      2.00000
     26      -7.0872      2.00000
     27      -7.0798      2.00000
     28      -7.0736      2.00000
     29      -7.0644      2.00000
     30      -7.0518      2.00000
     31      -6.9605      2.00000
     32      -6.9593      2.00000
     33      -6.9508      2.00000
     34      -6.9482      2.00000
     35      -6.8903      2.00000
     36      -6.8815      2.00000
     37      -6.8724      2.00000
     38      -6.8588      2.00000
     39      -6.8421      2.00000
     40      -6.8381      2.00000
     41      -6.8270      2.00000
     42      -6.7806      2.00000
     43      -6.6762      2.00000
     44      -6.6697      2.00000
     45      -6.6697      2.00000
     46      -6.6588      2.00000
     47      -6.6494      2.00000
     48      -6.6441      2.00000
     49      -6.6135      2.00000
     50      -6.5858      2.00000
     51      -6.5762      2.00000
     52      -6.5744      2.00000
     53      -6.5540      2.00000
     54      -6.5169      2.00000
     55      -6.5125      2.00000
     56      -6.4955      2.00000
     57      -6.4848      2.00000
     58      -6.4811      2.00000
     59      -6.4746      2.00000
     60      -6.4433      2.00000
     61      -6.4337      2.00000
     62      -6.4282      2.00000
     63      -6.3957      2.00000
     64      -6.3415      2.00000
     65      -6.3389      2.00000
     66      -6.3165      2.00000
     67      -6.3137      2.00000
     68      -6.3017      2.00000
     69      -6.3007      2.00000
     70      -6.2740      2.00000
     71      -6.2622      2.00000
     72      -6.2320      2.00000
     73      -6.1978      2.00000
     74      -6.1950      2.00000
     75      -6.1925      2.00000
     76      -6.1651      2.00000
     77      -6.1649      2.00000
     78      -6.1527      2.00000
     79      -6.1398      2.00000
     80      -6.1300      2.00000
     81      -6.1290      2.00000
     82      -6.0788      2.00000
     83      -6.0784      2.00000
     84      -6.0721      2.00000
     85      -6.0139      2.00000
     86      -5.9793      2.00000
     87      -5.9767      2.00000
     88      -5.9697      2.00000
     89      -5.9695      2.00000
     90      -5.9350      2.00000
     91      -5.8923      2.00000
     92      -5.8922      2.00000
     93      -5.8767      2.00000
     94      -5.8526      2.00000
     95      -5.8511      2.00000
     96      -5.8164      2.00000
     97      -5.8091      2.00000
     98      -5.7962      2.00000
     99      -5.7736      2.00000
    100      -5.7719      2.00000
    101      -5.7423      2.00000
    102      -5.7251      2.00000
    103      -5.7062      2.00000
    104      -5.7052      2.00000
    105      -5.6899      2.00000
    106      -5.6826      2.00000
    107      -5.6808      2.00000
    108      -5.6597      2.00000
    109      -5.6584      2.00000
    110      -5.6533      2.00000
    111      -5.6327      2.00000
    112      -5.6090      2.00000
    113      -5.6077      2.00000
    114      -5.5965      2.00000
    115      -5.5735      2.00000
    116      -5.5709      2.00000
    117      -5.5621      2.00000
    118      -5.5533      2.00000
    119      -5.5431      2.00000
    120      -5.5401      2.00000
    121      -5.5238      2.00000
    122      -5.4784      2.00000
    123      -5.4719      2.00000
    124      -5.4687      2.00000
    125      -5.4632      2.00000
    126      -5.4565      2.00000
    127      -5.4521      2.00000
    128      -5.4514      2.00000
    129      -5.3979      2.00000
    130      -5.3968      2.00000
    131      -5.3910      2.00000
    132      -5.3895      2.00000
    133      -5.3758      2.00000
    134      -5.3264      2.00000
    135      -5.3245      2.00000
    136      -5.3190      2.00000
    137      -5.3029      2.00000
    138      -5.2995      2.00000
    139      -5.2386      2.00000
    140      -5.2255      2.00000
    141      -5.2180      2.00000
    142      -5.2070      2.00000
    143      -5.2005      2.00000
    144      -5.1981      2.00000
    145      -5.1882      2.00000
    146      -5.1860      2.00000
    147      -5.1545      2.00000
    148      -5.1466      2.00000
    149      -5.1445      2.00000
    150      -5.1285      2.00000
    151      -5.1142      2.00000
    152      -5.1094      2.00000
    153      -5.1054      2.00000
    154      -5.1043      2.00000
    155      -5.0991      2.00000
    156      -5.0930      2.00000
    157      -5.0923      2.00000
    158      -5.0785      2.00000
    159      -5.0410      2.00000
    160      -5.0379      2.00000
    161      -5.0292      2.00000
    162      -5.0276      2.00000
    163      -4.9862      2.00000
    164      -4.9687      2.00000
    165      -4.9562      2.00000
    166      -4.9463      2.00000
    167      -4.9450      2.00000
    168      -4.9344      2.00000
    169      -4.9247      2.00000
    170      -4.9217      2.00000
    171      -4.9099      2.00000
    172      -4.9052      2.00000
    173      -4.8923      2.00000
    174      -4.8898      2.00000
    175      -4.8563      2.00000
    176      -4.8481      2.00000
    177      -4.8343      2.00000
    178      -4.8164      2.00000
    179      -4.7894      2.00000
    180      -4.7858      2.00000
    181      -4.7782      2.00000
    182      -4.7774      2.00000
    183      -4.7716      2.00000
    184      -4.7607      2.00000
    185      -4.7467      2.00000
    186      -4.7412      2.00000
    187      -4.7298      2.00000
    188      -4.7257      2.00000
    189      -4.7182      2.00000
    190      -4.7120      2.00000
    191      -4.7020      2.00000
    192      -4.6847      2.00000
    193      -4.6824      2.00000
    194      -4.6729      2.00000
    195      -4.6586      2.00000
    196      -4.6535      2.00000
    197      -4.6487      2.00000
    198      -4.6401      2.00000
    199      -4.6399      2.00000
    200      -4.6258      2.00000
    201      -4.6236      2.00000
    202      -4.6196      2.00000
    203      -4.6139      2.00000
    204      -4.5667      2.00000
    205      -4.5589      2.00000
    206      -4.5327      2.00000
    207      -4.5172      2.00000
    208      -4.5126      2.00000
    209      -4.5053      2.00000
    210      -4.4938      2.00000
    211      -4.4876      2.00000
    212      -4.4792      2.00000
    213      -4.4705      2.00000
    214      -4.4630      2.00000
    215      -4.4554      2.00000
    216      -4.3978      2.00000
    217      -4.3910      2.00000
    218      -4.3743      2.00000
    219      -4.3724      2.00000
    220      -4.3673      2.00000
    221      -4.3522      2.00000
    222      -4.3341      2.00000
    223      -4.3243      2.00000
    224      -4.2639      2.00000
    225      -4.2564      2.00000
    226      -4.2370      2.00000
    227      -4.2340      2.00000
    228      -4.2315      2.00000
    229      -4.2281      2.00000
    230      -4.2245      2.00000
    231      -4.2157      2.00000
    232      -4.2152      2.00000
    233      -4.1827      2.00000
    234      -4.1741      2.00000
    235      -4.1687      2.00000
    236      -4.1669      2.00000
    237      -4.1501      2.00000
    238      -4.1499      2.00000
    239      -4.1292      2.00000
    240      -4.1124      2.00000
    241      -4.1088      2.00000
    242      -4.0980      2.00000
    243      -4.0910      2.00000
    244      -4.0824      2.00000
    245      -4.0768      2.00000
    246      -4.0611      2.00000
    247      -4.0554      2.00000
    248      -4.0546      2.00000
    249      -4.0452      2.00000
    250      -4.0443      2.00000
    251      -4.0366      2.00000
    252      -4.0365      2.00000
    253      -4.0230      2.00000
    254      -4.0182      2.00000
    255      -3.9674      2.00000
    256      -3.9664      2.00000
    257      -3.9622      2.00000
    258      -3.9557      2.00000
    259      -3.9274      2.00000
    260      -3.9129      2.00000
    261      -3.8999      2.00000
    262      -3.8993      2.00000
    263      -3.8967      2.00000
    264      -3.8910      2.00000
    265      -3.8878      2.00000
    266      -3.8544      2.00000
    267      -3.8263      2.00000
    268      -3.8080      2.00000
    269      -3.8073      2.00000
    270      -3.7985      2.00000
    271      -3.7827      2.00000
    272      -3.7806      2.00000
    273      -3.7604      2.00000
    274      -3.7579      2.00000
    275      -3.7532      2.00000
    276      -3.7455      2.00000
    277      -3.7156      2.00000
    278      -3.7096      2.00000
    279      -3.7051      2.00000
    280      -3.6966      2.00000
    281      -3.6704      2.00000
    282      -3.6632      2.00000
    283      -3.6592      2.00000
    284      -3.6197      2.00000
    285      -3.6103      2.00000
    286      -3.5971      2.00000
    287      -3.5764      2.00000
    288      -3.5540      2.00000
    289      -3.5483      2.00000
    290      -3.5399      2.00000
    291      -3.5358      2.00000
    292      -3.5286      2.00000
    293      -3.5249      2.00000
    294      -3.5186      2.00000
    295      -3.5018      2.00000
    296      -3.4836      2.00000
    297      -3.4662      2.00000
    298      -3.4621      2.00000
    299      -3.4570      2.00000
    300      -3.4458      2.00000
    301      -3.4443      2.00000
    302      -3.4227      2.00000
    303      -3.4150      2.00000
    304      -3.4042      2.00000
    305      -3.3817      2.00000
    306      -3.3785      2.00000
    307      -3.3623      2.00000
    308      -3.3596      2.00000
    309      -3.3487      2.00000
    310      -3.3432      2.00000
    311      -3.3388      2.00000
    312      -3.3260      2.00000
    313      -3.3198      2.00000
    314      -3.3062      2.00000
    315      -3.2971      2.00000
    316      -3.2916      2.00000
    317      -3.2903      2.00000
    318      -3.2837      2.00000
    319      -3.2806      2.00000
    320      -3.2711      2.00000
    321      -3.2649      2.00000
    322      -3.2344      2.00000
    323      -3.2344      2.00000
    324      -3.2236      2.00000
    325      -3.2143      2.00000
    326      -3.2006      2.00000
    327      -3.1910      2.00000
    328      -3.1884      2.00000
    329      -3.1707      2.00000
    330      -3.1484      2.00000
    331      -3.1456      2.00000
    332      -3.1341      2.00000
    333      -3.1035      2.00000
    334      -3.0805      2.00000
    335      -3.0772      2.00000
    336      -3.0718      2.00000
    337      -3.0677      2.00000
    338      -3.0567      2.00000
    339      -3.0499      2.00000
    340      -3.0453      2.00000
    341      -3.0411      2.00000
    342      -3.0299      2.00000
    343      -3.0213      2.00000
    344      -3.0209      2.00000
    345      -3.0094      2.00000
    346      -2.9963      2.00000
    347      -2.9961      2.00000
    348      -2.9913      2.00000
    349      -2.9885      2.00000
    350      -2.9830      2.00000
    351      -2.9824      2.00000
    352      -2.9723      2.00000
    353      -2.9007      2.00000
    354      -2.8926      2.00000
    355      -2.8849      2.00000
    356      -2.8440      2.00000
    357      -2.8361      2.00000
    358      -2.8273      2.00000
    359      -2.8042      2.00000
    360      -2.7919      2.00000
    361      -2.7727      2.00000
    362      -2.7695      2.00000
    363      -2.7542      2.00000
    364      -2.7383      2.00000
    365      -2.7247      2.00000
    366      -2.7195      2.00000
    367      -2.7161      2.00000
    368      -2.7130      2.00000
    369      -2.7112      2.00000
    370      -2.6824      2.00000
    371      -2.6746      2.00000
    372      -2.6727      2.00000
    373      -2.6610      2.00000
    374      -2.6444      2.00000
    375      -2.6414      2.00000
    376      -2.6333      2.00000
    377      -2.6284      2.00000
    378      -2.6247      2.00000
    379      -2.6084      2.00000
    380      -2.6030      2.00000
    381      -2.5783      2.00000
    382      -2.5458      2.00000
    383      -2.5338      2.00000
    384      -2.5270      2.00000
    385      -2.5172      2.00000
    386      -2.5107      2.00000
    387      -2.4901      2.00000
    388      -2.4336      2.00000
    389      -2.2336      2.00000
    390      -2.1426      2.00000
    391      -2.0443      2.00000
    392      -1.9783      2.00000
    393      -1.8949      2.00000
    394      -1.7760      2.00000
    395      -1.6224      2.00000
    396      -1.6062      2.00000
    397      -1.5411      2.00000
    398      -1.5356      2.00000
    399      -1.4931      2.00000
    400      -1.3161      2.00006
    401      -1.1222      2.07046
    402      -0.8347     -0.04514
    403      -0.8098     -0.02451
    404      -0.7898     -0.01313
    405      -0.7427     -0.00202
    406      -0.6932     -0.00016
    407      -0.6496     -0.00001
    408      -0.6449     -0.00001
    409      -0.6230     -0.00000
    410      -0.4859     -0.00000
    411      -0.4331     -0.00000
    412      -0.3905     -0.00000
    413      -0.2948     -0.00000
    414      -0.2711     -0.00000
    415      -0.1124     -0.00000
    416      -0.0481     -0.00000
    417      -0.0425     -0.00000
    418      -0.0232     -0.00000
    419       0.0143     -0.00000
    420       0.0206     -0.00000
    421       0.0788     -0.00000
    422       0.1937     -0.00000
    423       0.2119     -0.00000
    424       0.2841     -0.00000
    425       0.3708     -0.00000
    426       0.5384     -0.00000
    427       0.6466     -0.00000
    428       0.6757     -0.00000
    429       0.7217     -0.00000
    430       0.9154     -0.00000
    431       0.9377     -0.00000
    432       1.0989     -0.00000
    433       1.1293     -0.00000
    434       1.3220     -0.00000
    435       1.3782     -0.00000
    436       1.4268     -0.00000
    437       1.4497     -0.00000
    438       1.5306     -0.00000
    439       1.5512     -0.00000
    440       1.5969     -0.00000
    441       2.2013      0.00000
    442       2.2698      0.00000
    443       2.3157      0.00000
    444       2.4302      0.00000
    445       2.4580      0.00000
    446       2.4865      0.00000
    447       2.5099      0.00000
    448       2.5292      0.00000
    449       2.6455      0.00000
    450       2.6864      0.00000
    451       2.7551      0.00000
    452       2.7596      0.00000
    453       2.7718      0.00000
    454       2.8055      0.00000
    455       2.8091      0.00000
    456       2.9166      0.00000
    457       3.0294      0.00000
    458       3.1305      0.00000
    459       3.1460      0.00000
    460       3.2848      0.00000
    461       3.3133      0.00000
    462       3.3152      0.00000
    463       3.3979      0.00000
    464       3.5319      0.00000
    465       3.5747      0.00000
    466       3.6169      0.00000
    467       3.6791      0.00000
    468       3.7621      0.00000
    469       3.8055      0.00000
    470       3.8545      0.00000
    471       3.9253      0.00000
    472       3.9757      0.00000
    473       4.0814      0.00000
    474       4.0866      0.00000
    475       4.1403      0.00000
    476       4.1517      0.00000
    477       4.2539      0.00000
    478       4.2836      0.00000
    479       4.3148      0.00000
    480       4.4213      0.00000
    481       4.5923      0.00000
    482       4.6000      0.00000
    483       4.6258      0.00000
    484       4.6452      0.00000
    485       4.8024      0.00000
    486       4.8154      0.00000

 k-point     3 :       0.5000    0.0000    0.0000
  band No.  band energies     occupation 
      1     -22.4862      2.00000
      2     -20.3905      2.00000
      3     -10.0405      2.00000
      4      -9.3287      2.00000
      5      -9.3084      2.00000
      6      -8.3918      2.00000
      7      -8.1863      2.00000
      8      -8.1758      2.00000
      9      -8.1082      2.00000
     10      -8.1039      2.00000
     11      -8.1014      2.00000
     12      -7.9959      2.00000
     13      -7.7111      2.00000
     14      -7.6760      2.00000
     15      -7.5317      2.00000
     16      -7.5215      2.00000
     17      -7.2899      2.00000
     18      -7.2860      2.00000
     19      -7.2854      2.00000
     20      -7.2665      2.00000
     21      -7.1714      2.00000
     22      -7.1672      2.00000
     23      -7.1535      2.00000
     24      -7.1466      2.00000
     25      -7.1425      2.00000
     26      -7.1313      2.00000
     27      -7.1162      2.00000
     28      -7.0975      2.00000
     29      -7.0502      2.00000
     30      -7.0425      2.00000
     31      -7.0140      2.00000
     32      -7.0110      2.00000
     33      -6.9182      2.00000
     34      -6.9178      2.00000
     35      -6.9107      2.00000
     36      -6.8913      2.00000
     37      -6.8647      2.00000
     38      -6.8626      2.00000
     39      -6.8587      2.00000
     40      -6.8441      2.00000
     41      -6.8317      2.00000
     42      -6.8243      2.00000
     43      -6.6702      2.00000
     44      -6.6651      2.00000
     45      -6.6219      2.00000
     46      -6.6204      2.00000
     47      -6.6129      2.00000
     48      -6.6115      2.00000
     49      -6.5850      2.00000
     50      -6.5757      2.00000
     51      -6.5364      2.00000
     52      -6.5243      2.00000
     53      -6.5214      2.00000
     54      -6.5207      2.00000
     55      -6.4927      2.00000
     56      -6.4922      2.00000
     57      -6.4906      2.00000
     58      -6.4846      2.00000
     59      -6.4724      2.00000
     60      -6.4545      2.00000
     61      -6.4485      2.00000
     62      -6.4005      2.00000
     63      -6.3613      2.00000
     64      -6.3473      2.00000
     65      -6.3283      2.00000
     66      -6.3253      2.00000
     67      -6.3207      2.00000
     68      -6.3174      2.00000
     69      -6.3122      2.00000
     70      -6.3067      2.00000
     71      -6.3044      2.00000
     72      -6.2629      2.00000
     73      -6.2446      2.00000
     74      -6.2272      2.00000
     75      -6.1932      2.00000
     76      -6.1898      2.00000
     77      -6.1806      2.00000
     78      -6.1772      2.00000
     79      -6.1355      2.00000
     80      -6.1334      2.00000
     81      -6.1328      2.00000
     82      -6.1281      2.00000
     83      -6.1070      2.00000
     84      -6.0635      2.00000
     85      -5.9906      2.00000
     86      -5.9693      2.00000
     87      -5.9671      2.00000
     88      -5.9616      2.00000
     89      -5.9609      2.00000
     90      -5.9545      2.00000
     91      -5.8270      2.00000
     92      -5.8210      2.00000
     93      -5.8146      2.00000
     94      -5.8117      2.00000
     95      -5.8096      2.00000
     96      -5.8062      2.00000
     97      -5.7887      2.00000
     98      -5.7871      2.00000
     99      -5.7758      2.00000
    100      -5.7708      2.00000
    101      -5.7093      2.00000
    102      -5.7067      2.00000
    103      -5.7051      2.00000
    104      -5.6977      2.00000
    105      -5.6977      2.00000
    106      -5.6882      2.00000
    107      -5.6623      2.00000
    108      -5.6593      2.00000
    109      -5.6513      2.00000
    110      -5.6478      2.00000
    111      -5.6431      2.00000
    112      -5.6378      2.00000
    113      -5.6335      2.00000
    114      -5.6284      2.00000
    115      -5.6191      2.00000
    116      -5.6135      2.00000
    117      -5.5715      2.00000
    118      -5.5637      2.00000
    119      -5.5627      2.00000
    120      -5.5589      2.00000
    121      -5.5548      2.00000
    122      -5.5449      2.00000
    123      -5.4824      2.00000
    124      -5.4812      2.00000
    125      -5.4765      2.00000
    126      -5.4758      2.00000
    127      -5.4624      2.00000
    128      -5.4427      2.00000
    129      -5.3985      2.00000
    130      -5.3955      2.00000
    131      -5.3858      2.00000
    132      -5.3753      2.00000
    133      -5.3524      2.00000
    134      -5.3509      2.00000
    135      -5.3484      2.00000
    136      -5.3461      2.00000
    137      -5.2591      2.00000
    138      -5.2530      2.00000
    139      -5.2474      2.00000
    140      -5.2311      2.00000
    141      -5.2038      2.00000
    142      -5.1997      2.00000
    143      -5.1925      2.00000
    144      -5.1916      2.00000
    145      -5.1812      2.00000
    146      -5.1745      2.00000
    147      -5.1646      2.00000
    148      -5.1494      2.00000
    149      -5.1482      2.00000
    150      -5.1392      2.00000
    151      -5.1316      2.00000
    152      -5.1217      2.00000
    153      -5.1121      2.00000
    154      -5.1064      2.00000
    155      -5.0841      2.00000
    156      -5.0641      2.00000
    157      -5.0632      2.00000
    158      -5.0600      2.00000
    159      -5.0498      2.00000
    160      -5.0495      2.00000
    161      -4.9836      2.00000
    162      -4.9629      2.00000
    163      -4.9590      2.00000
    164      -4.9558      2.00000
    165      -4.9537      2.00000
    166      -4.9513      2.00000
    167      -4.9465      2.00000
    168      -4.9376      2.00000
    169      -4.9363      2.00000
    170      -4.9317      2.00000
    171      -4.9042      2.00000
    172      -4.9026      2.00000
    173      -4.9021      2.00000
    174      -4.8994      2.00000
    175      -4.8379      2.00000
    176      -4.8189      2.00000
    177      -4.8178      2.00000
    178      -4.8133      2.00000
    179      -4.8115      2.00000
    180      -4.8044      2.00000
    181      -4.7862      2.00000
    182      -4.7784      2.00000
    183      -4.7626      2.00000
    184      -4.7569      2.00000
    185      -4.7539      2.00000
    186      -4.7509      2.00000
    187      -4.7390      2.00000
    188      -4.7178      2.00000
    189      -4.6993      2.00000
    190      -4.6932      2.00000
    191      -4.6803      2.00000
    192      -4.6692      2.00000
    193      -4.6682      2.00000
    194      -4.6591      2.00000
    195      -4.6590      2.00000
    196      -4.6500      2.00000
    197      -4.6446      2.00000
    198      -4.6393      2.00000
    199      -4.6360      2.00000
    200      -4.6281      2.00000
    201      -4.6247      2.00000
    202      -4.6102      2.00000
    203      -4.6020      2.00000
    204      -4.5967      2.00000
    205      -4.5554      2.00000
    206      -4.5484      2.00000
    207      -4.5482      2.00000
    208      -4.5430      2.00000
    209      -4.5259      2.00000
    210      -4.5063      2.00000
    211      -4.5036      2.00000
    212      -4.4976      2.00000
    213      -4.4875      2.00000
    214      -4.4827      2.00000
    215      -4.4266      2.00000
    216      -4.4231      2.00000
    217      -4.4194      2.00000
    218      -4.4189      2.00000
    219      -4.4151      2.00000
    220      -4.3961      2.00000
    221      -4.3950      2.00000
    222      -4.3930      2.00000
    223      -4.2961      2.00000
    224      -4.2469      2.00000
    225      -4.2278      2.00000
    226      -4.2261      2.00000
    227      -4.2259      2.00000
    228      -4.2150      2.00000
    229      -4.2150      2.00000
    230      -4.2071      2.00000
    231      -4.1971      2.00000
    232      -4.1945      2.00000
    233      -4.1934      2.00000
    234      -4.1909      2.00000
    235      -4.1754      2.00000
    236      -4.1660      2.00000
    237      -4.1491      2.00000
    238      -4.1448      2.00000
    239      -4.1377      2.00000
    240      -4.1312      2.00000
    241      -4.1271      2.00000
    242      -4.1263      2.00000
    243      -4.0831      2.00000
    244      -4.0816      2.00000
    245      -4.0758      2.00000
    246      -4.0747      2.00000
    247      -4.0618      2.00000
    248      -4.0538      2.00000
    249      -4.0518      2.00000
    250      -4.0503      2.00000
    251      -4.0479      2.00000
    252      -4.0305      2.00000
    253      -3.9954      2.00000
    254      -3.9910      2.00000
    255      -3.9485      2.00000
    256      -3.9457      2.00000
    257      -3.9398      2.00000
    258      -3.9301      2.00000
    259      -3.9292      2.00000
    260      -3.9214      2.00000
    261      -3.9058      2.00000
    262      -3.8877      2.00000
    263      -3.8854      2.00000
    264      -3.8599      2.00000
    265      -3.8533      2.00000
    266      -3.8530      2.00000
    267      -3.8228      2.00000
    268      -3.8041      2.00000
    269      -3.7975      2.00000
    270      -3.7951      2.00000
    271      -3.7890      2.00000
    272      -3.7577      2.00000
    273      -3.7478      2.00000
    274      -3.7183      2.00000
    275      -3.7087      2.00000
    276      -3.7044      2.00000
    277      -3.7038      2.00000
    278      -3.6990      2.00000
    279      -3.6984      2.00000
    280      -3.6909      2.00000
    281      -3.6823      2.00000
    282      -3.6544      2.00000
    283      -3.6449      2.00000
    284      -3.6369      2.00000
    285      -3.6322      2.00000
    286      -3.6252      2.00000
    287      -3.6082      2.00000
    288      -3.5969      2.00000
    289      -3.5937      2.00000
    290      -3.5880      2.00000
    291      -3.5767      2.00000
    292      -3.5692      2.00000
    293      -3.5160      2.00000
    294      -3.5025      2.00000
    295      -3.4950      2.00000
    296      -3.4917      2.00000
    297      -3.4886      2.00000
    298      -3.4808      2.00000
    299      -3.4568      2.00000
    300      -3.4359      2.00000
    301      -3.4264      2.00000
    302      -3.4242      2.00000
    303      -3.4233      2.00000
    304      -3.4110      2.00000
    305      -3.3749      2.00000
    306      -3.3421      2.00000
    307      -3.3403      2.00000
    308      -3.3336      2.00000
    309      -3.3335      2.00000
    310      -3.3158      2.00000
    311      -3.3091      2.00000
    312      -3.3043      2.00000
    313      -3.3011      2.00000
    314      -3.2984      2.00000
    315      -3.2980      2.00000
    316      -3.2938      2.00000
    317      -3.2780      2.00000
    318      -3.2747      2.00000
    319      -3.2707      2.00000
    320      -3.2635      2.00000
    321      -3.2631      2.00000
    322      -3.2225      2.00000
    323      -3.2211      2.00000
    324      -3.1880      2.00000
    325      -3.1867      2.00000
    326      -3.1834      2.00000
    327      -3.1774      2.00000
    328      -3.1693      2.00000
    329      -3.1654      2.00000
    330      -3.1529      2.00000
    331      -3.1471      2.00000
    332      -3.1317      2.00000
    333      -3.1286      2.00000
    334      -3.1203      2.00000
    335      -3.1081      2.00000
    336      -3.1044      2.00000
    337      -3.0680      2.00000
    338      -3.0529      2.00000
    339      -3.0517      2.00000
    340      -3.0414      2.00000
    341      -3.0393      2.00000
    342      -3.0361      2.00000
    343      -3.0313      2.00000
    344      -3.0285      2.00000
    345      -3.0218      2.00000
    346      -3.0209      2.00000
    347      -3.0195      2.00000
    348      -3.0184      2.00000
    349      -2.9790      2.00000
    350      -2.9757      2.00000
    351      -2.9520      2.00000
    352      -2.9507      2.00000
    353      -2.8732      2.00000
    354      -2.8578      2.00000
    355      -2.8408      2.00000
    356      -2.8361      2.00000
    357      -2.8230      2.00000
    358      -2.8113      2.00000
    359      -2.8020      2.00000
    360      -2.7929      2.00000
    361      -2.7908      2.00000
    362      -2.7888      2.00000
    363      -2.7728      2.00000
    364      -2.7696      2.00000
    365      -2.7672      2.00000
    366      -2.7583      2.00000
    367      -2.7534      2.00000
    368      -2.7522      2.00000
    369      -2.6902      2.00000
    370      -2.6883      2.00000
    371      -2.6683      2.00000
    372      -2.6633      2.00000
    373      -2.6605      2.00000
    374      -2.6554      2.00000
    375      -2.6515      2.00000
    376      -2.6475      2.00000
    377      -2.6458      2.00000
    378      -2.6439      2.00000
    379      -2.6288      2.00000
    380      -2.6150      2.00000
    381      -2.6140      2.00000
    382      -2.6093      2.00000
    383      -2.5818      2.00000
    384      -2.5418      2.00000
    385      -2.5294      2.00000
    386      -2.5172      2.00000
    387      -2.5105      2.00000
    388      -2.4939      2.00000
    389      -2.4705      2.00000
    390      -2.1037      2.00000
    391      -2.0271      2.00000
    392      -1.8478      2.00000
    393      -1.7288      2.00000
    394      -1.7208      2.00000
    395      -1.7067      2.00000
    396      -1.6227      2.00000
    397      -1.5839      2.00000
    398      -1.1449      2.05612
    399      -1.1367      2.06289
    400      -1.1226      2.07036
    401      -1.1171      2.07087
    402      -1.0479      1.76292
    403      -0.9382      0.18211
    404      -0.7500     -0.00279
    405      -0.7404     -0.00182
    406      -0.7053     -0.00032
    407      -0.6924     -0.00015
    408      -0.5683     -0.00000
    409      -0.5675     -0.00000
    410      -0.5587     -0.00000
    411      -0.5579     -0.00000
    412      -0.5278     -0.00000
    413      -0.3925     -0.00000
    414      -0.3720     -0.00000
    415      -0.3125     -0.00000
    416      -0.2569     -0.00000
    417      -0.2353     -0.00000
    418       0.2051     -0.00000
    419       0.2150     -0.00000
    420       0.2170     -0.00000
    421       0.2221     -0.00000
    422       0.2652     -0.00000
    423       0.3103     -0.00000
    424       0.3601     -0.00000
    425       0.3906     -0.00000
    426       0.4669     -0.00000
    427       0.5320     -0.00000
    428       0.5583     -0.00000
    429       0.5795     -0.00000
    430       0.8989     -0.00000
    431       0.9053     -0.00000
    432       0.9137     -0.00000
    433       0.9531     -0.00000
    434       1.2032     -0.00000
    435       1.2681     -0.00000
    436       1.3550     -0.00000
    437       1.4311     -0.00000
    438       1.8086      0.00000
    439       1.8385      0.00000
    440       2.1495      0.00000
    441       2.1577      0.00000
    442       2.1810      0.00000
    443       2.2530      0.00000
    444       2.4822      0.00000
    445       2.5368      0.00000
    446       2.5950      0.00000
    447       2.6211      0.00000
    448       2.6257      0.00000
    449       2.6336      0.00000
    450       2.6567      0.00000
    451       2.7218      0.00000
    452       2.7763      0.00000
    453       2.7822      0.00000
    454       2.9316      0.00000
    455       2.9382      0.00000
    456       2.9778      0.00000
    457       3.0005      0.00000
    458       3.1120      0.00000
    459       3.1213      0.00000
    460       3.1265      0.00000
    461       3.2306      0.00000
    462       3.2634      0.00000
    463       3.2635      0.00000
    464       3.4510      0.00000
    465       3.4584      0.00000
    466       3.6087      0.00000
    467       3.6191      0.00000
    468       3.6679      0.00000
    469       3.7775      0.00000
    470       3.8332      0.00000
    471       3.9049      0.00000
    472       3.9075      0.00000
    473       3.9181      0.00000
    474       3.9835      0.00000
    475       4.0054      0.00000
    476       4.1637      0.00000
    477       4.3140      0.00000
    478       4.3360      0.00000
    479       4.6075      0.00000
    480       4.6131      0.00000
    481       4.6222      0.00000
    482       4.6510      0.00000
    483       4.6564      0.00000
    484       4.6850      0.00000
    485       4.7435      0.00000
    486       4.7547      0.00000

 k-point     4 :       0.0000    0.2000    0.0000
  band No.  band energies     occupation 
      1     -22.4862      2.00000
      2     -20.3905      2.00000
      3     -10.0398      2.00000
      4      -9.4183      2.00000
      5      -8.9218      2.00000
      6      -8.6930      2.00000
      7      -8.6351      2.00000
      8      -8.2912      2.00000
      9      -8.1985      2.00000
     10      -7.9170      2.00000
     11      -7.7805      2.00000
     12      -7.7066      2.00000
     13      -7.6255      2.00000
     14      -7.6068      2.00000
     15      -7.5765      2.00000
     16      -7.5151      2.00000
     17      -7.4720      2.00000
     18      -7.3216      2.00000
     19      -7.2472      2.00000
     20      -7.1904      2.00000
     21      -7.1471      2.00000
     22      -7.1378      2.00000
     23      -7.1368      2.00000
     24      -7.1251      2.00000
     25      -7.1111      2.00000
     26      -7.0795      2.00000
     27      -7.0606      2.00000
     28      -7.0317      2.00000
     29      -7.0101      2.00000
     30      -6.9960      2.00000
     31      -6.9829      2.00000
     32      -6.9682      2.00000
     33      -6.9452      2.00000
     34      -6.9019      2.00000
     35      -6.8890      2.00000
     36      -6.8776      2.00000
     37      -6.8692      2.00000
     38      -6.8553      2.00000
     39      -6.8523      2.00000
     40      -6.8456      2.00000
     41      -6.8419      2.00000
     42      -6.8339      2.00000
     43      -6.8114      2.00000
     44      -6.7307      2.00000
     45      -6.7276      2.00000
     46      -6.7126      2.00000
     47      -6.6611      2.00000
     48      -6.6401      2.00000
     49      -6.6307      2.00000
     50      -6.6056      2.00000
     51      -6.6047      2.00000
     52      -6.5740      2.00000
     53      -6.5635      2.00000
     54      -6.5503      2.00000
     55      -6.5370      2.00000
     56      -6.5217      2.00000
     57      -6.5115      2.00000
     58      -6.5002      2.00000
     59      -6.4929      2.00000
     60      -6.4921      2.00000
     61      -6.4800      2.00000
     62      -6.4606      2.00000
     63      -6.3963      2.00000
     64      -6.3961      2.00000
     65      -6.3742      2.00000
     66      -6.3572      2.00000
     67      -6.3492      2.00000
     68      -6.3481      2.00000
     69      -6.2721      2.00000
     70      -6.2379      2.00000
     71      -6.2241      2.00000
     72      -6.2150      2.00000
     73      -6.2070      2.00000
     74      -6.2036      2.00000
     75      -6.1929      2.00000
     76      -6.1835      2.00000
     77      -6.1469      2.00000
     78      -6.1348      2.00000
     79      -6.1177      2.00000
     80      -6.1103      2.00000
     81      -6.1052      2.00000
     82      -6.0980      2.00000
     83      -6.0349      2.00000
     84      -6.0123      2.00000
     85      -6.0016      2.00000
     86      -5.9930      2.00000
     87      -5.9752      2.00000
     88      -5.9714      2.00000
     89      -5.9679      2.00000
     90      -5.9454      2.00000
     91      -5.9404      2.00000
     92      -5.9392      2.00000
     93      -5.9154      2.00000
     94      -5.9056      2.00000
     95      -5.8691      2.00000
     96      -5.8357      2.00000
     97      -5.8205      2.00000
     98      -5.8040      2.00000
     99      -5.7992      2.00000
    100      -5.7950      2.00000
    101      -5.7814      2.00000
    102      -5.7673      2.00000
    103      -5.7593      2.00000
    104      -5.7474      2.00000
    105      -5.7103      2.00000
    106      -5.6988      2.00000
    107      -5.6592      2.00000
    108      -5.6547      2.00000
    109      -5.6464      2.00000
    110      -5.6106      2.00000
    111      -5.5987      2.00000
    112      -5.5924      2.00000
    113      -5.5884      2.00000
    114      -5.5755      2.00000
    115      -5.5630      2.00000
    116      -5.5548      2.00000
    117      -5.5425      2.00000
    118      -5.5337      2.00000
    119      -5.5239      2.00000
    120      -5.5074      2.00000
    121      -5.4898      2.00000
    122      -5.4791      2.00000
    123      -5.4700      2.00000
    124      -5.4364      2.00000
    125      -5.4309      2.00000
    126      -5.4231      2.00000
    127      -5.4160      2.00000
    128      -5.4123      2.00000
    129      -5.3992      2.00000
    130      -5.3978      2.00000
    131      -5.3929      2.00000
    132      -5.3805      2.00000
    133      -5.3654      2.00000
    134      -5.3582      2.00000
    135      -5.3541      2.00000
    136      -5.3445      2.00000
    137      -5.3268      2.00000
    138      -5.3237      2.00000
    139      -5.3032      2.00000
    140      -5.2856      2.00000
    141      -5.2640      2.00000
    142      -5.2383      2.00000
    143      -5.2353      2.00000
    144      -5.2299      2.00000
    145      -5.2022      2.00000
    146      -5.1867      2.00000
    147      -5.1847      2.00000
    148      -5.1788      2.00000
    149      -5.1746      2.00000
    150      -5.1601      2.00000
    151      -5.1507      2.00000
    152      -5.1110      2.00000
    153      -5.0977      2.00000
    154      -5.0878      2.00000
    155      -5.0724      2.00000
    156      -5.0628      2.00000
    157      -5.0399      2.00000
    158      -5.0270      2.00000
    159      -5.0239      2.00000
    160      -5.0123      2.00000
    161      -5.0025      2.00000
    162      -4.9991      2.00000
    163      -4.9960      2.00000
    164      -4.9766      2.00000
    165      -4.9704      2.00000
    166      -4.9686      2.00000
    167      -4.9635      2.00000
    168      -4.9468      2.00000
    169      -4.9355      2.00000
    170      -4.9251      2.00000
    171      -4.9215      2.00000
    172      -4.9176      2.00000
    173      -4.9056      2.00000
    174      -4.8939      2.00000
    175      -4.8844      2.00000
    176      -4.8607      2.00000
    177      -4.8517      2.00000
    178      -4.8447      2.00000
    179      -4.8209      2.00000
    180      -4.8173      2.00000
    181      -4.8159      2.00000
    182      -4.8053      2.00000
    183      -4.8023      2.00000
    184      -4.7907      2.00000
    185      -4.7684      2.00000
    186      -4.7508      2.00000
    187      -4.7358      2.00000
    188      -4.7259      2.00000
    189      -4.7152      2.00000
    190      -4.7138      2.00000
    191      -4.7041      2.00000
    192      -4.7035      2.00000
    193      -4.6895      2.00000
    194      -4.6772      2.00000
    195      -4.6666      2.00000
    196      -4.6552      2.00000
    197      -4.6428      2.00000
    198      -4.6121      2.00000
    199      -4.6056      2.00000
    200      -4.5983      2.00000
    201      -4.5895      2.00000
    202      -4.5851      2.00000
    203      -4.5641      2.00000
    204      -4.5550      2.00000
    205      -4.5484      2.00000
    206      -4.5304      2.00000
    207      -4.5243      2.00000
    208      -4.5166      2.00000
    209      -4.5071      2.00000
    210      -4.4920      2.00000
    211      -4.4663      2.00000
    212      -4.4607      2.00000
    213      -4.4566      2.00000
    214      -4.3968      2.00000
    215      -4.3934      2.00000
    216      -4.3685      2.00000
    217      -4.3588      2.00000
    218      -4.3532      2.00000
    219      -4.3479      2.00000
    220      -4.3366      2.00000
    221      -4.3326      2.00000
    222      -4.3113      2.00000
    223      -4.2900      2.00000
    224      -4.2830      2.00000
    225      -4.2823      2.00000
    226      -4.2614      2.00000
    227      -4.2556      2.00000
    228      -4.2095      2.00000
    229      -4.2066      2.00000
    230      -4.2018      2.00000
    231      -4.1948      2.00000
    232      -4.1875      2.00000
    233      -4.1784      2.00000
    234      -4.1663      2.00000
    235      -4.1619      2.00000
    236      -4.1570      2.00000
    237      -4.1477      2.00000
    238      -4.1475      2.00000
    239      -4.1399      2.00000
    240      -4.0915      2.00000
    241      -4.0726      2.00000
    242      -4.0696      2.00000
    243      -4.0633      2.00000
    244      -4.0509      2.00000
    245      -4.0473      2.00000
    246      -4.0446      2.00000
    247      -4.0339      2.00000
    248      -4.0247      2.00000
    249      -4.0155      2.00000
    250      -4.0014      2.00000
    251      -3.9914      2.00000
    252      -3.9800      2.00000
    253      -3.9686      2.00000
    254      -3.9601      2.00000
    255      -3.9421      2.00000
    256      -3.9376      2.00000
    257      -3.9313      2.00000
    258      -3.9251      2.00000
    259      -3.9157      2.00000
    260      -3.9101      2.00000
    261      -3.9004      2.00000
    262      -3.8887      2.00000
    263      -3.8512      2.00000
    264      -3.8381      2.00000
    265      -3.8230      2.00000
    266      -3.8220      2.00000
    267      -3.8059      2.00000
    268      -3.8006      2.00000
    269      -3.7988      2.00000
    270      -3.7942      2.00000
    271      -3.7608      2.00000
    272      -3.7551      2.00000
    273      -3.7530      2.00000
    274      -3.7481      2.00000
    275      -3.7396      2.00000
    276      -3.7373      2.00000
    277      -3.7127      2.00000
    278      -3.6939      2.00000
    279      -3.6809      2.00000
    280      -3.6751      2.00000
    281      -3.6115      2.00000
    282      -3.6024      2.00000
    283      -3.5940      2.00000
    284      -3.5851      2.00000
    285      -3.5737      2.00000
    286      -3.5635      2.00000
    287      -3.5588      2.00000
    288      -3.5493      2.00000
    289      -3.5473      2.00000
    290      -3.5386      2.00000
    291      -3.5300      2.00000
    292      -3.5216      2.00000
    293      -3.5193      2.00000
    294      -3.4863      2.00000
    295      -3.4458      2.00000
    296      -3.4397      2.00000
    297      -3.4351      2.00000
    298      -3.4305      2.00000
    299      -3.4263      2.00000
    300      -3.4176      2.00000
    301      -3.4090      2.00000
    302      -3.4047      2.00000
    303      -3.3868      2.00000
    304      -3.3775      2.00000
    305      -3.3744      2.00000
    306      -3.3566      2.00000
    307      -3.3514      2.00000
    308      -3.3462      2.00000
    309      -3.3401      2.00000
    310      -3.3298      2.00000
    311      -3.3260      2.00000
    312      -3.3203      2.00000
    313      -3.3198      2.00000
    314      -3.3092      2.00000
    315      -3.2974      2.00000
    316      -3.2913      2.00000
    317      -3.2881      2.00000
    318      -3.2705      2.00000
    319      -3.2620      2.00000
    320      -3.2573      2.00000
    321      -3.2564      2.00000
    322      -3.2437      2.00000
    323      -3.2264      2.00000
    324      -3.2224      2.00000
    325      -3.2091      2.00000
    326      -3.1969      2.00000
    327      -3.1857      2.00000
    328      -3.1788      2.00000
    329      -3.1737      2.00000
    330      -3.1706      2.00000
    331      -3.1597      2.00000
    332      -3.1462      2.00000
    333      -3.1414      2.00000
    334      -3.1181      2.00000
    335      -3.1097      2.00000
    336      -3.0929      2.00000
    337      -3.0781      2.00000
    338      -3.0670      2.00000
    339      -3.0658      2.00000
    340      -3.0547      2.00000
    341      -3.0495      2.00000
    342      -3.0458      2.00000
    343      -3.0361      2.00000
    344      -3.0281      2.00000
    345      -3.0071      2.00000
    346      -3.0038      2.00000
    347      -2.9979      2.00000
    348      -2.9952      2.00000
    349      -2.9927      2.00000
    350      -2.9750      2.00000
    351      -2.9454      2.00000
    352      -2.9342      2.00000
    353      -2.9298      2.00000
    354      -2.9268      2.00000
    355      -2.8952      2.00000
    356      -2.8912      2.00000
    357      -2.8775      2.00000
    358      -2.8489      2.00000
    359      -2.8446      2.00000
    360      -2.8350      2.00000
    361      -2.8240      2.00000
    362      -2.8059      2.00000
    363      -2.7831      2.00000
    364      -2.7746      2.00000
    365      -2.7642      2.00000
    366      -2.7635      2.00000
    367      -2.7597      2.00000
    368      -2.7438      2.00000
    369      -2.7260      2.00000
    370      -2.7116      2.00000
    371      -2.7090      2.00000
    372      -2.6984      2.00000
    373      -2.6887      2.00000
    374      -2.6837      2.00000
    375      -2.6409      2.00000
    376      -2.6277      2.00000
    377      -2.6131      2.00000
    378      -2.6046      2.00000
    379      -2.5994      2.00000
    380      -2.5948      2.00000
    381      -2.5835      2.00000
    382      -2.5655      2.00000
    383      -2.5309      2.00000
    384      -2.5166      2.00000
    385      -2.4904      2.00000
    386      -2.4578      2.00000
    387      -2.4031      2.00000
    388      -2.3187      2.00000
    389      -2.2805      2.00000
    390      -2.0710      2.00000
    391      -2.0257      2.00000
    392      -1.9733      2.00000
    393      -1.9184      2.00000
    394      -1.7809      2.00000
    395      -1.7441      2.00000
    396      -1.7349      2.00000
    397      -1.6453      2.00000
    398      -1.5923      2.00000
    399      -1.5750      2.00000
    400      -1.5179      2.00000
    401      -1.4524      2.00000
    402      -1.2595      2.00123
    403      -1.1188      2.07091
    404      -1.0905      2.03744
    405      -1.0492      1.77676
    406      -0.9020     -0.03469
    407      -0.8682     -0.07017
    408      -0.7306     -0.00114
    409      -0.6611     -0.00002
    410      -0.4964     -0.00000
    411      -0.3627     -0.00000
    412      -0.3186     -0.00000
    413      -0.2955     -0.00000
    414      -0.2495     -0.00000
    415      -0.0717     -0.00000
    416      -0.0392     -0.00000
    417       0.0021     -0.00000
    418       0.1023     -0.00000
    419       0.1060     -0.00000
    420       0.1958     -0.00000
    421       0.2483     -0.00000
    422       0.2606     -0.00000
    423       0.3046     -0.00000
    424       0.4666     -0.00000
    425       0.5751     -0.00000
    426       0.6054     -0.00000
    427       0.6203     -0.00000
    428       0.6880     -0.00000
    429       0.7494     -0.00000
    430       0.9231     -0.00000
    431       1.2480     -0.00000
    432       1.2603     -0.00000
    433       1.2855     -0.00000
    434       1.3368     -0.00000
    435       1.3981     -0.00000
    436       1.5526     -0.00000
    437       1.6123     -0.00000
    438       1.6566     -0.00000
    439       1.7426      0.00000
    440       1.8783      0.00000
    441       1.8932      0.00000
    442       1.9288      0.00000
    443       1.9410      0.00000
    444       2.0328      0.00000
    445       2.1006      0.00000
    446       2.2816      0.00000
    447       2.3949      0.00000
    448       2.5294      0.00000
    449       2.5596      0.00000
    450       2.7433      0.00000
    451       2.7469      0.00000
    452       2.7672      0.00000
    453       2.8151      0.00000
    454       2.9310      0.00000
    455       3.0227      0.00000
    456       3.0951      0.00000
    457       3.1364      0.00000
    458       3.2094      0.00000
    459       3.2598      0.00000
    460       3.3341      0.00000
    461       3.3549      0.00000
    462       3.4537      0.00000
    463       3.4736      0.00000
    464       3.5455      0.00000
    465       3.6251      0.00000
    466       3.7091      0.00000
    467       3.7839      0.00000
    468       3.8002      0.00000
    469       3.8669      0.00000
    470       3.9178      0.00000
    471       3.9518      0.00000
    472       3.9760      0.00000
    473       4.0320      0.00000
    474       4.1359      0.00000
    475       4.1581      0.00000
    476       4.1682      0.00000
    477       4.2055      0.00000
    478       4.2615      0.00000
    479       4.3819      0.00000
    480       4.4246      0.00000
    481       4.5472      0.00000
    482       4.5717      0.00000
    483       4.6055      0.00000
    484       4.6446      0.00000
    485       4.7600      0.00000
    486       4.8115      0.00000

 k-point     5 :       0.2500    0.2000    0.0000
  band No.  band energies     occupation 
      1     -22.4862      2.00000
      2     -20.3905      2.00000
      3     -10.0400      2.00000
      4      -9.3792      2.00000
      5      -9.0824      2.00000
      6      -8.6220      2.00000
      7      -8.4695      2.00000
      8      -8.3708      2.00000
      9      -8.2185      2.00000
     10      -7.8266      2.00000
     11      -7.7746      2.00000
     12      -7.7533      2.00000
     13      -7.6596      2.00000
     14      -7.6442      2.00000
     15      -7.6115      2.00000
     16      -7.4834      2.00000
     17      -7.4703      2.00000
     18      -7.2738      2.00000
     19      -7.2104      2.00000
     20      -7.1926      2.00000
     21      -7.1868      2.00000
     22      -7.1580      2.00000
     23      -7.1240      2.00000
     24      -7.1161      2.00000
     25      -7.1026      2.00000
     26      -7.0957      2.00000
     27      -7.0731      2.00000
     28      -7.0628      2.00000
     29      -7.0581      2.00000
     30      -7.0325      2.00000
     31      -7.0089      2.00000
     32      -6.9994      2.00000
     33      -6.9625      2.00000
     34      -6.9338      2.00000
[truncated: 5,606,063 more chars]
