# Supplementary material for: Toward benchmarking theoretical computations of elementary rate constants on catalytic surfaces: formate decomposition on Au and Cu
Source: Chem Sci. 2021 Dec 21;13(3):804–15. doi: 10.1039/d1sc05127j (PMC8768843; doi:10.1039/d1sc05127j)
Supplement: SC-013-D1SC05127J-s024 [file SC-013-D1SC05127J-s024.12ev]

Au110_4x4.5layer                        
   2.05600000000000     
     8.0000000000000000    0.0000000000000000    0.0000000000000000
     0.0000000000000000    5.6568542494923806    0.0000000000000000
     0.0000000000000000    0.0000000000000000   10.7003891050583650
   C    O    H    Au
     1     2     1    72
Selective dynamics
Direct
  0.2735180451821237  0.6853572014080470  0.2731302774889014   T   T   T
  0.3097653865041577  0.7323043581605330  0.2289043748787108   T   T   T
  0.2035101211469095  0.6394758122727157  0.2763710245708915   T   T   T
  0.3083562910639635  0.6836793645191120  0.3164488444166582   T   T   T
  0.6243963397040159  0.8742151764345930  0.1918891196538992   F   F   F
  0.6241811619823876  0.6252329337158538  0.1920634186886115   F   F   F
  0.6246925320818977  0.3754524163123775  0.1918748456767179   F   F   F
  0.6251967300476229  0.1249150299684173  0.1921423794315219   F   F   F
  0.1212607157491226  0.8815320495010455  0.1917793156653029   F   F   F
  0.1220531730561803  0.6245516131434995  0.1956222676224281   F   F   F
  0.1247308655445942  0.3719179585774333  0.1919999964298066   F   F   F
  0.1237441944824902  0.1261104202939140  0.1919014487702714   F   F   F
  0.7521092268274502  0.7497944912970673  0.1359309872765431   F   F   F
  0.7519942956849900  0.5007907856101187  0.1360110688161178   F   F   F
  0.7519027279388197  0.2506825037315717  0.1355823859612983   F   F   F
  0.7517522590776481  0.9996278317748610  0.1356736196871587   F   F   F
  0.4969879967876798  0.7496076231351749  0.1354727191047688   F   F   F
  0.4971395877388469  0.5003492448542167  0.1358813698896805   F   F   F
  0.4981166359063272  0.2494888352335864  0.1358574404350625   F   F   F
  0.4976645134732001 -0.0004926116424025  0.1357260900235185   F   F   F
  0.2507523574280625  0.7513602714820021  0.1343242509771990   F   F   F
  0.2502568094896540  0.4957840559123735  0.1321463172493378   F   F   F
  0.2526486829784613  0.2486795706797265  0.1359309553519589   F   F   F
  0.2514907234662355  0.0018190008227451  0.1345954183509298   F   F   F
 -0.0019686047031937  0.7497405430466751  0.1355667400692910   F   F   F
  0.9992443888295824  0.5020736915287023  0.1357138565906866   F   F   F
  0.9964123959343361  0.2510338275139747  0.1352754117881254   F   F   F
  0.9956505810361029  0.0016632165831965  0.1347680230811080   F   F   F
  0.8748327210789251  0.8743305007375876  0.0740133798956814   F   F   F
  0.8747632873437776  0.6253437897653310  0.0738716548684432   F   F   F
  0.8751407542947381  0.3770950478081677  0.0745092162130279   F   F   F
  0.8735418598235274  0.1258056960399156  0.0736976191651384   F   F   F
  0.6251412472786866  0.8747962048553946  0.0640328402154444   F   F   F
  0.6249884137126424  0.6249636050473290  0.0640643144784043   F   F   F
  0.6249385438136046  0.3752193692721800  0.0640268459203772   F   F   F
  0.6247404228690862  0.1249508631067408  0.0641426756388618   F   F   F
  0.3753568326405737  0.8757269769325279  0.0728989105817330   F   F   F
  0.3750471107469778  0.6239140036124731  0.0728851498005763   F   F   F
  0.3758504540043650  0.3735549390081277  0.0740096330871133   F   F   F
  0.3753344518185827  0.1249043234578136  0.0740221114592857   F   F   F
  0.1255440092893970  0.8736609723759360  0.0644632246371733   F   F   F
  0.1253245090294647  0.6253382205941339  0.0662271008939767   F   F   F
  0.1239202243112098  0.3743291427503718  0.0641734119085337   F   F   F
  0.1245252321986120  0.1248624642297228  0.0638440703901604   F   F   F
  0.7500000000000000  0.7500000000000000  0.0000000000000000   F   F   F
  0.7500000000000000  0.5000000000000000  0.0000000000000000   F   F   F
  0.7500000000000000  0.2500000000000000  0.0000000000000000   F   F   F
  0.7500000000000000  0.0000000000000000  0.0000000000000000   F   F   F
  0.5000000000000000  0.7500000000000000  0.0000000000000000   F   F   F
  0.5000000000000000  0.5000000000000000  0.0000000000000000   F   F   F
  0.5000000000000000  0.2500000000000000  0.0000000000000000   F   F   F
  0.5000000000000000  0.0000000000000000  0.0000000000000000   F   F   F
  0.2500000000000000  0.7500000000000000  0.0000000000000000   F   F   F
  0.2500000000000000  0.5000000000000000  0.0000000000000000   F   F   F
  0.2500000000000000  0.2500000000000000  0.0000000000000000   F   F   F
  0.2500000000000000  0.0000000000000000  0.0000000000000000   F   F   F
  0.0000000000000000  0.7500000000000000  0.0000000000000000   F   F   F
  0.0000000000000000  0.5000000000000000  0.0000000000000000   F   F   F
  0.0000000000000000  0.2500000000000000  0.0000000000000000   F   F   F
  0.0000000000000000  0.0000000000000000  0.0000000000000000   F   F   F
  0.8750000000000000  0.8750000000000000  0.9339176571763872   F   F   F
  0.8750000000000000  0.6250000000000000  0.9339176571763872   F   F   F
  0.8750000000000000  0.3750000000000000  0.9339176571763872   F   F   F
  0.8750000000000000  0.1250000000000000  0.9339176571763872   F   F   F
  0.6250000000000000  0.8750000000000000  0.9339176571763872   F   F   F
  0.6250000000000000  0.6250000000000000  0.9339176571763872   F   F   F
  0.6250000000000000  0.3750000000000000  0.9339176571763872   F   F   F
  0.6250000000000000  0.1250000000000000  0.9339176571763872   F   F   F
  0.3750000000000000  0.8750000000000000  0.9339176571763872   F   F   F
  0.3750000000000000  0.6250000000000000  0.9339176571763872   F   F   F
  0.3750000000000000  0.3750000000000000  0.9339176571763872   F   F   F
  0.3750000000000000  0.1250000000000000  0.9339176571763872   F   F   F
  0.1250000000000000  0.8750000000000000  0.9339176571763872   F   F   F
  0.1250000000000000  0.6250000000000000  0.9339176571763872   F   F   F
  0.1250000000000000  0.3750000000000000  0.9339176571763872   F   F   F
  0.1250000000000000  0.1250000000000000  0.9339176571763872   F   F   F
 
  0.00000000E+00  0.00000000E+00  0.00000000E+00
  0.00000000E+00  0.00000000E+00  0.00000000E+00
  0.00000000E+00  0.00000000E+00  0.00000000E+00
  0.00000000E+00  0.00000000E+00  0.00000000E+00
  0.00000000E+00  0.00000000E+00  0.00000000E+00
  0.00000000E+00  0.00000000E+00  0.00000000E+00
  0.00000000E+00  0.00000000E+00  0.00000000E+00
  0.00000000E+00  0.00000000E+00  0.00000000E+00
  0.00000000E+00  0.00000000E+00  0.00000000E+00
  0.00000000E+00  0.00000000E+00  0.00000000E+00
  0.00000000E+00  0.00000000E+00  0.00000000E+00
  0.00000000E+00  0.00000000E+00  0.00000000E+00
  0.00000000E+00  0.00000000E+00  0.00000000E+00
  0.00000000E+00  0.00000000E+00  0.00000000E+00
  0.00000000E+00  0.00000000E+00  0.00000000E+00
  0.00000000E+00  0.00000000E+00  0.00000000E+00
  0.00000000E+00  0.00000000E+00  0.00000000E+00
  0.00000000E+00  0.00000000E+00  0.00000000E+00
  0.00000000E+00  0.00000000E+00  0.00000000E+00
  0.00000000E+00  0.00000000E+00  0.00000000E+00
  0.00000000E+00  0.00000000E+00  0.00000000E+00
  0.00000000E+00  0.00000000E+00  0.00000000E+00
  0.00000000E+00  0.00000000E+00  0.00000000E+00
  0.00000000E+00  0.00000000E+00  0.00000000E+00
  0.00000000E+00  0.00000000E+00  0.00000000E+00
  0.00000000E+00  0.00000000E+00  0.00000000E+00
  0.00000000E+00  0.00000000E+00  0.00000000E+00
  0.00000000E+00  0.00000000E+00  0.00000000E+00
  0.00000000E+00  0.00000000E+00  0.00000000E+00
  0.00000000E+00  0.00000000E+00  0.00000000E+00
  0.00000000E+00  0.00000000E+00  0.00000000E+00
  0.00000000E+00  0.00000000E+00  0.00000000E+00
  0.00000000E+00  0.00000000E+00  0.00000000E+00
  0.00000000E+00  0.00000000E+00  0.00000000E+00
  0.00000000E+00  0.00000000E+00  0.00000000E+00
  0.00000000E+00  0.00000000E+00  0.00000000E+00
  0.00000000E+00  0.00000000E+00  0.00000000E+00
  0.00000000E+00  0.00000000E+00  0.00000000E+00
  0.00000000E+00  0.00000000E+00  0.00000000E+00
  0.00000000E+00  0.00000000E+00  0.00000000E+00
  0.00000000E+00  0.00000000E+00  0.00000000E+00
  0.00000000E+00  0.00000000E+00  0.00000000E+00
  0.00000000E+00  0.00000000E+00  0.00000000E+00
  0.00000000E+00  0.00000000E+00  0.00000000E+00
  0.00000000E+00  0.00000000E+00  0.00000000E+00
  0.00000000E+00  0.00000000E+00  0.00000000E+00
  0.00000000E+00  0.00000000E+00  0.00000000E+00
  0.00000000E+00  0.00000000E+00  0.00000000E+00
  0.00000000E+00  0.00000000E+00  0.00000000E+00
  0.00000000E+00  0.00000000E+00  0.00000000E+00
  0.00000000E+00  0.00000000E+00  0.00000000E+00
  0.00000000E+00  0.00000000E+00  0.00000000E+00
  0.00000000E+00  0.00000000E+00  0.00000000E+00
  0.00000000E+00  0.00000000E+00  0.00000000E+00
  0.00000000E+00  0.00000000E+00  0.00000000E+00
  0.00000000E+00  0.00000000E+00  0.00000000E+00
  0.00000000E+00  0.00000000E+00  0.00000000E+00
  0.00000000E+00  0.00000000E+00  0.00000000E+00
  0.00000000E+00  0.00000000E+00  0.00000000E+00
  0.00000000E+00  0.00000000E+00  0.00000000E+00
  0.00000000E+00  0.00000000E+00  0.00000000E+00
  0.00000000E+00  0.00000000E+00  0.00000000E+00
  0.00000000E+00  0.00000000E+00  0.00000000E+00
  0.00000000E+00  0.00000000E+00  0.00000000E+00
  0.00000000E+00  0.00000000E+00  0.00000000E+00
  0.00000000E+00  0.00000000E+00  0.00000000E+00
  0.00000000E+00  0.00000000E+00  0.00000000E+00
  0.00000000E+00  0.00000000E+00  0.00000000E+00
  0.00000000E+00  0.00000000E+00  0.00000000E+00
  0.00000000E+00  0.00000000E+00  0.00000000E+00
  0.00000000E+00  0.00000000E+00  0.00000000E+00
  0.00000000E+00  0.00000000E+00  0.00000000E+00
  0.00000000E+00  0.00000000E+00  0.00000000E+00
  0.00000000E+00  0.00000000E+00  0.00000000E+00
  0.00000000E+00  0.00000000E+00  0.00000000E+00
  0.00000000E+00  0.00000000E+00  0.00000000E+00
