# Supplementary material for: Toward benchmarking theoretical computations of elementary rate constants on catalytic surfaces: formate decomposition on Au and Cu
Source: Chem Sci. 2021 Dec 21;13(3):804–15. doi: 10.1039/d1sc05127j (PMC8768843; doi:10.1039/d1sc05127j)
Supplement: SC-013-D1SC05127J-s025 [file SC-013-D1SC05127J-s025.79ev]

 vasp.5.4.1 05Feb16 (build Jan 05 2017 14:27:57) complex                        
  
 executed on          BNL-Dec2016 date 2019.09.15  23:54:30
 running on  108 total cores
 distrk:  each k-point on  108 cores,    1 groups
 distr:  one band on NCORES_PER_BAND=  12 cores,    9 groups


--------------------------------------------------------------------------------------------------------


 INCAR:
 POTCAR:    PAW_PBE C 08Apr2002                   
 POTCAR:    PAW_PBE O 08Apr2002                   
 POTCAR:    PAW_PBE H 15Jun2001                   
 POTCAR:    PAW_PBE Au 04Oct2007                  
 POTCAR:    PAW_PBE C 08Apr2002                   
  local pseudopotential read in
  partial core-charges read in
  partial kinetic energy density read in
  atomic valenz-charges read in
  non local Contribution for L=           0  read in
    real space projection operators read in
  non local Contribution for L=           0  read in
    real space projection operators read in
  non local Contribution for L=           1  read in
    real space projection operators read in
  non local Contribution for L=           1  read in
    real space projection operators read in
    PAW grid and wavefunctions read in
 
   number of l-projection  operators is LMAX  =           4
   number of lm-projection operators is LMMAX =           8
 
 POTCAR:    PAW_PBE O 08Apr2002                   
  local pseudopotential read in
  partial core-charges read in
  partial kinetic energy density read in
  kinetic energy density of atom read in
  atomic valenz-charges read in
  non local Contribution for L=           0  read in
    real space projection operators read in
  non local Contribution for L=           0  read in
    real space projection operators read in
  non local Contribution for L=           1  read in
    real space projection operators read in
  non local Contribution for L=           1  read in
    real space projection operators read in
    PAW grid and wavefunctions read in
 
   number of l-projection  operators is LMAX  =           4
   number of lm-projection operators is LMMAX =           8
 
 POTCAR:    PAW_PBE H 15Jun2001                   
  local pseudopotential read in
  atomic valenz-charges read in
  non local Contribution for L=           0  read in
    real space projection operators read in
  non local Contribution for L=           0  read in
    real space projection operators read in
  non local Contribution for L=           1  read in
    real space projection operators read in
    PAW grid and wavefunctions read in
 
   number of l-projection  operators is LMAX  =           3
   number of lm-projection operators is LMMAX =           5
 
 POTCAR:    PAW_PBE Au 04Oct2007                  
  local pseudopotential read in
  partial core-charges read in
  partial kinetic energy density read in
  atomic valenz-charges read in
  non local Contribution for L=           2  read in
    real space projection operators read in
  non local Contribution for L=           2  read in
    real space projection operators read in
  non local Contribution for L=           0  read in
    real space projection operators read in
  non local Contribution for L=           0  read in
    real space projection operators read in
  non local Contribution for L=           1  read in
    real space projection operators read in
  non local Contribution for L=           1  read in
    real space projection operators read in
    PAW grid and wavefunctions read in
 
   number of l-projection  operators is LMAX  =           6
   number of lm-projection operators is LMMAX =          18
 
 Optimization of the real space projectors (new method)

 maximal supplied QI-value         = 25.13
 optimisation between [QCUT,QGAM] = [ 10.05, 20.36] = [ 28.30,116.06] Ry 
 Optimized for a Real-space Cutoff    1.51 Angstroem

   l    n(q)    QCUT    max X(q) W(low)/X(q) W(high)/X(q)  e(spline) 
   0      9    10.053   115.676    0.19E-03    0.21E-03    0.38E-06
   0      9    10.053    87.132    0.19E-03    0.21E-03    0.38E-06
   1      9    10.053     4.429    0.87E-04    0.11E-03    0.39E-06
   1      9    10.053     2.733    0.59E-04    0.62E-04    0.43E-06
 Optimization of the real space projectors (new method)

 maximal supplied QI-value         = 24.76
 optimisation between [QCUT,QGAM] = [ 10.15, 20.30] = [ 28.85,115.39] Ry 
 Optimized for a Real-space Cutoff    1.51 Angstroem

   l    n(q)    QCUT    max X(q) W(low)/X(q) W(high)/X(q)  e(spline) 
   0      9    10.150    20.381    0.17E-03    0.18E-03    0.41E-06
   0      9    10.150    15.268    0.18E-03    0.20E-03    0.43E-06
   1      9    10.150     5.964    0.16E-03    0.20E-03    0.36E-06
   1      9    10.150     5.382    0.13E-03    0.16E-03    0.33E-06
 Optimization of the real space projectors (new method)

 maximal supplied QI-value         = 34.20
 optimisation between [QCUT,QGAM] = [  9.92, 20.18] = [ 27.55,114.04] Ry 
 Optimized for a Real-space Cutoff    1.34 Angstroem

   l    n(q)    QCUT    max X(q) W(low)/X(q) W(high)/X(q)  e(spline) 
   0      8     9.919    19.460    0.16E-03    0.20E-03    0.36E-06
   0      8     9.919    12.209    0.16E-03    0.20E-03    0.35E-06
   1      8     9.919     4.655    0.19E-03    0.46E-03    0.40E-06
 Optimization of the real space projectors (new method)

 maximal supplied QI-value         = 15.12
 optimisation between [QCUT,QGAM] = [ 10.13, 20.41] = [ 28.73,116.64] Ry 
 Optimized for a Real-space Cutoff    1.55 Angstroem

   l    n(q)    QCUT    max X(q) W(low)/X(q) W(high)/X(q)  e(spline) 
   2      9    10.129    60.898    0.14E-03    0.27E-03    0.16E-06
   2      9    10.129    58.894    0.14E-03    0.27E-03    0.17E-06
   0      9    10.129   109.617    0.51E-04    0.23E-04    0.60E-07
   0      9    10.129    75.026    0.50E-04    0.22E-04    0.58E-07
   1      9    10.129    16.344    0.46E-04    0.82E-04    0.13E-06
   1      9    10.129    10.160    0.41E-04    0.64E-04    0.11E-06
  PAW_PBE C 08Apr2002                   :
 energy of atom  1       EATOM= -147.1560
 kinetic energy error for atom=    0.0288 (will be added to EATOM!!)
  PAW_PBE O 08Apr2002                   :
 energy of atom  2       EATOM= -432.3788
 kinetic energy error for atom=    0.1156 (will be added to EATOM!!)
  PAW_PBE H 15Jun2001                   :
 energy of atom  3       EATOM=  -12.4884
 kinetic energy error for atom=    0.0098 (will be added to EATOM!!)
  PAW_PBE Au 04Oct2007                  :
 energy of atom  4       EATOM= -926.0867
 kinetic energy error for atom=    0.0062 (will be added to EATOM!!)
 
 
 POSCAR: C    O    H    Au                       
  positions in direct lattice
  velocities in cartesian coordinates
  No initial velocities read in
 exchange correlation table for  LEXCH =        8
   RHO(1)=    0.500       N(1)  =     2000
   RHO(2)=  100.500       N(2)  =     4000

 VTST: version 3.1, (03/28/14)

 CHAIN: initializing optimizer
 
 OPT: Using VASP Dynamics algorithm
 CHAIN: Read ICHAIN            0
 
 POSCAR: C    O    H    Au                       
  positions in direct lattice
  velocities in cartesian coordinates
  No initial velocities read in
 


--------------------------------------------------------------------------------------------------------


 ion  position               nearest neighbor table
   1  0.125  0.517  0.319-   2 1.20   3 1.23   4 1.45
   2  0.125  0.579  0.363-   1 1.20
   3  0.125  0.417  0.301-   1 1.23  11 2.45
   4  0.125  0.594  0.268-   1 1.45  10 1.72
   5  0.625  0.874  0.192-  33 2.82  17 2.83  13 2.83  16 2.83  20 2.83   6 2.91   8 2.91
   6  0.625  0.624  0.192-  34 2.82  17 2.83  13 2.83  18 2.83  14 2.83   7 2.90   5 2.91
   7  0.625  0.375  0.192-  35 2.82  19 2.83  15 2.83  14 2.83  18 2.83   6 2.90   8 2.91
   8  0.625  0.125  0.193-  36 2.83  20 2.83  16 2.83  19 2.83  15 2.83   5 2.91   7 2.91
   9  0.125  0.877  0.192-  41 2.80  28 2.83  24 2.83  12 2.85  25 2.85  21 2.85  10 2.90
  10  0.125  0.628  0.192-   4 1.72  42 2.77  25 2.84  21 2.84  26 2.87  22 2.87   9 2.90  11 3.00

  11  0.125  0.370  0.192-   3 2.45  43 2.78  27 2.83  23 2.83  26 2.88  22 2.88  12 2.88  10 3.00

  12  0.125  0.122  0.191-  44 2.80  28 2.83  24 2.83  27 2.85  23 2.85   9 2.85  11 2.88
  13  0.752  0.749  0.136-  30 2.83   5 2.83   6 2.83  29 2.83  14 2.91  16 2.91  45 2.99  34 3.00
                            33 3.00
  14  0.752  0.500  0.136-  30 2.83   7 2.83   6 2.83  31 2.83  13 2.91  15 2.91  46 3.00  35 3.00
                            34 3.00
  15  0.752  0.249  0.136-   7 2.83  31 2.83   8 2.83  32 2.83  16 2.90  14 2.91  36 2.99  47 2.99
                            35 3.00
  16  0.752  1.000  0.136-  29 2.83   8 2.83   5 2.83  32 2.83  15 2.90  13 2.91  48 2.99  36 2.99
                            33 2.99
  17  0.498  0.749  0.136-  38 2.83   5 2.83   6 2.83  37 2.83  18 2.91  20 2.91  49 2.99  34 3.00
                            33 3.00
  18  0.498  0.500  0.136-  38 2.83   7 2.83   6 2.83  39 2.83  17 2.91  19 2.91  50 3.00  35 3.00
                            34 3.00
  19  0.498  0.249  0.136-   7 2.83  39 2.83   8 2.83  40 2.83  20 2.90  18 2.91  36 2.99  51 2.99
                            35 3.00
  20  0.498  1.000  0.136-  37 2.83   8 2.83   5 2.83  40 2.83  19 2.90  17 2.91  52 2.99  36 2.99
                            33 2.99
  21  0.253  0.751  0.134-  37 2.82  38 2.83  10 2.84   9 2.85  24 2.89  22 2.94  53 2.95  42 2.97
                            41 2.98
  22  0.253  0.499  0.134-  39 2.82  38 2.83  10 2.87  11 2.88  23 2.91  21 2.94  43 2.95  54 2.96
                            42 2.98
  23  0.253  0.248  0.135-  40 2.82  11 2.83  39 2.84  12 2.85  24 2.90  22 2.91  55 2.98  43 2.98
                            44 2.99
  24  0.254  1.000  0.136-  40 2.83  12 2.83   9 2.83  37 2.83  21 2.89  23 2.90  56 2.99  41 3.01
                            44 3.02
  25  0.997  0.751  0.134-  29 2.82  30 2.83  10 2.84   9 2.85  28 2.89  26 2.94  57 2.95  42 2.97
                            41 2.98
  26  0.997  0.499  0.134-  31 2.82  30 2.83  10 2.87  11 2.88  27 2.91  25 2.94  43 2.95  58 2.96
                            42 2.98
  27  0.997  0.248  0.135-  32 2.82  11 2.83  31 2.84  12 2.85  28 2.90  26 2.91  59 2.98  43 2.98
                            44 2.99
  28  0.996  1.000  0.136-  32 2.83  12 2.83   9 2.83  29 2.83  25 2.89  27 2.90  60 2.99  41 3.01
                            44 3.02
  29  0.874  0.875  0.074-  25 2.82  16 2.83  28 2.83  13 2.83  32 2.90  30 2.91  48 2.98  45 2.98
                            60 3.01  57 3.01  61 3.07
  30  0.874  0.625  0.074-  26 2.83  25 2.83  14 2.83  13 2.83  31 2.91  29 2.91  46 2.99  45 2.99
                            58 3.00  57 3.01  62 3.08
  31  0.874  0.374  0.074-  26 2.82  15 2.83  14 2.83  27 2.84  32 2.90  30 2.91  47 2.98  46 2.99
                            59 3.00  58 3.01  63 3.08
  32  0.874  0.125  0.074-  27 2.82  28 2.83  15 2.83  16 2.83  31 2.90  29 2.90  48 2.99  47 2.99
                            60 3.00  59 3.01  64 3.08
  33  0.625  0.875  0.064-   5 2.82  65 2.86  45 2.88  49 2.88  48 2.89  52 2.89  34 2.91  36 2.91
                            20 2.99  16 2.99  17 3.00  13 3.00
  34  0.625  0.625  0.064-   6 2.82  66 2.87  46 2.89  50 2.89  45 2.89  49 2.89  35 2.90  33 2.91
                            17 3.00  13 3.00  14 3.00  18 3.00
  35  0.625  0.375  0.064-   7 2.82  67 2.86  46 2.89  50 2.89  47 2.89  51 2.89  34 2.90  36 2.91
                            19 3.00  15 3.00  14 3.00  18 3.00
  36  0.625  0.125  0.064-   8 2.83  68 2.87  47 2.89  51 2.89  48 2.89  52 2.89  35 2.91  33 2.91
                            20 2.99  16 2.99  19 2.99  15 2.99
  37  0.376  0.875  0.074-  21 2.82  20 2.83  24 2.83  17 2.83  40 2.90  38 2.91  52 2.98  49 2.98
                            56 3.01  53 3.01  69 3.07
  38  0.376  0.625  0.074-  22 2.83  21 2.83  18 2.83  17 2.83  39 2.91  37 2.91  50 2.99  49 2.99
                            54 3.00  53 3.01  70 3.08
  39  0.376  0.374  0.074-  22 2.82  19 2.83  18 2.83  23 2.84  40 2.90  38 2.91  51 2.98  50 2.99
                            55 3.00  54 3.01  71 3.08
  40  0.376  0.125  0.074-  23 2.82  24 2.83  19 2.83  20 2.83  39 2.90  37 2.90  52 2.99  51 2.99
                            56 3.00  55 3.01  72 3.08
  41  0.125  0.876  0.064-   9 2.80  73 2.87  60 2.88  56 2.88  57 2.89  53 2.89  44 2.90  42 2.91
                            21 2.98  25 2.98  24 3.01  28 3.01
  42  0.125  0.626  0.066-  10 2.77  53 2.90  57 2.90  74 2.90  41 2.91  54 2.91  58 2.91  43 2.91
                            21 2.97  25 2.97  22 2.98  26 2.98
  43  0.125  0.375  0.066-  11 2.78  58 2.91  54 2.91  59 2.91  55 2.91  75 2.91  44 2.91  42 2.91
                            22 2.95  26 2.95  23 2.98  27 2.98
  44  0.125  0.125  0.064-  12 2.80  76 2.86  60 2.88  56 2.88  59 2.88  55 2.88  41 2.90  43 2.91
                            23 2.99  27 2.99  28 3.02  24 3.02
  45  0.750  0.750  0.000-  33 2.88  34 2.89  61 2.91  62 2.91  65 2.91  66 2.91  46 2.91  48 2.91
                            29 2.98  13 2.99  30 2.99
  46  0.750  0.500  0.000-  34 2.89  35 2.89  62 2.91  63 2.91  66 2.91  67 2.91  45 2.91  47 2.91
                            30 2.99  31 2.99  14 3.00
  47  0.750  0.250  0.000-  35 2.89  36 2.89  63 2.91  64 2.91  67 2.91  68 2.91  46 2.91  48 2.91
                            31 2.98  15 2.99  32 2.99
  48  0.750  0.000  0.000-  36 2.89  33 2.89  61 2.91  64 2.91  65 2.91  68 2.91  45 2.91  47 2.91
                            29 2.98  16 2.99  32 2.99
  49  0.500  0.750  0.000-  33 2.88  34 2.89  65 2.91  66 2.91  69 2.91  70 2.91  50 2.91  52 2.91
                            37 2.98  17 2.99  38 2.99
  50  0.500  0.500  0.000-  34 2.89  35 2.89  66 2.91  67 2.91  70 2.91  71 2.91  49 2.91  51 2.91
                            38 2.99  39 2.99  18 3.00
  51  0.500  0.250  0.000-  35 2.89  36 2.89  67 2.91  68 2.91  71 2.91  72 2.91  50 2.91  52 2.91
                            39 2.98  19 2.99  40 2.99
  52  0.500  0.000  0.000-  36 2.89  33 2.89  65 2.91  68 2.91  69 2.91  72 2.91  49 2.91  51 2.91
                            37 2.98  20 2.99  40 2.99
  53  0.250  0.750  0.000-  41 2.89  42 2.90  69 2.91  70 2.91  73 2.91  74 2.91  54 2.91  56 2.91
                            21 2.95  37 3.01  38 3.01
  54  0.250  0.500  0.000-  70 2.91  71 2.91  74 2.91  75 2.91  53 2.91  55 2.91  43 2.91  42 2.91
                            22 2.96  38 3.00  39 3.01
  55  0.250  0.250  0.000-  44 2.88  71 2.91  72 2.91  75 2.91  76 2.91  54 2.91  56 2.91  43 2.91
                            23 2.98  39 3.00  40 3.01
  56  0.250  0.000  0.000-  44 2.88  41 2.88  69 2.91  72 2.91  73 2.91  76 2.91  53 2.91  55 2.91
                            24 2.99  40 3.00  37 3.01
  57  0.000  0.750  0.000-  41 2.89  42 2.90  61 2.91  62 2.91  73 2.91  74 2.91  58 2.91  60 2.91
                            25 2.95  29 3.01  30 3.01
  58  0.000  0.500  0.000-  62 2.91  63 2.91  74 2.91  75 2.91  57 2.91  59 2.91  43 2.91  42 2.91
                            26 2.96  30 3.00  31 3.01
  59  0.000  0.250  0.000-  44 2.88  63 2.91  64 2.91  75 2.91  76 2.91  58 2.91  60 2.91  43 2.91
                            27 2.98  31 3.00  32 3.01
  60  0.000  0.000  0.000-  44 2.88  41 2.88  61 2.91  64 2.91  73 2.91  76 2.91  57 2.91  59 2.91
                            28 2.99  32 3.00  29 3.01
  61  0.875  0.875  0.934-  45 2.91  48 2.91  57 2.91  60 2.91  62 2.91  64 2.91  29 3.07
  62  0.875  0.625  0.934-  45 2.91  46 2.91  57 2.91  58 2.91  61 2.91  63 2.91  30 3.08
  63  0.875  0.375  0.934-  46 2.91  47 2.91  58 2.91  59 2.91  62 2.91  64 2.91  31 3.08
  64  0.875  0.125  0.934-  47 2.91  48 2.91  59 2.91  60 2.91  61 2.91  63 2.91  32 3.08
  65  0.625  0.875  0.934-  33 2.86  45 2.91  48 2.91  49 2.91  52 2.91  66 2.91  68 2.91
  66  0.625  0.625  0.934-  34 2.87  45 2.91  46 2.91  49 2.91  50 2.91  65 2.91  67 2.91
  67  0.625  0.375  0.934-  35 2.86  46 2.91  47 2.91  50 2.91  51 2.91  66 2.91  68 2.91
  68  0.625  0.125  0.934-  36 2.87  47 2.91  48 2.91  51 2.91  52 2.91  65 2.91  67 2.91
  69  0.375  0.875  0.934-  49 2.91  52 2.91  53 2.91  56 2.91  70 2.91  72 2.91  37 3.07
  70  0.375  0.625  0.934-  49 2.91  50 2.91  53 2.91  54 2.91  69 2.91  71 2.91  38 3.08
  71  0.375  0.375  0.934-  50 2.91  51 2.91  54 2.91  55 2.91  70 2.91  72 2.91  39 3.08
  72  0.375  0.125  0.934-  51 2.91  52 2.91  55 2.91  56 2.91  69 2.91  71 2.91  40 3.08
  73  0.125  0.875  0.934-  41 2.87  53 2.91  56 2.91  57 2.91  60 2.91  74 2.91  76 2.91
  74  0.125  0.625  0.934-  42 2.90  53 2.91  54 2.91  57 2.91  58 2.91  73 2.91  75 2.91
  75  0.125  0.375  0.934-  54 2.91  55 2.91  58 2.91  59 2.91  74 2.91  76 2.91  43 2.91
  76  0.125  0.125  0.934-  44 2.86  55 2.91  56 2.91  59 2.91  60 2.91  73 2.91  75 2.91
 

IMPORTANT INFORMATION: All symmetrisations will be switched off!
NOSYMM: (Re-)initialisation of all symmetry stuff for point group C_1.

 
 
 KPOINTS: Bulk                                    

Automatic generation of k-mesh.
Space group operators:
 irot       det(A)        alpha          n_x          n_y          n_z        tau_x        tau_y        tau_z
    1     1.000000     0.000001     1.000000     0.000000     0.000000     0.000000     0.000000     0.000000
 
 Subroutine IBZKPT returns following result:
 ===========================================
 
 Found     11 irreducible k-points:
 
 Following reciprocal coordinates:
            Coordinates               Weight
  0.000000  0.000000  0.000000      1.000000
  0.250000  0.000000  0.000000      2.000000
  0.500000  0.000000  0.000000      1.000000
  0.000000  0.200000  0.000000      2.000000
  0.250000  0.200000  0.000000      2.000000
  0.500000  0.200000  0.000000      2.000000
 -0.250000  0.200000  0.000000      2.000000
  0.000000  0.400000  0.000000      2.000000
  0.250000  0.400000  0.000000      2.000000
  0.500000  0.400000  0.000000      2.000000
 -0.250000  0.400000  0.000000      2.000000
 
 Following cartesian coordinates:
            Coordinates               Weight
  0.000000  0.000000  0.000000      1.000000
  0.015199  0.000000  0.000000      2.000000
  0.030399  0.000000  0.000000      1.000000
  0.000000  0.017196  0.000000      2.000000
  0.015199  0.017196  0.000000      2.000000
  0.030399  0.017196  0.000000      2.000000
 -0.015199  0.017196  0.000000      2.000000
  0.000000  0.034392  0.000000      2.000000
  0.015199  0.034392  0.000000      2.000000
  0.030399  0.034392  0.000000      2.000000
 -0.015199  0.034392  0.000000      2.000000
 
 
 Subroutine IBZKPT_HF returns following result:
 ==============================================
 
 Found     20 k-points in 1st BZ
 the following     20 k-points will be used (e.g. in the exchange kernel)
 Following reciprocal coordinates:   # in IRBZ
  0.000000  0.000000  0.000000    0.05000000   1 t-inv F
  0.250000  0.000000  0.000000    0.05000000   2 t-inv F
  0.500000  0.000000  0.000000    0.05000000   3 t-inv F
  0.000000  0.200000  0.000000    0.05000000   4 t-inv F
  0.250000  0.200000  0.000000    0.05000000   5 t-inv F
  0.500000  0.200000  0.000000    0.05000000   6 t-inv F
 -0.250000  0.200000  0.000000    0.05000000   7 t-inv F
  0.000000  0.400000  0.000000    0.05000000   8 t-inv F
  0.250000  0.400000  0.000000    0.05000000   9 t-inv F
  0.500000  0.400000  0.000000    0.05000000  10 t-inv F
 -0.250000  0.400000  0.000000    0.05000000  11 t-inv F
 -0.250000  0.000000  0.000000    0.05000000   2 t-inv T
  0.000000 -0.200000  0.000000    0.05000000   4 t-inv T
 -0.250000 -0.200000  0.000000    0.05000000   5 t-inv T
 -0.500000 -0.200000  0.000000    0.05000000   6 t-inv T
  0.250000 -0.200000  0.000000    0.05000000   7 t-inv T
  0.000000 -0.400000  0.000000    0.05000000   8 t-inv T
 -0.250000 -0.400000  0.000000    0.05000000   9 t-inv T
 -0.500000 -0.400000  0.000000    0.05000000  10 t-inv T
  0.250000 -0.400000  0.000000    0.05000000  11 t-inv T


--------------------------------------------------------------------------------------------------------


 Dimension of arrays:
   k-points           NKPTS =     11   k-points in BZ     NKDIM =     11   number of bands    NBANDS=    486
   number of dos      NEDOS =    301   number of ions     NIONS =     76
   non local maximal  LDIM  =      6   non local SUM 2l+1 LMDIM =     18
   total plane-waves  NPLWV = ******
   max r-space proj   IRMAX =   4695   max aug-charges    IRDMAX=  18276
   dimension x,y,z NGX =   108 NGY =   80 NGZ =  144
   dimension x,y,z NGXF=   216 NGYF=  160 NGZF=  288
   support grid    NGXF=   216 NGYF=  160 NGZF=  288
   ions per type =               1   2   1  72
 NGX,Y,Z   is equivalent  to a cutoff of  10.92, 11.44, 10.88 a.u.
 NGXF,Y,Z  is equivalent  to a cutoff of  21.83, 22.87, 21.76 a.u.


 I would recommend the setting:
   dimension x,y,z NGX =   107 NGY =   76 NGZ =  144
 SYSTEM =  Au110                                   
 POSCAR =  C    O    H    Au                       

 Startparameter for this run:
   NWRITE =      1    write-flag & timer
   PREC   = accura    normal or accurate (medium, high low for compatibility)
   ISTART =      0    job   : 0-new  1-cont  2-samecut
   ICHARG =      2    charge: 1-file 2-atom 10-const
   ISPIN  =      1    spin polarized calculation?
   LNONCOLLINEAR =      F non collinear calculations
   LSORBIT =      F    spin-orbit coupling
   INIWAV =      1    electr: 0-lowe 1-rand  2-diag
   LASPH  =      F    aspherical Exc in radial PAW
   METAGGA=      F    non-selfconsistent MetaGGA calc.

 Electronic Relaxation 1
   ENCUT  =  400.0 eV  29.40 Ry    5.42 a.u.  26.82 18.97 35.88*2*pi/ulx,y,z
   ENINI  =  400.0     initial cutoff
   ENAUG  = 1600.0 eV  augmentation charge cutoff
   NELM   =    200;   NELMIN=  3; NELMDL= -5     # of ELM steps 
   EDIFF  = 0.1E-07   stopping-criterion for ELM
   LREAL  =      T    real-space projection
   NLSPLINE    = F    spline interpolate recip. space projectors
   LCOMPAT=      F    compatible to vasp.4.4
   GGA_COMPAT  = T    GGA compatible to vasp.4.4-vasp.4.6
   LMAXPAW     = -100 max onsite density
   LMAXMIX     =    2 max onsite mixed and CHGCAR
   VOSKOWN=      0    Vosko Wilk Nusair interpolation
   ROPT   =   -0.00020  -0.00020  -0.00020  -0.00020
 Ionic relaxation
   EDIFFG = -.1E-02   stopping-criterion for IOM
   NSW    =    945    number of steps for IOM
   NBLOCK =      1;   KBLOCK =      5    inner block; outer block 
   IBRION =      5    ionic relax: 0-MD 1-quasi-New 2-CG
   NFREE  =      4    steps in history (QN), initial steepest desc. (CG)
   ISIF   =      2    stress and relaxation
   IWAVPR =     11    prediction:  0-non 1-charg 2-wave 3-comb
   ISYM   =      0    0-nonsym 1-usesym 2-fastsym
   LCORR  =      T    Harris-Foulkes like correction to forces

   POTIM  = 0.0100    time-step for ionic-motion
   TEIN   =    0.0    initial temperature
   TEBEG  =    0.0;   TEEND  =   0.0 temperature during run
   SMASS  =  -3.00    Nose mass-parameter (am)
   estimated Nose-frequenzy (Omega)   =  0.10E-29 period in steps =****** mass=  -0.618E-26a.u.
   SCALEE = 1.0000    scale energy and forces
   NPACO  =    256;   APACO  = 16.0  distance and # of slots for P.C.
   PSTRESS=    0.0 pullay stress

  Mass of Ions in am
   POMASS =  12.01 16.00  1.00196.97
  Ionic Valenz
   ZVAL   =   4.00  6.00  1.00 11.00
  Atomic Wigner-Seitz radii
   RWIGS  =  -1.00 -1.00 -1.00 -1.00
  virtual crystal weights 
   VCA    =   1.00  1.00  1.00  1.00
   NELECT =     809.0000    total number of electrons
   NUPDOWN=      -1.0000    fix difference up-down

 DOS related values:
   EMIN   =  10.00;   EMAX   =-10.00  energy-range for DOS
   EFERMI =   0.00
   ISMEAR =     1;   SIGMA  =   0.10  broadening in eV -4-tet -1-fermi 0-gaus

 Electronic relaxation 2 (details)
   IALGO  =     68    algorithm
   LDIAG  =      T    sub-space diagonalisation (order eigenvalues)
   LSUBROT=      F    optimize rotation matrix (better conditioning)
   TURBO    =      0    0=normal 1=particle mesh
   IRESTART =      0    0=no restart 2=restart with 2 vectors
   NREBOOT  =      0    no. of reboots
   NMIN     =      0    reboot dimension
   EREF     =   0.00    reference energy to select bands
   IMIX   =      4    mixing-type and parameters
     AMIX     =   0.40;   BMIX     =  1.00
     AMIX_MAG =   1.60;   BMIX_MAG =  1.00
     AMIN     =   0.10
     WC   =   100.;   INIMIX=   1;  MIXPRE=   1;  MAXMIX= -45

 Intra band minimization:
   WEIMIN = 0.0010     energy-eigenvalue tresh-hold
   EBREAK =  0.51E-11  absolut break condition
   DEPER  =   0.30     relativ break condition  

   TIME   =   0.40     timestep for ELM

  volume/ion in A,a.u.               =      55.38       373.69
  Fermi-wavevector in a.u.,A,eV,Ry     =   0.944814  1.785440 12.145564  0.892674
  Thomas-Fermi vector in A             =   2.072655
 
 Write flags
   LWAVE  =      F    write WAVECAR
   LCHARG =      F    write CHGCAR
   LVTOT  =      F    write LOCPOT, total local potential
   LVHAR  =      F    write LOCPOT, Hartree potential only
   LELF   =      F    write electronic localiz. function (ELF)
   LORBIT =      0    0 simple, 1 ext, 2 COOP (PROOUT)


 Dipole corrections
   LMONO  =      F    monopole corrections only (constant potential shift)
   LDIPOL =      F    correct potential (dipole corrections)
   IDIPOL =      0    1-x, 2-y, 3-z, 4-all directions 
   EPSILON=  1.0000000 bulk dielectric constant

 Exchange correlation treatment:
   GGA     =    --    GGA type
   LEXCH   =     8    internal setting for exchange type
   VOSKOWN=      0    Vosko Wilk Nusair interpolation
   LHFCALC =     F    Hartree Fock is set to
   LHFONE  =     F    Hartree Fock one center treatment
   AEXX    =    0.0000 exact exchange contribution

 Linear response parameters
   LEPSILON=     F    determine dielectric tensor
   LRPA    =     F    only Hartree local field effects (RPA)
   LNABLA  =     F    use nabla operator in PAW spheres
   LVEL    =     F    velocity operator in full k-point grid
   LINTERFAST=   F  fast interpolation
   KINTER  =     0    interpolate to denser k-point grid
   CSHIFT  =0.1000    complex shift for real part using Kramers Kronig
   OMEGAMAX=  -1.0    maximum frequency
   DEG_THRESHOLD= 0.2000000E-02 threshold for treating states as degnerate
   RTIME   =    0.100 relaxation time in fs

 Orbital magnetization related:
   ORBITALMAG=     F  switch on orbital magnetization
   LCHIMAG   =     F  perturbation theory with respect to B field
   DQ        =  0.001000  dq finite difference perturbation B field


--------------------------------------------------------------------------------------------------------


 finite differences
   using selective dynamics as specified on POSCAR
 charge density and potential will be updated during run
 non-spin polarized calculation
 RMM-DIIS sequential band-by-band and
  variant of blocked Davidson during initial phase
 perform sub-space diagonalisation
    before iterative eigenvector-optimisation
 modified Broyden-mixing scheme, WC =      100.0
 initial mixing is a Kerker type mixing with AMIX =  0.4000 and BMIX =      1.0000
 Hartree-type preconditioning will be used
 using additional bands           81
 real space projection scheme for non local part
 use partial core corrections
 calculate Harris-corrections to forces 
   (improved forces if not selfconsistent)
 use gradient corrections 
 use of overlap-Matrix (Vanderbilt PP)
 Methfessel and Paxton  Order N= 1 SIGMA  =   0.10


--------------------------------------------------------------------------------------------------------


  energy-cutoff  :      400.00
  volume of cell :     4208.56
      direct lattice vectors                 reciprocal lattice vectors
    16.448000000  0.000000000  0.000000000     0.060797665  0.000000000  0.000000000
     0.000000000 11.630492337  0.000000000     0.000000000  0.085980883  0.000000000
     0.000000000  0.000000000 22.000000000     0.000000000  0.000000000  0.045454545

  length of vectors
    16.448000000 11.630492337 22.000000000     0.060797665  0.085980883  0.045454545


 
 k-points in units of 2pi/SCALE and weight: Bulk                                    
   0.00000000  0.00000000  0.00000000       0.050
   0.01519942  0.00000000  0.00000000       0.100
   0.03039883  0.00000000  0.00000000       0.050
   0.00000000  0.01719618  0.00000000       0.100
   0.01519942  0.01719618  0.00000000       0.100
   0.03039883  0.01719618  0.00000000       0.100
  -0.01519942  0.01719618  0.00000000       0.100
   0.00000000  0.03439235  0.00000000       0.100
   0.01519942  0.03439235  0.00000000       0.100
   0.03039883  0.03439235  0.00000000       0.100
  -0.01519942  0.03439235  0.00000000       0.100
 
 k-points in reciprocal lattice and weights: Bulk                                    
   0.00000000  0.00000000  0.00000000       0.050
   0.25000000  0.00000000  0.00000000       0.100
   0.50000000  0.00000000  0.00000000       0.050
   0.00000000  0.20000000  0.00000000       0.100
   0.25000000  0.20000000  0.00000000       0.100
   0.50000000  0.20000000  0.00000000       0.100
  -0.25000000  0.20000000  0.00000000       0.100
   0.00000000  0.40000000  0.00000000       0.100
   0.25000000  0.40000000  0.00000000       0.100
   0.50000000  0.40000000  0.00000000       0.100
  -0.25000000  0.40000000  0.00000000       0.100
 
 position of ions in fractional coordinates (direct lattice) 
   0.12500056  0.51651607  0.31937359
   0.12500141  0.57850002  0.36318803
   0.12499977  0.41675592  0.30105541
   0.12500007  0.59362151  0.26776752
   0.62500081  0.87446995  0.19218367
   0.62499890  0.62449633  0.19225759
   0.62499973  0.37479567  0.19212819
   0.62499935  0.12451669  0.19266095
   0.12499885  0.87693144  0.19159486
   0.12499851  0.62751356  0.19160556
   0.12499928  0.36967375  0.19231111
   0.12499866  0.12208216  0.19118729
   0.75210179  0.74945787  0.13603865
   0.75226870  0.49968096  0.13613807
   0.75191477  0.24948555  0.13598957
   0.75179809  0.99993056  0.13578026
   0.49790036  0.74945892  0.13603836
   0.49773022  0.49968125  0.13613731
   0.49808646  0.24948601  0.13598772
   0.49820512  0.99993063  0.13577825
   0.25283015  0.75128790  0.13424186
   0.25257885  0.49875580  0.13441668
   0.25282871  0.24849483  0.13527021
   0.25373742  0.99952860  0.13586073
   0.99716845  0.75128574  0.13424293
   0.99741982  0.49875407  0.13441628
   0.99717043  0.24849645  0.13527046
   0.99626167  0.99953125  0.13586119
   0.87386472  0.87510522  0.07360215
   0.87433278  0.62461826  0.07408169
   0.87422212  0.37417397  0.07388634
   0.87444073  0.12478267  0.07397516
   0.62500133  0.87471209  0.06413550
   0.62500044  0.62478554  0.06416503
   0.62500031  0.37505667  0.06412825
   0.62500089  0.12501034  0.06421832
   0.37613607  0.87510470  0.07360206
   0.37566613  0.62461674  0.07408182
   0.37577583  0.37417246  0.07388648
   0.37555830  0.12478147  0.07397652
   0.12499968  0.87556011  0.06418306
   0.12500051  0.62564224  0.06581553
   0.12500000  0.37504870  0.06615418
   0.12499988  0.12472572  0.06373682
   0.75000000  0.75000000  0.00000000
   0.75000000  0.50000000  0.00000000
   0.75000000  0.25000000  0.00000000
   0.75000000  0.00000000  0.00000000
   0.50000000  0.75000000  0.00000000
   0.50000000  0.50000000  0.00000000
   0.50000000  0.25000000  0.00000000
   0.50000000  0.00000000  0.00000000
   0.25000000  0.75000000  0.00000000
   0.25000000  0.50000000  0.00000000
   0.25000000  0.25000000  0.00000000
   0.25000000  0.00000000  0.00000000
   0.00000000  0.75000000  0.00000000
   0.00000000  0.50000000  0.00000000
   0.00000000  0.25000000  0.00000000
   0.00000000  0.00000000  0.00000000
   0.87500000  0.87500000  0.93391766
   0.87500000  0.62500000  0.93391766
   0.87500000  0.37500000  0.93391766
   0.87500000  0.12500000  0.93391766
   0.62500000  0.87500000  0.93391766
   0.62500000  0.62500000  0.93391766
   0.62500000  0.37500000  0.93391766
   0.62500000  0.12500000  0.93391766
   0.37500000  0.87500000  0.93391766
   0.37500000  0.62500000  0.93391766
   0.37500000  0.37500000  0.93391766
   0.37500000  0.12500000  0.93391766
   0.12500000  0.87500000  0.93391766
   0.12500000  0.62500000  0.93391766
   0.12500000  0.37500000  0.93391766
   0.12500000  0.12500000  0.93391766
 
 position of ions in cartesian coordinates  (Angst):
   2.05600918  6.00733618  7.02621907
   2.05602311  6.72824008  7.99013675
   2.05599621  4.84707649  6.62321910
   2.05600118  6.90411048  5.89088553
  10.28001338 10.17051603  4.22804071
  10.27998195  7.26319983  4.22966700
  10.27999564  4.35905820  4.22682025
  10.27998928  1.44819038  4.23854083
   2.05598109 10.19914434  4.21508688
   2.05597543  7.29829160  4.21532235
   2.05598824  4.29948769  4.23084449
   2.05597801  1.41987558  4.20612029
  12.37057029  8.71656406  2.99285035
  12.37331558  5.81153555  2.99503755
  12.36749419  2.90163978  2.99177062
  12.36557502 11.62968472  2.98716570
   8.18946509  8.71657618  2.99284385
   8.18666661  5.81153895  2.99502083
   8.19252615  2.90164513  2.99172989
   8.19447786 11.62968553  2.98712140
   4.15855035  8.73784814  2.95332102
   4.15441693  5.80077550  2.95716697
   4.15852666  2.89011717  2.97594463
   4.17347301 11.62500967  2.98893599
  16.40142660  8.73782299  2.95334448
  16.40556120  5.80075536  2.95715826
  16.40145919  2.89013606  2.97595015
  16.38651203 11.62504058  2.98894611
  14.37332695 10.17790455  1.61924729
  14.38102556  7.26461787  1.62979719
  14.37920542  4.35182744  1.62549950
  14.38280108  1.45128394  1.62745361
  10.28002180 10.17333222  1.41098104
  10.28000722  7.26656349  1.41163056
  10.28000513  4.36209377  1.41082151
  10.28001459  1.45393185  1.41280300
   6.18668612 10.17789856  1.61924533
   6.17895656  7.26460018  1.62980013
   6.18076093  4.35180992  1.62550250
   6.17718297  1.45126997  1.62748333
   2.05599467 10.18319516  1.41202727
   2.05600837  7.27652726  1.44794156
   2.05599995  4.36200104  1.45539207
   2.05599807  1.45062150  1.40221005
  12.33600000  8.72286925  0.00000000
  12.33600000  5.81524617  0.00000000
  12.33600000  2.90762308  0.00000000
  12.33600000  0.00000000  0.00000000
   8.22400000  8.72286925  0.00000000
   8.22400000  5.81524617  0.00000000
   8.22400000  2.90762308  0.00000000
   8.22400000  0.00000000  0.00000000
   4.11200000  8.72286925  0.00000000
   4.11200000  5.81524617  0.00000000
   4.11200000  2.90762308  0.00000000
   4.11200000  0.00000000  0.00000000
   0.00000000  8.72286925  0.00000000
   0.00000000  5.81524617  0.00000000
   0.00000000  2.90762308  0.00000000
   0.00000000  0.00000000  0.00000000
  14.39200000 10.17668079 20.54618846
  14.39200000  7.26905771 20.54618846
  14.39200000  4.36143463 20.54618846
  14.39200000  1.45381154 20.54618846
  10.28000000 10.17668079 20.54618846
  10.28000000  7.26905771 20.54618846
  10.28000000  4.36143463 20.54618846
  10.28000000  1.45381154 20.54618846
   6.16800000 10.17668079 20.54618846
   6.16800000  7.26905771 20.54618846
   6.16800000  4.36143463 20.54618846
   6.16800000  1.45381154 20.54618846
   2.05600000 10.17668079 20.54618846
   2.05600000  7.26905771 20.54618846
   2.05600000  4.36143463 20.54618846
   2.05600000  1.45381154 20.54618846
 


--------------------------------------------------------------------------------------------------------


 k-point  1 :   0.0000 0.0000 0.0000  plane waves:   76391
 k-point  2 :   0.2500 0.0000 0.0000  plane waves:   76422
 k-point  3 :   0.5000 0.0000 0.0000  plane waves:   76442
 k-point  4 :   0.0000 0.2000 0.0000  plane waves:   76454
 k-point  5 :   0.2500 0.2000 0.0000  plane waves:   76437
 k-point  6 :   0.5000 0.2000 0.0000  plane waves:   76490
 k-point  7 :  -0.2500 0.2000 0.0000  plane waves:   76437
 k-point  8 :   0.0000 0.4000 0.0000  plane waves:   76464
 k-point  9 :   0.2500 0.4000 0.0000  plane waves:   76455
 k-point 10 :   0.5000 0.4000 0.0000  plane waves:   76444
 k-point 11 :  -0.2500 0.4000 0.0000  plane waves:   76455

 maximum and minimum number of plane-waves per node :      6476     6312

 maximum number of plane-waves:     76490
 maximum index in each direction: 
   IXMAX=   27   IYMAX=   18   IZMAX=   35
   IXMIN=  -27   IYMIN=  -19   IZMIN=  -35

 WARNING: aliasing errors must be expected set NGX to 110 to avoid them
 NGY is ok and might be reduce to  76
 NGZ is ok and might be reduce to 142
 aliasing errors are usually negligible using standard VASP settings
 and one can safely disregard these warnings

 real space projection operators:
  total allocation   :      46634.86 KBytes
  max/ min on nodes  :       3896.51       3871.60


 parallel 3D FFT for wavefunctions:
    minimum data exchange during FFTs selected (reduces bandwidth)
 parallel 3D FFT for charge:
    minimum data exchange during FFTs selected (reduces bandwidth)


 total amount of memory used by VASP on root node   119584. kBytes
========================================================================

   base      :      30000. kBytes
   nonlr-proj:      10854. kBytes
   fftplans  :       6203. kBytes
   grid      :      10834. kBytes
   one-center:        108. kBytes
   wavefun   :      61585. kBytes
 
     INWAV:  cpu time    0.0000: real time    0.0002
 Broyden mixing: mesh for mixing (old mesh)
   NGX = 53   NGY = 37   NGZ = 71
  (NGX  =216   NGY  =160   NGZ  =288)
  gives a total of 139231 points

 initial charge density was supplied:
 charge density of overlapping atoms calculated
 number of electron     809.0000000 magnetization 
 keeping initial charge density in first step


--------------------------------------------------------------------------------------------------------


 Maximum index for non-local projection operator          434
 Maximum index for augmentation-charges          829 (set IRDMAX)


--------------------------------------------------------------------------------------------------------


 First call to EWALD:  gamma=   0.110
 Maximum number of real-space cells 3x 4x 2
 Maximum number of reciprocal cells 3x 2x 4

 FEWALD executed in parallel
    FEWALD:  cpu time    0.0071: real time    0.0071


----------------------------------------- Iteration    1(   1)  ---------------------------------------


    POTLOK:  cpu time    0.1158: real time    0.1170
    SETDIJ:  cpu time    0.0079: real time    0.0081
     EDDAV:  cpu time   35.7226: real time   35.7881
       DOS:  cpu time    0.0049: real time    0.0049
    --------------------------------------------
      LOOP:  cpu time   35.8564: real time   35.9251

 eigenvalue-minimisations  : 10719
 total energy-change (2. order) : 0.5154256E+04  (-0.2983640E+05)
 number of electron     809.0000000 magnetization 
 augmentation part      809.0000000 magnetization 

 Free energy of the ion-electron system (eV)
  ---------------------------------------------------
  alpha Z        PSCENC =      1478.88211030
  Ewald energy   TEWEN  =    198202.03032606
  -Hartree energ DENC   =   -267321.27673192
  -exchange      EXHF   =         0.00000000
  -V(xc)+E(xc)   XCENC  =      1163.57642858
  PAW double counting   =     63738.77526900   -62080.66035985
  entropy T*S    EENTRO =        -0.00084755
  eigenvalues    EBANDS =      2271.00067601
  atomic energy  EATOM  =     67701.92959986
  Solvation  Ediel_sol  =         0.00000000
  ---------------------------------------------------
  free energy    TOTEN  =      5154.25647047 eV

  energy without entropy =     5154.25731802  energy(sigma->0) =     5154.25675298


--------------------------------------------------------------------------------------------------------


----------------------------------------- Iteration    1(   2)  ---------------------------------------


     EDDAV:  cpu time   41.2546: real time   41.3129
       DOS:  cpu time    0.0050: real time    0.0050
    --------------------------------------------
      LOOP:  cpu time   41.2642: real time   41.3229

 eigenvalue-minimisations  : 13005
 total energy-change (2. order) :-0.4990305E+04  (-0.4587046E+04)
 number of electron     809.0000000 magnetization 
 augmentation part      809.0000000 magnetization 

 Free energy of the ion-electron system (eV)
  ---------------------------------------------------
  alpha Z        PSCENC =      1478.88211030
  Ewald energy   TEWEN  =    198202.03032606
  -Hartree energ DENC   =   -267321.27673192
  -exchange      EXHF   =         0.00000000
  -V(xc)+E(xc)   XCENC  =      1163.57642858
  PAW double counting   =     63738.77526900   -62080.66035985
  entropy T*S    EENTRO =         0.00222517
  eigenvalues    EBANDS =     -2719.30781870
  atomic energy  EATOM  =     67701.92959986
  Solvation  Ediel_sol  =         0.00000000
  ---------------------------------------------------
  free energy    TOTEN  =       163.95104848 eV

  energy without entropy =      163.94882331  energy(sigma->0) =      163.95030676


--------------------------------------------------------------------------------------------------------


----------------------------------------- Iteration    1(   3)  ---------------------------------------


     EDDAV:  cpu time   39.1453: real time   39.2712
       DOS:  cpu time    0.0050: real time    0.0050
    --------------------------------------------
      LOOP:  cpu time   39.1549: real time   39.2810

 eigenvalue-minimisations  : 12159
 total energy-change (2. order) :-0.4086191E+03  (-0.3876596E+03)
 number of electron     809.0000000 magnetization 
 augmentation part      809.0000000 magnetization 

 Free energy of the ion-electron system (eV)
  ---------------------------------------------------
  alpha Z        PSCENC =      1478.88211030
  Ewald energy   TEWEN  =    198202.03032606
  -Hartree energ DENC   =   -267321.27673192
  -exchange      EXHF   =         0.00000000
  -V(xc)+E(xc)   XCENC  =      1163.57642858
  PAW double counting   =     63738.77526900   -62080.66035985
  entropy T*S    EENTRO =         0.00880396
  eigenvalues    EBANDS =     -3127.93347072
  atomic energy  EATOM  =     67701.92959986
  Solvation  Ediel_sol  =         0.00000000
  ---------------------------------------------------
  free energy    TOTEN  =      -244.66802475 eV

  energy without entropy =     -244.67682871  energy(sigma->0) =     -244.67095941


--------------------------------------------------------------------------------------------------------


----------------------------------------- Iteration    1(   4)  ---------------------------------------


     EDDAV:  cpu time   40.7782: real time   40.8839
       DOS:  cpu time    0.0048: real time    0.0048
    --------------------------------------------
      LOOP:  cpu time   40.7872: real time   40.8933

 eigenvalue-minimisations  : 12879
 total energy-change (2. order) :-0.1220571E+02  (-0.1202304E+02)
 number of electron     809.0000000 magnetization 
 augmentation part      809.0000000 magnetization 

 Free energy of the ion-electron system (eV)
  ---------------------------------------------------
  alpha Z        PSCENC =      1478.88211030
  Ewald energy   TEWEN  =    198202.03032606
  -Hartree energ DENC   =   -267321.27673192
  -exchange      EXHF   =         0.00000000
  -V(xc)+E(xc)   XCENC  =      1163.57642858
  PAW double counting   =     63738.77526900   -62080.66035985
  entropy T*S    EENTRO =         0.00753689
  eigenvalues    EBANDS =     -3140.13791749
  atomic energy  EATOM  =     67701.92959986
  Solvation  Ediel_sol  =         0.00000000
  ---------------------------------------------------
  free energy    TOTEN  =      -256.87373858 eV

  energy without entropy =     -256.88127547  energy(sigma->0) =     -256.87625088


--------------------------------------------------------------------------------------------------------


----------------------------------------- Iteration    1(   5)  ---------------------------------------


     EDDAV:  cpu time   40.5993: real time   40.6728
       DOS:  cpu time    0.0053: real time    0.0053
    CHARGE:  cpu time    1.4770: real time    1.4772
    MIXING:  cpu time    0.0033: real time    0.0040
    --------------------------------------------
      LOOP:  cpu time   42.0893: real time   42.1639

 eigenvalue-minimisations  : 12672
 total energy-change (2. order) :-0.3566263E+00  (-0.3552207E+00)
 number of electron     808.9999734 magnetization 
 augmentation part      280.0577486 magnetization 

 Broyden mixing:
  rms(total) = 0.58279E+01    rms(broyden)= 0.58276E+01
  rms(prec ) = 0.59509E+01
  weight for this iteration     100.00

 Free energy of the ion-electron system (eV)
  ---------------------------------------------------
  alpha Z        PSCENC =      1478.88211030
  Ewald energy   TEWEN  =    198202.03032606
  -Hartree energ DENC   =   -267321.27673192
  -exchange      EXHF   =         0.00000000
  -V(xc)+E(xc)   XCENC  =      1163.57642858
  PAW double counting   =     63738.77526900   -62080.66035985
  entropy T*S    EENTRO =         0.00761096
  eigenvalues    EBANDS =     -3140.49461784
  atomic energy  EATOM  =     67701.92959986
  Solvation  Ediel_sol  =         0.00000000
  ---------------------------------------------------
  free energy    TOTEN  =      -257.23036487 eV

  energy without entropy =     -257.23797582  energy(sigma->0) =     -257.23290185


--------------------------------------------------------------------------------------------------------


----------------------------------------- Iteration    1(   6)  ---------------------------------------


    POTLOK:  cpu time    0.0984: real time    0.0984
    SETDIJ:  cpu time    0.0077: real time    0.0077
    EDDIAG:  cpu time    6.7714: real time    6.7743
  RMM-DIIS:  cpu time   16.6349: real time   16.7028
    ORTHCH:  cpu time    1.3793: real time    1.3805
       DOS:  cpu time    0.0049: real time    0.0049
    CHARGE:  cpu time    1.4479: real time    1.4484
    MIXING:  cpu time    0.0032: real time    0.0034
    --------------------------------------------
      LOOP:  cpu time   26.3489: real time   26.4218

 eigenvalue-minimisations  : 10719
 total energy-change (2. order) : 0.1970461E+02  (-0.6020376E+01)
 number of electron     808.9999728 magnetization 
 augmentation part      289.4177094 magnetization 

 Broyden mixing:
  rms(total) = 0.40208E+01    rms(broyden)= 0.40206E+01
  rms(prec ) = 0.40313E+01
  weight for this iteration     100.00

 eigenvalues of (default mixing * dielectric matrix)
  average eigenvalue GAMMA=   1.6483
  1.6483

 Free energy of the ion-electron system (eV)
  ---------------------------------------------------
  alpha Z        PSCENC =      1478.88211030
  Ewald energy   TEWEN  =    198202.03032606
  -Hartree energ DENC   =   -266618.39573365
  -exchange      EXHF   =         0.00000000
  -V(xc)+E(xc)   XCENC  =      1141.81342770
  PAW double counting   =     67334.29993525   -65754.35173659
  entropy T*S    EENTRO =         0.01010239
  eigenvalues    EBANDS =     -3723.74378644
  atomic energy  EATOM  =     67701.92959986
  Solvation  Ediel_sol  =         0.00000000
  ---------------------------------------------------
  free energy    TOTEN  =      -237.52575513 eV

  energy without entropy =     -237.53585752  energy(sigma->0) =     -237.52912259


--------------------------------------------------------------------------------------------------------


----------------------------------------- Iteration    1(   7)  ---------------------------------------


    POTLOK:  cpu time    0.0970: real time    0.0982
    SETDIJ:  cpu time    0.0078: real time    0.0078
    EDDIAG:  cpu time    6.7032: real time    6.7065
  RMM-DIIS:  cpu time   16.4649: real time   16.4836
    ORTHCH:  cpu time    1.3496: real time    1.3497
       DOS:  cpu time    0.0046: real time    0.0046
    CHARGE:  cpu time    1.4459: real time    1.4461
    MIXING:  cpu time    0.0021: real time    0.0030
    --------------------------------------------
      LOOP:  cpu time   26.0776: real time   26.1008

 eigenvalue-minimisations  : 10721
 total energy-change (2. order) : 0.8773388E+00  (-0.7171393E+00)
 number of electron     808.9999725 magnetization 
 augmentation part      291.8496665 magnetization 

 Broyden mixing:
  rms(total) = 0.17831E+01    rms(broyden)= 0.17831E+01
  rms(prec ) = 0.17895E+01
  weight for this iteration     100.00

 eigenvalues of (default mixing * dielectric matrix)
  average eigenvalue GAMMA=   1.7791
  1.0525  2.5057

 Free energy of the ion-electron system (eV)
  ---------------------------------------------------
  alpha Z        PSCENC =      1478.88211030
  Ewald energy   TEWEN  =    198202.03032606
  -Hartree energ DENC   =   -266471.34579543
  -exchange      EXHF   =         0.00000000
  -V(xc)+E(xc)   XCENC  =      1133.10946400
  PAW double counting   =     71353.00018966   -69827.18930773
  entropy T*S    EENTRO =         0.00804490
  eigenvalues    EBANDS =     -3807.07304795
  atomic energy  EATOM  =     67701.92959986
  Solvation  Ediel_sol  =         0.00000000
  ---------------------------------------------------
  free energy    TOTEN  =      -236.64841634 eV

  energy without entropy =     -236.65646123  energy(sigma->0) =     -236.65109797


--------------------------------------------------------------------------------------------------------


----------------------------------------- Iteration    1(   8)  ---------------------------------------


    POTLOK:  cpu time    0.0975: real time    0.0975
    SETDIJ:  cpu time    0.0077: real time    0.0077
    EDDIAG:  cpu time    6.7961: real time    6.8006
  RMM-DIIS:  cpu time   16.0632: real time   16.0716
    ORTHCH:  cpu time    1.3420: real time    1.3421
       DOS:  cpu time    0.0041: real time    0.0041
    CHARGE:  cpu time    1.4300: real time    1.4608
    MIXING:  cpu time    0.0031: real time    0.0031
    --------------------------------------------
      LOOP:  cpu time   25.7448: real time   25.7887

 eigenvalue-minimisations  : 10737
 total energy-change (2. order) : 0.1326533E+00  (-0.1202438E+00)
 number of electron     808.9999726 magnetization 
 augmentation part      291.6800135 magnetization 

 Broyden mixing:
  rms(total) = 0.33464E+00    rms(broyden)= 0.33451E+00
  rms(prec ) = 0.37038E+00
  weight for this iteration     100.00

 eigenvalues of (default mixing * dielectric matrix)
  average eigenvalue GAMMA=   1.4784
  2.5448  1.1678  0.7225

 Free energy of the ion-electron system (eV)
  ---------------------------------------------------
  alpha Z        PSCENC =      1478.88211030
  Ewald energy   TEWEN  =    198202.03032606
  -Hartree energ DENC   =   -266417.22804644
  -exchange      EXHF   =         0.00000000
  -V(xc)+E(xc)   XCENC  =      1132.36057753
  PAW double counting   =     73858.96918390   -72361.10457193
  entropy T*S    EENTRO =         0.00996562
  eigenvalues    EBANDS =     -3832.36490789
  atomic energy  EATOM  =     67701.92959986
  Solvation  Ediel_sol  =         0.00000000
  ---------------------------------------------------
  free energy    TOTEN  =      -236.51576299 eV

  energy without entropy =     -236.52572862  energy(sigma->0) =     -236.51908487


--------------------------------------------------------------------------------------------------------


----------------------------------------- Iteration    1(   9)  ---------------------------------------


    POTLOK:  cpu time    0.1339: real time    0.1339
    SETDIJ:  cpu time    0.0078: real time    0.0078
    EDDIAG:  cpu time    6.7300: real time    6.7474
  RMM-DIIS:  cpu time   16.1633: real time   16.1980
    ORTHCH:  cpu time    1.3422: real time    1.3433
       DOS:  cpu time    0.0040: real time    0.0040
    CHARGE:  cpu time    1.4349: real time    1.4525
    MIXING:  cpu time    0.0022: real time    0.0031
    --------------------------------------------
      LOOP:  cpu time   25.8212: real time   25.8914

 eigenvalue-minimisations  : 10761
 total energy-change (2. order) : 0.1396095E+00  (-0.2784240E-01)
 number of electron     808.9999726 magnetization 
 augmentation part      291.4455957 magnetization 

 Broyden mixing:
  rms(total) = 0.78844E-01    rms(broyden)= 0.78743E-01
  rms(prec ) = 0.92486E-01
  weight for this iteration     100.00

 eigenvalues of (default mixing * dielectric matrix)
  average eigenvalue GAMMA=   1.3050
  2.5132  1.1939  0.7748  0.7381

 Free energy of the ion-electron system (eV)
  ---------------------------------------------------
  alpha Z        PSCENC =      1478.88211030
  Ewald energy   TEWEN  =    198202.03032606
  -Hartree energ DENC   =   -266438.72125876
  -exchange      EXHF   =         0.00000000
  -V(xc)+E(xc)   XCENC  =      1132.71869504
  PAW double counting   =     73902.10919659   -72404.30222743
  entropy T*S    EENTRO =         0.00867516
  eigenvalues    EBANDS =     -3811.03127032
  atomic energy  EATOM  =     67701.92959986
  Solvation  Ediel_sol  =         0.00000000
  ---------------------------------------------------
  free energy    TOTEN  =      -236.37615352 eV

  energy without entropy =     -236.38482868  energy(sigma->0) =     -236.37904524


--------------------------------------------------------------------------------------------------------


----------------------------------------- Iteration    1(  10)  ---------------------------------------


    POTLOK:  cpu time    0.1220: real time    0.1220
    SETDIJ:  cpu time    0.0077: real time    0.0077
    EDDIAG:  cpu time    6.7274: real time    6.7635
  RMM-DIIS:  cpu time   16.2565: real time   16.2831
    ORTHCH:  cpu time    1.3453: real time    1.3457
       DOS:  cpu time    0.0051: real time    0.0051
    CHARGE:  cpu time    1.4417: real time    1.4419
    MIXING:  cpu time    0.0060: real time    0.0060
    --------------------------------------------
      LOOP:  cpu time   25.9129: real time   25.9764

 eigenvalue-minimisations  : 10773
 total energy-change (2. order) : 0.8125570E-02  (-0.2088769E-02)
 number of electron     808.9999726 magnetization 
 augmentation part      291.4025732 magnetization 

 Broyden mixing:
  rms(total) = 0.31119E-01    rms(broyden)= 0.31113E-01
  rms(prec ) = 0.34684E-01
  weight for this iteration     100.00

 eigenvalues of (default mixing * dielectric matrix)
  average eigenvalue GAMMA=   1.2603
  2.4665  1.3640  1.0784  0.8014  0.5912

 Free energy of the ion-electron system (eV)
  ---------------------------------------------------
  alpha Z        PSCENC =      1478.88211030
  Ewald energy   TEWEN  =    198202.03032606
  -Hartree energ DENC   =   -266439.09227543
  -exchange      EXHF   =         0.00000000
  -V(xc)+E(xc)   XCENC  =      1132.82063058
  PAW double counting   =     73820.52024698   -72321.99346966
  entropy T*S    EENTRO =         0.00986463
  eigenvalues    EBANDS =     -3811.47506127
  atomic energy  EATOM  =     67701.92959986
  Solvation  Ediel_sol  =         0.00000000
  ---------------------------------------------------
  free energy    TOTEN  =      -236.36802795 eV

  energy without entropy =     -236.37789258  energy(sigma->0) =     -236.37131616


--------------------------------------------------------------------------------------------------------


----------------------------------------- Iteration    1(  11)  ---------------------------------------


    POTLOK:  cpu time    0.0989: real time    0.0997
    SETDIJ:  cpu time    0.0077: real time    0.0077
    EDDIAG:  cpu time    6.7739: real time    6.7775
  RMM-DIIS:  cpu time   16.3761: real time   16.4104
    ORTHCH:  cpu time    1.3669: real time    1.3680
       DOS:  cpu time    0.0052: real time    0.0052
    CHARGE:  cpu time    1.4464: real time    1.4469
    MIXING:  cpu time    0.0033: real time    0.0033
    --------------------------------------------
      LOOP:  cpu time   26.0805: real time   26.1202

 eigenvalue-minimisations  : 10829
 total energy-change (2. order) :-0.1724983E-02  (-0.2754269E-03)
 number of electron     808.9999726 magnetization 
 augmentation part      291.3949319 magnetization 

 Broyden mixing:
  rms(total) = 0.14829E-01    rms(broyden)= 0.14828E-01
  rms(prec ) = 0.16735E-01
  weight for this iteration     100.00

 eigenvalues of (default mixing * dielectric matrix)
  average eigenvalue GAMMA=   1.2977
  2.4788  1.7824  1.1491  0.9842  0.7850  0.6068

 Free energy of the ion-electron system (eV)
  ---------------------------------------------------
  alpha Z        PSCENC =      1478.88211030
  Ewald energy   TEWEN  =    198202.03032606
  -Hartree energ DENC   =   -266437.39237141
  -exchange      EXHF   =         0.00000000
  -V(xc)+E(xc)   XCENC  =      1132.84689181
  PAW double counting   =     73742.55929144   -72243.49745786
  entropy T*S    EENTRO =         0.00969036
  eigenvalues    EBANDS =     -3813.73783348
  atomic energy  EATOM  =     67701.92959986
  Solvation  Ediel_sol  =         0.00000000
  ---------------------------------------------------
  free energy    TOTEN  =      -236.36975294 eV

  energy without entropy =     -236.37944329  energy(sigma->0) =     -236.37298305


--------------------------------------------------------------------------------------------------------


----------------------------------------- Iteration    1(  12)  ---------------------------------------


    POTLOK:  cpu time    0.1000: real time    0.1000
    SETDIJ:  cpu time    0.0077: real time    0.0077
    EDDIAG:  cpu time    6.7233: real time    6.7375
  RMM-DIIS:  cpu time   16.2253: real time   16.3204
    ORTHCH:  cpu time    1.3445: real time    1.3454
       DOS:  cpu time    0.0050: real time    0.0050
    CHARGE:  cpu time    1.4453: real time    1.4463
    MIXING:  cpu time    0.0034: real time    0.0034
    --------------------------------------------
      LOOP:  cpu time   25.8566: real time   25.9671

 eigenvalue-minimisations  : 10794
 total energy-change (2. order) :-0.2392596E-02  (-0.9184609E-04)
 number of electron     808.9999726 magnetization 
 augmentation part      291.3956393 magnetization 

 Broyden mixing:
  rms(total) = 0.68907E-02    rms(broyden)= 0.68899E-02
  rms(prec ) = 0.93120E-02
  weight for this iteration     100.00

 eigenvalues of (default mixing * dielectric matrix)
  average eigenvalue GAMMA=   1.3273
  2.5496  2.3595  1.2322  1.0335  0.7808  0.7462  0.5890

 Free energy of the ion-electron system (eV)
  ---------------------------------------------------
  alpha Z        PSCENC =      1478.88211030
  Ewald energy   TEWEN  =    198202.03032606
  -Hartree energ DENC   =   -266435.35053742
  -exchange      EXHF   =         0.00000000
  -V(xc)+E(xc)   XCENC  =      1132.82333098
  PAW double counting   =     73707.08404648   -72207.92647721
  entropy T*S    EENTRO =         0.00966440
  eigenvalues    EBANDS =     -3815.85420897
  atomic energy  EATOM  =     67701.92959986
  Solvation  Ediel_sol  =         0.00000000
  ---------------------------------------------------
  free energy    TOTEN  =      -236.37214553 eV

  energy without entropy =     -236.38180994  energy(sigma->0) =     -236.37536700


--------------------------------------------------------------------------------------------------------


----------------------------------------- Iteration    1(  13)  ---------------------------------------


    POTLOK:  cpu time    0.0971: real time    0.0974
    SETDIJ:  cpu time    0.0076: real time    0.0076
    EDDIAG:  cpu time    6.7282: real time    6.7309
  RMM-DIIS:  cpu time   16.2501: real time   16.3004
    ORTHCH:  cpu time    1.3457: real time    1.3462
       DOS:  cpu time    0.0046: real time    0.0046
    CHARGE:  cpu time    1.4554: real time    1.4564
    MIXING:  cpu time    0.0035: real time    0.0035
    --------------------------------------------
      LOOP:  cpu time   25.8937: real time   25.9484

 eigenvalue-minimisations  : 10761
 total energy-change (2. order) :-0.1870476E-02  (-0.4607075E-04)
 number of electron     808.9999726 magnetization 
 augmentation part      291.3983895 magnetization 

 Broyden mixing:
  rms(total) = 0.29608E-02    rms(broyden)= 0.29598E-02
  rms(prec ) = 0.51914E-02
  weight for this iteration     100.00

 eigenvalues of (default mixing * dielectric matrix)
  average eigenvalue GAMMA=   1.3146
  2.5756  2.4372  1.3140  1.1618  0.8697  0.8697  0.6997  0.5891

 Free energy of the ion-electron system (eV)
  ---------------------------------------------------
  alpha Z        PSCENC =      1478.88211030
  Ewald energy   TEWEN  =    198202.03032606
  -Hartree energ DENC   =   -266433.36116775
  -exchange      EXHF   =         0.00000000
  -V(xc)+E(xc)   XCENC  =      1132.80206646
  PAW double counting   =     73682.07437722   -72182.84483443
  entropy T*S    EENTRO =         0.00964439
  eigenvalues    EBANDS =     -3817.89613811
  atomic energy  EATOM  =     67701.92959986
  Solvation  Ediel_sol  =         0.00000000
  ---------------------------------------------------
  free energy    TOTEN  =      -236.37401601 eV

  energy without entropy =     -236.38366040  energy(sigma->0) =     -236.37723080


--------------------------------------------------------------------------------------------------------


----------------------------------------- Iteration    1(  14)  ---------------------------------------


    POTLOK:  cpu time    0.0986: real time    0.0986
    SETDIJ:  cpu time    0.0079: real time    0.0079
    EDDIAG:  cpu time    6.7334: real time    6.7381
  RMM-DIIS:  cpu time   16.2117: real time   16.2700
    ORTHCH:  cpu time    1.3455: real time    1.3457
       DOS:  cpu time    0.0031: real time    0.0040
    CHARGE:  cpu time    1.4574: real time    1.4585
    MIXING:  cpu time    0.0036: real time    0.0036
    --------------------------------------------
      LOOP:  cpu time   25.8652: real time   25.9279

 eigenvalue-minimisations  : 10759
 total energy-change (2. order) :-0.1145141E-02  (-0.1874011E-04)
 number of electron     808.9999726 magnetization 
 augmentation part      291.3984994 magnetization 

 Broyden mixing:
  rms(total) = 0.21298E-02    rms(broyden)= 0.21286E-02
  rms(prec ) = 0.39429E-02
  weight for this iteration     100.00

 eigenvalues of (default mixing * dielectric matrix)
  average eigenvalue GAMMA=   1.3363
  2.7282  2.5075  1.7773  1.2263  0.9073  0.9073  0.5897  0.7093  0.6739

 Free energy of the ion-electron system (eV)
  ---------------------------------------------------
  alpha Z        PSCENC =      1478.88211030
  Ewald energy   TEWEN  =    198202.03032606
  -Hartree energ DENC   =   -266432.05736731
  -exchange      EXHF   =         0.00000000
  -V(xc)+E(xc)   XCENC  =      1132.79469065
  PAW double counting   =     73676.49972139   -72177.24287572
  entropy T*S    EENTRO =         0.00964341
  eigenvalues    EBANDS =     -3819.22100978
  atomic energy  EATOM  =     67701.92959986
  Solvation  Ediel_sol  =         0.00000000
  ---------------------------------------------------
  free energy    TOTEN  =      -236.37516115 eV

  energy without entropy =     -236.38480456  energy(sigma->0) =     -236.37837562


--------------------------------------------------------------------------------------------------------


----------------------------------------- Iteration    1(  15)  ---------------------------------------


    POTLOK:  cpu time    0.1015: real time    0.1024
    SETDIJ:  cpu time    0.0077: real time    0.0077
    EDDIAG:  cpu time    6.7871: real time    6.7952
  RMM-DIIS:  cpu time   16.6942: real time   16.7028
    ORTHCH:  cpu time    1.3462: real time    1.3638
       DOS:  cpu time    0.0052: real time    0.0052
    CHARGE:  cpu time    1.4294: real time    1.4494
    MIXING:  cpu time    0.0029: real time    0.0038
    --------------------------------------------
      LOOP:  cpu time   26.3761: real time   26.4316

 eigenvalue-minimisations  : 10727
 total energy-change (2. order) :-0.1253697E-02  (-0.2390011E-04)
 number of electron     808.9999726 magnetization 
 augmentation part      291.3984476 magnetization 

 Broyden mixing:
  rms(total) = 0.12969E-02    rms(broyden)= 0.12958E-02
  rms(prec ) = 0.25532E-02
  weight for this iteration     100.00

 eigenvalues of (default mixing * dielectric matrix)
  average eigenvalue GAMMA=   1.4358
  3.3779  2.4985  2.1472  1.3955  1.1854  0.9774  0.8187  0.7545  0.5894  0.6135

 Free energy of the ion-electron system (eV)
  ---------------------------------------------------
  alpha Z        PSCENC =      1478.88211030
  Ewald energy   TEWEN  =    198202.03032606
  -Hartree energ DENC   =   -266430.37293517
  -exchange      EXHF   =         0.00000000
  -V(xc)+E(xc)   XCENC  =      1132.78735563
  PAW double counting   =     73673.35140141   -72174.07953940
  entropy T*S    EENTRO =         0.00965886
  eigenvalues    EBANDS =     -3820.91439238
  atomic energy  EATOM  =     67701.92959986
  Solvation  Ediel_sol  =         0.00000000
  ---------------------------------------------------
  free energy    TOTEN  =      -236.37641485 eV

  energy without entropy =     -236.38607371  energy(sigma->0) =     -236.37963447


--------------------------------------------------------------------------------------------------------


----------------------------------------- Iteration    1(  16)  ---------------------------------------


    POTLOK:  cpu time    0.0978: real time    0.0982
    SETDIJ:  cpu time    0.0076: real time    0.0076
    EDDIAG:  cpu time    7.6779: real time    7.6802
  RMM-DIIS:  cpu time   16.6391: real time   16.7063
    ORTHCH:  cpu time    1.3518: real time    1.3523
       DOS:  cpu time    0.0048: real time    0.0048
    CHARGE:  cpu time    1.4528: real time    1.4533
    MIXING:  cpu time    0.0042: real time    0.0042
    --------------------------------------------
      LOOP:  cpu time   27.2385: real time   27.3086

 eigenvalue-minimisations  : 10719
 total energy-change (2. order) :-0.1084774E-02  (-0.2670635E-04)
 number of electron     808.9999726 magnetization 
 augmentation part      291.3978997 magnetization 

 Broyden mixing:
  rms(total) = 0.84432E-03    rms(broyden)= 0.84164E-03
  rms(prec ) = 0.13904E-02
  weight for this iteration     100.00

 eigenvalues of (default mixing * dielectric matrix)
  average eigenvalue GAMMA=   1.4952
  4.1533  2.4286  2.4286  1.6124  1.2384  0.9489  0.8998  0.7845  0.7500  0.5847
  0.6179

 Free energy of the ion-electron system (eV)
  ---------------------------------------------------
  alpha Z        PSCENC =      1478.88211030
  Ewald energy   TEWEN  =    198202.03032606
  -Hartree energ DENC   =   -266428.41028357
  -exchange      EXHF   =         0.00000000
  -V(xc)+E(xc)   XCENC  =      1132.78142787
  PAW double counting   =     73674.32053145   -72175.05619460
  entropy T*S    EENTRO =         0.00968489
  eigenvalues    EBANDS =     -3822.86470187
  atomic energy  EATOM  =     67701.92959986
  Solvation  Ediel_sol  =         0.00000000
  ---------------------------------------------------
  free energy    TOTEN  =      -236.37749962 eV

  energy without entropy =     -236.38718451  energy(sigma->0) =     -236.38072792


--------------------------------------------------------------------------------------------------------


----------------------------------------- Iteration    1(  17)  ---------------------------------------


    POTLOK:  cpu time    0.0983: real time    0.0983
    SETDIJ:  cpu time    0.0077: real time    0.0077
    EDDIAG:  cpu time    6.7675: real time    6.7740
  RMM-DIIS:  cpu time   16.5323: real time   16.5548
    ORTHCH:  cpu time    1.3441: real time    1.3442
       DOS:  cpu time    0.0039: real time    0.0039
    CHARGE:  cpu time    1.4632: real time    1.4689
    MIXING:  cpu time    0.0039: real time    0.0039
    --------------------------------------------
      LOOP:  cpu time   26.2221: real time   26.2572

 eigenvalue-minimisations  : 10724
 total energy-change (2. order) :-0.4001935E-03  (-0.8428427E-05)
 number of electron     808.9999726 magnetization 
 augmentation part      291.3979092 magnetization 

 Broyden mixing:
  rms(total) = 0.52411E-03    rms(broyden)= 0.52311E-03
  rms(prec ) = 0.84257E-03
  weight for this iteration     100.00

 eigenvalues of (default mixing * dielectric matrix)
  average eigenvalue GAMMA=   1.6782
  5.9365  2.6817  2.5309  1.8804  1.4101  1.1777  0.9666  0.8118  0.8118  0.7317
  0.5864  0.6132

 Free energy of the ion-electron system (eV)
  ---------------------------------------------------
  alpha Z        PSCENC =      1478.88211030
  Ewald energy   TEWEN  =    198202.03032606
  -Hartree energ DENC   =   -266427.55883851
  -exchange      EXHF   =         0.00000000
  -V(xc)+E(xc)   XCENC  =      1132.77823524
  PAW double counting   =     73676.44803310   -72177.19613028
  entropy T*S    EENTRO =         0.00969113
  eigenvalues    EBANDS =     -3823.70092670
  atomic energy  EATOM  =     67701.92959986
  Solvation  Ediel_sol  =         0.00000000
  ---------------------------------------------------
  free energy    TOTEN  =      -236.37789981 eV

  energy without entropy =     -236.38759095  energy(sigma->0) =     -236.38113019


--------------------------------------------------------------------------------------------------------


----------------------------------------- Iteration    1(  18)  ---------------------------------------


    POTLOK:  cpu time    0.0980: real time    0.0981
    SETDIJ:  cpu time    0.0085: real time    0.0085
    EDDIAG:  cpu time    6.7602: real time    6.7724
  RMM-DIIS:  cpu time   16.3675: real time   16.3738
    ORTHCH:  cpu time    1.3662: real time    1.3673
       DOS:  cpu time    0.0046: real time    0.0046
    CHARGE:  cpu time    1.4443: real time    1.4445
    MIXING:  cpu time    0.0032: real time    0.0032
    --------------------------------------------
      LOOP:  cpu time   26.0538: real time   26.0745

 eigenvalue-minimisations  : 10723
 total energy-change (2. order) :-0.2547662E-03  (-0.4534515E-05)
 number of electron     808.9999726 magnetization 
 augmentation part      291.3978798 magnetization 

 Broyden mixing:
  rms(total) = 0.28404E-03    rms(broyden)= 0.28362E-03
  rms(prec ) = 0.46657E-03
  weight for this iteration     100.00

 eigenvalues of (default mixing * dielectric matrix)
  average eigenvalue GAMMA=   1.6745
  6.2520  2.6811  2.4642  1.9988  1.5831  1.2376  0.9844  0.9844  0.8294  0.8294
  0.7247  0.5871  0.6129

 Free energy of the ion-electron system (eV)
  ---------------------------------------------------
  alpha Z        PSCENC =      1478.88211030
  Ewald energy   TEWEN  =    198202.03032606
  -Hartree energ DENC   =   -266427.06126696
  -exchange      EXHF   =         0.00000000
  -V(xc)+E(xc)   XCENC  =      1132.77637863
  PAW double counting   =     73677.91887530   -72178.67438259
  entropy T*S    EENTRO =         0.00969043
  eigenvalues    EBANDS =     -3824.18948559
  atomic energy  EATOM  =     67701.92959986
  Solvation  Ediel_sol  =         0.00000000
  ---------------------------------------------------
  free energy    TOTEN  =      -236.37815458 eV

  energy without entropy =     -236.38784501  energy(sigma->0) =     -236.38138472


--------------------------------------------------------------------------------------------------------


----------------------------------------- Iteration    1(  19)  ---------------------------------------


    POTLOK:  cpu time    0.0974: real time    0.0977
    SETDIJ:  cpu time    0.0077: real time    0.0077
    EDDIAG:  cpu time    6.7710: real time    6.7743
  RMM-DIIS:  cpu time   16.2759: real time   16.2898
    ORTHCH:  cpu time    1.3683: real time    1.3695
       DOS:  cpu time    0.0036: real time    0.0036
    CHARGE:  cpu time    1.4460: real time    1.4464
    MIXING:  cpu time    0.0043: real time    0.0043
    --------------------------------------------
      LOOP:  cpu time   25.9766: real time   25.9949

 eigenvalue-minimisations  : 10778
 total energy-change (2. order) :-0.7955426E-04  (-0.7246953E-06)
 number of electron     808.9999726 magnetization 
 augmentation part      291.3977416 magnetization 

 Broyden mixing:
  rms(total) = 0.20041E-03    rms(broyden)= 0.20036E-03
  rms(prec ) = 0.32736E-03
  weight for this iteration     100.00

 eigenvalues of (default mixing * dielectric matrix)
  average eigenvalue GAMMA=   1.7574
  6.8232  2.6711  2.6711  2.6374  1.8357  1.4043  1.1867  0.9699  0.8565  0.8565
  0.7463  0.7463  0.5868  0.6124

 Free energy of the ion-electron system (eV)
  ---------------------------------------------------
  alpha Z        PSCENC =      1478.88211030
  Ewald energy   TEWEN  =    198202.03032606
  -Hartree energ DENC   =   -266426.98749626
  -exchange      EXHF   =         0.00000000
  -V(xc)+E(xc)   XCENC  =      1132.77658951
  PAW double counting   =     73677.28886335   -72178.04064673
  entropy T*S    EENTRO =         0.00968910
  eigenvalues    EBANDS =     -3824.26726931
  atomic energy  EATOM  =     67701.92959986
  Solvation  Ediel_sol  =         0.00000000
  ---------------------------------------------------
  free energy    TOTEN  =      -236.37823413 eV

  energy without entropy =     -236.38792323  energy(sigma->0) =     -236.38146383


--------------------------------------------------------------------------------------------------------


----------------------------------------- Iteration    1(  20)  ---------------------------------------


    POTLOK:  cpu time    0.0993: real time    0.1001
    SETDIJ:  cpu time    0.0077: real time    0.0076
    EDDIAG:  cpu time    6.7006: real time    6.7020
  RMM-DIIS:  cpu time   16.4859: real time   16.5052
    ORTHCH:  cpu time    1.3468: real time    1.3470
       DOS:  cpu time    0.0030: real time    0.0030
    CHARGE:  cpu time    1.4330: real time    1.4477
    MIXING:  cpu time    0.0044: real time    0.0044
    --------------------------------------------
      LOOP:  cpu time   26.0820: real time   26.1186

 eigenvalue-minimisations  : 10708
 total energy-change (2. order) :-0.7471352E-04  (-0.6549012E-06)
 number of electron     808.9999726 magnetization 
 augmentation part      291.3976700 magnetization 

 Broyden mixing:
  rms(total) = 0.11096E-03    rms(broyden)= 0.11094E-03
  rms(prec ) = 0.17253E-03
  weight for this iteration     100.00

 eigenvalues of (default mixing * dielectric matrix)
  average eigenvalue GAMMA=   1.8255
  7.4915  3.7293  2.5593  2.4192  1.7440  1.7440  1.2783  1.0813  0.9986  0.8294
  0.8294  0.5869  0.6123  0.7395  0.7395

 Free energy of the ion-electron system (eV)
  ---------------------------------------------------
  alpha Z        PSCENC =      1478.88211030
  Ewald energy   TEWEN  =    198202.03032606
  -Hartree energ DENC   =   -266426.93288191
  -exchange      EXHF   =         0.00000000
  -V(xc)+E(xc)   XCENC  =      1132.77680552
  PAW double counting   =     73676.83902873   -72177.58950134
  entropy T*S    EENTRO =         0.00968847
  eigenvalues    EBANDS =     -3824.32348452
  atomic energy  EATOM  =     67701.92959986
  Solvation  Ediel_sol  =         0.00000000
  ---------------------------------------------------
  free energy    TOTEN  =      -236.37830885 eV

  energy without entropy =     -236.38799732  energy(sigma->0) =     -236.38153834


--------------------------------------------------------------------------------------------------------


----------------------------------------- Iteration    1(  21)  ---------------------------------------


    POTLOK:  cpu time    0.0969: real time    0.0972
    SETDIJ:  cpu time    0.0078: real time    0.0078
    EDDIAG:  cpu time    6.7602: real time    6.7630
  RMM-DIIS:  cpu time   15.8941: real time   15.9887
    ORTHCH:  cpu time    1.3415: real time    1.3417
       DOS:  cpu time    0.0045: real time    0.0054
    CHARGE:  cpu time    1.4552: real time    1.4553
    MIXING:  cpu time    0.0046: real time    0.0046
    --------------------------------------------
      LOOP:  cpu time   25.5672: real time   25.6659

 eigenvalue-minimisations  : 10573
 total energy-change (2. order) :-0.2030515E-04  (-0.2087186E-06)
 number of electron     808.9999726 magnetization 
 augmentation part      291.3977119 magnetization 

 Broyden mixing:
  rms(total) = 0.75378E-04    rms(broyden)= 0.75359E-04
  rms(prec ) = 0.10901E-03
  weight for this iteration     100.00

 eigenvalues of (default mixing * dielectric matrix)
  average eigenvalue GAMMA=   1.8832
  7.8339  4.4241  2.6880  2.4314  2.2183  1.6371  1.3573  1.2197  1.0024  1.0024
  0.5869  0.6123  0.8199  0.8199  0.7385  0.7385

 Free energy of the ion-electron system (eV)
  ---------------------------------------------------
  alpha Z        PSCENC =      1478.88211030
  Ewald energy   TEWEN  =    198202.03032606
  -Hartree energ DENC   =   -266426.92674337
  -exchange      EXHF   =         0.00000000
  -V(xc)+E(xc)   XCENC  =      1132.77679578
  PAW double counting   =     73677.01319591   -72177.76547394
  entropy T*S    EENTRO =         0.00968916
  eigenvalues    EBANDS =     -3824.32782892
  atomic energy  EATOM  =     67701.92959986
  Solvation  Ediel_sol  =         0.00000000
  ---------------------------------------------------
  free energy    TOTEN  =      -236.37832915 eV

  energy without entropy =     -236.38801831  energy(sigma->0) =     -236.38155887


--------------------------------------------------------------------------------------------------------


----------------------------------------- Iteration    1(  22)  ---------------------------------------


    POTLOK:  cpu time    0.1005: real time    0.1008
    SETDIJ:  cpu time    0.0079: real time    0.0079
    EDDIAG:  cpu time    6.7306: real time    6.7748
  RMM-DIIS:  cpu time   14.3331: real time   14.3734
    ORTHCH:  cpu time    1.3421: real time    1.3636
       DOS:  cpu time    0.0055: real time    0.0055
    CHARGE:  cpu time    1.4467: real time    1.4469
    MIXING:  cpu time    0.0043: real time    0.0043
    --------------------------------------------
      LOOP:  cpu time   23.9724: real time   24.0787

 eigenvalue-minimisations  :  9465
 total energy-change (2. order) :-0.1058602E-04  (-0.8679015E-07)
 number of electron     808.9999726 magnetization 
 augmentation part      291.3976986 magnetization 

 Broyden mixing:
  rms(total) = 0.38419E-04    rms(broyden)= 0.38405E-04
  rms(prec ) = 0.57930E-04
  weight for this iteration     100.00

 eigenvalues of (default mixing * dielectric matrix)
  average eigenvalue GAMMA=   1.9051
  8.1620  5.0061  2.8258  2.5061  2.2379  1.5818  1.5818  1.2749  1.0892  0.9722
  0.8572  0.8572  0.5869  0.6125  0.7652  0.7351  0.7351

 Free energy of the ion-electron system (eV)
  ---------------------------------------------------
  alpha Z        PSCENC =      1478.88211030
  Ewald energy   TEWEN  =    198202.03032606
  -Hartree energ DENC   =   -266426.94278316
  -exchange      EXHF   =         0.00000000
  -V(xc)+E(xc)   XCENC  =      1132.77696576
  PAW double counting   =     73676.82639610   -72177.57787644
  entropy T*S    EENTRO =         0.00968815
  eigenvalues    EBANDS =     -3824.31276635
  atomic energy  EATOM  =     67701.92959986
  Solvation  Ediel_sol  =         0.00000000
  ---------------------------------------------------
  free energy    TOTEN  =      -236.37833974 eV

  energy without entropy =     -236.38802789  energy(sigma->0) =     -236.38156912


--------------------------------------------------------------------------------------------------------


----------------------------------------- Iteration    1(  23)  ---------------------------------------


    POTLOK:  cpu time    0.0969: real time    0.0969
    SETDIJ:  cpu time    0.0076: real time    0.0076
    EDDIAG:  cpu time    6.7879: real time    6.8088
  RMM-DIIS:  cpu time   12.3510: real time   12.3549
    ORTHCH:  cpu time    1.3467: real time    1.3469
       DOS:  cpu time    0.0053: real time    0.0053
    CHARGE:  cpu time    1.4364: real time    1.4498
    MIXING:  cpu time    0.0044: real time    0.0047
    --------------------------------------------
      LOOP:  cpu time   22.0376: real time   22.0764

 eigenvalue-minimisations  :  8018
 total energy-change (2. order) :-0.3394292E-05  (-0.2144130E-07)
 number of electron     808.9999726 magnetization 
 augmentation part      291.3976902 magnetization 

 Broyden mixing:
  rms(total) = 0.25302E-04    rms(broyden)= 0.25299E-04
  rms(prec ) = 0.37877E-04
  weight for this iteration     100.00

 eigenvalues of (default mixing * dielectric matrix)
  average eigenvalue GAMMA=   1.9619
  8.4790  5.3180  2.9771  2.5069  2.5069  2.1303  1.5056  1.5056  1.2403  0.9975
  0.9975  0.8525  0.8525  0.5869  0.6124  0.7793  0.7331  0.7331

 Free energy of the ion-electron system (eV)
  ---------------------------------------------------
  alpha Z        PSCENC =      1478.88211030
  Ewald energy   TEWEN  =    198202.03032606
  -Hartree energ DENC   =   -266426.95342617
  -exchange      EXHF   =         0.00000000
  -V(xc)+E(xc)   XCENC  =      1132.77706636
  PAW double counting   =     73676.79801798   -72177.54926626
  entropy T*S    EENTRO =         0.00968806
  eigenvalues    EBANDS =     -3824.30245930
  atomic energy  EATOM  =     67701.92959986
  Solvation  Ediel_sol  =         0.00000000
  ---------------------------------------------------
  free energy    TOTEN  =      -236.37834313 eV

  energy without entropy =     -236.38803119  energy(sigma->0) =     -236.38157249


--------------------------------------------------------------------------------------------------------


----------------------------------------- Iteration    1(  24)  ---------------------------------------


    POTLOK:  cpu time    0.1388: real time    0.1392
    SETDIJ:  cpu time    0.0076: real time    0.0076
    EDDIAG:  cpu time    6.7457: real time    6.7497
  RMM-DIIS:  cpu time   12.3499: real time   12.3579
    ORTHCH:  cpu time    1.3646: real time    1.3658
       DOS:  cpu time    0.0034: real time    0.0043
    CHARGE:  cpu time    1.4472: real time    1.4477
    MIXING:  cpu time    0.0049: real time    0.0049
    --------------------------------------------
      LOOP:  cpu time   22.0655: real time   22.0785

 eigenvalue-minimisations  :  8021
 total energy-change (2. order) :-0.3921785E-05  (-0.1956770E-07)
 number of electron     808.9999726 magnetization 
 augmentation part      291.3976875 magnetization 

 Broyden mixing:
  rms(total) = 0.14420E-04    rms(broyden)= 0.14416E-04
  rms(prec ) = 0.20189E-04
  weight for this iteration     100.00

 eigenvalues of (default mixing * dielectric matrix)
  average eigenvalue GAMMA=   1.9894
  8.6345  5.8772  3.5740  2.5714  2.5714  2.0857  1.5343  1.5343  1.2838  1.1063
  0.9303  0.9303  0.5869  0.6124  0.8751  0.8109  0.8109  0.7345  0.7345

 Free energy of the ion-electron system (eV)
  ---------------------------------------------------
  alpha Z        PSCENC =      1478.88211030
  Ewald energy   TEWEN  =    198202.03032606
  -Hartree energ DENC   =   -266426.96197005
  -exchange      EXHF   =         0.00000000
  -V(xc)+E(xc)   XCENC  =      1132.77713964
  PAW double counting   =     73676.87399092   -72177.62563398
  entropy T*S    EENTRO =         0.00968800
  eigenvalues    EBANDS =     -3824.29359780
  atomic energy  EATOM  =     67701.92959986
  Solvation  Ediel_sol  =         0.00000000
  ---------------------------------------------------
  free energy    TOTEN  =      -236.37834706 eV

  energy without entropy =     -236.38803505  energy(sigma->0) =     -236.38157639


--------------------------------------------------------------------------------------------------------


----------------------------------------- Iteration    1(  25)  ---------------------------------------


    POTLOK:  cpu time    0.1011: real time    0.1019
    SETDIJ:  cpu time    0.0077: real time    0.0077
    EDDIAG:  cpu time    6.6943: real time    6.6958
  RMM-DIIS:  cpu time   10.7065: real time   10.7207
    ORTHCH:  cpu time    1.3578: real time    1.3579
       DOS:  cpu time    0.0055: real time    0.0055
    CHARGE:  cpu time    1.4438: real time    1.4444
    MIXING:  cpu time    0.0049: real time    0.0049
    --------------------------------------------
      LOOP:  cpu time   20.3227: real time   20.3401

 eigenvalue-minimisations  :  6763
 total energy-change (2. order) :-0.1446024E-05  (-0.6789814E-08)
 number of electron     808.9999726 magnetization 
 augmentation part      291.3976878 magnetization 

 Broyden mixing:
  rms(total) = 0.77850E-05    rms(broyden)= 0.77820E-05
  rms(prec ) = 0.11695E-04
  weight for this iteration     100.00

 eigenvalues of (default mixing * dielectric matrix)
  average eigenvalue GAMMA=   2.0107
  8.7670  6.1482  3.8748  2.6351  2.4859  2.0476  2.0476  1.4957  1.4957  1.2129
  1.0079  0.9350  0.9350  0.5869  0.6124  0.8425  0.8425  0.7402  0.7402  0.7602

 Free energy of the ion-electron system (eV)
  ---------------------------------------------------
  alpha Z        PSCENC =      1478.88211030
  Ewald energy   TEWEN  =    198202.03032606
  -Hartree energ DENC   =   -266426.96452430
  -exchange      EXHF   =         0.00000000
  -V(xc)+E(xc)   XCENC  =      1132.77715489
  PAW double counting   =     73676.87901656   -72177.63072543
  entropy T*S    EENTRO =         0.00968788
  eigenvalues    EBANDS =     -3824.29099431
  atomic energy  EATOM  =     67701.92959986
  Solvation  Ediel_sol  =         0.00000000
  ---------------------------------------------------
  free energy    TOTEN  =      -236.37834850 eV

  energy without entropy =     -236.38803638  energy(sigma->0) =     -236.38157780


--------------------------------------------------------------------------------------------------------


----------------------------------------- Iteration    1(  26)  ---------------------------------------


    POTLOK:  cpu time    0.0987: real time    0.0995
    SETDIJ:  cpu time    0.0076: real time    0.0076
    EDDIAG:  cpu time    6.8646: real time    6.8685
  RMM-DIIS:  cpu time    9.6697: real time    9.6724
    ORTHCH:  cpu time    1.4010: real time    1.4031
       DOS:  cpu time    0.0050: real time    0.0050
    CHARGE:  cpu time    1.4565: real time    1.4573
    MIXING:  cpu time    0.0049: real time    0.0049
    --------------------------------------------
      LOOP:  cpu time   19.5102: real time   19.5205

 eigenvalue-minimisations  :  5639
 total energy-change (2. order) :-0.9291689E-06  (-0.3357811E-08)
 number of electron     808.9999726 magnetization 
 augmentation part      291.3976860 magnetization 

 Broyden mixing:
  rms(total) = 0.40091E-05    rms(broyden)= 0.40083E-05
  rms(prec ) = 0.66502E-05
  weight for this iteration     100.00

 eigenvalues of (default mixing * dielectric matrix)
  average eigenvalue GAMMA=   2.0163
  8.8585  6.3650  4.1717  2.7272  2.4723  2.4723  1.9831  1.6194  1.4073  1.2468
  1.1031  0.9749  0.9749  0.8765  0.8765  0.5869  0.6124  0.8014  0.7398  0.7398
  0.7324

 Free energy of the ion-electron system (eV)
  ---------------------------------------------------
  alpha Z        PSCENC =      1478.88211030
  Ewald energy   TEWEN  =    198202.03032606
  -Hartree energ DENC   =   -266426.96440456
  -exchange      EXHF   =         0.00000000
  -V(xc)+E(xc)   XCENC  =      1132.77716913
  PAW double counting   =     73676.85947728   -72177.61109811
  entropy T*S    EENTRO =         0.00968786
  eigenvalues    EBANDS =     -3824.29121725
  atomic energy  EATOM  =     67701.92959986
  Solvation  Ediel_sol  =         0.00000000
  ---------------------------------------------------
  free energy    TOTEN  =      -236.37834943 eV

  energy without entropy =     -236.38803729  energy(sigma->0) =     -236.38157872


--------------------------------------------------------------------------------------------------------


----------------------------------------- Iteration    1(  27)  ---------------------------------------


    POTLOK:  cpu time    0.1035: real time    0.1035
    SETDIJ:  cpu time    0.0089: real time    0.0089
    EDDIAG:  cpu time    6.7303: real time    6.7383
  RMM-DIIS:  cpu time    9.3953: real time    9.3998
    ORTHCH:  cpu time    1.3600: real time    1.3650
       DOS:  cpu time    0.0027: real time    0.0027
    CHARGE:  cpu time    1.4432: real time    1.4434
    MIXING:  cpu time    0.0050: real time    0.0050
    --------------------------------------------
      LOOP:  cpu time   19.0501: real time   19.0682

 eigenvalue-minimisations  :  5314
 total energy-change (2. order) :-0.4221947E-06  (-0.1528206E-08)
 number of electron     808.9999726 magnetization 
 augmentation part      291.3976846 magnetization 

 Broyden mixing:
  rms(total) = 0.27231E-05    rms(broyden)= 0.27229E-05
  rms(prec ) = 0.43934E-05
  weight for this iteration     100.00

 eigenvalues of (default mixing * dielectric matrix)
  average eigenvalue GAMMA=   2.0412
  8.9233  6.6538  4.5417  3.0147  2.5570  2.5570  1.9048  1.9048  1.4674  1.4674
  1.2170  1.0182  0.9272  0.9272  0.5869  0.6124  0.8626  0.8163  0.7803  0.7391
  0.7391  0.6883

 Free energy of the ion-electron system (eV)
  ---------------------------------------------------
  alpha Z        PSCENC =      1478.88211030
  Ewald energy   TEWEN  =    198202.03032606
  -Hartree energ DENC   =   -266426.96357550
  -exchange      EXHF   =         0.00000000
  -V(xc)+E(xc)   XCENC  =      1132.77717617
  PAW double counting   =     73676.85362027   -72177.60522066
  entropy T*S    EENTRO =         0.00968787
  eigenvalues    EBANDS =     -3824.29207421
  atomic energy  EATOM  =     67701.92959986
  Solvation  Ediel_sol  =         0.00000000
  ---------------------------------------------------
  free energy    TOTEN  =      -236.37834985 eV

  energy without entropy =     -236.38803772  energy(sigma->0) =     -236.38157914


--------------------------------------------------------------------------------------------------------


----------------------------------------- Iteration    1(  28)  ---------------------------------------


    POTLOK:  cpu time    0.1005: real time    0.1005
    SETDIJ:  cpu time    0.0083: real time    0.0085
    EDDIAG:  cpu time    6.6940: real time    6.6957
  RMM-DIIS:  cpu time    8.8846: real time    8.9131
    ORTHCH:  cpu time    1.3476: real time    1.3477
       DOS:  cpu time    0.0051: real time    0.0051
    CHARGE:  cpu time    1.4574: real time    1.4583
    MIXING:  cpu time    0.0106: real time    0.0106
    --------------------------------------------
      LOOP:  cpu time   18.5093: real time   18.5409

 eigenvalue-minimisations  :  4691
 total energy-change (2. order) :-0.1897861E-06  (-0.7699268E-09)
 number of electron     808.9999726 magnetization 
 augmentation part      291.3976840 magnetization 

 Broyden mixing:
  rms(total) = 0.17277E-05    rms(broyden)= 0.17274E-05
  rms(prec ) = 0.26948E-05
  weight for this iteration     100.00

 eigenvalues of (default mixing * dielectric matrix)
  average eigenvalue GAMMA=   2.0425
  8.9614  6.8208  4.7997  3.2620  2.6173  2.4801  2.0517  2.0517  1.4923  1.4923
  1.2405  1.0747  0.9505  0.9505  0.9418  0.5869  0.6124  0.8413  0.8413  0.7437
  0.7437  0.7440  0.6760

 Free energy of the ion-electron system (eV)
  ---------------------------------------------------
  alpha Z        PSCENC =      1478.88211030
  Ewald energy   TEWEN  =    198202.03032606
  -Hartree energ DENC   =   -266426.96226040
  -exchange      EXHF   =         0.00000000
  -V(xc)+E(xc)   XCENC  =      1132.77717627
  PAW double counting   =     73676.85173930   -72177.60334660
  entropy T*S    EENTRO =         0.00968788
  eigenvalues    EBANDS =     -3824.29338270
  atomic energy  EATOM  =     67701.92959986
  Solvation  Ediel_sol  =         0.00000000
  ---------------------------------------------------
  free energy    TOTEN  =      -236.37835004 eV

  energy without entropy =     -236.38803792  energy(sigma->0) =     -236.38157934


--------------------------------------------------------------------------------------------------------


----------------------------------------- Iteration    1(  29)  ---------------------------------------


    POTLOK:  cpu time    0.0993: real time    0.0994
    SETDIJ:  cpu time    0.0078: real time    0.0078
    EDDIAG:  cpu time    6.7944: real time    6.8002
  RMM-DIIS:  cpu time    8.1162: real time    8.1174
    ORTHCH:  cpu time    1.3451: real time    1.3453
       DOS:  cpu time    0.0043: real time    0.0043
    CHARGE:  cpu time    1.4441: real time    1.4444
    MIXING:  cpu time    0.0053: real time    0.0053
    --------------------------------------------
      LOOP:  cpu time   17.8188: real time   17.8257

 eigenvalue-minimisations  :  3455
 total energy-change (2. order) :-0.5675247E-07  (-0.2338456E-09)
 number of electron     808.9999726 magnetization 
 augmentation part      291.3976844 magnetization 

 Broyden mixing:
  rms(total) = 0.97180E-06    rms(broyden)= 0.97156E-06
  rms(prec ) = 0.16021E-05
  weight for this iteration     100.00

 eigenvalues of (default mixing * dielectric matrix)
  average eigenvalue GAMMA=   2.0941
  9.0431  7.0597  5.2969  3.6972  2.7936  2.4987  2.4987  1.8322  1.8322  1.4751
  1.4751  1.2134  1.0061  0.9428  0.9428  0.8694  0.8694  0.5869  0.6124  0.7870
  0.7870  0.7395  0.7395  0.6603

 Free energy of the ion-electron system (eV)
  ---------------------------------------------------
  alpha Z        PSCENC =      1478.88211030
  Ewald energy   TEWEN  =    198202.03032606
  -Hartree energ DENC   =   -266426.96103803
  -exchange      EXHF   =         0.00000000
  -V(xc)+E(xc)   XCENC  =      1132.77717055
  PAW double counting   =     73676.85146237   -72177.60308075
  entropy T*S    EENTRO =         0.00968790
  eigenvalues    EBANDS =     -3824.29458835
  atomic energy  EATOM  =     67701.92959986
  Solvation  Ediel_sol  =         0.00000000
  ---------------------------------------------------
  free energy    TOTEN  =      -236.37835010 eV

  energy without entropy =     -236.38803800  energy(sigma->0) =     -236.38157940


--------------------------------------------------------------------------------------------------------


----------------------------------------- Iteration    1(  30)  ---------------------------------------


    POTLOK:  cpu time    0.0991: real time    0.0991
    SETDIJ:  cpu time    0.0076: real time    0.0076
    EDDIAG:  cpu time    6.7795: real time    6.7851
  RMM-DIIS:  cpu time    7.5825: real time    7.5933
    ORTHCH:  cpu time    1.3492: real time    1.3493
       DOS:  cpu time    0.0049: real time    0.0058
    CHARGE:  cpu time    1.4543: real time    1.4562
    MIXING:  cpu time    0.0058: real time    0.0058
    --------------------------------------------
      LOOP:  cpu time   17.2851: real time   17.3035

 eigenvalue-minimisations  :  2820
 total energy-change (2. order) :-0.2226443E-07  (-0.1180795E-09)
 number of electron     808.9999726 magnetization 
 augmentation part      291.3976849 magnetization 

 Broyden mixing:
  rms(total) = 0.67948E-06    rms(broyden)= 0.67930E-06
  rms(prec ) = 0.93485E-06
  weight for this iteration     100.00

 eigenvalues of (default mixing * dielectric matrix)
  average eigenvalue GAMMA=   2.1250
  9.1334  7.3303  5.6627  4.0179  2.9733  2.4570  2.3403  2.3403  1.7604  1.6719
  1.3796  1.3023  1.1447  1.0238  0.9663  0.9663  0.8734  0.8734  0.5869  0.6124
  0.8007  0.7710  0.7397  0.7397  0.6566

 Free energy of the ion-electron system (eV)
  ---------------------------------------------------
  alpha Z        PSCENC =      1478.88211030
  Ewald energy   TEWEN  =    198202.03032606
  -Hartree energ DENC   =   -266426.95992447
  -exchange      EXHF   =         0.00000000
  -V(xc)+E(xc)   XCENC  =      1132.77716368
  PAW double counting   =     73676.85049768   -72177.60211909
  entropy T*S    EENTRO =         0.00968791
  eigenvalues    EBANDS =     -3824.29569204
  atomic energy  EATOM  =     67701.92959986
  Solvation  Ediel_sol  =         0.00000000
  ---------------------------------------------------
  free energy    TOTEN  =      -236.37835012 eV

  energy without entropy =     -236.38803803  energy(sigma->0) =     -236.38157942


--------------------------------------------------------------------------------------------------------


----------------------------------------- Iteration    1(  31)  ---------------------------------------


    POTLOK:  cpu time    0.0998: real time    0.1011
    SETDIJ:  cpu time    0.0079: real time    0.0079
    EDDIAG:  cpu time    6.7385: real time    6.7410
  RMM-DIIS:  cpu time    6.9678: real time    6.9689
    ORTHCH:  cpu time    1.3632: real time    1.3644
       DOS:  cpu time    0.0057: real time    0.0057
    --------------------------------------------
      LOOP:  cpu time   15.1843: real time   15.1901

 eigenvalue-minimisations  :  2008
 total energy-change (2. order) :-0.7436029E-08  (-0.3743753E-10)
 number of electron     808.9999726 magnetization 
 augmentation part      291.3976849 magnetization 

 Free energy of the ion-electron system (eV)
  ---------------------------------------------------
  alpha Z        PSCENC =      1478.88211030
  Ewald energy   TEWEN  =    198202.03032606
  -Hartree energ DENC   =   -266426.95942811
  -exchange      EXHF   =         0.00000000
  -V(xc)+E(xc)   XCENC  =      1132.77716261
  PAW double counting   =     73676.84981368   -72177.60142672
  entropy T*S    EENTRO =         0.00968790
  eigenvalues    EBANDS =     -3824.29619570
  atomic energy  EATOM  =     67701.92959986
  Solvation  Ediel_sol  =         0.00000000
  ---------------------------------------------------
  free energy    TOTEN  =      -236.37835013 eV

  energy without entropy =     -236.38803803  energy(sigma->0) =     -236.38157943


--------------------------------------------------------------------------------------------------------


 average (electrostatic) potential at core
  the test charge radii are     0.6991  0.7215  0.5201  1.2098
  (the norm of the test charge is              1.0000)
       1 -58.4325       2 -77.1573       3 -77.2976       4 -37.7514       5 -73.9360
       6 -73.9272       7 -73.9404       8 -73.9160       9 -73.9190      10 -74.3435
      11 -73.9402      12 -73.9317      13 -74.0643      14 -74.0603      15 -74.0700
      16 -74.0753      17 -74.0644      18 -74.0603      19 -74.0701      20 -74.0753
      21 -74.0823      22 -74.0372      23 -74.0610      24 -74.0608      25 -74.0823
      26 -74.0372      27 -74.0610      28 -74.0608      29 -74.3239      30 -74.3219
      31 -74.3118      32 -74.3361      33 -74.3097      34 -74.2870      35 -74.3076
      36 -74.2934      37 -74.3238      38 -74.3218      39 -74.3118      40 -74.3361
      41 -74.3263      42 -74.4446      43 -74.3583      44 -74.2879      45 -74.2762
      46 -74.2743      47 -74.2714      48 -74.2782      49 -74.2762      50 -74.2743
      51 -74.2713      52 -74.2782      53 -74.2743      54 -74.2695      55 -74.2645
      56 -74.2765      57 -74.2743      58 -74.2695      59 -74.2645      60 -74.2765
      61 -73.6955      62 -73.7057      63 -73.6881      64 -73.7043      65 -73.7810
      66 -73.7775      67 -73.7813      68 -73.7734      69 -73.6954      70 -73.7057
      71 -73.6881      72 -73.7043      73 -73.8065      74 -73.8773      75 -73.8320
      76 -73.7663
 
 
 
 E-fermi :  -0.9793     XC(G=0):  -4.7071     alpha+bet : -4.1283


 k-point     1 :       0.0000    0.0000    0.0000
  band No.  band energies     occupation 
      1     -23.5848      2.00000
      2     -22.0286      2.00000
      3      -9.7056      2.00000
      4      -9.4474      2.00000
      5      -8.9859      2.00000
      6      -8.6933      2.00000
      7      -8.5970      2.00000
      8      -8.1964      2.00000
      9      -8.1783      2.00000
     10      -7.8884      2.00000
     11      -7.8669      2.00000
     12      -7.7558      2.00000
     13      -7.6581      2.00000
     14      -7.5978      2.00000
     15      -7.5876      2.00000
     16      -7.5838      2.00000
     17      -7.5501      2.00000
     18      -7.5169      2.00000
     19      -7.3978      2.00000
     20      -7.2896      2.00000
     21      -7.1855      2.00000
     22      -7.1681      2.00000
     23      -7.1663      2.00000
     24      -7.1392      2.00000
     25      -7.1255      2.00000
     26      -7.0938      2.00000
     27      -7.0658      2.00000
     28      -7.0556      2.00000
     29      -7.0367      2.00000
     30      -7.0061      2.00000
     31      -7.0010      2.00000
     32      -6.9867      2.00000
     33      -6.9028      2.00000
     34      -6.9026      2.00000
     35      -6.9007      2.00000
     36      -6.8917      2.00000
     37      -6.8888      2.00000
     38      -6.8838      2.00000
     39      -6.8718      2.00000
     40      -6.8515      2.00000
     41      -6.8085      2.00000
     42      -6.7776      2.00000
     43      -6.7611      2.00000
     44      -6.7458      2.00000
     45      -6.7360      2.00000
     46      -6.7302      2.00000
     47      -6.7041      2.00000
     48      -6.7004      2.00000
     49      -6.6515      2.00000
     50      -6.6423      2.00000
     51      -6.6291      2.00000
     52      -6.6205      2.00000
     53      -6.5749      2.00000
     54      -6.5535      2.00000
     55      -6.5470      2.00000
     56      -6.5296      2.00000
     57      -6.5108      2.00000
     58      -6.5042      2.00000
     59      -6.4805      2.00000
     60      -6.4523      2.00000
     61      -6.4470      2.00000
     62      -6.4342      2.00000
     63      -6.3749      2.00000
     64      -6.3716      2.00000
     65      -6.3578      2.00000
     66      -6.3400      2.00000
     67      -6.2858      2.00000
     68      -6.2766      2.00000
     69      -6.2757      2.00000
     70      -6.2717      2.00000
     71      -6.2157      2.00000
     72      -6.2122      2.00000
     73      -6.2101      2.00000
     74      -6.1761      2.00000
     75      -6.1714      2.00000
     76      -6.1523      2.00000
     77      -6.1512      2.00000
     78      -6.1403      2.00000
     79      -6.1039      2.00000
     80      -6.0394      2.00000
     81      -6.0303      2.00000
     82      -6.0290      2.00000
     83      -6.0263      2.00000
     84      -6.0200      2.00000
     85      -6.0049      2.00000
     86      -5.9940      2.00000
     87      -5.9723      2.00000
     88      -5.9683      2.00000
     89      -5.9650      2.00000
     90      -5.9644      2.00000
     91      -5.9639      2.00000
     92      -5.9598      2.00000
     93      -5.8887      2.00000
     94      -5.8663      2.00000
     95      -5.8613      2.00000
     96      -5.8414      2.00000
     97      -5.8235      2.00000
     98      -5.8122      2.00000
     99      -5.7943      2.00000
    100      -5.7781      2.00000
    101      -5.7448      2.00000
    102      -5.7388      2.00000
    103      -5.7313      2.00000
    104      -5.7291      2.00000
    105      -5.7127      2.00000
    106      -5.6972      2.00000
    107      -5.6767      2.00000
    108      -5.6669      2.00000
    109      -5.6549      2.00000
    110      -5.6460      2.00000
    111      -5.5904      2.00000
    112      -5.5779      2.00000
    113      -5.5728      2.00000
    114      -5.5621      2.00000
    115      -5.5495      2.00000
    116      -5.5438      2.00000
    117      -5.5014      2.00000
    118      -5.4807      2.00000
    119      -5.4785      2.00000
    120      -5.4514      2.00000
    121      -5.4505      2.00000
    122      -5.4491      2.00000
    123      -5.4359      2.00000
    124      -5.4319      2.00000
    125      -5.4314      2.00000
    126      -5.4228      2.00000
    127      -5.4213      2.00000
    128      -5.4134      2.00000
    129      -5.4046      2.00000
    130      -5.3987      2.00000
    131      -5.3969      2.00000
    132      -5.3953      2.00000
    133      -5.3692      2.00000
    134      -5.3571      2.00000
    135      -5.3138      2.00000
    136      -5.3106      2.00000
    137      -5.3005      2.00000
    138      -5.2852      2.00000
    139      -5.2849      2.00000
    140      -5.2626      2.00000
    141      -5.2362      2.00000
    142      -5.2300      2.00000
    143      -5.2143      2.00000
    144      -5.1859      2.00000
    145      -5.1806      2.00000
    146      -5.1706      2.00000
    147      -5.1676      2.00000
    148      -5.1593      2.00000
    149      -5.1283      2.00000
    150      -5.1157      2.00000
    151      -5.1132      2.00000
    152      -5.1068      2.00000
    153      -5.0977      2.00000
    154      -5.0931      2.00000
    155      -5.0891      2.00000
    156      -5.0848      2.00000
    157      -5.0798      2.00000
    158      -5.0520      2.00000
    159      -5.0372      2.00000
    160      -5.0236      2.00000
    161      -5.0210      2.00000
    162      -5.0077      2.00000
    163      -4.9821      2.00000
    164      -4.9771      2.00000
    165      -4.9584      2.00000
    166      -4.9508      2.00000
    167      -4.9490      2.00000
    168      -4.9444      2.00000
    169      -4.9199      2.00000
    170      -4.8970      2.00000
    171      -4.8964      2.00000
    172      -4.8727      2.00000
    173      -4.8699      2.00000
    174      -4.8554      2.00000
    175      -4.8533      2.00000
    176      -4.8489      2.00000
    177      -4.8464      2.00000
    178      -4.8383      2.00000
    179      -4.8151      2.00000
    180      -4.7888      2.00000
    181      -4.7780      2.00000
    182      -4.7720      2.00000
    183      -4.7698      2.00000
    184      -4.7437      2.00000
    185      -4.7422      2.00000
    186      -4.7270      2.00000
    187      -4.7238      2.00000
    188      -4.6996      2.00000
    189      -4.6897      2.00000
    190      -4.6805      2.00000
    191      -4.6804      2.00000
    192      -4.6720      2.00000
    193      -4.6673      2.00000
    194      -4.6572      2.00000
    195      -4.6548      2.00000
    196      -4.6522      2.00000
    197      -4.6414      2.00000
    198      -4.6231      2.00000
    199      -4.6048      2.00000
    200      -4.5998      2.00000
    201      -4.5990      2.00000
    202      -4.5916      2.00000
    203      -4.5880      2.00000
    204      -4.5408      2.00000
    205      -4.5391      2.00000
    206      -4.5225      2.00000
    207      -4.5047      2.00000
    208      -4.5038      2.00000
    209      -4.5009      2.00000
    210      -4.4934      2.00000
    211      -4.4798      2.00000
    212      -4.4685      2.00000
    213      -4.4497      2.00000
    214      -4.4245      2.00000
    215      -4.4084      2.00000
    216      -4.4034      2.00000
    217      -4.3707      2.00000
    218      -4.3564      2.00000
    219      -4.3422      2.00000
    220      -4.3328      2.00000
    221      -4.3304      2.00000
    222      -4.3253      2.00000
    223      -4.2845      2.00000
    224      -4.2763      2.00000
    225      -4.2736      2.00000
    226      -4.2477      2.00000
    227      -4.2466      2.00000
    228      -4.2405      2.00000
    229      -4.2349      2.00000
    230      -4.2212      2.00000
    231      -4.2098      2.00000
    232      -4.2060      2.00000
    233      -4.1872      2.00000
    234      -4.1845      2.00000
    235      -4.1753      2.00000
    236      -4.1631      2.00000
    237      -4.1533      2.00000
    238      -4.1511      2.00000
    239      -4.1450      2.00000
    240      -4.1284      2.00000
    241      -4.1047      2.00000
    242      -4.1031      2.00000
    243      -4.0833      2.00000
    244      -4.0687      2.00000
    245      -4.0647      2.00000
    246      -4.0571      2.00000
    247      -4.0523      2.00000
    248      -4.0499      2.00000
    249      -4.0394      2.00000
    250      -4.0263      2.00000
    251      -4.0260      2.00000
    252      -4.0213      2.00000
    253      -4.0193      2.00000
    254      -4.0133      2.00000
    255      -4.0079      2.00000
    256      -4.0057      2.00000
    257      -3.9640      2.00000
    258      -3.9597      2.00000
    259      -3.9548      2.00000
    260      -3.9538      2.00000
    261      -3.9016      2.00000
    262      -3.8730      2.00000
    263      -3.8696      2.00000
    264      -3.8641      2.00000
    265      -3.8613      2.00000
    266      -3.8477      2.00000
    267      -3.8476      2.00000
    268      -3.8220      2.00000
    269      -3.8201      2.00000
    270      -3.8084      2.00000
    271      -3.7974      2.00000
    272      -3.7780      2.00000
    273      -3.7666      2.00000
    274      -3.7618      2.00000
    275      -3.7501      2.00000
    276      -3.7432      2.00000
    277      -3.7271      2.00000
    278      -3.7266      2.00000
    279      -3.7202      2.00000
    280      -3.7126      2.00000
    281      -3.6973      2.00000
    282      -3.6748      2.00000
    283      -3.6182      2.00000
    284      -3.5976      2.00000
    285      -3.5806      2.00000
    286      -3.5688      2.00000
    287      -3.5559      2.00000
    288      -3.5533      2.00000
    289      -3.5270      2.00000
    290      -3.5178      2.00000
    291      -3.5105      2.00000
    292      -3.5010      2.00000
    293      -3.4946      2.00000
    294      -3.4896      2.00000
    295      -3.4839      2.00000
    296      -3.4749      2.00000
    297      -3.4742      2.00000
    298      -3.4731      2.00000
    299      -3.4450      2.00000
    300      -3.4398      2.00000
    301      -3.4275      2.00000
    302      -3.4271      2.00000
    303      -3.4216      2.00000
    304      -3.4173      2.00000
    305      -3.4098      2.00000
    306      -3.3948      2.00000
    307      -3.3782      2.00000
    308      -3.3758      2.00000
    309      -3.3741      2.00000
    310      -3.3713      2.00000
    311      -3.3647      2.00000
    312      -3.3623      2.00000
    313      -3.3549      2.00000
    314      -3.3403      2.00000
    315      -3.3162      2.00000
    316      -3.3008      2.00000
    317      -3.2958      2.00000
    318      -3.2801      2.00000
    319      -3.2780      2.00000
    320      -3.2779      2.00000
    321      -3.2505      2.00000
    322      -3.2450      2.00000
    323      -3.2175      2.00000
    324      -3.2156      2.00000
    325      -3.2120      2.00000
    326      -3.2045      2.00000
    327      -3.1868      2.00000
    328      -3.1834      2.00000
    329      -3.1812      2.00000
    330      -3.1555      2.00000
    331      -3.1471      2.00000
    332      -3.1454      2.00000
    333      -3.1449      2.00000
    334      -3.1438      2.00000
    335      -3.1204      2.00000
    336      -3.1035      2.00000
    337      -3.0818      2.00000
    338      -3.0545      2.00000
    339      -3.0444      2.00000
    340      -3.0329      2.00000
    341      -3.0313      2.00000
    342      -3.0271      2.00000
    343      -3.0232      2.00000
    344      -3.0145      2.00000
    345      -3.0092      2.00000
    346      -2.9972      2.00000
    347      -2.9911      2.00000
    348      -2.9680      2.00000
    349      -2.9649      2.00000
    350      -2.9631      2.00000
    351      -2.9535      2.00000
    352      -2.9425      2.00000
    353      -2.9324      2.00000
    354      -2.9006      2.00000
    355      -2.8982      2.00000
    356      -2.8926      2.00000
    357      -2.8858      2.00000
    358      -2.8384      2.00000
    359      -2.8214      2.00000
    360      -2.8105      2.00000
    361      -2.7941      2.00000
    362      -2.7914      2.00000
    363      -2.7851      2.00000
    364      -2.7465      2.00000
    365      -2.7399      2.00000
    366      -2.7177      2.00000
    367      -2.7090      2.00000
    368      -2.7070      2.00000
    369      -2.6817      2.00000
    370      -2.6801      2.00000
    371      -2.6638      2.00000
    372      -2.6562      2.00000
    373      -2.6318      2.00000
    374      -2.6209      2.00000
    375      -2.6175      2.00000
    376      -2.6095      2.00000
    377      -2.5798      2.00000
    378      -2.5775      2.00000
    379      -2.5671      2.00000
    380      -2.5565      2.00000
    381      -2.5446      2.00000
    382      -2.5337      2.00000
    383      -2.5320      2.00000
    384      -2.4966      2.00000
    385      -2.4890      2.00000
    386      -2.4580      2.00000
    387      -2.3987      2.00000
    388      -2.2419      2.00000
    389      -2.2029      2.00000
    390      -2.1496      2.00000
    391      -2.1443      2.00000
    392      -2.1036      2.00000
    393      -2.0134      2.00000
    394      -2.0056      2.00000
    395      -1.9026      2.00000
    396      -1.8237      2.00000
    397      -1.5805      2.00000
    398      -1.5291      2.00000
    399      -1.4030      2.00000
    400      -1.2208      2.00336
    401      -1.0360      1.80952
    402      -0.9925      1.22205
    403      -0.7850     -0.01913
    404      -0.7509     -0.00576
    405      -0.6623     -0.00007
    406      -0.6203     -0.00000
    407      -0.5604     -0.00000
    408      -0.5254     -0.00000
    409      -0.4797     -0.00000
    410      -0.4684     -0.00000
    411      -0.4093     -0.00000
    412      -0.4056     -0.00000
    413      -0.3873     -0.00000
    414      -0.3663     -0.00000
    415      -0.2471     -0.00000
    416      -0.2310     -0.00000
    417      -0.0672     -0.00000
    418      -0.0329     -0.00000
    419      -0.0117     -0.00000
    420       0.0982     -0.00000
    421       0.1061     -0.00000
    422       0.2694     -0.00000
    423       0.3610     -0.00000
    424       0.6369     -0.00000
    425       0.7339     -0.00000
    426       0.7358     -0.00000
    427       0.7448     -0.00000
    428       0.7618     -0.00000
    429       0.7670     -0.00000
    430       0.7812     -0.00000
    431       1.0519     -0.00000
    432       1.0762     -0.00000
    433       1.1395     -0.00000
    434       1.1672     -0.00000
    435       1.2933     -0.00000
    436       1.3229     -0.00000
    437       1.3355     -0.00000
    438       1.4135     -0.00000
    439       1.5846     -0.00000
    440       1.8236      0.00000
    441       1.9430      0.00000
    442       2.2690      0.00000
    443       2.3183      0.00000
    444       2.3763      0.00000
    445       2.4435      0.00000
    446       2.4564      0.00000
    447       2.4600      0.00000
    448       2.4796      0.00000
    449       2.4996      0.00000
    450       2.6224      0.00000
    451       2.7736      0.00000
    452       2.7916      0.00000
    453       2.8637      0.00000
    454       2.8969      0.00000
    455       2.9846      0.00000
    456       3.0259      0.00000
    457       3.1122      0.00000
    458       3.1262      0.00000
    459       3.1507      0.00000
    460       3.1663      0.00000
    461       3.3215      0.00000
    462       3.3485      0.00000
    463       3.3553      0.00000
    464       3.3671      0.00000
    465       3.4326      0.00000
    466       3.6155      0.00000
    467       3.6884      0.00000
    468       3.8305      0.00000
    469       3.8463      0.00000
    470       4.0397      0.00000
    471       4.1374      0.00000
    472       4.1491      0.00000
    473       4.1837      0.00000
    474       4.2186      0.00000
    475       4.3240      0.00000
    476       4.3376      0.00000
    477       4.4055      0.00000
    478       4.4811      0.00000
    479       4.5238      0.00000
    480       4.5379      0.00000
    481       4.5870      0.00000
    482       4.7620      0.00000
    483       4.7927      0.00000
    484       4.8459      0.00000
    485       4.9158      0.00000
    486       5.0741      0.00000

 k-point     2 :       0.2500    0.0000    0.0000
  band No.  band energies     occupation 
      1     -23.5849      2.00000
      2     -22.0286      2.00000
      3      -9.7051      2.00000
      4      -9.4101      2.00000
      5      -9.1265      2.00000
      6      -8.6307      2.00000
      7      -8.4675      2.00000
      8      -8.1688      2.00000
      9      -8.1510      2.00000
     10      -7.9706      2.00000
     11      -7.9525      2.00000
     12      -7.8612      2.00000
     13      -7.6968      2.00000
     14      -7.6427      2.00000
     15      -7.5209      2.00000
     16      -7.5129      2.00000
     17      -7.4789      2.00000
     18      -7.4665      2.00000
     19      -7.3937      2.00000
     20      -7.2312      2.00000
     21      -7.1729      2.00000
     22      -7.1638      2.00000
     23      -7.1553      2.00000
     24      -7.1294      2.00000
     25      -7.1077      2.00000
     26      -7.1024      2.00000
     27      -7.0914      2.00000
     28      -7.0715      2.00000
     29      -7.0632      2.00000
     30      -7.0510      2.00000
     31      -7.0389      2.00000
     32      -7.0363      2.00000
     33      -6.9564      2.00000
     34      -6.9473      2.00000
     35      -6.9405      2.00000
     36      -6.9271      2.00000
     37      -6.8715      2.00000
     38      -6.8671      2.00000
     39      -6.8571      2.00000
     40      -6.8442      2.00000
     41      -6.8326      2.00000
     42      -6.8179      2.00000
     43      -6.8136      2.00000
     44      -6.7665      2.00000
     45      -6.6692      2.00000
     46      -6.6579      2.00000
     47      -6.6507      2.00000
     48      -6.6427      2.00000
     49      -6.6408      2.00000
     50      -6.6267      2.00000
     51      -6.6022      2.00000
     52      -6.5725      2.00000
     53      -6.5698      2.00000
     54      -6.5630      2.00000
     55      -6.5370      2.00000
     56      -6.4945      2.00000
     57      -6.4930      2.00000
     58      -6.4872      2.00000
     59      -6.4544      2.00000
     60      -6.4530      2.00000
     61      -6.4483      2.00000
     62      -6.4168      2.00000
     63      -6.4135      2.00000
     64      -6.4098      2.00000
     65      -6.3341      2.00000
     66      -6.3188      2.00000
     67      -6.3165      2.00000
     68      -6.3018      2.00000
     69      -6.2811      2.00000
     70      -6.2764      2.00000
     71      -6.2686      2.00000
     72      -6.2249      2.00000
     73      -6.1806      2.00000
     74      -6.1794      2.00000
     75      -6.1751      2.00000
     76      -6.1698      2.00000
     77      -6.1557      2.00000
     78      -6.1454      2.00000
     79      -6.1450      2.00000
     80      -6.1145      2.00000
     81      -6.1114      2.00000
     82      -6.0674      2.00000
     83      -6.0635      2.00000
     84      -6.0565      2.00000
     85      -5.9946      2.00000
     86      -5.9762      2.00000
     87      -5.9581      2.00000
     88      -5.9528      2.00000
     89      -5.9454      2.00000
     90      -5.9191      2.00000
     91      -5.8800      2.00000
     92      -5.8746      2.00000
     93      -5.8627      2.00000
     94      -5.8482      2.00000
     95      -5.8447      2.00000
     96      -5.8092      2.00000
     97      -5.7991      2.00000
     98      -5.7979      2.00000
     99      -5.7703      2.00000
    100      -5.7680      2.00000
    101      -5.7633      2.00000
    102      -5.7240      2.00000
    103      -5.7107      2.00000
    104      -5.6934      2.00000
    105      -5.6777      2.00000
    106      -5.6740      2.00000
    107      -5.6697      2.00000
    108      -5.6568      2.00000
    109      -5.6557      2.00000
    110      -5.6467      2.00000
    111      -5.6165      2.00000
    112      -5.6103      2.00000
    113      -5.5826      2.00000
    114      -5.5790      2.00000
    115      -5.5750      2.00000
    116      -5.5551      2.00000
    117      -5.5518      2.00000
    118      -5.5490      2.00000
    119      -5.5328      2.00000
    120      -5.5244      2.00000
    121      -5.5134      2.00000
    122      -5.4593      2.00000
    123      -5.4548      2.00000
    124      -5.4500      2.00000
    125      -5.4474      2.00000
    126      -5.4402      2.00000
    127      -5.4372      2.00000
    128      -5.4369      2.00000
    129      -5.4080      2.00000
    130      -5.3802      2.00000
    131      -5.3777      2.00000
    132      -5.3720      2.00000
    133      -5.3689      2.00000
    134      -5.3382      2.00000
    135      -5.3121      2.00000
    136      -5.3045      2.00000
    137      -5.2880      2.00000
    138      -5.2767      2.00000
    139      -5.2605      2.00000
    140      -5.2203      2.00000
    141      -5.2078      2.00000
    142      -5.2069      2.00000
    143      -5.1915      2.00000
    144      -5.1830      2.00000
    145      -5.1786      2.00000
    146      -5.1729      2.00000
    147      -5.1702      2.00000
    148      -5.1340      2.00000
    149      -5.1276      2.00000
    150      -5.1152      2.00000
    151      -5.1065      2.00000
    152      -5.1012      2.00000
    153      -5.0973      2.00000
    154      -5.0890      2.00000
    155      -5.0865      2.00000
    156      -5.0847      2.00000
    157      -5.0793      2.00000
    158      -5.0588      2.00000
    159      -5.0384      2.00000
    160      -5.0286      2.00000
    161      -5.0253      2.00000
    162      -5.0220      2.00000
    163      -4.9805      2.00000
    164      -4.9741      2.00000
    165      -4.9488      2.00000
    166      -4.9265      2.00000
    167      -4.9251      2.00000
    168      -4.9154      2.00000
    169      -4.9112      2.00000
    170      -4.9031      2.00000
    171      -4.8976      2.00000
    172      -4.8944      2.00000
    173      -4.8740      2.00000
    174      -4.8682      2.00000
    175      -4.8411      2.00000
    176      -4.8249      2.00000
    177      -4.8203      2.00000
    178      -4.8075      2.00000
    179      -4.7888      2.00000
    180      -4.7764      2.00000
    181      -4.7720      2.00000
    182      -4.7656      2.00000
    183      -4.7582      2.00000
    184      -4.7528      2.00000
    185      -4.7295      2.00000
    186      -4.7208      2.00000
    187      -4.7173      2.00000
    188      -4.7133      2.00000
    189      -4.7116      2.00000
    190      -4.6999      2.00000
    191      -4.6959      2.00000
    192      -4.6947      2.00000
    193      -4.6732      2.00000
    194      -4.6668      2.00000
    195      -4.6479      2.00000
    196      -4.6451      2.00000
    197      -4.6338      2.00000
    198      -4.6234      2.00000
    199      -4.6218      2.00000
    200      -4.6171      2.00000
    201      -4.6063      2.00000
    202      -4.6037      2.00000
    203      -4.5817      2.00000
    204      -4.5700      2.00000
    205      -4.5494      2.00000
    206      -4.5238      2.00000
    207      -4.5032      2.00000
    208      -4.4925      2.00000
    209      -4.4894      2.00000
    210      -4.4845      2.00000
    211      -4.4778      2.00000
    212      -4.4665      2.00000
    213      -4.4532      2.00000
    214      -4.4450      2.00000
    215      -4.4402      2.00000
    216      -4.4264      2.00000
    217      -4.3884      2.00000
    218      -4.3832      2.00000
    219      -4.3686      2.00000
    220      -4.3681      2.00000
    221      -4.3548      2.00000
    222      -4.3329      2.00000
    223      -4.2915      2.00000
    224      -4.2867      2.00000
    225      -4.2420      2.00000
    226      -4.2373      2.00000
    227      -4.2326      2.00000
    228      -4.2321      2.00000
    229      -4.2199      2.00000
    230      -4.2160      2.00000
    231      -4.2117      2.00000
    232      -4.2076      2.00000
    233      -4.2033      2.00000
    234      -4.1961      2.00000
    235      -4.1773      2.00000
    236      -4.1614      2.00000
    237      -4.1566      2.00000
    238      -4.1545      2.00000
    239      -4.1334      2.00000
    240      -4.1260      2.00000
    241      -4.1217      2.00000
    242      -4.1010      2.00000
    243      -4.0862      2.00000
    244      -4.0800      2.00000
    245      -4.0714      2.00000
    246      -4.0683      2.00000
    247      -4.0598      2.00000
    248      -4.0401      2.00000
    249      -4.0370      2.00000
    250      -4.0362      2.00000
    251      -4.0283      2.00000
    252      -4.0235      2.00000
    253      -4.0130      2.00000
    254      -4.0101      2.00000
    255      -3.9893      2.00000
    256      -3.9548      2.00000
    257      -3.9457      2.00000
    258      -3.9404      2.00000
    259      -3.9347      2.00000
    260      -3.9003      2.00000
    261      -3.8964      2.00000
    262      -3.8805      2.00000
    263      -3.8734      2.00000
    264      -3.8692      2.00000
    265      -3.8663      2.00000
    266      -3.8540      2.00000
    267      -3.8347      2.00000
    268      -3.8250      2.00000
    269      -3.8144      2.00000
    270      -3.7904      2.00000
    271      -3.7867      2.00000
    272      -3.7776      2.00000
    273      -3.7729      2.00000
    274      -3.7479      2.00000
    275      -3.7420      2.00000
    276      -3.7384      2.00000
    277      -3.7160      2.00000
    278      -3.7098      2.00000
    279      -3.6932      2.00000
    280      -3.6851      2.00000
    281      -3.6728      2.00000
    282      -3.6666      2.00000
    283      -3.6529      2.00000
    284      -3.6353      2.00000
    285      -3.6171      2.00000
    286      -3.5960      2.00000
    287      -3.5806      2.00000
    288      -3.5647      2.00000
    289      -3.5602      2.00000
    290      -3.5409      2.00000
    291      -3.5296      2.00000
    292      -3.5243      2.00000
    293      -3.5212      2.00000
    294      -3.5117      2.00000
    295      -3.4916      2.00000
    296      -3.4791      2.00000
    297      -3.4589      2.00000
    298      -3.4520      2.00000
    299      -3.4490      2.00000
    300      -3.4406      2.00000
    301      -3.4364      2.00000
    302      -3.4155      2.00000
    303      -3.4088      2.00000
    304      -3.4063      2.00000
    305      -3.4023      2.00000
    306      -3.3778      2.00000
    307      -3.3697      2.00000
    308      -3.3612      2.00000
    309      -3.3496      2.00000
    310      -3.3361      2.00000
    311      -3.3327      2.00000
    312      -3.3204      2.00000
    313      -3.3173      2.00000
    314      -3.3134      2.00000
    315      -3.3031      2.00000
    316      -3.2922      2.00000
    317      -3.2869      2.00000
    318      -3.2781      2.00000
    319      -3.2746      2.00000
    320      -3.2710      2.00000
    321      -3.2483      2.00000
    322      -3.2434      2.00000
    323      -3.2348      2.00000
    324      -3.2146      2.00000
    325      -3.2006      2.00000
    326      -3.1883      2.00000
    327      -3.1863      2.00000
    328      -3.1810      2.00000
    329      -3.1786      2.00000
    330      -3.1695      2.00000
    331      -3.1675      2.00000
    332      -3.1328      2.00000
    333      -3.1287      2.00000
    334      -3.1214      2.00000
    335      -3.1092      2.00000
    336      -3.0694      2.00000
    337      -3.0663      2.00000
    338      -3.0528      2.00000
    339      -3.0450      2.00000
    340      -3.0353      2.00000
    341      -3.0319      2.00000
    342      -3.0306      2.00000
    343      -3.0277      2.00000
    344      -3.0239      2.00000
    345      -3.0150      2.00000
    346      -2.9922      2.00000
    347      -2.9902      2.00000
    348      -2.9872      2.00000
    349      -2.9820      2.00000
    350      -2.9749      2.00000
    351      -2.9649      2.00000
    352      -2.9604      2.00000
    353      -2.9552      2.00000
    354      -2.9238      2.00000
    355      -2.8876      2.00000
    356      -2.8684      2.00000
    357      -2.8630      2.00000
    358      -2.8270      2.00000
    359      -2.8050      2.00000
    360      -2.8000      2.00000
    361      -2.7865      2.00000
    362      -2.7742      2.00000
    363      -2.7680      2.00000
    364      -2.7454      2.00000
    365      -2.7434      2.00000
    366      -2.7272      2.00000
    367      -2.7040      2.00000
    368      -2.7015      2.00000
    369      -2.6966      2.00000
    370      -2.6918      2.00000
    371      -2.6696      2.00000
    372      -2.6636      2.00000
    373      -2.6561      2.00000
    374      -2.6549      2.00000
    375      -2.6365      2.00000
    376      -2.6311      2.00000
    377      -2.6256      2.00000
    378      -2.6203      2.00000
    379      -2.6164      2.00000
    380      -2.6017      2.00000
    381      -2.5808      2.00000
    382      -2.5791      2.00000
    383      -2.5622      2.00000
    384      -2.5245      2.00000
    385      -2.5139      2.00000
    386      -2.4979      2.00000
    387      -2.4948      2.00000
    388      -2.4731      2.00000
    389      -2.4171      2.00000
    390      -2.1959      2.00000
    391      -2.0353      2.00000
    392      -1.9666      2.00000
    393      -1.9465      2.00000
    394      -1.7732      2.00000
    395      -1.6079      2.00000
    396      -1.6066      2.00000
    397      -1.5654      2.00000
    398      -1.4525      2.00000
    399      -1.3908      2.00000
    400      -1.3059      2.00004
    401      -1.1978      2.00840
    402      -0.7745     -0.01366
    403      -0.7539     -0.00647
    404      -0.7377     -0.00334
    405      -0.7052     -0.00074
    406      -0.6737     -0.00014
    407      -0.6305     -0.00001
    408      -0.6227     -0.00001
    409      -0.6037     -0.00000
    410      -0.5178     -0.00000
    411      -0.4276     -0.00000
    412      -0.3818     -0.00000
    413      -0.2800     -0.00000
    414      -0.2690     -0.00000
    415      -0.1008     -0.00000
    416      -0.0379     -0.00000
    417      -0.0347     -0.00000
    418      -0.0304     -0.00000
    419      -0.0283     -0.00000
    420       0.0195     -0.00000
    421       0.0872     -0.00000
    422       0.1997     -0.00000
    423       0.2107     -0.00000
    424       0.3231     -0.00000
    425       0.3435     -0.00000
    426       0.5427     -0.00000
    427       0.6535     -0.00000
    428       0.6787     -0.00000
    429       0.7660     -0.00000
    430       0.9903     -0.00000
    431       1.0161     -0.00000
    432       1.2059     -0.00000
    433       1.2775     -0.00000
    434       1.3371     -0.00000
    435       1.4089     -0.00000
    436       1.4334     -0.00000
    437       1.4468     -0.00000
    438       1.5363     -0.00000
    439       1.5628     -0.00000
    440       1.5669     -0.00000
    441       2.2206      0.00000
    442       2.2746      0.00000
    443       2.2894      0.00000
    444       2.4581      0.00000
    445       2.4763      0.00000
    446       2.4886      0.00000
    447       2.5244      0.00000
    448       2.5276      0.00000
    449       2.6663      0.00000
    450       2.7008      0.00000
    451       2.7697      0.00000
    452       2.7705      0.00000
    453       2.7844      0.00000
    454       2.7876      0.00000
    455       2.8514      0.00000
    456       2.9211      0.00000
    457       3.0502      0.00000
    458       3.1511      0.00000
    459       3.2276      0.00000
    460       3.2650      0.00000
    461       3.3079      0.00000
    462       3.3248      0.00000
    463       3.3304      0.00000
    464       3.5788      0.00000
    465       3.6331      0.00000
    466       3.6391      0.00000
    467       3.6896      0.00000
    468       3.7376      0.00000
    469       3.7453      0.00000
    470       3.8255      0.00000
    471       3.8706      0.00000
    472       3.9725      0.00000
    473       4.0729      0.00000
    474       4.0819      0.00000
    475       4.1204      0.00000
    476       4.1558      0.00000
    477       4.2118      0.00000
    478       4.2964      0.00000
    479       4.3861      0.00000
    480       4.4157      0.00000
    481       4.6060      0.00000
    482       4.6128      0.00000
    483       4.7806      0.00000
    484       4.7966      0.00000
    485       4.8041      0.00000
    486       4.9057      0.00000

 k-point     3 :       0.5000    0.0000    0.0000
  band No.  band energies     occupation 
      1     -23.5849      2.00000
      2     -22.0286      2.00000
      3      -9.7046      2.00000
      4      -9.3088      2.00000
      5      -9.2894      2.00000
      6      -8.6253      2.00000
      7      -8.1595      2.00000
      8      -8.1594      2.00000
      9      -8.0970      2.00000
     10      -8.0812      2.00000
     11      -8.0767      2.00000
     12      -8.0611      2.00000
     13      -7.7012      2.00000
     14      -7.6516      2.00000
     15      -7.5178      2.00000
     16      -7.5091      2.00000
     17      -7.4080      2.00000
     18      -7.2719      2.00000
     19      -7.2660      2.00000
     20      -7.2575      2.00000
     21      -7.2571      2.00000
     22      -7.1733      2.00000
     23      -7.1528      2.00000
     24      -7.1441      2.00000
     25      -7.1415      2.00000
     26      -7.1250      2.00000
     27      -7.1233      2.00000
     28      -7.1177      2.00000
     29      -7.0955      2.00000
     30      -7.0912      2.00000
     31      -7.0454      2.00000
     32      -7.0293      2.00000
     33      -6.9863      2.00000
     34      -6.9854      2.00000
     35      -6.9144      2.00000
     36      -6.9023      2.00000
     37      -6.8981      2.00000
     38      -6.8973      2.00000
     39      -6.8431      2.00000
     40      -6.8422      2.00000
     41      -6.8390      2.00000
     42      -6.8271      2.00000
     43      -6.8202      2.00000
     44      -6.8062      2.00000
     45      -6.6512      2.00000
     46      -6.6499      2.00000
     47      -6.6221      2.00000
     48      -6.6088      2.00000
     49      -6.6055      2.00000
     50      -6.5950      2.00000
     51      -6.5750      2.00000
     52      -6.5621      2.00000
     53      -6.5327      2.00000
     54      -6.5077      2.00000
     55      -6.5046      2.00000
     56      -6.4992      2.00000
     57      -6.4706      2.00000
     58      -6.4656      2.00000
     59      -6.4623      2.00000
     60      -6.4611      2.00000
     61      -6.4480      2.00000
     62      -6.4478      2.00000
     63      -6.4079      2.00000
     64      -6.3763      2.00000
     65      -6.3361      2.00000
     66      -6.3318      2.00000
     67      -6.3012      2.00000
     68      -6.2965      2.00000
     69      -6.2948      2.00000
     70      -6.2911      2.00000
     71      -6.2909      2.00000
     72      -6.2841      2.00000
     73      -6.2554      2.00000
     74      -6.2375      2.00000
     75      -6.1729      2.00000
     76      -6.1652      2.00000
     77      -6.1646      2.00000
     78      -6.1629      2.00000
     79      -6.1211      2.00000
     80      -6.1205      2.00000
     81      -6.1199      2.00000
     82      -6.1185      2.00000
     83      -6.0838      2.00000
     84      -6.0717      2.00000
     85      -5.9831      2.00000
     86      -5.9540      2.00000
     87      -5.9467      2.00000
     88      -5.9465      2.00000
     89      -5.9438      2.00000
     90      -5.9364      2.00000
     91      -5.8205      2.00000
     92      -5.8082      2.00000
     93      -5.8075      2.00000
     94      -5.8060      2.00000
     95      -5.8012      2.00000
     96      -5.7974      2.00000
     97      -5.7850      2.00000
     98      -5.7688      2.00000
     99      -5.7681      2.00000
    100      -5.7648      2.00000
    101      -5.7239      2.00000
    102      -5.7070      2.00000
    103      -5.6985      2.00000
    104      -5.6848      2.00000
    105      -5.6842      2.00000
    106      -5.6815      2.00000
    107      -5.6809      2.00000
    108      -5.6434      2.00000
    109      -5.6362      2.00000
    110      -5.6320      2.00000
    111      -5.6311      2.00000
    112      -5.6285      2.00000
    113      -5.6258      2.00000
    114      -5.6192      2.00000
    115      -5.6156      2.00000
    116      -5.6155      2.00000
    117      -5.5606      2.00000
    118      -5.5503      2.00000
    119      -5.5473      2.00000
    120      -5.5457      2.00000
    121      -5.5446      2.00000
    122      -5.5378      2.00000
    123      -5.4787      2.00000
    124      -5.4647      2.00000
    125      -5.4593      2.00000
    126      -5.4563      2.00000
    127      -5.4519      2.00000
    128      -5.4277      2.00000
    129      -5.4008      2.00000
    130      -5.3819      2.00000
    131      -5.3802      2.00000
    132      -5.3702      2.00000
    133      -5.3515      2.00000
    134      -5.3353      2.00000
    135      -5.3320      2.00000
    136      -5.3295      2.00000
    137      -5.2517      2.00000
    138      -5.2382      2.00000
    139      -5.2382      2.00000
    140      -5.2304      2.00000
    141      -5.2125      2.00000
    142      -5.1878      2.00000
    143      -5.1856      2.00000
    144      -5.1809      2.00000
    145      -5.1792      2.00000
    146      -5.1650      2.00000
    147      -5.1522      2.00000
    148      -5.1519      2.00000
    149      -5.1287      2.00000
    150      -5.1267      2.00000
    151      -5.1235      2.00000
    152      -5.1224      2.00000
    153      -5.0957      2.00000
    154      -5.0895      2.00000
    155      -5.0616      2.00000
    156      -5.0571      2.00000
    157      -5.0532      2.00000
    158      -5.0454      2.00000
    159      -5.0440      2.00000
    160      -5.0421      2.00000
    161      -4.9887      2.00000
    162      -4.9573      2.00000
    163      -4.9531      2.00000
    164      -4.9414      2.00000
    165      -4.9397      2.00000
    166      -4.9382      2.00000
    167      -4.9290      2.00000
    168      -4.9205      2.00000
    169      -4.9132      2.00000
    170      -4.9095      2.00000
    171      -4.9034      2.00000
    172      -4.8923      2.00000
    173      -4.8915      2.00000
    174      -4.8856      2.00000
    175      -4.8038      2.00000
    176      -4.8022      2.00000
    177      -4.7972      2.00000
    178      -4.7967      2.00000
    179      -4.7959      2.00000
    180      -4.7887      2.00000
    181      -4.7820      2.00000
    182      -4.7775      2.00000
    183      -4.7757      2.00000
    184      -4.7544      2.00000
    185      -4.7487      2.00000
    186      -4.7403      2.00000
    187      -4.7390      2.00000
    188      -4.7116      2.00000
    189      -4.6821      2.00000
    190      -4.6772      2.00000
    191      -4.6558      2.00000
    192      -4.6519      2.00000
    193      -4.6479      2.00000
    194      -4.6418      2.00000
    195      -4.6393      2.00000
    196      -4.6379      2.00000
    197      -4.6333      2.00000
    198      -4.6323      2.00000
    199      -4.6248      2.00000
    200      -4.6185      2.00000
    201      -4.6085      2.00000
    202      -4.6005      2.00000
    203      -4.5953      2.00000
    204      -4.5812      2.00000
    205      -4.5661      2.00000
    206      -4.5380      2.00000
    207      -4.5371      2.00000
    208      -4.5309      2.00000
    209      -4.5166      2.00000
    210      -4.4940      2.00000
    211      -4.4797      2.00000
    212      -4.4765      2.00000
    213      -4.4661      2.00000
    214      -4.4614      2.00000
    215      -4.4587      2.00000
    216      -4.4230      2.00000
    217      -4.4082      2.00000
    218      -4.4055      2.00000
    219      -4.4043      2.00000
    220      -4.3997      2.00000
    221      -4.3844      2.00000
    222      -4.3693      2.00000
    223      -4.3315      2.00000
    224      -4.2581      2.00000
    225      -4.2365      2.00000
    226      -4.2324      2.00000
    227      -4.2208      2.00000
    228      -4.2140      2.00000
    229      -4.2110      2.00000
    230      -4.2087      2.00000
    231      -4.2027      2.00000
    232      -4.1875      2.00000
    233      -4.1839      2.00000
    234      -4.1838      2.00000
    235      -4.1806      2.00000
    236      -4.1721      2.00000
    237      -4.1679      2.00000
    238      -4.1624      2.00000
    239      -4.1534      2.00000
    240      -4.1293      2.00000
    241      -4.1145      2.00000
    242      -4.1123      2.00000
    243      -4.1093      2.00000
    244      -4.0746      2.00000
    245      -4.0733      2.00000
    246      -4.0583      2.00000
    247      -4.0552      2.00000
    248      -4.0547      2.00000
    249      -4.0492      2.00000
    250      -4.0485      2.00000
    251      -4.0289      2.00000
    252      -4.0171      2.00000
    253      -4.0126      2.00000
    254      -3.9865      2.00000
    255      -3.9830      2.00000
    256      -3.9257      2.00000
    257      -3.9204      2.00000
    258      -3.9200      2.00000
    259      -3.9182      2.00000
    260      -3.9113      2.00000
    261      -3.8768      2.00000
    262      -3.8667      2.00000
    263      -3.8666      2.00000
    264      -3.8609      2.00000
    265      -3.8557      2.00000
    266      -3.8463      2.00000
    267      -3.8112      2.00000
    268      -3.8016      2.00000
    269      -3.7855      2.00000
    270      -3.7818      2.00000
    271      -3.7771      2.00000
    272      -3.7769      2.00000
    273      -3.7607      2.00000
    274      -3.7357      2.00000
    275      -3.7201      2.00000
    276      -3.7112      2.00000
    277      -3.7040      2.00000
    278      -3.6943      2.00000
    279      -3.6924      2.00000
    280      -3.6797      2.00000
    281      -3.6754      2.00000
    282      -3.6537      2.00000
    283      -3.6447      2.00000
    284      -3.6354      2.00000
    285      -3.6237      2.00000
    286      -3.6206      2.00000
    287      -3.6200      2.00000
    288      -3.6119      2.00000
    289      -3.5835      2.00000
    290      -3.5787      2.00000
    291      -3.5763      2.00000
    292      -3.5592      2.00000
    293      -3.5563      2.00000
    294      -3.5116      2.00000
    295      -3.4806      2.00000
    296      -3.4704      2.00000
    297      -3.4690      2.00000
    298      -3.4638      2.00000
    299      -3.4587      2.00000
    300      -3.4344      2.00000
    301      -3.4297      2.00000
    302      -3.4096      2.00000
    303      -3.4088      2.00000
    304      -3.4038      2.00000
    305      -3.3956      2.00000
    306      -3.3750      2.00000
    307      -3.3502      2.00000
    308      -3.3464      2.00000
    309      -3.3296      2.00000
    310      -3.3228      2.00000
    311      -3.3192      2.00000
    312      -3.2989      2.00000
    313      -3.2920      2.00000
    314      -3.2812      2.00000
    315      -3.2798      2.00000
    316      -3.2792      2.00000
    317      -3.2787      2.00000
    318      -3.2602      2.00000
    319      -3.2537      2.00000
    320      -3.2534      2.00000
    321      -3.2498      2.00000
    322      -3.2344      2.00000
    323      -3.2319      2.00000
    324      -3.1960      2.00000
    325      -3.1905      2.00000
    326      -3.1823      2.00000
    327      -3.1808      2.00000
    328      -3.1755      2.00000
    329      -3.1686      2.00000
    330      -3.1654      2.00000
    331      -3.1406      2.00000
    332      -3.1384      2.00000
    333      -3.1258      2.00000
    334      -3.1159      2.00000
    335      -3.1125      2.00000
    336      -3.1074      2.00000
    337      -3.0979      2.00000
    338      -3.0961      2.00000
    339      -3.0531      2.00000
    340      -3.0471      2.00000
    341      -3.0262      2.00000
    342      -3.0245      2.00000
    343      -3.0227      2.00000
    344      -3.0199      2.00000
    345      -3.0127      2.00000
    346      -3.0068      2.00000
    347      -3.0034      2.00000
    348      -2.9989      2.00000
    349      -2.9925      2.00000
    350      -2.9883      2.00000
    351      -2.9621      2.00000
    352      -2.9506      2.00000
    353      -2.9498      2.00000
    354      -2.9390      2.00000
    355      -2.8729      2.00000
    356      -2.8502      2.00000
    357      -2.8373      2.00000
    358      -2.7910      2.00000
    359      -2.7899      2.00000
    360      -2.7864      2.00000
    361      -2.7841      2.00000
    362      -2.7832      2.00000
    363      -2.7810      2.00000
    364      -2.7699      2.00000
    365      -2.7665      2.00000
    366      -2.7440      2.00000
    367      -2.7420      2.00000
    368      -2.7331      2.00000
    369      -2.7307      2.00000
    370      -2.6965      2.00000
    371      -2.6707      2.00000
    372      -2.6633      2.00000
    373      -2.6535      2.00000
    374      -2.6514      2.00000
    375      -2.6404      2.00000
    376      -2.6364      2.00000
    377      -2.6360      2.00000
    378      -2.6308      2.00000
    379      -2.6295      2.00000
    380      -2.6277      2.00000
    381      -2.6236      2.00000
    382      -2.5974      2.00000
    383      -2.5935      2.00000
    384      -2.5921      2.00000
    385      -2.5829      2.00000
    386      -2.5111      2.00000
    387      -2.4979      2.00000
    388      -2.4771      2.00000
    389      -2.4571      2.00000
    390      -2.4160      2.00000
    391      -2.0650      2.00000
    392      -1.8345      2.00000
    393      -1.7446      2.00000
    394      -1.7089      2.00000
    395      -1.7043      2.00000
    396      -1.6421      2.00000
    397      -1.4554      2.00000
    398      -1.1188      2.06393
    399      -1.1179      2.06457
    400      -1.1101      2.06900
    401      -1.0776      2.04649
    402      -1.0197      1.62641
    403      -0.8481     -0.06882
    404      -0.7225     -0.00170
    405      -0.7199     -0.00151
    406      -0.6991     -0.00054
    407      -0.6825     -0.00022
    408      -0.5606     -0.00000
    409      -0.5527     -0.00000
    410      -0.5516     -0.00000
    411      -0.5507     -0.00000
    412      -0.5166     -0.00000
    413      -0.4489     -0.00000
    414      -0.3506     -0.00000
    415      -0.3459     -0.00000
    416      -0.2404     -0.00000
    417      -0.2331     -0.00000
    418       0.2118     -0.00000
    419       0.2223     -0.00000
    420       0.2322     -0.00000
    421       0.2350     -0.00000
    422       0.2398     -0.00000
    423       0.2546     -0.00000
    424       0.3446     -0.00000
    425       0.4678     -0.00000
    426       0.4832     -0.00000
    427       0.4855     -0.00000
    428       0.5526     -0.00000
    429       0.6859     -0.00000
    430       0.9148     -0.00000
    431       0.9164     -0.00000
    432       1.0634     -0.00000
    433       1.1827     -0.00000
    434       1.2286     -0.00000
    435       1.2307     -0.00000
    436       1.3635     -0.00000
    437       1.4328     -0.00000
    438       1.8350      0.00000
    439       1.8386      0.00000
    440       2.1681      0.00000
    441       2.1694      0.00000
    442       2.1735      0.00000
    443       2.1894      0.00000
    444       2.5121      0.00000
    445       2.5241      0.00000
    446       2.6025      0.00000
    447       2.6385      0.00000
    448       2.6393      0.00000
    449       2.6401      0.00000
    450       2.6757      0.00000
    451       2.7908      0.00000
    452       2.7970      0.00000
    453       2.9267      0.00000
    454       2.9485      0.00000
    455       2.9526      0.00000
    456       2.9844      0.00000
    457       3.0156      0.00000
    458       3.1102      0.00000
    459       3.1389      0.00000
    460       3.1486      0.00000
    461       3.1563      0.00000
    462       3.2673      0.00000
    463       3.2676      0.00000
    464       3.4306      0.00000
    465       3.4668      0.00000
    466       3.6089      0.00000
    467       3.6163      0.00000
    468       3.6858      0.00000
    469       3.7400      0.00000
    470       3.8082      0.00000
    471       3.9271      0.00000
    472       3.9285      0.00000
    473       3.9301      0.00000
    474       3.9316      0.00000
    475       3.9618      0.00000
    476       4.0570      0.00000
    477       4.3063      0.00000
    478       4.4063      0.00000
    479       4.5802      0.00000
    480       4.6203      0.00000
    481       4.6473      0.00000
    482       4.6617      0.00000
    483       4.6941      0.00000
    484       4.7322      0.00000
    485       4.7560      0.00000
    486       4.8473      0.00000

 k-point     4 :       0.0000    0.2000    0.0000
  band No.  band energies     occupation 
      1     -23.5849      2.00000
      2     -22.0286      2.00000
      3      -9.7047      2.00000
      4      -9.3921      2.00000
      5      -8.9371      2.00000
      6      -8.6524      2.00000
      7      -8.6379      2.00000
      8      -8.5345      2.00000
      9      -8.1864      2.00000
     10      -7.9110      2.00000
     11      -7.7742      2.00000
     12      -7.7029      2.00000
     13      -7.6062      2.00000
     14      -7.5966      2.00000
     15      -7.5497      2.00000
     16      -7.4965      2.00000
     17      -7.4662      2.00000
     18      -7.3940      2.00000
     19      -7.3106      2.00000
     20      -7.2359      2.00000
     21      -7.1766      2.00000
     22      -7.1618      2.00000
     23      -7.1296      2.00000
     24      -7.1207      2.00000
     25      -7.1203      2.00000
     26      -7.1141      2.00000
     27      -7.1032      2.00000
     28      -7.0568      2.00000
     29      -7.0377      2.00000
     30      -7.0166      2.00000
     31      -6.9979      2.00000
     32      -6.9804      2.00000
     33      -6.9650      2.00000
     34      -6.9545      2.00000
     35      -6.9315      2.00000
     36      -6.8904      2.00000
     37      -6.8845      2.00000
     38      -6.8677      2.00000
     39      -6.8456      2.00000
     40      -6.8401      2.00000
     41      -6.8363      2.00000
     42      -6.8325      2.00000
     43      -6.8232      2.00000
     44      -6.8133      2.00000
     45      -6.7825      2.00000
     46      -6.7249      2.00000
     47      -6.7189      2.00000
     48      -6.7005      2.00000
     49      -6.6408      2.00000
     50      -6.6283      2.00000
     51      -6.6045      2.00000
     52      -6.5959      2.00000
     53      -6.5897      2.00000
     54      -6.5701      2.00000
     55      -6.5493      2.00000
     56      -6.5430      2.00000
     57      -6.5250      2.00000
     58      -6.4995      2.00000
     59      -6.4807      2.00000
     60      -6.4764      2.00000
     61      -6.4756      2.00000
     62      -6.4619      2.00000
     63      -6.4503      2.00000
     64      -6.4184      2.00000
     65      -6.3798      2.00000
     66      -6.3729      2.00000
     67      -6.3432      2.00000
     68      -6.3426      2.00000
     69      -6.3311      2.00000
     70      -6.2373      2.00000
     71      -6.2204      2.00000
     72      -6.2038      2.00000
     73      -6.1985      2.00000
     74      -6.1885      2.00000
     75      -6.1852      2.00000
     76      -6.1791      2.00000
     77      -6.1754      2.00000
     78      -6.1230      2.00000
     79      -6.1011      2.00000
     80      -6.1009      2.00000
     81      -6.0909      2.00000
     82      -6.0738      2.00000
     83      -6.0150      2.00000
     84      -6.0026      2.00000
     85      -5.9814      2.00000
     86      -5.9806      2.00000
     87      -5.9610      2.00000
     88      -5.9473      2.00000
     89      -5.9438      2.00000
     90      -5.9384      2.00000
     91      -5.9295      2.00000
     92      -5.9202      2.00000
     93      -5.9040      2.00000
     94      -5.9025      2.00000
     95      -5.8751      2.00000
     96      -5.8512      2.00000
     97      -5.8099      2.00000
     98      -5.7949      2.00000
     99      -5.7929      2.00000
    100      -5.7838      2.00000
    101      -5.7693      2.00000
    102      -5.7620      2.00000
    103      -5.7534      2.00000
    104      -5.7480      2.00000
    105      -5.7034      2.00000
    106      -5.6981      2.00000
    107      -5.6468      2.00000
    108      -5.6410      2.00000
    109      -5.6275      2.00000
    110      -5.6008      2.00000
    111      -5.5838      2.00000
    112      -5.5838      2.00000
    113      -5.5751      2.00000
    114      -5.5674      2.00000
    115      -5.5672      2.00000
    116      -5.5449      2.00000
    117      -5.5403      2.00000
    118      -5.5322      2.00000
    119      -5.5172      2.00000
    120      -5.4789      2.00000
    121      -5.4729      2.00000
    122      -5.4676      2.00000
    123      -5.4526      2.00000
    124      -5.4336      2.00000
    125      -5.4252      2.00000
    126      -5.4191      2.00000
    127      -5.4021      2.00000
    128      -5.3928      2.00000
    129      -5.3854      2.00000
    130      -5.3829      2.00000
    131      -5.3814      2.00000
    132      -5.3700      2.00000
    133      -5.3666      2.00000
    134      -5.3471      2.00000
    135      -5.3399      2.00000
    136      -5.3368      2.00000
    137      -5.3294      2.00000
    138      -5.3146      2.00000
    139      -5.2924      2.00000
    140      -5.2705      2.00000
    141      -5.2560      2.00000
    142      -5.2376      2.00000
    143      -5.2224      2.00000
    144      -5.2223      2.00000
    145      -5.1862      2.00000
    146      -5.1814      2.00000
    147      -5.1748      2.00000
    148      -5.1723      2.00000
    149      -5.1695      2.00000
    150      -5.1662      2.00000
    151      -5.1498      2.00000
    152      -5.1044      2.00000
    153      -5.0856      2.00000
    154      -5.0765      2.00000
    155      -5.0543      2.00000
    156      -5.0452      2.00000
    157      -5.0432      2.00000
    158      -5.0198      2.00000
    159      -5.0165      2.00000
    160      -5.0009      2.00000
    161      -4.9894      2.00000
    162      -4.9861      2.00000
    163      -4.9763      2.00000
    164      -4.9759      2.00000
    165      -4.9625      2.00000
    166      -4.9576      2.00000
    167      -4.9469      2.00000
    168      -4.9346      2.00000
    169      -4.9294      2.00000
    170      -4.9134      2.00000
    171      -4.8991      2.00000
    172      -4.8954      2.00000
    173      -4.8899      2.00000
    174      -4.8775      2.00000
    175      -4.8709      2.00000
    176      -4.8490      2.00000
    177      -4.8385      2.00000
    178      -4.8317      2.00000
    179      -4.8154      2.00000
    180      -4.8066      2.00000
    181      -4.8017      2.00000
    182      -4.7948      2.00000
    183      -4.7920      2.00000
    184      -4.7656      2.00000
    185      -4.7560      2.00000
    186      -4.7517      2.00000
    187      -4.7456      2.00000
    188      -4.7215      2.00000
    189      -4.7025      2.00000
    190      -4.6984      2.00000
    191      -4.6904      2.00000
    192      -4.6881      2.00000
    193      -4.6837      2.00000
    194      -4.6830      2.00000
    195      -4.6534      2.00000
    196      -4.6201      2.00000
    197      -4.6179      2.00000
    198      -4.6099      2.00000
    199      -4.6010      2.00000
    200      -4.5873      2.00000
    201      -4.5805      2.00000
    202      -4.5765      2.00000
    203      -4.5539      2.00000
    204      -4.5392      2.00000
    205      -4.5315      2.00000
    206      -4.5257      2.00000
    207      -4.5082      2.00000
    208      -4.5002      2.00000
    209      -4.4815      2.00000
    210      -4.4800      2.00000
    211      -4.4470      2.00000
    212      -4.4461      2.00000
    213      -4.4374      2.00000
    214      -4.4075      2.00000
    215      -4.3791      2.00000
    216      -4.3678      2.00000
    217      -4.3550      2.00000
    218      -4.3495      2.00000
    219      -4.3424      2.00000
    220      -4.3326      2.00000
    221      -4.3233      2.00000
    222      -4.3092      2.00000
    223      -4.2855      2.00000
    224      -4.2677      2.00000
    225      -4.2600      2.00000
    226      -4.2589      2.00000
    227      -4.2561      2.00000
    228      -4.2507      2.00000
    229      -4.2216      2.00000
    230      -4.2214      2.00000
    231      -4.2017      2.00000
    232      -4.1863      2.00000
    233      -4.1751      2.00000
    234      -4.1697      2.00000
    235      -4.1586      2.00000
    236      -4.1485      2.00000
    237      -4.1464      2.00000
    238      -4.1462      2.00000
    239      -4.1317      2.00000
    240      -4.1187      2.00000
    241      -4.1059      2.00000
    242      -4.0664      2.00000
    243      -4.0649      2.00000
    244      -4.0454      2.00000
    245      -4.0445      2.00000
    246      -4.0415      2.00000
    247      -4.0239      2.00000
    248      -4.0187      2.00000
    249      -4.0128      2.00000
    250      -3.9963      2.00000
    251      -3.9917      2.00000
    252      -3.9711      2.00000
    253      -3.9698      2.00000
    254      -3.9644      2.00000
    255      -3.9572      2.00000
    256      -3.9384      2.00000
    257      -3.9268      2.00000
    258      -3.9169      2.00000
    259      -3.9048      2.00000
    260      -3.8976      2.00000
    261      -3.8725      2.00000
    262      -3.8645      2.00000
    263      -3.8623      2.00000
    264      -3.8381      2.00000
    265      -3.8238      2.00000
    266      -3.8198      2.00000
    267      -3.8091      2.00000
    268      -3.7939      2.00000
    269      -3.7920      2.00000
    270      -3.7731      2.00000
    271      -3.7630      2.00000
    272      -3.7553      2.00000
    273      -3.7427      2.00000
    274      -3.7348      2.00000
    275      -3.7312      2.00000
    276      -3.7257      2.00000
    277      -3.7196      2.00000
    278      -3.6962      2.00000
    279      -3.6789      2.00000
    280      -3.6547      2.00000
    281      -3.6252      2.00000
    282      -3.5892      2.00000
    283      -3.5850      2.00000
    284      -3.5842      2.00000
    285      -3.5688      2.00000
    286      -3.5661      2.00000
    287      -3.5583      2.00000
    288      -3.5523      2.00000
    289      -3.5415      2.00000
    290      -3.5349      2.00000
    291      -3.5273      2.00000
    292      -3.5220      2.00000
    293      -3.5117      2.00000
    294      -3.5058      2.00000
    295      -3.4947      2.00000
    296      -3.4856      2.00000
    297      -3.4249      2.00000
    298      -3.4184      2.00000
    299      -3.4151      2.00000
    300      -3.4066      2.00000
    301      -3.4036      2.00000
    302      -3.4005      2.00000
    303      -3.3830      2.00000
    304      -3.3705      2.00000
    305      -3.3681      2.00000
    306      -3.3613      2.00000
    307      -3.3476      2.00000
    308      -3.3451      2.00000
    309      -3.3275      2.00000
    310      -3.3206      2.00000
    311      -3.3147      2.00000
    312      -3.3119      2.00000
    313      -3.3110      2.00000
    314      -3.3067      2.00000
    315      -3.3022      2.00000
    316      -3.2965      2.00000
    317      -3.2731      2.00000
    318      -3.2697      2.00000
    319      -3.2607      2.00000
    320      -3.2530      2.00000
    321      -3.2459      2.00000
    322      -3.2401      2.00000
    323      -3.2360      2.00000
    324      -3.2151      2.00000
    325      -3.2118      2.00000
    326      -3.2061      2.00000
    327      -3.1824      2.00000
    328      -3.1755      2.00000
    329      -3.1725      2.00000
    330      -3.1641      2.00000
    331      -3.1513      2.00000
    332      -3.1455      2.00000
    333      -3.1414      2.00000
    334      -3.1292      2.00000
    335      -3.1265      2.00000
    336      -3.1051      2.00000
    337      -3.1036      2.00000
    338      -3.0966      2.00000
    339      -3.0736      2.00000
    340      -3.0659      2.00000
    341      -3.0503      2.00000
    342      -3.0386      2.00000
    343      -3.0315      2.00000
    344      -3.0251      2.00000
    345      -3.0109      2.00000
    346      -2.9927      2.00000
    347      -2.9907      2.00000
    348      -2.9865      2.00000
    349      -2.9848      2.00000
    350      -2.9754      2.00000
    351      -2.9676      2.00000
    352      -2.9622      2.00000
    353      -2.9201      2.00000
    354      -2.9198      2.00000
    355      -2.9085      2.00000
    356      -2.8824      2.00000
    357      -2.8817      2.00000
    358      -2.8754      2.00000
    359      -2.8406      2.00000
    360      -2.8306      2.00000
    361      -2.8237      2.00000
    362      -2.8169      2.00000
    363      -2.7996      2.00000
    364      -2.7919      2.00000
    365      -2.7807      2.00000
    366      -2.7605      2.00000
    367      -2.7497      2.00000
    368      -2.7453      2.00000
    369      -2.7330      2.00000
    370      -2.7238      2.00000
    371      -2.7046      2.00000
    372      -2.6908      2.00000
    373      -2.6858      2.00000
    374      -2.6760      2.00000
    375      -2.6742      2.00000
    376      -2.6645      2.00000
    377      -2.6202      2.00000
    378      -2.6048      2.00000
    379      -2.5956      2.00000
    380      -2.5928      2.00000
    381      -2.5912      2.00000
    382      -2.5808      2.00000
    383      -2.5564      2.00000
    384      -2.5070      2.00000
    385      -2.4976      2.00000
    386      -2.4448      2.00000
    387      -2.4423      2.00000
    388      -2.3677      2.00000
    389      -2.2791      2.00000
    390      -2.2756      2.00000
    391      -2.1142      2.00000
    392      -1.9314      2.00000
    393      -1.8039      2.00000
    394      -1.7906      2.00000
    395      -1.7543      2.00000
    396      -1.7095      2.00000
    397      -1.6303      2.00000
    398      -1.5788      2.00000
    399      -1.5640      2.00000
    400      -1.4423      2.00000
    401      -1.4033      2.00000
    402      -1.4013      2.00000
    403      -1.0671      2.01466
    404      -1.0383      1.83116
    405      -0.9233      0.19736
    406      -0.9161      0.13260
    407      -0.8351     -0.06025
    408      -0.7662     -0.01024
    409      -0.7048     -0.00073
    410      -0.4895     -0.00000
    411      -0.3523     -0.00000
    412      -0.3348     -0.00000
    413      -0.3003     -0.00000
    414      -0.2020     -0.00000
    415      -0.0492     -0.00000
    416      -0.0078     -0.00000
    417       0.0004     -0.00000
    418       0.0440     -0.00000
    419       0.1232     -0.00000
    420       0.1815     -0.00000
    421       0.2565     -0.00000
    422       0.2612     -0.00000
    423       0.4062     -0.00000
    424       0.4827     -0.00000
    425       0.5839     -0.00000
    426       0.5986     -0.00000
    427       0.6606     -0.00000
    428       0.7369     -0.00000
    429       0.7874     -0.00000
    430       1.0817     -0.00000
    431       1.2513     -0.00000
    432       1.2583     -0.00000
    433       1.3018     -0.00000
    434       1.3387     -0.00000
    435       1.4686     -0.00000
    436       1.5745     -0.00000
    437       1.7040     -0.00000
    438       1.7115     -0.00000
    439       1.7374     -0.00000
    440       1.8823      0.00000
    441       1.8985      0.00000
    442       1.9280      0.00000
    443       1.9541      0.00000
    444       1.9634      0.00000
    445       2.0840      0.00000
    446       2.2847      0.00000
    447       2.4379      0.00000
    448       2.5621      0.00000
    449       2.5669      0.00000
    450       2.7576      0.00000
    451       2.7577      0.00000
    452       2.7852      0.00000
    453       2.8203      0.00000
    454       2.8557      0.00000
    455       3.0522      0.00000
    456       3.1356      0.00000
    457       3.1820      0.00000
    458       3.2062      0.00000
    459       3.2863      0.00000
    460       3.3407      0.00000
    461       3.3856      0.00000
    462       3.4707      0.00000
    463       3.4918      0.00000
    464       3.5927      0.00000
    465       3.6090      0.00000
    466       3.7088      0.00000
    467       3.7705      0.00000
    468       3.8030      0.00000
    469       3.8879      0.00000
    470       3.8908      0.00000
    471       3.9542      0.00000
    472       3.9593      0.00000
    473       3.9996      0.00000
    474       4.1377      0.00000
    475       4.1616      0.00000
    476       4.1930      0.00000
    477       4.2208      0.00000
    478       4.2455      0.00000
    479       4.3923      0.00000
    480       4.4187      0.00000
    481       4.5751      0.00000
    482       4.5784      0.00000
    483       4.5912      0.00000
    484       4.6303      0.00000
    485       4.7793      0.00000
    486       4.8378      0.00000

 k-point     5 :       0.2500    0.2000    0.0000
  band No.  band energies     occupation 
      1     -23.5849      2.00000
      2     -22.0285      2.00000
      3      -9.7044      2.00000
      4      -9.3548      2.00000
      5      -9.0733      2.00000
      6      -8.6590      2.00000
      7      -8.5309      2.00000
      8      -8.4177      2.00000
      9      -8.3019      2.00000
     10      -7.8081      2.00000
     11      -7.7579      2.00000
     12      -7.7457      2.00000
     13      -7.6449      2.00000
     14      -7.6356      2.00000
     15      -7.5935      2.00000
     16      -7.4690      2.00000
     17      -7.4609      2.00000
     18      -7.3972      2.00000
     19      -7.2591      2.00000
     20      -7.1938      2.00000
     21      -7.1820      2.00000
     22      -7.1733      2.00000
     23      -7.1557      2.00000
     24      -7.1405      2.00000
     25      -7.1071      2.00000
     26      -7.0994      2.00000
     27      -7.0916      2.00000
     28      -7.0860      2.00000
     29      -7.0517      2.00000
     30      -7.0446      2.00000
     31      -7.0371      2.00000
     32      -7.0182      2.00000
     33      -6.9922      2.00000
     34      -6.9882      2.00000
     35      -6.9456      2.00000
     36      -6.9275      2.00000
     37      -6.9140      2.00000
     38      -6.8594      2.00000
     39      -6.8282      2.00000
     40      -6.8254      2.00000
     41      -6.8176      2.00000
     42      -6.8154      2.00000
     43      -6.8038      2.00000
     44      -6.7902      2.00000
     45      -6.7833      2.00000
     46      -6.7449      2.00000
     47      -6.7403      2.00000
     48      -6.6262      2.00000
     49      -6.6153      2.00000
     50      -6.6040      2.00000
     51      -6.5981      2.00000
     52      -6.5910      2.00000
     53      -6.5614      2.00000
     54      -6.5494      2.00000
     55      -6.5349      2.00000
     56      -6.5271      2.00000
     57      -6.5190      2.00000
     58      -6.5164      2.00000
     59      -6.5084      2.00000
     60      -6.4859      2.00000
     61      -6.4603      2.00000
     62      -6.4336      2.00000
     63      -6.4080      2.00000
     64      -6.3993      2.00000
     65      -6.3918      2.00000
     66      -6.3731      2.00000
     67      -6.3607      2.00000
     68      -6.3251      2.00000
     69      -6.3154      2.00000
     70      -6.2790      2.00000
     71      -6.2669      2.00000
     72      -6.2452      2.00000
     73      -6.2403      2.00000
     74      -6.2060      2.00000
     75      -6.1686      2.00000
     76      -6.1529      2.00000
     77      -6.1464      2.00000
     78      -6.1392      2.00000
     79      -6.1175      2.00000
     80      -6.1126      2.00000
     81      -6.0878      2.00000
     82      -6.0480      2.00000
     83      -6.0423      2.00000
     84      -6.0209      2.00000
     85      -6.0179      2.00000
     86      -6.0158      2.00000
     87      -5.9729      2.00000
     88      -5.9561      2.00000
     89      -5.9490      2.00000
     90      -5.9103      2.00000
     91      -5.8920      2.00000
     92      -5.8814      2.00000
     93      -5.8787      2.00000
     94      -5.8682      2.00000
     95      -5.8531      2.00000
     96      -5.8317      2.00000
     97      -5.8195      2.00000
     98      -5.7955      2.00000
     99      -5.7894      2.00000
    100      -5.7763      2.00000
    101      -5.7584      2.00000
    102      -5.7273      2.00000
    103      -5.7192      2.00000
    104      -5.7025      2.00000
    105      -5.6938      2.00000
    106      -5.6881      2.00000
    107      -5.6560      2.00000
    108      -5.6451      2.00000
    109      -5.6212      2.00000
    110      -5.6135      2.00000
    111      -5.6113      2.00000
    112      -5.6063      2.00000
    113      -5.5968      2.00000
    114      -5.5865      2.00000
    115      -5.5758      2.00000
    116      -5.5702      2.00000
    117      -5.5597      2.00000
    118      -5.5500      2.00000
    119      -5.5359      2.00000
    120      -5.5193      2.00000
    121      -5.5121      2.00000
    122      -5.4948      2.00000
    123      -5.4804      2.00000
    124      -5.4637      2.00000
    125      -5.4502      2.00000
    126      -5.4314      2.00000
    127      -5.4104      2.00000
    128      -5.4027      2.00000
    129      -5.4013      2.00000
    130      -5.3962      2.00000
    131      -5.3943      2.00000
    132      -5.3780      2.00000
    133      -5.3623      2.00000
    134      -5.3244      2.00000
    135      -5.3153      2.00000
    136      -5.2960      2.00000
    137      -5.2840      2.00000
    138      -5.2735      2.00000
    139      -5.2546      2.00000
    140      -5.2471      2.00000
    141      -5.2301      2.00000
    142      -5.2225      2.00000
    143      -5.2051      2.00000
    144      -5.1917      2.00000
    145      -5.1873      2.00000
    146      -5.1756      2.00000
    147      -5.1690      2.00000
    148      -5.1590      2.00000
    149      -5.1502      2.00000
    150      -5.1468      2.00000
    151      -5.1117      2.00000
    152      -5.1053      2.00000
    153      -5.0917      2.00000
    154      -5.0868      2.00000
    155      -5.0723      2.00000
    156      -5.0676      2.00000
    157      -5.0547      2.00000
    158      -5.0474      2.00000
    159      -5.0259      2.00000
    160      -5.0191      2.00000
    161      -5.0073      2.00000
    162      -4.9961      2.00000
    163      -4.9843      2.00000
    164      -4.9776      2.00000
    165      -4.9504      2.00000
    166      -4.9373      2.00000
    167      -4.9300      2.00000
    168      -4.9223      2.00000
    169      -4.9179      2.00000
    170      -4.9126      2.00000
    171      -4.9082      2.00000
    172      -4.8870      2.00000
    173      -4.8747      2.00000
    174      -4.8689      2.00000
    175      -4.8589      2.00000
    176      -4.8499      2.00000
    177      -4.8401      2.00000
    178      -4.8311      2.00000
    179      -4.8072      2.00000
    180      -4.8010      2.00000
    181      -4.7925      2.00000
    182      -4.7862      2.00000
    183      -4.7824      2.00000
    184      -4.7709      2.00000
    185      -4.7579      2.00000
    186      -4.7560      2.00000
    187      -4.7465      2.00000
    188      -4.7394      2.00000
    189      -4.7327      2.00000
    190      -4.7251      2.00000
    191      -4.7125      2.00000
    192      -4.7081      2.00000
    193      -4.6957      2.00000
    194      -4.6746      2.00000
    195      -4.6530      2.00000
    196      -4.6408      2.00000
    197      -4.6379      2.00000
    198      -4.6195      2.00000
    199      -4.5968      2.00000
    200      -4.5841      2.00000
    201      -4.5750      2.00000
    202      -4.5612      2.00000
    203      -4.5485      2.00000
    204      -4.5398      2.00000
    205      -4.5357      2.00000
    206      -4.5192      2.00000
    207      -4.5099      2.00000
    208      -4.4977      2.00000
    209      -4.4882      2.00000
    210      -4.4690      2.00000
    211      -4.4491      2.00000
    212      -4.4291      2.00000
    213      -4.4110      2.00000
    214      -4.3964      2.00000
    215      -4.3895      2.00000
    216      -4.3820      2.00000
    217      -4.3736      2.00000
    218      -4.3618      2.00000
    219      -4.3400      2.00000
    220      -4.3343      2.00000
    221      -4.3269      2.00000
    222      -4.3124      2.00000
    223      -4.3081      2.00000
    224      -4.2885      2.00000
    225      -4.2764      2.00000
    226      -4.2619      2.00000
    227      -4.2519      2.00000
    228      -4.2373      2.00000
    229      -4.2204      2.00000
    230      -4.2170      2.00000
    231      -4.2127      2.00000
    232      -4.2048      2.00000
    233      -4.1921      2.00000
    234      -4.1752      2.00000
    235      -4.1573      2.00000
    236      -4.1525      2.00000
    237      -4.1502      2.00000
    238      -4.1308      2.00000
    239      -4.1113      2.00000
    240      -4.1028      2.00000
    241      -4.0877      2.00000
    242      -4.0796      2.00000
    243      -4.0649      2.00000
    244      -4.0552      2.00000
    245      -4.0522      2.00000
    246      -4.0308      2.00000
    247      -4.0271      2.00000
    248      -4.0184      2.00000
    249      -4.0079      2.00000
    250      -4.0046      2.00000
    251      -3.9899      2.00000
    252      -3.9848      2.00000
    253      -3.9719      2.00000
    254      -3.9563      2.00000
    255      -3.9369      2.00000
    256      -3.9316      2.00000
    257      -3.9162      2.00000
    258      -3.9092      2.00000
    259      -3.9044      2.00000
    260      -3.8963      2.00000
    261      -3.8742      2.00000
    262      -3.8669      2.00000
    263      -3.8499      2.00000
    264      -3.8419      2.00000
    265      -3.8207      2.00000
    266      -3.8021      2.00000
    267      -3.7949      2.00000
    268      -3.7822      2.00000
    269      -3.7798      2.00000
    270      -3.7778      2.00000
    271      -3.7696      2.00000
    272      -3.7651      2.00000
    273      -3.7322      2.00000
    274      -3.7282      2.00000
    275      -3.7076      2.00000
    276      -3.6964      2.00000
    277      -3.6893      2.00000
    278      -3.6831      2.00000
    279      -3.6681      2.00000
    280      -3.6577      2.00000
    281      -3.6474      2.00000
    282      -3.6316      2.00000
    283      -3.6144      2.00000
    284      -3.6091      2.00000
    285      -3.5901      2.00000
    286      -3.5742      2.00000
    287      -3.5593      2.00000
    288      -3.5534      2.00000
    289      -3.5415      2.00000
    290      -3.5384      2.00000
    291      -3.5231      2.00000
    292      -3.5179      2.00000
    293      -3.5108      2.00000
    294      -3.5031      2.00000
    295      -3.4962      2.00000
    296      -3.4707      2.00000
    297      -3.4495      2.00000
    298      -3.4404      2.00000
    299      -3.4352      2.00000
    300      -3.4091      2.00000
    301      -3.3869      2.00000
    302      -3.3844      2.00000
    303      -3.3830      2.00000
    304      -3.3748      2.00000
    305      -3.3597      2.00000
    306      -3.3556      2.00000
    307      -3.3483      2.00000
    308      -3.3398      2.00000
    309      -3.3327      2.00000
    310      -3.3274      2.00000
    311      -3.3174      2.00000
    312      -3.3146      2.00000
    313      -3.3071      2.00000
    314      -3.3005      2.00000
    315      -3.2976      2.00000
    316      -3.2878      2.00000
    317      -3.2786      2.00000
    318      -3.2647      2.00000
    319      -3.2476      2.00000
    320      -3.2374      2.00000
    321      -3.2284      2.00000
    322      -3.2240      2.00000
    323      -3.2144      2.00000
    324      -3.2074      2.00000
    325      -3.1996      2.00000
    326      -3.1918      2.00000
    327      -3.1806      2.00000
    328      -3.1690      2.00000
    329      -3.1653      2.00000
    330      -3.1629      2.00000
    331      -3.1511      2.00000
    332      -3.1412      2.00000
    333      -3.1223      2.00000
    334      -3.1138      2.00000
    335      -3.1097      2.00000
    336      -3.1047      2.00000
    337      -3.0982      2.00000
    338      -3.0821      2.00000
    339      -3.0719      2.00000
    340      -3.0690      2.00000
    341      -3.0490      2.00000
    342      -3.0425      2.00000
    343      -3.0363      2.00000
    344      -3.0255      2.00000
    345      -3.0243      2.00000
    346      -3.0178      2.00000
    347      -3.0121      2.00000
    348      -2.9938      2.00000
    349      -2.9852      2.00000
    350      -2.9730      2.00000
    351      -2.9690      2.00000
    352      -2.9632      2.00000
    353      -2.9381      2.00000
    354      -2.9226      2.00000
    355      -2.9023      2.00000
    356      -2.8859      2.00000
    357      -2.8774      2.00000
    358      -2.8552      2.00000
    359      -2.8440      2.00000
    360      -2.8425      2.00000
    361      -2.8092      2.00000
    362      -2.8034      2.00000
    363      -2.7923      2.00000
    364      -2.7857      2.00000
    365      -2.7818      2.00000
    366      -2.7616      2.00000
    367      -2.7350      2.00000
    368      -2.7265      2.00000
    369      -2.7197      2.00000
    370      -2.7159      2.00000
    371      -2.6946      2.00000
    372      -2.6920      2.00000
    373      -2.6878      2.00000
    374      -2.6844      2.00000
    375      -2.6705      2.00000
    376      -2.6681      2.00000
    377      -2.6590      2.00000
    378      -2.6255      2.00000
    379      -2.6169      2.00000
    380      -2.6070      2.00000
    381      -2.6039      2.00000
    382      -2.5823      2.00000
    383      -2.5761      2.00000
    384      -2.5714      2.00000
    385      -2.5362      2.00000
    386      -2.5132      2.00000
    387      -2.4841      2.00000
    388      -2.4280      2.00000
    389      -2.2998      2.00000
    390      -2.2709      2.00000
    391      -2.1564      2.00000
    392      -1.9723      2.00000
    393      -1.9319      2.00000
    394      -1.7850      2.00000
    395      -1.6411      2.00000
    396      -1.5888      2.00000
    397      -1.5719      2.00000
    398      -1.5601      2.00000
    399      -1.4181      2.00000
    400      -1.3996      2.00000
    401      -1.2563      2.00064
    402      -1.2284      2.00241
    403      -1.1731      2.01944
    404      -1.1204      2.06272
    405      -1.0579      1.97257
    406      -1.0216      1.64947
    407      -0.8796     -0.04953
    408      -0.8005     -0.02979
    409      -0.4794     -0.00000
    410      -0.4715     -0.00000
    411      -0.4476     -0.00000
    412      -0.3506     -0.00000
    413      -0.2954     -0.00000
    414      -0.2115     -0.00000
    415      -0.1916     -0.00000
    416      -0.1498     -0.00000
    417       0.0832     -0.00000
    418       0.1488     -0.00000
    419       0.1604     -0.00000
    420       0.3319     -0.00000
    421       0.3490     -0.00000
    422       0.3859     -0.00000
    423       0.4053     -0.00000
    424       0.4498     -0.00000
    425       0.5996     -0.00000
    426       0.6395     -0.00000
    427       0.6521     -0.00000
    428       0.7459     -0.00000
    429       0.7856     -0.00000
    430       0.8119     -0.00000
    431       1.0293     -0.00000
    432       1.0586     -0.00000
    433       1.2953     -0.00000
    434       1.4359     -0.00000
    435       1.5118     -0.00000
    436       1.5877     -0.00000
    437       1.6246     -0.00000
    438       1.6563     -0.00000
    439       1.6888     -0.00000
    440       1.7607      0.00000
    441       1.7924      0.00000
    442       2.0964      0.00000
    443       2.1009      0.00000
    444       2.1667      0.00000
    445       2.1998      0.00000
    446       2.4210      0.00000
    447       2.5062      0.00000
    448       2.5526      0.00000
    449       2.5969      0.00000
    450       2.7113      0.00000
    451       2.7129      0.00000
    452       2.7734      0.00000
    453       2.7834      0.00000
    454       2.8008      0.00000
    455       2.9514      0.00000
    456       3.1308      0.00000
    457       3.1643      0.00000
    458       3.2166      0.00000
    459       3.3122      0.00000
    460       3.3500      0.00000
    461       3.3749      0.00000
    462       3.4370      0.00000
    463       3.4869      0.00000
    464       3.5961      0.00000
    465       3.6295      0.00000
    466       3.6767      0.00000
    467       3.7350      0.00000
    468       3.7914      0.00000
    469       3.8237      0.00000
    470       3.8959      0.00000
    471       4.0504      0.00000
    472       4.0872      0.00000
    473       4.1242      0.00000
    474       4.1388      0.00000
    475       4.2052      0.00000
    476       4.2660      0.00000
    477       4.2771      0.00000
    478       4.3682      0.00000
    479       4.4535      0.00000
    480       4.4705      0.00000
    481       4.5874      0.00000
    482       4.6227      0.00000
    483       4.6507      0.00000
    484       4.6968      0.00000
    485       4.7757      0.00000
    486       4.8166      0.00000

 k-point     6 :       0.5000    0.2000    0.0000
  band No.  band energies     occupation 
      1     -23.5850      2.00000
      2     -22.0286      2.00000
      3      -9.7041      2.00000
      4      -9.2550      2.00000
      5      -9.2334      2.00000
      6      -8.6502      2.00000
      7      -8.4655      2.00000
      8      -8.4277      2.00000
      9      -8.1061      2.00000
     10      -8.1037      2.00000
     11      -7.7127      2.00000
     12      -7.6953      2.00000
     13      -7.6481      2.00000
     14      -7.6054      2.00000
     15      -7.4797      2.00000
     16      -7.4708      2.00000
     17      -7.4643      2.00000
     18      -7.4565      2.00000
     19      -7.3921      2.00000
     20      -7.1783      2.00000
     21      -7.1726      2.00000
     22      -7.1550      2.00000
     23      -7.1503      2.00000
     24      -7.1472      2.00000
     25      -7.0986      2.00000
     26      -7.0964      2.00000
     27      -7.0740      2.00000
     28      -7.0670      2.00000
     29      -7.0564      2.00000
     30      -7.0523      2.00000
     31      -7.0430      2.00000
     32      -7.0396      2.00000
     33      -7.0206      2.00000
     34      -7.0169      2.00000
     35      -6.9908      2.00000
     36      -6.9854      2.00000
     37      -6.8740      2.00000
     38      -6.8611      2.00000
     39      -6.8368      2.00000
     40      -6.8189      2.00000
     41      -6.8185      2.00000
     42      -6.8081      2.00000
     43      -6.8024      2.00000
     44      -6.7975      2.00000
     45      -6.7889      2.00000
     46      -6.7805      2.00000
     47      -6.6328      2.00000
     48      -6.6252      2.00000
     49      -6.6005      2.00000
     50      -6.5970      2.00000
     51      -6.5784      2.00000
     52      -6.5656      2.00000
     53      -6.5545      2.00000
     54      -6.5542      2.00000
     55      -6.5264      2.00000
     56      -6.5233      2.00000
     57      -6.5114      2.00000
     58      -6.5081      2.00000
     59      -6.5021      2.00000
     60      -6.5018      2.00000
     61      -6.4561      2.00000
     62      -6.4529      2.00000
     63      -6.3878      2.00000
     64      -6.3499      2.00000
     65      -6.3433      2.00000
     66      -6.3379      2.00000
     67      -6.3363      2.00000
     68      -6.3357      2.00000
     69      -6.3117      2.00000
     70      -6.3016      2.00000
     71      -6.2874      2.00000
     72      -6.2807      2.00000
     73      -6.2328      2.00000
     74      -6.2304      2.00000
     75      -6.2137      2.00000
     76      -6.2115      2.00000
     77      -6.2111      2.00000
     78      -6.2041      2.00000
     79      -6.1061      2.00000
     80      -6.0995      2.00000
     81      -6.0665      2.00000
     82      -6.0536      2.00000
     83      -6.0037      2.00000
     84      -6.0035      2.00000
     85      -5.9991      2.00000
     86      -5.9944      2.00000
     87      -5.9670      2.00000
     88      -5.9482      2.00000
     89      -5.9369      2.00000
     90      -5.9318      2.00000
     91      -5.9304      2.00000
     92      -5.9264      2.00000
     93      -5.8446      2.00000
     94      -5.8372      2.00000
     95      -5.8066      2.00000
     96      -5.8058      2.00000
     97      -5.7955      2.00000
     98      -5.7921      2.00000
     99      -5.7701      2.00000
    100      -5.7478      2.00000
    101      -5.7250      2.00000
    102      -5.6984      2.00000
    103      -5.6961      2.00000
    104      -5.6905      2.00000
    105      -5.6843      2.00000
    106      -5.6838      2.00000
    107      -5.6647      2.00000
    108      -5.6509      2.00000
    109      -5.6503      2.00000
    110      -5.6473      2.00000
    111      -5.6454      2.00000
    112      -5.6430      2.00000
    113      -5.6033      2.00000
    114      -5.5958      2.00000
    115      -5.5934      2.00000
    116      -5.5909      2.00000
    117      -5.5895      2.00000
    118      -5.5839      2.00000
    119      -5.5787      2.00000
    120      -5.5711      2.00000
    121      -5.5116      2.00000
    122      -5.4998      2.00000
    123      -5.4653      2.00000
    124      -5.4425      2.00000
    125      -5.4355      2.00000
    126      -5.4179      2.00000
    127      -5.4157      2.00000
    128      -5.4093      2.00000
    129      -5.4067      2.00000
    130      -5.4028      2.00000
    131      -5.4028      2.00000
    132      -5.3897      2.00000
    133      -5.3829      2.00000
    134      -5.3743      2.00000
    135      -5.2841      2.00000
    136      -5.2658      2.00000
    137      -5.2599      2.00000
    138      -5.2320      2.00000
    139      -5.2303      2.00000
    140      -5.2185      2.00000
    141      -5.2167      2.00000
    142      -5.1992      2.00000
    143      -5.1898      2.00000
    144      -5.1808      2.00000
    145      -5.1765      2.00000
    146      -5.1727      2.00000
    147      -5.1652      2.00000
    148      -5.1650      2.00000
    149      -5.1558      2.00000
    150      -5.1329      2.00000
    151      -5.1321      2.00000
    152      -5.1250      2.00000
    153      -5.1092      2.00000
    154      -5.0976      2.00000
    155      -5.0666      2.00000
    156      -5.0482      2.00000
    157      -5.0461      2.00000
    158      -5.0376      2.00000
    159      -5.0320      2.00000
    160      -5.0120      2.00000
    161      -4.9874      2.00000
    162      -4.9715      2.00000
    163      -4.9649      2.00000
    164      -4.9648      2.00000
    165      -4.9593      2.00000
    166      -4.9576      2.00000
    167      -4.9362      2.00000
    168      -4.9351      2.00000
    169      -4.9280      2.00000
    170      -4.9200      2.00000
    171      -4.9035      2.00000
    172      -4.9016      2.00000
    173      -4.8624      2.00000
    174      -4.8610      2.00000
    175      -4.8457      2.00000
    176      -4.8389      2.00000
    177      -4.8322      2.00000
    178      -4.8320      2.00000
    179      -4.8209      2.00000
    180      -4.8207      2.00000
    181      -4.7977      2.00000
    182      -4.7946      2.00000
    183      -4.7759      2.00000
    184      -4.7699      2.00000
    185      -4.7612      2.00000
    186      -4.7571      2.00000
    187      -4.7520      2.00000
    188      -4.7509      2.00000
    189      -4.7372      2.00000
    190      -4.7059      2.00000
    191      -4.7017      2.00000
    192      -4.6876      2.00000
    193      -4.6727      2.00000
    194      -4.6674      2.00000
    195      -4.6570      2.00000
    196      -4.6547      2.00000
    197      -4.6318      2.00000
    198      -4.6264      2.00000
    199      -4.6191      2.00000
    200      -4.6101      2.00000
    201      -4.6026      2.00000
    202      -4.5898      2.00000
    203      -4.5759      2.00000
    204      -4.5683      2.00000
    205      -4.5409      2.00000
    206      -4.5270      2.00000
    207      -4.5154      2.00000
    208      -4.4811      2.00000
    209      -4.4571      2.00000
    210      -4.4360      2.00000
    211      -4.4358      2.00000
    212      -4.4249      2.00000
    213      -4.4173      2.00000
    214      -4.3935      2.00000
    215      -4.3929      2.00000
    216      -4.3734      2.00000
    217      -4.3670      2.00000
    218      -4.3655      2.00000
    219      -4.3612      2.00000
    220      -4.3475      2.00000
    221      -4.3341      2.00000
    222      -4.3238      2.00000
    223      -4.3185      2.00000
    224      -4.3157      2.00000
    225      -4.2989      2.00000
    226      -4.2706      2.00000
    227      -4.2649      2.00000
    228      -4.2337      2.00000
    229      -4.2205      2.00000
    230      -4.2004      2.00000
    231      -4.1954      2.00000
    232      -4.1872      2.00000
    233      -4.1814      2.00000
    234      -4.1767      2.00000
    235      -4.1756      2.00000
    236      -4.1589      2.00000
    237      -4.1561      2.00000
    238      -4.1536      2.00000
    239      -4.1419      2.00000
    240      -4.1309      2.00000
    241      -4.0994      2.00000
    242      -4.0816      2.00000
    243      -4.0616      2.00000
    244      -4.0468      2.00000
    245      -4.0363      2.00000
    246      -4.0284      2.00000
    247      -4.0218      2.00000
    248      -4.0119      2.00000
    249      -3.9878      2.00000
    250      -3.9856      2.00000
    251      -3.9775      2.00000
    252      -3.9689      2.00000
    253      -3.9668      2.00000
    254      -3.9490      2.00000
    255      -3.9360      2.00000
    256      -3.9313      2.00000
    257      -3.9074      2.00000
    258      -3.8762      2.00000
    259      -3.8674      2.00000
    260      -3.8651      2.00000
    261      -3.8510      2.00000
    262      -3.8492      2.00000
    263      -3.8223      2.00000
    264      -3.8164      2.00000
    265      -3.8121      2.00000
    266      -3.8068      2.00000
    267      -3.8026      2.00000
    268      -3.7937      2.00000
    269      -3.7855      2.00000
    270      -3.7781      2.00000
    271      -3.7686      2.00000
    272      -3.7638      2.00000
    273      -3.7559      2.00000
    274      -3.7210      2.00000
    275      -3.7142      2.00000
    276      -3.7071      2.00000
    277      -3.7064      2.00000
    278      -3.6979      2.00000
    279      -3.6764      2.00000
    280      -3.6610      2.00000
    281      -3.6590      2.00000
    282      -3.6505      2.00000
    283      -3.6274      2.00000
    284      -3.6119      2.00000
    285      -3.6080      2.00000
    286      -3.5803      2.00000
    287      -3.5777      2.00000
    288      -3.5363      2.00000
    289      -3.5311      2.00000
    290      -3.5198      2.00000
    291      -3.5172      2.00000
    292      -3.5061      2.00000
    293      -3.5011      2.00000
    294      -3.4967      2.00000
    295      -3.4884      2.00000
    296      -3.4842      2.00000
    297      -3.4688      2.00000
    298      -3.4667      2.00000
    299      -3.4543      2.00000
    300      -3.4412      2.00000
    301      -3.4245      2.00000
    302      -3.3870      2.00000
    303      -3.3862      2.00000
    304      -3.3818      2.00000
    305      -3.3594      2.00000
    306      -3.3500      2.00000
    307      -3.3330      2.00000
    308      -3.3307      2.00000
    309      -3.3248      2.00000
    310      -3.3169      2.00000
    311      -3.3086      2.00000
    312      -3.3029      2.00000
    313      -3.2976      2.00000
    314      -3.2788      2.00000
    315      -3.2736      2.00000
    316      -3.2637      2.00000
    317      -3.2631      2.00000
    318      -3.2477      2.00000
    319      -3.2324      2.00000
    320      -3.2173      2.00000
    321      -3.2141      2.00000
    322      -3.2115      2.00000
    323      -3.2075      2.00000
    324      -3.2044      2.00000
    325      -3.2006      2.00000
    326      -3.1995      2.00000
    327      -3.1878      2.00000
    328      -3.1866      2.00000
    329      -3.1848      2.00000
    330      -3.1721      2.00000
    331      -3.1691      2.00000
    332      -3.1594      2.00000
    333      -3.1527      2.00000
    334      -3.1342      2.00000
    335      -3.1226      2.00000
    336      -3.0694      2.00000
    337      -3.0593      2.00000
    338      -3.0573      2.00000
    339      -3.0468      2.00000
    340      -3.0444      2.00000
    341      -3.0403      2.00000
    342      -3.0401      2.00000
    343      -3.0323      2.00000
    344      -3.0243      2.00000
    345      -3.0174      2.00000
    346      -3.0121      2.00000
    347      -2.9965      2.00000
    348      -2.9873      2.00000
    349      -2.9838      2.00000
    350      -2.9810      2.00000
    351      -2.9718      2.00000
    352      -2.9706      2.00000
    353      -2.9285      2.00000
    354      -2.9265      2.00000
    355      -2.9101      2.00000
    356      -2.8887      2.00000
    357      -2.8813      2.00000
    358      -2.8770      2.00000
    359      -2.8552      2.00000
    360      -2.8144      2.00000
    361      -2.8114      2.00000
    362      -2.8047      2.00000
    363      -2.8000      2.00000
    364      -2.7957      2.00000
    365      -2.7632      2.00000
    366      -2.7580      2.00000
    367      -2.7330      2.00000
    368      -2.7309      2.00000
    369      -2.7293      2.00000
    370      -2.7083      2.00000
    371      -2.6896      2.00000
    372      -2.6864      2.00000
    373      -2.6723      2.00000
    374      -2.6552      2.00000
    375      -2.6532      2.00000
    376      -2.6517      2.00000
    377      -2.6447      2.00000
    378      -2.6433      2.00000
    379      -2.6377      2.00000
    380      -2.6325      2.00000
    381      -2.6193      2.00000
    382      -2.6162      2.00000
    383      -2.5990      2.00000
    384      -2.5790      2.00000
    385      -2.5675      2.00000
    386      -2.5560      2.00000
    387      -2.5450      2.00000
    388      -2.5319      2.00000
    389      -2.3932      2.00000
    390      -2.3400      2.00000
    391      -2.0901      2.00000
    392      -2.0094      2.00000
    393      -1.9174      2.00000
    394      -1.7599      2.00000
    395      -1.5944      2.00000
    396      -1.5732      2.00000
    397      -1.5602      2.00000
    398      -1.5090      2.00000
    399      -1.3521      2.00000
    400      -1.3517      2.00000
    401      -1.2560      2.00065
    402      -1.2560      2.00065
    403      -1.1928      2.01009
    404      -0.9598      0.67734
    405      -0.9377      0.35944
    406      -0.9291      0.25743
    407      -0.8239     -0.05040
    408      -0.7171     -0.00132
    409      -0.7040     -0.00070
    410      -0.6785     -0.00018
    411      -0.5637     -0.00000
    412      -0.4653     -0.00000
    413      -0.4076     -0.00000
    414      -0.1313     -0.00000
    415      -0.0979     -0.00000
    416      -0.0828     -0.00000
    417      -0.0748     -0.00000
    418       0.2456     -0.00000
    419       0.2496     -0.00000
    420       0.4369     -0.00000
    421       0.4927     -0.00000
    422       0.4943     -0.00000
    423       0.4965     -0.00000
    424       0.5219     -0.00000
    425       0.5930     -0.00000
    426       0.6058     -0.00000
    427       0.6136     -0.00000
    428       0.6148     -0.00000
    429       0.6762     -0.00000
    430       0.6787     -0.00000
    431       0.9394     -0.00000
    432       1.3134     -0.00000
    433       1.3306     -0.00000
    434       1.3579     -0.00000
    435       1.3640     -0.00000
    436       1.3832     -0.00000
    437       1.5696     -0.00000
    438       1.6226     -0.00000
    439       1.6746     -0.00000
    440       1.7299     -0.00000
    441       1.7635      0.00000
    442       2.0515      0.00000
    443       2.1577      0.00000
    444       2.3260      0.00000
    445       2.3372      0.00000
    446       2.4783      0.00000
    447       2.4914      0.00000
    448       2.5469      0.00000
    449       2.5555      0.00000
    450       2.6329      0.00000
    451       2.6528      0.00000
    452       2.6654      0.00000
    453       2.7854      0.00000
    454       2.9723      0.00000
    455       2.9943      0.00000
    456       3.1869      0.00000
    457       3.2158      0.00000
    458       3.2340      0.00000
    459       3.3167      0.00000
    460       3.4785      0.00000
    461       3.5034      0.00000
    462       3.5042      0.00000
    463       3.5531      0.00000
    464       3.5562      0.00000
    465       3.6369      0.00000
    466       3.6416      0.00000
    467       3.7457      0.00000
    468       3.7897      0.00000
    469       3.9506      0.00000
    470       3.9556      0.00000
    471       3.9669      0.00000
    472       3.9672      0.00000
    473       3.9916      0.00000
    474       4.0112      0.00000
    475       4.2485      0.00000
    476       4.2921      0.00000
    477       4.3558      0.00000
    478       4.3897      0.00000
    479       4.4137      0.00000
    480       4.4821      0.00000
    481       4.5092      0.00000
    482       4.5253      0.00000
    483       4.6253      0.00000
    484       4.6641      0.00000
    485       4.7819      0.00000
    486       4.8254      0.00000

 k-point     7 :      -0.2500    0.2000    0.0000
  band No.  band energies     occupation 
      1     -23.5849      2.00000
      2     -22.0285      2.00000
      3      -9.7044      2.00000
      4      -9.3548      2.00000
      5      -9.0733      2.00000
      6      -8.6590      2.00000
      7      -8.5309      2.00000
      8      -8.4177      2.00000
      9      -8.3019      2.00000
     10      -7.8081      2.00000
     11      -7.7579      2.00000
     12      -7.7457      2.00000
     13      -7.6449      2.00000
     14      -7.6356      2.00000
     15      -7.5935      2.00000
     16      -7.4690      2.00000
     17      -7.4609      2.00000
     18      -7.3972      2.00000
     19      -7.2591      2.00000
     20      -7.1938      2.00000
     21      -7.1820      2.00000
     22      -7.1733      2.00000
     23      -7.1557      2.00000
     24      -7.1405      2.00000
     25      -7.1071      2.00000
     26      -7.0994      2.00000
     27      -7.0916      2.00000
     28      -7.0860      2.00000
     29      -7.0517      2.00000
     30      -7.0446      2.00000
     31      -7.0371      2.00000
     32      -7.0182      2.00000
     33      -6.9922      2.00000
     34      -6.9882      2.00000
     35      -6.9456      2.00000
     36      -6.9275      2.00000
     37      -6.9140      2.00000
     38      -6.8594      2.00000
     39      -6.8282      2.00000
     40      -6.8254      2.00000
     41      -6.8176      2.00000
     42      -6.8154      2.00000
     43      -6.8038      2.00000
     44      -6.7902      2.00000
     45      -6.7833      2.00000
     46      -6.7449      2.00000
     47      -6.7403      2.00000
     48      -6.6262      2.00000
     49      -6.6153      2.00000
     50      -6.6040      2.00000
     51      -6.5981      2.00000
     52      -6.5910      2.00000
     53      -6.5614      2.00000
     54      -6.5494      2.00000
     55      -6.5349      2.00000
     56      -6.5271      2.00000
     57      -6.5190      2.00000
     58      -6.5164      2.00000
     59      -6.5084      2.00000
     60      -6.4859      2.00000
     61      -6.4603      2.00000
     62      -6.4336      2.00000
     63      -6.4080      2.00000
     64      -6.3993      2.00000
     65      -6.3918      2.00000
     66      -6.3731      2.00000
     67      -6.3607      2.00000
     68      -6.3251      2.00000
     69      -6.3154      2.00000
     70      -6.2790      2.00000
     71      -6.2669      2.00000
     72      -6.2452      2.00000
     73      -6.2403      2.00000
     74      -6.2060      2.00000
     75      -6.1686      2.00000
     76      -6.1529      2.00000
     77      -6.1464      2.00000
     78      -6.1392      2.00000
     79      -6.1175      2.00000
     80      -6.1126      2.00000
     81      -6.0878      2.00000
     82      -6.0480      2.00000
     83      -6.0423      2.00000
     84      -6.0209      2.00000
     85      -6.0179      2.00000
     86      -6.0158      2.00000
     87      -5.9729      2.00000
     88      -5.9561      2.00000
     89      -5.9490      2.00000
     90      -5.9103      2.00000
     91      -5.8920      2.00000
     92      -5.8814      2.00000
     93      -5.8787      2.00000
     94      -5.8682      2.00000
     95      -5.8531      2.00000
     96      -5.8317      2.00000
     97      -5.8195      2.00000
     98      -5.7955      2.00000
     99      -5.7894      2.00000
    100      -5.7763      2.00000
    101      -5.7584      2.00000
    102      -5.7273      2.00000
    103      -5.7192      2.00000
    104      -5.7025      2.00000
    105      -5.6938      2.00000
    106      -5.6881      2.00000
    107      -5.6560      2.00000
    108      -5.6451      2.00000
    109      -5.6212      2.00000
    110      -5.6135      2.00000
    111      -5.6113      2.00000
    112      -5.6063      2.00000
    113      -5.5968      2.00000
    114      -5.5865      2.00000
    115      -5.5758      2.00000
    116      -5.5702      2.00000
    117      -5.5597      2.00000
    118      -5.5500      2.00000
    119      -5.5359      2.00000
    120      -5.5193      2.00000
    121      -5.5121      2.00000
    122      -5.4948      2.00000
    123      -5.4804      2.00000
    124      -5.4637      2.00000
    125      -5.4502      2.00000
    126      -5.4314      2.00000
    127      -5.4104      2.00000
    128      -5.4027      2.00000
    129      -5.4013      2.00000
    130      -5.3962      2.00000
    131      -5.3943      2.00000
    132      -5.3780      2.00000
    133      -5.3623      2.00000
    134      -5.3244      2.00000
    135      -5.3153      2.00000
    136      -5.2960      2.00000
    137      -5.2840      2.00000
    138      -5.2735      2.00000
    139      -5.2546      2.00000
    140      -5.2471      2.00000
    141      -5.2301      2.00000
    142      -5.2225      2.00000
    143      -5.2051      2.00000
    144      -5.1917      2.00000
    145      -5.1873      2.00000
    146      -5.1756      2.00000
    147      -5.1690      2.00000
    148      -5.1590      2.00000
    149      -5.1502      2.00000
    150      -5.1468      2.00000
    151      -5.1117      2.00000
    152      -5.1053      2.00000
    153      -5.0917      2.00000
    154      -5.0868      2.00000
    155      -5.0723      2.00000
    156      -5.0676      2.00000
    157      -5.0547      2.00000
    158      -5.0474      2.00000
    159      -5.0259      2.00000
    160      -5.0191      2.00000
    161      -5.0073      2.00000
    162      -4.9961      2.00000
    163      -4.9843      2.00000
    164      -4.9776      2.00000
    165      -4.9504      2.00000
    166      -4.9373      2.00000
    167      -4.9300      2.00000
    168      -4.9223      2.00000
    169      -4.9179      2.00000
    170      -4.9126      2.00000
    171      -4.9082      2.00000
    172      -4.8870      2.00000
    173      -4.8747      2.00000
    174      -4.8689      2.00000
    175      -4.8589      2.00000
    176      -4.8499      2.00000
    177      -4.8401      2.00000
    178      -4.8311      2.00000
    179      -4.8072      2.00000
    180      -4.8010      2.00000
    181      -4.7925      2.00000
    182      -4.7862      2.00000
    183      -4.7824      2.00000
    184      -4.7709      2.00000
    185      -4.7579      2.00000
    186      -4.7560      2.00000
    187      -4.7465      2.00000
    188      -4.7394      2.00000
    189      -4.7327      2.00000
    190      -4.7251      2.00000
    191      -4.7125      2.00000
    192      -4.7081      2.00000
    193      -4.6957      2.00000
    194      -4.6746      2.00000
    195      -4.6530      2.00000
    196      -4.6408      2.00000
    197      -4.6379      2.00000
    198      -4.6195      2.00000
    199      -4.5968      2.00000
    200      -4.5841      2.00000
    201      -4.5750      2.00000
    202      -4.5612      2.00000
    203      -4.5485      2.00000
    204      -4.5398      2.00000
    205      -4.5357      2.00000
    206      -4.5192      2.00000
    207      -4.5099      2.00000
    208      -4.4977      2.00000
    209      -4.4882      2.00000
    210      -4.4690      2.00000
    211      -4.4491      2.00000
    212      -4.4291      2.00000
    213      -4.4110      2.00000
    214      -4.3964      2.00000
    215      -4.3895      2.00000
    216      -4.3820      2.00000
    217      -4.3736      2.00000
    218      -4.3617      2.00000
    219      -4.3400      2.00000
    220      -4.3343      2.00000
    221      -4.3269      2.00000
    222      -4.3124      2.00000
    223      -4.3081      2.00000
    224      -4.2885      2.00000
    225      -4.2764      2.00000
    226      -4.2619      2.00000
    227      -4.2519      2.00000
    228      -4.2373      2.00000
    229      -4.2204      2.00000
    230      -4.2170      2.00000
    231      -4.2127      2.00000
    232      -4.2048      2.00000
    233      -4.1921      2.00000
    234      -4.1752      2.00000
    235      -4.1573      2.00000
    236      -4.1525      2.00000
    237      -4.1502      2.00000
    238      -4.1308      2.00000
    239      -4.1113      2.00000
    240      -4.1028      2.00000
    241      -4.0877      2.00000
    242      -4.0796      2.00000
    243      -4.0649      2.00000
    244      -4.0552      2.00000
    245      -4.0522      2.00000
    246      -4.0308      2.00000
    247      -4.0271      2.00000
    248      -4.0184      2.00000
    249      -4.0079      2.00000
    250      -4.0046      2.00000
    251      -3.9899      2.00000
    252      -3.9848      2.00000
    253      -3.9719      2.00000
    254      -3.9563      2.00000
    255      -3.9369      2.00000
    256      -3.9316      2.00000
    257      -3.9162      2.00000
    258      -3.9092      2.00000
    259      -3.9044      2.00000
    260      -3.8963      2.00000
    261      -3.8742      2.00000
    262      -3.8669      2.00000
    263      -3.8499      2.00000
    264      -3.8419      2.00000
    265      -3.8207      2.00000
    266      -3.8021      2.00000
    267      -3.7949      2.00000
    268      -3.7822      2.00000
    269      -3.7798      2.00000
    270      -3.7778      2.00000
    271      -3.7696      2.00000
    272      -3.7651      2.00000
    273      -3.7322      2.00000
    274      -3.7282      2.00000
    275      -3.7076      2.00000
    276      -3.6964      2.00000
    277      -3.6893      2.00000
    278      -3.6831      2.00000
    279      -3.6681      2.00000
    280      -3.6577      2.00000
    281      -3.6474      2.00000
    282      -3.6316      2.00000
    283      -3.6144      2.00000
    284      -3.6091      2.00000
    285      -3.5901      2.00000
    286      -3.5742      2.00000
    287      -3.5593      2.00000
    288      -3.5534      2.00000
    289      -3.5415      2.00000
    290      -3.5384      2.00000
    291      -3.5231      2.00000
    292      -3.5179      2.00000
    293      -3.5108      2.00000
    294      -3.5031      2.00000
    295      -3.4962      2.00000
    296      -3.4707      2.00000
    297      -3.4495      2.00000
    298      -3.4404      2.00000
    299      -3.4352      2.00000
    300      -3.4091      2.00000
    301      -3.3869      2.00000
    302      -3.3844      2.00000
    303      -3.3830      2.00000
    304      -3.3748      2.00000
    305      -3.3597      2.00000
    306      -3.3556      2.00000
    307      -3.3483      2.00000
    308      -3.3398      2.00000
    309      -3.3327      2.00000
    310      -3.3274      2.00000
    311      -3.3174      2.00000
    312      -3.3146      2.00000
    313      -3.3071      2.00000
    314      -3.3005      2.00000
    315      -3.2976      2.00000
    316      -3.2878      2.00000
    317      -3.2786      2.00000
    318      -3.2647      2.00000
    319      -3.2476      2.00000
    320      -3.2374      2.00000
    321      -3.2284      2.00000
    322      -3.2240      2.00000
    323      -3.2144      2.00000
    324      -3.2074      2.00000
    325      -3.1996      2.00000
    326      -3.1918      2.00000
    327      -3.1806      2.00000
    328      -3.1690      2.00000
    329      -3.1653      2.00000
    330      -3.1629      2.00000
    331      -3.1511      2.00000
    332      -3.1412      2.00000
    333      -3.1223      2.00000
    334      -3.1138      2.00000
    335      -3.1097      2.00000
    336      -3.1047      2.00000
    337      -3.0982      2.00000
    338      -3.0821      2.00000
    339      -3.0719      2.00000
    340      -3.0690      2.00000
    341      -3.0490      2.00000
    342      -3.0425      2.00000
    343      -3.0363      2.00000
    344      -3.0255      2.00000
    345      -3.0243      2.00000
    346      -3.0178      2.00000
    347      -3.0121      2.00000
    348      -2.9938      2.00000
    349      -2.9852      2.00000
    350      -2.9730      2.00000
    351      -2.9690      2.00000
    352      -2.9632      2.00000
    353      -2.9381      2.00000
    354      -2.9226      2.00000
    355      -2.9023      2.00000
    356      -2.8859      2.00000
    357      -2.8774      2.00000
    358      -2.8552      2.00000
    359      -2.8440      2.00000
    360      -2.8425      2.00000
    361      -2.8092      2.00000
    362      -2.8034      2.00000
    363      -2.7923      2.00000
    364      -2.7857      2.00000
    365      -2.7818      2.00000
    366      -2.7616      2.00000
    367      -2.7350      2.00000
    368      -2.7265      2.00000
    369      -2.7197      2.00000
    370      -2.7159      2.00000
    371      -2.6946      2.00000
    372      -2.6921      2.00000
    373      -2.6879      2.00000
    374      -2.6844      2.00000
    375      -2.6705      2.00000
    376      -2.6681      2.00000
    377      -2.6590      2.00000
    378      -2.6255      2.00000
    379      -2.6169      2.00000
    380      -2.6070      2.00000
    381      -2.6039      2.00000
    382      -2.5823      2.00000
    383      -2.5761      2.00000
    384      -2.5714      2.00000
    385      -2.5362      2.00000
    386      -2.5132      2.00000
    387      -2.4841      2.00000
    388      -2.4280      2.00000
    389      -2.2998      2.00000
    390      -2.2709      2.00000
    391      -2.1564      2.00000
    392      -1.9723      2.00000
    393      -1.9319      2.00000
    394      -1.7850      2.00000
    395      -1.6411      2.00000
    396      -1.5888      2.00000
    397      -1.5719      2.00000
    398      -1.5601      2.00000
    399      -1.4181      2.00000
    400      -1.3996      2.00000
    401      -1.2563      2.00064
    402      -1.2284      2.00241
    403      -1.1731      2.01944
    404      -1.1204      2.06272
    405      -1.0579      1.97257
    406      -1.0216      1.64948
    407      -0.8796     -0.04953
    408      -0.8005     -0.02979
    409      -0.4794     -0.00000
    410      -0.4715     -0.00000
    411      -0.4476     -0.00000
    412      -0.3506     -0.00000
    413      -0.2954     -0.00000
    414      -0.2115     -0.00000
    415      -0.1916     -0.00000
    416      -0.1498     -0.00000
    417       0.0832     -0.00000
    418       0.1488     -0.00000
    419       0.1604     -0.00000
    420       0.3319     -0.00000
    421       0.3490     -0.00000
    422       0.3859     -0.00000
    423       0.4053     -0.00000
    424       0.4498     -0.00000
    425       0.5996     -0.00000
    426       0.6395     -0.00000
    427       0.6521     -0.00000
    428       0.7459     -0.00000
    429       0.7856     -0.00000
    430       0.8119     -0.00000
    431       1.0293     -0.00000
    432       1.0586     -0.00000
    433       1.2953     -0.00000
    434       1.4359     -0.00000
    435       1.5118     -0.00000
    436       1.5877     -0.00000
    437       1.6246     -0.00000
    438       1.6563     -0.00000
    439       1.6888     -0.00000
    440       1.7607      0.00000
    441       1.7924      0.00000
    442       2.0964      0.00000
    443       2.1009      0.00000
    444       2.1667      0.00000
    445       2.1998      0.00000
    446       2.4210      0.00000
    447       2.5062      0.00000
    448       2.5526      0.00000
    449       2.5969      0.00000
    450       2.7113      0.00000
    451       2.7129      0.00000
    452       2.7734      0.00000
    453       2.7834      0.00000
    454       2.8008      0.00000
    455       2.9514      0.00000
    456       3.1308      0.00000
    457       3.1643      0.00000
    458       3.2166      0.00000
    459       3.3122      0.00000
    460       3.3500      0.00000
    461       3.3749      0.00000
    462       3.4370      0.00000
    463       3.4869      0.00000
    464       3.5961      0.00000
    465       3.6295      0.00000
    466       3.6767      0.00000
    467       3.7350      0.00000
    468       3.7914      0.00000
    469       3.8237      0.00000
    470       3.8959      0.00000
    471       4.0504      0.00000
    472       4.0872      0.00000
    473       4.1243      0.00000
    474       4.1389      0.00000
    475       4.2056      0.00000
    476       4.2771      0.00000
    477       4.3042      0.00000
    478       4.3724      0.00000
    479       4.4653      0.00000
    480       4.4915      0.00000
    481       4.5548      0.00000
    482       4.6213      0.00000
    483       4.6489      0.00000
    484       4.7359      0.00000
    485       4.8221      0.00000
    486       4.8611      0.00000

 k-point     8 :       0.0000    0.4000    0.0000
  band No.  band energies     occupation 
      1     -23.5849      2.00000
      2     -22.0286      2.00000
      3      -9.7036      2.00000
      4      -9.2284      2.00000
      5      -8.9678      2.00000
      6      -8.7959      2.00000
      7      -8.6034      2.00000
      8      -8.4766      2.00000
      9      -8.4338      2.00000
     10      -8.2241      2.00000
     11      -7.5527      2.00000
     12      -7.4656      2.00000
     13      -7.4478      2.00000
     14      -7.4105      2.00000
     15      -7.3882      2.00000
     16      -7.3505      2.00000
     17      -7.3409      2.00000
     18      -7.3234      2.00000
     19      -7.3219      2.00000
     20      -7.2310      2.00000
     21      -7.2173      2.00000
     22      -7.1971      2.00000
     23      -7.1913      2.00000
     24      -7.1697      2.00000
     25      -7.1269      2.00000
     26      -7.1094      2.00000
     27      -7.1021      2.00000
     28      -7.0997      2.00000
     29      -7.0763      2.00000
     30      -7.0575      2.00000
     31      -7.0537      2.00000
     32      -7.0275      2.00000
     33      -7.0248      2.00000
     34      -6.9881      2.00000
     35      -6.9577      2.00000
     36      -6.9535      2.00000
     37      -6.8752      2.00000
     38      -6.8676      2.00000
     39      -6.8453      2.00000
     40      -6.8161      2.00000
     41      -6.8082      2.00000
     42      -6.7947      2.00000
     43      -6.7694      2.00000
     44      -6.7588      2.00000
     45      -6.7477      2.00000
     46      -6.7337      2.00000
     47      -6.7194      2.00000
     48      -6.7069      2.00000
     49      -6.6766      2.00000
     50      -6.6728      2.00000
     51      -6.6473      2.00000
     52      -6.6427      2.00000
     53      -6.6346      2.00000
     54      -6.6003      2.00000
     55      -6.5975      2.00000
     56      -6.5877      2.00000
     57      -6.5840      2.00000
     58      -6.5642      2.00000
     59      -6.5068      2.00000
     60      -6.4975      2.00000
     61      -6.4799      2.00000
     62      -6.4732      2.00000
     63      -6.4560      2.00000
     64      -6.4425      2.00000
     65      -6.4223      2.00000
     66      -6.4145      2.00000
     67      -6.3773      2.00000
     68      -6.3539      2.00000
     69      -6.3472      2.00000
     70      -6.3432      2.00000
     71      -6.3348      2.00000
     72      -6.3256      2.00000
     73      -6.2955      2.00000
     74      -6.2420      2.00000
     75      -6.1523      2.00000
     76      -6.1509      2.00000
     77      -6.1309      2.00000
     78      -6.1158      2.00000
     79      -6.1034      2.00000
     80      -6.0667      2.00000
     81      -6.0657      2.00000
     82      -6.0557      2.00000
     83      -6.0498      2.00000
     84      -6.0498      2.00000
     85      -6.0231      2.00000
     86      -5.9963      2.00000
     87      -5.9915      2.00000
     88      -5.9472      2.00000
     89      -5.9279      2.00000
     90      -5.9235      2.00000
     91      -5.9020      2.00000
     92      -5.8990      2.00000
     93      -5.8908      2.00000
     94      -5.8545      2.00000
     95      -5.8430      2.00000
     96      -5.8417      2.00000
     97      -5.8338      2.00000
     98      -5.8004      2.00000
     99      -5.7875      2.00000
    100      -5.7743      2.00000
    101      -5.7509      2.00000
    102      -5.7414      2.00000
    103      -5.7319      2.00000
    104      -5.7148      2.00000
    105      -5.6967      2.00000
    106      -5.6918      2.00000
    107      -5.6822      2.00000
    108      -5.6751      2.00000
    109      -5.6699      2.00000
    110      -5.6531      2.00000
    111      -5.6379      2.00000
    112      -5.6357      2.00000
    113      -5.6195      2.00000
    114      -5.5961      2.00000
    115      -5.5792      2.00000
    116      -5.5532      2.00000
    117      -5.5473      2.00000
    118      -5.5427      2.00000
    119      -5.5371      2.00000
    120      -5.5088      2.00000
    121      -5.4951      2.00000
    122      -5.4879      2.00000
    123      -5.4765      2.00000
    124      -5.4552      2.00000
    125      -5.4463      2.00000
    126      -5.4260      2.00000
    127      -5.4085      2.00000
    128      -5.4028      2.00000
    129      -5.3961      2.00000
    130      -5.3598      2.00000
    131      -5.3589      2.00000
    132      -5.3499      2.00000
    133      -5.3237      2.00000
    134      -5.3205      2.00000
    135      -5.3129      2.00000
    136      -5.3051      2.00000
    137      -5.2963      2.00000
    138      -5.2846      2.00000
    139      -5.2683      2.00000
    140      -5.2485      2.00000
    141      -5.2484      2.00000
    142      -5.2380      2.00000
    143      -5.2291      2.00000
    144      -5.2094      2.00000
    145      -5.2041      2.00000
    146      -5.1823      2.00000
    147      -5.1761      2.00000
    148      -5.1735      2.00000
    149      -5.1709      2.00000
    150      -5.1643      2.00000
    151      -5.1634      2.00000
    152      -5.1472      2.00000
    153      -5.1332      2.00000
    154      -5.1260      2.00000
    155      -5.1036      2.00000
    156      -5.0985      2.00000
    157      -5.0656      2.00000
    158      -5.0521      2.00000
    159      -5.0466      2.00000
    160      -5.0293      2.00000
    161      -4.9857      2.00000
    162      -4.9575      2.00000
    163      -4.9535      2.00000
    164      -4.9460      2.00000
    165      -4.9415      2.00000
    166      -4.9395      2.00000
    167      -4.9289      2.00000
    168      -4.9217      2.00000
    169      -4.8943      2.00000
    170      -4.8892      2.00000
    171      -4.8834      2.00000
    172      -4.8653      2.00000
    173      -4.8564      2.00000
    174      -4.8484      2.00000
    175      -4.8392      2.00000
    176      -4.8331      2.00000
    177      -4.8277      2.00000
    178      -4.8276      2.00000
    179      -4.8125      2.00000
    180      -4.8091      2.00000
    181      -4.8018      2.00000
    182      -4.7939      2.00000
    183      -4.7911      2.00000
    184      -4.7851      2.00000
    185      -4.7806      2.00000
    186      -4.7801      2.00000
    187      -4.7440      2.00000
    188      -4.7415      2.00000
    189      -4.7384      2.00000
    190      -4.7268      2.00000
    191      -4.7206      2.00000
    192      -4.7067      2.00000
    193      -4.6999      2.00000
    194      -4.6900      2.00000
    195      -4.6824      2.00000
    196      -4.6683      2.00000
    197      -4.6613      2.00000
    198      -4.6266      2.00000
    199      -4.6039      2.00000
    200      -4.5776      2.00000
    201      -4.5612      2.00000
    202      -4.5535      2.00000
    203      -4.5490      2.00000
    204      -4.5345      2.00000
    205      -4.5324      2.00000
    206      -4.5208      2.00000
    207      -4.5046      2.00000
    208      -4.4979      2.00000
    209      -4.4627      2.00000
    210      -4.4441      2.00000
    211      -4.4264      2.00000
    212      -4.4005      2.00000
    213      -4.3920      2.00000
    214      -4.3773      2.00000
    215      -4.3707      2.00000
    216      -4.3688      2.00000
    217      -4.3568      2.00000
    218      -4.3467      2.00000
    219      -4.3424      2.00000
    220      -4.3406      2.00000
    221      -4.3150      2.00000
    222      -4.3049      2.00000
    223      -4.2913      2.00000
    224      -4.2877      2.00000
    225      -4.2740      2.00000
    226      -4.2698      2.00000
    227      -4.2548      2.00000
    228      -4.2503      2.00000
    229      -4.2462      2.00000
    230      -4.2228      2.00000
    231      -4.2052      2.00000
    232      -4.2029      2.00000
    233      -4.1857      2.00000
    234      -4.1762      2.00000
    235      -4.1572      2.00000
    236      -4.1460      2.00000
    237      -4.1382      2.00000
    238      -4.1250      2.00000
    239      -4.1115      2.00000
    240      -4.0784      2.00000
    241      -4.0771      2.00000
    242      -4.0671      2.00000
    243      -4.0365      2.00000
    244      -4.0256      2.00000
    245      -3.9998      2.00000
    246      -3.9990      2.00000
    247      -3.9869      2.00000
    248      -3.9806      2.00000
    249      -3.9567      2.00000
    250      -3.9226      2.00000
    251      -3.9061      2.00000
    252      -3.9059      2.00000
    253      -3.8807      2.00000
    254      -3.8777      2.00000
    255      -3.8729      2.00000
    256      -3.8632      2.00000
    257      -3.8579      2.00000
    258      -3.8558      2.00000
    259      -3.8527      2.00000
    260      -3.8464      2.00000
    261      -3.8388      2.00000
    262      -3.8382      2.00000
    263      -3.8149      2.00000
    264      -3.8094      2.00000
    265      -3.7844      2.00000
    266      -3.7736      2.00000
    267      -3.7591      2.00000
    268      -3.7500      2.00000
    269      -3.7497      2.00000
    270      -3.7317      2.00000
    271      -3.7117      2.00000
    272      -3.7014      2.00000
    273      -3.6970      2.00000
    274      -3.6878      2.00000
    275      -3.6803      2.00000
    276      -3.6662      2.00000
    277      -3.6566      2.00000
    278      -3.6401      2.00000
    279      -3.6187      2.00000
    280      -3.6130      2.00000
    281      -3.6079      2.00000
    282      -3.6021      2.00000
    283      -3.5888      2.00000
    284      -3.5883      2.00000
    285      -3.5699      2.00000
    286      -3.5688      2.00000
    287      -3.5442      2.00000
    288      -3.5182      2.00000
    289      -3.4995      2.00000
    290      -3.4852      2.00000
    291      -3.4796      2.00000
    292      -3.4699      2.00000
    293      -3.4408      2.00000
    294      -3.4268      2.00000
    295      -3.4213      2.00000
    296      -3.4129      2.00000
    297      -3.3949      2.00000
    298      -3.3932      2.00000
    299      -3.3790      2.00000
    300      -3.3658      2.00000
    301      -3.3533      2.00000
    302      -3.3372      2.00000
    303      -3.3264      2.00000
    304      -3.3213      2.00000
    305      -3.3109      2.00000
    306      -3.3047      2.00000
    307      -3.2938      2.00000
    308      -3.2935      2.00000
    309      -3.2868      2.00000
    310      -3.2842      2.00000
    311      -3.2807      2.00000
    312      -3.2672      2.00000
    313      -3.2575      2.00000
    314      -3.2508      2.00000
    315      -3.2433      2.00000
    316      -3.2384      2.00000
    317      -3.2367      2.00000
    318      -3.2045      2.00000
    319      -3.2011      2.00000
    320      -3.1937      2.00000
    321      -3.1797      2.00000
    322      -3.1780      2.00000
    323      -3.1738      2.00000
    324      -3.1647      2.00000
    325      -3.1642      2.00000
    326      -3.1586      2.00000
    327      -3.1565      2.00000
    328      -3.1482      2.00000
    329      -3.1469      2.00000
    330      -3.1389      2.00000
    331      -3.1345      2.00000
    332      -3.1324      2.00000
    333      -3.1268      2.00000
    334      -3.1174      2.00000
    335      -3.1143      2.00000
    336      -3.1046      2.00000
    337      -3.1022      2.00000
    338      -3.0973      2.00000
    339      -3.0823      2.00000
    340      -3.0790      2.00000
    341      -3.0615      2.00000
    342      -3.0564      2.00000
    343      -3.0420      2.00000
    344      -3.0311      2.00000
    345      -3.0246      2.00000
    346      -3.0090      2.00000
    347      -3.0027      2.00000
    348      -2.9992      2.00000
    349      -2.9865      2.00000
    350      -2.9836      2.00000
    351      -2.9830      2.00000
    352      -2.9648      2.00000
    353      -2.9588      2.00000
    354      -2.9253      2.00000
    355      -2.9236      2.00000
    356      -2.9184      2.00000
    357      -2.9141      2.00000
    358      -2.8985      2.00000
    359      -2.8805      2.00000
    360      -2.8670      2.00000
    361      -2.8462      2.00000
    362      -2.8443      2.00000
    363      -2.8347      2.00000
    364      -2.8255      2.00000
    365      -2.8215      2.00000
    366      -2.8097      2.00000
    367      -2.8019      2.00000
    368      -2.7916      2.00000
    369      -2.7694      2.00000
    370      -2.7524      2.00000
    371      -2.7522      2.00000
    372      -2.7416      2.00000
    373      -2.7136      2.00000
    374      -2.7040      2.00000
    375      -2.6990      2.00000
    376      -2.6962      2.00000
    377      -2.6961      2.00000
    378      -2.6873      2.00000
    379      -2.6782      2.00000
    380      -2.6733      2.00000
    381      -2.6636      2.00000
    382      -2.6560      2.00000
    383      -2.6328      2.00000
    384      -2.6257      2.00000
    385      -2.6191      2.00000
    386      -2.5923      2.00000
    387      -2.5831      2.00000
    388      -2.5092      2.00000
    389      -2.3803      2.00000
    390      -2.2696      2.00000
    391      -2.2625      2.00000
    392      -2.2449      2.00000
    393      -2.0865      2.00000
    394      -2.0276      2.00000
    395      -1.8907      2.00000
    396      -1.8422      2.00000
    397      -1.6024      2.00000
    398      -1.5157      2.00000
    399      -1.4525      2.00000
    400      -1.3548      2.00000
    401      -1.3478      2.00000
    402      -1.3399      2.00000
    403      -1.2288      2.00237
    404      -1.1343      2.05074
    405      -1.1193      2.06357
    406      -1.1006      2.07087
    407      -1.0669      2.01423
    408      -0.9490      0.51171
    409      -0.8967      0.00728
    410      -0.7393     -0.00358
    411      -0.6937     -0.00041
    412      -0.6228     -0.00001
    413      -0.6035     -0.00000
    414      -0.5533     -0.00000
    415      -0.2094     -0.00000
    416      -0.1899     -0.00000
    417       0.0022     -0.00000
    418       0.1517     -0.00000
    419       0.2961     -0.00000
    420       0.3914     -0.00000
    421       0.4117     -0.00000
    422       0.4720     -0.00000
    423       0.4795     -0.00000
    424       0.5730     -0.00000
    425       0.7830     -0.00000
    426       0.9467     -0.00000
    427       1.0207     -0.00000
    428       1.0571     -0.00000
    429       1.0903     -0.00000
    430       1.0983     -0.00000
    431       1.1396     -0.00000
    432       1.1398     -0.00000
    433       1.4269     -0.00000
    434       1.5612     -0.00000
    435       1.6420     -0.00000
    436       1.6935     -0.00000
    437       1.7930      0.00000
    438       1.8254      0.00000
    439       1.8451      0.00000
    440       1.8822      0.00000
    441       1.9558      0.00000
    442       2.0154      0.00000
    443       2.1054      0.00000
    444       2.1116      0.00000
    445       2.1212      0.00000
    446       2.1850      0.00000
    447       2.3871      0.00000
    448       2.4387      0.00000
    449       2.4794      0.00000
    450       2.5566      0.00000
    451       2.5985      0.00000
    452       2.6667      0.00000
    453       2.7111      0.00000
    454       2.7595      0.00000
    455       2.8584      0.00000
    456       2.8861      0.00000
    457       2.9909      0.00000
    458       3.0678      0.00000
    459       3.1692      0.00000
    460       3.2764      0.00000
    461       3.5478      0.00000
    462       3.5875      0.00000
    463       3.5932      0.00000
    464       3.6721      0.00000
    465       3.7432      0.00000
    466       3.7940      0.00000
    467       3.9339      0.00000
    468       3.9609      0.00000
    469       3.9655      0.00000
    470       3.9968      0.00000
    471       4.0400      0.00000
    472       4.1999      0.00000
    473       4.2673      0.00000
    474       4.2711      0.00000
    475       4.3247      0.00000
    476       4.4021      0.00000
    477       4.4663      0.00000
    478       4.5433      0.00000
    479       4.5557      0.00000
    480       4.5699      0.00000
    481       4.6484      0.00000
    482       4.6940      0.00000
    483       4.6961      0.00000
    484       4.7619      0.00000
    485       4.8707      0.00000
    486       4.9252      0.00000

 k-point     9 :       0.2500    0.4000    0.0000
  band No.  band energies     occupation 
      1     -23.5849      2.00000
      2     -22.0285      2.00000
      3      -9.7034      2.00000
      4      -9.1919      2.00000
      5      -8.9443      2.00000
      6      -8.9047      2.00000
      7      -8.6888      2.00000
      8      -8.5259      2.00000
      9      -8.2680      2.00000
     10      -8.0321      2.00000
     11      -7.6535      2.00000
     12      -7.5012      2.00000
     13      -7.4711      2.00000
     14      -7.4387      2.00000
     15      -7.4237      2.00000
     16      -7.3859      2.00000
     17      -7.3526      2.00000
     18      -7.3220      2.00000
     19      -7.3100      2.00000
     20      -7.2874      2.00000
     21      -7.2277      2.00000
     22      -7.2201      2.00000
     23      -7.2007      2.00000
     24      -7.1676      2.00000
     25      -7.1254      2.00000
     26      -7.1008      2.00000
     27      -7.0985      2.00000
     28      -7.0798      2.00000
     29      -7.0767      2.00000
     30      -7.0401      2.00000
     31      -7.0285      2.00000
     32      -7.0161      2.00000
     33      -6.9928      2.00000
     34      -6.9711      2.00000
     35      -6.9625      2.00000
     36      -6.8920      2.00000
     37      -6.8844      2.00000
     38      -6.8761      2.00000
     39      -6.8676      2.00000
     40      -6.8375      2.00000
     41      -6.8219      2.00000
     42      -6.8044      2.00000
     43      -6.7766      2.00000
     44      -6.7517      2.00000
     45      -6.7386      2.00000
     46      -6.7294      2.00000
     47      -6.7229      2.00000
     48      -6.7045      2.00000
     49      -6.6995      2.00000
     50      -6.6844      2.00000
     51      -6.6730      2.00000
     52      -6.6435      2.00000
     53      -6.6418      2.00000
     54      -6.6290      2.00000
     55      -6.6220      2.00000
     56      -6.6013      2.00000
     57      -6.5812      2.00000
     58      -6.5326      2.00000
     59      -6.5037      2.00000
     60      -6.4694      2.00000
     61      -6.4547      2.00000
     62      -6.4441      2.00000
     63      -6.4417      2.00000
     64      -6.4179      2.00000
     65      -6.4018      2.00000
     66      -6.3779      2.00000
     67      -6.3511      2.00000
     68      -6.3425      2.00000
     69      -6.3310      2.00000
     70      -6.3147      2.00000
     71      -6.3052      2.00000
     72      -6.2651      2.00000
     73      -6.2397      2.00000
     74      -6.2315      2.00000
     75      -6.2072      2.00000
     76      -6.1671      2.00000
     77      -6.1534      2.00000
     78      -6.1513      2.00000
     79      -6.1367      2.00000
     80      -6.1159      2.00000
     81      -6.1004      2.00000
     82      -6.0867      2.00000
     83      -6.0746      2.00000
     84      -6.0217      2.00000
     85      -6.0167      2.00000
     86      -6.0070      2.00000
     87      -6.0031      2.00000
     88      -5.9825      2.00000
     89      -5.9681      2.00000
     90      -5.9164      2.00000
     91      -5.9123      2.00000
     92      -5.9017      2.00000
     93      -5.8876      2.00000
     94      -5.8710      2.00000
     95      -5.8569      2.00000
     96      -5.8521      2.00000
     97      -5.8351      2.00000
     98      -5.7891      2.00000
     99      -5.7657      2.00000
    100      -5.7498      2.00000
    101      -5.7430      2.00000
    102      -5.7108      2.00000
    103      -5.6967      2.00000
    104      -5.6920      2.00000
    105      -5.6855      2.00000
    106      -5.6725      2.00000
    107      -5.6484      2.00000
    108      -5.6464      2.00000
    109      -5.6435      2.00000
    110      -5.6356      2.00000
    111      -5.6297      2.00000
    112      -5.6149      2.00000
    113      -5.6091      2.00000
    114      -5.5942      2.00000
    115      -5.5884      2.00000
    116      -5.5838      2.00000
    117      -5.5819      2.00000
    118      -5.5660      2.00000
    119      -5.5320      2.00000
    120      -5.4995      2.00000
    121      -5.4966      2.00000
    122      -5.4872      2.00000
    123      -5.4840      2.00000
    124      -5.4766      2.00000
    125      -5.4739      2.00000
    126      -5.4648      2.00000
    127      -5.4579      2.00000
    128      -5.4490      2.00000
    129      -5.3928      2.00000
    130      -5.3862      2.00000
    131      -5.3724      2.00000
    132      -5.3607      2.00000
    133      -5.3516      2.00000
    134      -5.3398      2.00000
    135      -5.3076      2.00000
    136      -5.3027      2.00000
    137      -5.2791      2.00000
    138      -5.2703      2.00000
    139      -5.2506      2.00000
    140      -5.2389      2.00000
    141      -5.2271      2.00000
    142      -5.2166      2.00000
    143      -5.2127      2.00000
    144      -5.1988      2.00000
    145      -5.1949      2.00000
    146      -5.1893      2.00000
    147      -5.1659      2.00000
    148      -5.1543      2.00000
    149      -5.1307      2.00000
    150      -5.1170      2.00000
    151      -5.1160      2.00000
    152      -5.1125      2.00000
    153      -5.1064      2.00000
    154      -5.0956      2.00000
    155      -5.0867      2.00000
    156      -5.0669      2.00000
    157      -5.0605      2.00000
    158      -5.0423      2.00000
    159      -5.0219      2.00000
    160      -5.0111      2.00000
    161      -5.0005      2.00000
    162      -4.9966      2.00000
    163      -4.9891      2.00000
    164      -4.9611      2.00000
    165      -4.9480      2.00000
    166      -4.9419      2.00000
    167      -4.9361      2.00000
    168      -4.9284      2.00000
    169      -4.9159      2.00000
    170      -4.9078      2.00000
    171      -4.8974      2.00000
    172      -4.8881      2.00000
    173      -4.8829      2.00000
    174      -4.8793      2.00000
    175      -4.8647      2.00000
    176      -4.8480      2.00000
    177      -4.8448      2.00000
    178      -4.8405      2.00000
    179      -4.8330      2.00000
    180      -4.8219      2.00000
    181      -4.8145      2.00000
    182      -4.8088      2.00000
    183      -4.7968      2.00000
    184      -4.7844      2.00000
    185      -4.7779      2.00000
    186      -4.7623      2.00000
    187      -4.7523      2.00000
    188      -4.7479      2.00000
    189      -4.7378      2.00000
    190      -4.7325      2.00000
    191      -4.7269      2.00000
    192      -4.7166      2.00000
    193      -4.6939      2.00000
    194      -4.6827      2.00000
    195      -4.6724      2.00000
    196      -4.6678      2.00000
    197      -4.6208      2.00000
    198      -4.6139      2.00000
    199      -4.6089      2.00000
    200      -4.5996      2.00000
    201      -4.5800      2.00000
    202      -4.5693      2.00000
    203      -4.5554      2.00000
    204      -4.5339      2.00000
    205      -4.5291      2.00000
    206      -4.5202      2.00000
    207      -4.4991      2.00000
    208      -4.4721      2.00000
    209      -4.4293      2.00000
    210      -4.4230      2.00000
    211      -4.4144      2.00000
    212      -4.4017      2.00000
    213      -4.3942      2.00000
    214      -4.3886      2.00000
    215      -4.3767      2.00000
    216      -4.3698      2.00000
    217      -4.3573      2.00000
    218      -4.3483      2.00000
    219      -4.3409      2.00000
    220      -4.3364      2.00000
    221      -4.3279      2.00000
    222      -4.3227      2.00000
    223      -4.3195      2.00000
    224      -4.3097      2.00000
    225      -4.3025      2.00000
    226      -4.2681      2.00000
    227      -4.2568      2.00000
    228      -4.2304      2.00000
    229      -4.2199      2.00000
    230      -4.2163      2.00000
    231      -4.1977      2.00000
    232      -4.1810      2.00000
    233      -4.1727      2.00000
    234      -4.1695      2.00000
    235      -4.1683      2.00000
    236      -4.1592      2.00000
    237      -4.1407      2.00000
    238      -4.1125      2.00000
    239      -4.0888      2.00000
    240      -4.0848      2.00000
    241      -4.0655      2.00000
    242      -4.0613      2.00000
    243      -4.0433      2.00000
    244      -4.0171      2.00000
    245      -4.0076      2.00000
    246      -3.9890      2.00000
    247      -3.9813      2.00000
    248      -3.9600      2.00000
    249      -3.9443      2.00000
    250      -3.9361      2.00000
    251      -3.9210      2.00000
    252      -3.9130      2.00000
    253      -3.9004      2.00000
    254      -3.8870      2.00000
    255      -3.8651      2.00000
    256      -3.8628      2.00000
    257      -3.8545      2.00000
    258      -3.8456      2.00000
    259      -3.8328      2.00000
    260      -3.8261      2.00000
    261      -3.8208      2.00000
    262      -3.8153      2.00000
    263      -3.8072      2.00000
    264      -3.7928      2.00000
    265      -3.7887      2.00000
    266      -3.7742      2.00000
    267      -3.7630      2.00000
    268      -3.7502      2.00000
    269      -3.7422      2.00000
    270      -3.7286      2.00000
    271      -3.7260      2.00000
    272      -3.7168      2.00000
    273      -3.6938      2.00000
    274      -3.6862      2.00000
    275      -3.6789      2.00000
    276      -3.6757      2.00000
    277      -3.6635      2.00000
    278      -3.6517      2.00000
    279      -3.6445      2.00000
    280      -3.6314      2.00000
    281      -3.6168      2.00000
    282      -3.5985      2.00000
    283      -3.5898      2.00000
    284      -3.5865      2.00000
    285      -3.5680      2.00000
    286      -3.5546      2.00000
    287      -3.5410      2.00000
    288      -3.5275      2.00000
    289      -3.5164      2.00000
    290      -3.5039      2.00000
    291      -3.4844      2.00000
    292      -3.4571      2.00000
    293      -3.4475      2.00000
    294      -3.4427      2.00000
    295      -3.4359      2.00000
    296      -3.4232      2.00000
    297      -3.4005      2.00000
    298      -3.3956      2.00000
    299      -3.3734      2.00000
    300      -3.3580      2.00000
    301      -3.3509      2.00000
    302      -3.3452      2.00000
    303      -3.3270      2.00000
    304      -3.3236      2.00000
    305      -3.3203      2.00000
    306      -3.3143      2.00000
    307      -3.3056      2.00000
    308      -3.2987      2.00000
    309      -3.2948      2.00000
    310      -3.2843      2.00000
    311      -3.2786      2.00000
    312      -3.2771      2.00000
    313      -3.2687      2.00000
    314      -3.2505      2.00000
    315      -3.2446      2.00000
    316      -3.2356      2.00000
    317      -3.2276      2.00000
    318      -3.2193      2.00000
    319      -3.2163      2.00000
    320      -3.2019      2.00000
    321      -3.1936      2.00000
    322      -3.1909      2.00000
    323      -3.1861      2.00000
    324      -3.1824      2.00000
    325      -3.1798      2.00000
    326      -3.1739      2.00000
    327      -3.1669      2.00000
    328      -3.1568      2.00000
    329      -3.1465      2.00000
    330      -3.1424      2.00000
    331      -3.1350      2.00000
    332      -3.1208      2.00000
    333      -3.1126      2.00000
    334      -3.1073      2.00000
    335      -3.1027      2.00000
    336      -3.0894      2.00000
    337      -3.0832      2.00000
    338      -3.0669      2.00000
    339      -3.0606      2.00000
    340      -3.0569      2.00000
    341      -3.0461      2.00000
    342      -3.0377      2.00000
    343      -3.0350      2.00000
    344      -3.0259      2.00000
    345      -3.0216      2.00000
    346      -3.0146      2.00000
    347      -3.0042      2.00000
    348      -2.9955      2.00000
    349      -2.9716      2.00000
    350      -2.9617      2.00000
    351      -2.9598      2.00000
    352      -2.9526      2.00000
    353      -2.9426      2.00000
    354      -2.9318      2.00000
    355      -2.9213      2.00000
    356      -2.9178      2.00000
    357      -2.9089      2.00000
    358      -2.8985      2.00000
    359      -2.8763      2.00000
    360      -2.8640      2.00000
    361      -2.8571      2.00000
    362      -2.8444      2.00000
    363      -2.8384      2.00000
    364      -2.8203      2.00000
    365      -2.8192      2.00000
    366      -2.8122      2.00000
    367      -2.8021      2.00000
    368      -2.7935      2.00000
    369      -2.7789      2.00000
    370      -2.7634      2.00000
    371      -2.7526      2.00000
    372      -2.7464      2.00000
    373      -2.7365      2.00000
    374      -2.7287      2.00000
    375      -2.7196      2.00000
    376      -2.6854      2.00000
    377      -2.6729      2.00000
    378      -2.6676      2.00000
    379      -2.6664      2.00000
    380      -2.6473      2.00000
    381      -2.6352      2.00000
    382      -2.6268      2.00000
    383      -2.6178      2.00000
    384      -2.6105      2.00000
    385      -2.6005      2.00000
    386      -2.5438      2.00000
    387      -2.5125      2.00000
    388      -2.3576      2.00000
    389      -2.3083      2.00000
    390      -2.2656      2.00000
    391      -2.2548      2.00000
    392      -2.2331      2.00000
    393      -2.1604      2.00000
    394      -2.0435      2.00000
    395      -2.0102      2.00000
    396      -1.9851      2.00000
    397      -1.9359      2.00000
    398      -1.7302      2.00000
    399      -1.5570      2.00000
    400      -1.5386      2.00000
    401      -1.4092      2.00000
    402      -1.3720      2.00000
    403      -1.2414      2.00132
    404      -1.1710      2.02070
    405      -1.1094      2.06931
    406      -0.9438      0.43953
    407      -0.9243      0.20769
    408      -0.8548     -0.07079
    409      -0.7930     -0.02429
    410      -0.6499     -0.00003
    411      -0.6262     -0.00001
    412      -0.5785     -0.00000
    413      -0.4978     -0.00000
    414      -0.3026     -0.00000
    415      -0.1378     -0.00000
    416      -0.0349     -0.00000
    417       0.1528     -0.00000
    418       0.1855     -0.00000
    419       0.2232     -0.00000
    420       0.2660     -0.00000
    421       0.3538     -0.00000
    422       0.5440     -0.00000
    423       0.5829     -0.00000
    424       0.7048     -0.00000
    425       0.7980     -0.00000
    426       0.8205     -0.00000
    427       0.8718     -0.00000
    428       0.9821     -0.00000
    429       1.0688     -0.00000
    430       1.1030     -0.00000
    431       1.1656     -0.00000
    432       1.1747     -0.00000
    433       1.2384     -0.00000
    434       1.4041     -0.00000
    435       1.4179     -0.00000
    436       1.4801     -0.00000
    437       1.5566     -0.00000
    438       1.6424     -0.00000
    439       1.7818      0.00000
    440       1.7948      0.00000
    441       1.9328      0.00000
    442       1.9616      0.00000
    443       2.1175      0.00000
    444       2.1617      0.00000
    445       2.1943      0.00000
    446       2.3670      0.00000
    447       2.3834      0.00000
    448       2.4317      0.00000
    449       2.4999      0.00000
    450       2.6860      0.00000
    451       2.7370      0.00000
    452       2.7627      0.00000
    453       2.8010      0.00000
    454       2.8762      0.00000
    455       3.0001      0.00000
    456       3.0150      0.00000
    457       3.0854      0.00000
    458       3.1653      0.00000
    459       3.2397      0.00000
    460       3.3257      0.00000
    461       3.4111      0.00000
    462       3.4384      0.00000
    463       3.5490      0.00000
    464       3.6288      0.00000
    465       3.8640      0.00000
    466       3.8788      0.00000
    467       3.9040      0.00000
    468       3.9549      0.00000
    469       3.9927      0.00000
    470       4.0472      0.00000
    471       4.1344      0.00000
    472       4.1693      0.00000
    473       4.1987      0.00000
    474       4.3206      0.00000
    475       4.3323      0.00000
    476       4.3892      0.00000
    477       4.4616      0.00000
    478       4.4814      0.00000
    479       4.5383      0.00000
    480       4.5634      0.00000
    481       4.6278      0.00000
    482       4.6955      0.00000
    483       4.7738      0.00000
    484       4.7936      0.00000
    485       4.8542      0.00000
    486       4.9558      0.00000

 k-point    10 :       0.5000    0.4000    0.0000
  band No.  band energies     occupation 
      1     -23.5850      2.00000
      2     -22.0285      2.00000
      3      -9.7033      2.00000
      4      -9.0986      2.00000
      5      -9.0688      2.00000
      6      -8.8496      2.00000
      7      -8.8061      2.00000
      8      -8.5526      2.00000
      9      -7.9549      2.00000
     10      -7.9531      2.00000
     11      -7.7291      2.00000
     12      -7.7243      2.00000
     13      -7.4973      2.00000
     14      -7.4819      2.00000
     15      -7.4395      2.00000
     16      -7.3810      2.00000
     17      -7.3567      2.00000
     18      -7.3182      2.00000
     19      -7.3063      2.00000
     20      -7.2784      2.00000
     21      -7.2445      2.00000
     22      -7.2223      2.00000
     23      -7.2100      2.00000
     24      -7.1667      2.00000
     25      -7.1138      2.00000
     26      -7.1109      2.00000
     27      -7.0883      2.00000
     28      -7.0780      2.00000
     29      -7.0724      2.00000
     30      -7.0723      2.00000
     31      -6.9764      2.00000
     32      -6.9566      2.00000
     33      -6.9454      2.00000
     34      -6.9413      2.00000
     35      -6.9311      2.00000
     36      -6.9206      2.00000
     37      -6.9199      2.00000
     38      -6.9119      2.00000
     39      -6.9080      2.00000
     40      -6.8977      2.00000
     41      -6.7797      2.00000
     42      -6.7755      2.00000
     43      -6.7577      2.00000
     44      -6.7511      2.00000
     45      -6.7445      2.00000
     46      -6.7423      2.00000
     47      -6.7250      2.00000
     48      -6.7093      2.00000
     49      -6.7035      2.00000
     50      -6.6966      2.00000
     51      -6.6946      2.00000
     52      -6.6871      2.00000
     53      -6.6580      2.00000
     54      -6.6533      2.00000
     55      -6.6194      2.00000
     56      -6.6058      2.00000
     57      -6.5565      2.00000
     58      -6.5350      2.00000
     59      -6.4541      2.00000
     60      -6.4516      2.00000
     61      -6.4466      2.00000
     62      -6.4452      2.00000
     63      -6.4017      2.00000
     64      -6.4012      2.00000
     65      -6.3727      2.00000
     66      -6.3645      2.00000
     67      -6.3038      2.00000
     68      -6.2929      2.00000
     69      -6.2825      2.00000
     70      -6.2723      2.00000
     71      -6.2660      2.00000
     72      -6.2582      2.00000
     73      -6.2544      2.00000
     74      -6.2437      2.00000
     75      -6.1960      2.00000
     76      -6.1841      2.00000
     77      -6.1710      2.00000
     78      -6.1513      2.00000
     79      -6.1439      2.00000
     80      -6.1391      2.00000
     81      -6.1336      2.00000
     82      -6.1320      2.00000
     83      -6.1015      2.00000
     84      -6.0912      2.00000
     85      -6.0409      2.00000
     86      -6.0367      2.00000
     87      -6.0161      2.00000
     88      -6.0029      2.00000
     89      -5.9422      2.00000
     90      -5.9408      2.00000
     91      -5.9283      2.00000
     92      -5.9254      2.00000
     93      -5.9251      2.00000
     94      -5.9201      2.00000
     95      -5.8191      2.00000
     96      -5.7790      2.00000
     97      -5.7742      2.00000
     98      -5.7629      2.00000
     99      -5.7624      2.00000
    100      -5.7589      2.00000
    101      -5.7142      2.00000
    102      -5.6760      2.00000
    103      -5.6708      2.00000
    104      -5.6706      2.00000
    105      -5.6650      2.00000
    106      -5.6645      2.00000
    107      -5.6576      2.00000
    108      -5.6567      2.00000
    109      -5.6413      2.00000
    110      -5.6380      2.00000
    111      -5.6323      2.00000
    112      -5.6211      2.00000
    113      -5.6199      2.00000
    114      -5.6122      2.00000
    115      -5.5777      2.00000
    116      -5.5678      2.00000
    117      -5.5593      2.00000
    118      -5.5527      2.00000
    119      -5.5454      2.00000
    120      -5.5430      2.00000
    121      -5.5277      2.00000
    122      -5.5190      2.00000
    123      -5.4878      2.00000
    124      -5.4805      2.00000
    125      -5.4639      2.00000
    126      -5.4434      2.00000
    127      -5.4429      2.00000
    128      -5.4366      2.00000
    129      -5.4356      2.00000
    130      -5.4232      2.00000
    131      -5.4229      2.00000
    132      -5.4012      2.00000
    133      -5.3566      2.00000
    134      -5.3515      2.00000
    135      -5.3298      2.00000
    136      -5.3073      2.00000
    137      -5.2728      2.00000
    138      -5.2475      2.00000
    139      -5.2362      2.00000
    140      -5.2296      2.00000
    141      -5.2169      2.00000
    142      -5.1722      2.00000
    143      -5.1720      2.00000
    144      -5.1676      2.00000
    145      -5.1637      2.00000
    146      -5.1602      2.00000
    147      -5.1588      2.00000
    148      -5.1426      2.00000
    149      -5.1252      2.00000
    150      -5.1040      2.00000
    151      -5.0974      2.00000
    152      -5.0946      2.00000
    153      -5.0843      2.00000
    154      -5.0738      2.00000
    155      -5.0694      2.00000
    156      -5.0629      2.00000
    157      -5.0377      2.00000
    158      -5.0261      2.00000
    159      -5.0233      2.00000
    160      -5.0224      2.00000
    161      -4.9944      2.00000
    162      -4.9928      2.00000
    163      -4.9862      2.00000
    164      -4.9766      2.00000
    165      -4.9705      2.00000
    166      -4.9617      2.00000
    167      -4.9469      2.00000
    168      -4.9452      2.00000
    169      -4.9223      2.00000
    170      -4.9132      2.00000
    171      -4.9106      2.00000
    172      -4.9082      2.00000
    173      -4.9077      2.00000
    174      -4.9055      2.00000
    175      -4.8690      2.00000
    176      -4.8605      2.00000
    177      -4.8583      2.00000
    178      -4.8417      2.00000
    179      -4.8308      2.00000
    180      -4.8255      2.00000
    181      -4.8085      2.00000
    182      -4.8071      2.00000
    183      -4.8005      2.00000
    184      -4.7995      2.00000
    185      -4.7967      2.00000
    186      -4.7816      2.00000
    187      -4.7509      2.00000
    188      -4.7428      2.00000
    189      -4.7384      2.00000
    190      -4.7337      2.00000
    191      -4.7269      2.00000
    192      -4.7236      2.00000
    193      -4.7046      2.00000
    194      -4.6948      2.00000
    195      -4.6829      2.00000
    196      -4.6822      2.00000
    197      -4.6623      2.00000
    198      -4.6511      2.00000
    199      -4.6268      2.00000
    200      -4.6128      2.00000
    201      -4.5817      2.00000
    202      -4.5663      2.00000
    203      -4.5490      2.00000
    204      -4.5016      2.00000
    205      -4.4927      2.00000
    206      -4.4753      2.00000
    207      -4.4742      2.00000
    208      -4.4578      2.00000
    209      -4.4511      2.00000
    210      -4.4409      2.00000
    211      -4.4382      2.00000
    212      -4.4320      2.00000
    213      -4.4213      2.00000
    214      -4.3780      2.00000
    215      -4.3696      2.00000
    216      -4.3602      2.00000
    217      -4.3595      2.00000
    218      -4.3500      2.00000
    219      -4.3329      2.00000
    220      -4.3243      2.00000
    221      -4.3175      2.00000
    222      -4.3050      2.00000
    223      -4.2918      2.00000
    224      -4.2832      2.00000
    225      -4.2768      2.00000
    226      -4.2751      2.00000
    227      -4.2660      2.00000
    228      -4.2435      2.00000
    229      -4.2232      2.00000
    230      -4.2221      2.00000
    231      -4.2087      2.00000
    232      -4.1954      2.00000
    233      -4.1889      2.00000
    234      -4.1796      2.00000
    235      -4.1558      2.00000
    236      -4.1079      2.00000
    237      -4.0891      2.00000
    238      -4.0850      2.00000
    239      -4.0804      2.00000
    240      -4.0758      2.00000
    241      -4.0664      2.00000
    242      -4.0462      2.00000
    243      -4.0358      2.00000
    244      -4.0344      2.00000
    245      -4.0289      2.00000
    246      -4.0224      2.00000
    247      -3.9979      2.00000
    248      -3.9674      2.00000
    249      -3.9651      2.00000
    250      -3.9519      2.00000
    251      -3.9348      2.00000
    252      -3.9212      2.00000
    253      -3.9085      2.00000
    254      -3.8779      2.00000
    255      -3.8776      2.00000
    256      -3.8512      2.00000
    257      -3.8509      2.00000
    258      -3.8463      2.00000
    259      -3.8331      2.00000
    260      -3.8183      2.00000
    261      -3.8152      2.00000
    262      -3.8000      2.00000
    263      -3.7913      2.00000
    264      -3.7831      2.00000
    265      -3.7814      2.00000
    266      -3.7621      2.00000
    267      -3.7561      2.00000
    268      -3.7468      2.00000
    269      -3.7330      2.00000
    270      -3.7311      2.00000
    271      -3.7158      2.00000
    272      -3.7046      2.00000
    273      -3.7016      2.00000
    274      -3.6901      2.00000
    275      -3.6799      2.00000
    276      -3.6776      2.00000
    277      -3.6682      2.00000
    278      -3.6454      2.00000
    279      -3.6367      2.00000
    280      -3.6227      2.00000
    281      -3.6058      2.00000
    282      -3.6049      2.00000
    283      -3.5897      2.00000
    284      -3.5865      2.00000
    285      -3.5843      2.00000
    286      -3.5627      2.00000
    287      -3.5600      2.00000
    288      -3.5419      2.00000
    289      -3.5357      2.00000
    290      -3.5043      2.00000
    291      -3.5020      2.00000
    292      -3.4746      2.00000
    293      -3.4630      2.00000
    294      -3.4497      2.00000
    295      -3.4156      2.00000
    296      -3.4152      2.00000
    297      -3.3996      2.00000
    298      -3.3926      2.00000
    299      -3.3846      2.00000
    300      -3.3760      2.00000
    301      -3.3696      2.00000
    302      -3.3689      2.00000
    303      -3.3510      2.00000
    304      -3.3483      2.00000
    305      -3.3327      2.00000
    306      -3.3247      2.00000
    307      -3.2950      2.00000
    308      -3.2895      2.00000
    309      -3.2831      2.00000
    310      -3.2716      2.00000
    311      -3.2647      2.00000
    312      -3.2604      2.00000
    313      -3.2603      2.00000
    314      -3.2486      2.00000
    315      -3.2464      2.00000
    316      -3.2451      2.00000
    317      -3.2346      2.00000
    318      -3.2305      2.00000
    319      -3.2172      2.00000
    320      -3.2103      2.00000
    321      -3.2041      2.00000
    322      -3.2038      2.00000
    323      -3.1948      2.00000
    324      -3.1855      2.00000
    325      -3.1827      2.00000
    326      -3.1771      2.00000
    327      -3.1670      2.00000
    328      -3.1652      2.00000
    329      -3.1587      2.00000
    330      -3.1503      2.00000
    331      -3.1442      2.00000
    332      -3.1324      2.00000
    333      -3.1165      2.00000
    334      -3.1029      2.00000
    335      -3.0992      2.00000
    336      -3.0790      2.00000
    337      -3.0788      2.00000
    338      -3.0563      2.00000
    339      -3.0527      2.00000
    340      -3.0440      2.00000
    341      -3.0402      2.00000
    342      -3.0283      2.00000
    343      -3.0183      2.00000
    344      -3.0173      2.00000
    345      -2.9960      2.00000
    346      -2.9951      2.00000
    347      -2.9808      2.00000
    348      -2.9673      2.00000
    349      -2.9664      2.00000
    350      -2.9511      2.00000
    351      -2.9500      2.00000
    352      -2.9412      2.00000
    353      -2.9392      2.00000
    354      -2.9391      2.00000
    355      -2.9227      2.00000
    356      -2.9175      2.00000
    357      -2.9041      2.00000
    358      -2.8869      2.00000
    359      -2.8698      2.00000
    360      -2.8680      2.00000
    361      -2.8560      2.00000
    362      -2.8504      2.00000
    363      -2.8334      2.00000
    364      -2.8297      2.00000
    365      -2.8151      2.00000
    366      -2.8143      2.00000
    367      -2.8100      2.00000
    368      -2.8064      2.00000
    369      -2.7787      2.00000
    370      -2.7757      2.00000
    371      -2.7678      2.00000
    372      -2.7644      2.00000
    373      -2.7486      2.00000
    374      -2.6799      2.00000
    375      -2.6751      2.00000
    376      -2.6704      2.00000
    377      -2.6575      2.00000
    378      -2.6531      2.00000
    379      -2.6424      2.00000
    380      -2.6400      2.00000
    381      -2.6396      2.00000
    382      -2.6250      2.00000
    383      -2.5717      2.00000
    384      -2.5620      2.00000
    385      -2.5599      2.00000
    386      -2.5230      2.00000
    387      -2.3056      2.00000
    388      -2.2982      2.00000
    389      -2.2925      2.00000
    390      -2.2860      2.00000
    391      -2.2680      2.00000
    392      -2.2656      2.00000
    393      -2.2106      2.00000
    394      -2.1596      2.00000
    395      -2.0913      2.00000
    396      -2.0742      2.00000
    397      -1.9598      2.00000
    398      -1.8598      2.00000
    399      -1.6829      2.00000
    400      -1.6331      2.00000
    401      -1.6198      2.00000
    402      -1.5580      2.00000
    403      -1.3762      2.00000
    404      -1.2700      2.00031
    405      -1.1028      2.07089
    406      -0.8858     -0.03410
    407      -0.8144     -0.04167
    408      -0.6895     -0.00033
    409      -0.6368     -0.00001
    410      -0.3849     -0.00000
    411      -0.3790     -0.00000
    412      -0.2413     -0.00000
    413      -0.2210     -0.00000
    414      -0.2065     -0.00000
    415      -0.1748     -0.00000
    416      -0.1691     -0.00000
    417      -0.0569     -0.00000
    418       0.1117     -0.00000
    419       0.2240     -0.00000
    420       0.3533     -0.00000
    421       0.3719     -0.00000
    422       0.3780     -0.00000
    423       0.4365     -0.00000
    424       0.7039     -0.00000
    425       0.8469     -0.00000
    426       0.9070     -0.00000
    427       0.9338     -0.00000
    428       1.0128     -0.00000
    429       1.0567     -0.00000
    430       1.0754     -0.00000
    431       1.0932     -0.00000
    432       1.1145     -0.00000
    433       1.2760     -0.00000
    434       1.3003     -0.00000
    435       1.3040     -0.00000
    436       1.4945     -0.00000
    437       1.5958     -0.00000
    438       1.6131     -0.00000
    439       1.6408     -0.00000
    440       1.6788     -0.00000
    441       1.6915     -0.00000
    442       1.9157      0.00000
    443       2.0222      0.00000
    444       2.0355      0.00000
    445       2.0638      0.00000
    446       2.2961      0.00000
    447       2.3113      0.00000
    448       2.4817      0.00000
    449       2.5580      0.00000
    450       2.7341      0.00000
    451       2.7689      0.00000
    452       2.8470      0.00000
    453       2.8511      0.00000
    454       2.8579      0.00000
    455       2.9436      0.00000
    456       3.1328      0.00000
    457       3.2249      0.00000
    458       3.4438      0.00000
    459       3.4620      0.00000
    460       3.5999      0.00000
    461       3.6758      0.00000
    462       3.6941      0.00000
    463       3.7691      0.00000
    464       3.7739      0.00000
    465       3.8703      0.00000
    466       3.9043      0.00000
    467       3.9139      0.00000
    468       3.9143      0.00000
    469       3.9364      0.00000
    470       3.9616      0.00000
    471       4.0364      0.00000
    472       4.0774      0.00000
    473       4.0901      0.00000
    474       4.1546      0.00000
    475       4.2475      0.00000
    476       4.2633      0.00000
    477       4.3164      0.00000
    478       4.3495      0.00000
    479       4.5037      0.00000
    480       4.5892      0.00000
    481       4.6718      0.00000
    482       4.7609      0.00000
    483       4.7898      0.00000
    484       4.8242      0.00000
    485       4.9150      0.00000
    486       4.9578      0.00000

 k-point    11 :      -0.2500    0.4000    0.0000
  band No.  band energies     occupation 
      1     -23.5849      2.00000
      2     -22.0285      2.00000
      3      -9.7034      2.00000
      4      -9.1919      2.00000
      5      -8.9443      2.00000
      6      -8.9047      2.00000
      7      -8.6888      2.00000
      8      -8.5259      2.00000
      9      -8.2680      2.00000
     10      -8.0321      2.00000
     11      -7.6535      2.00000
     12      -7.5012      2.00000
     13      -7.4711      2.00000
     14      -7.4387      2.00000
     15      -7.4237      2.00000
     16      -7.3859      2.00000
     17      -7.3526      2.00000
     18      -7.3220      2.00000
     19      -7.3100      2.00000
     20      -7.2874      2.00000
     21      -7.2277      2.00000
     22      -7.2201      2.00000
     23      -7.2007      2.00000
     24      -7.1676      2.00000
     25      -7.1254      2.00000
     26      -7.1008      2.00000
     27      -7.0985      2.00000
     28      -7.0798      2.00000
     29      -7.0767      2.00000
     30      -7.0401      2.00000
     31      -7.0285      2.00000
     32      -7.0161      2.00000
     33      -6.9928      2.00000
     34      -6.9711      2.00000
     35      -6.9625      2.00000
     36      -6.8920      2.00000
     37      -6.8844      2.00000
     38      -6.8761      2.00000
     39      -6.8676      2.00000
     40      -6.8375      2.00000
     41      -6.8219      2.00000
     42      -6.8044      2.00000
     43      -6.7766      2.00000
     44      -6.7517      2.00000
     45      -6.7386      2.00000
     46      -6.7294      2.00000
     47      -6.7229      2.00000
     48      -6.7045      2.00000
     49      -6.6995      2.00000
     50      -6.6844      2.00000
     51      -6.6730      2.00000
     52      -6.6435      2.00000
     53      -6.6418      2.00000
     54      -6.6290      2.00000
     55      -6.6220      2.00000
     56      -6.6013      2.00000
     57      -6.5812      2.00000
     58      -6.5326      2.00000
     59      -6.5037      2.00000
     60      -6.4694      2.00000
     61      -6.4547      2.00000
     62      -6.4441      2.00000
     63      -6.4417      2.00000
     64      -6.4179      2.00000
     65      -6.4018      2.00000
     66      -6.3779      2.00000
     67      -6.3511      2.00000
     68      -6.3425      2.00000
     69      -6.3310      2.00000
     70      -6.3147      2.00000
     71      -6.3052      2.00000
     72      -6.2651      2.00000
     73      -6.2397      2.00000
     74      -6.2315      2.00000
     75      -6.2072      2.00000
     76      -6.1671      2.00000
     77      -6.1534      2.00000
     78      -6.1513      2.00000
     79      -6.1367      2.00000
     80      -6.1159      2.00000
     81      -6.1004      2.00000
     82      -6.0867      2.00000
     83      -6.0746      2.00000
     84      -6.0217      2.00000
     85      -6.0167      2.00000
     86      -6.0070      2.00000
     87      -6.0031      2.00000
     88      -5.9825      2.00000
     89      -5.9681      2.00000
     90      -5.9164      2.00000
     91      -5.9123      2.00000
     92      -5.9017      2.00000
     93      -5.8876      2.00000
     94      -5.8710      2.00000
     95      -5.8569      2.00000
     96      -5.8521      2.00000
     97      -5.8351      2.00000
     98      -5.7891      2.00000
     99      -5.7657      2.00000
    100      -5.7498      2.00000
    101      -5.7430      2.00000
    102      -5.7108      2.00000
    103      -5.6967      2.00000
    104      -5.6920      2.00000
    105      -5.6855      2.00000
    106      -5.6725      2.00000
    107      -5.6483      2.00000
    108      -5.6464      2.00000
    109      -5.6435      2.00000
    110      -5.6356      2.00000
    111      -5.6297      2.00000
    112      -5.6149      2.00000
    113      -5.6091      2.00000
    114      -5.5942      2.00000
    115      -5.5884      2.00000
    116      -5.5838      2.00000
    117      -5.5819      2.00000
    118      -5.5660      2.00000
    119      -5.5320      2.00000
    120      -5.4995      2.00000
    121      -5.4966      2.00000
    122      -5.4872      2.00000
    123      -5.4840      2.00000
    124      -5.4766      2.00000
    125      -5.4739      2.00000
    126      -5.4648      2.00000
    127      -5.4579      2.00000
    128      -5.4490      2.00000
    129      -5.3928      2.00000
    130      -5.3862      2.00000
    131      -5.3724      2.00000
    132      -5.3607      2.00000
    133      -5.3516      2.00000
    134      -5.3398      2.00000
    135      -5.3076      2.00000
    136      -5.3027      2.00000
    137      -5.2791      2.00000
    138      -5.2704      2.00000
    139      -5.2506      2.00000
    140      -5.2389      2.00000
    141      -5.2271      2.00000
    142      -5.2166      2.00000
    143      -5.2127      2.00000
    144      -5.1988      2.00000
    145      -5.1949      2.00000
    146      -5.1893      2.00000
    147      -5.1659      2.00000
    148      -5.1543      2.00000
    149      -5.1307      2.00000
    150      -5.1170      2.00000
    151      -5.1160      2.00000
    152      -5.1125      2.00000
    153      -5.1064      2.00000
    154      -5.0956      2.00000
    155      -5.0867      2.00000
    156      -5.0669      2.00000
    157      -5.0605      2.00000
    158      -5.0424      2.00000
    159      -5.0219      2.00000
    160      -5.0111      2.00000
    161      -5.0005      2.00000
    162      -4.9966      2.00000
    163      -4.9891      2.00000
    164      -4.9611      2.00000
    165      -4.9480      2.00000
    166      -4.9419      2.00000
    167      -4.9361      2.00000
    168      -4.9284      2.00000
    169      -4.9159      2.00000
    170      -4.9078      2.00000
    171      -4.8974      2.00000
    172      -4.8881      2.00000
    173      -4.8829      2.00000
    174      -4.8793      2.00000
    175      -4.8647      2.00000
    176      -4.8480      2.00000
    177      -4.8448      2.00000
    178      -4.8405      2.00000
    179      -4.8330      2.00000
    180      -4.8219      2.00000
    181      -4.8145      2.00000
    182      -4.8088      2.00000
    183      -4.7968      2.00000
    184      -4.7844      2.00000
    185      -4.7779      2.00000
    186      -4.7623      2.00000
    187      -4.7523      2.00000
    188      -4.7479      2.00000
    189      -4.7378      2.00000
    190      -4.7325      2.00000
    191      -4.7269      2.00000
    192      -4.7166      2.00000
    193      -4.6939      2.00000
    194      -4.6827      2.00000
    195      -4.6724      2.00000
    196      -4.6678      2.00000
    197      -4.6208      2.00000
    198      -4.6139      2.00000
    199      -4.6089      2.00000
    200      -4.5996      2.00000
    201      -4.5800      2.00000
    202      -4.5693      2.00000
    203      -4.5554      2.00000
    204      -4.5339      2.00000
    205      -4.5292      2.00000
    206      -4.5202      2.00000
    207      -4.4991      2.00000
    208      -4.4721      2.00000
    209      -4.4293      2.00000
    210      -4.4230      2.00000
    211      -4.4144      2.00000
    212      -4.4017      2.00000
    213      -4.3941      2.00000
    214      -4.3886      2.00000
    215      -4.3767      2.00000
    216      -4.3698      2.00000
    217      -4.3573      2.00000
    218      -4.3483      2.00000
    219      -4.3409      2.00000
    220      -4.3364      2.00000
    221      -4.3279      2.00000
    222      -4.3227      2.00000
    223      -4.3195      2.00000
    224      -4.3097      2.00000
    225      -4.3025      2.00000
    226      -4.2680      2.00000
    227      -4.2568      2.00000
    228      -4.2304      2.00000
    229      -4.2199      2.00000
    230      -4.2163      2.00000
    231      -4.1977      2.00000
    232      -4.1810      2.00000
    233      -4.1727      2.00000
    234      -4.1695      2.00000
    235      -4.1683      2.00000
    236      -4.1592      2.00000
    237      -4.1407      2.00000
    238      -4.1125      2.00000
    239      -4.0888      2.00000
    240      -4.0848      2.00000
    241      -4.0655      2.00000
    242      -4.0613      2.00000
    243      -4.0433      2.00000
    244      -4.0171      2.00000
    245      -4.0076      2.00000
    246      -3.9890      2.00000
    247      -3.9813      2.00000
    248      -3.9600      2.00000
    249      -3.9443      2.00000
    250      -3.9361      2.00000
    251      -3.9210      2.00000
    252      -3.9130      2.00000
    253      -3.9004      2.00000
    254      -3.8870      2.00000
    255      -3.8651      2.00000
    256      -3.8628      2.00000
    257      -3.8545      2.00000
    258      -3.8456      2.00000
    259      -3.8328      2.00000
    260      -3.8261      2.00000
    261      -3.8208      2.00000
    262      -3.8153      2.00000
    263      -3.8072      2.00000
    264      -3.7928      2.00000
    265      -3.7887      2.00000
    266      -3.7742      2.00000
    267      -3.7630      2.00000
    268      -3.7502      2.00000
    269      -3.7422      2.00000
    270      -3.7286      2.00000
    271      -3.7260      2.00000
    272      -3.7168      2.00000
    273      -3.6938      2.00000
    274      -3.6862      2.00000
    275      -3.6789      2.00000
    276      -3.6756      2.00000
    277      -3.6635      2.00000
    278      -3.6517      2.00000
    279      -3.6445      2.00000
    280      -3.6314      2.00000
    281      -3.6168      2.00000
    282      -3.5985      2.00000
    283      -3.5898      2.00000
    284      -3.5865      2.00000
    285      -3.5680      2.00000
    286      -3.5546      2.00000
    287      -3.5410      2.00000
    288      -3.5275      2.00000
    289      -3.5164      2.00000
    290      -3.5039      2.00000
    291      -3.4844      2.00000
    292      -3.4571      2.00000
    293      -3.4475      2.00000
    294      -3.4427      2.00000
    295      -3.4359      2.00000
    296      -3.4232      2.00000
    297      -3.4005      2.00000
    298      -3.3956      2.00000
    299      -3.3734      2.00000
    300      -3.3580      2.00000
    301      -3.3509      2.00000
    302      -3.3452      2.00000
    303      -3.3270      2.00000
    304      -3.3236      2.00000
    305      -3.3203      2.00000
    306      -3.3143      2.00000
    307      -3.3056      2.00000
    308      -3.2987      2.00000
    309      -3.2948      2.00000
    310      -3.2842      2.00000
    311      -3.2786      2.00000
    312      -3.2771      2.00000
    313      -3.2687      2.00000
    314      -3.2505      2.00000
    315      -3.2446      2.00000
    316      -3.2356      2.00000
    317      -3.2276      2.00000
    318      -3.2193      2.00000
    319      -3.2163      2.00000
    320      -3.2019      2.00000
    321      -3.1936      2.00000
    322      -3.1909      2.00000
    323      -3.1861      2.00000
    324      -3.1824      2.00000
    325      -3.1798      2.00000
    326      -3.1739      2.00000
    327      -3.1669      2.00000
    328      -3.1568      2.00000
    329      -3.1465      2.00000
    330      -3.1424      2.00000
    331      -3.1350      2.00000
    332      -3.1208      2.00000
    333      -3.1126      2.00000
    334      -3.1073      2.00000
    335      -3.1027      2.00000
    336      -3.0894      2.00000
    337      -3.0832      2.00000
    338      -3.0669      2.00000
    339      -3.0606      2.00000
    340      -3.0569      2.00000
    341      -3.0461      2.00000
    342      -3.0377      2.00000
    343      -3.0350      2.00000
    344      -3.0259      2.00000
    345      -3.0216      2.00000
    346      -3.0146      2.00000
    347      -3.0042      2.00000
    348      -2.9955      2.00000
    349      -2.9716      2.00000
    350      -2.9617      2.00000
    351      -2.9598      2.00000
    352      -2.9526      2.00000
    353      -2.9426      2.00000
    354      -2.9318      2.00000
    355      -2.9213      2.00000
    356      -2.9178      2.00000
    357      -2.9089      2.00000
    358      -2.8985      2.00000
    359      -2.8763      2.00000
    360      -2.8640      2.00000
    361      -2.8571      2.00000
    362      -2.8444      2.00000
    363      -2.8384      2.00000
    364      -2.8203      2.00000
    365      -2.8192      2.00000
    366      -2.8122      2.00000
    367      -2.8021      2.00000
    368      -2.7935      2.00000
    369      -2.7789      2.00000
    370      -2.7634      2.00000
    371      -2.7526      2.00000
    372      -2.7464      2.00000
    373      -2.7365      2.00000
    374      -2.7287      2.00000
    375      -2.7196      2.00000
    376      -2.6854      2.00000
    377      -2.6729      2.00000
    378      -2.6676      2.00000
    379      -2.6664      2.00000
    380      -2.6473      2.00000
    381      -2.6352      2.00000
    382      -2.6268      2.00000
    383      -2.6178      2.00000
    384      -2.6105      2.00000
    385      -2.6005      2.00000
    386      -2.5438      2.00000
    387      -2.5125      2.00000
    388      -2.3576      2.00000
    389      -2.3083      2.00000
    390      -2.2656      2.00000
    391      -2.2548      2.00000
    392      -2.2331      2.00000
    393      -2.1604      2.00000
    394      -2.0435      2.00000
    395      -2.0102      2.00000
    396      -1.9851      2.00000
    397      -1.9359      2.00000
    398      -1.7302      2.00000
    399      -1.5570      2.00000
    400      -1.5386      2.00000
    401      -1.4092      2.00000
    402      -1.3720      2.00000
    403      -1.2414      2.00132
    404      -1.1710      2.02070
    405      -1.1094      2.06931
    406      -0.9438      0.43954
    407      -0.9243      0.20768
    408      -0.8548     -0.07079
    409      -0.7930     -0.02429
    410      -0.6499     -0.00003
    411      -0.6262     -0.00001
    412      -0.5785     -0.00000
    413      -0.4978     -0.00000
    414      -0.3026     -0.00000
    415      -0.1378     -0.00000
    416      -0.0349     -0.00000
    417       0.1528     -0.00000
    418       0.1855     -0.00000
    419       0.2232     -0.00000
    420       0.2660     -0.00000
    421       0.3538     -0.00000
    422       0.5440     -0.00000
    423       0.5829     -0.00000
    424       0.7048     -0.00000
    425       0.7980     -0.00000
    426       0.8205     -0.00000
    427       0.8718     -0.00000
    428       0.9821     -0.00000
    429       1.0688     -0.00000
    430       1.1030     -0.00000
    431       1.1656     -0.00000
    432       1.1747     -0.00000
    433       1.2384     -0.00000
    434       1.4041     -0.00000
    435       1.4179     -0.00000
    436       1.4801     -0.00000
    437       1.5566     -0.00000
    438       1.6424     -0.00000
    439       1.7818      0.00000
    440       1.7948      0.00000
    441       1.9328      0.00000
    442       1.9616      0.00000
    443       2.1175      0.00000
    444       2.1617      0.00000
    445       2.1943      0.00000
    446       2.3670      0.00000
    447       2.3834      0.00000
    448       2.4317      0.00000
    449       2.4999      0.00000
    450       2.6860      0.00000
    451       2.7370      0.00000
    452       2.7627      0.00000
    453       2.8010      0.00000
    454       2.8762      0.00000
    455       3.0001      0.00000
    456       3.0150      0.00000
    457       3.0854      0.00000
    458       3.1653      0.00000
    459       3.2397      0.00000
    460       3.3257      0.00000
    461       3.4111      0.00000
    462       3.4384      0.00000
    463       3.5490      0.00000
    464       3.6288      0.00000
    465       3.8640      0.00000
    466       3.8788      0.00000
    467       3.9040      0.00000
    468       3.9549      0.00000
    469       3.9927      0.00000
    470       4.0472      0.00000
    471       4.1342      0.00000
    472       4.1693      0.00000
    473       4.1988      0.00000
    474       4.3208      0.00000
    475       4.3325      0.00000
    476       4.3936      0.00000
    477       4.4549      0.00000
    478       4.4809      0.00000
    479       4.5357      0.00000
    480       4.5632      0.00000
    481       4.6736      0.00000
    482       4.7160      0.00000
    483       4.7716      0.00000
    484       4.8088      0.00000
    485       4.8925      0.00000
    486       4.9568      0.00000


--------------------------------------------------------------------------------------------------------


 soft charge-density along one line, spin component           1
         0         1         2         3         4         5         6         7         8         9
 total charge-density along one line
 
 pseudopotential strength for first ion, spin component:           1
 10.221  13.593  -0.001   0.001   0.000   0.005  -0.007  -0.000
 13.593  18.076  -0.002   0.002   0.000   0.007  -0.009  -0.000
 -0.001  -0.002  -4.375  -0.014  -0.000   8.558   0.023   0.000
  0.001   0.002  -0.014  -4.366  -0.000   0.023   8.545   0.000
  0.000   0.000  -0.000  -0.000  -4.354   0.000   0.000   8.526
  0.005   0.007   8.558   0.023   0.000 -18.883  -0.035  -0.000
 -0.007  -0.009   0.023   8.545   0.000  -0.035 -18.861  -0.000
 -0.000  -0.000   0.000   0.000   8.526  -0.000  -0.000 -18.834
 total augmentation occupancy for first ion, spin component:           1
  9.903  -4.923  -0.322   0.682   0.000  -0.061   0.125   0.000
 -4.923   2.665   0.214  -0.431  -0.000   0.036  -0.074  -0.000
 -0.322   0.214   1.924   0.451   0.000   0.215   0.081   0.000
  0.682  -0.431   0.451   1.685   0.000   0.080   0.168   0.000
  0.000  -0.000   0.000   0.000   1.170   0.000   0.000   0.078
 -0.061   0.036   0.215   0.080   0.000   0.029   0.014   0.000
  0.125  -0.074   0.081   0.168   0.000   0.014   0.021   0.000
  0.000  -0.000   0.000   0.000   0.078   0.000   0.000   0.005


------------------------ aborting loop because EDIFF is reached ----------------------------------------


    CHARGE:  cpu time    1.4558: real time    1.4560
    FORLOC:  cpu time    0.0348: real time    0.0348
    FORNL :  cpu time    6.4134: real time    6.4237
    STRESS:  cpu time   18.8226: real time   18.8299
    FORCOR:  cpu time    0.1291: real time    0.1291
    FORHAR:  cpu time    0.0576: real time    0.0577
    MIXING:  cpu time    0.0049: real time    0.0049
    OFIELD:  cpu time    0.0001: real time    0.0001

  Hirshfeld charges:
            ion         q(e)     
   ------------------------------
      1     C           0.177
      2     O          -0.187
      3     O          -0.208
      4     H          -0.071
      5     Au         -0.012
      6     Au         -0.016
      7     Au         -0.012
      8     Au         -0.016
      9     Au          0.003
     10     Au          0.039
     11     Au          0.070
     12     Au          0.004
     13     Au         -0.001
     14     Au         -0.002
     15     Au         -0.001
     16     Au         -0.000
     17     Au         -0.001
     18     Au         -0.002
     19     Au         -0.001
     20     Au         -0.000
     21     Au          0.001
     22     Au          0.004
     23     Au          0.002
     24     Au         -0.001
     25     Au          0.001
     26     Au          0.004
     27     Au          0.002
     28     Au         -0.001
     29     Au          0.002
     30     Au          0.002
     31     Au          0.001
     32     Au          0.003
     33     Au          0.033
     34     Au          0.031
     35     Au          0.033
     36     Au          0.032
     37     Au          0.002
     38     Au          0.002
     39     Au          0.001
     40     Au          0.003
     41     Au          0.035
     42     Au          0.028
     43     Au          0.034
     44     Au          0.032
     45     Au          0.013
     46     Au          0.013
     47     Au          0.013
     48     Au          0.013
     49     Au          0.013
     50     Au          0.013
     51     Au          0.013
     52     Au          0.013
     53     Au          0.012
     54     Au          0.012
     55     Au          0.012
     56     Au          0.013
     57     Au          0.012
     58     Au          0.012
     59     Au          0.012
     60     Au          0.013
     61     Au         -0.023
     62     Au         -0.021
     63     Au         -0.025
     64     Au         -0.019
     65     Au         -0.012
     66     Au         -0.012
     67     Au         -0.011
     68     Au         -0.013
     69     Au         -0.023
     70     Au         -0.021
     71     Au         -0.025
     72     Au         -0.019
     73     Au         -0.008
     74     Au          0.001
     75     Au         -0.004
     76     Au         -0.019

  Atomic reference data used in the T-S method for vdW correction:
            C6at              R0at           ALPHAat      REFSTATE
            (au)              (au)            (au)                
   ---------------------------------------------------------------
   C          46.600          3.590         12.000         0
   O          15.600          3.194          5.400         0
   H           6.500          3.099          4.500         0
   Au        298.000          3.855         36.500         0

  Tkatchenko/Scheffler method for vdW energy calculation
  ---------------------------------------------------------------------------------------------

  Parameters of vdW forcefield:
            C6ts              R0ts           ALPHAts        RELVOL
            (au)              (au)            (au)                
   ---------------------------------------------------------------
   C          35.900          3.438         10.533          0.878
   O          13.965          3.135          5.109          0.946
   O          14.364          3.150          5.182          0.960
   H           5.493          3.013          4.137          0.919
   Au        324.930          3.911         38.113          1.044
   Au        325.729          3.913         38.160          1.045
   Au        325.077          3.911         38.122          1.044
   Au        325.265          3.912         38.133          1.045
   Au        319.317          3.900         37.783          1.035
   Au        316.528          3.894         37.617          1.031
   Au        311.602          3.884         37.324          1.023
   Au        319.538          3.900         37.796          1.036
   Au        327.787          3.917         38.281          1.049
   Au        327.876          3.917         38.286          1.049
   Au        327.720          3.917         38.277          1.049
   Au        327.742          3.917         38.278          1.049
   Au        327.796          3.917         38.281          1.049
   Au        327.886          3.917         38.286          1.049
   Au        327.720          3.917         38.277          1.049
   Au        327.743          3.917         38.278          1.049
   Au        325.991          3.913         38.176          1.046
   Au        324.057          3.909         38.062          1.043
   Au        326.072          3.913         38.180          1.046
   Au        327.260          3.916         38.250          1.048
   Au        325.988          3.913         38.175          1.046
   Au        324.053          3.909         38.062          1.043
   Au        326.072          3.913         38.180          1.046
   Au        327.259          3.916         38.250          1.048
   Au        330.582          3.922         38.444          1.053
   Au        330.450          3.922         38.436          1.053
   Au        330.488          3.922         38.438          1.053
   Au        330.583          3.922         38.444          1.053
   Au        326.355          3.914         38.197          1.046
   Au        326.364          3.914         38.197          1.047
   Au        326.359          3.914         38.197          1.046
   Au        326.379          3.914         38.198          1.047
   Au        330.582          3.922         38.444          1.053
   Au        330.451          3.922         38.436          1.053
   Au        330.488          3.922         38.438          1.053
   Au        330.583          3.922         38.444          1.053
   Au        326.323          3.914         38.195          1.046
   Au        327.455          3.916         38.261          1.048
   Au        326.867          3.915         38.227          1.047
   Au        326.311          3.914         38.194          1.046
   Au        329.792          3.921         38.398          1.052
   Au        329.793          3.921         38.398          1.052
   Au        329.752          3.921         38.395          1.052
   Au        329.730          3.921         38.394          1.052
   Au        329.792          3.921         38.398          1.052
   Au        329.793          3.921         38.398          1.052
   Au        329.752          3.921         38.395          1.052
   Au        329.730          3.921         38.394          1.052
   Au        329.635          3.920         38.388          1.052
   Au        329.674          3.920         38.391          1.052
   Au        329.885          3.921         38.403          1.052
   Au        329.850          3.921         38.401          1.052
   Au        329.635          3.920         38.388          1.052
   Au        329.674          3.920         38.391          1.052
   Au        329.885          3.921         38.403          1.052
   Au        329.850          3.921         38.401          1.052
   Au        326.881          3.915         38.228          1.047
   Au        326.688          3.915         38.216          1.047
   Au        327.328          3.916         38.254          1.048
   Au        326.449          3.914         38.202          1.047
   Au        326.239          3.914         38.190          1.046
   Au        326.452          3.914         38.203          1.047
   Au        326.097          3.913         38.182          1.046
   Au        326.335          3.914         38.196          1.046
   Au        326.881          3.915         38.228          1.047
   Au        326.683          3.915         38.216          1.047
   Au        327.333          3.916         38.254          1.048
   Au        326.455          3.914         38.203          1.047
   Au        325.528          3.912         38.149          1.045
   Au        322.623          3.906         37.978          1.040
   Au        324.862          3.911         38.109          1.044
   Au        328.091          3.917         38.298          1.049

  IVDW =   2
  VDW_RADIUS =    50.000 A
  VDW_IDAMPF =  0
  VDW_S6 =     1.000
  VDW_SR =     0.940
  VDW_D =    20.000
  LVDW_ONECELL = F F F
  LVDW_SAMETYPE T T T T
  LVDW_EWALD = F

  Number of pair interactions contributing to vdW energy:  365100
  Edisp (eV):  -15.72308
    FORVDW:  cpu time   11.6438: real time   11.6508

  FORCE on cell =-STRESS in cart. coord.  units (eV):
  Direction    XX          YY          ZZ          XY          YZ          ZX
  --------------------------------------------------------------------------------------
  Alpha Z  1478.88211  1478.88211  1478.88211
  Ewald  237513.72971244328.48896************     0.00716   305.59864     0.02666
  Hartree255032.22377259908.54375************     0.00346   155.56286     0.01705
  E(xc)   -3635.76714 -3626.94873 -3645.79074     0.00002     0.59247     0.00005
  Local  ************************518087.27390    -0.01007  -437.99905    -0.04270
  n-local  -154.69748  -185.15785  -120.85069     0.00034    -1.45675    -0.00013
  augment  4883.90272  4863.31439  4910.99384    -0.00003    -0.69681    -0.00015
  Kinetic 11386.24770 11284.85566 11444.21107    -0.00047   -21.42721    -0.00064
  Fock        0.00000     0.00000     0.00000     0.00000     0.00000     0.00000
  vdW       -23.67659   -25.19310   -12.22253    -0.00000     0.04786    -0.00001
  -------------------------------------------------------------------------------------
  Total     -42.70240   -72.86780   -11.74551     0.00041     0.22201     0.00013
  in kB     -16.25657   -27.74038    -4.47145     0.00016     0.08452     0.00005
  external pressure =      -16.16 kB  Pullay stress =        0.00 kB


 VOLUME and BASIS-vectors are now :
 -----------------------------------------------------------------------------
  energy-cutoff  :      400.00
  volume of cell :     4208.56
      direct lattice vectors                 reciprocal lattice vectors
    16.448000000  0.000000000  0.000000000     0.060797665  0.000000000  0.000000000
     0.000000000 11.630492337  0.000000000     0.000000000  0.085980883  0.000000000
     0.000000000  0.000000000 22.000000000     0.000000000  0.000000000  0.045454545

  length of vectors
    16.448000000 11.630492337 22.000000000     0.060797665  0.085980883  0.045454545


 FORCES acting on ions
    electron-ion (+dipol)            ewald-force                    non-local-force                 convergence-correction
 -----------------------------------------------------------------------------------------------
   -.150E-02 -.542E+02 -.641E+03   0.150E-02 0.557E+02 0.639E+03   -.768E-05 -.148E+01 0.195E+01   -.896E-07 -.919E-06 -.186E-05
   -.521E-02 -.179E+03 -.110E+04   0.587E-02 0.215E+03 0.114E+04   -.650E-03 -.351E+02 -.457E+02   -.987E-07 0.863E-06 -.111E-05
   0.771E-03 0.244E+03 -.110E+04   -.134E-02 -.294E+03 0.109E+04   0.573E-03 0.502E+02 0.117E+02   -.154E-06 -.272E-05 -.173E-05
   -.751E-03 -.275E+02 -.199E+03   0.767E-03 0.281E+02 0.200E+03   -.154E-04 -.649E+00 -.393E+00   -.342E-07 0.121E-07 -.266E-06
   0.209E-02 -.243E+01 -.224E+04   -.204E-02 0.244E+01 0.224E+04   -.167E-06 -.846E-02 0.171E+01   0.656E-06 -.510E-06 -.441E-05
   0.389E-02 -.330E+01 -.224E+04   -.396E-02 0.332E+01 0.224E+04   0.133E-03 -.184E-01 0.161E+01   0.674E-06 -.110E-06 -.306E-05
   0.612E-02 0.313E+01 -.224E+04   -.608E-02 -.310E+01 0.223E+04   -.454E-04 -.208E-01 0.171E+01   0.676E-06 0.435E-06 -.436E-05
   0.551E-02 0.258E+01 -.224E+04   -.553E-02 -.263E+01 0.224E+04   0.959E-04 0.542E-01 0.164E+01   0.676E-06 0.181E-06 -.575E-05
   -.268E-02 -.287E+02 -.219E+04   0.265E-02 0.292E+02 0.218E+04   0.248E-04 -.562E+00 0.194E+01   -.670E-06 0.301E-06 -.216E-05
   -.224E-02 -.803E+02 -.202E+04   0.221E-02 0.803E+02 0.202E+04   0.744E-04 0.632E-02 -.228E+01   -.665E-06 -.600E-06 0.265E-05
   -.582E-02 0.689E+02 -.201E+04   0.582E-02 -.702E+02 0.201E+04   0.268E-03 0.125E+01 0.388E+01   -.664E-06 -.824E-06 0.950E-07
   -.667E-02 0.415E+02 -.218E+04   0.659E-02 -.417E+02 0.218E+04   0.374E-03 0.220E+00 0.176E+01   -.646E-06 0.173E-05 -.188E-05
   -.220E+03 -.541E+01 -.154E+04   0.220E+03 0.538E+01 0.154E+04   0.128E+00 0.324E-01 0.772E-01   -.203E-05 -.282E-07 -.330E-05
   -.216E+03 0.136E+00 -.154E+04   0.216E+03 -.130E+00 0.154E+04   0.986E-01 -.699E-02 0.573E-01   -.202E-05 -.269E-06 -.368E-05
   -.219E+03 0.358E+01 -.154E+04   0.219E+03 -.358E+01 0.154E+04   0.731E-01 -.745E-02 0.123E+00   -.175E-05 0.154E-06 -.326E-05
   -.222E+03 0.163E+01 -.154E+04   0.222E+03 -.162E+01 0.154E+04   0.545E-01 -.106E-01 0.159E+00   -.185E-05 0.149E-06 -.307E-05
   0.220E+03 -.541E+01 -.154E+04   -.220E+03 0.538E+01 0.154E+04   -.128E+00 0.324E-01 0.770E-01   0.323E-05 -.324E-07 -.284E-05
   0.216E+03 0.138E+00 -.154E+04   -.216E+03 -.132E+00 0.154E+04   -.985E-01 -.705E-02 0.573E-01   0.321E-05 -.284E-06 -.324E-05
   0.219E+03 0.358E+01 -.154E+04   -.219E+03 -.358E+01 0.154E+04   -.732E-01 -.748E-02 0.123E+00   0.292E-05 0.146E-06 -.280E-05
   0.222E+03 0.163E+01 -.154E+04   -.222E+03 -.162E+01 0.154E+04   -.545E-01 -.107E-01 0.159E+00   0.304E-05 0.160E-06 -.261E-05
   -.265E+03 -.178E+02 -.148E+04   0.265E+03 0.178E+02 0.148E+04   0.112E+00 -.506E-01 0.337E+00   -.280E-05 -.585E-06 -.296E-05
   -.279E+03 -.666E+01 -.145E+04   0.279E+03 0.660E+01 0.145E+04   0.878E-01 0.638E-01 0.486E+00   -.297E-05 -.219E-06 -.294E-05
   -.270E+03 0.232E+02 -.148E+04   0.270E+03 -.232E+02 0.148E+04   0.825E-01 0.341E-01 0.102E+00   -.309E-05 0.509E-06 -.161E-05
   -.257E+03 0.168E+01 -.152E+04   0.257E+03 -.166E+01 0.152E+04   0.110E-01 -.186E-01 0.112E+00   -.258E-05 0.603E-06 -.231E-05
   0.265E+03 -.178E+02 -.148E+04   -.265E+03 0.178E+02 0.148E+04   -.112E+00 -.504E-01 0.337E+00   0.161E-05 -.599E-06 -.343E-05
   0.279E+03 -.667E+01 -.145E+04   -.279E+03 0.660E+01 0.145E+04   -.878E-01 0.640E-01 0.486E+00   0.177E-05 -.210E-06 -.341E-05
   0.270E+03 0.232E+02 -.148E+04   -.270E+03 -.232E+02 0.148E+04   -.826E-01 0.339E-01 0.101E+00   0.191E-05 0.533E-06 -.210E-05
   0.257E+03 0.169E+01 -.152E+04   -.257E+03 -.167E+01 0.152E+04   -.111E-01 -.188E-01 0.112E+00   0.141E-05 0.586E-06 -.279E-05
   0.148E+02 -.191E+01 -.457E+03   -.147E+02 0.188E+01 0.458E+03   -.401E-01 0.264E-01 -.174E+01   0.293E-07 0.308E-06 -.339E-05
   0.195E+02 -.399E+01 -.458E+03   -.196E+02 0.399E+01 0.460E+03   0.990E-01 -.227E-02 -.174E+01   0.602E-07 -.400E-06 -.403E-05
   0.207E+02 0.172E+01 -.453E+03   -.206E+02 -.173E+01 0.455E+03   -.325E-01 0.128E-01 -.169E+01   0.238E-06 -.338E-06 -.349E-05
   0.165E+02 0.399E+01 -.461E+03   -.166E+02 -.395E+01 0.463E+03   0.328E-01 -.380E-01 -.176E+01   0.495E-06 0.423E-06 -.310E-05
   0.293E-02 -.655E+00 -.170E+03   -.287E-02 0.640E+00 0.169E+03   -.726E-04 0.136E-01 0.808E+00   0.962E-06 0.203E-07 0.165E-05
   0.451E-02 -.109E+01 -.169E+03   -.450E-02 0.107E+01 0.168E+03   -.290E-04 0.192E-01 0.847E+00   0.970E-06 -.345E-06 0.119E-05
   0.264E-02 0.830E+00 -.168E+03   -.265E-02 -.808E+00 0.167E+03   0.537E-05 -.199E-01 0.842E+00   0.969E-06 0.213E-07 0.134E-05
   0.428E-03 0.964E+00 -.170E+03   -.410E-03 -.953E+00 0.170E+03   -.557E-05 -.108E-01 0.825E+00   0.970E-06 0.304E-06 0.171E-05
   -.148E+02 -.191E+01 -.457E+03   0.147E+02 0.188E+01 0.458E+03   0.401E-01 0.264E-01 -.174E+01   -.246E-07 0.323E-06 -.311E-05
   -.196E+02 -.399E+01 -.458E+03   0.197E+02 0.399E+01 0.460E+03   -.989E-01 -.206E-02 -.174E+01   -.476E-07 -.389E-06 -.375E-05
   -.207E+02 0.172E+01 -.453E+03   0.206E+02 -.173E+01 0.455E+03   0.326E-01 0.129E-01 -.169E+01   -.223E-06 -.346E-06 -.320E-05
   -.165E+02 0.399E+01 -.461E+03   0.166E+02 -.395E+01 0.463E+03   -.326E-01 -.380E-01 -.176E+01   -.500E-06 0.398E-06 -.282E-05
   0.188E-02 -.752E+01 -.140E+03   -.189E-02 0.765E+01 0.139E+03   -.163E-04 -.131E+00 0.914E+00   -.969E-06 -.533E-06 0.512E-06
   0.172E-02 -.564E+01 -.134E+03   -.171E-02 0.574E+01 0.135E+03   -.281E-03 -.947E-01 -.886E+00   -.981E-06 -.504E-06 -.126E-05
   -.280E-02 0.688E+01 -.136E+03   0.280E-02 -.688E+01 0.136E+03   -.336E-05 -.641E-02 0.232E+00   -.975E-06 0.150E-06 0.114E-05
   -.243E-02 0.738E+01 -.133E+03   0.244E-02 -.750E+01 0.132E+03   -.381E-05 0.116E+00 0.943E+00   -.967E-06 0.652E-06 0.582E-06
   -.540E+02 0.139E+00 0.100E+04   0.541E+02 -.132E+00 -.100E+04   0.193E+00 -.231E-01 0.260E+00   0.805E-06 -.717E-06 -.665E-07
   -.541E+02 -.354E+00 0.100E+04   0.542E+02 0.368E+00 -.101E+04   0.180E+00 -.542E-02 0.256E+00   0.869E-06 -.137E-07 -.387E-06
   -.536E+02 0.108E+01 0.100E+04   0.537E+02 -.109E+01 -.101E+04   0.177E+00 -.265E-02 0.263E+00   0.857E-06 0.572E-06 0.326E-06
   -.536E+02 -.549E+00 0.100E+04   0.537E+02 0.552E+00 -.101E+04   0.148E+00 0.945E-02 0.216E+00   0.717E-06 0.142E-06 0.576E-06
   0.540E+02 0.140E+00 0.100E+04   -.541E+02 -.133E+00 -.100E+04   -.193E+00 -.231E-01 0.260E+00   0.587E-06 -.712E-06 -.235E-06
   0.541E+02 -.354E+00 0.100E+04   -.543E+02 0.368E+00 -.101E+04   -.180E+00 -.545E-02 0.256E+00   0.517E-06 -.630E-08 -.573E-06
   0.537E+02 0.108E+01 0.100E+04   -.538E+02 -.109E+01 -.101E+04   -.177E+00 -.269E-02 0.263E+00   0.525E-06 0.563E-06 0.135E-06
   0.536E+02 -.550E+00 0.100E+04   -.537E+02 0.553E+00 -.101E+04   -.148E+00 0.945E-02 0.216E+00   0.675E-06 0.142E-06 0.388E-06
   -.690E+02 -.784E+00 0.102E+04   0.691E+02 0.781E+00 -.102E+04   0.183E+00 -.585E-02 0.413E+00   -.158E-05 -.921E-06 -.160E-06
   -.668E+02 -.261E+00 0.102E+04   0.669E+02 0.240E+00 -.103E+04   0.202E+00 0.765E-02 0.445E+00   -.173E-05 0.371E-07 -.743E-06
   -.681E+02 0.506E+00 0.102E+04   0.682E+02 -.476E+00 -.102E+04   0.202E+00 0.747E-03 0.195E+00   -.112E-05 0.781E-06 0.941E-06
   -.704E+02 0.358E+00 0.101E+04   0.705E+02 -.363E+00 -.102E+04   0.231E+00 -.744E-03 0.206E+00   -.100E-05 0.141E-06 0.144E-05
   0.690E+02 -.782E+00 0.102E+04   -.691E+02 0.779E+00 -.102E+04   -.183E+00 -.589E-02 0.413E+00   0.201E-06 -.936E-06 0.298E-07
   0.668E+02 -.263E+00 0.102E+04   -.669E+02 0.241E+00 -.103E+04   -.202E+00 0.765E-02 0.445E+00   0.336E-06 0.335E-07 -.549E-06
   0.681E+02 0.504E+00 0.102E+04   -.682E+02 -.473E+00 -.102E+04   -.202E+00 0.790E-03 0.195E+00   -.256E-06 0.789E-06 0.111E-05
   0.704E+02 0.358E+00 0.101E+04   -.705E+02 -.363E+00 -.102E+04   -.231E+00 -.718E-03 0.206E+00   -.368E-06 0.122E-06 0.162E-05
   0.577E+01 -.188E+00 0.205E+04   -.579E+01 0.248E+00 -.205E+04   0.187E-01 -.512E-01 -.133E+01   -.884E-06 -.118E-05 0.413E-05
   0.606E+01 -.405E+00 0.205E+04   -.610E+01 0.377E+00 -.205E+04   0.389E-01 0.216E-01 -.135E+01   -.196E-06 -.895E-06 0.166E-05
   0.601E+01 0.665E-01 0.205E+04   -.604E+01 -.128E+00 -.205E+04   0.219E-01 0.513E-01 -.128E+01   -.565E-06 0.118E-05 0.286E-05
   0.604E+01 0.424E+00 0.205E+04   -.599E+01 -.395E+00 -.205E+04   -.380E-01 -.196E-01 -.142E+01   -.107E-05 0.908E-06 0.515E-05
   0.244E-02 -.271E+00 0.210E+04   -.245E-02 0.301E+00 -.210E+04   0.682E-05 -.231E-01 -.154E+01   0.815E-06 -.729E-06 0.848E-06
   0.217E-02 -.304E+00 0.210E+04   -.218E-02 0.313E+00 -.210E+04   0.389E-05 -.605E-02 -.149E+01   0.820E-06 -.636E-06 -.278E-06
   0.205E-02 0.271E+00 0.210E+04   -.204E-02 -.272E+00 -.210E+04   -.652E-05 -.143E-02 -.155E+01   0.828E-06 0.718E-06 0.360E-07
   0.234E-02 0.251E+00 0.210E+04   -.235E-02 -.286E+00 -.210E+04   0.325E-05 0.283E-01 -.150E+01   0.816E-06 0.648E-06 0.112E-05
   -.577E+01 -.189E+00 0.205E+04   0.579E+01 0.248E+00 -.205E+04   -.187E-01 -.512E-01 -.133E+01   0.893E-06 -.117E-05 0.352E-05
   -.606E+01 -.405E+00 0.205E+04   0.610E+01 0.377E+00 -.205E+04   -.389E-01 0.216E-01 -.135E+01   0.192E-06 -.883E-06 0.104E-05
   -.601E+01 0.671E-01 0.205E+04   0.604E+01 -.129E+00 -.205E+04   -.219E-01 0.513E-01 -.128E+01   0.577E-06 0.116E-05 0.223E-05
   -.604E+01 0.424E+00 0.205E+04   0.599E+01 -.395E+00 -.205E+04   0.380E-01 -.197E-01 -.142E+01   0.108E-05 0.877E-06 0.452E-05
   -.108E-02 0.481E+00 0.211E+04   0.108E-02 -.422E+00 -.211E+04   0.101E-05 -.259E-01 -.161E+01   -.816E-06 -.226E-05 0.721E-05
   -.413E-03 0.526E+00 0.211E+04   0.408E-03 -.488E+00 -.211E+04   0.323E-05 -.328E-01 -.199E+01   -.825E-06 -.105E-05 0.402E-05
   -.892E-03 -.487E+00 0.211E+04   0.879E-03 0.382E+00 -.211E+04   0.117E-04 0.591E-01 -.169E+01   -.832E-06 0.226E-05 0.612E-05
   -.132E-02 -.404E+00 0.211E+04   0.133E-02 0.405E+00 -.211E+04   -.542E-05 0.539E-02 -.134E+01   -.826E-06 0.109E-05 0.834E-05
 -----------------------------------------------------------------------------------------------
   0.485E-04 -.139E+02 0.458E+02   -.640E-13 -.358E-12 0.728E-11   0.134E-03 0.138E+02 -.458E+02   -.291E-06 -.177E-05 -.339E-04
 
 
 POSITION                                       TOTAL-FORCE (eV/Angst)
 -----------------------------------------------------------------------------------
      2.05601      6.00734      7.02622        -0.000018      0.000135      0.000005
      2.05602      6.72824      7.99014         0.000009      0.000357     -0.000542
      2.05600      4.84708      6.62322         0.000006      0.000360      0.000119
      2.05600      6.90411      5.89089        -0.000003      0.000044      0.000276
     10.28001     10.17052      4.22804         0.000045      0.000350      0.000029
     10.27998      7.26320      4.22967         0.000060      0.000088     -0.000055
     10.28000      4.35906      4.22682        -0.000013      0.000059      0.000279
     10.27999      1.44819      4.23854         0.000075     -0.000042     -0.000246
      2.05598     10.19914      4.21509        -0.000015     -0.000039      0.000016
      2.05598      7.29829      4.21532         0.000042      0.000023     -0.000380
      2.05599      4.29949      4.23084         0.000268      0.000248     -0.000364
      2.05598      1.41988      4.20612         0.000295      0.000103      0.000166
     12.37057      8.71656      2.99285         0.000026     -0.000020     -0.000042
     12.37332      5.81154      2.99504        -0.000176     -0.000023      0.000073
     12.36749      2.90164      2.99177         0.000022      0.000061      0.000001
     12.36558     11.62968      2.98717        -0.000131      0.000303     -0.000017
      8.18947      8.71658      2.99284        -0.000189     -0.000050     -0.000161
      8.18667      5.81154      2.99502         0.000178     -0.000061      0.000060
      8.19253      2.90165      2.99173        -0.000088      0.000079     -0.000014
      8.19448     11.62969      2.98712         0.000038      0.000267     -0.000046
      4.15855      8.73785      2.95332        -0.000310     -0.000072     -0.000165
      4.15442      5.80078      2.95717        -0.000015     -0.000049      0.000462
      4.15853      2.89012      2.97594        -0.000042      0.000311      0.000120
      4.17347     11.62501      2.98894         0.000059      0.000105     -0.000011
     16.40143      8.73782      2.95334         0.000284      0.000038     -0.000241
     16.40556      5.80076      2.95716        -0.000021      0.000025      0.000439
     16.40146      2.89014      2.97595        -0.000094      0.000285      0.000041
     16.38651     11.62504      2.98895        -0.000159      0.000000     -0.000073
     14.37333     10.17790      1.61925        -0.000078      0.000324      0.000006
     14.38103      7.26462      1.62980        -0.000225      0.000092     -0.000115
     14.37921      4.35183      1.62550         0.000137     -0.000187      0.000068
     14.38280      1.45128      1.62745         0.000299      0.000313      0.000327
     10.28002     10.17333      1.41098        -0.000023      0.000382     -0.000351
     10.28001      7.26656      1.41163        -0.000021     -0.000109      0.000152
     10.28001      4.36209      1.41082        -0.000009      0.000095     -0.000052
     10.28001      1.45393      1.41280         0.000006     -0.000090      0.000211
      6.18669     10.17790      1.61925         0.000118      0.000284      0.000016
      6.17896      7.26460      1.62980         0.000303      0.000205     -0.000087
      6.18076      4.35181      1.62550        -0.000077     -0.000151      0.000079
      6.17718      1.45127      1.62748        -0.000218      0.000294      0.000286
      2.05599     10.18320      1.41203        -0.000035     -0.000703      0.000304
      2.05601      7.27653      1.44794        -0.000278      0.000384     -0.000274
      2.05600      4.36200      1.45539        -0.000008     -0.000371      0.000497
      2.05600      1.45062      1.40221        -0.000006      0.000450     -0.000311
     12.33600      8.72287      0.00000         0.272483     -0.016096     -0.379886
     12.33600      5.81525      0.00000         0.277354      0.008110     -0.369247
     12.33600      2.90762      0.00000         0.263702     -0.009910     -0.375003
     12.33600      0.00000      0.00000         0.252179      0.011929     -0.377640
      8.22400      8.72287      0.00000        -0.272451     -0.016099     -0.379843
      8.22400      5.81525      0.00000        -0.277365      0.008110     -0.369229
      8.22400      2.90762      0.00000        -0.263716     -0.009926     -0.374999
      8.22400      0.00000      0.00000        -0.252142      0.011936     -0.377637
      4.11200      8.72287      0.00000         0.291907     -0.007109     -0.429559
      4.11200      5.81525      0.00000         0.242130     -0.015070     -0.428564
      4.11200      2.90762      0.00000         0.265894      0.028431     -0.406529
      4.11200      0.00000      0.00000         0.295820     -0.004011     -0.386342
      0.00000      8.72287      0.00000        -0.291891     -0.007126     -0.429510
      0.00000      5.81525      0.00000        -0.242136     -0.015053     -0.428544
      0.00000      2.90762      0.00000        -0.265909      0.028450     -0.406515
      0.00000      0.00000      0.00000        -0.295823     -0.004015     -0.386325
     14.39200     10.17668     20.54619        -0.002073      0.007990      0.536521
     14.39200      7.26906     20.54619        -0.006858     -0.006501      0.561487
     14.39200      4.36143     20.54619        -0.008710     -0.010342      0.529536
     14.39200      1.45381     20.54619         0.009816      0.008678      0.549827
     10.28000     10.17668     20.54619        -0.000010      0.007000      0.193026
     10.28000      7.26906     20.54619        -0.000008      0.003863      0.188782
     10.28000      4.36143     20.54619        -0.000004     -0.002234      0.194251
     10.28000      1.45381     20.54619        -0.000011     -0.006514      0.179491
      6.16800     10.17668     20.54619         0.002064      0.007991      0.536522
      6.16800      7.26906     20.54619         0.006857     -0.006503      0.561488
      6.16800      4.36143     20.54619         0.008712     -0.010348      0.529541
      6.16800      1.45381     20.54619        -0.009816      0.008683      0.549845
      2.05600     10.17668     20.54619        -0.000001      0.030995      0.224332
      2.05600      7.26906     20.54619        -0.000005      0.003500      0.425302
      2.05600      4.36143     20.54619        -0.000005     -0.042508      0.403381
      2.05600      1.45381     20.54619        -0.000000      0.009603      0.141555
 -----------------------------------------------------------------------------------
    total drift:                                0.000182     -0.020463     -0.030346


--------------------------------------------------------------------------------------------------------


  FREE ENERGIE OF THE ION-ELECTRON SYSTEM (eV)
  ---------------------------------------------------
  free  energy   TOTEN  =      -252.10143075 eV

  energy  without entropy=     -252.11111865  energy(sigma->0) =     -252.10466005
 


--------------------------------------------------------------------------------------------------------


    POTLOK:  cpu time    0.1183: real time    0.1185


--------------------------------------------------------------------------------------------------------


 stress matrix after NEB project (eV)
    -42.70240      0.00041      0.00013
      0.00041    -72.86780      0.22201
      0.00013      0.22201    -11.74551
  FORCES: max atom, RMS     0.000650    0.000119
  FORCE total and by dimension    0.001037    0.000542
  Stress total and by dimension   85.271723   72.867800
 Finite differences:
   Step               POTIM =   1.000000000000000E-002
   Degrees of freedom DOF   =           18
    WAVPRE:  cpu time    0.0442: real time    0.0444
 FEWALD executed in parallel
    FEWALD:  cpu time    0.0025: real time    0.0025

 real space projection operators:
  total allocation   :      46634.98 KBytes
  max/ min on nodes  :       3896.51       3871.23

    ORTHCH:  cpu time    3.6143: real time    3.6149
     LOOP+:  cpu time  854.4253: real time  856.0389


----------------------------------------- Iteration    2(   1)  ---------------------------------------


    POTLOK:  cpu time    0.1244: real time    0.1245
    SETDIJ:  cpu time    0.0077: real time    0.0077
     EDDAV:  cpu time   35.9545: real time   36.0125
       DOS:  cpu time    0.0053: real time    0.0053
    CHARGE:  cpu time    1.4687: real time    1.4689
    MIXING:  cpu time    0.0019: real time    0.0028
    --------------------------------------------
      LOOP:  cpu time   37.5663: real time   37.6248

 eigenvalue-minimisations  : 10863
 total energy-change (2. order) : 0.3303373E-02  (-0.8223958E-01)
 number of electron     808.9999726 magnetization 
 augmentation part      291.3976006 magnetization 

  free energy =  -0.236375046749E+03  energy without entropy=  -0.236384733262E+03


--------------------------------------------------------------------------------------------------------


----------------------------------------- Iteration    2(   2)  ---------------------------------------


    POTLOK:  cpu time    0.0991: real time    0.0991
    SETDIJ:  cpu time    0.0076: real time    0.0076
    EDDIAG:  cpu time    6.7459: real time    6.7626
  RMM-DIIS:  cpu time   16.3904: real time   16.4139
    ORTHCH:  cpu time    1.4749: real time    1.4760
       DOS:  cpu time    0.0044: real time    0.0045
    CHARGE:  cpu time    1.4505: real time    1.4535
    MIXING:  cpu time    0.0032: real time    0.0032
    --------------------------------------------
      LOOP:  cpu time   26.1772: real time   26.2218

 eigenvalue-minimisations  : 10729
 total energy-change (2. order) :-0.3980467E-03  (-0.5753333E-03)
 number of electron     808.9999726 magnetization 
 augmentation part      291.3976096 magnetization 

 eigenvalues of (default mixing * dielectric matrix)
  average eigenvalue GAMMA=   1.9094
  1.9094

  free energy =  -0.236375444795E+03  energy without entropy=  -0.236385126261E+03


--------------------------------------------------------------------------------------------------------


----------------------------------------- Iteration    2(   3)  ---------------------------------------


    POTLOK:  cpu time    0.0989: real time    0.1002
    SETDIJ:  cpu time    0.0076: real time    0.0076
    EDDIAG:  cpu time    6.7438: real time    6.7480
  RMM-DIIS:  cpu time   16.2627: real time   16.2771
    ORTHCH:  cpu time    1.3743: real time    1.3756
       DOS:  cpu time    0.0057: real time    0.0057
    CHARGE:  cpu time    1.4513: real time    1.4517
    MIXING:  cpu time    0.0029: real time    0.0029
    --------------------------------------------
      LOOP:  cpu time   25.9485: real time   25.9701

 eigenvalue-minimisations  : 10785
 total energy-change (2. order) :-0.1743692E-03  (-0.1729202E-04)
 number of electron     808.9999726 magnetization 
 augmentation part      291.3975048 magnetization 

 eigenvalues of (default mixing * dielectric matrix)
  average eigenvalue GAMMA=   1.7608
  1.0329  2.4886

  free energy =  -0.236375619165E+03  energy without entropy=  -0.236385308874E+03


--------------------------------------------------------------------------------------------------------


----------------------------------------- Iteration    2(   4)  ---------------------------------------


    POTLOK:  cpu time    0.1001: real time    0.1008
    SETDIJ:  cpu time    0.0075: real time    0.0075
    EDDIAG:  cpu time    6.8754: real time    6.8780
  RMM-DIIS:  cpu time   16.3396: real time   16.3669
    ORTHCH:  cpu time    1.3342: real time    1.3576
       DOS:  cpu time    0.0051: real time    0.0051
    CHARGE:  cpu time    1.4406: real time    1.4544
    MIXING:  cpu time    0.0030: real time    0.0030
    --------------------------------------------
      LOOP:  cpu time   26.1065: real time   26.1746

 eigenvalue-minimisations  : 10943
 total energy-change (2. order) :-0.1671653E-04  (-0.1923154E-05)
 number of electron     808.9999726 magnetization 
 augmentation part      291.3975525 magnetization 

 eigenvalues of (default mixing * dielectric matrix)
  average eigenvalue GAMMA=   1.4704
  2.5114  1.1255  0.7743

  free energy =  -0.236375635881E+03  energy without entropy=  -0.236385317551E+03


--------------------------------------------------------------------------------------------------------


----------------------------------------- Iteration    2(   5)  ---------------------------------------


    POTLOK:  cpu time    0.0979: real time    0.0979
    SETDIJ:  cpu time    0.0076: real time    0.0076
    EDDIAG:  cpu time    6.8033: real time    6.8123
  RMM-DIIS:  cpu time   16.3250: real time   16.3331
    ORTHCH:  cpu time    1.3369: real time    1.3378
       DOS:  cpu time    0.0052: real time    0.0052
    CHARGE:  cpu time    1.4582: real time    1.4584
    MIXING:  cpu time    0.0031: real time    0.0031
    --------------------------------------------
      LOOP:  cpu time   26.0392: real time   26.0566

 eigenvalue-minimisations  : 10921
 total energy-change (2. order) :-0.9085488E-06  (-0.2002201E-06)
 number of electron     808.9999726 magnetization 
 augmentation part      291.3975208 magnetization 

 eigenvalues of (default mixing * dielectric matrix)
  average eigenvalue GAMMA=   1.5878
  2.6113  2.1016  1.0061  0.6323

  free energy =  -0.236375636790E+03  energy without entropy=  -0.236385323045E+03


--------------------------------------------------------------------------------------------------------


----------------------------------------- Iteration    2(   6)  ---------------------------------------


    POTLOK:  cpu time    0.0989: real time    0.0989
    SETDIJ:  cpu time    0.0076: real time    0.0076
    EDDIAG:  cpu time    6.7305: real time    6.7434
  RMM-DIIS:  cpu time   15.7897: real time   15.8154
    ORTHCH:  cpu time    1.3435: real time    1.3437
       DOS:  cpu time    0.0048: real time    0.0048
    CHARGE:  cpu time    1.4265: real time    1.4472
    MIXING:  cpu time    0.0033: real time    0.0033
    --------------------------------------------
      LOOP:  cpu time   25.4058: real time   25.4655

 eigenvalue-minimisations  : 10543
 total energy-change (2. order) :-0.3251756E-05  (-0.9586833E-07)
 number of electron     808.9999726 magnetization 
 augmentation part      291.3975430 magnetization 

 eigenvalues of (default mixing * dielectric matrix)
  average eigenvalue GAMMA=   1.4665
  2.7252  2.2278  1.0293  0.7443  0.6057

  free energy =  -0.236375640041E+03  energy without entropy=  -0.236385324761E+03


--------------------------------------------------------------------------------------------------------


----------------------------------------- Iteration    2(   7)  ---------------------------------------


    POTLOK:  cpu time    0.0985: real time    0.0990
    SETDIJ:  cpu time    0.0077: real time    0.0077
    EDDIAG:  cpu time    6.7816: real time    6.7940
  RMM-DIIS:  cpu time   12.7098: real time   12.7148
    ORTHCH:  cpu time    1.3718: real time    1.3729
       DOS:  cpu time    0.0057: real time    0.0057
    CHARGE:  cpu time    1.4579: real time    1.4583
    MIXING:  cpu time    0.0034: real time    0.0034
    --------------------------------------------
      LOOP:  cpu time   22.4388: real time   22.4573

 eigenvalue-minimisations  :  8145
 total energy-change (2. order) :-0.2190223E-05  (-0.1621227E-07)
 number of electron     808.9999726 magnetization 
 augmentation part      291.3975359 magnetization 

 eigenvalues of (default mixing * dielectric matrix)
  average eigenvalue GAMMA=   1.4788
  2.7257  1.9077  1.9077  0.9936  0.7488  0.5895

  free energy =  -0.236375642232E+03  energy without entropy=  -0.236385327315E+03


--------------------------------------------------------------------------------------------------------


----------------------------------------- Iteration    2(   8)  ---------------------------------------


    POTLOK:  cpu time    0.1000: real time    0.1008
    SETDIJ:  cpu time    0.0077: real time    0.0077
    EDDIAG:  cpu time    6.7005: real time    6.7017
  RMM-DIIS:  cpu time   12.5653: real time   12.7063
    ORTHCH:  cpu time    1.3454: real time    1.3455
       DOS:  cpu time    0.0063: real time    0.0063
    CHARGE:  cpu time    1.4508: real time    1.4513
    MIXING:  cpu time    0.0034: real time    0.0034
    --------------------------------------------
      LOOP:  cpu time   22.1805: real time   22.3246

 eigenvalue-minimisations  :  8192
 total energy-change (2. order) :-0.4033471E-05  (-0.2142971E-07)
 number of electron     808.9999726 magnetization 
 augmentation part      291.3975362 magnetization 

 eigenvalues of (default mixing * dielectric matrix)
  average eigenvalue GAMMA=   1.5827
  2.9519  2.6349  2.3021  0.9998  0.8448  0.7640  0.5815

  free energy =  -0.236375646265E+03  energy without entropy=  -0.236385331349E+03


--------------------------------------------------------------------------------------------------------


----------------------------------------- Iteration    2(   9)  ---------------------------------------


    POTLOK:  cpu time    0.0983: real time    0.0996
    SETDIJ:  cpu time    0.0075: real time    0.0075
    EDDIAG:  cpu time    6.7311: real time    6.7371
  RMM-DIIS:  cpu time   12.8749: real time   12.8904
    ORTHCH:  cpu time    1.3473: real time    1.3484
       DOS:  cpu time    0.0056: real time    0.0056
    CHARGE:  cpu time    1.4345: real time    1.4516
    MIXING:  cpu time    0.0047: real time    0.0047
    --------------------------------------------
      LOOP:  cpu time   22.5065: real time   22.5462

 eigenvalue-minimisations  :  8397
 total energy-change (2. order) :-0.3438166E-05  (-0.2704492E-07)
 number of electron     808.9999726 magnetization 
 augmentation part      291.3975334 magnetization 

 eigenvalues of (default mixing * dielectric matrix)
  average eigenvalue GAMMA=   1.5861
  3.5204  2.6910  2.0881  1.2449  1.0158  0.8125  0.7340  0.5820

  free energy =  -0.236375649703E+03  energy without entropy=  -0.236385334814E+03


--------------------------------------------------------------------------------------------------------


----------------------------------------- Iteration    2(  10)  ---------------------------------------


    POTLOK:  cpu time    0.1101: real time    0.1105
    SETDIJ:  cpu time    0.0075: real time    0.0075
    EDDIAG:  cpu time    6.7463: real time    6.7473
  RMM-DIIS:  cpu time   11.2382: real time   11.2447
    ORTHCH:  cpu time    1.3418: real time    1.3421
       DOS:  cpu time    0.0050: real time    0.0050
    CHARGE:  cpu time    1.4584: real time    1.4586
    MIXING:  cpu time    0.0042: real time    0.0042
    --------------------------------------------
      LOOP:  cpu time   20.9130: real time   20.9213

 eigenvalue-minimisations  :  7071
 total energy-change (2. order) :-0.1589724E-05  (-0.9440235E-08)
 number of electron     808.9999726 magnetization 
 augmentation part      291.3975354 magnetization 

 eigenvalues of (default mixing * dielectric matrix)
  average eigenvalue GAMMA=   1.6439
  4.1337  2.7050  2.0115  2.0115  1.0001  0.8349  0.8349  0.5829  0.6804

  free energy =  -0.236375651293E+03  energy without entropy=  -0.236385336383E+03


--------------------------------------------------------------------------------------------------------


----------------------------------------- Iteration    2(  11)  ---------------------------------------


    POTLOK:  cpu time    0.1010: real time    0.1010
    SETDIJ:  cpu time    0.0077: real time    0.0077
    EDDIAG:  cpu time    6.7916: real time    6.7950
  RMM-DIIS:  cpu time   11.1931: real time   11.3545
    ORTHCH:  cpu time    1.3378: real time    1.3385
       DOS:  cpu time    0.0047: real time    0.0047
    CHARGE:  cpu time    1.4468: real time    1.4469
    MIXING:  cpu time    0.0047: real time    0.0047
    --------------------------------------------
      LOOP:  cpu time   20.8886: real time   21.0573

 eigenvalue-minimisations  :  7241
 total energy-change (2. order) :-0.1540233E-05  (-0.9534805E-08)
 number of electron     808.9999726 magnetization 
 augmentation part      291.3975359 magnetization 

 eigenvalues of (default mixing * dielectric matrix)
  average eigenvalue GAMMA=   1.7923
  5.5531  2.8407  2.5742  1.9077  1.2349  1.0271  0.8263  0.7475  0.5821  0.6298

  free energy =  -0.236375652833E+03  energy without entropy=  -0.236385337909E+03


--------------------------------------------------------------------------------------------------------


----------------------------------------- Iteration    2(  12)  ---------------------------------------


    POTLOK:  cpu time    0.0991: real time    0.0991
    SETDIJ:  cpu time    0.0077: real time    0.0077
    EDDIAG:  cpu time    6.7455: real time    6.7624
  RMM-DIIS:  cpu time   10.2721: real time   10.2970
    ORTHCH:  cpu time    1.3177: real time    1.3581
       DOS:  cpu time    0.0047: real time    0.0047
    CHARGE:  cpu time    1.4509: real time    1.4509
    MIXING:  cpu time    0.0040: real time    0.0040
    --------------------------------------------
      LOOP:  cpu time   19.9029: real time   19.9853

 eigenvalue-minimisations  :  6240
 total energy-change (2. order) :-0.9640498E-06  (-0.6373189E-08)
 number of electron     808.9999726 magnetization 
 augmentation part      291.3975362 magnetization 

 eigenvalues of (default mixing * dielectric matrix)
  average eigenvalue GAMMA=   1.7909
  5.9535  2.9022  2.6390  2.0875  1.3234  1.0184  0.9308  0.9235  0.7243  0.5808
  0.6167

  free energy =  -0.236375653797E+03  energy without entropy=  -0.236385338892E+03


--------------------------------------------------------------------------------------------------------


----------------------------------------- Iteration    2(  13)  ---------------------------------------


    POTLOK:  cpu time    0.1006: real time    0.1013
    SETDIJ:  cpu time    0.0077: real time    0.0077
    EDDIAG:  cpu time    6.8066: real time    6.8106
  RMM-DIIS:  cpu time    9.2907: real time    9.2929
    ORTHCH:  cpu time    1.3422: real time    1.3426
       DOS:  cpu time    0.0051: real time    0.0051
    CHARGE:  cpu time    1.4484: real time    1.4486
    MIXING:  cpu time    0.0043: real time    0.0043
    --------------------------------------------
      LOOP:  cpu time   19.0066: real time   19.0145

 eigenvalue-minimisations  :  5116
 total energy-change (2. order) :-0.4638132E-06  (-0.2038801E-08)
 number of electron     808.9999726 magnetization 
 augmentation part      291.3975355 magnetization 

 eigenvalues of (default mixing * dielectric matrix)
  average eigenvalue GAMMA=   1.8997
  6.6038  3.4138  2.7419  2.4377  1.7331  1.2831  1.0225  0.8201  0.8201  0.7189
  0.5812  0.6207

  free energy =  -0.236375654261E+03  energy without entropy=  -0.236385339354E+03


--------------------------------------------------------------------------------------------------------


----------------------------------------- Iteration    2(  14)  ---------------------------------------


    POTLOK:  cpu time    0.1008: real time    0.1008
    SETDIJ:  cpu time    0.0076: real time    0.0076
    EDDIAG:  cpu time    6.8750: real time    6.8780
  RMM-DIIS:  cpu time    9.4347: real time    9.5159
    ORTHCH:  cpu time    1.3456: real time    1.3463
       DOS:  cpu time    0.0052: real time    0.0052
    CHARGE:  cpu time    1.4576: real time    1.4582
    MIXING:  cpu time    0.0040: real time    0.0040
    --------------------------------------------
      LOOP:  cpu time   19.2316: real time   19.3178

 eigenvalue-minimisations  :  5520
 total energy-change (2. order) :-0.3966852E-06  (-0.1870766E-08)
 number of electron     808.9999726 magnetization 
 augmentation part      291.3975350 magnetization 

 eigenvalues of (default mixing * dielectric matrix)
  average eigenvalue GAMMA=   1.9198
  7.1176  3.8692  2.7167  2.4575  2.0607  1.1211  1.0659  0.9235  0.9235  0.7495
  0.7495  0.5818  0.6208

  free energy =  -0.236375654658E+03  energy without entropy=  -0.236385339756E+03


--------------------------------------------------------------------------------------------------------


----------------------------------------- Iteration    2(  15)  ---------------------------------------


    POTLOK:  cpu time    0.1002: real time    0.1002
    SETDIJ:  cpu time    0.0078: real time    0.0078
    EDDIAG:  cpu time    6.7818: real time    6.7828
  RMM-DIIS:  cpu time    8.3767: real time    8.3867
    ORTHCH:  cpu time    1.3432: real time    1.3436
       DOS:  cpu time    0.0054: real time    0.0054
    CHARGE:  cpu time    1.4560: real time    1.4570
    MIXING:  cpu time    0.0041: real time    0.0041
    --------------------------------------------
      LOOP:  cpu time   18.0764: real time   18.0890

 eigenvalue-minimisations  :  3862
 total energy-change (2. order) :-0.1296430E-06  (-0.4138508E-09)
 number of electron     808.9999726 magnetization 
 augmentation part      291.3975352 magnetization 

 eigenvalues of (default mixing * dielectric matrix)
  average eigenvalue GAMMA=   1.9449
  7.4907  4.1952  2.7106  2.5355  2.2694  1.3241  1.3241  1.0120  0.8650  0.8650
  0.5815  0.6191  0.7179  0.7179

  free energy =  -0.236375654787E+03  energy without entropy=  -0.236385339879E+03


--------------------------------------------------------------------------------------------------------


----------------------------------------- Iteration    2(  16)  ---------------------------------------


    POTLOK:  cpu time    0.1004: real time    0.1005
    SETDIJ:  cpu time    0.0078: real time    0.0078
    EDDIAG:  cpu time    6.7351: real time    6.7720
  RMM-DIIS:  cpu time    8.1179: real time    8.1275
    ORTHCH:  cpu time    1.3527: real time    1.3533
       DOS:  cpu time    0.0050: real time    0.0050
    CHARGE:  cpu time    1.4559: real time    1.4560
    MIXING:  cpu time    0.0043: real time    0.0043
    --------------------------------------------
      LOOP:  cpu time   17.7803: real time   17.8277

 eigenvalue-minimisations  :  3575
 total energy-change (2. order) :-0.1192966E-06  (-0.2427973E-09)
 number of electron     808.9999726 magnetization 
 augmentation part      291.3975356 magnetization 

 eigenvalues of (default mixing * dielectric matrix)
  average eigenvalue GAMMA=   1.9856
  7.8144  4.6742  2.9034  2.6725  2.1327  2.0553  1.0549  1.0549  1.0238  0.9877
  0.8032  0.7458  0.5814  0.6197  0.6595

  free energy =  -0.236375654907E+03  energy without entropy=  -0.236385340003E+03


--------------------------------------------------------------------------------------------------------


----------------------------------------- Iteration    2(  17)  ---------------------------------------


    POTLOK:  cpu time    0.0986: real time    0.0986
    SETDIJ:  cpu time    0.0076: real time    0.0076
    EDDIAG:  cpu time    6.7582: real time    6.7613
  RMM-DIIS:  cpu time    7.6930: real time    7.7016
    ORTHCH:  cpu time    1.3408: real time    1.3408
       DOS:  cpu time    0.0041: real time    0.0049
    CHARGE:  cpu time    1.4402: real time    1.4415
    MIXING:  cpu time    0.0044: real time    0.0044
    --------------------------------------------
      LOOP:  cpu time   17.3499: real time   17.3768

 eigenvalue-minimisations  :  2994
 total energy-change (2. order) :-0.6273331E-07  (-0.1159149E-09)
 number of electron     808.9999726 magnetization 
 augmentation part      291.3975356 magnetization 

 eigenvalues of (default mixing * dielectric matrix)
  average eigenvalue GAMMA=   2.0307
  8.2028  5.1332  3.2383  2.7066  2.3734  2.1027  1.2027  1.2027  1.0155  1.0155
  0.9086  0.7829  0.7442  0.5816  0.6175  0.6639

  free energy =  -0.236375654969E+03  energy without entropy=  -0.236385340065E+03


--------------------------------------------------------------------------------------------------------


----------------------------------------- Iteration    2(  18)  ---------------------------------------


    POTLOK:  cpu time    0.0987: real time    0.0987
    SETDIJ:  cpu time    0.0076: real time    0.0076
    EDDIAG:  cpu time    6.7397: real time    6.7429
  RMM-DIIS:  cpu time    7.2181: real time    7.2191
    ORTHCH:  cpu time    1.3311: real time    1.3359
       DOS:  cpu time    0.0050: real time    0.0050
    CHARGE:  cpu time    1.4417: real time    1.4421
    MIXING:  cpu time    0.0044: real time    0.0044
    --------------------------------------------
      LOOP:  cpu time   16.8474: real time   16.8571

 eigenvalue-minimisations  :  2370
 total energy-change (2. order) :-0.2224988E-07  (-0.4954936E-10)
 number of electron     808.9999726 magnetization 
 augmentation part      291.3975355 magnetization 

 eigenvalues of (default mixing * dielectric matrix)
  average eigenvalue GAMMA=   2.1033
  8.6014  5.6580  3.6455  2.7049  2.5941  2.0348  2.0348  1.1074  1.1074  1.0260
  0.9935  0.8295  0.8295  0.7379  0.5815  0.6168  0.6539

  free energy =  -0.236375654992E+03  energy without entropy=  -0.236385340086E+03


--------------------------------------------------------------------------------------------------------


----------------------------------------- Iteration    2(  19)  ---------------------------------------


    POTLOK:  cpu time    0.0991: real time    0.0991
    SETDIJ:  cpu time    0.0076: real time    0.0076
    EDDIAG:  cpu time    6.7527: real time    6.7641
  RMM-DIIS:  cpu time    6.9601: real time    7.0026
    ORTHCH:  cpu time    1.3480: real time    1.3482
       DOS:  cpu time    0.0028: real time    0.0028
    --------------------------------------------
      LOOP:  cpu time   15.1713: real time   15.2260

 eigenvalue-minimisations  :  2068
 total energy-change (2. order) :-0.9720679E-08  (-0.2579472E-10)
 number of electron     808.9999726 magnetization 
 augmentation part      291.3975355 magnetization 

  free energy =  -0.236375655001E+03  energy without entropy=  -0.236385340096E+03


--------------------------------------------------------------------------------------------------------


 average (electrostatic) potential at core
  the test charge radii are     0.6991  0.7215  0.5201  1.2098
  (the norm of the test charge is              1.0000)
       1 -58.4323       2 -77.1568       3 -77.2971       4 -37.7516       5 -73.9360
       6 -73.9272       7 -73.9405       8 -73.9160       9 -73.9190      10 -74.3435
      11 -73.9402      12 -73.9318      13 -74.0644      14 -74.0603      15 -74.0701
      16 -74.0753      17 -74.0644      18 -74.0604      19 -74.0701      20 -74.0754
      21 -74.0823      22 -74.0373      23 -74.0611      24 -74.0609      25 -74.0823
      26 -74.0372      27 -74.0609      28 -74.0607      29 -74.3240      30 -74.3218
      31 -74.3118      32 -74.3361      33 -74.3097      34 -74.2871      35 -74.3076
      36 -74.2934      37 -74.3238      38 -74.3220      39 -74.3118      40 -74.3361
      41 -74.3264      42 -74.4446      43 -74.3584      44 -74.2880      45 -74.2762
      46 -74.2743      47 -74.2714      48 -74.2783      49 -74.2762      50 -74.2743
      51 -74.2713      52 -74.2782      53 -74.2744      54 -74.2696      55 -74.2645
      56 -74.2765      57 -74.2742      58 -74.2695      59 -74.2646      60 -74.2766
      61 -73.6954      62 -73.7057      63 -73.6881      64 -73.7045      65 -73.7811
      66 -73.7775      67 -73.7813      68 -73.7734      69 -73.6955      70 -73.7058
      71 -73.6881      72 -73.7043      73 -73.8066      74 -73.8773      75 -73.8321
      76 -73.7663
 
 
 
 E-fermi :  -0.9793     XC(G=0):  -4.7070     alpha+bet : -4.1283


 k-point     1 :       0.0000    0.0000    0.0000
  band No.  band energies     occupation 
      1     -23.5829      2.00000
      2     -22.0255      2.00000
      3      -9.7052      2.00000
      4      -9.4474      2.00000
      5      -8.9859      2.00000
      6      -8.6934      2.00000
      7      -8.5963      2.00000
      8      -8.1964      2.00000
      9      -8.1783      2.00000
     10      -7.8884      2.00000
     11      -7.8669      2.00000
     12      -7.7558      2.00000
     13      -7.6582      2.00000
     14      -7.5978      2.00000
     15      -7.5877      2.00000
     16      -7.5839      2.00000
     17      -7.5502      2.00000
     18      -7.5169      2.00000
     19      -7.3973      2.00000
     20      -7.2896      2.00000
     21      -7.1855      2.00000
     22      -7.1682      2.00000
     23      -7.1651      2.00000
     24      -7.1388      2.00000
     25      -7.1255      2.00000
     26      -7.0938      2.00000
     27      -7.0658      2.00000
     28      -7.0556      2.00000
     29      -7.0367      2.00000
     30      -7.0062      2.00000
     31      -7.0011      2.00000
     32      -6.9867      2.00000
     33      -6.9028      2.00000
     34      -6.9027      2.00000
     35      -6.9007      2.00000
     36      -6.8918      2.00000
     37      -6.8889      2.00000
     38      -6.8839      2.00000
     39      -6.8718      2.00000
     40      -6.8515      2.00000
     41      -6.8085      2.00000
     42      -6.7776      2.00000
     43      -6.7611      2.00000
     44      -6.7459      2.00000
     45      -6.7360      2.00000
     46      -6.7302      2.00000
     47      -6.7041      2.00000
     48      -6.7005      2.00000
     49      -6.6515      2.00000
     50      -6.6423      2.00000
     51      -6.6291      2.00000
     52      -6.6206      2.00000
     53      -6.5749      2.00000
     54      -6.5535      2.00000
     55      -6.5470      2.00000
     56      -6.5296      2.00000
     57      -6.5109      2.00000
     58      -6.5042      2.00000
     59      -6.4805      2.00000
     60      -6.4524      2.00000
     61      -6.4470      2.00000
     62      -6.4342      2.00000
     63      -6.3750      2.00000
     64      -6.3716      2.00000
     65      -6.3578      2.00000
     66      -6.3400      2.00000
     67      -6.2858      2.00000
     68      -6.2766      2.00000
     69      -6.2757      2.00000
     70      -6.2717      2.00000
     71      -6.2157      2.00000
     72      -6.2123      2.00000
     73      -6.2101      2.00000
     74      -6.1761      2.00000
     75      -6.1715      2.00000
     76      -6.1524      2.00000
     77      -6.1512      2.00000
     78      -6.1404      2.00000
     79      -6.1039      2.00000
     80      -6.0394      2.00000
     81      -6.0303      2.00000
     82      -6.0290      2.00000
     83      -6.0263      2.00000
     84      -6.0201      2.00000
     85      -6.0049      2.00000
     86      -5.9940      2.00000
     87      -5.9723      2.00000
     88      -5.9684      2.00000
     89      -5.9651      2.00000
     90      -5.9645      2.00000
     91      -5.9639      2.00000
     92      -5.9598      2.00000
     93      -5.8888      2.00000
     94      -5.8664      2.00000
     95      -5.8613      2.00000
     96      -5.8414      2.00000
     97      -5.8235      2.00000
     98      -5.8122      2.00000
     99      -5.7943      2.00000
    100      -5.7781      2.00000
    101      -5.7448      2.00000
    102      -5.7388      2.00000
    103      -5.7314      2.00000
    104      -5.7292      2.00000
    105      -5.7127      2.00000
    106      -5.6973      2.00000
    107      -5.6767      2.00000
    108      -5.6669      2.00000
    109      -5.6549      2.00000
    110      -5.6460      2.00000
    111      -5.5904      2.00000
    112      -5.5779      2.00000
    113      -5.5728      2.00000
    114      -5.5621      2.00000
    115      -5.5496      2.00000
    116      -5.5438      2.00000
    117      -5.5014      2.00000
    118      -5.4808      2.00000
    119      -5.4785      2.00000
    120      -5.4515      2.00000
    121      -5.4505      2.00000
    122      -5.4491      2.00000
    123      -5.4359      2.00000
    124      -5.4319      2.00000
    125      -5.4314      2.00000
    126      -5.4229      2.00000
    127      -5.4213      2.00000
    128      -5.4135      2.00000
    129      -5.4046      2.00000
    130      -5.3987      2.00000
    131      -5.3970      2.00000
    132      -5.3954      2.00000
    133      -5.3693      2.00000
    134      -5.3571      2.00000
    135      -5.3138      2.00000
    136      -5.3106      2.00000
    137      -5.3005      2.00000
    138      -5.2852      2.00000
    139      -5.2849      2.00000
    140      -5.2626      2.00000
    141      -5.2362      2.00000
    142      -5.2300      2.00000
    143      -5.2143      2.00000
    144      -5.1859      2.00000
    145      -5.1807      2.00000
    146      -5.1707      2.00000
    147      -5.1677      2.00000
    148      -5.1593      2.00000
    149      -5.1283      2.00000
    150      -5.1157      2.00000
    151      -5.1133      2.00000
    152      -5.1069      2.00000
    153      -5.0977      2.00000
    154      -5.0931      2.00000
    155      -5.0891      2.00000
    156      -5.0848      2.00000
    157      -5.0798      2.00000
    158      -5.0520      2.00000
    159      -5.0373      2.00000
    160      -5.0236      2.00000
    161      -5.0211      2.00000
    162      -5.0077      2.00000
    163      -4.9821      2.00000
    164      -4.9772      2.00000
    165      -4.9584      2.00000
    166      -4.9508      2.00000
    167      -4.9490      2.00000
    168      -4.9445      2.00000
    169      -4.9199      2.00000
    170      -4.8971      2.00000
    171      -4.8965      2.00000
    172      -4.8728      2.00000
    173      -4.8699      2.00000
    174      -4.8555      2.00000
    175      -4.8533      2.00000
    176      -4.8490      2.00000
    177      -4.8465      2.00000
    178      -4.8383      2.00000
    179      -4.8151      2.00000
    180      -4.7888      2.00000
    181      -4.7780      2.00000
    182      -4.7720      2.00000
    183      -4.7698      2.00000
    184      -4.7437      2.00000
    185      -4.7422      2.00000
    186      -4.7271      2.00000
    187      -4.7238      2.00000
    188      -4.6996      2.00000
    189      -4.6898      2.00000
    190      -4.6805      2.00000
    191      -4.6804      2.00000
    192      -4.6720      2.00000
    193      -4.6673      2.00000
    194      -4.6572      2.00000
    195      -4.6549      2.00000
    196      -4.6522      2.00000
    197      -4.6415      2.00000
    198      -4.6232      2.00000
    199      -4.6049      2.00000
    200      -4.5998      2.00000
    201      -4.5991      2.00000
    202      -4.5916      2.00000
    203      -4.5880      2.00000
    204      -4.5408      2.00000
    205      -4.5392      2.00000
    206      -4.5225      2.00000
    207      -4.5047      2.00000
    208      -4.5039      2.00000
    209      -4.5010      2.00000
    210      -4.4934      2.00000
    211      -4.4798      2.00000
    212      -4.4686      2.00000
    213      -4.4497      2.00000
    214      -4.4245      2.00000
    215      -4.4085      2.00000
    216      -4.4034      2.00000
    217      -4.3707      2.00000
    218      -4.3564      2.00000
    219      -4.3422      2.00000
    220      -4.3328      2.00000
    221      -4.3304      2.00000
    222      -4.3253      2.00000
    223      -4.2845      2.00000
    224      -4.2763      2.00000
    225      -4.2736      2.00000
    226      -4.2477      2.00000
    227      -4.2466      2.00000
    228      -4.2405      2.00000
    229      -4.2349      2.00000
    230      -4.2212      2.00000
    231      -4.2099      2.00000
    232      -4.2060      2.00000
    233      -4.1872      2.00000
    234      -4.1845      2.00000
    235      -4.1753      2.00000
    236      -4.1632      2.00000
    237      -4.1533      2.00000
    238      -4.1511      2.00000
    239      -4.1450      2.00000
    240      -4.1284      2.00000
    241      -4.1047      2.00000
    242      -4.1030      2.00000
    243      -4.0833      2.00000
    244      -4.0687      2.00000
    245      -4.0648      2.00000
    246      -4.0571      2.00000
    247      -4.0524      2.00000
    248      -4.0499      2.00000
    249      -4.0394      2.00000
    250      -4.0264      2.00000
    251      -4.0260      2.00000
    252      -4.0213      2.00000
    253      -4.0194      2.00000
    254      -4.0133      2.00000
    255      -4.0079      2.00000
    256      -4.0057      2.00000
    257      -3.9640      2.00000
    258      -3.9598      2.00000
    259      -3.9549      2.00000
    260      -3.9538      2.00000
    261      -3.9016      2.00000
    262      -3.8731      2.00000
    263      -3.8696      2.00000
    264      -3.8641      2.00000
    265      -3.8612      2.00000
    266      -3.8477      2.00000
    267      -3.8476      2.00000
    268      -3.8220      2.00000
    269      -3.8201      2.00000
    270      -3.8084      2.00000
    271      -3.7974      2.00000
    272      -3.7780      2.00000
    273      -3.7666      2.00000
    274      -3.7618      2.00000
    275      -3.7501      2.00000
    276      -3.7432      2.00000
    277      -3.7272      2.00000
    278      -3.7267      2.00000
    279      -3.7203      2.00000
    280      -3.7127      2.00000
    281      -3.6969      2.00000
    282      -3.6748      2.00000
    283      -3.6181      2.00000
    284      -3.5976      2.00000
    285      -3.5806      2.00000
    286      -3.5688      2.00000
    287      -3.5559      2.00000
    288      -3.5534      2.00000
    289      -3.5271      2.00000
    290      -3.5178      2.00000
    291      -3.5106      2.00000
    292      -3.5010      2.00000
    293      -3.4946      2.00000
    294      -3.4896      2.00000
    295      -3.4840      2.00000
    296      -3.4749      2.00000
    297      -3.4742      2.00000
    298      -3.4731      2.00000
    299      -3.4450      2.00000
    300      -3.4398      2.00000
    301      -3.4276      2.00000
    302      -3.4269      2.00000
    303      -3.4216      2.00000
    304      -3.4174      2.00000
    305      -3.4099      2.00000
    306      -3.3948      2.00000
    307      -3.3783      2.00000
    308      -3.3759      2.00000
    309      -3.3741      2.00000
    310      -3.3713      2.00000
    311      -3.3647      2.00000
    312      -3.3623      2.00000
    313      -3.3549      2.00000
    314      -3.3403      2.00000
    315      -3.3162      2.00000
    316      -3.3008      2.00000
    317      -3.2958      2.00000
    318      -3.2802      2.00000
    319      -3.2781      2.00000
    320      -3.2779      2.00000
    321      -3.2505      2.00000
    322      -3.2449      2.00000
    323      -3.2176      2.00000
    324      -3.2156      2.00000
    325      -3.2121      2.00000
    326      -3.2046      2.00000
    327      -3.1868      2.00000
    328      -3.1834      2.00000
    329      -3.1812      2.00000
    330      -3.1556      2.00000
    331      -3.1472      2.00000
    332      -3.1454      2.00000
    333      -3.1449      2.00000
    334      -3.1439      2.00000
    335      -3.1204      2.00000
    336      -3.1035      2.00000
    337      -3.0818      2.00000
    338      -3.0545      2.00000
    339      -3.0444      2.00000
    340      -3.0330      2.00000
    341      -3.0313      2.00000
    342      -3.0272      2.00000
    343      -3.0232      2.00000
    344      -3.0145      2.00000
    345      -3.0092      2.00000
    346      -2.9973      2.00000
    347      -2.9911      2.00000
    348      -2.9680      2.00000
    349      -2.9649      2.00000
    350      -2.9631      2.00000
    351      -2.9536      2.00000
    352      -2.9425      2.00000
    353      -2.9325      2.00000
    354      -2.9006      2.00000
    355      -2.8981      2.00000
    356      -2.8926      2.00000
    357      -2.8858      2.00000
    358      -2.8384      2.00000
    359      -2.8214      2.00000
    360      -2.8105      2.00000
    361      -2.7942      2.00000
    362      -2.7915      2.00000
    363      -2.7851      2.00000
    364      -2.7465      2.00000
    365      -2.7399      2.00000
    366      -2.7177      2.00000
    367      -2.7090      2.00000
    368      -2.7071      2.00000
    369      -2.6817      2.00000
    370      -2.6801      2.00000
    371      -2.6639      2.00000
    372      -2.6562      2.00000
    373      -2.6318      2.00000
    374      -2.6210      2.00000
    375      -2.6175      2.00000
    376      -2.6096      2.00000
    377      -2.5799      2.00000
    378      -2.5775      2.00000
    379      -2.5671      2.00000
    380      -2.5565      2.00000
    381      -2.5447      2.00000
    382      -2.5337      2.00000
    383      -2.5320      2.00000
    384      -2.4967      2.00000
    385      -2.4890      2.00000
    386      -2.4581      2.00000
    387      -2.3987      2.00000
    388      -2.2419      2.00000
    389      -2.2029      2.00000
    390      -2.1496      2.00000
    391      -2.1443      2.00000
    392      -2.1035      2.00000
    393      -2.0135      2.00000
    394      -2.0056      2.00000
    395      -1.9026      2.00000
    396      -1.8237      2.00000
    397      -1.5805      2.00000
    398      -1.5291      2.00000
    399      -1.4030      2.00000
    400      -1.2208      2.00336
    401      -1.0360      1.80952
    402      -0.9926      1.22207
    403      -0.7850     -0.01913
    404      -0.7510     -0.00576
    405      -0.6623     -0.00007
    406      -0.6204     -0.00000
    407      -0.5605     -0.00000
    408      -0.5255     -0.00000
    409      -0.4798     -0.00000
    410      -0.4684     -0.00000
    411      -0.4093     -0.00000
    412      -0.4057     -0.00000
    413      -0.3874     -0.00000
    414      -0.3663     -0.00000
    415      -0.2472     -0.00000
    416      -0.2311     -0.00000
    417      -0.0672     -0.00000
    418      -0.0330     -0.00000
    419      -0.0118     -0.00000
    420       0.0982     -0.00000
    421       0.1060     -0.00000
    422       0.2693     -0.00000
    423       0.3609     -0.00000
    424       0.6368     -0.00000
    425       0.7338     -0.00000
    426       0.7358     -0.00000
    427       0.7448     -0.00000
    428       0.7617     -0.00000
    429       0.7670     -0.00000
    430       0.7812     -0.00000
    431       1.0518     -0.00000
    432       1.0761     -0.00000
    433       1.1395     -0.00000
    434       1.1672     -0.00000
    435       1.2933     -0.00000
    436       1.3226     -0.00000
    437       1.3354     -0.00000
    438       1.4135     -0.00000
    439       1.5843     -0.00000
    440       1.8236      0.00000
    441       1.9429      0.00000
    442       2.2689      0.00000
    443       2.3183      0.00000
    444       2.3761      0.00000
    445       2.4434      0.00000
    446       2.4564      0.00000
    447       2.4600      0.00000
    448       2.4796      0.00000
    449       2.4995      0.00000
    450       2.6223      0.00000
    451       2.7734      0.00000
    452       2.7914      0.00000
    453       2.8628      0.00000
    454       2.8969      0.00000
    455       2.9844      0.00000
    456       3.0248      0.00000
    457       3.1120      0.00000
    458       3.1261      0.00000
    459       3.1506      0.00000
    460       3.1663      0.00000
    461       3.3191      0.00000
    462       3.3484      0.00000
    463       3.3547      0.00000
    464       3.3675      0.00000
    465       3.4322      0.00000
    466       3.6064      0.00000
    467       3.6911      0.00000
    468       3.8298      0.00000
    469       3.8484      0.00000
    470       4.0424      0.00000
    471       4.1374      0.00000
    472       4.1491      0.00000
    473       4.1837      0.00000
    474       4.2186      0.00000
    475       4.3239      0.00000
    476       4.3336      0.00000
    477       4.3735      0.00000
    478       4.4025      0.00000
    479       4.4380      0.00000
    480       4.4960      0.00000
    481       4.5253      0.00000
    482       4.5391      0.00000
    483       4.5755      0.00000
    484       4.5876      0.00000
    485       4.6199      0.00000
    486       4.7705      0.00000

 k-point     2 :       0.2500    0.0000    0.0000
  band No.  band energies     occupation 
      1     -23.5830      2.00000
      2     -22.0254      2.00000
      3      -9.7048      2.00000
      4      -9.4101      2.00000
      5      -9.1265      2.00000
      6      -8.6301      2.00000
      7      -8.4674      2.00000
      8      -8.1688      2.00000
      9      -8.1510      2.00000
     10      -7.9706      2.00000
     11      -7.9525      2.00000
     12      -7.8612      2.00000
     13      -7.6968      2.00000
     14      -7.6427      2.00000
     15      -7.5209      2.00000
     16      -7.5130      2.00000
     17      -7.4789      2.00000
     18      -7.4665      2.00000
     19      -7.3933      2.00000
     20      -7.2312      2.00000
     21      -7.1730      2.00000
     22      -7.1623      2.00000
     23      -7.1553      2.00000
     24      -7.1292      2.00000
     25      -7.1078      2.00000
     26      -7.1024      2.00000
     27      -7.0914      2.00000
     28      -7.0716      2.00000
     29      -7.0632      2.00000
     30      -7.0510      2.00000
     31      -7.0389      2.00000
     32      -7.0363      2.00000
     33      -6.9564      2.00000
     34      -6.9474      2.00000
     35      -6.9405      2.00000
     36      -6.9271      2.00000
     37      -6.8715      2.00000
     38      -6.8671      2.00000
     39      -6.8571      2.00000
     40      -6.8443      2.00000
     41      -6.8326      2.00000
     42      -6.8179      2.00000
     43      -6.8137      2.00000
     44      -6.7666      2.00000
     45      -6.6692      2.00000
     46      -6.6579      2.00000
     47      -6.6507      2.00000
     48      -6.6428      2.00000
     49      -6.6408      2.00000
     50      -6.6268      2.00000
     51      -6.6022      2.00000
     52      -6.5725      2.00000
     53      -6.5698      2.00000
     54      -6.5630      2.00000
     55      -6.5370      2.00000
     56      -6.4946      2.00000
     57      -6.4930      2.00000
     58      -6.4873      2.00000
     59      -6.4544      2.00000
     60      -6.4530      2.00000
     61      -6.4483      2.00000
     62      -6.4168      2.00000
     63      -6.4136      2.00000
     64      -6.4099      2.00000
     65      -6.3341      2.00000
     66      -6.3189      2.00000
     67      -6.3166      2.00000
     68      -6.3018      2.00000
     69      -6.2811      2.00000
     70      -6.2764      2.00000
     71      -6.2686      2.00000
     72      -6.2249      2.00000
     73      -6.1806      2.00000
     74      -6.1795      2.00000
     75      -6.1751      2.00000
     76      -6.1699      2.00000
     77      -6.1557      2.00000
     78      -6.1455      2.00000
     79      -6.1450      2.00000
     80      -6.1145      2.00000
     81      -6.1114      2.00000
     82      -6.0675      2.00000
     83      -6.0635      2.00000
     84      -6.0565      2.00000
     85      -5.9946      2.00000
     86      -5.9762      2.00000
     87      -5.9582      2.00000
     88      -5.9528      2.00000
     89      -5.9454      2.00000
     90      -5.9192      2.00000
     91      -5.8800      2.00000
     92      -5.8746      2.00000
     93      -5.8627      2.00000
     94      -5.8482      2.00000
     95      -5.8447      2.00000
     96      -5.8093      2.00000
     97      -5.7991      2.00000
     98      -5.7980      2.00000
     99      -5.7703      2.00000
    100      -5.7680      2.00000
    101      -5.7633      2.00000
    102      -5.7240      2.00000
    103      -5.7107      2.00000
    104      -5.6934      2.00000
    105      -5.6777      2.00000
    106      -5.6741      2.00000
    107      -5.6697      2.00000
    108      -5.6569      2.00000
    109      -5.6557      2.00000
    110      -5.6467      2.00000
    111      -5.6166      2.00000
    112      -5.6103      2.00000
    113      -5.5827      2.00000
    114      -5.5790      2.00000
    115      -5.5750      2.00000
    116      -5.5551      2.00000
    117      -5.5518      2.00000
    118      -5.5491      2.00000
    119      -5.5328      2.00000
    120      -5.5244      2.00000
    121      -5.5134      2.00000
    122      -5.4594      2.00000
    123      -5.4548      2.00000
    124      -5.4500      2.00000
    125      -5.4474      2.00000
    126      -5.4402      2.00000
    127      -5.4372      2.00000
    128      -5.4369      2.00000
    129      -5.4080      2.00000
    130      -5.3802      2.00000
    131      -5.3777      2.00000
    132      -5.3720      2.00000
    133      -5.3689      2.00000
    134      -5.3382      2.00000
    135      -5.3121      2.00000
    136      -5.3046      2.00000
    137      -5.2880      2.00000
    138      -5.2767      2.00000
    139      -5.2605      2.00000
    140      -5.2203      2.00000
    141      -5.2079      2.00000
    142      -5.2069      2.00000
    143      -5.1915      2.00000
    144      -5.1831      2.00000
    145      -5.1786      2.00000
    146      -5.1729      2.00000
    147      -5.1703      2.00000
    148      -5.1340      2.00000
    149      -5.1276      2.00000
    150      -5.1152      2.00000
    151      -5.1066      2.00000
    152      -5.1012      2.00000
    153      -5.0974      2.00000
    154      -5.0891      2.00000
    155      -5.0866      2.00000
    156      -5.0847      2.00000
    157      -5.0794      2.00000
    158      -5.0588      2.00000
    159      -5.0385      2.00000
    160      -5.0287      2.00000
    161      -5.0253      2.00000
    162      -5.0220      2.00000
    163      -4.9805      2.00000
    164      -4.9742      2.00000
    165      -4.9488      2.00000
    166      -4.9265      2.00000
    167      -4.9251      2.00000
    168      -4.9154      2.00000
    169      -4.9112      2.00000
    170      -4.9031      2.00000
    171      -4.8977      2.00000
    172      -4.8944      2.00000
    173      -4.8740      2.00000
    174      -4.8682      2.00000
    175      -4.8411      2.00000
    176      -4.8250      2.00000
    177      -4.8204      2.00000
    178      -4.8076      2.00000
    179      -4.7888      2.00000
    180      -4.7765      2.00000
    181      -4.7720      2.00000
    182      -4.7656      2.00000
    183      -4.7583      2.00000
    184      -4.7528      2.00000
    185      -4.7296      2.00000
    186      -4.7208      2.00000
    187      -4.7173      2.00000
    188      -4.7134      2.00000
    189      -4.7117      2.00000
    190      -4.6999      2.00000
    191      -4.6959      2.00000
    192      -4.6947      2.00000
    193      -4.6732      2.00000
    194      -4.6668      2.00000
    195      -4.6479      2.00000
    196      -4.6451      2.00000
    197      -4.6338      2.00000
    198      -4.6234      2.00000
    199      -4.6218      2.00000
    200      -4.6171      2.00000
    201      -4.6063      2.00000
    202      -4.6037      2.00000
    203      -4.5817      2.00000
    204      -4.5700      2.00000
    205      -4.5494      2.00000
    206      -4.5239      2.00000
    207      -4.5032      2.00000
    208      -4.4925      2.00000
    209      -4.4894      2.00000
    210      -4.4845      2.00000
    211      -4.4778      2.00000
    212      -4.4666      2.00000
    213      -4.4532      2.00000
    214      -4.4450      2.00000
    215      -4.4403      2.00000
    216      -4.4264      2.00000
    217      -4.3884      2.00000
    218      -4.3832      2.00000
    219      -4.3686      2.00000
    220      -4.3682      2.00000
    221      -4.3548      2.00000
    222      -4.3329      2.00000
    223      -4.2915      2.00000
    224      -4.2867      2.00000
    225      -4.2420      2.00000
    226      -4.2373      2.00000
    227      -4.2327      2.00000
    228      -4.2321      2.00000
    229      -4.2199      2.00000
    230      -4.2160      2.00000
    231      -4.2117      2.00000
    232      -4.2076      2.00000
    233      -4.2033      2.00000
    234      -4.1961      2.00000
    235      -4.1773      2.00000
    236      -4.1614      2.00000
    237      -4.1567      2.00000
    238      -4.1545      2.00000
    239      -4.1334      2.00000
    240      -4.1260      2.00000
    241      -4.1217      2.00000
    242      -4.1010      2.00000
    243      -4.0863      2.00000
    244      -4.0800      2.00000
    245      -4.0714      2.00000
    246      -4.0683      2.00000
    247      -4.0598      2.00000
    248      -4.0401      2.00000
    249      -4.0370      2.00000
    250      -4.0363      2.00000
    251      -4.0284      2.00000
    252      -4.0235      2.00000
    253      -4.0131      2.00000
    254      -4.0101      2.00000
    255      -3.9893      2.00000
    256      -3.9548      2.00000
    257      -3.9457      2.00000
    258      -3.9404      2.00000
    259      -3.9347      2.00000
    260      -3.9003      2.00000
    261      -3.8964      2.00000
    262      -3.8805      2.00000
    263      -3.8734      2.00000
    264      -3.8692      2.00000
    265      -3.8664      2.00000
    266      -3.8539      2.00000
    267      -3.8345      2.00000
    268      -3.8251      2.00000
    269      -3.8144      2.00000
    270      -3.7904      2.00000
    271      -3.7867      2.00000
    272      -3.7776      2.00000
    273      -3.7729      2.00000
    274      -3.7480      2.00000
    275      -3.7420      2.00000
    276      -3.7384      2.00000
    277      -3.7160      2.00000
    278      -3.7098      2.00000
    279      -3.6932      2.00000
    280      -3.6849      2.00000
    281      -3.6728      2.00000
    282      -3.6666      2.00000
    283      -3.6529      2.00000
    284      -3.6353      2.00000
    285      -3.6171      2.00000
    286      -3.5961      2.00000
    287      -3.5806      2.00000
    288      -3.5647      2.00000
    289      -3.5602      2.00000
    290      -3.5409      2.00000
    291      -3.5297      2.00000
    292      -3.5244      2.00000
    293      -3.5212      2.00000
    294      -3.5118      2.00000
    295      -3.4916      2.00000
    296      -3.4791      2.00000
    297      -3.4589      2.00000
    298      -3.4521      2.00000
    299      -3.4491      2.00000
    300      -3.4406      2.00000
    301      -3.4364      2.00000
    302      -3.4155      2.00000
    303      -3.4089      2.00000
    304      -3.4063      2.00000
    305      -3.4023      2.00000
    306      -3.3778      2.00000
    307      -3.3697      2.00000
    308      -3.3612      2.00000
    309      -3.3497      2.00000
    310      -3.3362      2.00000
    311      -3.3327      2.00000
    312      -3.3205      2.00000
    313      -3.3173      2.00000
    314      -3.3134      2.00000
    315      -3.3031      2.00000
    316      -3.2922      2.00000
    317      -3.2869      2.00000
    318      -3.2781      2.00000
    319      -3.2746      2.00000
    320      -3.2711      2.00000
    321      -3.2483      2.00000
    322      -3.2435      2.00000
    323      -3.2348      2.00000
    324      -3.2146      2.00000
    325      -3.2006      2.00000
    326      -3.1884      2.00000
    327      -3.1864      2.00000
    328      -3.1810      2.00000
    329      -3.1787      2.00000
    330      -3.1695      2.00000
    331      -3.1675      2.00000
    332      -3.1328      2.00000
    333      -3.1287      2.00000
    334      -3.1215      2.00000
    335      -3.1093      2.00000
    336      -3.0694      2.00000
    337      -3.0663      2.00000
    338      -3.0528      2.00000
    339      -3.0450      2.00000
    340      -3.0354      2.00000
    341      -3.0319      2.00000
    342      -3.0306      2.00000
    343      -3.0278      2.00000
    344      -3.0239      2.00000
    345      -3.0150      2.00000
    346      -2.9923      2.00000
    347      -2.9902      2.00000
    348      -2.9872      2.00000
    349      -2.9820      2.00000
    350      -2.9750      2.00000
    351      -2.9650      2.00000
    352      -2.9605      2.00000
    353      -2.9552      2.00000
    354      -2.9238      2.00000
    355      -2.8876      2.00000
    356      -2.8684      2.00000
    357      -2.8630      2.00000
    358      -2.8270      2.00000
    359      -2.8050      2.00000
    360      -2.8000      2.00000
    361      -2.7865      2.00000
    362      -2.7743      2.00000
    363      -2.7681      2.00000
    364      -2.7454      2.00000
    365      -2.7434      2.00000
    366      -2.7272      2.00000
    367      -2.7040      2.00000
    368      -2.7016      2.00000
    369      -2.6966      2.00000
    370      -2.6918      2.00000
    371      -2.6696      2.00000
    372      -2.6636      2.00000
    373      -2.6562      2.00000
    374      -2.6549      2.00000
    375      -2.6365      2.00000
    376      -2.6311      2.00000
    377      -2.6256      2.00000
    378      -2.6203      2.00000
    379      -2.6164      2.00000
    380      -2.6017      2.00000
    381      -2.5808      2.00000
    382      -2.5792      2.00000
    383      -2.5622      2.00000
    384      -2.5245      2.00000
    385      -2.5139      2.00000
    386      -2.4979      2.00000
    387      -2.4948      2.00000
    388      -2.4731      2.00000
    389      -2.4171      2.00000
    390      -2.1959      2.00000
    391      -2.0353      2.00000
    392      -1.9667      2.00000
    393      -1.9466      2.00000
    394      -1.7733      2.00000
    395      -1.6079      2.00000
    396      -1.6066      2.00000
    397      -1.5654      2.00000
    398      -1.4525      2.00000
    399      -1.3908      2.00000
    400      -1.3059      2.00004
    401      -1.1979      2.00840
    402      -0.7746     -0.01366
    403      -0.7539     -0.00647
    404      -0.7377     -0.00334
    405      -0.7052     -0.00074
    406      -0.6737     -0.00014
    407      -0.6305     -0.00001
    408      -0.6228     -0.00001
    409      -0.6037     -0.00000
    410      -0.5179     -0.00000
    411      -0.4277     -0.00000
    412      -0.3818     -0.00000
    413      -0.2801     -0.00000
    414      -0.2691     -0.00000
    415      -0.1008     -0.00000
    416      -0.0379     -0.00000
    417      -0.0347     -0.00000
    418      -0.0305     -0.00000
    419      -0.0283     -0.00000
    420       0.0194     -0.00000
    421       0.0872     -0.00000
    422       0.1997     -0.00000
    423       0.2107     -0.00000
    424       0.3230     -0.00000
    425       0.3435     -0.00000
    426       0.5426     -0.00000
    427       0.6535     -0.00000
    428       0.6786     -0.00000
    429       0.7660     -0.00000
    430       0.9902     -0.00000
    431       1.0161     -0.00000
    432       1.2058     -0.00000
    433       1.2772     -0.00000
    434       1.3370     -0.00000
    435       1.4089     -0.00000
    436       1.4334     -0.00000
    437       1.4467     -0.00000
    438       1.5362     -0.00000
    439       1.5628     -0.00000
    440       1.5669     -0.00000
    441       2.2206      0.00000
    442       2.2744      0.00000
    443       2.2893      0.00000
    444       2.4580      0.00000
    445       2.4762      0.00000
    446       2.4886      0.00000
    447       2.5243      0.00000
    448       2.5275      0.00000
    449       2.6661      0.00000
    450       2.7007      0.00000
    451       2.7692      0.00000
    452       2.7705      0.00000
    453       2.7843      0.00000
    454       2.7875      0.00000
    455       2.8498      0.00000
    456       2.9211      0.00000
    457       3.0500      0.00000
    458       3.1498      0.00000
    459       3.2273      0.00000
    460       3.2648      0.00000
    461       3.3079      0.00000
    462       3.3247      0.00000
    463       3.3304      0.00000
    464       3.5784      0.00000
    465       3.6208      0.00000
    466       3.6344      0.00000
    467       3.6976      0.00000
    468       3.7376      0.00000
    469       3.7453      0.00000
    470       3.8271      0.00000
    471       3.8705      0.00000
    472       3.9759      0.00000
    473       4.0729      0.00000
    474       4.0820      0.00000
    475       4.1207      0.00000
    476       4.1559      0.00000
    477       4.2121      0.00000
    478       4.2965      0.00000
    479       4.3859      0.00000
    480       4.4145      0.00000
    481       4.6043      0.00000
    482       4.6115      0.00000
    483       4.6181      0.00000
    484       4.6194      0.00000
    485       4.7871      0.00000
    486       4.8042      0.00000

 k-point     3 :       0.5000    0.0000    0.0000
  band No.  band energies     occupation 
      1     -23.5830      2.00000
      2     -22.0254      2.00000
      3      -9.7043      2.00000
      4      -9.3088      2.00000
      5      -9.2894      2.00000
      6      -8.6245      2.00000
      7      -8.1595      2.00000
      8      -8.1594      2.00000
      9      -8.0971      2.00000
     10      -8.0812      2.00000
     11      -8.0767      2.00000
     12      -8.0611      2.00000
     13      -7.7013      2.00000
     14      -7.6516      2.00000
     15      -7.5178      2.00000
     16      -7.5092      2.00000
     17      -7.4076      2.00000
     18      -7.2719      2.00000
     19      -7.2660      2.00000
     20      -7.2575      2.00000
     21      -7.2571      2.00000
     22      -7.1722      2.00000
     23      -7.1528      2.00000
     24      -7.1436      2.00000
     25      -7.1414      2.00000
     26      -7.1250      2.00000
     27      -7.1234      2.00000
     28      -7.1177      2.00000
     29      -7.0955      2.00000
     30      -7.0911      2.00000
     31      -7.0454      2.00000
     32      -7.0293      2.00000
     33      -6.9864      2.00000
     34      -6.9854      2.00000
     35      -6.9144      2.00000
     36      -6.9023      2.00000
     37      -6.8981      2.00000
     38      -6.8973      2.00000
     39      -6.8431      2.00000
     40      -6.8422      2.00000
     41      -6.8391      2.00000
     42      -6.8272      2.00000
     43      -6.8202      2.00000
     44      -6.8062      2.00000
     45      -6.6512      2.00000
     46      -6.6500      2.00000
     47      -6.6221      2.00000
     48      -6.6088      2.00000
     49      -6.6055      2.00000
     50      -6.5951      2.00000
     51      -6.5750      2.00000
     52      -6.5622      2.00000
     53      -6.5328      2.00000
     54      -6.5077      2.00000
     55      -6.5046      2.00000
     56      -6.4993      2.00000
     57      -6.4707      2.00000
     58      -6.4656      2.00000
     59      -6.4623      2.00000
     60      -6.4611      2.00000
     61      -6.4480      2.00000
     62      -6.4478      2.00000
     63      -6.4080      2.00000
     64      -6.3763      2.00000
     65      -6.3361      2.00000
     66      -6.3319      2.00000
     67      -6.3012      2.00000
     68      -6.2965      2.00000
     69      -6.2949      2.00000
     70      -6.2911      2.00000
     71      -6.2909      2.00000
     72      -6.2841      2.00000
     73      -6.2555      2.00000
     74      -6.2375      2.00000
     75      -6.1729      2.00000
     76      -6.1652      2.00000
     77      -6.1647      2.00000
     78      -6.1629      2.00000
     79      -6.1211      2.00000
     80      -6.1205      2.00000
     81      -6.1200      2.00000
     82      -6.1185      2.00000
     83      -6.0838      2.00000
     84      -6.0717      2.00000
     85      -5.9832      2.00000
     86      -5.9540      2.00000
     87      -5.9468      2.00000
     88      -5.9466      2.00000
     89      -5.9438      2.00000
     90      -5.9365      2.00000
     91      -5.8205      2.00000
     92      -5.8082      2.00000
     93      -5.8076      2.00000
     94      -5.8061      2.00000
     95      -5.8013      2.00000
     96      -5.7974      2.00000
     97      -5.7850      2.00000
     98      -5.7689      2.00000
     99      -5.7682      2.00000
    100      -5.7649      2.00000
    101      -5.7240      2.00000
    102      -5.7070      2.00000
    103      -5.6985      2.00000
    104      -5.6848      2.00000
    105      -5.6842      2.00000
    106      -5.6815      2.00000
    107      -5.6809      2.00000
    108      -5.6434      2.00000
    109      -5.6362      2.00000
    110      -5.6320      2.00000
    111      -5.6312      2.00000
    112      -5.6285      2.00000
    113      -5.6259      2.00000
    114      -5.6193      2.00000
    115      -5.6156      2.00000
    116      -5.6156      2.00000
    117      -5.5606      2.00000
    118      -5.5503      2.00000
    119      -5.5473      2.00000
    120      -5.5457      2.00000
    121      -5.5446      2.00000
    122      -5.5378      2.00000
    123      -5.4787      2.00000
    124      -5.4647      2.00000
    125      -5.4593      2.00000
    126      -5.4564      2.00000
    127      -5.4519      2.00000
    128      -5.4277      2.00000
    129      -5.4009      2.00000
    130      -5.3820      2.00000
    131      -5.3803      2.00000
    132      -5.3702      2.00000
    133      -5.3515      2.00000
    134      -5.3354      2.00000
    135      -5.3320      2.00000
    136      -5.3295      2.00000
    137      -5.2517      2.00000
    138      -5.2382      2.00000
    139      -5.2382      2.00000
    140      -5.2304      2.00000
    141      -5.2125      2.00000
    142      -5.1878      2.00000
    143      -5.1856      2.00000
    144      -5.1809      2.00000
    145      -5.1792      2.00000
    146      -5.1650      2.00000
    147      -5.1522      2.00000
    148      -5.1519      2.00000
    149      -5.1288      2.00000
    150      -5.1267      2.00000
    151      -5.1235      2.00000
    152      -5.1224      2.00000
    153      -5.0957      2.00000
    154      -5.0895      2.00000
    155      -5.0617      2.00000
    156      -5.0571      2.00000
    157      -5.0533      2.00000
    158      -5.0454      2.00000
    159      -5.0440      2.00000
    160      -5.0421      2.00000
    161      -4.9888      2.00000
    162      -4.9573      2.00000
    163      -4.9532      2.00000
    164      -4.9415      2.00000
    165      -4.9397      2.00000
    166      -4.9383      2.00000
    167      -4.9291      2.00000
    168      -4.9205      2.00000
    169      -4.9133      2.00000
    170      -4.9095      2.00000
    171      -4.9034      2.00000
    172      -4.8923      2.00000
    173      -4.8916      2.00000
    174      -4.8856      2.00000
    175      -4.8038      2.00000
    176      -4.8023      2.00000
    177      -4.7973      2.00000
    178      -4.7968      2.00000
    179      -4.7960      2.00000
    180      -4.7888      2.00000
    181      -4.7820      2.00000
    182      -4.7775      2.00000
    183      -4.7757      2.00000
    184      -4.7545      2.00000
    185      -4.7488      2.00000
    186      -4.7404      2.00000
    187      -4.7390      2.00000
    188      -4.7117      2.00000
    189      -4.6821      2.00000
    190      -4.6773      2.00000
    191      -4.6558      2.00000
    192      -4.6520      2.00000
    193      -4.6479      2.00000
    194      -4.6418      2.00000
    195      -4.6394      2.00000
    196      -4.6380      2.00000
    197      -4.6333      2.00000
    198      -4.6323      2.00000
    199      -4.6248      2.00000
    200      -4.6185      2.00000
    201      -4.6085      2.00000
    202      -4.6005      2.00000
    203      -4.5953      2.00000
    204      -4.5813      2.00000
    205      -4.5661      2.00000
    206      -4.5380      2.00000
    207      -4.5372      2.00000
    208      -4.5309      2.00000
    209      -4.5166      2.00000
    210      -4.4940      2.00000
    211      -4.4798      2.00000
    212      -4.4765      2.00000
    213      -4.4662      2.00000
    214      -4.4615      2.00000
    215      -4.4588      2.00000
    216      -4.4230      2.00000
    217      -4.4082      2.00000
    218      -4.4055      2.00000
    219      -4.4043      2.00000
    220      -4.3997      2.00000
    221      -4.3845      2.00000
    222      -4.3693      2.00000
    223      -4.3315      2.00000
    224      -4.2581      2.00000
    225      -4.2365      2.00000
    226      -4.2324      2.00000
    227      -4.2208      2.00000
    228      -4.2140      2.00000
    229      -4.2110      2.00000
    230      -4.2088      2.00000
    231      -4.2027      2.00000
    232      -4.1875      2.00000
    233      -4.1839      2.00000
    234      -4.1838      2.00000
    235      -4.1806      2.00000
    236      -4.1721      2.00000
    237      -4.1679      2.00000
    238      -4.1624      2.00000
    239      -4.1534      2.00000
    240      -4.1293      2.00000
    241      -4.1145      2.00000
    242      -4.1123      2.00000
    243      -4.1093      2.00000
    244      -4.0746      2.00000
    245      -4.0732      2.00000
    246      -4.0583      2.00000
    247      -4.0552      2.00000
    248      -4.0547      2.00000
    249      -4.0492      2.00000
    250      -4.0486      2.00000
    251      -4.0289      2.00000
    252      -4.0171      2.00000
    253      -4.0127      2.00000
    254      -3.9865      2.00000
    255      -3.9831      2.00000
    256      -3.9257      2.00000
    257      -3.9204      2.00000
    258      -3.9201      2.00000
    259      -3.9182      2.00000
    260      -3.9113      2.00000
    261      -3.8768      2.00000
    262      -3.8668      2.00000
    263      -3.8665      2.00000
    264      -3.8607      2.00000
    265      -3.8557      2.00000
    266      -3.8464      2.00000
    267      -3.8111      2.00000
    268      -3.8015      2.00000
    269      -3.7855      2.00000
    270      -3.7818      2.00000
    271      -3.7772      2.00000
    272      -3.7767      2.00000
    273      -3.7607      2.00000
    274      -3.7358      2.00000
    275      -3.7202      2.00000
    276      -3.7112      2.00000
    277      -3.7040      2.00000
    278      -3.6943      2.00000
    279      -3.6923      2.00000
    280      -3.6797      2.00000
    281      -3.6754      2.00000
    282      -3.6537      2.00000
    283      -3.6446      2.00000
    284      -3.6355      2.00000
    285      -3.6237      2.00000
    286      -3.6207      2.00000
    287      -3.6200      2.00000
    288      -3.6119      2.00000
    289      -3.5834      2.00000
    290      -3.5787      2.00000
    291      -3.5763      2.00000
    292      -3.5592      2.00000
    293      -3.5563      2.00000
    294      -3.5116      2.00000
    295      -3.4806      2.00000
    296      -3.4704      2.00000
    297      -3.4690      2.00000
    298      -3.4638      2.00000
    299      -3.4587      2.00000
    300      -3.4344      2.00000
    301      -3.4297      2.00000
    302      -3.4096      2.00000
    303      -3.4088      2.00000
    304      -3.4038      2.00000
    305      -3.3957      2.00000
    306      -3.3750      2.00000
    307      -3.3502      2.00000
    308      -3.3464      2.00000
    309      -3.3297      2.00000
    310      -3.3228      2.00000
    311      -3.3192      2.00000
    312      -3.2990      2.00000
    313      -3.2921      2.00000
    314      -3.2812      2.00000
    315      -3.2799      2.00000
    316      -3.2792      2.00000
    317      -3.2787      2.00000
    318      -3.2602      2.00000
    319      -3.2537      2.00000
    320      -3.2535      2.00000
    321      -3.2498      2.00000
    322      -3.2345      2.00000
    323      -3.2319      2.00000
    324      -3.1961      2.00000
    325      -3.1905      2.00000
    326      -3.1823      2.00000
    327      -3.1808      2.00000
    328      -3.1756      2.00000
    329      -3.1686      2.00000
    330      -3.1655      2.00000
    331      -3.1406      2.00000
    332      -3.1384      2.00000
    333      -3.1258      2.00000
    334      -3.1159      2.00000
    335      -3.1125      2.00000
    336      -3.1075      2.00000
    337      -3.0980      2.00000
    338      -3.0962      2.00000
    339      -3.0532      2.00000
    340      -3.0471      2.00000
    341      -3.0263      2.00000
    342      -3.0245      2.00000
    343      -3.0228      2.00000
    344      -3.0200      2.00000
    345      -3.0127      2.00000
    346      -3.0068      2.00000
    347      -3.0034      2.00000
    348      -2.9990      2.00000
    349      -2.9925      2.00000
    350      -2.9883      2.00000
    351      -2.9621      2.00000
    352      -2.9506      2.00000
    353      -2.9499      2.00000
    354      -2.9390      2.00000
    355      -2.8729      2.00000
    356      -2.8502      2.00000
    357      -2.8374      2.00000
    358      -2.7910      2.00000
    359      -2.7899      2.00000
    360      -2.7864      2.00000
    361      -2.7841      2.00000
    362      -2.7832      2.00000
    363      -2.7810      2.00000
    364      -2.7700      2.00000
    365      -2.7666      2.00000
    366      -2.7440      2.00000
    367      -2.7420      2.00000
    368      -2.7331      2.00000
    369      -2.7308      2.00000
    370      -2.6965      2.00000
    371      -2.6707      2.00000
    372      -2.6633      2.00000
    373      -2.6535      2.00000
    374      -2.6514      2.00000
    375      -2.6405      2.00000
    376      -2.6364      2.00000
    377      -2.6360      2.00000
    378      -2.6308      2.00000
    379      -2.6295      2.00000
    380      -2.6277      2.00000
    381      -2.6236      2.00000
    382      -2.5974      2.00000
    383      -2.5935      2.00000
    384      -2.5921      2.00000
    385      -2.5829      2.00000
    386      -2.5112      2.00000
    387      -2.4979      2.00000
    388      -2.4771      2.00000
    389      -2.4572      2.00000
    390      -2.4160      2.00000
    391      -2.0650      2.00000
    392      -1.8345      2.00000
    393      -1.7446      2.00000
    394      -1.7089      2.00000
    395      -1.7043      2.00000
    396      -1.6421      2.00000
    397      -1.4555      2.00000
    398      -1.1188      2.06393
    399      -1.1179      2.06457
    400      -1.1102      2.06900
    401      -1.0776      2.04648
    402      -1.0197      1.62611
    403      -0.8481     -0.06884
    404      -0.7225     -0.00170
    405      -0.7199     -0.00151
    406      -0.6991     -0.00054
    407      -0.6825     -0.00022
    408      -0.5606     -0.00000
    409      -0.5527     -0.00000
    410      -0.5516     -0.00000
    411      -0.5507     -0.00000
    412      -0.5166     -0.00000
    413      -0.4490     -0.00000
    414      -0.3506     -0.00000
    415      -0.3459     -0.00000
    416      -0.2404     -0.00000
    417      -0.2331     -0.00000
    418       0.2117     -0.00000
    419       0.2223     -0.00000
    420       0.2321     -0.00000
    421       0.2349     -0.00000
    422       0.2398     -0.00000
    423       0.2546     -0.00000
    424       0.3446     -0.00000
    425       0.4678     -0.00000
    426       0.4832     -0.00000
    427       0.4855     -0.00000
    428       0.5525     -0.00000
    429       0.6859     -0.00000
    430       0.9148     -0.00000
    431       0.9164     -0.00000
    432       1.0632     -0.00000
    433       1.1825     -0.00000
    434       1.2283     -0.00000
    435       1.2309     -0.00000
    436       1.3635     -0.00000
    437       1.4327     -0.00000
    438       1.8350      0.00000
    439       1.8386      0.00000
    440       2.1677      0.00000
    441       2.1696      0.00000
    442       2.1734      0.00000
    443       2.1894      0.00000
    444       2.5120      0.00000
    445       2.5241      0.00000
    446       2.6025      0.00000
    447       2.6384      0.00000
    448       2.6393      0.00000
    449       2.6401      0.00000
    450       2.6753      0.00000
    451       2.7908      0.00000
    452       2.7947      0.00000
    453       2.9266      0.00000
    454       2.9484      0.00000
    455       2.9526      0.00000
    456       2.9844      0.00000
    457       3.0156      0.00000
    458       3.1099      0.00000
    459       3.1389      0.00000
    460       3.1486      0.00000
    461       3.1563      0.00000
    462       3.2662      0.00000
    463       3.2684      0.00000
    464       3.4305      0.00000
    465       3.4668      0.00000
    466       3.6077      0.00000
    467       3.6146      0.00000
    468       3.6595      0.00000
    469       3.7606      0.00000
    470       3.8111      0.00000
    471       3.9271      0.00000
    472       3.9286      0.00000
    473       3.9301      0.00000
    474       3.9316      0.00000
    475       3.9618      0.00000
    476       4.0580      0.00000
    477       4.3065      0.00000
    478       4.4062      0.00000
    479       4.5704      0.00000
    480       4.6193      0.00000
    481       4.6222      0.00000
    482       4.6301      0.00000
    483       4.6657      0.00000
    484       4.7192      0.00000
    485       4.7552      0.00000
    486       4.7794      0.00000

 k-point     4 :       0.0000    0.2000    0.0000
  band No.  band energies     occupation 
      1     -23.5830      2.00000
      2     -22.0255      2.00000
      3      -9.7044      2.00000
      4      -9.3922      2.00000
      5      -8.9371      2.00000
      6      -8.6521      2.00000
      7      -8.6380      2.00000
      8      -8.5341      2.00000
      9      -8.1864      2.00000
     10      -7.9110      2.00000
     11      -7.7742      2.00000
     12      -7.7029      2.00000
     13      -7.6063      2.00000
     14      -7.5966      2.00000
     15      -7.5496      2.00000
     16      -7.4965      2.00000
     17      -7.4663      2.00000
     18      -7.3936      2.00000
     19      -7.3106      2.00000
     20      -7.2359      2.00000
     21      -7.1766      2.00000
     22      -7.1603      2.00000
     23      -7.1296      2.00000
     24      -7.1207      2.00000
     25      -7.1202      2.00000
     26      -7.1141      2.00000
     27      -7.1032      2.00000
     28      -7.0568      2.00000
     29      -7.0378      2.00000
     30      -7.0166      2.00000
     31      -6.9980      2.00000
     32      -6.9804      2.00000
     33      -6.9650      2.00000
     34      -6.9545      2.00000
     35      -6.9316      2.00000
     36      -6.8904      2.00000
     37      -6.8846      2.00000
     38      -6.8678      2.00000
     39      -6.8456      2.00000
     40      -6.8401      2.00000
     41      -6.8363      2.00000
     42      -6.8325      2.00000
     43      -6.8232      2.00000
     44      -6.8133      2.00000
     45      -6.7825      2.00000
     46      -6.7249      2.00000
     47      -6.7189      2.00000
     48      -6.7006      2.00000
     49      -6.6408      2.00000
     50      -6.6284      2.00000
     51      -6.6045      2.00000
     52      -6.5959      2.00000
     53      -6.5897      2.00000
     54      -6.5701      2.00000
     55      -6.5493      2.00000
     56      -6.5431      2.00000
     57      -6.5251      2.00000
     58      -6.4995      2.00000
     59      -6.4808      2.00000
     60      -6.4764      2.00000
     61      -6.4756      2.00000
     62      -6.4619      2.00000
     63      -6.4503      2.00000
     64      -6.4184      2.00000
     65      -6.3799      2.00000
     66      -6.3730      2.00000
     67      -6.3432      2.00000
     68      -6.3426      2.00000
     69      -6.3312      2.00000
     70      -6.2373      2.00000
     71      -6.2204      2.00000
     72      -6.2038      2.00000
     73      -6.1985      2.00000
     74      -6.1885      2.00000
     75      -6.1852      2.00000
     76      -6.1791      2.00000
     77      -6.1755      2.00000
     78      -6.1231      2.00000
     79      -6.1011      2.00000
     80      -6.1009      2.00000
     81      -6.0910      2.00000
     82      -6.0738      2.00000
     83      -6.0150      2.00000
     84      -6.0026      2.00000
     85      -5.9814      2.00000
     86      -5.9807      2.00000
     87      -5.9611      2.00000
     88      -5.9474      2.00000
     89      -5.9438      2.00000
     90      -5.9384      2.00000
     91      -5.9296      2.00000
     92      -5.9202      2.00000
     93      -5.9040      2.00000
     94      -5.9026      2.00000
     95      -5.8752      2.00000
     96      -5.8512      2.00000
     97      -5.8099      2.00000
     98      -5.7949      2.00000
     99      -5.7929      2.00000
    100      -5.7838      2.00000
    101      -5.7693      2.00000
    102      -5.7620      2.00000
    103      -5.7534      2.00000
    104      -5.7480      2.00000
    105      -5.7034      2.00000
    106      -5.6981      2.00000
    107      -5.6468      2.00000
    108      -5.6410      2.00000
    109      -5.6275      2.00000
    110      -5.6008      2.00000
    111      -5.5838      2.00000
    112      -5.5838      2.00000
    113      -5.5752      2.00000
    114      -5.5674      2.00000
    115      -5.5673      2.00000
    116      -5.5449      2.00000
    117      -5.5403      2.00000
    118      -5.5322      2.00000
    119      -5.5172      2.00000
    120      -5.4790      2.00000
    121      -5.4729      2.00000
    122      -5.4676      2.00000
    123      -5.4526      2.00000
    124      -5.4336      2.00000
    125      -5.4252      2.00000
    126      -5.4192      2.00000
    127      -5.4021      2.00000
    128      -5.3928      2.00000
    129      -5.3854      2.00000
    130      -5.3829      2.00000
    131      -5.3815      2.00000
    132      -5.3701      2.00000
    133      -5.3666      2.00000
    134      -5.3471      2.00000
    135      -5.3399      2.00000
    136      -5.3369      2.00000
    137      -5.3294      2.00000
    138      -5.3146      2.00000
    139      -5.2925      2.00000
    140      -5.2705      2.00000
    141      -5.2560      2.00000
    142      -5.2376      2.00000
    143      -5.2224      2.00000
    144      -5.2223      2.00000
    145      -5.1862      2.00000
    146      -5.1814      2.00000
    147      -5.1749      2.00000
    148      -5.1724      2.00000
    149      -5.1696      2.00000
    150      -5.1663      2.00000
    151      -5.1498      2.00000
    152      -5.1044      2.00000
    153      -5.0856      2.00000
    154      -5.0765      2.00000
    155      -5.0543      2.00000
    156      -5.0452      2.00000
    157      -5.0433      2.00000
    158      -5.0198      2.00000
    159      -5.0165      2.00000
    160      -5.0010      2.00000
    161      -4.9895      2.00000
    162      -4.9861      2.00000
    163      -4.9764      2.00000
    164      -4.9760      2.00000
    165      -4.9625      2.00000
    166      -4.9576      2.00000
    167      -4.9470      2.00000
    168      -4.9346      2.00000
    169      -4.9295      2.00000
    170      -4.9135      2.00000
    171      -4.8991      2.00000
    172      -4.8954      2.00000
    173      -4.8899      2.00000
    174      -4.8775      2.00000
    175      -4.8709      2.00000
    176      -4.8490      2.00000
    177      -4.8385      2.00000
    178      -4.8317      2.00000
    179      -4.8154      2.00000
    180      -4.8066      2.00000
    181      -4.8017      2.00000
    182      -4.7948      2.00000
    183      -4.7920      2.00000
    184      -4.7656      2.00000
    185      -4.7561      2.00000
    186      -4.7517      2.00000
    187      -4.7456      2.00000
    188      -4.7216      2.00000
    189      -4.7025      2.00000
    190      -4.6984      2.00000
    191      -4.6905      2.00000
    192      -4.6881      2.00000
    193      -4.6837      2.00000
    194      -4.6830      2.00000
    195      -4.6534      2.00000
    196      -4.6201      2.00000
    197      -4.6179      2.00000
    198      -4.6099      2.00000
    199      -4.6011      2.00000
    200      -4.5874      2.00000
    201      -4.5806      2.00000
    202      -4.5765      2.00000
    203      -4.5539      2.00000
    204      -4.5392      2.00000
    205      -4.5315      2.00000
    206      -4.5257      2.00000
    207      -4.5083      2.00000
    208      -4.5002      2.00000
    209      -4.4815      2.00000
    210      -4.4800      2.00000
    211      -4.4470      2.00000
    212      -4.4462      2.00000
    213      -4.4374      2.00000
    214      -4.4075      2.00000
    215      -4.3791      2.00000
    216      -4.3678      2.00000
    217      -4.3550      2.00000
    218      -4.3495      2.00000
    219      -4.3425      2.00000
    220      -4.3327      2.00000
    221      -4.3233      2.00000
    222      -4.3092      2.00000
    223      -4.2856      2.00000
    224      -4.2678      2.00000
    225      -4.2600      2.00000
    226      -4.2590      2.00000
    227      -4.2561      2.00000
    228      -4.2507      2.00000
    229      -4.2217      2.00000
    230      -4.2213      2.00000
    231      -4.2017      2.00000
    232      -4.1863      2.00000
    233      -4.1752      2.00000
    234      -4.1697      2.00000
    235      -4.1587      2.00000
    236      -4.1486      2.00000
    237      -4.1465      2.00000
    238      -4.1461      2.00000
    239      -4.1318      2.00000
    240      -4.1188      2.00000
    241      -4.1059      2.00000
    242      -4.0664      2.00000
    243      -4.0649      2.00000
    244      -4.0455      2.00000
    245      -4.0445      2.00000
    246      -4.0416      2.00000
    247      -4.0239      2.00000
    248      -4.0187      2.00000
    249      -4.0128      2.00000
    250      -3.9963      2.00000
    251      -3.9917      2.00000
    252      -3.9712      2.00000
    253      -3.9698      2.00000
    254      -3.9644      2.00000
    255      -3.9572      2.00000
    256      -3.9385      2.00000
    257      -3.9268      2.00000
    258      -3.9170      2.00000
    259      -3.9048      2.00000
    260      -3.8976      2.00000
    261      -3.8725      2.00000
    262      -3.8645      2.00000
    263      -3.8623      2.00000
    264      -3.8381      2.00000
    265      -3.8237      2.00000
    266      -3.8198      2.00000
    267      -3.8092      2.00000
    268      -3.7939      2.00000
    269      -3.7920      2.00000
    270      -3.7732      2.00000
    271      -3.7631      2.00000
    272      -3.7553      2.00000
    273      -3.7428      2.00000
    274      -3.7344      2.00000
    275      -3.7310      2.00000
    276      -3.7256      2.00000
    277      -3.7196      2.00000
    278      -3.6963      2.00000
    279      -3.6789      2.00000
    280      -3.6547      2.00000
    281      -3.6251      2.00000
    282      -3.5892      2.00000
    283      -3.5850      2.00000
    284      -3.5841      2.00000
    285      -3.5688      2.00000
    286      -3.5662      2.00000
    287      -3.5583      2.00000
    288      -3.5523      2.00000
    289      -3.5416      2.00000
    290      -3.5349      2.00000
    291      -3.5273      2.00000
    292      -3.5220      2.00000
    293      -3.5117      2.00000
    294      -3.5059      2.00000
    295      -3.4946      2.00000
    296      -3.4856      2.00000
    297      -3.4249      2.00000
    298      -3.4185      2.00000
    299      -3.4152      2.00000
    300      -3.4066      2.00000
    301      -3.4036      2.00000
    302      -3.4006      2.00000
    303      -3.3830      2.00000
    304      -3.3705      2.00000
    305      -3.3681      2.00000
    306      -3.3613      2.00000
    307      -3.3476      2.00000
    308      -3.3451      2.00000
    309      -3.3275      2.00000
    310      -3.3206      2.00000
    311      -3.3147      2.00000
    312      -3.3119      2.00000
    313      -3.3110      2.00000
    314      -3.3068      2.00000
    315      -3.3022      2.00000
    316      -3.2965      2.00000
    317      -3.2732      2.00000
    318      -3.2697      2.00000
    319      -3.2607      2.00000
    320      -3.2531      2.00000
    321      -3.2460      2.00000
    322      -3.2401      2.00000
    323      -3.2360      2.00000
    324      -3.2151      2.00000
    325      -3.2118      2.00000
    326      -3.2061      2.00000
    327      -3.1825      2.00000
    328      -3.1755      2.00000
    329      -3.1725      2.00000
    330      -3.1642      2.00000
    331      -3.1513      2.00000
    332      -3.1455      2.00000
    333      -3.1414      2.00000
    334      -3.1292      2.00000
    335      -3.1265      2.00000
    336      -3.1051      2.00000
    337      -3.1037      2.00000
    338      -3.0966      2.00000
    339      -3.0736      2.00000
    340      -3.0659      2.00000
    341      -3.0504      2.00000
    342      -3.0386      2.00000
    343      -3.0315      2.00000
    344      -3.0251      2.00000
    345      -3.0109      2.00000
    346      -2.9927      2.00000
    347      -2.9907      2.00000
    348      -2.9865      2.00000
    349      -2.9848      2.00000
    350      -2.9754      2.00000
    351      -2.9677      2.00000
    352      -2.9622      2.00000
    353      -2.9202      2.00000
    354      -2.9198      2.00000
    355      -2.9085      2.00000
    356      -2.8825      2.00000
    357      -2.8817      2.00000
    358      -2.8754      2.00000
    359      -2.8406      2.00000
    360      -2.8307      2.00000
    361      -2.8237      2.00000
    362      -2.8170      2.00000
    363      -2.7996      2.00000
    364      -2.7919      2.00000
    365      -2.7807      2.00000
    366      -2.7605      2.00000
    367      -2.7497      2.00000
    368      -2.7453      2.00000
    369      -2.7330      2.00000
    370      -2.7239      2.00000
    371      -2.7047      2.00000
    372      -2.6909      2.00000
    373      -2.6858      2.00000
    374      -2.6760      2.00000
    375      -2.6742      2.00000
    376      -2.6645      2.00000
    377      -2.6202      2.00000
    378      -2.6049      2.00000
    379      -2.5957      2.00000
    380      -2.5929      2.00000
    381      -2.5913      2.00000
    382      -2.5808      2.00000
    383      -2.5564      2.00000
    384      -2.5071      2.00000
    385      -2.4976      2.00000
[truncated: 17,009,560 more chars]
