# Supplementary material for: Toward benchmarking theoretical computations of elementary rate constants on catalytic surfaces: formate decomposition on Au and Cu
Source: Chem Sci. 2021 Dec 21;13(3):804–15. doi: 10.1039/d1sc05127j (PMC8768843; doi:10.1039/d1sc05127j)
Supplement: SC-013-D1SC05127J-s026 [file SC-013-D1SC05127J-s026.00ev]

 vasp.5.4.1 05Feb16 (build Jan 05 2017 14:27:57) complex                        
  
 executed on          BNL-Dec2016 date 2019.08.18  12:02:27
 running on  108 total cores
 distrk:  each k-point on  108 cores,    1 groups
 distr:  one band on NCORES_PER_BAND=  12 cores,    9 groups


--------------------------------------------------------------------------------------------------------


 INCAR:
 POTCAR:    PAW_PBE C 08Apr2002                   
 POTCAR:    PAW_PBE O 08Apr2002                   
 POTCAR:    PAW_PBE H 15Jun2001                   
 POTCAR:    PAW_PBE Au 04Oct2007                  
 POTCAR:    PAW_PBE C 08Apr2002                   
  local pseudopotential read in
  partial core-charges read in
  partial kinetic energy density read in
  atomic valenz-charges read in
  non local Contribution for L=           0  read in
    real space projection operators read in
  non local Contribution for L=           0  read in
    real space projection operators read in
  non local Contribution for L=           1  read in
    real space projection operators read in
  non local Contribution for L=           1  read in
    real space projection operators read in
    PAW grid and wavefunctions read in
 
   number of l-projection  operators is LMAX  =           4
   number of lm-projection operators is LMMAX =           8
 
 POTCAR:    PAW_PBE O 08Apr2002                   
  local pseudopotential read in
  partial core-charges read in
  partial kinetic energy density read in
  kinetic energy density of atom read in
  atomic valenz-charges read in
  non local Contribution for L=           0  read in
    real space projection operators read in
  non local Contribution for L=           0  read in
    real space projection operators read in
  non local Contribution for L=           1  read in
    real space projection operators read in
  non local Contribution for L=           1  read in
    real space projection operators read in
    PAW grid and wavefunctions read in
 
   number of l-projection  operators is LMAX  =           4
   number of lm-projection operators is LMMAX =           8
 
 POTCAR:    PAW_PBE H 15Jun2001                   
  local pseudopotential read in
  atomic valenz-charges read in
  non local Contribution for L=           0  read in
    real space projection operators read in
  non local Contribution for L=           0  read in
    real space projection operators read in
  non local Contribution for L=           1  read in
    real space projection operators read in
    PAW grid and wavefunctions read in
 
   number of l-projection  operators is LMAX  =           3
   number of lm-projection operators is LMMAX =           5
 
 POTCAR:    PAW_PBE Au 04Oct2007                  
  local pseudopotential read in
  partial core-charges read in
  partial kinetic energy density read in
  atomic valenz-charges read in
  non local Contribution for L=           2  read in
    real space projection operators read in
  non local Contribution for L=           2  read in
    real space projection operators read in
  non local Contribution for L=           0  read in
    real space projection operators read in
  non local Contribution for L=           0  read in
    real space projection operators read in
  non local Contribution for L=           1  read in
    real space projection operators read in
  non local Contribution for L=           1  read in
    real space projection operators read in
    PAW grid and wavefunctions read in
 
   number of l-projection  operators is LMAX  =           6
   number of lm-projection operators is LMMAX =          18
 
 Optimization of the real space projectors (new method)

 maximal supplied QI-value         = 25.13
 optimisation between [QCUT,QGAM] = [ 10.05, 20.36] = [ 28.30,116.06] Ry 
 Optimized for a Real-space Cutoff    1.51 Angstroem

   l    n(q)    QCUT    max X(q) W(low)/X(q) W(high)/X(q)  e(spline) 
   0      9    10.053   115.676    0.19E-03    0.21E-03    0.38E-06
   0      9    10.053    87.132    0.19E-03    0.21E-03    0.38E-06
   1      9    10.053     4.429    0.87E-04    0.11E-03    0.39E-06
   1      9    10.053     2.733    0.59E-04    0.62E-04    0.43E-06
 Optimization of the real space projectors (new method)

 maximal supplied QI-value         = 24.76
 optimisation between [QCUT,QGAM] = [ 10.15, 20.30] = [ 28.85,115.39] Ry 
 Optimized for a Real-space Cutoff    1.51 Angstroem

   l    n(q)    QCUT    max X(q) W(low)/X(q) W(high)/X(q)  e(spline) 
   0      9    10.150    20.381    0.17E-03    0.18E-03    0.41E-06
   0      9    10.150    15.268    0.18E-03    0.20E-03    0.43E-06
   1      9    10.150     5.964    0.16E-03    0.20E-03    0.36E-06
   1      9    10.150     5.382    0.13E-03    0.16E-03    0.33E-06
 Optimization of the real space projectors (new method)

 maximal supplied QI-value         = 34.20
 optimisation between [QCUT,QGAM] = [  9.92, 20.18] = [ 27.55,114.04] Ry 
 Optimized for a Real-space Cutoff    1.34 Angstroem

   l    n(q)    QCUT    max X(q) W(low)/X(q) W(high)/X(q)  e(spline) 
   0      8     9.919    19.460    0.16E-03    0.20E-03    0.36E-06
   0      8     9.919    12.209    0.16E-03    0.20E-03    0.35E-06
   1      8     9.919     4.655    0.19E-03    0.46E-03    0.40E-06
 Optimization of the real space projectors (new method)

 maximal supplied QI-value         = 15.12
 optimisation between [QCUT,QGAM] = [ 10.13, 20.41] = [ 28.73,116.64] Ry 
 Optimized for a Real-space Cutoff    1.55 Angstroem

   l    n(q)    QCUT    max X(q) W(low)/X(q) W(high)/X(q)  e(spline) 
   2      9    10.129    60.898    0.14E-03    0.27E-03    0.16E-06
   2      9    10.129    58.894    0.14E-03    0.27E-03    0.17E-06
   0      9    10.129   109.617    0.51E-04    0.23E-04    0.60E-07
   0      9    10.129    75.026    0.50E-04    0.22E-04    0.58E-07
   1      9    10.129    16.344    0.46E-04    0.82E-04    0.13E-06
   1      9    10.129    10.160    0.41E-04    0.64E-04    0.11E-06
  PAW_PBE C 08Apr2002                   :
 energy of atom  1       EATOM= -147.1560
 kinetic energy error for atom=    0.0288 (will be added to EATOM!!)
  PAW_PBE O 08Apr2002                   :
 energy of atom  2       EATOM= -432.3788
 kinetic energy error for atom=    0.1156 (will be added to EATOM!!)
  PAW_PBE H 15Jun2001                   :
 energy of atom  3       EATOM=  -12.4884
 kinetic energy error for atom=    0.0098 (will be added to EATOM!!)
  PAW_PBE Au 04Oct2007                  :
 energy of atom  4       EATOM= -926.0867
 kinetic energy error for atom=    0.0062 (will be added to EATOM!!)
 
 
 POSCAR: Au110_4x4.5layer                        
  positions in direct lattice
  velocities in cartesian coordinates
 exchange correlation table for  LEXCH =        8
   RHO(1)=    0.500       N(1)  =     2000
   RHO(2)=  100.500       N(2)  =     4000

 VTST: version 3.1, (03/28/14)

 CHAIN: initializing optimizer
 
 OPT: Using VASP Dynamics algorithm
 CHAIN: Read ICHAIN            0
 
 POSCAR: Au110_4x4.5layer                        
  positions in direct lattice
  velocities in cartesian coordinates
 


--------------------------------------------------------------------------------------------------------


 ion  position               nearest neighbor table
   1  0.125  0.500  0.315-   4 1.11   2 1.27   3 1.27
   2  0.125  0.401  0.291-   1 1.27  11 2.22
   3  0.125  0.599  0.291-   1 1.27  10 2.22
   4  0.125  0.500  0.366-   1 1.11
   5  0.625  0.875  0.193-  33 2.83  20 2.83  16 2.83  13 2.83  17 2.83   8 2.90   6 2.92
   6  0.625  0.625  0.192-  34 2.82  17 2.83  13 2.83  18 2.83  14 2.83   7 2.90   5 2.92
   7  0.625  0.375  0.192-  35 2.82  19 2.83  15 2.83  14 2.83  18 2.83   6 2.90   8 2.92
   8  0.625  0.125  0.193-  36 2.83  20 2.83  16 2.83  15 2.83  19 2.83   5 2.90   7 2.92
   9  0.125  0.878  0.191-  41 2.79  28 2.83  24 2.83  21 2.84  25 2.84  12 2.85  10 2.92
  10  0.125  0.627  0.191-   3 2.22  42 2.74  21 2.84  25 2.84  26 2.87  22 2.87   9 2.92  11 2.95

  11  0.125  0.373  0.191-   2 2.22  43 2.74  27 2.84  23 2.84  26 2.87  22 2.87  12 2.92  10 2.95

  12  0.125  0.123  0.191-  44 2.79  28 2.83  24 2.83  23 2.84  27 2.84   9 2.85  11 2.92
  13  0.752  0.750  0.136-   6 2.83  30 2.83   5 2.83  29 2.83  16 2.91  14 2.91  33 2.99  45 3.00
                            34 3.00
  14  0.752  0.500  0.136-   7 2.83   6 2.83  30 2.83  31 2.83  13 2.91  15 2.91  46 3.00  34 3.00
                            35 3.00
  15  0.752  0.250  0.136-   7 2.83  31 2.83   8 2.83  32 2.83  16 2.91  14 2.91  36 2.99  47 3.00
                            35 3.00
  16  0.752  0.000  0.136-  29 2.83  32 2.83   8 2.83   5 2.83  13 2.91  15 2.91  48 2.99  36 2.99
                            33 2.99
  17  0.498  0.750  0.136-   6 2.83  38 2.83   5 2.83  37 2.83  20 2.91  18 2.91  33 2.99  49 3.00
                            34 3.00
  18  0.498  0.500  0.136-   7 2.83   6 2.83  38 2.83  39 2.83  17 2.91  19 2.91  50 3.00  34 3.00
                            35 3.00
  19  0.498  0.250  0.136-   7 2.83  39 2.83   8 2.83  40 2.83  20 2.91  18 2.91  36 2.99  51 3.00
                            35 3.00
  20  0.498  0.000  0.136-  37 2.83  40 2.83   8 2.83   5 2.83  17 2.91  19 2.91  52 2.99  36 2.99
                            33 2.99
  21  0.253  0.752  0.135-  37 2.82  38 2.84  10 2.84   9 2.84  24 2.89  22 2.93  53 2.96  42 2.97
                            41 2.99
  22  0.254  0.500  0.134-  38 2.82  39 2.82  10 2.87  11 2.87  23 2.92  21 2.93  54 2.95  43 2.97
                            42 2.97
  23  0.253  0.249  0.135-  40 2.82  39 2.84  11 2.84  12 2.84  24 2.89  22 2.92  55 2.96  43 2.97
                            44 2.99
  24  0.254  0.000  0.136-  40 2.83  37 2.83   9 2.83  12 2.83  21 2.89  23 2.89  56 2.99  44 3.02
                            41 3.02
  25  0.997  0.752  0.135-  29 2.82  30 2.84  10 2.84   9 2.84  28 2.89  26 2.93  57 2.96  42 2.97
                            41 2.99
  26  0.996  0.500  0.134-  30 2.82  31 2.82  10 2.87  11 2.87  27 2.92  25 2.93  58 2.95  43 2.97
                            42 2.97
  27  0.997  0.249  0.135-  32 2.82  31 2.84  11 2.84  12 2.84  28 2.89  26 2.92  59 2.96  43 2.97
                            44 2.99
  28  0.996  0.000  0.136-  32 2.83  29 2.83   9 2.83  12 2.83  25 2.89  27 2.89  60 2.99  44 3.02
                            41 3.02
  29  0.874  0.875  0.074-  25 2.82  28 2.83  16 2.83  13 2.83  30 2.90  32 2.91  48 2.98  45 2.99
                            60 3.01  57 3.01  61 3.08
  30  0.874  0.626  0.074-  26 2.82  13 2.83  14 2.83  25 2.84  29 2.90  31 2.92  45 2.98  46 2.99
                            57 3.01  58 3.01  62 3.08
  31  0.874  0.374  0.074-  26 2.82  15 2.83  14 2.83  27 2.84  32 2.90  30 2.92  47 2.98  46 2.99
                            59 3.01  58 3.01  63 3.08
  32  0.874  0.125  0.074-  27 2.82  28 2.83  16 2.83  15 2.83  31 2.90  29 2.91  48 2.98  47 2.98
                            60 3.01  59 3.01  64 3.08
  33  0.625  0.875  0.064-   5 2.83  65 2.87  49 2.89  45 2.89  52 2.89  48 2.89  34 2.91  36 2.91
                            20 2.99  16 2.99  13 2.99  17 2.99
  34  0.625  0.625  0.064-   6 2.82  66 2.87  50 2.89  46 2.89  45 2.89  49 2.89  35 2.91  33 2.91
                            17 3.00  13 3.00  18 3.00  14 3.00
  35  0.625  0.375  0.064-   7 2.82  67 2.86  50 2.89  46 2.89  51 2.89  47 2.89  34 2.91  36 2.91
                            19 3.00  15 3.00  14 3.00  18 3.00
  36  0.625  0.125  0.064-   8 2.83  68 2.87  51 2.89  47 2.89  52 2.89  48 2.89  35 2.91  33 2.91
                            20 2.99  16 2.99  15 2.99  19 2.99
  37  0.376  0.875  0.074-  21 2.82  24 2.83  20 2.83  17 2.83  38 2.90  40 2.91  52 2.98  49 2.99
                            56 3.01  53 3.01  69 3.08
  38  0.376  0.626  0.074-  22 2.82  17 2.83  18 2.83  21 2.84  37 2.90  39 2.92  49 2.98  50 2.99
                            53 3.01  54 3.01  70 3.08
  39  0.376  0.374  0.074-  22 2.82  19 2.83  18 2.83  23 2.84  40 2.90  38 2.92  51 2.98  50 2.99
                            55 3.01  54 3.01  71 3.08
  40  0.376  0.125  0.074-  23 2.82  24 2.83  20 2.83  19 2.83  39 2.90  37 2.91  52 2.98  51 2.98
                            56 3.01  55 3.01  72 3.08
  41  0.125  0.876  0.064-   9 2.79  73 2.86  60 2.88  56 2.88  53 2.89  57 2.89  44 2.89  42 2.91
                            21 2.99  25 2.99  28 3.02  24 3.02
  42  0.125  0.625  0.066-  10 2.74  53 2.91  57 2.91  41 2.91  54 2.91  58 2.91  74 2.92  43 2.92
                            21 2.97  25 2.97  26 2.97  22 2.97
  43  0.125  0.375  0.066-  11 2.74  55 2.91  59 2.91  44 2.91  58 2.91  54 2.91  75 2.92  42 2.92
                            27 2.97  23 2.97  26 2.97  22 2.97
  44  0.125  0.124  0.064-  12 2.79  76 2.86  60 2.88  56 2.88  55 2.89  59 2.89  41 2.89  43 2.91
                            27 2.99  23 2.99  28 3.02  24 3.02
  45  0.750  0.750  0.000-  33 2.89  34 2.89  61 2.91  62 2.91  65 2.91  66 2.91  46 2.91  48 2.91
                            30 2.98  29 2.99  13 3.00
  46  0.750  0.500  0.000-  35 2.89  34 2.89  62 2.91  63 2.91  66 2.91  67 2.91  45 2.91  47 2.91
                            31 2.99  30 2.99  14 3.00
  47  0.750  0.250  0.000-  36 2.89  35 2.89  63 2.91  64 2.91  67 2.91  68 2.91  46 2.91  48 2.91
                            31 2.98  32 2.98  15 3.00
  48  0.750  0.000  0.000-  33 2.89  36 2.89  61 2.91  64 2.91  65 2.91  68 2.91  45 2.91  47 2.91
                            29 2.98  32 2.98  16 2.99
  49  0.500  0.750  0.000-  33 2.89  34 2.89  65 2.91  66 2.91  69 2.91  70 2.91  50 2.91  52 2.91
                            38 2.98  37 2.99  17 3.00
  50  0.500  0.500  0.000-  35 2.89  34 2.89  66 2.91  67 2.91  70 2.91  71 2.91  49 2.91  51 2.91
                            39 2.99  38 2.99  18 3.00
  51  0.500  0.250  0.000-  36 2.89  35 2.89  67 2.91  68 2.91  71 2.91  72 2.91  50 2.91  52 2.91
                            39 2.98  40 2.98  19 3.00
  52  0.500  0.000  0.000-  33 2.89  36 2.89  65 2.91  68 2.91  69 2.91  72 2.91  49 2.91  51 2.91
                            37 2.98  40 2.98  20 2.99
  53  0.250  0.750  0.000-  41 2.89  69 2.91  70 2.91  73 2.91  74 2.91  54 2.91  56 2.91  42 2.91
                            21 2.96  38 3.01  37 3.01
  54  0.250  0.500  0.000-  70 2.91  71 2.91  74 2.91  75 2.91  53 2.91  55 2.91  43 2.91  42 2.91
                            22 2.95  39 3.01  38 3.01
  55  0.250  0.250  0.000-  44 2.89  71 2.91  72 2.91  75 2.91  76 2.91  54 2.91  56 2.91  43 2.91
                            23 2.96  39 3.01  40 3.01
  56  0.250  0.000  0.000-  41 2.88  44 2.88  69 2.91  72 2.91  73 2.91  76 2.91  53 2.91  55 2.91
                            24 2.99  37 3.01  40 3.01
  57  0.000  0.750  0.000-  41 2.89  61 2.91  62 2.91  73 2.91  74 2.91  58 2.91  60 2.91  42 2.91
                            25 2.96  30 3.01  29 3.01
  58  0.000  0.500  0.000-  62 2.91  63 2.91  74 2.91  75 2.91  57 2.91  59 2.91  43 2.91  42 2.91
                            26 2.95  31 3.01  30 3.01
  59  0.000  0.250  0.000-  44 2.89  63 2.91  64 2.91  75 2.91  76 2.91  58 2.91  60 2.91  43 2.91
                            27 2.96  31 3.01  32 3.01
  60  0.000  0.000  0.000-  41 2.88  44 2.88  61 2.91  64 2.91  73 2.91  76 2.91  57 2.91  59 2.91
                            28 2.99  29 3.01  32 3.01
  61  0.875  0.875  0.934-  45 2.91  48 2.91  57 2.91  60 2.91  62 2.91  64 2.91  29 3.08
  62  0.875  0.625  0.934-  45 2.91  46 2.91  57 2.91  58 2.91  61 2.91  63 2.91  30 3.08
  63  0.875  0.375  0.934-  46 2.91  47 2.91  58 2.91  59 2.91  62 2.91  64 2.91  31 3.08
  64  0.875  0.125  0.934-  47 2.91  48 2.91  59 2.91  60 2.91  61 2.91  63 2.91  32 3.08
  65  0.625  0.875  0.934-  33 2.87  45 2.91  48 2.91  49 2.91  52 2.91  66 2.91  68 2.91
  66  0.625  0.625  0.934-  34 2.87  45 2.91  46 2.91  49 2.91  50 2.91  65 2.91  67 2.91
  67  0.625  0.375  0.934-  35 2.86  46 2.91  47 2.91  50 2.91  51 2.91  66 2.91  68 2.91
  68  0.625  0.125  0.934-  36 2.87  47 2.91  48 2.91  51 2.91  52 2.91  65 2.91  67 2.91
  69  0.375  0.875  0.934-  49 2.91  52 2.91  53 2.91  56 2.91  70 2.91  72 2.91  37 3.08
  70  0.375  0.625  0.934-  49 2.91  50 2.91  53 2.91  54 2.91  69 2.91  71 2.91  38 3.08
  71  0.375  0.375  0.934-  50 2.91  51 2.91  54 2.91  55 2.91  70 2.91  72 2.91  39 3.08
  72  0.375  0.125  0.934-  51 2.91  52 2.91  55 2.91  56 2.91  69 2.91  71 2.91  40 3.08
  73  0.125  0.875  0.934-  41 2.86  53 2.91  56 2.91  57 2.91  60 2.91  74 2.91  76 2.91
  74  0.125  0.625  0.934-  53 2.91  54 2.91  57 2.91  58 2.91  73 2.91  75 2.91  42 2.92
  75  0.125  0.375  0.934-  54 2.91  55 2.91  58 2.91  59 2.91  74 2.91  76 2.91  43 2.92
  76  0.125  0.125  0.934-  44 2.86  55 2.91  56 2.91  59 2.91  60 2.91  73 2.91  75 2.91
 

IMPORTANT INFORMATION: All symmetrisations will be switched off!
NOSYMM: (Re-)initialisation of all symmetry stuff for point group C_1.

 
 
 KPOINTS: Bulk                                    

Automatic generation of k-mesh.
Space group operators:
 irot       det(A)        alpha          n_x          n_y          n_z        tau_x        tau_y        tau_z
    1     1.000000     0.000000     1.000000     0.000000     0.000000     0.000000     0.000000     0.000000
 
 Subroutine IBZKPT returns following result:
 ===========================================
 
 Found     11 irreducible k-points:
 
 Following reciprocal coordinates:
            Coordinates               Weight
  0.000000  0.000000  0.000000      1.000000
  0.250000  0.000000  0.000000      2.000000
  0.500000  0.000000  0.000000      1.000000
  0.000000  0.200000  0.000000      2.000000
  0.250000  0.200000  0.000000      2.000000
  0.500000  0.200000  0.000000      2.000000
 -0.250000  0.200000  0.000000      2.000000
  0.000000  0.400000  0.000000      2.000000
  0.250000  0.400000  0.000000      2.000000
  0.500000  0.400000  0.000000      2.000000
 -0.250000  0.400000  0.000000      2.000000
 
 Following cartesian coordinates:
            Coordinates               Weight
  0.000000  0.000000  0.000000      1.000000
  0.031250  0.000000  0.000000      2.000000
  0.062500  0.000000  0.000000      1.000000
  0.000000  0.035355  0.000000      2.000000
  0.031250  0.035355  0.000000      2.000000
  0.062500  0.035355  0.000000      2.000000
 -0.031250  0.035355  0.000000      2.000000
  0.000000  0.070711  0.000000      2.000000
  0.031250  0.070711  0.000000      2.000000
  0.062500  0.070711  0.000000      2.000000
 -0.031250  0.070711  0.000000      2.000000
 
 
 Subroutine IBZKPT_HF returns following result:
 ==============================================
 
 Found     20 k-points in 1st BZ
 the following     20 k-points will be used (e.g. in the exchange kernel)
 Following reciprocal coordinates:   # in IRBZ
  0.000000  0.000000  0.000000    0.05000000   1 t-inv F
  0.250000  0.000000  0.000000    0.05000000   2 t-inv F
  0.500000  0.000000  0.000000    0.05000000   3 t-inv F
  0.000000  0.200000  0.000000    0.05000000   4 t-inv F
  0.250000  0.200000  0.000000    0.05000000   5 t-inv F
  0.500000  0.200000  0.000000    0.05000000   6 t-inv F
 -0.250000  0.200000  0.000000    0.05000000   7 t-inv F
  0.000000  0.400000  0.000000    0.05000000   8 t-inv F
  0.250000  0.400000  0.000000    0.05000000   9 t-inv F
  0.500000  0.400000  0.000000    0.05000000  10 t-inv F
 -0.250000  0.400000  0.000000    0.05000000  11 t-inv F
 -0.250000  0.000000  0.000000    0.05000000   2 t-inv T
  0.000000 -0.200000  0.000000    0.05000000   4 t-inv T
 -0.250000 -0.200000  0.000000    0.05000000   5 t-inv T
 -0.500000 -0.200000  0.000000    0.05000000   6 t-inv T
  0.250000 -0.200000  0.000000    0.05000000   7 t-inv T
  0.000000 -0.400000  0.000000    0.05000000   8 t-inv T
 -0.250000 -0.400000  0.000000    0.05000000   9 t-inv T
 -0.500000 -0.400000  0.000000    0.05000000  10 t-inv T
  0.250000 -0.400000  0.000000    0.05000000  11 t-inv T


--------------------------------------------------------------------------------------------------------


 Dimension of arrays:
   k-points           NKPTS =     11   k-points in BZ     NKDIM =     11   number of bands    NBANDS=    486
   number of dos      NEDOS =    301   number of ions     NIONS =     76
   non local maximal  LDIM  =      6   non local SUM 2l+1 LMDIM =     18
   total plane-waves  NPLWV = ******
   max r-space proj   IRMAX =   4695   max aug-charges    IRDMAX=  18276
   dimension x,y,z NGX =   108 NGY =   80 NGZ =  144
   dimension x,y,z NGXF=   216 NGYF=  160 NGZF=  288
   support grid    NGXF=   216 NGYF=  160 NGZF=  288
   ions per type =               1   2   1  72
 NGX,Y,Z   is equivalent  to a cutoff of  10.92, 11.44, 10.88 a.u.
 NGXF,Y,Z  is equivalent  to a cutoff of  21.83, 22.87, 21.76 a.u.


 I would recommend the setting:
   dimension x,y,z NGX =   107 NGY =   76 NGZ =  144
 SYSTEM =  Au110                                   
 POSCAR =  Au110_4x4.5layer                        

 Startparameter for this run:
   NWRITE =      1    write-flag & timer
   PREC   = accura    normal or accurate (medium, high low for compatibility)
   ISTART =      0    job   : 0-new  1-cont  2-samecut
   ICHARG =      2    charge: 1-file 2-atom 10-const
   ISPIN  =      1    spin polarized calculation?
   LNONCOLLINEAR =      F non collinear calculations
   LSORBIT =      F    spin-orbit coupling
   INIWAV =      1    electr: 0-lowe 1-rand  2-diag
   LASPH  =      F    aspherical Exc in radial PAW
   METAGGA=      F    non-selfconsistent MetaGGA calc.

 Electronic Relaxation 1
   ENCUT  =  400.0 eV  29.40 Ry    5.42 a.u.  26.82 18.97 35.88*2*pi/ulx,y,z
   ENINI  =  400.0     initial cutoff
   ENAUG  = 1600.0 eV  augmentation charge cutoff
   NELM   =    200;   NELMIN=  3; NELMDL= -5     # of ELM steps 
   EDIFF  = 0.1E-07   stopping-criterion for ELM
   LREAL  =      T    real-space projection
   NLSPLINE    = F    spline interpolate recip. space projectors
   LCOMPAT=      F    compatible to vasp.4.4
   GGA_COMPAT  = T    GGA compatible to vasp.4.4-vasp.4.6
   LMAXPAW     = -100 max onsite density
   LMAXMIX     =    2 max onsite mixed and CHGCAR
   VOSKOWN=      0    Vosko Wilk Nusair interpolation
   ROPT   =   -0.00020  -0.00020  -0.00020  -0.00020
 Ionic relaxation
   EDIFFG = -.1E-02   stopping-criterion for IOM
   NSW    =    945    number of steps for IOM
   NBLOCK =      1;   KBLOCK =      5    inner block; outer block 
   IBRION =      5    ionic relax: 0-MD 1-quasi-New 2-CG
   NFREE  =      4    steps in history (QN), initial steepest desc. (CG)
   ISIF   =      2    stress and relaxation
   IWAVPR =     11    prediction:  0-non 1-charg 2-wave 3-comb
   ISYM   =      0    0-nonsym 1-usesym 2-fastsym
   LCORR  =      T    Harris-Foulkes like correction to forces

   POTIM  = 0.0100    time-step for ionic-motion
   TEIN   =    0.0    initial temperature
   TEBEG  =    0.0;   TEEND  =   0.0 temperature during run
   SMASS  =  -3.00    Nose mass-parameter (am)
   estimated Nose-frequenzy (Omega)   =  0.10E-29 period in steps =****** mass=  -0.618E-26a.u.
   SCALEE = 1.0000    scale energy and forces
   NPACO  =    256;   APACO  = 16.0  distance and # of slots for P.C.
   PSTRESS=    0.0 pullay stress

  Mass of Ions in am
   POMASS =  12.01 16.00  1.00196.97
  Ionic Valenz
   ZVAL   =   4.00  6.00  1.00 11.00
  Atomic Wigner-Seitz radii
   RWIGS  =  -1.00 -1.00 -1.00 -1.00
  virtual crystal weights 
   VCA    =   1.00  1.00  1.00  1.00
   NELECT =     809.0000    total number of electrons
   NUPDOWN=      -1.0000    fix difference up-down

 DOS related values:
   EMIN   =  10.00;   EMAX   =-10.00  energy-range for DOS
   EFERMI =   0.00
   ISMEAR =     1;   SIGMA  =   0.10  broadening in eV -4-tet -1-fermi 0-gaus

 Electronic relaxation 2 (details)
   IALGO  =     68    algorithm
   LDIAG  =      T    sub-space diagonalisation (order eigenvalues)
   LSUBROT=      F    optimize rotation matrix (better conditioning)
   TURBO    =      0    0=normal 1=particle mesh
   IRESTART =      0    0=no restart 2=restart with 2 vectors
   NREBOOT  =      0    no. of reboots
   NMIN     =      0    reboot dimension
   EREF     =   0.00    reference energy to select bands
   IMIX   =      4    mixing-type and parameters
     AMIX     =   0.40;   BMIX     =  1.00
     AMIX_MAG =   1.60;   BMIX_MAG =  1.00
     AMIN     =   0.10
     WC   =   100.;   INIMIX=   1;  MIXPRE=   1;  MAXMIX= -45

 Intra band minimization:
   WEIMIN = 0.0010     energy-eigenvalue tresh-hold
   EBREAK =  0.51E-11  absolut break condition
   DEPER  =   0.30     relativ break condition  

   TIME   =   0.40     timestep for ELM

  volume/ion in A,a.u.               =      55.38       373.69
  Fermi-wavevector in a.u.,A,eV,Ry     =   0.944814  1.785440 12.145564  0.892674
  Thomas-Fermi vector in A             =   2.072655
 
 Write flags
   LWAVE  =      F    write WAVECAR
   LCHARG =      F    write CHGCAR
   LVTOT  =      F    write LOCPOT, total local potential
   LVHAR  =      F    write LOCPOT, Hartree potential only
   LELF   =      F    write electronic localiz. function (ELF)
   LORBIT =      0    0 simple, 1 ext, 2 COOP (PROOUT)


 Dipole corrections
   LMONO  =      F    monopole corrections only (constant potential shift)
   LDIPOL =      F    correct potential (dipole corrections)
   IDIPOL =      0    1-x, 2-y, 3-z, 4-all directions 
   EPSILON=  1.0000000 bulk dielectric constant

 Exchange correlation treatment:
   GGA     =    --    GGA type
   LEXCH   =     8    internal setting for exchange type
   VOSKOWN=      0    Vosko Wilk Nusair interpolation
   LHFCALC =     F    Hartree Fock is set to
   LHFONE  =     F    Hartree Fock one center treatment
   AEXX    =    0.0000 exact exchange contribution

 Linear response parameters
   LEPSILON=     F    determine dielectric tensor
   LRPA    =     F    only Hartree local field effects (RPA)
   LNABLA  =     F    use nabla operator in PAW spheres
   LVEL    =     F    velocity operator in full k-point grid
   LINTERFAST=   F  fast interpolation
   KINTER  =     0    interpolate to denser k-point grid
   CSHIFT  =0.1000    complex shift for real part using Kramers Kronig
   OMEGAMAX=  -1.0    maximum frequency
   DEG_THRESHOLD= 0.2000000E-02 threshold for treating states as degnerate
   RTIME   =    0.100 relaxation time in fs

 Orbital magnetization related:
   ORBITALMAG=     F  switch on orbital magnetization
   LCHIMAG   =     F  perturbation theory with respect to B field
   DQ        =  0.001000  dq finite difference perturbation B field


--------------------------------------------------------------------------------------------------------


 finite differences
   using selective dynamics as specified on POSCAR
 charge density and potential will be updated during run
 non-spin polarized calculation
 RMM-DIIS sequential band-by-band and
  variant of blocked Davidson during initial phase
 perform sub-space diagonalisation
    before iterative eigenvector-optimisation
 modified Broyden-mixing scheme, WC =      100.0
 initial mixing is a Kerker type mixing with AMIX =  0.4000 and BMIX =      1.0000
 Hartree-type preconditioning will be used
 using additional bands           81
 real space projection scheme for non local part
 use partial core corrections
 calculate Harris-corrections to forces 
   (improved forces if not selfconsistent)
 use gradient corrections 
 use of overlap-Matrix (Vanderbilt PP)
 Methfessel and Paxton  Order N= 1 SIGMA  =   0.10


--------------------------------------------------------------------------------------------------------


  energy-cutoff  :      400.00
  volume of cell :     4208.56
      direct lattice vectors                 reciprocal lattice vectors
    16.448000000  0.000000000  0.000000000     0.060797665  0.000000000  0.000000000
     0.000000000 11.630492337  0.000000000     0.000000000  0.085980883  0.000000000
     0.000000000  0.000000000 22.000000000     0.000000000  0.000000000  0.045454545

  length of vectors
    16.448000000 11.630492337 22.000000000     0.060797665  0.085980883  0.045454545


 
 k-points in units of 2pi/SCALE and weight: Bulk                                    
   0.00000000  0.00000000  0.00000000       0.050
   0.03125000  0.00000000  0.00000000       0.100
   0.06250000  0.00000000  0.00000000       0.050
   0.00000000  0.03535534  0.00000000       0.100
   0.03125000  0.03535534  0.00000000       0.100
   0.06250000  0.03535534  0.00000000       0.100
  -0.03125000  0.03535534  0.00000000       0.100
   0.00000000  0.07071068  0.00000000       0.100
   0.03125000  0.07071068  0.00000000       0.100
   0.06250000  0.07071068  0.00000000       0.100
  -0.03125000  0.07071068  0.00000000       0.100
 
 k-points in reciprocal lattice and weights: Bulk                                    
   0.00000000  0.00000000  0.00000000       0.050
   0.25000000  0.00000000  0.00000000       0.100
   0.50000000  0.00000000  0.00000000       0.050
   0.00000000  0.20000000  0.00000000       0.100
   0.25000000  0.20000000  0.00000000       0.100
   0.50000000  0.20000000  0.00000000       0.100
  -0.25000000  0.20000000  0.00000000       0.100
   0.00000000  0.40000000  0.00000000       0.100
   0.25000000  0.40000000  0.00000000       0.100
   0.50000000  0.40000000  0.00000000       0.100
  -0.25000000  0.40000000  0.00000000       0.100
 
 position of ions in fractional coordinates (direct lattice) 
   0.12500000  0.50017105  0.31503290
   0.12500000  0.40107684  0.29097429
   0.12500000  0.59923099  0.29093278
   0.12500000  0.50021296  0.36553182
   0.62500000  0.87541742  0.19263453
   0.62500000  0.62475733  0.19227326
   0.62500000  0.37536032  0.19225734
   0.62500000  0.12468766  0.19262517
   0.12500000  0.87760206  0.19066594
   0.12500000  0.62670189  0.19118177
   0.12500000  0.37342130  0.19122104
   0.12500000  0.12254480  0.19066697
   0.75180779  0.75009449  0.13618720
   0.75226653  0.50006917  0.13625647
   0.75180211  0.25001454  0.13618039
   0.75175730  0.00005061  0.13575526
   0.49819221  0.75009449  0.13618720
   0.49773347  0.50006917  0.13625647
   0.49819789  0.25001454  0.13618039
   0.49824270  0.00005061  0.13575526
   0.25283417  0.75154118  0.13460949
   0.25377800  0.50003408  0.13394924
   0.25282777  0.24855989  0.13461058
   0.25421629  0.00004131  0.13592201
   0.99716583  0.75154118  0.13460949
   0.99622200  0.50003408  0.13394924
   0.99717223  0.24855989  0.13461058
   0.99578371  0.00004131  0.13592201
   0.87398163  0.87510451  0.07380456
   0.87384712  0.62559830  0.07381262
   0.87383703  0.37448770  0.07381307
   0.87398872  0.12498790  0.07380721
   0.62500000  0.87481716  0.06420926
   0.62500000  0.62493186  0.06414945
   0.62500000  0.37512110  0.06414271
   0.62500000  0.12522521  0.06419889
   0.37601837  0.87510451  0.07380456
   0.37615288  0.62559830  0.07381262
   0.37616297  0.37448770  0.07381307
   0.37601128  0.12498790  0.07380721
   0.12500000  0.87560525  0.06376425
   0.12500000  0.62547975  0.06645356
   0.12500000  0.37456702  0.06647268
   0.12500000  0.12443980  0.06376412
   0.75000000  0.75000000  0.00000000
   0.75000000  0.50000000  0.00000000
   0.75000000  0.25000000  0.00000000
   0.75000000  0.00000000  0.00000000
   0.50000000  0.75000000  0.00000000
   0.50000000  0.50000000  0.00000000
   0.50000000  0.25000000  0.00000000
   0.50000000  0.00000000  0.00000000
   0.25000000  0.75000000  0.00000000
   0.25000000  0.50000000  0.00000000
   0.25000000  0.25000000  0.00000000
   0.25000000  0.00000000  0.00000000
   0.00000000  0.75000000  0.00000000
   0.00000000  0.50000000  0.00000000
   0.00000000  0.25000000  0.00000000
   0.00000000  0.00000000  0.00000000
   0.87500000  0.87500000  0.93391766
   0.87500000  0.62500000  0.93391766
   0.87500000  0.37500000  0.93391766
   0.87500000  0.12500000  0.93391766
   0.62500000  0.87500000  0.93391766
   0.62500000  0.62500000  0.93391766
   0.62500000  0.37500000  0.93391766
   0.62500000  0.12500000  0.93391766
   0.37500000  0.87500000  0.93391766
   0.37500000  0.62500000  0.93391766
   0.37500000  0.37500000  0.93391766
   0.37500000  0.12500000  0.93391766
   0.12500000  0.87500000  0.93391766
   0.12500000  0.62500000  0.93391766
   0.12500000  0.37500000  0.93391766
   0.12500000  0.12500000  0.93391766
 
 position of ions in cartesian coordinates  (Angst):
   2.05600000  5.81723558  6.93072389
   2.05600000  4.66472113  6.40143431
   2.05600000  6.96935144  6.40052121
   2.05600000  5.81772304  8.04169993
  10.28000000 10.18153565  4.23795970
  10.28000000  7.26623535  4.23001171
  10.28000000  4.36562528  4.22966153
  10.28000000  1.45017891  4.23775371
   2.05600000 10.20694409  4.19465058
   2.05600000  7.28885156  4.20599885
   2.05600000  4.34307359  4.20686278
   2.05600000  1.42525637  4.19467331
  12.36573447  8.72396827  2.99611846
  12.37327988  5.81605065  2.99764223
  12.36564115  2.90779214  2.99596854
  12.36490408  0.00058864  2.98661562
   8.19426553  8.72396827  2.99611846
   8.18672012  5.81605065  2.99764223
   8.19435885  2.90779214  2.99596854
   8.19509592  0.00058864  2.98661562
   4.15861648  8.74079392  2.96140879
   4.17414052  5.81564249  2.94688332
   4.15851111  2.89087387  2.96143279
   4.18134947  0.00048045  2.99028419
  16.40138352  8.74079392  2.96140879
  16.38585948  5.81564249  2.94688332
  16.40148889  2.89087387  2.96143279
  16.37865053  0.00048045  2.99028419
  14.37524979 10.17789632  1.62370032
  14.37303744  7.27601626  1.62387765
  14.37287147  4.35547633  1.62388765
  14.37536640  1.45367086  1.62375866
  10.28000000 10.17455423  1.41260374
  10.28000000  7.26826521  1.41128794
  10.28000000  4.36284312  1.41113962
  10.28000000  1.45643080  1.41237569
   6.18475021 10.17789632  1.62370032
   6.18696256  7.27601626  1.62387765
   6.18712853  4.35547633  1.62388765
   6.18463360  1.45367086  1.62375866
   2.05600000 10.18372019  1.40281345
   2.05600000  7.27463741  1.46197830
   2.05600000  4.35639884  1.46239894
   2.05600000  1.44729612  1.40281057
  12.33600000  8.72286925  0.00000000
  12.33600000  5.81524617  0.00000000
  12.33600000  2.90762308  0.00000000
  12.33600000  0.00000000  0.00000000
   8.22400000  8.72286925  0.00000000
   8.22400000  5.81524617  0.00000000
   8.22400000  2.90762308  0.00000000
   8.22400000  0.00000000  0.00000000
   4.11200000  8.72286925  0.00000000
   4.11200000  5.81524617  0.00000000
   4.11200000  2.90762308  0.00000000
   4.11200000  0.00000000  0.00000000
   0.00000000  8.72286925  0.00000000
   0.00000000  5.81524617  0.00000000
   0.00000000  2.90762308  0.00000000
   0.00000000  0.00000000  0.00000000
  14.39200000 10.17668079 20.54618846
  14.39200000  7.26905771 20.54618846
  14.39200000  4.36143463 20.54618846
  14.39200000  1.45381154 20.54618846
  10.28000000 10.17668079 20.54618846
  10.28000000  7.26905771 20.54618846
  10.28000000  4.36143463 20.54618846
  10.28000000  1.45381154 20.54618846
   6.16800000 10.17668079 20.54618846
   6.16800000  7.26905771 20.54618846
   6.16800000  4.36143463 20.54618846
   6.16800000  1.45381154 20.54618846
   2.05600000 10.17668079 20.54618846
   2.05600000  7.26905771 20.54618846
   2.05600000  4.36143463 20.54618846
   2.05600000  1.45381154 20.54618846
 


--------------------------------------------------------------------------------------------------------


 k-point  1 :   0.0000 0.0000 0.0000  plane waves:   76391
 k-point  2 :   0.2500 0.0000 0.0000  plane waves:   76422
 k-point  3 :   0.5000 0.0000 0.0000  plane waves:   76442
 k-point  4 :   0.0000 0.2000 0.0000  plane waves:   76454
 k-point  5 :   0.2500 0.2000 0.0000  plane waves:   76437
 k-point  6 :   0.5000 0.2000 0.0000  plane waves:   76490
 k-point  7 :  -0.2500 0.2000 0.0000  plane waves:   76437
 k-point  8 :   0.0000 0.4000 0.0000  plane waves:   76464
 k-point  9 :   0.2500 0.4000 0.0000  plane waves:   76455
 k-point 10 :   0.5000 0.4000 0.0000  plane waves:   76444
 k-point 11 :  -0.2500 0.4000 0.0000  plane waves:   76455

 maximum and minimum number of plane-waves per node :      6476     6312

 maximum number of plane-waves:     76490
 maximum index in each direction: 
   IXMAX=   27   IYMAX=   18   IZMAX=   35
   IXMIN=  -27   IYMIN=  -19   IZMIN=  -35

 WARNING: aliasing errors must be expected set NGX to 110 to avoid them
 NGY is ok and might be reduce to  76
 NGZ is ok and might be reduce to 142
 aliasing errors are usually negligible using standard VASP settings
 and one can safely disregard these warnings

 real space projection operators:
  total allocation   :      46614.05 KBytes
  max/ min on nodes  :       3893.54       3870.60


 parallel 3D FFT for wavefunctions:
    minimum data exchange during FFTs selected (reduces bandwidth)
 parallel 3D FFT for charge:
    minimum data exchange during FFTs selected (reduces bandwidth)


 total amount of memory used by VASP on root node   119586. kBytes
========================================================================

   base      :      30000. kBytes
   nonlr-proj:      10856. kBytes
   fftplans  :       6203. kBytes
   grid      :      10834. kBytes
   one-center:        108. kBytes
   wavefun   :      61585. kBytes
 
     INWAV:  cpu time    0.0000: real time    0.0003
 Broyden mixing: mesh for mixing (old mesh)
   NGX = 53   NGY = 37   NGZ = 71
  (NGX  =216   NGY  =160   NGZ  =288)
  gives a total of 139231 points

 initial charge density was supplied:
 charge density of overlapping atoms calculated
 number of electron     809.0000000 magnetization 
 keeping initial charge density in first step


--------------------------------------------------------------------------------------------------------


 Maximum index for non-local projection operator          434
 Maximum index for augmentation-charges          832 (set IRDMAX)


--------------------------------------------------------------------------------------------------------


 First call to EWALD:  gamma=   0.110
 Maximum number of real-space cells 3x 4x 2
 Maximum number of reciprocal cells 3x 2x 4

 FEWALD executed in parallel
    FEWALD:  cpu time    0.0033: real time    0.0033


----------------------------------------- Iteration    1(   1)  ---------------------------------------


    POTLOK:  cpu time    0.1276: real time    0.1291
    SETDIJ:  cpu time    0.0080: real time    0.0082
     EDDAV:  cpu time   35.8332: real time   35.8770
       DOS:  cpu time    0.0047: real time    0.0056
    --------------------------------------------
      LOOP:  cpu time   35.9789: real time   36.0248

 eigenvalue-minimisations  : 10710
 total energy-change (2. order) : 0.5160619E+04  (-0.2982148E+05)
 number of electron     809.0000000 magnetization 
 augmentation part      809.0000000 magnetization 

 Free energy of the ion-electron system (eV)
  ---------------------------------------------------
  alpha Z        PSCENC =      1478.88211030
  Ewald energy   TEWEN  =    199960.34932470
  -Hartree energ DENC   =   -269081.27217747
  -exchange      EXHF   =         0.00000000
  -V(xc)+E(xc)   XCENC  =      1163.80056198
  PAW double counting   =     63738.77526900   -62080.66035985
  entropy T*S    EENTRO =        -0.00617426
  eigenvalues    EBANDS =      2278.82045722
  atomic energy  EATOM  =     67701.92959986
  Solvation  Ediel_sol  =         0.00000000
  ---------------------------------------------------
  free energy    TOTEN  =      5160.61861148 eV

  energy without entropy =     5160.62478574  energy(sigma->0) =     5160.62066957


--------------------------------------------------------------------------------------------------------


----------------------------------------- Iteration    1(   2)  ---------------------------------------


     EDDAV:  cpu time   41.3623: real time   41.4444
       DOS:  cpu time    0.0024: real time    0.0024
    --------------------------------------------
      LOOP:  cpu time   41.3701: real time   41.4527

 eigenvalue-minimisations  : 12996
 total energy-change (2. order) :-0.4996561E+04  (-0.4594133E+04)
 number of electron     809.0000000 magnetization 
 augmentation part      809.0000000 magnetization 

 Free energy of the ion-electron system (eV)
  ---------------------------------------------------
  alpha Z        PSCENC =      1478.88211030
  Ewald energy   TEWEN  =    199960.34932470
  -Hartree energ DENC   =   -269081.27217747
  -exchange      EXHF   =         0.00000000
  -V(xc)+E(xc)   XCENC  =      1163.80056198
  PAW double counting   =     63738.77526900   -62080.66035985
  entropy T*S    EENTRO =         0.00366012
  eigenvalues    EBANDS =     -2717.75005212
  atomic energy  EATOM  =     67701.92959986
  Solvation  Ediel_sol  =         0.00000000
  ---------------------------------------------------
  free energy    TOTEN  =       164.05793651 eV

  energy without entropy =      164.05427639  energy(sigma->0) =      164.05671647


--------------------------------------------------------------------------------------------------------


----------------------------------------- Iteration    1(   3)  ---------------------------------------


     EDDAV:  cpu time   39.6182: real time   39.7292
       DOS:  cpu time    0.0039: real time    0.0048
    --------------------------------------------
      LOOP:  cpu time   39.6244: real time   39.7356

 eigenvalue-minimisations  : 12258
 total energy-change (2. order) :-0.4090966E+03  (-0.3884218E+03)
 number of electron     809.0000000 magnetization 
 augmentation part      809.0000000 magnetization 

 Free energy of the ion-electron system (eV)
  ---------------------------------------------------
  alpha Z        PSCENC =      1478.88211030
  Ewald energy   TEWEN  =    199960.34932470
  -Hartree energ DENC   =   -269081.27217747
  -exchange      EXHF   =         0.00000000
  -V(xc)+E(xc)   XCENC  =      1163.80056198
  PAW double counting   =     63738.77526900   -62080.66035985
  entropy T*S    EENTRO =         0.00685620
  eigenvalues    EBANDS =     -3126.84982054
  atomic energy  EATOM  =     67701.92959986
  Solvation  Ediel_sol  =         0.00000000
  ---------------------------------------------------
  free energy    TOTEN  =      -245.03863583 eV

  energy without entropy =     -245.04549202  energy(sigma->0) =     -245.04092123


--------------------------------------------------------------------------------------------------------


----------------------------------------- Iteration    1(   4)  ---------------------------------------


     EDDAV:  cpu time   40.4589: real time   40.5608
       DOS:  cpu time    0.0015: real time    0.0024
    --------------------------------------------
      LOOP:  cpu time   40.4664: real time   40.5686

 eigenvalue-minimisations  : 12600
 total energy-change (2. order) :-0.1209307E+02  (-0.1194473E+02)
 number of electron     809.0000000 magnetization 
 augmentation part      809.0000000 magnetization 

 Free energy of the ion-electron system (eV)
  ---------------------------------------------------
  alpha Z        PSCENC =      1478.88211030
  Ewald energy   TEWEN  =    199960.34932470
  -Hartree energ DENC   =   -269081.27217747
  -exchange      EXHF   =         0.00000000
  -V(xc)+E(xc)   XCENC  =      1163.80056198
  PAW double counting   =     63738.77526900   -62080.66035985
  entropy T*S    EENTRO =         0.00656177
  eigenvalues    EBANDS =     -3138.94259780
  atomic energy  EATOM  =     67701.92959986
  Solvation  Ediel_sol  =         0.00000000
  ---------------------------------------------------
  free energy    TOTEN  =      -257.13170751 eV

  energy without entropy =     -257.13826928  energy(sigma->0) =     -257.13389477


--------------------------------------------------------------------------------------------------------


----------------------------------------- Iteration    1(   5)  ---------------------------------------


     EDDAV:  cpu time   40.2340: real time   40.3188
       DOS:  cpu time    0.0050: real time    0.0050
    CHARGE:  cpu time    1.4867: real time    1.4869
    MIXING:  cpu time    0.0036: real time    0.0042
    --------------------------------------------
      LOOP:  cpu time   41.7307: real time   41.8165

 eigenvalue-minimisations  : 12519
 total energy-change (2. order) :-0.3534558E+00  (-0.3524974E+00)
 number of electron     808.9999733 magnetization 
 augmentation part      280.1784836 magnetization 

 Broyden mixing:
  rms(total) = 0.58646E+01    rms(broyden)= 0.58642E+01
  rms(prec ) = 0.59787E+01
  weight for this iteration     100.00

 Free energy of the ion-electron system (eV)
  ---------------------------------------------------
  alpha Z        PSCENC =      1478.88211030
  Ewald energy   TEWEN  =    199960.34932470
  -Hartree energ DENC   =   -269081.27217747
  -exchange      EXHF   =         0.00000000
  -V(xc)+E(xc)   XCENC  =      1163.80056198
  PAW double counting   =     63738.77526900   -62080.66035985
  entropy T*S    EENTRO =         0.00649377
  eigenvalues    EBANDS =     -3139.29598560
  atomic energy  EATOM  =     67701.92959986
  Solvation  Ediel_sol  =         0.00000000
  ---------------------------------------------------
  free energy    TOTEN  =      -257.48516332 eV

  energy without entropy =     -257.49165708  energy(sigma->0) =     -257.48732790


--------------------------------------------------------------------------------------------------------


----------------------------------------- Iteration    1(   6)  ---------------------------------------


    POTLOK:  cpu time    0.0984: real time    0.0984
    SETDIJ:  cpu time    0.0077: real time    0.0076
    EDDIAG:  cpu time    6.8029: real time    6.8126
  RMM-DIIS:  cpu time   16.3128: real time   16.4311
    ORTHCH:  cpu time    1.3657: real time    1.3675
       DOS:  cpu time    0.0034: real time    0.0034
    CHARGE:  cpu time    1.4276: real time    1.4483
    MIXING:  cpu time    0.0031: real time    0.0033
    --------------------------------------------
      LOOP:  cpu time   26.0223: real time   26.1736

 eigenvalue-minimisations  : 10718
 total energy-change (2. order) : 0.1911395E+02  (-0.5858155E+01)
 number of electron     808.9999726 magnetization 
 augmentation part      289.4114543 magnetization 

 Broyden mixing:
  rms(total) = 0.40199E+01    rms(broyden)= 0.40198E+01
  rms(prec ) = 0.40309E+01
  weight for this iteration     100.00

 eigenvalues of (default mixing * dielectric matrix)
  average eigenvalue GAMMA=   1.7424
  1.7424

 Free energy of the ion-electron system (eV)
  ---------------------------------------------------
  alpha Z        PSCENC =      1478.88211030
  Ewald energy   TEWEN  =    199960.34932470
  -Hartree energ DENC   =   -268423.02665664
  -exchange      EXHF   =         0.00000000
  -V(xc)+E(xc)   XCENC  =      1141.97119507
  PAW double counting   =     67348.41916421   -65768.42298068
  entropy T*S    EENTRO =         0.00842760
  eigenvalues    EBANDS =     -3678.48140003
  atomic energy  EATOM  =     67701.92959986
  Solvation  Ediel_sol  =         0.00000000
  ---------------------------------------------------
  free energy    TOTEN  =      -238.37121562 eV

  energy without entropy =     -238.37964322  energy(sigma->0) =     -238.37402482


--------------------------------------------------------------------------------------------------------


----------------------------------------- Iteration    1(   7)  ---------------------------------------


    POTLOK:  cpu time    0.0967: real time    0.0972
    SETDIJ:  cpu time    0.0077: real time    0.0077
    EDDIAG:  cpu time    6.7350: real time    6.7659
  RMM-DIIS:  cpu time   16.8403: real time   16.9126
    ORTHCH:  cpu time    1.3460: real time    1.3481
       DOS:  cpu time    0.0050: real time    0.0050
    CHARGE:  cpu time    1.4690: real time    1.4694
    MIXING:  cpu time    0.0031: real time    0.0031
    --------------------------------------------
      LOOP:  cpu time   26.5052: real time   26.6103

 eigenvalue-minimisations  : 10722
 total energy-change (2. order) : 0.9539849E+00  (-0.8071893E+00)
 number of electron     808.9999723 magnetization 
 augmentation part      292.0310245 magnetization 

 Broyden mixing:
  rms(total) = 0.16758E+01    rms(broyden)= 0.16757E+01
  rms(prec ) = 0.16817E+01
  weight for this iteration     100.00

 eigenvalues of (default mixing * dielectric matrix)
  average eigenvalue GAMMA=   1.8121
  1.1083  2.5158

 Free energy of the ion-electron system (eV)
  ---------------------------------------------------
  alpha Z        PSCENC =      1478.88211030
  Ewald energy   TEWEN  =    199960.34932470
  -Hartree energ DENC   =   -268261.08429092
  -exchange      EXHF   =         0.00000000
  -V(xc)+E(xc)   XCENC  =      1133.19739632
  PAW double counting   =     71593.27119070   -70070.86035612
  entropy T*S    EENTRO =         0.00821935
  eigenvalues    EBANDS =     -3773.11042484
  atomic energy  EATOM  =     67701.92959986
  Solvation  Ediel_sol  =         0.00000000
  ---------------------------------------------------
  free energy    TOTEN  =      -237.41723067 eV

  energy without entropy =     -237.42545002  energy(sigma->0) =     -237.41997045


--------------------------------------------------------------------------------------------------------


----------------------------------------- Iteration    1(   8)  ---------------------------------------


    POTLOK:  cpu time    0.0971: real time    0.0976
    SETDIJ:  cpu time    0.0077: real time    0.0077
    EDDIAG:  cpu time    6.7950: real time    6.8022
  RMM-DIIS:  cpu time   16.3487: real time   16.4358
    ORTHCH:  cpu time    1.4643: real time    1.4643
       DOS:  cpu time    0.0030: real time    0.0030
    CHARGE:  cpu time    1.4516: real time    1.4518
    MIXING:  cpu time    0.0030: real time    0.0030
    --------------------------------------------
      LOOP:  cpu time   26.1715: real time   26.2669

 eigenvalue-minimisations  : 10741
 total energy-change (2. order) : 0.1600573E+00  (-0.1213069E+00)
 number of electron     808.9999724 magnetization 
 augmentation part      291.6766221 magnetization 

 Broyden mixing:
  rms(total) = 0.27695E+00    rms(broyden)= 0.27691E+00
  rms(prec ) = 0.30957E+00
  weight for this iteration     100.00

 eigenvalues of (default mixing * dielectric matrix)
  average eigenvalue GAMMA=   1.4936
  2.5479  1.1924  0.7407

 Free energy of the ion-electron system (eV)
  ---------------------------------------------------
  alpha Z        PSCENC =      1478.88211030
  Ewald energy   TEWEN  =    199960.34932470
  -Hartree energ DENC   =   -268235.28894792
  -exchange      EXHF   =         0.00000000
  -V(xc)+E(xc)   XCENC  =      1132.99142582
  PAW double counting   =     73887.39120714   -72389.66485525
  entropy T*S    EENTRO =         0.00765317
  eigenvalues    EBANDS =     -3773.85469120
  atomic energy  EATOM  =     67701.92959986
  Solvation  Ediel_sol  =         0.00000000
  ---------------------------------------------------
  free energy    TOTEN  =      -237.25717338 eV

  energy without entropy =     -237.26482655  energy(sigma->0) =     -237.25972443


--------------------------------------------------------------------------------------------------------


----------------------------------------- Iteration    1(   9)  ---------------------------------------


    POTLOK:  cpu time    0.0988: real time    0.0988
    SETDIJ:  cpu time    0.0076: real time    0.0076
    EDDIAG:  cpu time    6.8620: real time    6.8783
  RMM-DIIS:  cpu time   16.3190: real time   16.3562
    ORTHCH:  cpu time    1.3313: real time    1.3313
       DOS:  cpu time    0.0030: real time    0.0030
    CHARGE:  cpu time    1.4544: real time    1.4546
    MIXING:  cpu time    0.0032: real time    0.0032
    --------------------------------------------
      LOOP:  cpu time   26.0802: real time   26.1343

 eigenvalue-minimisations  : 10757
 total energy-change (2. order) : 0.1130451E+00  (-0.2200420E-01)
 number of electron     808.9999724 magnetization 
 augmentation part      291.4520135 magnetization 

 Broyden mixing:
  rms(total) = 0.68115E-01    rms(broyden)= 0.68103E-01
  rms(prec ) = 0.76913E-01
  weight for this iteration     100.00

 eigenvalues of (default mixing * dielectric matrix)
  average eigenvalue GAMMA=   1.3291
  2.5033  1.2173  0.7979  0.7979

 Free energy of the ion-electron system (eV)
  ---------------------------------------------------
  alpha Z        PSCENC =      1478.88211030
  Ewald energy   TEWEN  =    199960.34932470
  -Hartree energ DENC   =   -268256.70679238
  -exchange      EXHF   =         0.00000000
  -V(xc)+E(xc)   XCENC  =      1133.30869439
  PAW double counting   =     73908.97196213   -72411.18671217
  entropy T*S    EENTRO =         0.00724681
  eigenvalues    EBANDS =     -3752.69956194
  atomic energy  EATOM  =     67701.92959986
  Solvation  Ediel_sol  =         0.00000000
  ---------------------------------------------------
  free energy    TOTEN  =      -237.14412830 eV

  energy without entropy =     -237.15137511  energy(sigma->0) =     -237.14654391


--------------------------------------------------------------------------------------------------------


----------------------------------------- Iteration    1(  10)  ---------------------------------------


    POTLOK:  cpu time    0.0984: real time    0.0989
    SETDIJ:  cpu time    0.0077: real time    0.0077
    EDDIAG:  cpu time    6.8380: real time    6.8404
  RMM-DIIS:  cpu time   16.1702: real time   16.2184
    ORTHCH:  cpu time    1.3632: real time    1.3650
       DOS:  cpu time    0.0026: real time    0.0026
    CHARGE:  cpu time    1.4792: real time    1.4842
    MIXING:  cpu time    0.0033: real time    0.0033
    --------------------------------------------
      LOOP:  cpu time   25.9645: real time   26.0219

 eigenvalue-minimisations  : 10780
 total energy-change (2. order) : 0.2969478E-02  (-0.1603285E-02)
 number of electron     808.9999724 magnetization 
 augmentation part      291.4326813 magnetization 

 Broyden mixing:
  rms(total) = 0.28140E-01    rms(broyden)= 0.28137E-01
  rms(prec ) = 0.31518E-01
  weight for this iteration     100.00

 eigenvalues of (default mixing * dielectric matrix)
  average eigenvalue GAMMA=   1.2670
  2.4678  1.3517  1.0726  0.8185  0.6245

 Free energy of the ion-electron system (eV)
  ---------------------------------------------------
  alpha Z        PSCENC =      1478.88211030
  Ewald energy   TEWEN  =    199960.34932470
  -Hartree energ DENC   =   -268259.05867160
  -exchange      EXHF   =         0.00000000
  -V(xc)+E(xc)   XCENC  =      1133.36564161
  PAW double counting   =     73814.77576492   -72316.23055760
  entropy T*S    EENTRO =         0.00818134
  eigenvalues    EBANDS =     -3751.16255236
  atomic energy  EATOM  =     67701.92959986
  Solvation  Ediel_sol  =         0.00000000
  ---------------------------------------------------
  free energy    TOTEN  =      -237.14115883 eV

  energy without entropy =     -237.14934017  energy(sigma->0) =     -237.14388594


--------------------------------------------------------------------------------------------------------


----------------------------------------- Iteration    1(  11)  ---------------------------------------


    POTLOK:  cpu time    0.0970: real time    0.0988
    SETDIJ:  cpu time    0.0078: real time    0.0078
    EDDIAG:  cpu time    6.7978: real time    6.7989
  RMM-DIIS:  cpu time   16.3031: real time   16.4055
    ORTHCH:  cpu time    1.3385: real time    1.3463
       DOS:  cpu time    0.0053: real time    0.0053
    CHARGE:  cpu time    1.4523: real time    1.4527
    MIXING:  cpu time    0.0033: real time    0.0033
    --------------------------------------------
      LOOP:  cpu time   26.0085: real time   26.1200

 eigenvalue-minimisations  : 10840
 total energy-change (2. order) :-0.1801134E-02  (-0.2473459E-03)
 number of electron     808.9999724 magnetization 
 augmentation part      291.4282928 magnetization 

 Broyden mixing:
  rms(total) = 0.14114E-01    rms(broyden)= 0.14111E-01
  rms(prec ) = 0.15161E-01
  weight for this iteration     100.00

 eigenvalues of (default mixing * dielectric matrix)
  average eigenvalue GAMMA=   1.3860
  2.5069  2.1554  1.2021  1.0361  0.8029  0.6123

 Free energy of the ion-electron system (eV)
  ---------------------------------------------------
  alpha Z        PSCENC =      1478.88211030
  Ewald energy   TEWEN  =    199960.34932470
  -Hartree energ DENC   =   -268260.42949856
  -exchange      EXHF   =         0.00000000
  -V(xc)+E(xc)   XCENC  =      1133.37594525
  PAW double counting   =     73746.02199311   -72247.05798992
  entropy T*S    EENTRO =         0.00793365
  eigenvalues    EBANDS =     -3750.22237835
  atomic energy  EATOM  =     67701.92959986
  Solvation  Ediel_sol  =         0.00000000
  ---------------------------------------------------
  free energy    TOTEN  =      -237.14295996 eV

  energy without entropy =     -237.15089361  energy(sigma->0) =     -237.14560451


--------------------------------------------------------------------------------------------------------


----------------------------------------- Iteration    1(  12)  ---------------------------------------


    POTLOK:  cpu time    0.0976: real time    0.0980
    SETDIJ:  cpu time    0.0076: real time    0.0076
    EDDIAG:  cpu time    6.7755: real time    6.7983
  RMM-DIIS:  cpu time   16.2636: real time   16.3273
    ORTHCH:  cpu time    1.3295: real time    1.3296
       DOS:  cpu time    0.0043: real time    0.0052
    CHARGE:  cpu time    1.4695: real time    1.4697
    MIXING:  cpu time    0.0034: real time    0.0034
    --------------------------------------------
      LOOP:  cpu time   25.9534: real time   26.0405

 eigenvalue-minimisations  : 10764
 total energy-change (2. order) :-0.3332250E-02  (-0.9721153E-04)
 number of electron     808.9999724 magnetization 
 augmentation part      291.4306372 magnetization 

 Broyden mixing:
  rms(total) = 0.46126E-02    rms(broyden)= 0.46117E-02
  rms(prec ) = 0.59636E-02
  weight for this iteration     100.00

 eigenvalues of (default mixing * dielectric matrix)
  average eigenvalue GAMMA=   1.3523
  2.5526  2.3980  1.2403  1.0220  0.8219  0.8219  0.6090

 Free energy of the ion-electron system (eV)
  ---------------------------------------------------
  alpha Z        PSCENC =      1478.88211030
  Ewald energy   TEWEN  =    199960.34932470
  -Hartree energ DENC   =   -268262.53560852
  -exchange      EXHF   =         0.00000000
  -V(xc)+E(xc)   XCENC  =      1133.35368551
  PAW double counting   =     73695.33361855   -72196.25417358
  entropy T*S    EENTRO =         0.00792822
  eigenvalues    EBANDS =     -3748.21277725
  atomic energy  EATOM  =     67701.92959986
  Solvation  Ediel_sol  =         0.00000000
  ---------------------------------------------------
  free energy    TOTEN  =      -237.14629221 eV

  energy without entropy =     -237.15422043  energy(sigma->0) =     -237.14893495


--------------------------------------------------------------------------------------------------------


----------------------------------------- Iteration    1(  13)  ---------------------------------------


    POTLOK:  cpu time    0.0977: real time    0.0981
    SETDIJ:  cpu time    0.0077: real time    0.0077
    EDDIAG:  cpu time    6.8255: real time    6.8627
  RMM-DIIS:  cpu time   16.3729: real time   16.4377
    ORTHCH:  cpu time    1.3389: real time    1.3400
       DOS:  cpu time    0.0031: real time    0.0041
    CHARGE:  cpu time    1.4610: real time    1.4610
    MIXING:  cpu time    0.0036: real time    0.0036
    --------------------------------------------
      LOOP:  cpu time   26.1146: real time   26.2164

 eigenvalue-minimisations  : 10804
 total energy-change (2. order) :-0.1282888E-02  (-0.2293203E-04)
 number of electron     808.9999724 magnetization 
 augmentation part      291.4323663 magnetization 

 Broyden mixing:
  rms(total) = 0.22958E-02    rms(broyden)= 0.22956E-02
  rms(prec ) = 0.36483E-02
  weight for this iteration     100.00

 eigenvalues of (default mixing * dielectric matrix)
  average eigenvalue GAMMA=   1.3313
  2.5540  2.4762  1.3291  1.1647  1.0274  0.8068  0.6908  0.6013

 Free energy of the ion-electron system (eV)
  ---------------------------------------------------
  alpha Z        PSCENC =      1478.88211030
  Ewald energy   TEWEN  =    199960.34932470
  -Hartree energ DENC   =   -268263.69329571
  -exchange      EXHF   =         0.00000000
  -V(xc)+E(xc)   XCENC  =      1133.34779682
  PAW double counting   =     73680.57048614   -72181.43902564
  entropy T*S    EENTRO =         0.00786778
  eigenvalues    EBANDS =     -3747.10243935
  atomic energy  EATOM  =     67701.92959986
  Solvation  Ediel_sol  =         0.00000000
  ---------------------------------------------------
  free energy    TOTEN  =      -237.14757510 eV

  energy without entropy =     -237.15544288  energy(sigma->0) =     -237.15019769


--------------------------------------------------------------------------------------------------------


----------------------------------------- Iteration    1(  14)  ---------------------------------------


    POTLOK:  cpu time    0.0984: real time    0.0984
    SETDIJ:  cpu time    0.0076: real time    0.0076
    EDDIAG:  cpu time    6.7372: real time    6.8018
  RMM-DIIS:  cpu time   16.5641: real time   16.6077
    ORTHCH:  cpu time    1.3425: real time    1.3445
       DOS:  cpu time    0.0036: real time    0.0045
    CHARGE:  cpu time    1.4644: real time    1.4712
    MIXING:  cpu time    0.0036: real time    0.0036
    --------------------------------------------
      LOOP:  cpu time   26.2234: real time   26.3406

 eigenvalue-minimisations  : 10762
 total energy-change (2. order) :-0.9574336E-03  (-0.9673116E-05)
 number of electron     808.9999724 magnetization 
 augmentation part      291.4322053 magnetization 

 Broyden mixing:
  rms(total) = 0.15002E-02    rms(broyden)= 0.14995E-02
  rms(prec ) = 0.26905E-02
  weight for this iteration     100.00

 eigenvalues of (default mixing * dielectric matrix)
  average eigenvalue GAMMA=   1.3228
  2.5667  2.5667  1.6727  1.2508  0.9142  0.9142  0.7831  0.5987  0.6379

 Free energy of the ion-electron system (eV)
  ---------------------------------------------------
  alpha Z        PSCENC =      1478.88211030
  Ewald energy   TEWEN  =    199960.34932470
  -Hartree energ DENC   =   -268264.70712079
  -exchange      EXHF   =         0.00000000
  -V(xc)+E(xc)   XCENC  =      1133.34699688
  PAW double counting   =     73675.61465631   -72176.45923677
  entropy T*S    EENTRO =         0.00787601
  eigenvalues    EBANDS =     -3746.11273903
  atomic energy  EATOM  =     67701.92959986
  Solvation  Ediel_sol  =         0.00000000
  ---------------------------------------------------
  free energy    TOTEN  =      -237.14853253 eV

  energy without entropy =     -237.15640854  energy(sigma->0) =     -237.15115787


--------------------------------------------------------------------------------------------------------


----------------------------------------- Iteration    1(  15)  ---------------------------------------


    POTLOK:  cpu time    0.0996: real time    0.1002
    SETDIJ:  cpu time    0.0076: real time    0.0076
    EDDIAG:  cpu time    6.7960: real time    6.7969
  RMM-DIIS:  cpu time   16.5361: real time   16.5738
    ORTHCH:  cpu time    1.3475: real time    1.3477
       DOS:  cpu time    0.0030: real time    0.0030
    CHARGE:  cpu time    1.4595: real time    1.4597
    MIXING:  cpu time    0.0037: real time    0.0037
    --------------------------------------------
      LOOP:  cpu time   26.2541: real time   26.2940

 eigenvalue-minimisations  : 10752
 total energy-change (2. order) :-0.9022812E-03  (-0.7137424E-05)
 number of electron     808.9999724 magnetization 
 augmentation part      291.4321969 magnetization 

 Broyden mixing:
  rms(total) = 0.91221E-03    rms(broyden)= 0.91215E-03
  rms(prec ) = 0.19623E-02
  weight for this iteration     100.00

 eigenvalues of (default mixing * dielectric matrix)
  average eigenvalue GAMMA=   1.4043
  3.1480  2.4823  2.0796  1.3603  1.1584  1.0479  0.7808  0.7808  0.6134  0.5914

 Free energy of the ion-electron system (eV)
  ---------------------------------------------------
  alpha Z        PSCENC =      1478.88211030
  Ewald energy   TEWEN  =    199960.34932470
  -Hartree energ DENC   =   -268265.68587299
  -exchange      EXHF   =         0.00000000
  -V(xc)+E(xc)   XCENC  =      1133.34611692
  PAW double counting   =     73673.13552182   -72173.96966980
  entropy T*S    EENTRO =         0.00786611
  eigenvalues    EBANDS =     -3745.14443172
  atomic energy  EATOM  =     67701.92959986
  Solvation  Ediel_sol  =         0.00000000
  ---------------------------------------------------
  free energy    TOTEN  =      -237.14943481 eV

  energy without entropy =     -237.15730093  energy(sigma->0) =     -237.15205685


--------------------------------------------------------------------------------------------------------


----------------------------------------- Iteration    1(  16)  ---------------------------------------


    POTLOK:  cpu time    0.0992: real time    0.0992
    SETDIJ:  cpu time    0.0076: real time    0.0076
    EDDIAG:  cpu time    6.7485: real time    6.7833
  RMM-DIIS:  cpu time   16.2001: real time   16.3212
    ORTHCH:  cpu time    1.3393: real time    1.3395
       DOS:  cpu time    0.0031: real time    0.0031
    CHARGE:  cpu time    1.4587: real time    1.4589
    MIXING:  cpu time    0.0041: real time    0.0041
    --------------------------------------------
      LOOP:  cpu time   25.8617: real time   26.0183

 eigenvalue-minimisations  : 10740
 total energy-change (2. order) :-0.1174993E-02  (-0.1314679E-04)
 number of electron     808.9999724 magnetization 
 augmentation part      291.4322493 magnetization 

 Broyden mixing:
  rms(total) = 0.70153E-03    rms(broyden)= 0.70144E-03
  rms(prec ) = 0.12652E-02
  weight for this iteration     100.00

 eigenvalues of (default mixing * dielectric matrix)
  average eigenvalue GAMMA=   1.4213
  3.2150  2.5138  2.2951  1.5174  1.2567  1.0395  1.0395  0.7797  0.7797  0.6112
  0.5864

 Free energy of the ion-electron system (eV)
  ---------------------------------------------------
  alpha Z        PSCENC =      1478.88211030
  Ewald energy   TEWEN  =    199960.34932470
  -Hartree energ DENC   =   -268267.14499084
  -exchange      EXHF   =         0.00000000
  -V(xc)+E(xc)   XCENC  =      1133.34443143
  PAW double counting   =     73671.81071193   -72172.64369844
  entropy T*S    EENTRO =         0.00786620
  eigenvalues    EBANDS =     -3743.68596495
  atomic energy  EATOM  =     67701.92959986
  Solvation  Ediel_sol  =         0.00000000
  ---------------------------------------------------
  free energy    TOTEN  =      -237.15060981 eV

  energy without entropy =     -237.15847600  energy(sigma->0) =     -237.15323187


--------------------------------------------------------------------------------------------------------


----------------------------------------- Iteration    1(  17)  ---------------------------------------


    POTLOK:  cpu time    0.0982: real time    0.0982
    SETDIJ:  cpu time    0.0077: real time    0.0077
    EDDIAG:  cpu time    6.7890: real time    6.7940
  RMM-DIIS:  cpu time   16.1079: real time   16.2419
    ORTHCH:  cpu time    1.3401: real time    1.3540
       DOS:  cpu time    0.0030: real time    0.0030
    CHARGE:  cpu time    1.4612: real time    1.4626
    MIXING:  cpu time    0.0039: real time    0.0039
    --------------------------------------------
      LOOP:  cpu time   25.8122: real time   25.9666

 eigenvalue-minimisations  : 10736
 total energy-change (2. order) :-0.5819396E-03  (-0.5632572E-05)
 number of electron     808.9999724 magnetization 
 augmentation part      291.4325324 magnetization 

 Broyden mixing:
  rms(total) = 0.56995E-03    rms(broyden)= 0.56971E-03
  rms(prec ) = 0.87594E-03
  weight for this iteration     100.00

 eigenvalues of (default mixing * dielectric matrix)
  average eigenvalue GAMMA=   1.5815
  4.6628  2.7468  2.5557  1.9231  1.3333  1.1881  0.9363  0.8389  0.8389  0.7577
  0.6118  0.5854

 Free energy of the ion-electron system (eV)
  ---------------------------------------------------
  alpha Z        PSCENC =      1478.88211030
  Ewald energy   TEWEN  =    199960.34932470
  -Hartree energ DENC   =   -268268.13549860
  -exchange      EXHF   =         0.00000000
  -V(xc)+E(xc)   XCENC  =      1133.34374888
  PAW double counting   =     73673.73881190   -72174.57779617
  entropy T*S    EENTRO =         0.00787338
  eigenvalues    EBANDS =     -3742.68936599
  atomic energy  EATOM  =     67701.92959986
  Solvation  Ediel_sol  =         0.00000000
  ---------------------------------------------------
  free energy    TOTEN  =      -237.15119175 eV

  energy without entropy =     -237.15906512  energy(sigma->0) =     -237.15381620


--------------------------------------------------------------------------------------------------------


----------------------------------------- Iteration    1(  18)  ---------------------------------------


    POTLOK:  cpu time    0.0988: real time    0.0988
    SETDIJ:  cpu time    0.0076: real time    0.0076
    EDDIAG:  cpu time    6.8607: real time    6.8619
  RMM-DIIS:  cpu time   16.3924: real time   16.4362
    ORTHCH:  cpu time    1.3354: real time    1.3387
       DOS:  cpu time    0.0030: real time    0.0030
    CHARGE:  cpu time    1.4603: real time    1.4605
    MIXING:  cpu time    0.0040: real time    0.0040
    --------------------------------------------
      LOOP:  cpu time   26.1644: real time   26.2121

 eigenvalue-minimisations  : 10733
 total energy-change (2. order) :-0.4050421E-03  (-0.4021683E-05)
 number of electron     808.9999724 magnetization 
 augmentation part      291.4325091 magnetization 

 Broyden mixing:
  rms(total) = 0.28436E-03    rms(broyden)= 0.28433E-03
  rms(prec ) = 0.43232E-03
  weight for this iteration     100.00

 eigenvalues of (default mixing * dielectric matrix)
  average eigenvalue GAMMA=   1.6578
  5.8962  2.6697  2.4940  1.9850  1.5909  1.2563  1.0277  1.0277  0.8269  0.8269
  0.7500  0.6123  0.5874

 Free energy of the ion-electron system (eV)
  ---------------------------------------------------
  alpha Z        PSCENC =      1478.88211030
  Ewald energy   TEWEN  =    199960.34932470
  -Hartree energ DENC   =   -268269.11398968
  -exchange      EXHF   =         0.00000000
  -V(xc)+E(xc)   XCENC  =      1133.34297597
  PAW double counting   =     73674.80955933   -72175.65387412
  entropy T*S    EENTRO =         0.00786893
  eigenvalues    EBANDS =     -3741.70517207
  atomic energy  EATOM  =     67701.92959986
  Solvation  Ediel_sol  =         0.00000000
  ---------------------------------------------------
  free energy    TOTEN  =      -237.15159679 eV

  energy without entropy =     -237.15946572  energy(sigma->0) =     -237.15421976


--------------------------------------------------------------------------------------------------------


----------------------------------------- Iteration    1(  19)  ---------------------------------------


    POTLOK:  cpu time    0.0980: real time    0.0985
    SETDIJ:  cpu time    0.0076: real time    0.0076
    EDDIAG:  cpu time    6.8802: real time    6.8852
  RMM-DIIS:  cpu time   16.3932: real time   16.4094
    ORTHCH:  cpu time    1.3638: real time    1.3639
       DOS:  cpu time    0.0030: real time    0.0030
    CHARGE:  cpu time    1.4490: real time    1.4615
    MIXING:  cpu time    0.0058: real time    0.0058
    --------------------------------------------
      LOOP:  cpu time   26.2023: real time   26.2363

 eigenvalue-minimisations  : 10769
 total energy-change (2. order) :-0.1097994E-03  (-0.7493675E-06)
 number of electron     808.9999724 magnetization 
 augmentation part      291.4324698 magnetization 

 Broyden mixing:
  rms(total) = 0.21310E-03    rms(broyden)= 0.21298E-03
  rms(prec ) = 0.29858E-03
  weight for this iteration     100.00

 eigenvalues of (default mixing * dielectric matrix)
  average eigenvalue GAMMA=   1.7505
  6.7074  2.9270  2.4445  2.4445  1.8522  1.3559  1.2168  0.9864  0.9864  0.8147
  0.8147  0.7572  0.6122  0.5872

 Free energy of the ion-electron system (eV)
  ---------------------------------------------------
  alpha Z        PSCENC =      1478.88211030
  Ewald energy   TEWEN  =    199960.34932470
  -Hartree energ DENC   =   -268269.46672580
  -exchange      EXHF   =         0.00000000
  -V(xc)+E(xc)   XCENC  =      1133.34289503
  PAW double counting   =     73674.02219531   -72174.86145449
  entropy T*S    EENTRO =         0.00786474
  eigenvalues    EBANDS =     -3741.35751623
  atomic energy  EATOM  =     67701.92959986
  Solvation  Ediel_sol  =         0.00000000
  ---------------------------------------------------
  free energy    TOTEN  =      -237.15170659 eV

  energy without entropy =     -237.15957133  energy(sigma->0) =     -237.15432817


--------------------------------------------------------------------------------------------------------


----------------------------------------- Iteration    1(  20)  ---------------------------------------


    POTLOK:  cpu time    0.1009: real time    0.1013
    SETDIJ:  cpu time    0.0077: real time    0.0077
    EDDIAG:  cpu time    6.7558: real time    6.7984
  RMM-DIIS:  cpu time   16.3211: real time   16.3306
    ORTHCH:  cpu time    1.3341: real time    1.3541
       DOS:  cpu time    0.0049: real time    0.0049
    CHARGE:  cpu time    1.4460: real time    1.4601
    MIXING:  cpu time    0.0042: real time    0.0042
    --------------------------------------------
      LOOP:  cpu time   25.9768: real time   26.0637

 eigenvalue-minimisations  : 10741
 total energy-change (2. order) :-0.9256134E-04  (-0.3995276E-06)
 number of electron     808.9999724 magnetization 
 augmentation part      291.4325094 magnetization 

 Broyden mixing:
  rms(total) = 0.13355E-03    rms(broyden)= 0.13347E-03
  rms(prec ) = 0.16603E-03
  weight for this iteration     100.00

 eigenvalues of (default mixing * dielectric matrix)
  average eigenvalue GAMMA=   1.8715
  8.0694  3.7645  2.5901  2.3590  1.8384  1.6316  1.2799  1.1490  0.8884  0.8884
  0.8837  0.7757  0.7548  0.6120  0.5871

 Free energy of the ion-electron system (eV)
  ---------------------------------------------------
  alpha Z        PSCENC =      1478.88211030
  Ewald energy   TEWEN  =    199960.34932470
  -Hartree energ DENC   =   -268269.72754474
  -exchange      EXHF   =         0.00000000
  -V(xc)+E(xc)   XCENC  =      1133.34299991
  PAW double counting   =     73673.86374658   -72174.70147301
  entropy T*S    EENTRO =         0.00786512
  eigenvalues    EBANDS =     -3741.09842785
  atomic energy  EATOM  =     67701.92959986
  Solvation  Ediel_sol  =         0.00000000
  ---------------------------------------------------
  free energy    TOTEN  =      -237.15179915 eV

  energy without entropy =     -237.15966426  energy(sigma->0) =     -237.15442085


--------------------------------------------------------------------------------------------------------


----------------------------------------- Iteration    1(  21)  ---------------------------------------


    POTLOK:  cpu time    0.0994: real time    0.0994
    SETDIJ:  cpu time    0.0075: real time    0.0075
    EDDIAG:  cpu time    6.7834: real time    6.8045
  RMM-DIIS:  cpu time   15.4586: real time   15.5027
    ORTHCH:  cpu time    1.3305: real time    1.3346
       DOS:  cpu time    0.0045: real time    0.0045
    CHARGE:  cpu time    1.4491: real time    1.4492
    MIXING:  cpu time    0.0044: real time    0.0044
    --------------------------------------------
      LOOP:  cpu time   25.1393: real time   25.2082

 eigenvalue-minimisations  : 10204
 total energy-change (2. order) :-0.3057066E-04  (-0.1190830E-06)
 number of electron     808.9999724 magnetization 
 augmentation part      291.4325407 magnetization 

 Broyden mixing:
  rms(total) = 0.65794E-04    rms(broyden)= 0.65760E-04
  rms(prec ) = 0.81114E-04
  weight for this iteration     100.00

 eigenvalues of (default mixing * dielectric matrix)
  average eigenvalue GAMMA=   1.9201
  8.6867  4.1153  2.7287  2.4531  2.1290  1.4774  1.4774  1.2369  0.9445  0.9445
  0.5871  0.6120  0.9210  0.8695  0.7485  0.7892

 Free energy of the ion-electron system (eV)
  ---------------------------------------------------
  alpha Z        PSCENC =      1478.88211030
  Ewald energy   TEWEN  =    199960.34932470
  -Hartree energ DENC   =   -268269.82012927
  -exchange      EXHF   =         0.00000000
  -V(xc)+E(xc)   XCENC  =      1133.34290771
  PAW double counting   =     73673.98298166   -72174.82231053
  entropy T*S    EENTRO =         0.00786506
  eigenvalues    EBANDS =     -3741.00417921
  atomic energy  EATOM  =     67701.92959986
  Solvation  Ediel_sol  =         0.00000000
  ---------------------------------------------------
  free energy    TOTEN  =      -237.15182972 eV

  energy without entropy =     -237.15969478  energy(sigma->0) =     -237.15445141


--------------------------------------------------------------------------------------------------------


----------------------------------------- Iteration    1(  22)  ---------------------------------------


    POTLOK:  cpu time    0.0987: real time    0.0988
    SETDIJ:  cpu time    0.0075: real time    0.0075
    EDDIAG:  cpu time    6.8303: real time    6.8308
  RMM-DIIS:  cpu time   13.8999: real time   13.9956
    ORTHCH:  cpu time    1.3525: real time    1.3527
       DOS:  cpu time    0.0045: real time    0.0045
    CHARGE:  cpu time    1.4650: real time    1.4650
    MIXING:  cpu time    0.0035: real time    0.0044
    --------------------------------------------
      LOOP:  cpu time   23.6640: real time   23.7608

 eigenvalue-minimisations  :  9138
 total energy-change (2. order) :-0.1269074E-04  (-0.5023067E-07)
 number of electron     808.9999724 magnetization 
 augmentation part      291.4325409 magnetization 

 Broyden mixing:
  rms(total) = 0.35793E-04    rms(broyden)= 0.35738E-04
  rms(prec ) = 0.45629E-04
  weight for this iteration     100.00

 eigenvalues of (default mixing * dielectric matrix)
  average eigenvalue GAMMA=   1.9460
  9.0296  4.4819  2.8545  2.5658  2.1036  1.6681  1.6681  1.3055  1.1579  0.9199
  0.9199  0.5871  0.6120  0.8466  0.8466  0.7569  0.7569

 Free energy of the ion-electron system (eV)
  ---------------------------------------------------
  alpha Z        PSCENC =      1478.88211030
  Ewald energy   TEWEN  =    199960.34932470
  -Hartree energ DENC   =   -268269.85616078
  -exchange      EXHF   =         0.00000000
  -V(xc)+E(xc)   XCENC  =      1133.34292172
  PAW double counting   =     73673.74850524   -72174.58660150
  entropy T*S    EENTRO =         0.00786439
  eigenvalues    EBANDS =     -3740.96940634
  atomic energy  EATOM  =     67701.92959986
  Solvation  Ediel_sol  =         0.00000000
  ---------------------------------------------------
  free energy    TOTEN  =      -237.15184241 eV

  energy without entropy =     -237.15970680  energy(sigma->0) =     -237.15446387


--------------------------------------------------------------------------------------------------------


----------------------------------------- Iteration    1(  23)  ---------------------------------------


    POTLOK:  cpu time    0.0992: real time    0.0996
    SETDIJ:  cpu time    0.0077: real time    0.0077
    EDDIAG:  cpu time    6.7581: real time    6.7661
  RMM-DIIS:  cpu time   12.5526: real time   12.5736
    ORTHCH:  cpu time    1.4023: real time    1.4036
       DOS:  cpu time    0.0028: real time    0.0028
    CHARGE:  cpu time    1.4532: real time    1.4680
    MIXING:  cpu time    0.0046: real time    0.0046
    --------------------------------------------
      LOOP:  cpu time   22.2822: real time   22.3274

 eigenvalue-minimisations  :  8096
 total energy-change (2. order) :-0.5073278E-05  (-0.1922709E-07)
 number of electron     808.9999724 magnetization 
 augmentation part      291.4325352 magnetization 

 Broyden mixing:
  rms(total) = 0.21621E-04    rms(broyden)= 0.21616E-04
  rms(prec ) = 0.27350E-04
  weight for this iteration     100.00

 eigenvalues of (default mixing * dielectric matrix)
  average eigenvalue GAMMA=   1.9470
  9.1367  4.7123  2.9809  2.5268  2.2081  2.2081  1.4351  1.4351  1.2081  0.9251
  0.9251  0.9670  0.5871  0.6120  0.8306  0.8306  0.7589  0.7589

 Free energy of the ion-electron system (eV)
  ---------------------------------------------------
  alpha Z        PSCENC =      1478.88211030
  Ewald energy   TEWEN  =    199960.34932470
  -Hartree energ DENC   =   -268269.87412050
  -exchange      EXHF   =         0.00000000
  -V(xc)+E(xc)   XCENC  =      1133.34297095
  PAW double counting   =     73673.72470938   -72174.56248306
  entropy T*S    EENTRO =         0.00786445
  eigenvalues    EBANDS =     -3740.95182356
  atomic energy  EATOM  =     67701.92959986
  Solvation  Ediel_sol  =         0.00000000
  ---------------------------------------------------
  free energy    TOTEN  =      -237.15184748 eV

  energy without entropy =     -237.15971194  energy(sigma->0) =     -237.15446897


--------------------------------------------------------------------------------------------------------


----------------------------------------- Iteration    1(  24)  ---------------------------------------


    POTLOK:  cpu time    0.0996: real time    0.1006
    SETDIJ:  cpu time    0.0077: real time    0.0077
    EDDIAG:  cpu time    6.8575: real time    6.8601
  RMM-DIIS:  cpu time   11.1479: real time   11.2019
    ORTHCH:  cpu time    1.3406: real time    1.3406
       DOS:  cpu time    0.0018: real time    0.0027
    CHARGE:  cpu time    1.4385: real time    1.4522
    MIXING:  cpu time    0.0051: real time    0.0051
    --------------------------------------------
      LOOP:  cpu time   20.9012: real time   20.9723

 eigenvalue-minimisations  :  7059
 total energy-change (2. order) :-0.2317363E-05  (-0.7633720E-08)
 number of electron     808.9999724 magnetization 
 augmentation part      291.4325393 magnetization 

 Broyden mixing:
  rms(total) = 0.94738E-05    rms(broyden)= 0.94679E-05
  rms(prec ) = 0.14236E-04
  weight for this iteration     100.00

 eigenvalues of (default mixing * dielectric matrix)
  average eigenvalue GAMMA=   1.9439
  9.2312  4.9343  3.2114  2.5384  2.5384  2.0203  1.4599  1.4599  1.3200  1.1412
  0.9471  0.9471  0.8732  0.8732  0.5871  0.6120  0.7579  0.7579  0.7240

 Free energy of the ion-electron system (eV)
  ---------------------------------------------------
  alpha Z        PSCENC =      1478.88211030
  Ewald energy   TEWEN  =    199960.34932470
  -Hartree energ DENC   =   -268269.88209694
  -exchange      EXHF   =         0.00000000
  -V(xc)+E(xc)   XCENC  =      1133.34295588
  PAW double counting   =     73673.79081239   -72174.62903239
  entropy T*S    EENTRO =         0.00786444
  eigenvalues    EBANDS =     -3740.94338803
  atomic energy  EATOM  =     67701.92959986
  Solvation  Ediel_sol  =         0.00000000
  ---------------------------------------------------
  free energy    TOTEN  =      -237.15184980 eV

  energy without entropy =     -237.15971424  energy(sigma->0) =     -237.15447128


--------------------------------------------------------------------------------------------------------


----------------------------------------- Iteration    1(  25)  ---------------------------------------


    POTLOK:  cpu time    0.1017: real time    0.1023
    SETDIJ:  cpu time    0.0076: real time    0.0076
    EDDIAG:  cpu time    6.7944: real time    6.8127
  RMM-DIIS:  cpu time    9.8061: real time    9.8239
    ORTHCH:  cpu time    1.3483: real time    1.3492
       DOS:  cpu time    0.0017: real time    0.0026
    CHARGE:  cpu time    1.4468: real time    1.4635
    MIXING:  cpu time    0.0203: real time    0.0203
    --------------------------------------------
      LOOP:  cpu time   19.5289: real time   19.5834

 eigenvalue-minimisations  :  5745
 total energy-change (2. order) :-0.1081164E-05  (-0.3211233E-08)
 number of electron     808.9999724 magnetization 
 augmentation part      291.4325446 magnetization 

 Broyden mixing:
  rms(total) = 0.69689E-05    rms(broyden)= 0.69674E-05
  rms(prec ) = 0.97389E-05
  weight for this iteration     100.00

 eigenvalues of (default mixing * dielectric matrix)
  average eigenvalue GAMMA=   1.9842
  9.3661  5.3569  3.6737  2.6975  2.4960  2.0600  2.0600  1.4188  1.4188  1.2120
  1.0077  0.9296  0.9296  0.8428  0.8428  0.7606  0.7606  0.5871  0.6120  0.6504

 Free energy of the ion-electron system (eV)
  ---------------------------------------------------
  alpha Z        PSCENC =      1478.88211030
  Ewald energy   TEWEN  =    199960.34932470
  -Hartree energ DENC   =   -268269.88637077
  -exchange      EXHF   =         0.00000000
  -V(xc)+E(xc)   XCENC  =      1133.34293920
  PAW double counting   =     73673.81084002   -72174.64921559
  entropy T*S    EENTRO =         0.00786436
  eigenvalues    EBANDS =     -3740.93894296
  atomic energy  EATOM  =     67701.92959986
  Solvation  Ediel_sol  =         0.00000000
  ---------------------------------------------------
  free energy    TOTEN  =      -237.15185088 eV

  energy without entropy =     -237.15971524  energy(sigma->0) =     -237.15447234


--------------------------------------------------------------------------------------------------------


----------------------------------------- Iteration    1(  26)  ---------------------------------------


    POTLOK:  cpu time    0.1003: real time    0.1003
    SETDIJ:  cpu time    0.0076: real time    0.0076
    EDDIAG:  cpu time    6.7707: real time    6.7799
  RMM-DIIS:  cpu time    9.7680: real time    9.7937
    ORTHCH:  cpu time    1.3882: real time    1.3884
       DOS:  cpu time    0.0027: real time    0.0027
    CHARGE:  cpu time    1.4548: real time    1.4550
    MIXING:  cpu time    0.0051: real time    0.0051
    --------------------------------------------
      LOOP:  cpu time   19.5059: real time   19.5406

 eigenvalue-minimisations  :  5796
 total energy-change (2. order) :-0.6716436E-06  (-0.2085877E-08)
 number of electron     808.9999724 magnetization 
 augmentation part      291.4325451 magnetization 

 Broyden mixing:
  rms(total) = 0.39531E-05    rms(broyden)= 0.39525E-05
  rms(prec ) = 0.54949E-05
  weight for this iteration     100.00

 eigenvalues of (default mixing * dielectric matrix)
  average eigenvalue GAMMA=   1.9867
  9.3970  5.6477  3.9514  2.7480  2.4463  2.4463  1.9174  1.4593  1.3404  1.3404
  1.1216  0.9441  0.9441  0.9504  0.8916  0.7877  0.7877  0.7519  0.5871  0.6120
  0.6474

 Free energy of the ion-electron system (eV)
  ---------------------------------------------------
  alpha Z        PSCENC =      1478.88211030
  Ewald energy   TEWEN  =    199960.34932470
  -Hartree energ DENC   =   -268269.89024677
  -exchange      EXHF   =         0.00000000
  -V(xc)+E(xc)   XCENC  =      1133.34294674
  PAW double counting   =     73673.80386783   -72174.64217216
  entropy T*S    EENTRO =         0.00786433
  eigenvalues    EBANDS =     -3740.93514638
  atomic energy  EATOM  =     67701.92959986
  Solvation  Ediel_sol  =         0.00000000
  ---------------------------------------------------
  free energy    TOTEN  =      -237.15185155 eV

  energy without entropy =     -237.15971588  energy(sigma->0) =     -237.15447300


--------------------------------------------------------------------------------------------------------


----------------------------------------- Iteration    1(  27)  ---------------------------------------


    POTLOK:  cpu time    0.1004: real time    0.1004
    SETDIJ:  cpu time    0.0076: real time    0.0076
    EDDIAG:  cpu time    6.8803: real time    6.8819
  RMM-DIIS:  cpu time    8.8718: real time    8.8873
    ORTHCH:  cpu time    1.3455: real time    1.3456
       DOS:  cpu time    0.0030: real time    0.0030
    CHARGE:  cpu time    1.4459: real time    1.4620
    MIXING:  cpu time    0.0051: real time    0.0051
    --------------------------------------------
      LOOP:  cpu time   18.6608: real time   18.6945

 eigenvalue-minimisations  :  4588
 total energy-change (2. order) :-0.3134046E-06  (-0.7251942E-09)
 number of electron     808.9999724 magnetization 
 augmentation part      291.4325416 magnetization 

 Broyden mixing:
  rms(total) = 0.26800E-05    rms(broyden)= 0.26776E-05
  rms(prec ) = 0.35542E-05
  weight for this iteration     100.00

 eigenvalues of (default mixing * dielectric matrix)
  average eigenvalue GAMMA=   2.0229
  9.4129  6.1388  4.2893  2.9732  2.6561  2.5301  1.8999  1.8999  1.4078  1.4078
  1.2137  1.0153  0.9268  0.9268  0.8478  0.8478  0.5871  0.6120  0.7579  0.7579
  0.7268  0.6672

 Free energy of the ion-electron system (eV)
  ---------------------------------------------------
  alpha Z        PSCENC =      1478.88211030
  Ewald energy   TEWEN  =    199960.34932470
  -Hartree energ DENC   =   -268269.89225752
  -exchange      EXHF   =         0.00000000
  -V(xc)+E(xc)   XCENC  =      1133.34296115
  PAW double counting   =     73673.79676261   -72174.63502037
  entropy T*S    EENTRO =         0.00786431
  eigenvalues    EBANDS =     -3740.93319689
  atomic energy  EATOM  =     67701.92959986
  Solvation  Ediel_sol  =         0.00000000
  ---------------------------------------------------
  free energy    TOTEN  =      -237.15185187 eV

  energy without entropy =     -237.15971618  energy(sigma->0) =     -237.15447330


--------------------------------------------------------------------------------------------------------


----------------------------------------- Iteration    1(  28)  ---------------------------------------


    POTLOK:  cpu time    0.0989: real time    0.0994
    SETDIJ:  cpu time    0.0077: real time    0.0077
    EDDIAG:  cpu time    6.8386: real time    6.8713
  RMM-DIIS:  cpu time    8.7119: real time    8.7191
    ORTHCH:  cpu time    1.3634: real time    1.3635
       DOS:  cpu time    0.0025: real time    0.0025
    CHARGE:  cpu time    1.4573: real time    1.4574
    MIXING:  cpu time    0.0053: real time    0.0053
    --------------------------------------------
      LOOP:  cpu time   18.4873: real time   18.5274

 eigenvalue-minimisations  :  4243
 total energy-change (2. order) :-0.1893495E-06  (-0.4766128E-09)
 number of electron     808.9999724 magnetization 
 augmentation part      291.4325406 magnetization 

 Broyden mixing:
  rms(total) = 0.20210E-05    rms(broyden)= 0.20208E-05
  rms(prec ) = 0.24455E-05
  weight for this iteration     100.00

 eigenvalues of (default mixing * dielectric matrix)
  average eigenvalue GAMMA=   2.0372
  9.4475  6.6388  4.5164  3.2334  2.6370  2.5053  2.0453  2.0453  1.4198  1.4198
  1.2639  0.9391  0.9391  1.0218  0.9541  0.8991  0.5871  0.6120  0.7996  0.7996
  0.7415  0.7415  0.6482

 Free energy of the ion-electron system (eV)
  ---------------------------------------------------
  alpha Z        PSCENC =      1478.88211030
  Ewald energy   TEWEN  =    199960.34932470
  -Hartree energ DENC   =   -268269.89327869
  -exchange      EXHF   =         0.00000000
  -V(xc)+E(xc)   XCENC  =      1133.34296365
  PAW double counting   =     73673.79239086   -72174.63063820
  entropy T*S    EENTRO =         0.00786431
  eigenvalues    EBANDS =     -3740.93218884
  atomic energy  EATOM  =     67701.92959986
  Solvation  Ediel_sol  =         0.00000000
  ---------------------------------------------------
  free energy    TOTEN  =      -237.15185206 eV

  energy without entropy =     -237.15971636  energy(sigma->0) =     -237.15447349


--------------------------------------------------------------------------------------------------------


----------------------------------------- Iteration    1(  29)  ---------------------------------------


    POTLOK:  cpu time    0.0990: real time    0.0990
    SETDIJ:  cpu time    0.0076: real time    0.0076
    EDDIAG:  cpu time    6.7683: real time    6.7746
  RMM-DIIS:  cpu time    7.8494: real time    7.8610
    ORTHCH:  cpu time    1.3901: real time    1.3905
       DOS:  cpu time    0.0030: real time    0.0030
    CHARGE:  cpu time    1.4557: real time    1.4564
    MIXING:  cpu time    0.0053: real time    0.0053
    --------------------------------------------
      LOOP:  cpu time   17.5798: real time   17.5990

 eigenvalue-minimisations  :  3155
 total energy-change (2. order) :-0.4668254E-07  (-0.1511808E-09)
 number of electron     808.9999724 magnetization 
 augmentation part      291.4325413 magnetization 

 Broyden mixing:
  rms(total) = 0.66434E-06    rms(broyden)= 0.66229E-06
  rms(prec ) = 0.10356E-05
  weight for this iteration     100.00

 eigenvalues of (default mixing * dielectric matrix)
  average eigenvalue GAMMA=   2.0483
  9.4773  6.9659  4.6923  3.3718  2.6849  2.3959  2.3959  1.7747  1.7747  1.3889
  1.3889  1.1740  0.9450  0.9450  0.9779  0.9407  0.9407  0.5871  0.6120  0.8119
  0.7904  0.7517  0.7261  0.6451

 Free energy of the ion-electron system (eV)
  ---------------------------------------------------
  alpha Z        PSCENC =      1478.88211030
  Ewald energy   TEWEN  =    199960.34932470
  -Hartree energ DENC   =   -268269.89350516
  -exchange      EXHF   =         0.00000000
  -V(xc)+E(xc)   XCENC  =      1133.34295764
  PAW double counting   =     73673.79208231   -72174.63034250
  entropy T*S    EENTRO =         0.00786431
  eigenvalues    EBANDS =     -3740.93194355
  atomic energy  EATOM  =     67701.92959986
  Solvation  Ediel_sol  =         0.00000000
  ---------------------------------------------------
  free energy    TOTEN  =      -237.15185210 eV

  energy without entropy =     -237.15971641  energy(sigma->0) =     -237.15447354


--------------------------------------------------------------------------------------------------------


----------------------------------------- Iteration    1(  30)  ---------------------------------------


    POTLOK:  cpu time    0.0997: real time    0.0997
    SETDIJ:  cpu time    0.0083: real time    0.0083
    EDDIAG:  cpu time    6.8487: real time    6.8678
  RMM-DIIS:  cpu time    7.2811: real time    7.2856
    ORTHCH:  cpu time    1.3292: real time    1.3320
       DOS:  cpu time    0.0028: real time    0.0028
    CHARGE:  cpu time    1.4319: real time    1.4573
    MIXING:  cpu time    0.0055: real time    0.0057
    --------------------------------------------
      LOOP:  cpu time   17.0092: real time   17.0606

 eigenvalue-minimisations  :  2410
 total energy-change (2. order) :-0.1316948E-07  (-0.6427331E-10)
 number of electron     808.9999724 magnetization 
 augmentation part      291.4325418 magnetization 

 Broyden mixing:
  rms(total) = 0.52079E-06    rms(broyden)= 0.52033E-06
  rms(prec ) = 0.72920E-06
  weight for this iteration     100.00

 eigenvalues of (default mixing * dielectric matrix)
  average eigenvalue GAMMA=   2.0810
  9.4989  7.2579  4.9224  3.6390  2.9137  2.4169  2.4169  2.1610  2.0154  1.4047
  1.4047  1.2773  0.9438  0.9438  1.0209  1.0209  0.9914  0.8414  0.8414  0.5871
  0.6120  0.7661  0.7600  0.7248  0.6434

 Free energy of the ion-electron system (eV)
  ---------------------------------------------------
  alpha Z        PSCENC =      1478.88211030
  Ewald energy   TEWEN  =    199960.34932470
  -Hartree energ DENC   =   -268269.89367356
  -exchange      EXHF   =         0.00000000
  -V(xc)+E(xc)   XCENC  =      1133.34295394
  PAW double counting   =     73673.79149374   -72174.62975889
  entropy T*S    EENTRO =         0.00786431
  eigenvalues    EBANDS =     -3740.93176650
  atomic energy  EATOM  =     67701.92959986
  Solvation  Ediel_sol  =         0.00000000
  ---------------------------------------------------
  free energy    TOTEN  =      -237.15185212 eV

  energy without entropy =     -237.15971643  energy(sigma->0) =     -237.15447355


--------------------------------------------------------------------------------------------------------


----------------------------------------- Iteration    1(  31)  ---------------------------------------


    POTLOK:  cpu time    0.1020: real time    0.1025
    SETDIJ:  cpu time    0.0078: real time    0.0078
    EDDIAG:  cpu time    6.7873: real time    6.7879
  RMM-DIIS:  cpu time    7.0230: real time    7.0355
    ORTHCH:  cpu time    1.3572: real time    1.3603
       DOS:  cpu time    0.0025: real time    0.0025
    --------------------------------------------
      LOOP:  cpu time   15.2815: real time   15.2978

 eigenvalue-minimisations  :  2008
 total energy-change (2. order) :-0.2706656E-08  (-0.2933676E-10)
 number of electron     808.9999724 magnetization 
 augmentation part      291.4325418 magnetization 

 Free energy of the ion-electron system (eV)
  ---------------------------------------------------
  alpha Z        PSCENC =      1478.88211030
  Ewald energy   TEWEN  =    199960.34932470
  -Hartree energ DENC   =   -268269.89386418
  -exchange      EXHF   =         0.00000000
  -V(xc)+E(xc)   XCENC  =      1133.34295426
  PAW double counting   =     73673.79014785   -72174.62840528
  entropy T*S    EENTRO =         0.00786431
  eigenvalues    EBANDS =     -3740.93158393
  atomic energy  EATOM  =     67701.92959986
  Solvation  Ediel_sol  =         0.00000000
  ---------------------------------------------------
  free energy    TOTEN  =      -237.15185212 eV

  energy without entropy =     -237.15971643  energy(sigma->0) =     -237.15447356


--------------------------------------------------------------------------------------------------------


 average (electrostatic) potential at core
  the test charge radii are     0.6991  0.7215  0.5201  1.2098
  (the norm of the test charge is              1.0000)
       1 -57.7657       2 -76.9584       3 -76.9590       4 -38.7406       5 -73.8206
       6 -73.8324       7 -73.8326       8 -73.8206       9 -73.8263      10 -74.0328
      11 -74.0318      12 -73.8263      13 -73.9619      14 -73.9544      15 -73.9619
      16 -73.9742      17 -73.9619      18 -73.9544      19 -73.9619      20 -73.9742
      21 -73.9682      22 -73.9230      23 -73.9683      24 -73.9502      25 -73.9682
      26 -73.9230      27 -73.9683      28 -73.9502      29 -74.2299      30 -74.2159
      31 -74.2158      32 -74.2299      33 -74.1946      34 -74.1901      35 -74.1903
      36 -74.1947      37 -74.2299      38 -74.2159      39 -74.2158      40 -74.2299
      41 -74.2047      42 -74.3173      43 -74.3169      44 -74.2046      45 -74.1687
      46 -74.1707      47 -74.1688      48 -74.1767      49 -74.1687      50 -74.1707
      51 -74.1688      52 -74.1767      53 -74.1667      54 -74.1664      55 -74.1666
      56 -74.1694      57 -74.1667      58 -74.1664      59 -74.1666      60 -74.1694
      61 -73.5946      62 -73.5935      63 -73.5935      64 -73.5946      65 -73.6737
      66 -73.6732      67 -73.6732      68 -73.6738      69 -73.5946      70 -73.5935
      71 -73.5935      72 -73.5946      73 -73.6855      74 -73.7863      75 -73.7860
      76 -73.6853
 
 
 
 E-fermi :  -0.8743     XC(G=0):  -4.6985     alpha+bet : -4.1283


 k-point     1 :       0.0000    0.0000    0.0000
  band No.  band energies     occupation 
      1     -23.0742      2.00000
      2     -21.0540      2.00000
      3     -10.9549      2.00000
      4      -9.3420      2.00000
      5      -8.8536      2.00000
      6      -8.5942      2.00000
      7      -8.4152      2.00000
      8      -8.0980      2.00000
      9      -8.0583      2.00000
     10      -8.0217      2.00000
     11      -7.7699      2.00000
     12      -7.7438      2.00000
     13      -7.6571      2.00000
     14      -7.5675      2.00000
     15      -7.5218      2.00000
     16      -7.4886      2.00000
     17      -7.4843      2.00000
     18      -7.4491      2.00000
     19      -7.4155      2.00000
     20      -7.1896      2.00000
     21      -7.0697      2.00000
     22      -7.0673      2.00000
     23      -7.0478      2.00000
     24      -7.0261      2.00000
     25      -6.9901      2.00000
     26      -6.9532      2.00000
     27      -6.9454      2.00000
     28      -6.9410      2.00000
     29      -6.9047      2.00000
     30      -6.8894      2.00000
     31      -6.8774      2.00000
     32      -6.8122      2.00000
     33      -6.8045      2.00000
     34      -6.8031      2.00000
     35      -6.7948      2.00000
     36      -6.7903      2.00000
     37      -6.7887      2.00000
     38      -6.7837      2.00000
     39      -6.7706      2.00000
     40      -6.7500      2.00000
     41      -6.7024      2.00000
     42      -6.6633      2.00000
     43      -6.6623      2.00000
     44      -6.6455      2.00000
     45      -6.6338      2.00000
     46      -6.6278      2.00000
     47      -6.6029      2.00000
     48      -6.5965      2.00000
     49      -6.5474      2.00000
     50      -6.5457      2.00000
     51      -6.5226      2.00000
     52      -6.5142      2.00000
     53      -6.4761      2.00000
     54      -6.4519      2.00000
     55      -6.4425      2.00000
     56      -6.4215      2.00000
     57      -6.4050      2.00000
     58      -6.4036      2.00000
     59      -6.3779      2.00000
     60      -6.3519      2.00000
     61      -6.3457      2.00000
     62      -6.3210      2.00000
     63      -6.2729      2.00000
     64      -6.2654      2.00000
     65      -6.2460      2.00000
     66      -6.2415      2.00000
     67      -6.1811      2.00000
     68      -6.1739      2.00000
     69      -6.1726      2.00000
     70      -6.1683      2.00000
     71      -6.1142      2.00000
     72      -6.1131      2.00000
     73      -6.0938      2.00000
     74      -6.0743      2.00000
     75      -6.0693      2.00000
     76      -6.0527      2.00000
     77      -6.0486      2.00000
     78      -6.0385      2.00000
     79      -6.0016      2.00000
     80      -5.9404      2.00000
     81      -5.9305      2.00000
     82      -5.9253      2.00000
     83      -5.9175      2.00000
     84      -5.9156      2.00000
     85      -5.8985      2.00000
     86      -5.8898      2.00000
     87      -5.8697      2.00000
     88      -5.8671      2.00000
     89      -5.8637      2.00000
     90      -5.8610      2.00000
     91      -5.8586      2.00000
     92      -5.8556      2.00000
     93      -5.7884      2.00000
     94      -5.7691      2.00000
     95      -5.7676      2.00000
     96      -5.7249      2.00000
     97      -5.7237      2.00000
     98      -5.6992      2.00000
     99      -5.6914      2.00000
    100      -5.6658      2.00000
    101      -5.6443      2.00000
    102      -5.6403      2.00000
    103      -5.6302      2.00000
    104      -5.6275      2.00000
    105      -5.6106      2.00000
    106      -5.5917      2.00000
    107      -5.5770      2.00000
    108      -5.5669      2.00000
    109      -5.5516      2.00000
    110      -5.5388      2.00000
    111      -5.4794      2.00000
    112      -5.4746      2.00000
    113      -5.4593      2.00000
    114      -5.4448      2.00000
    115      -5.4429      2.00000
    116      -5.4275      2.00000
    117      -5.3995      2.00000
    118      -5.3765      2.00000
    119      -5.3764      2.00000
    120      -5.3497      2.00000
    121      -5.3483      2.00000
    122      -5.3467      2.00000
    123      -5.3337      2.00000
    124      -5.3309      2.00000
    125      -5.3295      2.00000
    126      -5.3191      2.00000
    127      -5.3188      2.00000
    128      -5.3108      2.00000
    129      -5.3014      2.00000
    130      -5.2987      2.00000
    131      -5.2967      2.00000
    132      -5.2923      2.00000
    133      -5.2650      2.00000
    134      -5.2189      2.00000
    135      -5.2096      2.00000
    136      -5.2094      2.00000
    137      -5.1947      2.00000
    138      -5.1803      2.00000
    139      -5.1747      2.00000
    140      -5.1652      2.00000
    141      -5.1328      2.00000
    142      -5.1112      2.00000
    143      -5.0906      2.00000
    144      -5.0812      2.00000
    145      -5.0807      2.00000
    146      -5.0770      2.00000
    147      -5.0613      2.00000
    148      -5.0608      2.00000
    149      -5.0204      2.00000
    150      -5.0145      2.00000
    151      -5.0056      2.00000
    152      -5.0043      2.00000
    153      -5.0011      2.00000
    154      -4.9914      2.00000
    155      -4.9907      2.00000
    156      -4.9804      2.00000
    157      -4.9704      2.00000
    158      -4.9476      2.00000
    159      -4.9397      2.00000
    160      -4.9253      2.00000
    161      -4.9207      2.00000
    162      -4.9073      2.00000
    163      -4.8804      2.00000
    164      -4.8795      2.00000
    165      -4.8500      2.00000
    166      -4.8495      2.00000
    167      -4.8465      2.00000
    168      -4.8391      2.00000
    169      -4.8150      2.00000
    170      -4.7915      2.00000
    171      -4.7901      2.00000
    172      -4.7729      2.00000
    173      -4.7660      2.00000
    174      -4.7552      2.00000
    175      -4.7477      2.00000
    176      -4.7473      2.00000
    177      -4.7455      2.00000
    178      -4.7281      2.00000
    179      -4.7213      2.00000
    180      -4.6922      2.00000
    181      -4.6807      2.00000
    182      -4.6800      2.00000
    183      -4.6711      2.00000
    184      -4.6418      2.00000
    185      -4.6399      2.00000
    186      -4.6377      2.00000
    187      -4.6171      2.00000
    188      -4.5944      2.00000
    189      -4.5864      2.00000
    190      -4.5785      2.00000
    191      -4.5762      2.00000
    192      -4.5725      2.00000
    193      -4.5612      2.00000
    194      -4.5607      2.00000
    195      -4.5555      2.00000
    196      -4.5523      2.00000
    197      -4.5260      2.00000
    198      -4.5032      2.00000
    199      -4.5006      2.00000
    200      -4.4962      2.00000
    201      -4.4945      2.00000
    202      -4.4893      2.00000
    203      -4.4829      2.00000
    204      -4.4435      2.00000
    205      -4.4398      2.00000
    206      -4.4350      2.00000
    207      -4.4018      2.00000
    208      -4.3991      2.00000
    209      -4.3947      2.00000
    210      -4.3898      2.00000
    211      -4.3797      2.00000
    212      -4.3668      2.00000
    213      -4.3432      2.00000
    214      -4.3172      2.00000
    215      -4.3121      2.00000
    216      -4.3093      2.00000
    217      -4.2958      2.00000
    218      -4.2739      2.00000
    219      -4.2442      2.00000
    220      -4.2329      2.00000
    221      -4.2280      2.00000
    222      -4.2093      2.00000
    223      -4.1829      2.00000
    224      -4.1807      2.00000
    225      -4.1713      2.00000
    226      -4.1567      2.00000
    227      -4.1467      2.00000
    228      -4.1451      2.00000
    229      -4.1294      2.00000
    230      -4.1276      2.00000
    231      -4.1142      2.00000
    232      -4.1125      2.00000
    233      -4.1081      2.00000
    234      -4.0913      2.00000
    235      -4.0631      2.00000
    236      -4.0574      2.00000
    237      -4.0571      2.00000
    238      -4.0486      2.00000
    239      -4.0470      2.00000
    240      -4.0389      2.00000
    241      -4.0099      2.00000
    242      -3.9876      2.00000
    243      -3.9639      2.00000
    244      -3.9621      2.00000
    245      -3.9617      2.00000
    246      -3.9565      2.00000
    247      -3.9510      2.00000
    248      -3.9421      2.00000
    249      -3.9414      2.00000
    250      -3.9266      2.00000
    251      -3.9260      2.00000
    252      -3.9169      2.00000
    253      -3.9153      2.00000
    254      -3.9081      2.00000
    255      -3.9028      2.00000
    256      -3.8607      2.00000
    257      -3.8585      2.00000
    258      -3.8552      2.00000
    259      -3.8471      2.00000
    260      -3.8028      2.00000
    261      -3.7993      2.00000
    262      -3.7748      2.00000
    263      -3.7664      2.00000
    264      -3.7652      2.00000
    265      -3.7594      2.00000
    266      -3.7462      2.00000
    267      -3.7271      2.00000
    268      -3.7117      2.00000
    269      -3.7070      2.00000
    270      -3.6955      2.00000
    271      -3.6929      2.00000
    272      -3.6806      2.00000
    273      -3.6602      2.00000
    274      -3.6513      2.00000
    275      -3.6498      2.00000
    276      -3.6405      2.00000
    277      -3.6290      2.00000
    278      -3.6199      2.00000
    279      -3.6186      2.00000
    280      -3.6121      2.00000
    281      -3.5865      2.00000
    282      -3.5579      2.00000
    283      -3.5216      2.00000
    284      -3.4873      2.00000
    285      -3.4751      2.00000
    286      -3.4713      2.00000
    287      -3.4535      2.00000
    288      -3.4484      2.00000
    289      -3.4255      2.00000
    290      -3.4012      2.00000
    291      -3.3927      2.00000
    292      -3.3905      2.00000
    293      -3.3895      2.00000
    294      -3.3800      2.00000
    295      -3.3744      2.00000
    296      -3.3727      2.00000
    297      -3.3632      2.00000
    298      -3.3455      2.00000
    299      -3.3442      2.00000
    300      -3.3362      2.00000
    301      -3.3222      2.00000
    302      -3.3208      2.00000
    303      -3.3165      2.00000
    304      -3.3135      2.00000
    305      -3.2939      2.00000
    306      -3.2919      2.00000
    307      -3.2772      2.00000
    308      -3.2754      2.00000
    309      -3.2700      2.00000
    310      -3.2673      2.00000
    311      -3.2601      2.00000
    312      -3.2591      2.00000
    313      -3.2508      2.00000
    314      -3.2420      2.00000
    315      -3.2107      2.00000
    316      -3.1974      2.00000
    317      -3.1843      2.00000
    318      -3.1749      2.00000
    319      -3.1741      2.00000
    320      -3.1684      2.00000
    321      -3.1374      2.00000
    322      -3.1278      2.00000
    323      -3.1153      2.00000
    324      -3.1122      2.00000
    325      -3.1001      2.00000
    326      -3.1001      2.00000
    327      -3.0790      2.00000
    328      -3.0777      2.00000
    329      -3.0556      2.00000
    330      -3.0484      2.00000
    331      -3.0434      2.00000
    332      -3.0418      2.00000
    333      -3.0413      2.00000
    334      -3.0334      2.00000
    335      -3.0122      2.00000
    336      -2.9788      2.00000
    337      -2.9611      2.00000
    338      -2.9466      2.00000
    339      -2.9390      2.00000
    340      -2.9329      2.00000
    341      -2.9269      2.00000
    342      -2.9233      2.00000
    343      -2.9152      2.00000
    344      -2.9095      2.00000
    345      -2.8892      2.00000
    346      -2.8877      2.00000
    347      -2.8779      2.00000
    348      -2.8639      2.00000
    349      -2.8612      2.00000
    350      -2.8556      2.00000
    351      -2.8501      2.00000
    352      -2.8389      2.00000
    353      -2.8112      2.00000
    354      -2.7965      2.00000
    355      -2.7904      2.00000
    356      -2.7888      2.00000
    357      -2.7438      2.00000
    358      -2.7203      2.00000
    359      -2.7139      2.00000
    360      -2.7127      2.00000
    361      -2.6903      2.00000
    362      -2.6831      2.00000
    363      -2.6823      2.00000
    364      -2.6420      2.00000
    365      -2.6347      2.00000
    366      -2.6138      2.00000
    367      -2.6064      2.00000
    368      -2.6032      2.00000
    369      -2.5680      2.00000
    370      -2.5677      2.00000
    371      -2.5606      2.00000
    372      -2.5284      2.00000
    373      -2.5215      2.00000
    374      -2.5175      2.00000
    375      -2.5135      2.00000
    376      -2.5132      2.00000
    377      -2.4771      2.00000
    378      -2.4710      2.00000
    379      -2.4623      2.00000
    380      -2.4565      2.00000
    381      -2.4429      2.00000
    382      -2.4263      2.00000
    383      -2.4260      2.00000
    384      -2.3938      2.00000
    385      -2.3523      2.00000
    386      -2.3495      2.00000
    387      -2.2925      2.00000
    388      -2.1532      2.00000
    389      -2.0923      2.00000
    390      -2.0682      2.00000
    391      -2.0470      2.00000
    392      -2.0398      2.00000
    393      -1.9049      2.00000
    394      -1.8932      2.00000
    395      -1.8028      2.00000
    396      -1.7627      2.00000
    397      -1.4760      2.00000
    398      -1.4290      2.00000
    399      -1.2790      2.00000
    400      -1.1569      2.00048
    401      -0.9351      1.84709
    402      -0.8876      1.22244
    403      -0.6800     -0.01917
    404      -0.6492     -0.00656
    405      -0.5489     -0.00004
    406      -0.4860     -0.00000
    407      -0.4553     -0.00000
    408      -0.4463     -0.00000
    409      -0.3750     -0.00000
    410      -0.3662     -0.00000
    411      -0.3078     -0.00000
    412      -0.2969     -0.00000
    413      -0.2873     -0.00000
    414      -0.2758     -0.00000
    415      -0.1358     -0.00000
    416      -0.1267     -0.00000
    417       0.0343     -0.00000
    418       0.0743     -0.00000
    419       0.0945     -0.00000
    420       0.2016     -0.00000
    421       0.2085     -0.00000
    422       0.3703     -0.00000
    423       0.5008     -0.00000
    424       0.7710     -0.00000
    425       0.8336     -0.00000
    426       0.8417     -0.00000
    427       0.8535     -0.00000
    428       0.8667     -0.00000
    429       0.8749     -0.00000
    430       0.8821     -0.00000
    431       1.1635     -0.00000
    432       1.1988     -0.00000
    433       1.2364     -0.00000
    434       1.2711     -0.00000
    435       1.3966     -0.00000
    436       1.4803     -0.00000
    437       1.4942     -0.00000
    438       1.5354     -0.00000
    439       1.8787      0.00000
    440       1.9172      0.00000
    441       2.0420      0.00000
    442       2.3705      0.00000
    443       2.4231      0.00000
    444       2.4932      0.00000
    445       2.5482      0.00000
    446       2.5604      0.00000
    447       2.5608      0.00000
    448       2.5919      0.00000
    449       2.6493      0.00000
    450       2.7252      0.00000
    451       2.8772      0.00000
    452       2.9074      0.00000
    453       2.9352      0.00000
    454       3.0054      0.00000
    455       3.0059      0.00000
    456       3.0809      0.00000
    457       3.1908      0.00000
    458       3.2228      0.00000
    459       3.2716      0.00000
    460       3.2776      0.00000
    461       3.2846      0.00000
    462       3.4413      0.00000
    463       3.4422      0.00000
    464       3.4787      0.00000
    465       3.5136      0.00000
    466       3.7184      0.00000
    467       3.8157      0.00000
    468       3.8334      0.00000
    469       3.9250      0.00000
    470       4.1070      0.00000
    471       4.1757      0.00000
    472       4.2647      0.00000
    473       4.3067      0.00000
    474       4.3223      0.00000
    475       4.3585      0.00000
    476       4.4787      0.00000
    477       4.4928      0.00000
    478       4.5625      0.00000
    479       4.6321      0.00000
    480       4.6488      0.00000
    481       4.6914      0.00000
    482       4.7760      0.00000
    483       4.8480      0.00000
    484       4.9309      0.00000
    485       5.0049      0.00000
    486       5.0687      0.00000

 k-point     2 :       0.2500    0.0000    0.0000
  band No.  band energies     occupation 
      1     -23.0742      2.00000
      2     -21.0540      2.00000
      3     -10.9548      2.00000
      4      -9.3032      2.00000
      5      -9.0101      2.00000
      6      -8.4144      2.00000
      7      -8.3866      2.00000
      8      -8.0762      2.00000
      9      -8.0332      2.00000
     10      -8.0168      2.00000
     11      -7.8544      2.00000
     12      -7.8325      2.00000
     13      -7.7600      2.00000
     14      -7.6000      2.00000
     15      -7.5729      2.00000
     16      -7.4225      2.00000
     17      -7.4111      2.00000
     18      -7.3679      2.00000
     19      -7.3673      2.00000
     20      -7.1303      2.00000
     21      -7.0565      2.00000
     22      -7.0545      2.00000
     23      -7.0346      2.00000
     24      -7.0056      2.00000
     25      -7.0034      2.00000
     26      -6.9734      2.00000
     27      -6.9730      2.00000
     28      -6.9583      2.00000
     29      -6.9407      2.00000
     30      -6.9378      2.00000
     31      -6.9342      2.00000
     32      -6.8516      2.00000
     33      -6.8451      2.00000
     34      -6.8439      2.00000
     35      -6.8262      2.00000
     36      -6.8117      2.00000
     37      -6.7786      2.00000
     38      -6.7663      2.00000
     39      -6.7501      2.00000
     40      -6.7428      2.00000
     41      -6.7223      2.00000
     42      -6.7197      2.00000
     43      -6.7082      2.00000
     44      -6.6643      2.00000
     45      -6.5599      2.00000
     46      -6.5550      2.00000
     47      -6.5509      2.00000
     48      -6.5452      2.00000
     49      -6.5270      2.00000
     50      -6.5270      2.00000
     51      -6.4986      2.00000
     52      -6.4691      2.00000
     53      -6.4588      2.00000
     54      -6.4586      2.00000
     55      -6.4314      2.00000
     56      -6.3966      2.00000
     57      -6.3886      2.00000
     58      -6.3867      2.00000
     59      -6.3537      2.00000
     60      -6.3498      2.00000
     61      -6.3268      2.00000
     62      -6.3172      2.00000
     63      -6.3136      2.00000
     64      -6.3100      2.00000
     65      -6.2214      2.00000
     66      -6.2186      2.00000
     67      -6.2148      2.00000
     68      -6.1886      2.00000
     69      -6.1776      2.00000
     70      -6.1731      2.00000
     71      -6.1658      2.00000
     72      -6.1225      2.00000
     73      -6.0804      2.00000
     74      -6.0788      2.00000
     75      -6.0740      2.00000
     76      -6.0682      2.00000
     77      -6.0570      2.00000
     78      -6.0455      2.00000
     79      -6.0439      2.00000
     80      -6.0116      2.00000
     81      -6.0086      2.00000
     82      -5.9665      2.00000
     83      -5.9604      2.00000
     84      -5.9550      2.00000
     85      -5.8912      2.00000
     86      -5.8575      2.00000
     87      -5.8558      2.00000
     88      -5.8503      2.00000
     89      -5.8446      2.00000
     90      -5.8158      2.00000
     91      -5.7765      2.00000
     92      -5.7744      2.00000
     93      -5.7647      2.00000
     94      -5.7487      2.00000
     95      -5.7455      2.00000
     96      -5.6994      2.00000
     97      -5.6988      2.00000
     98      -5.6974      2.00000
     99      -5.6712      2.00000
    100      -5.6702      2.00000
    101      -5.6315      2.00000
    102      -5.6102      2.00000
    103      -5.6065      2.00000
    104      -5.5890      2.00000
    105      -5.5771      2.00000
    106      -5.5705      2.00000
    107      -5.5705      2.00000
    108      -5.5565      2.00000
    109      -5.5533      2.00000
    110      -5.5393      2.00000
    111      -5.5140      2.00000
    112      -5.4926      2.00000
    113      -5.4786      2.00000
    114      -5.4768      2.00000
    115      -5.4595      2.00000
    116      -5.4513      2.00000
    117      -5.4492      2.00000
    118      -5.4369      2.00000
    119      -5.4288      2.00000
    120      -5.4283      2.00000
    121      -5.4120      2.00000
    122      -5.3516      2.00000
    123      -5.3495      2.00000
    124      -5.3471      2.00000
    125      -5.3462      2.00000
    126      -5.3405      2.00000
    127      -5.3392      2.00000
    128      -5.3323      2.00000
    129      -5.2846      2.00000
    130      -5.2770      2.00000
    131      -5.2734      2.00000
    132      -5.2698      2.00000
    133      -5.2665      2.00000
    134      -5.2150      2.00000
    135      -5.2094      2.00000
    136      -5.2049      2.00000
    137      -5.1866      2.00000
    138      -5.1719      2.00000
    139      -5.1369      2.00000
    140      -5.1125      2.00000
    141      -5.1052      2.00000
    142      -5.0992      2.00000
    143      -5.0867      2.00000
    144      -5.0816      2.00000
    145      -5.0770      2.00000
    146      -5.0723      2.00000
    147      -5.0692      2.00000
    148      -5.0265      2.00000
    149      -5.0252      2.00000
    150      -5.0134      2.00000
    151      -5.0033      2.00000
    152      -4.9995      2.00000
    153      -4.9945      2.00000
    154      -4.9891      2.00000
    155      -4.9850      2.00000
    156      -4.9812      2.00000
    157      -4.9775      2.00000
    158      -4.9557      2.00000
    159      -4.9335      2.00000
    160      -4.9322      2.00000
    161      -4.9223      2.00000
    162      -4.9154      2.00000
    163      -4.8778      2.00000
    164      -4.8697      2.00000
    165      -4.8434      2.00000
    166      -4.8226      2.00000
    167      -4.8185      2.00000
    168      -4.8184      2.00000
    169      -4.8085      2.00000
    170      -4.8030      2.00000
    171      -4.7948      2.00000
    172      -4.7897      2.00000
    173      -4.7686      2.00000
    174      -4.7679      2.00000
    175      -4.7360      2.00000
    176      -4.7282      2.00000
    177      -4.7195      2.00000
    178      -4.7066      2.00000
    179      -4.6900      2.00000
    180      -4.6750      2.00000
    181      -4.6667      2.00000
    182      -4.6633      2.00000
    183      -4.6569      2.00000
    184      -4.6506      2.00000
    185      -4.6281      2.00000
    186      -4.6262      2.00000
    187      -4.6161      2.00000
    188      -4.6094      2.00000
    189      -4.6082      2.00000
    190      -4.5979      2.00000
    191      -4.5953      2.00000
    192      -4.5804      2.00000
    193      -4.5764      2.00000
    194      -4.5684      2.00000
    195      -4.5652      2.00000
    196      -4.5360      2.00000
    197      -4.5276      2.00000
    198      -4.5271      2.00000
    199      -4.5229      2.00000
    200      -4.5124      2.00000
    201      -4.5037      2.00000
    202      -4.4976      2.00000
    203      -4.4781      2.00000
    204      -4.4688      2.00000
    205      -4.4443      2.00000
    206      -4.4216      2.00000
    207      -4.4078      2.00000
    208      -4.3890      2.00000
    209      -4.3832      2.00000
    210      -4.3816      2.00000
    211      -4.3762      2.00000
    212      -4.3678      2.00000
    213      -4.3515      2.00000
    214      -4.3484      2.00000
    215      -4.3465      2.00000
    216      -4.3140      2.00000
    217      -4.3120      2.00000
    218      -4.2761      2.00000
    219      -4.2750      2.00000
    220      -4.2687      2.00000
    221      -4.2386      2.00000
    222      -4.2224      2.00000
    223      -4.1933      2.00000
    224      -4.1928      2.00000
    225      -4.1665      2.00000
    226      -4.1639      2.00000
    227      -4.1359      2.00000
    228      -4.1347      2.00000
    229      -4.1290      2.00000
    230      -4.1122      2.00000
    231      -4.1074      2.00000
    232      -4.1048      2.00000
    233      -4.1009      2.00000
    234      -4.0974      2.00000
    235      -4.0620      2.00000
    236      -4.0578      2.00000
    237      -4.0518      2.00000
    238      -4.0517      2.00000
    239      -4.0337      2.00000
    240      -4.0245      2.00000
    241      -4.0235      2.00000
    242      -4.0142      2.00000
    243      -3.9772      2.00000
    244      -3.9735      2.00000
    245      -3.9636      2.00000
    246      -3.9635      2.00000
    247      -3.9460      2.00000
    248      -3.9398      2.00000
    249      -3.9330      2.00000
    250      -3.9303      2.00000
    251      -3.9235      2.00000
    252      -3.9069      2.00000
    253      -3.9066      2.00000
    254      -3.9063      2.00000
    255      -3.8576      2.00000
    256      -3.8554      2.00000
    257      -3.8421      2.00000
    258      -3.8296      2.00000
    259      -3.8048      2.00000
    260      -3.7964      2.00000
    261      -3.7946      2.00000
    262      -3.7845      2.00000
    263      -3.7701      2.00000
    264      -3.7643      2.00000
    265      -3.7640      2.00000
    266      -3.7557      2.00000
    267      -3.7236      2.00000
    268      -3.7202      2.00000
    269      -3.7077      2.00000
    270      -3.6811      2.00000
    271      -3.6750      2.00000
    272      -3.6664      2.00000
    273      -3.6626      2.00000
    274      -3.6446      2.00000
    275      -3.6387      2.00000
    276      -3.6268      2.00000
    277      -3.6156      2.00000
    278      -3.6058      2.00000
    279      -3.5987      2.00000
    280      -3.5860      2.00000
    281      -3.5693      2.00000
    282      -3.5565      2.00000
    283      -3.5472      2.00000
    284      -3.5388      2.00000
    285      -3.4969      2.00000
    286      -3.4788      2.00000
    287      -3.4709      2.00000
    288      -3.4593      2.00000
    289      -3.4526      2.00000
    290      -3.4380      2.00000
    291      -3.4276      2.00000
    292      -3.4156      2.00000
    293      -3.4135      2.00000
    294      -3.4020      2.00000
    295      -3.3887      2.00000
    296      -3.3584      2.00000
    297      -3.3582      2.00000
    298      -3.3447      2.00000
    299      -3.3402      2.00000
    300      -3.3387      2.00000
    301      -3.3290      2.00000
    302      -3.3115      2.00000
    303      -3.3056      2.00000
    304      -3.3026      2.00000
    305      -3.2986      2.00000
    306      -3.2756      2.00000
    307      -3.2580      2.00000
    308      -3.2456      2.00000
    309      -3.2424      2.00000
    310      -3.2340      2.00000
    311      -3.2270      2.00000
    312      -3.2196      2.00000
    313      -3.2148      2.00000
    314      -3.2116      2.00000
    315      -3.1970      2.00000
    316      -3.1853      2.00000
    317      -3.1732      2.00000
    318      -3.1726      2.00000
    319      -3.1701      2.00000
    320      -3.1596      2.00000
    321      -3.1473      2.00000
    322      -3.1347      2.00000
    323      -3.1073      2.00000
    324      -3.1021      2.00000
    325      -3.0968      2.00000
    326      -3.0821      2.00000
    327      -3.0809      2.00000
    328      -3.0771      2.00000
    329      -3.0677      2.00000
    330      -3.0653      2.00000
    331      -3.0493      2.00000
    332      -3.0283      2.00000
    333      -3.0232      2.00000
    334      -3.0194      2.00000
    335      -2.9845      2.00000
    336      -2.9623      2.00000
    337      -2.9560      2.00000
    338      -2.9438      2.00000
    339      -2.9363      2.00000
    340      -2.9308      2.00000
    341      -2.9286      2.00000
    342      -2.9231      2.00000
    343      -2.9230      2.00000
    344      -2.9123      2.00000
    345      -2.8986      2.00000
    346      -2.8875      2.00000
    347      -2.8866      2.00000
    348      -2.8814      2.00000
    349      -2.8745      2.00000
    350      -2.8644      2.00000
    351      -2.8604      2.00000
    352      -2.8580      2.00000
    353      -2.8393      2.00000
    354      -2.8075      2.00000
    355      -2.7885      2.00000
    356      -2.7540      2.00000
    357      -2.7363      2.00000
    358      -2.7102      2.00000
    359      -2.6980      2.00000
    360      -2.6937      2.00000
    361      -2.6787      2.00000
    362      -2.6740      2.00000
    363      -2.6650      2.00000
    364      -2.6408      2.00000
    365      -2.6377      2.00000
    366      -2.6232      2.00000
    367      -2.5987      2.00000
    368      -2.5938      2.00000
    369      -2.5932      2.00000
    370      -2.5854      2.00000
    371      -2.5624      2.00000
    372      -2.5598      2.00000
    373      -2.5581      2.00000
    374      -2.5430      2.00000
    375      -2.5254      2.00000
    376      -2.5251      2.00000
    377      -2.5166      2.00000
    378      -2.5152      2.00000
    379      -2.5115      2.00000
    380      -2.4926      2.00000
    381      -2.4759      2.00000
    382      -2.4648      2.00000
    383      -2.4553      2.00000
    384      -2.4131      2.00000
    385      -2.4110      2.00000
    386      -2.3946      2.00000
    387      -2.3811      2.00000
    388      -2.3462      2.00000
    389      -2.3111      2.00000
    390      -2.1247      2.00000
    391      -1.9817      2.00000
    392      -1.8662      2.00000
    393      -1.8542      2.00000
    394      -1.6897      2.00000
    395      -1.5041      2.00000
    396      -1.4985      2.00000
    397      -1.4617      2.00000
    398      -1.3318      2.00000
    399      -1.3026      2.00000
    400      -1.2163      2.00001
    401      -1.1022      2.00586
    402      -0.6654     -0.01185
    403      -0.6367     -0.00397
    404      -0.6269     -0.00260
    405      -0.6175     -0.00170
    406      -0.5669     -0.00012
    407      -0.5284     -0.00001
    408      -0.5187     -0.00001
    409      -0.4954     -0.00000
    410      -0.4224     -0.00000
    411      -0.3227     -0.00000
    412      -0.2772     -0.00000
    413      -0.1757     -0.00000
    414      -0.1609     -0.00000
    415       0.0054     -0.00000
    416       0.0614     -0.00000
    417       0.0690     -0.00000
    418       0.0730     -0.00000
    419       0.0742     -0.00000
    420       0.1203     -0.00000
    421       0.1893     -0.00000
    422       0.2986     -0.00000
    423       0.3220     -0.00000
    424       0.4295     -0.00000
    425       0.4742     -0.00000
    426       0.6449     -0.00000
    427       0.7617     -0.00000
    428       0.7739     -0.00000
    429       0.8860     -0.00000
    430       1.0962     -0.00000
    431       1.1271     -0.00000
    432       1.3673     -0.00000
    433       1.4338     -0.00000
    434       1.4817     -0.00000
    435       1.5169     -0.00000
    436       1.5412     -0.00000
    437       1.5979     -0.00000
    438       1.6687     -0.00000
    439       1.6688     -0.00000
    440       1.7642     -0.00000
    441       2.3259      0.00000
    442       2.3867      0.00000
    443       2.3932      0.00000
    444       2.5613      0.00000
    445       2.5764      0.00000
    446       2.5886      0.00000
    447       2.6280      0.00000
    448       2.6390      0.00000
    449       2.7786      0.00000
    450       2.8043      0.00000
    451       2.8576      0.00000
    452       2.8746      0.00000
    453       2.8815      0.00000
    454       2.8874      0.00000
    455       2.9801      0.00000
    456       3.0519      0.00000
    457       3.0989      0.00000
    458       3.1609      0.00000
    459       3.3232      0.00000
    460       3.4036      0.00000
    461       3.4097      0.00000
    462       3.4263      0.00000
    463       3.4417      0.00000
    464       3.5090      0.00000
    465       3.6814      0.00000
    466       3.7358      0.00000
    467       3.8033      0.00000
    468       3.8322      0.00000
    469       3.8336      0.00000
    470       3.8530      0.00000
    471       3.9735      0.00000
    472       4.0535      0.00000
    473       4.1574      0.00000
    474       4.1663      0.00000
    475       4.2123      0.00000
    476       4.2716      0.00000
    477       4.2872      0.00000
    478       4.3889      0.00000
    479       4.5408      0.00000
    480       4.5958      0.00000
    481       4.6152      0.00000
    482       4.6849      0.00000
    483       4.7308      0.00000
    484       4.8263      0.00000
    485       4.9141      0.00000
    486       4.9924      0.00000

 k-point     3 :       0.5000    0.0000    0.0000
  band No.  band energies     occupation 
      1     -23.0743      2.00000
      2     -21.0540      2.00000
      3     -10.9548      2.00000
      4      -9.1913      2.00000
      5      -9.1870      2.00000
      6      -8.4135      2.00000
      7      -8.0861      2.00000
      8      -8.0568      2.00000
      9      -8.0361      2.00000
     10      -7.9769      2.00000
     11      -7.9754      2.00000
     12      -7.9578      2.00000
     13      -7.9297      2.00000
     14      -7.6000      2.00000
     15      -7.5846      2.00000
     16      -7.4192      2.00000
     17      -7.4074      2.00000
     18      -7.1691      2.00000
     19      -7.1627      2.00000
     20      -7.1564      2.00000
     21      -7.1552      2.00000
     22      -7.0590      2.00000
     23      -7.0499      2.00000
     24      -7.0238      2.00000
     25      -7.0204      2.00000
     26      -7.0150      2.00000
     27      -7.0113      2.00000
     28      -6.9965      2.00000
     29      -6.9952      2.00000
     30      -6.9478      2.00000
     31      -6.9270      2.00000
     32      -6.8852      2.00000
     33      -6.8825      2.00000
     34      -6.8186      2.00000
     35      -6.8019      2.00000
     36      -6.7976      2.00000
     37      -6.7961      2.00000
     38      -6.7901      2.00000
     39      -6.7567      2.00000
     40      -6.7382      2.00000
     41      -6.7309      2.00000
     42      -6.7219      2.00000
     43      -6.7218      2.00000
     44      -6.7030      2.00000
     45      -6.5553      2.00000
     46      -6.5470      2.00000
     47      -6.5209      2.00000
     48      -6.5026      2.00000
     49      -6.4924      2.00000
     50      -6.4910      2.00000
     51      -6.4603      2.00000
     52      -6.4598      2.00000
     53      -6.4108      2.00000
     54      -6.4080      2.00000
     55      -6.4006      2.00000
     56      -6.3991      2.00000
     57      -6.3668      2.00000
     58      -6.3650      2.00000
     59      -6.3601      2.00000
     60      -6.3599      2.00000
     61      -6.3468      2.00000
     62      -6.3245      2.00000
     63      -6.3089      2.00000
     64      -6.2716      2.00000
     65      -6.2389      2.00000
     66      -6.2316      2.00000
     67      -6.1956      2.00000
     68      -6.1948      2.00000
     69      -6.1930      2.00000
     70      -6.1909      2.00000
     71      -6.1883      2.00000
     72      -6.1793      2.00000
     73      -6.1537      2.00000
     74      -6.1351      2.00000
     75      -6.0719      2.00000
     76      -6.0655      2.00000
     77      -6.0626      2.00000
     78      -6.0588      2.00000
     79      -6.0215      2.00000
     80      -6.0197      2.00000
     81      -6.0196      2.00000
     82      -6.0169      2.00000
     83      -5.9858      2.00000
     84      -5.9671      2.00000
     85      -5.8665      2.00000
     86      -5.8496      2.00000
     87      -5.8468      2.00000
     88      -5.8436      2.00000
     89      -5.8374      2.00000
     90      -5.8371      2.00000
     91      -5.7228      2.00000
     92      -5.7207      2.00000
     93      -5.7053      2.00000
     94      -5.7043      2.00000
     95      -5.6961      2.00000
     96      -5.6956      2.00000
     97      -5.6720      2.00000
     98      -5.6686      2.00000
     99      -5.6645      2.00000
    100      -5.6610      2.00000
    101      -5.6111      2.00000
    102      -5.5982      2.00000
    103      -5.5822      2.00000
    104      -5.5811      2.00000
    105      -5.5794      2.00000
    106      -5.5715      2.00000
    107      -5.5667      2.00000
    108      -5.5393      2.00000
    109      -5.5302      2.00000
    110      -5.5281      2.00000
    111      -5.5276      2.00000
    112      -5.5216      2.00000
    113      -5.5163      2.00000
    114      -5.5155      2.00000
    115      -5.5127      2.00000
    116      -5.5117      2.00000
    117      -5.4627      2.00000
    118      -5.4473      2.00000
    119      -5.4463      2.00000
    120      -5.4422      2.00000
    121      -5.4411      2.00000
    122      -5.4405      2.00000
    123      -5.3581      2.00000
    124      -5.3567      2.00000
    125      -5.3551      2.00000
    126      -5.3545      2.00000
    127      -5.3463      2.00000
    128      -5.3215      2.00000
    129      -5.2908      2.00000
    130      -5.2805      2.00000
    131      -5.2771      2.00000
    132      -5.2675      2.00000
    133      -5.2393      2.00000
    134      -5.2318      2.00000
    135      -5.2303      2.00000
    136      -5.2265      2.00000
    137      -5.1403      2.00000
    138      -5.1363      2.00000
    139      -5.1330      2.00000
    140      -5.1057      2.00000
    141      -5.0936      2.00000
    142      -5.0855      2.00000
    143      -5.0823      2.00000
    144      -5.0821      2.00000
    145      -5.0797      2.00000
    146      -5.0706      2.00000
    147      -5.0649      2.00000
    148      -5.0449      2.00000
    149      -5.0266      2.00000
    150      -5.0245      2.00000
    151      -5.0203      2.00000
    152      -5.0078      2.00000
    153      -4.9991      2.00000
    154      -4.9844      2.00000
    155      -4.9627      2.00000
    156      -4.9601      2.00000
    157      -4.9453      2.00000
    158      -4.9445      2.00000
    159      -4.9434      2.00000
    160      -4.9400      2.00000
    161      -4.8646      2.00000
    162      -4.8630      2.00000
    163      -4.8470      2.00000
    164      -4.8464      2.00000
    165      -4.8408      2.00000
    166      -4.8351      2.00000
    167      -4.8348      2.00000
    168      -4.8157      2.00000
    169      -4.8034      2.00000
    170      -4.7980      2.00000
    171      -4.7943      2.00000
    172      -4.7942      2.00000
    173      -4.7900      2.00000
    174      -4.7873      2.00000
    175      -4.7038      2.00000
    176      -4.7035      2.00000
    177      -4.7005      2.00000
    178      -4.6956      2.00000
    179      -4.6856      2.00000
    180      -4.6843      2.00000
    181      -4.6820      2.00000
    182      -4.6675      2.00000
    183      -4.6623      2.00000
    184      -4.6515      2.00000
    185      -4.6476      2.00000
    186      -4.6468      2.00000
    187      -4.6354      2.00000
    188      -4.6084      2.00000
    189      -4.5909      2.00000
    190      -4.5855      2.00000
    191      -4.5710      2.00000
    192      -4.5487      2.00000
    193      -4.5468      2.00000
    194      -4.5441      2.00000
    195      -4.5353      2.00000
    196      -4.5320      2.00000
    197      -4.5300      2.00000
    198      -4.5280      2.00000
    199      -4.5178      2.00000
    200      -4.5175      2.00000
    201      -4.5093      2.00000
    202      -4.4957      2.00000
    203      -4.4912      2.00000
    204      -4.4873      2.00000
    205      -4.4762      2.00000
    206      -4.4447      2.00000
    207      -4.4376      2.00000
    208      -4.4275      2.00000
    209      -4.4045      2.00000
    210      -4.4008      2.00000
    211      -4.3734      2.00000
    212      -4.3670      2.00000
    213      -4.3633      2.00000
    214      -4.3578      2.00000
    215      -4.3532      2.00000
    216      -4.3323      2.00000
    217      -4.3129      2.00000
    218      -4.3041      2.00000
    219      -4.2987      2.00000
    220      -4.2870      2.00000
    221      -4.2743      2.00000
    222      -4.2738      2.00000
    223      -4.2222      2.00000
    224      -4.1924      2.00000
    225      -4.1589      2.00000
    226      -4.1387      2.00000
    227      -4.1307      2.00000
    228      -4.1305      2.00000
    229      -4.1225      2.00000
    230      -4.1038      2.00000
    231      -4.1035      2.00000
    232      -4.0846      2.00000
    233      -4.0835      2.00000
    234      -4.0815      2.00000
    235      -4.0758      2.00000
    236      -4.0754      2.00000
    237      -4.0691      2.00000
    238      -4.0608      2.00000
    239      -4.0472      2.00000
    240      -4.0215      2.00000
    241      -4.0064      2.00000
    242      -4.0028      2.00000
    243      -3.9813      2.00000
    244      -3.9790      2.00000
    245      -3.9537      2.00000
    246      -3.9512      2.00000
    247      -3.9499      2.00000
    248      -3.9475      2.00000
    249      -3.9419      2.00000
    250      -3.9369      2.00000
    251      -3.9115      2.00000
    252      -3.9091      2.00000
    253      -3.8883      2.00000
    254      -3.8838      2.00000
    255      -3.8580      2.00000
    256      -3.8308      2.00000
    257      -3.8173      2.00000
    258      -3.8159      2.00000
    259      -3.8137      2.00000
    260      -3.8044      2.00000
    261      -3.7836      2.00000
    262      -3.7773      2.00000
    263      -3.7597      2.00000
    264      -3.7562      2.00000
    265      -3.7559      2.00000
    266      -3.7339      2.00000
    267      -3.7100      2.00000
    268      -3.7010      2.00000
    269      -3.6827      2.00000
    270      -3.6805      2.00000
    271      -3.6785      2.00000
    272      -3.6739      2.00000
    273      -3.6386      2.00000
    274      -3.6316      2.00000
    275      -3.6022      2.00000
    276      -3.6007      2.00000
    277      -3.5989      2.00000
    278      -3.5947      2.00000
    279      -3.5838      2.00000
    280      -3.5776      2.00000
    281      -3.5698      2.00000
    282      -3.5526      2.00000
    283      -3.5393      2.00000
    284      -3.5256      2.00000
    285      -3.5249      2.00000
    286      -3.5172      2.00000
    287      -3.5034      2.00000
    288      -3.4885      2.00000
    289      -3.4753      2.00000
    290      -3.4727      2.00000
    291      -3.4679      2.00000
    292      -3.4538      2.00000
    293      -3.4526      2.00000
    294      -3.4179      2.00000
    295      -3.3756      2.00000
    296      -3.3674      2.00000
    297      -3.3611      2.00000
    298      -3.3577      2.00000
    299      -3.3317      2.00000
    300      -3.3308      2.00000
    301      -3.3238      2.00000
    302      -3.3069      2.00000
    303      -3.3044      2.00000
    304      -3.3037      2.00000
    305      -3.2956      2.00000
    306      -3.2566      2.00000
    307      -3.2497      2.00000
    308      -3.2278      2.00000
    309      -3.2229      2.00000
    310      -3.2156      2.00000
    311      -3.2095      2.00000
    312      -3.1873      2.00000
    313      -3.1806      2.00000
    314      -3.1754      2.00000
    315      -3.1751      2.00000
    316      -3.1749      2.00000
    317      -3.1743      2.00000
    318      -3.1554      2.00000
    319      -3.1475      2.00000
    320      -3.1462      2.00000
    321      -3.1419      2.00000
    322      -3.1312      2.00000
    323      -3.1188      2.00000
    324      -3.0856      2.00000
    325      -3.0786      2.00000
    326      -3.0748      2.00000
    327      -3.0690      2.00000
    328      -3.0670      2.00000
    329      -3.0636      2.00000
    330      -3.0555      2.00000
    331      -3.0315      2.00000
    332      -3.0257      2.00000
    333      -3.0210      2.00000
    334      -3.0157      2.00000
    335      -3.0119      2.00000
    336      -2.9998      2.00000
    337      -2.9948      2.00000
    338      -2.9898      2.00000
    339      -2.9428      2.00000
    340      -2.9334      2.00000
    341      -2.9283      2.00000
    342      -2.9261      2.00000
    343      -2.9194      2.00000
    344      -2.9101      2.00000
    345      -2.9097      2.00000
    346      -2.9040      2.00000
    347      -2.8962      2.00000
    348      -2.8949      2.00000
    349      -2.8839      2.00000
    350      -2.8569      2.00000
    351      -2.8560      2.00000
    352      -2.8372      2.00000
    353      -2.8231      2.00000
    354      -2.8220      2.00000
    355      -2.7663      2.00000
    356      -2.7471      2.00000
    357      -2.7303      2.00000
    358      -2.6885      2.00000
    359      -2.6851      2.00000
    360      -2.6831      2.00000
    361      -2.6799      2.00000
    362      -2.6738      2.00000
    363      -2.6673      2.00000
    364      -2.6637      2.00000
    365      -2.6599      2.00000
    366      -2.6428      2.00000
    367      -2.6372      2.00000
    368      -2.6258      2.00000
    369      -2.5979      2.00000
    370      -2.5894      2.00000
    371      -2.5696      2.00000
    372      -2.5540      2.00000
    373      -2.5506      2.00000
    374      -2.5452      2.00000
    375      -2.5387      2.00000
    376      -2.5341      2.00000
    377      -2.5292      2.00000
    378      -2.5240      2.00000
    379      -2.5209      2.00000
    380      -2.5177      2.00000
    381      -2.5048      2.00000
    382      -2.4912      2.00000
    383      -2.4892      2.00000
    384      -2.4878      2.00000
    385      -2.4865      2.00000
    386      -2.4106      2.00000
    387      -2.3953      2.00000
    388      -2.3689      2.00000
    389      -2.3519      2.00000
    390      -2.2087      2.00000
    391      -2.1247      2.00000
    392      -1.7360      2.00000
    393      -1.6411      2.00000
    394      -1.6066      2.00000
    395      -1.6015      2.00000
    396      -1.5324      2.00000
    397      -1.3783      2.00000
    398      -1.0181      2.06064
    399      -1.0088      2.06717
    400      -1.0080      2.06758
    401      -0.9719      2.04486
    402      -0.8989      1.40275
    403      -0.7461     -0.06998
    404      -0.6189     -0.00181
    405      -0.6117     -0.00129
    406      -0.6005     -0.00075
    407      -0.5782     -0.00023
    408      -0.4630     -0.00000
    409      -0.4526     -0.00000
    410      -0.4522     -0.00000
    411      -0.4516     -0.00000
    412      -0.3922     -0.00000
    413      -0.3586     -0.00000
    414      -0.2476     -0.00000
    415      -0.2343     -0.00000
    416      -0.1315     -0.00000
    417      -0.1308     -0.00000
    418       0.3110     -0.00000
    419       0.3177     -0.00000
    420       0.3359     -0.00000
    421       0.3383     -0.00000
    422       0.3558     -0.00000
    423       0.3573     -0.00000
    424       0.4382     -0.00000
    425       0.5820     -0.00000
    426       0.5852     -0.00000
    427       0.5948     -0.00000
    428       0.6458     -0.00000
    429       0.8180     -0.00000
    430       1.0103     -0.00000
    431       1.0115     -0.00000
    432       1.2273     -0.00000
    433       1.3033     -0.00000
    434       1.3371     -0.00000
    435       1.4630     -0.00000
    436       1.4824     -0.00000
    437       1.6572     -0.00000
    438       1.9421      0.00000
    439       1.9435      0.00000
    440       2.2697      0.00000
    441       2.2755      0.00000
    442       2.2814      0.00000
    443       2.3060      0.00000
    444       2.6183      0.00000
    445       2.6293      0.00000
    446       2.6814      0.00000
    447       2.7243      0.00000
    448       2.7375      0.00000
    449       2.7410      0.00000
    450       2.8023      0.00000
    451       2.8887      0.00000
    452       2.9248      0.00000
    453       3.0454      0.00000
    454       3.0599      0.00000
    455       3.0814      0.00000
    456       3.0980      0.00000
    457       3.1226      0.00000
    458       3.2037      0.00000
    459       3.2439      0.00000
    460       3.2623      0.00000
    461       3.2786      0.00000
    462       3.2891      0.00000
    463       3.3734      0.00000
    464       3.3868      0.00000
    465       3.5535      0.00000
    466       3.5725      0.00000
    467       3.7084      0.00000
    468       3.7318      0.00000
    469       3.8829      0.00000
    470       3.8929      0.00000
    471       3.9646      0.00000
    472       4.0115      0.00000
    473       4.0139      0.00000
    474       4.0158      0.00000
    475       4.1258      0.00000
    476       4.3291      0.00000
    477       4.3372      0.00000
    478       4.4309      0.00000
    479       4.4487      0.00000
    480       4.6009      0.00000
    481       4.7215      0.00000
    482       4.7336      0.00000
    483       4.7484      0.00000
    484       4.7822      0.00000
    485       4.8536      0.00000
    486       4.8542      0.00000

 k-point     4 :       0.0000    0.2000    0.0000
  band No.  band energies     occupation 
      1     -23.0742      2.00000
      2     -21.0540      2.00000
      3     -10.9548      2.00000
      4      -9.2858      2.00000
      5      -8.8016      2.00000
      6      -8.5388      2.00000
      7      -8.5282      2.00000
      8      -8.3653      2.00000
      9      -8.0869      2.00000
     10      -8.0163      2.00000
     11      -7.8119      2.00000
     12      -7.6582      2.00000
     13      -7.6037      2.00000
     14      -7.5124      2.00000
     15      -7.4756      2.00000
     16      -7.4653      2.00000
     17      -7.3956      2.00000
     18      -7.3649      2.00000
     19      -7.2108      2.00000
     20      -7.1356      2.00000
     21      -7.0587      2.00000
     22      -7.0254      2.00000
     23      -7.0207      2.00000
     24      -7.0189      2.00000
     25      -7.0107      2.00000
     26      -7.0019      2.00000
     27      -6.9548      2.00000
     28      -6.9336      2.00000
     29      -6.9090      2.00000
     30      -6.8892      2.00000
     31      -6.8846      2.00000
     32      -6.8650      2.00000
     33      -6.8504      2.00000
     34      -6.8293      2.00000
     35      -6.8259      2.00000
     36      -6.7866      2.00000
     37      -6.7680      2.00000
     38      -6.7606      2.00000
     39      -6.7578      2.00000
     40      -6.7396      2.00000
     41      -6.7328      2.00000
     42      -6.7302      2.00000
     43      -6.7182      2.00000
     44      -6.7110      2.00000
     45      -6.6773      2.00000
     46      -6.6189      2.00000
     47      -6.6152      2.00000
     48      -6.5981      2.00000
     49      -6.5383      2.00000
     50      -6.5276      2.00000
     51      -6.5008      2.00000
     52      -6.4931      2.00000
     53      -6.4836      2.00000
     54      -6.4665      2.00000
     55      -6.4509      2.00000
     56      -6.4407      2.00000
     57      -6.4217      2.00000
     58      -6.3943      2.00000
     59      -6.3777      2.00000
     60      -6.3712      2.00000
     61      -6.3691      2.00000
     62      -6.3602      2.00000
     63      -6.3464      2.00000
     64      -6.3036      2.00000
     65      -6.2791      2.00000
     66      -6.2709      2.00000
     67      -6.2389      2.00000
     68      -6.2352      2.00000
     69      -6.2279      2.00000
     70      -6.1253      2.00000
     71      -6.1164      2.00000
     72      -6.1036      2.00000
     73      -6.0981      2.00000
     74      -6.0876      2.00000
     75      -6.0842      2.00000
     76      -6.0747      2.00000
     77      -6.0651      2.00000
     78      -6.0214      2.00000
     79      -6.0012      2.00000
     80      -6.0007      2.00000
     81      -5.9878      2.00000
     82      -5.9720      2.00000
     83      -5.9131      2.00000
     84      -5.9017      2.00000
     85      -5.8800      2.00000
     86      -5.8796      2.00000
     87      -5.8560      2.00000
     88      -5.8443      2.00000
     89      -5.8431      2.00000
     90      -5.8408      2.00000
     91      -5.8280      2.00000
     92      -5.8170      2.00000
     93      -5.8027      2.00000
     94      -5.8012      2.00000
     95      -5.7749      2.00000
     96      -5.7142      2.00000
     97      -5.7074      2.00000
     98      -5.6958      2.00000
     99      -5.6892      2.00000
    100      -5.6787      2.00000
    101      -5.6652      2.00000
    102      -5.6546      2.00000
    103      -5.6491      2.00000
    104      -5.6383      2.00000
    105      -5.6016      2.00000
    106      -5.5932      2.00000
    107      -5.5461      2.00000
    108      -5.5334      2.00000
    109      -5.5251      2.00000
    110      -5.4985      2.00000
    111      -5.4802      2.00000
    112      -5.4759      2.00000
    113      -5.4677      2.00000
    114      -5.4657      2.00000
    115      -5.4483      2.00000
    116      -5.4389      2.00000
    117      -5.4330      2.00000
    118      -5.4311      2.00000
    119      -5.4186      2.00000
    120      -5.3695      2.00000
    121      -5.3653      2.00000
    122      -5.3647      2.00000
    123      -5.3485      2.00000
    124      -5.3293      2.00000
    125      -5.3215      2.00000
    126      -5.3138      2.00000
    127      -5.3015      2.00000
    128      -5.2914      2.00000
    129      -5.2834      2.00000
    130      -5.2786      2.00000
    131      -5.2784      2.00000
    132      -5.2668      2.00000
    133      -5.2627      2.00000
    134      -5.2419      2.00000
    135      -5.2373      2.00000
    136      -5.2263      2.00000
    137      -5.2233      2.00000
    138      -5.2067      2.00000
    139      -5.1897      2.00000
    140      -5.1670      2.00000
    141      -5.1419      2.00000
    142      -5.1293      2.00000
    143      -5.1195      2.00000
    144      -5.1193      2.00000
    145      -5.0841      2.00000
    146      -5.0838      2.00000
    147      -5.0746      2.00000
    148      -5.0693      2.00000
    149      -5.0671      2.00000
    150      -5.0587      2.00000
    151      -5.0548      2.00000
    152      -5.0023      2.00000
    153      -4.9783      2.00000
    154      -4.9741      2.00000
    155      -4.9512      2.00000
    156      -4.9427      2.00000
    157      -4.9423      2.00000
    158      -4.9218      2.00000
    159      -4.9156      2.00000
    160      -4.8980      2.00000
    161      -4.8864      2.00000
    162      -4.8830      2.00000
    163      -4.8731      2.00000
    164      -4.8724      2.00000
    165      -4.8626      2.00000
    166      -4.8598      2.00000
    167      -4.8464      2.00000
    168      -4.8255      2.00000
    169      -4.8249      2.00000
    170      -4.8088      2.00000
    171      -4.7969      2.00000
    172      -4.7886      2.00000
    173      -4.7858      2.00000
    174      -4.7725      2.00000
    175      -4.7689      2.00000
    176      -4.7537      2.00000
    177      -4.7356      2.00000
    178      -4.7304      2.00000
    179      -4.7202      2.00000
    180      -4.7118      2.00000
    181      -4.6998      2.00000
    182      -4.6973      2.00000
    183      -4.6952      2.00000
    184      -4.6629      2.00000
    185      -4.6469      2.00000
    186      -4.6443      2.00000
    187      -4.6412      2.00000
    188      -4.6231      2.00000
    189      -4.6022      2.00000
    190      -4.5992      2.00000
    191      -4.5870      2.00000
    192      -4.5848      2.00000
    193      -4.5802      2.00000
    194      -4.5603      2.00000
    195      -4.5461      2.00000
    196      -4.5173      2.00000
    197      -4.5172      2.00000
    198      -4.5065      2.00000
    199      -4.5013      2.00000
    200      -4.4865      2.00000
    201      -4.4774      2.00000
    202      -4.4731      2.00000
    203      -4.4480      2.00000
    204      -4.4304      2.00000
    205      -4.4262      2.00000
    206      -4.4204      2.00000
    207      -4.4062      2.00000
    208      -4.3989      2.00000
    209      -4.3774      2.00000
    210      -4.3732      2.00000
    211      -4.3464      2.00000
    212      -4.3425      2.00000
    213      -4.3350      2.00000
    214      -4.2966      2.00000
    215      -4.2907      2.00000
    216      -4.2615      2.00000
    217      -4.2569      2.00000
    218      -4.2483      2.00000
    219      -4.2482      2.00000
    220      -4.2410      2.00000
    221      -4.2245      2.00000
    222      -4.2204      2.00000
    223      -4.2064      2.00000
    224      -4.1929      2.00000
    225      -4.1663      2.00000
    226      -4.1626      2.00000
    227      -4.1518      2.00000
    228      -4.1453      2.00000
    229      -4.1351      2.00000
    230      -4.1141      2.00000
    231      -4.0986      2.00000
    232      -4.0913      2.00000
    233      -4.0738      2.00000
    234      -4.0670      2.00000
    235      -4.0566      2.00000
    236      -4.0430      2.00000
    237      -4.0405      2.00000
    238      -4.0324      2.00000
    239      -4.0199      2.00000
    240      -4.0105      2.00000
    241      -4.0022      2.00000
    242      -3.9818      2.00000
    243      -3.9537      2.00000
    244      -3.9415      2.00000
    245      -3.9392      2.00000
    246      -3.9384      2.00000
    247      -3.9171      2.00000
    248      -3.9160      2.00000
    249      -3.9111      2.00000
    250      -3.8824      2.00000
    251      -3.8778      2.00000
    252      -3.8648      2.00000
    253      -3.8643      2.00000
    254      -3.8534      2.00000
    255      -3.8530      2.00000
    256      -3.8271      2.00000
    257      -3.8222      2.00000
    258      -3.8105      2.00000
    259      -3.7977      2.00000
    260      -3.7952      2.00000
    261      -3.7773      2.00000
    262      -3.7575      2.00000
    263      -3.7567      2.00000
    264      -3.7272      2.00000
    265      -3.7235      2.00000
    266      -3.7072      2.00000
    267      -3.7032      2.00000
    268      -3.6945      2.00000
    269      -3.6875      2.00000
    270      -3.6684      2.00000
    271      -3.6619      2.00000
    272      -3.6494      2.00000
    273      -3.6428      2.00000
    274      -3.6378      2.00000
    275      -3.6230      2.00000
    276      -3.6216      2.00000
    277      -3.6166      2.00000
    278      -3.5948      2.00000
    279      -3.5638      2.00000
    280      -3.5500      2.00000
    281      -3.5225      2.00000
    282      -3.4961      2.00000
    283      -3.4840      2.00000
    284      -3.4812      2.00000
    285      -3.4630      2.00000
    286      -3.4527      2.00000
    287      -3.4520      2.00000
    288      -3.4454      2.00000
    289      -3.4322      2.00000
    290      -3.4252      2.00000
    291      -3.4171      2.00000
    292      -3.4095      2.00000
    293      -3.4093      2.00000
    294      -3.3965      2.00000
    295      -3.3645      2.00000
    296      -3.3559      2.00000
    297      -3.3229      2.00000
    298      -3.3174      2.00000
    299      -3.3107      2.00000
    300      -3.3023      2.00000
    301      -3.3010      2.00000
    302      -3.2862      2.00000
    303      -3.2788      2.00000
    304      -3.2681      2.00000
    305      -3.2671      2.00000
    306      -3.2579      2.00000
    307      -3.2429      2.00000
    308      -3.2383      2.00000
    309      -3.2172      2.00000
    310      -3.2137      2.00000
    311      -3.2092      2.00000
    312      -3.2078      2.00000
    313      -3.2046      2.00000
    314      -3.2026      2.00000
    315      -3.1945      2.00000
    316      -3.1915      2.00000
    317      -3.1684      2.00000
    318      -3.1667      2.00000
    319      -3.1584      2.00000
    320      -3.1411      2.00000
    321      -3.1370      2.00000
    322      -3.1362      2.00000
    323      -3.1286      2.00000
    324      -3.1076      2.00000
    325      -3.1044      2.00000
    326      -3.1012      2.00000
    327      -3.0720      2.00000
    328      -3.0683      2.00000
    329      -3.0582      2.00000
    330      -3.0536      2.00000
    331      -3.0503      2.00000
    332      -3.0420      2.00000
    333      -3.0371      2.00000
    334      -3.0198      2.00000
    335      -3.0087      2.00000
    336      -3.0009      2.00000
    337      -2.9929      2.00000
    338      -2.9823      2.00000
    339      -2.9761      2.00000
    340      -2.9470      2.00000
    341      -2.9373      2.00000
    342      -2.9240      2.00000
    343      -2.9220      2.00000
    344      -2.9189      2.00000
    345      -2.9004      2.00000
    346      -2.8906      2.00000
    347      -2.8888      2.00000
    348      -2.8785      2.00000
    349      -2.8721      2.00000
    350      -2.8701      2.00000
    351      -2.8607      2.00000
    352      -2.8578      2.00000
    353      -2.8112      2.00000
    354      -2.7925      2.00000
    355      -2.7852      2.00000
    356      -2.7787      2.00000
    357      -2.7700      2.00000
    358      -2.7551      2.00000
    359      -2.7360      2.00000
    360      -2.7202      2.00000
    361      -2.7183      2.00000
    362      -2.7130      2.00000
    363      -2.6923      2.00000
    364      -2.6867      2.00000
    365      -2.6769      2.00000
    366      -2.6583      2.00000
    367      -2.6473      2.00000
    368      -2.6405      2.00000
    369      -2.6294      2.00000
    370      -2.6215      2.00000
    371      -2.6017      2.00000
    372      -2.5831      2.00000
    373      -2.5824      2.00000
    374      -2.5650      2.00000
    375      -2.5612      2.00000
    376      -2.5470      2.00000
    377      -2.4996      2.00000
    378      -2.4942      2.00000
    379      -2.4897      2.00000
    380      -2.4886      2.00000
    381      -2.4858      2.00000
    382      -2.4756      2.00000
    383      -2.4536      2.00000
    384      -2.4012      2.00000
    385      -2.3933      2.00000
    386      -2.3386      2.00000
    387      -2.3298      2.00000
    388      -2.2351      2.00000
    389      -2.1720      2.00000
    390      -2.1689      2.00000
    391      -2.1245      2.00000
    392      -1.8288      2.00000
    393      -1.7000      2.00000
    394      -1.6965      2.00000
    395      -1.6540      2.00000
    396      -1.5992      2.00000
    397      -1.5506      2.00000
    398      -1.4755      2.00000
    399      -1.4596      2.00000
    400      -1.3372      2.00000
    401      -1.3040      2.00000
    402      -1.3003      2.00000
    403      -0.9583      1.99912
    404      -0.9251      1.74889
    405      -0.8221      0.23655
    406      -0.8219      0.23447
    407      -0.7281     -0.05858
    408      -0.6621     -0.01058
    409      -0.6060     -0.00098
    410      -0.3863     -0.00000
    411      -0.2479     -0.00000
    412      -0.2289     -0.00000
    413      -0.1919     -0.00000
    414      -0.0978     -0.00000
    415       0.0537     -0.00000
    416       0.0983     -0.00000
    417       0.0994     -0.00000
    418       0.1524     -0.00000
    419       0.2250     -0.00000
    420       0.2856     -0.00000
    421       0.3596     -0.00000
    422       0.3662     -0.00000
    423       0.5464     -0.00000
    424       0.5868     -0.00000
    425       0.6861     -0.00000
    426       0.7024     -0.00000
    427       0.7594     -0.00000
    428       0.8568     -0.00000
    429       0.9097     -0.00000
    430       1.3068     -0.00000
    431       1.3478     -0.00000
    432       1.3613     -0.00000
    433       1.4091     -0.00000
    434       1.4507     -0.00000
    435       1.5804     -0.00000
    436       1.6872     -0.00000
    437       1.8162     -0.00000
    438       1.8332     -0.00000
    439       1.9535      0.00000
    440       1.9875      0.00000
    441       1.9954      0.00000
    442       2.0492      0.00000
    443       2.0836      0.00000
    444       2.1004      0.00000
    445       2.1819      0.00000
    446       2.3908      0.00000
    447       2.5747      0.00000
    448       2.6515      0.00000
    449       2.7348      0.00000
    450       2.8578      0.00000
    451       2.8609      0.00000
    452       2.8899      0.00000
    453       2.9205      0.00000
    454       2.9521      0.00000
    455       2.9639      0.00000
    456       3.1672      0.00000
    457       3.2702      0.00000
    458       3.3274      0.00000
    459       3.3448      0.00000
    460       3.4420      0.00000
    461       3.4546      0.00000
    462       3.5201      0.00000
    463       3.5834      0.00000
    464       3.7232      0.00000
    465       3.7353      0.00000
    466       3.8516      0.00000
    467       3.8687      0.00000
    468       3.9044      0.00000
    469       3.9299      0.00000
    470       3.9597      0.00000
    471       4.0394      0.00000
    472       4.0901      0.00000
    473       4.1320      0.00000
    474       4.2203      0.00000
    475       4.2405      0.00000
    476       4.3175      0.00000
    477       4.3345      0.00000
    478       4.3599      0.00000
    479       4.4357      0.00000
    480       4.4468      0.00000
    481       4.5201      0.00000
    482       4.6038      0.00000
    483       4.6091      0.00000
    484       4.7069      0.00000
    485       4.7299      0.00000
    486       4.8733      0.00000

 k-point     5 :       0.2500    0.2000    0.0000
  band No.  band energies     occupation 
      1     -23.0742      2.00000
      2     -21.0540      2.00000
      3     -10.9547      2.00000
      4      -9.2472      2.00000
      5      -8.9559      2.00000
      6      -8.5038      2.00000
      7      -8.3674      2.00000
      8      -8.3305      2.00000
      9      -8.1911      2.00000
     10      -8.0259      2.00000
     11      -7.7063      2.00000
     12      -7.6474      2.00000
     13      -7.6379      2.00000
     14      -7.5477      2.00000
     15      -7.5211      2.00000
     16      -7.5115      2.00000
     17      -7.3707      2.00000
     18      -7.3587      2.00000
     19      -7.1574      2.00000
     20      -7.0895      2.00000
     21      -7.0761      2.00000
     22      -7.0617      2.00000
     23      -7.0285      2.00000
     24      -7.0066      2.00000
     25      -6.9977      2.00000
     26      -6.9909      2.00000
     27      -6.9857      2.00000
     28      -6.9492      2.00000
     29      -6.9383      2.00000
     30      -6.9341      2.00000
     31      -6.9206      2.00000
     32      -6.8903      2.00000
     33      -6.8835      2.00000
     34      -6.8445      2.00000
     35      -6.8296      2.00000
     36      -6.8188      2.00000
     37      -6.8139      2.00000
     38      -6.7411      2.00000
     39      -6.7375      2.00000
     40      -6.7236      2.00000
     41      -6.7154      2.00000
     42      -6.7100      2.00000
     43      -6.6966      2.00000
     44      -6.6852      2.00000
     45      -6.6801      2.00000
     46      -6.6420      2.00000
     47      -6.6372      2.00000
     48      -6.5209      2.00000
     49      -6.5133      2.00000
     50      -6.5012      2.00000
     51      -6.4971      2.00000
     52      -6.4929      2.00000
     53      -6.4480      2.00000
     54      -6.4466      2.00000
     55      -6.4327      2.00000
     56      -6.4208      2.00000
     57      -6.4177      2.00000
     58      -6.4135      2.00000
     59      -6.4022      2.00000
     60      -6.3803      2.00000
     61      -6.3597      2.00000
     62      -6.3236      2.00000
     63      -6.3002      2.00000
     64      -6.2992      2.00000
     65      -6.2884      2.00000
     66      -6.2715      2.00000
     67      -6.2519      2.00000
     68      -6.2192      2.00000
     69      -6.2120      2.00000
     70      -6.1706      2.00000
     71      -6.1655      2.00000
     72      -6.1453      2.00000
     73      -6.1362      2.00000
     74      -6.1039      2.00000
     75      -6.0704      2.00000
     76      -6.0540      2.00000
     77      -6.0440      2.00000
     78      -6.0377      2.00000
     79      -6.0154      2.00000
     80      -6.0083      2.00000
     81      -5.9857      2.00000
     82      -5.9441      2.00000
     83      -5.9419      2.00000
     84      -5.9191      2.00000
     85      -5.9161      2.00000
     86      -5.9108      2.00000
     87      -5.8698      2.00000
     88      -5.8546      2.00000
     89      -5.8460      2.00000
     90      -5.8089      2.00000
     91      -5.7863      2.00000
     92      -5.7810      2.00000
     93      -5.7756      2.00000
     94      -5.7575      2.00000
     95      -5.7502      2.00000
     96      -5.7289      2.00000
     97      -5.7145      2.00000
     98      -5.6931      2.00000
     99      -5.6856      2.00000
    100      -5.6695      2.00000
    101      -5.6414      2.00000
    102      -5.6231      2.00000
    103      -5.6022      2.00000
    104      -5.5932      2.00000
    105      -5.5915      2.00000
    106      -5.5851      2.00000
    107      -5.5517      2.00000
    108      -5.5443      2.00000
    109      -5.5190      2.00000
    110      -5.5129      2.00000
    111      -5.5082      2.00000
    112      -5.5009      2.00000
    113      -5.4942      2.00000
    114      -5.4777      2.00000
    115      -5.4728      2.00000
    116      -5.4679      2.00000
    117      -5.4502      2.00000
    118      -5.4427      2.00000
    119      -5.4350      2.00000
    120      -5.4110      2.00000
    121      -5.4078      2.00000
    122      -5.3936      2.00000
    123      -5.3760      2.00000
    124      -5.3588      2.00000
    125      -5.3492      2.00000
    126      -5.3155      2.00000
    127      -5.3100      2.00000
    128      -5.3026      2.00000
    129      -5.2987      2.00000
    130      -5.2940      2.00000
    131      -5.2889      2.00000
    132      -5.2677      2.00000
    133      -5.2567      2.00000
    134      -5.2181      2.00000
    135      -5.2123      2.00000
    136      -5.1817      2.00000
    137      -5.1747      2.00000
    138      -5.1677      2.00000
    139      -5.1523      2.00000
    140      -5.1474      2.00000
    141      -5.1289      2.00000
    142      -5.1131      2.00000
    143      -5.1030      2.00000
    144      -5.0895      2.00000
    145      -5.0883      2.00000
    146      -5.0716      2.00000
    147      -5.0659      2.00000
    148      -5.0576      2.00000
    149      -5.0485      2.00000
    150      -5.0443      2.00000
    151      -5.0097      2.00000
    152      -5.0049      2.00000
    153      -4.9923      2.00000
    154      -4.9774      2.00000
    155      -4.9685      2.00000
    156      -4.9671      2.00000
    157      -4.9482      2.00000
    158      -4.9452      2.00000
    159      -4.9241      2.00000
    160      -4.9176      2.00000
    161      -4.9099      2.00000
    162      -4.8928      2.00000
    163      -4.8819      2.00000
    164      -4.8753      2.00000
    165      -4.8478      2.00000
    166      -4.8368      2.00000
    167      -4.8280      2.00000
    168      -4.8202      2.00000
    169      -4.8151      2.00000
    170      -4.8122      2.00000
    171      -4.8036      2.00000
    172      -4.7819      2.00000
    173      -4.7706      2.00000
    174      -4.7644      2.00000
    175      -4.7581      2.00000
    176      -4.7511      2.00000
    177      -4.7386      2.00000
    178      -4.7293      2.00000
    179      -4.7013      2.00000
    180      -4.6968      2.00000
    181      -4.6940      2.00000
    182      -4.6853      2.00000
    183      -4.6831      2.00000
    184      -4.6700      2.00000
    185      -4.6562      2.00000
    186      -4.6500      2.00000
    187      -4.6410      2.00000
    188      -4.6381      2.00000
    189      -4.6295      2.00000
    190      -4.6216      2.00000
    191      -4.6115      2.00000
    192      -4.6078      2.00000
    193      -4.5918      2.00000
    194      -4.5665      2.00000
    195      -4.5479      2.00000
    196      -4.5453      2.00000
    197      -4.5345      2.00000
    198      -4.5166      2.00000
    199      -4.4975      2.00000
    200      -4.4798      2.00000
    201      -4.4704      2.00000
    202      -4.4520      2.00000
    203      -4.4470      2.00000
    204      -4.4419      2.00000
    205      -4.4306      2.00000
    206      -4.4175      2.00000
    207      -4.4099      2.00000
    208      -4.3939      2.00000
    209      -4.3858      2.00000
    210      -4.3537      2.00000
    211      -4.3430      2.00000
    212      -4.3294      2.00000
    213      -4.3084      2.00000
    214      -4.3031      2.00000
    215      -4.2919      2.00000
    216      -4.2797      2.00000
    217      -4.2747      2.00000
    218      -4.2676      2.00000
    219      -4.2428      2.00000
    220      -4.2356      2.00000
    221      -4.2264      2.00000
    222      -4.2178      2.00000
    223      -4.2080      2.00000
    224      -4.2013      2.00000
    225      -4.1992      2.00000
    226      -4.1733      2.00000
    227      -4.1450      2.00000
    228      -4.1212      2.00000
    229      -4.1194      2.00000
    230      -4.1149      2.00000
    231      -4.1112      2.00000
    232      -4.1026      2.00000
    233      -4.0821      2.00000
    234      -4.0725      2.00000
    235      -4.0580      2.00000
    236      -4.0526      2.00000
    237      -4.0463      2.00000
    238      -4.0415      2.00000
    239      -4.0082      2.00000
    240      -3.9847      2.00000
    241      -3.9816      2.00000
    242      -3.9660      2.00000
    243      -3.9605      2.00000
    244      -3.9551      2.00000
    245      -3.9507      2.00000
    246      -3.9295      2.00000
    247      -3.9258      2.00000
    248      -3.9140      2.00000
    249      -3.9085      2.00000
    250      -3.8935      2.00000
    251      -3.8835      2.00000
    252      -3.8724      2.00000
    253      -3.8620      2.00000
    254      -3.8484      2.00000
    255      -3.8292      2.00000
    256      -3.8272      2.00000
    257      -3.8139      2.00000
    258      -3.8041      2.00000
    259      -3.7991      2.00000
    260      -3.7915      2.00000
    261      -3.7752      2.00000
    262      -3.7660      2.00000
    263      -3.7595      2.00000
    264      -3.7339      2.00000
    265      -3.7116      2.00000
    266      -3.6967      2.00000
    267      -3.6838      2.00000
    268      -3.6772      2.00000
    269      -3.6755      2.00000
    270      -3.6716      2.00000
    271      -3.6663      2.00000
    272      -3.6542      2.00000
    273      -3.6375      2.00000
    274      -3.6267      2.00000
    275      -3.6092      2.00000
    276      -3.5923      2.00000
    277      -3.5806      2.00000
    278      -3.5723      2.00000
    279      -3.5671      2.00000
    280      -3.5518      2.00000
    281      -3.5448      2.00000
    282      -3.5295      2.00000
    283      -3.5176      2.00000
    284      -3.5066      2.00000
    285      -3.4740      2.00000
    286      -3.4639      2.00000
    287      -3.4572      2.00000
    288      -3.4391      2.00000
    289      -3.4339      2.00000
    290      -3.4261      2.00000
    291      -3.4203      2.00000
    292      -3.4029      2.00000
    293      -3.3990      2.00000
    294      -3.3959      2.00000
    295      -3.3777      2.00000
    296      -3.3526      2.00000
    297      -3.3456      2.00000
    298      -3.3346      2.00000
    299      -3.3251      2.00000
    300      -3.3111      2.00000
    301      -3.2832      2.00000
    302      -3.2821      2.00000
    303      -3.2777      2.00000
    304      -3.2681      2.00000
    305      -3.2563      2.00000
    306      -3.2486      2.00000
    307      -3.2409      2.00000
    308      -3.2370      2.00000
    309      -3.2294      2.00000
    310      -3.2222      2.00000
    311      -3.2126      2.00000
    312      -3.2059      2.00000
    313      -3.2019      2.00000
    314      -3.1941      2.00000
    315      -3.1909      2.00000
    316      -3.1778      2.00000
    317      -3.1663      2.00000
    318      -3.1598      2.00000
    319      -3.1362      2.00000
    320      -3.1255      2.00000
    321      -3.1199      2.00000
    322      -3.1133      2.00000
    323      -3.1064      2.00000
    324      -3.1039      2.00000
    325      -3.0929      2.00000
    326      -3.0849      2.00000
    327      -3.0739      2.00000
    328      -3.0624      2.00000
    329      -3.0608      2.00000
    330      -3.0556      2.00000
    331      -3.0480      2.00000
    332      -3.0221      2.00000
    333      -3.0151      2.00000
    334      -3.0057      2.00000
    335      -3.0010      2.00000
    336      -3.0002      2.00000
    337      -2.9916      2.00000
    338      -2.9699      2.00000
    339      -2.9680      2.00000
    340      -2.9613      2.00000
    341      -2.9405      2.00000
    342      -2.9354      2.00000
    343      -2.9231      2.00000
    344      -2.9194      2.00000
    345      -2.9160      2.00000
    346      -2.9124      2.00000
    347      -2.9083      2.00000
    348      -2.8848      2.00000
    349      -2.8717      2.00000
    350      -2.8678      2.00000
    351      -2.8599      2.00000
    352      -2.8539      2.00000
    353      -2.8251      2.00000
    354      -2.8087      2.00000
    355      -2.7981      2.00000
    356      -2.7668      2.00000
    357      -2.7544      2.00000
    358      -2.7496      2.00000
    359      -2.7389      2.00000
    360      -2.7273      2.00000
    361      -2.7054      2.00000
    362      -2.6947      2.00000
    363      -2.6883      2.00000
    364      -2.6806      2.00000
    365      -2.6733      2.00000
    366      -2.6586      2.00000
    367      -2.6290      2.00000
    368      -2.6235      2.00000
    369      -2.6154      2.00000
    370      -2.6120      2.00000
    371      -2.5945      2.00000
    372      -2.5873      2.00000
    373      -2.5828      2.00000
    374      -2.5811      2.00000
    375      -2.5652      2.00000
    376      -2.5586      2.00000
    377      -2.5390      2.00000
    378      -2.5138      2.00000
    379      -2.5117      2.00000
    380      -2.4991      2.00000
    381      -2.4870      2.00000
    382      -2.4770      2.00000
    383      -2.4735      2.00000
    384      -2.4630      2.00000
    385      -2.4321      2.00000
    386      -2.4045      2.00000
    387      -2.3544      2.00000
    388      -2.3106      2.00000
    389      -2.1972      2.00000
    390      -2.1634      2.00000
    391      -2.1399      2.00000
    392      -1.8890      2.00000
    393      -1.8347      2.00000
    394      -1.6858      2.00000
    395      -1.5441      2.00000
    396      -1.5026      2.00000
    397      -1.4697      2.00000
    398      -1.4564      2.00000
    399      -1.3164      2.00000
    400      -1.2940      2.00000
    401      -1.1544      2.00054
    402      -1.1212      2.00266
    403      -1.0731      2.01662
    404      -1.0000      2.07061
    405      -0.9541      1.97891
    406      -0.9193      1.68242
    407      -0.7831     -0.02694
    408      -0.6974     -0.03135
    409      -0.3749     -0.00000
    410      -0.3688     -0.00000
    411      -0.3406     -0.00000
    412      -0.2473     -0.00000
    413      -0.1870     -0.00000
    414      -0.1080     -0.00000
    415      -0.0898     -0.00000
    416      -0.0459     -0.00000
    417       0.1902     -0.00000
    418       0.2535     -0.00000
    419       0.2634     -0.00000
    420       0.4349     -0.00000
    421       0.4530     -0.00000
    422       0.4964     -0.00000
    423       0.5250     -0.00000
    424       0.5519     -0.00000
    425       0.7110     -0.00000
    426       0.7428     -0.00000
    427       0.7597     -0.00000
    428       0.8540     -0.00000
    429       0.8830     -0.00000
    430       0.9236     -0.00000
    431       1.1612     -0.00000
    432       1.2702     -0.00000
    433       1.3995     -0.00000
    434       1.5430     -0.00000
    435       1.6108     -0.00000
    436       1.6982     -0.00000
    437       1.7302     -0.00000
    438       1.7880     -0.00000
    439       1.8671      0.00000
    440       1.8905      0.00000
    441       1.9615      0.00000
    442       2.2003      0.00000
    443       2.2267      0.00000
    444       2.2966      0.00000
    445       2.3180      0.00000
    446       2.5246      0.00000
    447       2.6170      0.00000
    448       2.6375      0.00000
    449       2.7299      0.00000
    450       2.7996      0.00000
    451       2.8166      0.00000
    452       2.8771      0.00000
    453       2.8862      0.00000
    454       2.9170      0.00000
    455       2.9742      0.00000
    456       3.1702      0.00000
    457       3.2406      0.00000
    458       3.2854      0.00000
    459       3.3365      0.00000
    460       3.4472      0.00000
    461       3.4730      0.00000
    462       3.4993      0.00000
    463       3.6041      0.00000
    464       3.6642      0.00000
    465       3.7235      0.00000
    466       3.8309      0.00000
    467       3.8393      0.00000
    468       3.8591      0.00000
    469       3.8842      0.00000
    470       4.0886      0.00000
    471       4.1303      0.00000
    472       4.1539      0.00000
    473       4.2278      0.00000
    474       4.2335      0.00000
    475       4.2901      0.00000
    476       4.3582      0.00000
    477       4.4341      0.00000
    478       4.4602      0.00000
    479       4.4971      0.00000
    480       4.6064      0.00000
    481       4.6294      0.00000
    482       4.6462      0.00000
    483       4.7060      0.00000
    484       4.7273      0.00000
    485       4.8649      0.00000
    486       5.0676      0.00000

 k-point     6 :       0.5000    0.2000    0.0000
  band No.  band energies     occupation 
      1     -23.0743      2.00000
      2     -21.0540      2.00000
      3     -10.9548      2.00000
      4      -9.1366      2.00000
      5      -9.1310      2.00000
      6      -8.4672      2.00000
      7      -8.3629      2.00000
      8      -8.2822      2.00000
      9      -8.0476      2.00000
     10      -8.0035      2.00000
     11      -7.9953      2.00000
     12      -7.5921      2.00000
     13      -7.5814      2.00000
     14      -7.5468      2.00000
     15      -7.5305      2.00000
     16      -7.3721      2.00000
     17      -7.3696      2.00000
     18      -7.3651      2.00000
     19      -7.3549      2.00000
     20      -7.0582      2.00000
     21      -7.0576      2.00000
     22      -7.0491      2.00000
     23      -7.0406      2.00000
     24      -7.0060      2.00000
     25      -6.9960      2.00000
     26      -6.9741      2.00000
     27      -6.9638      2.00000
     28      -6.9529      2.00000
     29      -6.9513      2.00000
     30      -6.9423      2.00000
     31      -6.9374      2.00000
     32      -6.9176      2.00000
     33      -6.9143      2.00000
     34      -6.8898      2.00000
     35      -6.8841      2.00000
     36      -6.8212      2.00000
     37      -6.7711      2.00000
     38      -6.7586      2.00000
     39      -6.7191      2.00000
     40      -6.7182      2.00000
     41      -6.7118      2.00000
     42      -6.7101      2.00000
     43      -6.7017      2.00000
     44      -6.6937      2.00000
     45      -6.6890      2.00000
     46      -6.6770      2.00000
     47      -6.5257      2.00000
     48      -6.5212      2.00000
     49      -6.5016      2.00000
     50      -6.4942      2.00000
     51      -6.4772      2.00000
     52      -6.4622      2.00000
     53      -6.4520      2.00000
     54      -6.4480      2.00000
     55      -6.4253      2.00000
     56      -6.4098      2.00000
     57      -6.4090      2.00000
     58      -6.4031      2.00000
     59      -6.3990      2.00000
     60      -6.3970      2.00000
     61      -6.3514      2.00000
     62      -6.3358      2.00000
     63      -6.2767      2.00000
     64      -6.2531      2.00000
     65      -6.2390      2.00000
     66      -6.2338      2.00000
     67      -6.2326      2.00000
     68      -6.2314      2.00000
     69      -6.2131      2.00000
     70      -6.2012      2.00000
     71      -6.1842      2.00000
     72      -6.1783      2.00000
     73      -6.1337      2.00000
     74      -6.1301      2.00000
     75      -6.1141      2.00000
     76      -6.1081      2.00000
     77      -6.1072      2.00000
     78      -6.1024      2.00000
     79      -6.0059      2.00000
     80      -5.9966      2.00000
     81      -5.9684      2.00000
     82      -5.9492      2.00000
     83      -5.9035      2.00000
     84      -5.9011      2.00000
     85      -5.8982      2.00000
     86      -5.8925      2.00000
     87      -5.8560      2.00000
     88      -5.8435      2.00000
     89      -5.8297      2.00000
     90      -5.8290      2.00000
     91      -5.8238      2.00000
     92      -5.8236      2.00000
     93      -5.7462      2.00000
     94      -5.7338      2.00000
     95      -5.7053      2.00000
     96      -5.7049      2.00000
     97      -5.6889      2.00000
     98      -5.6862      2.00000
     99      -5.6549      2.00000
    100      -5.6441      2.00000
    101      -5.6026      2.00000
    102      -5.5951      2.00000
    103      -5.5899      2.00000
    104      -5.5867      2.00000
    105      -5.5847      2.00000
    106      -5.5683      2.00000
    107      -5.5631      2.00000
    108      -5.5488      2.00000
    109      -5.5477      2.00000
    110      -5.5444      2.00000
    111      -5.5420      2.00000
    112      -5.5416      2.00000
    113      -5.4969      2.00000
    114      -5.4927      2.00000
    115      -5.4912      2.00000
    116      -5.4877      2.00000
    117      -5.4818      2.00000
    118      -5.4800      2.00000
    119      -5.4795      2.00000
    120      -5.4688      2.00000
    121      -5.4010      2.00000
    122      -5.3962      2.00000
    123      -5.3422      2.00000
    124      -5.3411      2.00000
    125      -5.3314      2.00000
    126      -5.3164      2.00000
    127      -5.3118      2.00000
    128      -5.3083      2.00000
    129      -5.3043      2.00000
    130      -5.2997      2.00000
    131      -5.2994      2.00000
    132      -5.2872      2.00000
    133      -5.2754      2.00000
    134      -5.2712      2.00000
    135      -5.1712      2.00000
    136      -5.1539      2.00000
    137      -5.1440      2.00000
    138      -5.1268      2.00000
    139      -5.1254      2.00000
    140      -5.1164      2.00000
    141      -5.1135      2.00000
    142      -5.0988      2.00000
    143      -5.0861      2.00000
    144      -5.0792      2.00000
    145      -5.0770      2.00000
    146      -5.0703      2.00000
    147      -5.0686      2.00000
    148      -5.0651      2.00000
    149      -5.0521      2.00000
    150      -5.0367      2.00000
    151      -5.0286      2.00000
    152      -5.0222      2.00000
    153      -5.0092      2.00000
    154      -4.9958      2.00000
    155      -4.9563      2.00000
    156      -4.9477      2.00000
    157      -4.9406      2.00000
    158      -4.9371      2.00000
    159      -4.9260      2.00000
    160      -4.9082      2.00000
    161      -4.8912      2.00000
    162      -4.8686      2.00000
    163      -4.8662      2.00000
    164      -4.8632      2.00000
    165      -4.8596      2.00000
    166      -4.8590      2.00000
    167      -4.8323      2.00000
    168      -4.8279      2.00000
    169      -4.8233      2.00000
    170      -4.8139      2.00000
    171      -4.8029      2.00000
    172      -4.7979      2.00000
    173      -4.7540      2.00000
    174      -4.7526      2.00000
    175      -4.7431      2.00000
    176      -4.7356      2.00000
    177      -4.7334      2.00000
    178      -4.7316      2.00000
    179      -4.7188      2.00000
    180      -4.7180      2.00000
    181      -4.7003      2.00000
    182      -4.6933      2.00000
    183      -4.6761      2.00000
    184      -4.6613      2.00000
    185      -4.6605      2.00000
    186      -4.6569      2.00000
    187      -4.6558      2.00000
    188      -4.6459      2.00000
    189      -4.6321      2.00000
    190      -4.6030      2.00000
    191      -4.6027      2.00000
    192      -4.5821      2.00000
    193      -4.5690      2.00000
    194      -4.5613      2.00000
    195      -4.5490      2.00000
    196      -4.5489      2.00000
    197      -4.5353      2.00000
    198      -4.5208      2.00000
    199      -4.5197      2.00000
    200      -4.5093      2.00000
    201      -4.5028      2.00000
    202      -4.4928      2.00000
    203      -4.4766      2.00000
    204      -4.4651      2.00000
    205      -4.4470      2.00000
    206      -4.4218      2.00000
    207      -4.4113      2.00000
    208      -4.3710      2.00000
    209      -4.3547      2.00000
    210      -4.3386      2.00000
    211      -4.3296      2.00000
    212      -4.3206      2.00000
    213      -4.3205      2.00000
    214      -4.3017      2.00000
    215      -4.2926      2.00000
    216      -4.2712      2.00000
    217      -4.2705      2.00000
    218      -4.2633      2.00000
    219      -4.2597      2.00000
    220      -4.2474      2.00000
    221      -4.2364      2.00000
    222      -4.2331      2.00000
    223      -4.2164      2.00000
    224      -4.2109      2.00000
    225      -4.1962      2.00000
    226      -4.1656      2.00000
    227      -4.1627      2.00000
    228      -4.1558      2.00000
    229      -4.1482      2.00000
    230      -4.0999      2.00000
    231      -4.0947      2.00000
    232      -4.0825      2.00000
    233      -4.0778      2.00000
    234      -4.0740      2.00000
    235      -4.0730      2.00000
    236      -4.0557      2.00000
    237      -4.0475      2.00000
    238      -4.0463      2.00000
    239      -4.0374      2.00000
    240      -3.9966      2.00000
    241      -3.9803      2.00000
    242      -3.9634      2.00000
    243      -3.9546      2.00000
    244      -3.9478      2.00000
    245      -3.9347      2.00000
    246      -3.9169      2.00000
    247      -3.9133      2.00000
    248      -3.9126      2.00000
    249      -3.8838      2.00000
    250      -3.8762      2.00000
    251      -3.8756      2.00000
    252      -3.8696      2.00000
    253      -3.8680      2.00000
    254      -3.8510      2.00000
    255      -3.8409      2.00000
    256      -3.8298      2.00000
    257      -3.7977      2.00000
    258      -3.7871      2.00000
    259      -3.7711      2.00000
    260      -3.7608      2.00000
    261      -3.7528      2.00000
    262      -3.7505      2.00000
    263      -3.7235      2.00000
    264      -3.7119      2.00000
    265      -3.7104      2.00000
    266      -3.6952      2.00000
    267      -3.6911      2.00000
    268      -3.6779      2.00000
    269      -3.6720      2.00000
    270      -3.6719      2.00000
    271      -3.6633      2.00000
    272      -3.6522      2.00000
    273      -3.6407      2.00000
    274      -3.6318      2.00000
    275      -3.6138      2.00000
    276      -3.6062      2.00000
    277      -3.6047      2.00000
    278      -3.5925      2.00000
    279      -3.5867      2.00000
    280      -3.5569      2.00000
    281      -3.5564      2.00000
    282      -3.5460      2.00000
    283      -3.5200      2.00000
    284      -3.5101      2.00000
    285      -3.4794      2.00000
    286      -3.4709      2.00000
    287      -3.4653      2.00000
    288      -3.4275      2.00000
    289      -3.4261      2.00000
    290      -3.4142      2.00000
    291      -3.4082      2.00000
    292      -3.3992      2.00000
    293      -3.3932      2.00000
    294      -3.3929      2.00000
    295      -3.3849      2.00000
    296      -3.3799      2.00000
    297      -3.3642      2.00000
    298      -3.3489      2.00000
    299      -3.3392      2.00000
    300      -3.3246      2.00000
    301      -3.3108      2.00000
    302      -3.2867      2.00000
    303      -3.2841      2.00000
    304      -3.2773      2.00000
    305      -3.2571      2.00000
    306      -3.2368      2.00000
    307      -3.2313      2.00000
    308      -3.2272      2.00000
    309      -3.2210      2.00000
    310      -3.2141      2.00000
    311      -3.1985      2.00000
    312      -3.1964      2.00000
    313      -3.1951      2.00000
    314      -3.1723      2.00000
    315      -3.1680      2.00000
    316      -3.1486      2.00000
    317      -3.1434      2.00000
    318      -3.1432      2.00000
    319      -3.1245      2.00000
    320      -3.1122      2.00000
    321      -3.1090      2.00000
    322      -3.1080      2.00000
    323      -3.1033      2.00000
    324      -3.1029      2.00000
    325      -3.0969      2.00000
    326      -3.0932      2.00000
    327      -3.0817      2.00000
    328      -3.0767      2.00000
    329      -3.0684      2.00000
    330      -3.0609      2.00000
    331      -3.0557      2.00000
    332      -3.0527      2.00000
    333      -3.0305      2.00000
    334      -3.0268      2.00000
    335      -3.0097      2.00000
    336      -2.9632      2.00000
    337      -2.9610      2.00000
    338      -2.9467      2.00000
    339      -2.9424      2.00000
    340      -2.9402      2.00000
    341      -2.9353      2.00000
    342      -2.9338      2.00000
    343      -2.9285      2.00000
    344      -2.9132      2.00000
    345      -2.9121      2.00000
    346      -2.9073      2.00000
    347      -2.8886      2.00000
    348      -2.8846      2.00000
    349      -2.8835      2.00000
    350      -2.8768      2.00000
    351      -2.8544      2.00000
    352      -2.8365      2.00000
    353      -2.8251      2.00000
    354      -2.8109      2.00000
    355      -2.8019      2.00000
    356      -2.7863      2.00000
    357      -2.7799      2.00000
    358      -2.7522      2.00000
    359      -2.7481      2.00000
    360      -2.7122      2.00000
    361      -2.7019      2.00000
    362      -2.7015      2.00000
    363      -2.6895      2.00000
    364      -2.6820      2.00000
    365      -2.6534      2.00000
    366      -2.6532      2.00000
    367      -2.6283      2.00000
    368      -2.6228      2.00000
    369      -2.6176      2.00000
    370      -2.6041      2.00000
    371      -2.5853      2.00000
    372      -2.5831      2.00000
    373      -2.5704      2.00000
    374      -2.5497      2.00000
    375      -2.5491      2.00000
    376      -2.5449      2.00000
    377      -2.5396      2.00000
    378      -2.5396      2.00000
    379      -2.5328      2.00000
    380      -2.5231      2.00000
    381      -2.5098      2.00000
    382      -2.5071      2.00000
    383      -2.4880      2.00000
    384      -2.4610      2.00000
    385      -2.4601      2.00000
    386      -2.4499      2.00000
    387      -2.4418      2.00000
    388      -2.4175      2.00000
    389      -2.2926      2.00000
    390      -2.1646      2.00000
    391      -2.1180      2.00000
    392      -1.9064      2.00000
    393      -1.8490      2.00000
    394      -1.6610      2.00000
    395      -1.4946      2.00000
    396      -1.4702      2.00000
    397      -1.4560      2.00000
    398      -1.4043      2.00000
    399      -1.2496      2.00000
    400      -1.2287      2.00001
    401      -1.1571      2.00047
    402      -1.1491      2.00071
    403      -1.1070      2.00484
    404      -0.8547      0.67565
    405      -0.8372      0.41713
    406      -0.8284      0.30695
    407      -0.7026     -0.03565
    408      -0.6134     -0.00140
    409      -0.6001     -0.00073
    410      -0.5725     -0.00017
    411      -0.4652     -0.00000
    412      -0.3678     -0.00000
    413      -0.2935     -0.00000
    414      -0.0315     -0.00000
    415       0.0143     -0.00000
    416       0.0189     -0.00000
    417       0.0268     -0.00000
    418       0.3480     -0.00000
    419       0.3529     -0.00000
    420       0.5304     -0.00000
    421       0.5903     -0.00000
    422       0.5993     -0.00000
    423       0.6016     -0.00000
    424       0.6357     -0.00000
    425       0.6919     -0.00000
    426       0.7125     -0.00000
    427       0.7232     -0.00000
    428       0.7342     -0.00000
    429       0.7697     -0.00000
    430       0.8013     -0.00000
    431       1.1780     -0.00000
    432       1.4088     -0.00000
    433       1.4371     -0.00000
    434       1.4605     -0.00000
    435       1.4669     -0.00000
    436       1.4786     -0.00000
    437       1.7211     -0.00000
    438       1.7635     -0.00000
    439       1.8310     -0.00000
    440       1.8591      0.00000
    441       1.9221      0.00000
    442       2.1482      0.00000
    443       2.3636      0.00000
    444       2.4276      0.00000
    445       2.4415      0.00000
    446       2.5794      0.00000
    447       2.6021      0.00000
    448       2.6407      0.00000
    449       2.6604      0.00000
    450       2.7308      0.00000
    451       2.7456      0.00000
    452       2.7592      0.00000
    453       2.9448      0.00000
    454       3.0295      0.00000
    455       3.0796      0.00000
    456       3.1129      0.00000
    457       3.2849      0.00000
    458       3.3296      0.00000
    459       3.3999      0.00000
    460       3.5119      0.00000
    461       3.5842      0.00000
    462       3.6018      0.00000
    463       3.6062      0.00000
    464       3.7161      0.00000
    465       3.7381      0.00000
    466       3.8114      0.00000
    467       3.8838      0.00000
    468       3.9258      0.00000
    469       3.9850      0.00000
    470       4.0032      0.00000
    471       4.0532      0.00000
    472       4.0796      0.00000
    473       4.0922      0.00000
    474       4.1320      0.00000
    475       4.3289      0.00000
    476       4.3388      0.00000
    477       4.3788      0.00000
    478       4.4105      0.00000
    479       4.4969      0.00000
    480       4.5116      0.00000
    481       4.5638      0.00000
    482       4.5845      0.00000
    483       4.6434      0.00000
    484       4.7081      0.00000
    485       4.8232      0.00000
    486       4.9531      0.00000

 k-point     7 :      -0.2500    0.2000    0.0000
  band No.  band energies     occupation 
      1     -23.0742      2.00000
      2     -21.0540      2.00000
      3     -10.9547      2.00000
      4      -9.2472      2.00000
      5      -8.9559      2.00000
      6      -8.5038      2.00000
      7      -8.3674      2.00000
      8      -8.3305      2.00000
      9      -8.1911      2.00000
     10      -8.0259      2.00000
     11      -7.7063      2.00000
     12      -7.6474      2.00000
     13      -7.6379      2.00000
     14      -7.5477      2.00000
     15      -7.5211      2.00000
     16      -7.5115      2.00000
     17      -7.3707      2.00000
     18      -7.3587      2.00000
     19      -7.1574      2.00000
     20      -7.0895      2.00000
     21      -7.0761      2.00000
     22      -7.0617      2.00000
     23      -7.0285      2.00000
     24      -7.0066      2.00000
     25      -6.9977      2.00000
     26      -6.9909      2.00000
     27      -6.9857      2.00000
     28      -6.9492      2.00000
     29      -6.9383      2.00000
     30      -6.9341      2.00000
     31      -6.9206      2.00000
     32      -6.8903      2.00000
     33      -6.8835      2.00000
     34      -6.8445      2.00000
     35      -6.8296      2.00000
     36      -6.8188      2.00000
     37      -6.8139      2.00000
     38      -6.7411      2.00000
     39      -6.7375      2.00000
     40      -6.7236      2.00000
     41      -6.7154      2.00000
     42      -6.7100      2.00000
     43      -6.6966      2.00000
     44      -6.6852      2.00000
     45      -6.6801      2.00000
     46      -6.6420      2.00000
     47      -6.6372      2.00000
     48      -6.5209      2.00000
     49      -6.5133      2.00000
     50      -6.5012      2.00000
     51      -6.4971      2.00000
     52      -6.4929      2.00000
     53      -6.4480      2.00000
     54      -6.4466      2.00000
     55      -6.4327      2.00000
     56      -6.4208      2.00000
     57      -6.4177      2.00000
     58      -6.4135      2.00000
     59      -6.4022      2.00000
     60      -6.3803      2.00000
     61      -6.3597      2.00000
     62      -6.3236      2.00000
     63      -6.3002      2.00000
     64      -6.2992      2.00000
     65      -6.2884      2.00000
     66      -6.2715      2.00000
     67      -6.2519      2.00000
     68      -6.2192      2.00000
     69      -6.2120      2.00000
     70      -6.1706      2.00000
     71      -6.1655      2.00000
     72      -6.1453      2.00000
     73      -6.1362      2.00000
     74      -6.1039      2.00000
     75      -6.0704      2.00000
     76      -6.0540      2.00000
     77      -6.0440      2.00000
     78      -6.0377      2.00000
     79      -6.0154      2.00000
     80      -6.0083      2.00000
     81      -5.9857      2.00000
     82      -5.9441      2.00000
     83      -5.9419      2.00000
     84      -5.9191      2.00000
     85      -5.9161      2.00000
     86      -5.9108      2.00000
     87      -5.8698      2.00000
     88      -5.8546      2.00000
     89      -5.8460      2.00000
     90      -5.8089      2.00000
     91      -5.7863      2.00000
     92      -5.7810      2.00000
     93      -5.7756      2.00000
     94      -5.7575      2.00000
     95      -5.7502      2.00000
     96      -5.7289      2.00000
     97      -5.7145      2.00000
     98      -5.6931      2.00000
     99      -5.6856      2.00000
    100      -5.6695      2.00000
    101      -5.6414      2.00000
    102      -5.6231      2.00000
    103      -5.6022      2.00000
    104      -5.5932      2.00000
    105      -5.5915      2.00000
    106      -5.5851      2.00000
    107      -5.5517      2.00000
    108      -5.5443      2.00000
    109      -5.5190      2.00000
    110      -5.5129      2.00000
    111      -5.5082      2.00000
    112      -5.5009      2.00000
    113      -5.4942      2.00000
    114      -5.4777      2.00000
    115      -5.4728      2.00000
    116      -5.4679      2.00000
    117      -5.4502      2.00000
    118      -5.4427      2.00000
    119      -5.4350      2.00000
    120      -5.4110      2.00000
    121      -5.4078      2.00000
    122      -5.3936      2.00000
    123      -5.3760      2.00000
    124      -5.3588      2.00000
    125      -5.3492      2.00000
    126      -5.3155      2.00000
    127      -5.3100      2.00000
    128      -5.3026      2.00000
    129      -5.2987      2.00000
    130      -5.2940      2.00000
    131      -5.2889      2.00000
    132      -5.2677      2.00000
    133      -5.2567      2.00000
    134      -5.2181      2.00000
    135      -5.2123      2.00000
    136      -5.1817      2.00000
    137      -5.1747      2.00000
    138      -5.1677      2.00000
    139      -5.1523      2.00000
    140      -5.1474      2.00000
    141      -5.1289      2.00000
    142      -5.1131      2.00000
    143      -5.1030      2.00000
    144      -5.0895      2.00000
    145      -5.0883      2.00000
    146      -5.0716      2.00000
    147      -5.0659      2.00000
    148      -5.0576      2.00000
    149      -5.0485      2.00000
    150      -5.0443      2.00000
    151      -5.0097      2.00000
    152      -5.0049      2.00000
    153      -4.9923      2.00000
    154      -4.9774      2.00000
    155      -4.9685      2.00000
    156      -4.9671      2.00000
    157      -4.9482      2.00000
    158      -4.9452      2.00000
    159      -4.9241      2.00000
    160      -4.9176      2.00000
    161      -4.9099      2.00000
    162      -4.8928      2.00000
    163      -4.8819      2.00000
    164      -4.8753      2.00000
    165      -4.8478      2.00000
    166      -4.8368      2.00000
    167      -4.8280      2.00000
    168      -4.8202      2.00000
    169      -4.8151      2.00000
    170      -4.8122      2.00000
    171      -4.8036      2.00000
    172      -4.7819      2.00000
    173      -4.7706      2.00000
    174      -4.7644      2.00000
    175      -4.7581      2.00000
    176      -4.7511      2.00000
    177      -4.7386      2.00000
    178      -4.7293      2.00000
    179      -4.7013      2.00000
    180      -4.6968      2.00000
    181      -4.6940      2.00000
    182      -4.6853      2.00000
    183      -4.6831      2.00000
    184      -4.6700      2.00000
    185      -4.6562      2.00000
    186      -4.6500      2.00000
    187      -4.6410      2.00000
    188      -4.6381      2.00000
    189      -4.6295      2.00000
    190      -4.6216      2.00000
    191      -4.6115      2.00000
    192      -4.6078      2.00000
    193      -4.5918      2.00000
    194      -4.5665      2.00000
    195      -4.5479      2.00000
    196      -4.5453      2.00000
    197      -4.5345      2.00000
    198      -4.5166      2.00000
    199      -4.4975      2.00000
    200      -4.4798      2.00000
    201      -4.4704      2.00000
    202      -4.4520      2.00000
    203      -4.4470      2.00000
    204      -4.4419      2.00000
    205      -4.4306      2.00000
    206      -4.4175      2.00000
    207      -4.4099      2.00000
    208      -4.3939      2.00000
    209      -4.3858      2.00000
    210      -4.3537      2.00000
    211      -4.3430      2.00000
    212      -4.3294      2.00000
    213      -4.3084      2.00000
    214      -4.3031      2.00000
    215      -4.2919      2.00000
    216      -4.2797      2.00000
    217      -4.2747      2.00000
    218      -4.2676      2.00000
    219      -4.2428      2.00000
    220      -4.2356      2.00000
    221      -4.2264      2.00000
    222      -4.2178      2.00000
    223      -4.2080      2.00000
    224      -4.2013      2.00000
    225      -4.1992      2.00000
    226      -4.1733      2.00000
    227      -4.1450      2.00000
    228      -4.1212      2.00000
    229      -4.1194      2.00000
    230      -4.1149      2.00000
    231      -4.1112      2.00000
    232      -4.1026      2.00000
    233      -4.0821      2.00000
    234      -4.0725      2.00000
    235      -4.0580      2.00000
    236      -4.0526      2.00000
    237      -4.0463      2.00000
    238      -4.0415      2.00000
    239      -4.0082      2.00000
    240      -3.9847      2.00000
    241      -3.9816      2.00000
    242      -3.9660      2.00000
    243      -3.9605      2.00000
    244      -3.9551      2.00000
    245      -3.9507      2.00000
    246      -3.9295      2.00000
    247      -3.9258      2.00000
    248      -3.9140      2.00000
    249      -3.9085      2.00000
    250      -3.8935      2.00000
    251      -3.8835      2.00000
    252      -3.8724      2.00000
    253      -3.8620      2.00000
    254      -3.8484      2.00000
    255      -3.8292      2.00000
    256      -3.8272      2.00000
    257      -3.8139      2.00000
    258      -3.8041      2.00000
    259      -3.7991      2.00000
    260      -3.7915      2.00000
    261      -3.7752      2.00000
    262      -3.7660      2.00000
    263      -3.7595      2.00000
    264      -3.7339      2.00000
    265      -3.7116      2.00000
    266      -3.6967      2.00000
    267      -3.6838      2.00000
    268      -3.6772      2.00000
    269      -3.6755      2.00000
    270      -3.6716      2.00000
    271      -3.6663      2.00000
    272      -3.6542      2.00000
    273      -3.6375      2.00000
    274      -3.6267      2.00000
    275      -3.6092      2.00000
    276      -3.5923      2.00000
    277      -3.5806      2.00000
    278      -3.5723      2.00000
    279      -3.5671      2.00000
    280      -3.5518      2.00000
    281      -3.5448      2.00000
    282      -3.5295      2.00000
    283      -3.5176      2.00000
    284      -3.5066      2.00000
    285      -3.4740      2.00000
    286      -3.4639      2.00000
    287      -3.4572      2.00000
    288      -3.4391      2.00000
    289      -3.4339      2.00000
    290      -3.4261      2.00000
    291      -3.4203      2.00000
    292      -3.4029      2.00000
    293      -3.3990      2.00000
    294      -3.3959      2.00000
    295      -3.3777      2.00000
    296      -3.3526      2.00000
    297      -3.3456      2.00000
    298      -3.3346      2.00000
    299      -3.3251      2.00000
    300      -3.3111      2.00000
    301      -3.2832      2.00000
    302      -3.2821      2.00000
    303      -3.2777      2.00000
    304      -3.2681      2.00000
    305      -3.2563      2.00000
    306      -3.2486      2.00000
    307      -3.2409      2.00000
    308      -3.2370      2.00000
    309      -3.2294      2.00000
    310      -3.2222      2.00000
    311      -3.2126      2.00000
    312      -3.2059      2.00000
    313      -3.2019      2.00000
    314      -3.1941      2.00000
    315      -3.1909      2.00000
    316      -3.1778      2.00000
    317      -3.1663      2.00000
    318      -3.1598      2.00000
    319      -3.1362      2.00000
    320      -3.1255      2.00000
    321      -3.1199      2.00000
    322      -3.1133      2.00000
    323      -3.1064      2.00000
    324      -3.1039      2.00000
    325      -3.0929      2.00000
    326      -3.0849      2.00000
    327      -3.0739      2.00000
    328      -3.0624      2.00000
    329      -3.0608      2.00000
    330      -3.0556      2.00000
    331      -3.0480      2.00000
    332      -3.0221      2.00000
    333      -3.0151      2.00000
    334      -3.0057      2.00000
    335      -3.0010      2.00000
    336      -3.0002      2.00000
    337      -2.9916      2.00000
    338      -2.9699      2.00000
    339      -2.9680      2.00000
    340      -2.9613      2.00000
    341      -2.9405      2.00000
    342      -2.9354      2.00000
    343      -2.9231      2.00000
    344      -2.9194      2.00000
    345      -2.9160      2.00000
    346      -2.9124      2.00000
    347      -2.9083      2.00000
    348      -2.8848      2.00000
    349      -2.8717      2.00000
    350      -2.8678      2.00000
    351      -2.8599      2.00000
    352      -2.8539      2.00000
    353      -2.8251      2.00000
    354      -2.8087      2.00000
    355      -2.7981      2.00000
    356      -2.7668      2.00000
    357      -2.7544      2.00000
    358      -2.7496      2.00000
    359      -2.7389      2.00000
    360      -2.7273      2.00000
    361      -2.7054      2.00000
    362      -2.6947      2.00000
    363      -2.6883      2.00000
    364      -2.6806      2.00000
    365      -2.6733      2.00000
    366      -2.6586      2.00000
    367      -2.6290      2.00000
    368      -2.6235      2.00000
    369      -2.6154      2.00000
    370      -2.6120      2.00000
    371      -2.5945      2.00000
    372      -2.5873      2.00000
    373      -2.5828      2.00000
    374      -2.5811      2.00000
    375      -2.5652      2.00000
    376      -2.5586      2.00000
    377      -2.5390      2.00000
    378      -2.5138      2.00000
    379      -2.5117      2.00000
    380      -2.4991      2.00000
    381      -2.4870      2.00000
    382      -2.4770      2.00000
    383      -2.4735      2.00000
    384      -2.4630      2.00000
    385      -2.4321      2.00000
    386      -2.4045      2.00000
    387      -2.3544      2.00000
    388      -2.3106      2.00000
    389      -2.1972      2.00000
    390      -2.1634      2.00000
    391      -2.1399      2.00000
    392      -1.8890      2.00000
    393      -1.8347      2.00000
    394      -1.6858      2.00000
    395      -1.5441      2.00000
    396      -1.5026      2.00000
    397      -1.4697      2.00000
    398      -1.4564      2.00000
    399      -1.3164      2.00000
    400      -1.2940      2.00000
    401      -1.1544      2.00054
    402      -1.1212      2.00266
    403      -1.0731      2.01662
    404      -1.0000      2.07061
    405      -0.9541      1.97891
    406      -0.9193      1.68242
    407      -0.7831     -0.02694
    408      -0.6974     -0.03135
    409      -0.3749     -0.00000
    410      -0.3688     -0.00000
    411      -0.3406     -0.00000
    412      -0.2473     -0.00000
    413      -0.1870     -0.00000
    414      -0.1080     -0.00000
    415      -0.0898     -0.00000
    416      -0.0459     -0.00000
    417       0.1902     -0.00000
    418       0.2535     -0.00000
    419       0.2634     -0.00000
    420       0.4349     -0.00000
    421       0.4530     -0.00000
    422       0.4964     -0.00000
    423       0.5250     -0.00000
    424       0.5519     -0.00000
    425       0.7110     -0.00000
    426       0.7428     -0.00000
    427       0.7597     -0.00000
    428       0.8540     -0.00000
    429       0.8830     -0.00000
    430       0.9236     -0.00000
    431       1.1612     -0.00000
    432       1.2702     -0.00000
    433       1.3995     -0.00000
    434       1.5430     -0.00000
    435       1.6108     -0.00000
    436       1.6982     -0.00000
    437       1.7302     -0.00000
    438       1.7880     -0.00000
    439       1.8671      0.00000
    440       1.8905      0.00000
    441       1.9615      0.00000
    442       2.2003      0.00000
    443       2.2267      0.00000
    444       2.2966      0.00000
    445       2.3180      0.00000
    446       2.5246      0.00000
    447       2.6170      0.00000
    448       2.6375      0.00000
    449       2.7299      0.00000
    450       2.7996      0.00000
    451       2.8166      0.00000
    452       2.8771      0.00000
    453       2.8862      0.00000
    454       2.9170      0.00000
    455       2.9742      0.00000
    456       3.1702      0.00000
    457       3.2406      0.00000
    458       3.2854      0.00000
    459       3.3365      0.00000
    460       3.4472      0.00000
    461       3.4730      0.00000
    462       3.4993      0.00000
    463       3.6041      0.00000
    464       3.6642      0.00000
    465       3.7235      0.00000
    466       3.8309      0.00000
    467       3.8393      0.00000
    468       3.8591      0.00000
    469       3.8842      0.00000
    470       4.0886      0.00000
    471       4.1303      0.00000
    472       4.1536      0.00000
    473       4.2273      0.00000
    474       4.2329      0.00000
    475       4.2902      0.00000
    476       4.3577      0.00000
    477       4.4142      0.00000
    478       4.4441      0.00000
    479       4.4603      0.00000
    480       4.4998      0.00000
    481       4.6262      0.00000
    482       4.6488      0.00000
    483       4.7145      0.00000
    484       4.7368      0.00000
    485       4.9154      0.00000
    486       4.9864      0.00000

 k-point     8 :       0.0000    0.4000    0.0000
  band No.  band energies     occupation 
      1     -23.0742      2.00000
      2     -21.0540      2.00000
      3     -10.9545      2.00000
      4      -9.1203      2.00000
      5      -8.8559      2.00000
      6      -8.6521      2.00000
      7      -8.4461      2.00000
      8      -8.3774      2.00000
      9      -8.3142      2.00000
     10      -8.1251      2.00000
     11      -8.0258      2.00000
     12      -7.4518      2.00000
     13      -7.3545      2.00000
     14      -7.3218      2.00000
     15      -7.2970      2.00000
     16      -7.2578      2.00000
     17      -7.2410      2.00000
     18      -7.2266      2.00000
     19      -7.2203      2.00000
     20      -7.1217      2.00000
     21      -7.1181      2.00000
     22      -7.1017      2.00000
     23      -7.0773      2.00000
     24      -7.0310      2.00000
     25      -7.0205      2.00000
     26      -6.9976      2.00000
     27      -6.9964      2.00000
     28      -6.9832      2.00000
     29      -6.9595      2.00000
     30      -6.9403      2.00000
     31      -6.9274      2.00000
     32      -6.9255      2.00000
     33      -6.8874      2.00000
     34      -6.8609      2.00000
     35      -6.8536      2.00000
     36      -6.8159      2.00000
     37      -6.7712      2.00000
     38      -6.7465      2.00000
     39      -6.7440      2.00000
     40      -6.7073      2.00000
     41      -6.7071      2.00000
     42      -6.6887      2.00000
     43      -6.6693      2.00000
     44      -6.6571      2.00000
     45      -6.6534      2.00000
     46      -6.6288      2.00000
     47      -6.6154      2.00000
     48      -6.6019      2.00000
     49      -6.5741      2.00000
     50      -6.5685      2.00000
     51      -6.5482      2.00000
     52      -6.5417      2.00000
     53      -6.5325      2.00000
     54      -6.4974      2.00000
     55      -6.4939      2.00000
     56      -6.4837      2.00000
     57      -6.4798      2.00000
     58      -6.4613      2.00000
     59      -6.3983      2.00000
     60      -6.3922      2.00000
     61      -6.3780      2.00000
     62      -6.3720      2.00000
     63      -6.3442      2.00000
     64      -6.3440      2.00000
     65      -6.3134      2.00000
     66      -6.3103      2.00000
     67      -6.2580      2.00000
     68      -6.2520      2.00000
     69      -6.2474      2.00000
     70      -6.2429      2.00000
     71      -6.2316      2.00000
     72      -6.2222      2.00000
     73      -6.1914      2.00000
     74      -6.1420      2.00000
     75      -6.0526      2.00000
     76      -6.0512      2.00000
     77      -6.0263      2.00000
     78      -6.0141      2.00000
     79      -6.0006      2.00000
     80      -5.9618      2.00000
     81      -5.9560      2.00000
     82      -5.9556      2.00000
     83      -5.9495      2.00000
     84      -5.9467      2.00000
     85      -5.9227      2.00000
     86      -5.8942      2.00000
     87      -5.8890      2.00000
     88      -5.8396      2.00000
     89      -5.8264      2.00000
     90      -5.8223      2.00000
     91      -5.8022      2.00000
     92      -5.7943      2.00000
     93      -5.7912      2.00000
     94      -5.7524      2.00000
     95      -5.7413      2.00000
     96      -5.7315      2.00000
     97      -5.7051      2.00000
     98      -5.6959      2.00000
     99      -5.6842      2.00000
    100      -5.6690      2.00000
    101      -5.6487      2.00000
    102      -5.6321      2.00000
    103      -5.6134      2.00000
    104      -5.6055      2.00000
    105      -5.5927      2.00000
    106      -5.5891      2.00000
    107      -5.5802      2.00000
    108      -5.5681      2.00000
    109      -5.5674      2.00000
    110      -5.5510      2.00000
    111      -5.5375      2.00000
    112      -5.5336      2.00000
    113      -5.5162      2.00000
    114      -5.4951      2.00000
    115      -5.4608      2.00000
    116      -5.4521      2.00000
    117      -5.4469      2.00000
    118      -5.4393      2.00000
    119      -5.4376      2.00000
    120      -5.4011      2.00000
    121      -5.3895      2.00000
    122      -5.3857      2.00000
    123      -5.3694      2.00000
    124      -5.3546      2.00000
    125      -5.3430      2.00000
    126      -5.3281      2.00000
    127      -5.2987      2.00000
    128      -5.2965      2.00000
    129      -5.2963      2.00000
    130      -5.2597      2.00000
    131      -5.2552      2.00000
    132      -5.2453      2.00000
    133      -5.2201      2.00000
    134      -5.2194      2.00000
    135      -5.2048      2.00000
    136      -5.2032      2.00000
    137      -5.1936      2.00000
    138      -5.1827      2.00000
    139      -5.1622      2.00000
    140      -5.1401      2.00000
    141      -5.1386      2.00000
    142      -5.1379      2.00000
    143      -5.1292      2.00000
    144      -5.1076      2.00000
    145      -5.0919      2.00000
    146      -5.0848      2.00000
    147      -5.0753      2.00000
    148      -5.0722      2.00000
    149      -5.0675      2.00000
    150      -5.0624      2.00000
    151      -5.0531      2.00000
    152      -5.0445      2.00000
    153      -5.0362      2.00000
    154      -5.0107      2.00000
    155      -5.0003      2.00000
    156      -5.0000      2.00000
    157      -4.9731      2.00000
    158      -4.9495      2.00000
    159      -4.9463      2.00000
    160      -4.9294      2.00000
    161      -4.8824      2.00000
    162      -4.8579      2.00000
    163      -4.8546      2.00000
    164      -4.8439      2.00000
    165      -4.8396      2.00000
    166      -4.8361      2.00000
    167      -4.8191      2.00000
    168      -4.8167      2.00000
    169      -4.7931      2.00000
    170      -4.7841      2.00000
    171      -4.7837      2.00000
    172      -4.7633      2.00000
    173      -4.7519      2.00000
    174      -4.7434      2.00000
    175      -4.7372      2.00000
    176      -4.7316      2.00000
    177      -4.7287      2.00000
    178      -4.7263      2.00000
    179      -4.7158      2.00000
    180      -4.7034      2.00000
    181      -4.6985      2.00000
    182      -4.6942      2.00000
    183      -4.6908      2.00000
    184      -4.6864      2.00000
    185      -4.6766      2.00000
    186      -4.6623      2.00000
    187      -4.6402      2.00000
    188      -4.6347      2.00000
    189      -4.6343      2.00000
    190      -4.6227      2.00000
    191      -4.6185      2.00000
    192      -4.6061      2.00000
    193      -4.5984      2.00000
    194      -4.5865      2.00000
    195      -4.5841      2.00000
    196      -4.5690      2.00000
    197      -4.5609      2.00000
    198      -4.5152      2.00000
    199      -4.5070      2.00000
    200      -4.4790      2.00000
    201      -4.4590      2.00000
    202      -4.4492      2.00000
    203      -4.4433      2.00000
    204      -4.4306      2.00000
    205      -4.4272      2.00000
    206      -4.4182      2.00000
    207      -4.3975      2.00000
    208      -4.3942      2.00000
    209      -4.3692      2.00000
    210      -4.3370      2.00000
    211      -4.3198      2.00000
    212      -4.3170      2.00000
    213      -4.2988      2.00000
    214      -4.2811      2.00000
    215      -4.2683      2.00000
    216      -4.2547      2.00000
    217      -4.2540      2.00000
    218      -4.2454      2.00000
    219      -4.2348      2.00000
    220      -4.2311      2.00000
    221      -4.2192      2.00000
    222      -4.2017      2.00000
    223      -4.1988      2.00000
    224      -4.1851      2.00000
    225      -4.1712      2.00000
    226      -4.1650      2.00000
    227      -4.1525      2.00000
    228      -4.1510      2.00000
    229      -4.1359      2.00000
    230      -4.1192      2.00000
    231      -4.1020      2.00000
    232      -4.0854      2.00000
    233      -4.0783      2.00000
    234      -4.0721      2.00000
    235      -4.0692      2.00000
    236      -4.0468      2.00000
    237      -4.0416      2.00000
    238      -4.0154      2.00000
    239      -4.0104      2.00000
    240      -3.9711      2.00000
    241      -3.9709      2.00000
    242      -3.9467      2.00000
    243      -3.9333      2.00000
    244      -3.9177      2.00000
    245      -3.8964      2.00000
    246      -3.8893      2.00000
    247      -3.8842      2.00000
    248      -3.8682      2.00000
    249      -3.8679      2.00000
    250      -3.8287      2.00000
    251      -3.8058      2.00000
    252      -3.8053      2.00000
    253      -3.7989      2.00000
    254      -3.7729      2.00000
    255      -3.7678      2.00000
    256      -3.7670      2.00000
    257      -3.7575      2.00000
    258      -3.7570      2.00000
    259      -3.7533      2.00000
    260      -3.7476      2.00000
    261      -3.7453      2.00000
    262      -3.7308      2.00000
    263      -3.7153      2.00000
    264      -3.7091      2.00000
    265      -3.6797      2.00000
    266      -3.6729      2.00000
    267      -3.6565      2.00000
    268      -3.6461      2.00000
    269      -3.6358      2.00000
    270      -3.6298      2.00000
    271      -3.6149      2.00000
    272      -3.5923      2.00000
    273      -3.5907      2.00000
    274      -3.5860      2.00000
    275      -3.5678      2.00000
    276      -3.5569      2.00000
    277      -3.5297      2.00000
    278      -3.5238      2.00000
    279      -3.5145      2.00000
    280      -3.5117      2.00000
    281      -3.5058      2.00000
    282      -3.4999      2.00000
    283      -3.4891      2.00000
    284      -3.4827      2.00000
    285      -3.4668      2.00000
    286      -3.4537      2.00000
    287      -3.4292      2.00000
    288      -3.4132      2.00000
    289      -3.3967      2.00000
    290      -3.3721      2.00000
    291      -3.3719      2.00000
    292      -3.3592      2.00000
    293      -3.3310      2.00000
    294      -3.3190      2.00000
    295      -3.3164      2.00000
    296      -3.3117      2.00000
    297      -3.2928      2.00000
    298      -3.2898      2.00000
    299      -3.2688      2.00000
    300      -3.2600      2.00000
    301      -3.2501      2.00000
    302      -3.2308      2.00000
    303      -3.2233      2.00000
    304      -3.2085      2.00000
    305      -3.2053      2.00000
    306      -3.2002      2.00000
    307      -3.1895      2.00000
    308      -3.1878      2.00000
    309      -3.1825      2.00000
    310      -3.1785      2.00000
    311      -3.1698      2.00000
    312      -3.1591      2.00000
    313      -3.1555      2.00000
    314      -3.1440      2.00000
    315      -3.1386      2.00000
    316      -3.1269      2.00000
    317      -3.1238      2.00000
    318      -3.0941      2.00000
    319      -3.0895      2.00000
    320      -3.0876      2.00000
    321      -3.0744      2.00000
    322      -3.0730      2.00000
    323      -3.0638      2.00000
    324      -3.0612      2.00000
    325      -3.0600      2.00000
    326      -3.0541      2.00000
    327      -3.0520      2.00000
    328      -3.0435      2.00000
    329      -3.0373      2.00000
    330      -3.0307      2.00000
    331      -3.0259      2.00000
    332      -3.0233      2.00000
    333      -3.0206      2.00000
    334      -3.0140      2.00000
    335      -3.0073      2.00000
    336      -2.9989      2.00000
    337      -2.9964      2.00000
    338      -2.9933      2.00000
    339      -2.9700      2.00000
    340      -2.9598      2.00000
    341      -2.9529      2.00000
    342      -2.9511      2.00000
    343      -2.9374      2.00000
    344      -2.9274      2.00000
    345      -2.9117      2.00000
    346      -2.9043      2.00000
    347      -2.8920      2.00000
    348      -2.8896      2.00000
    349      -2.8804      2.00000
    350      -2.8721      2.00000
    351      -2.8655      2.00000
    352      -2.8550      2.00000
    353      -2.8407      2.00000
    354      -2.8188      2.00000
    355      -2.8160      2.00000
    356      -2.8104      2.00000
    357      -2.7949      2.00000
    358      -2.7740      2.00000
    359      -2.7709      2.00000
    360      -2.7566      2.00000
    361      -2.7438      2.00000
    362      -2.7394      2.00000
    363      -2.7307      2.00000
    364      -2.7223      2.00000
    365      -2.7179      2.00000
    366      -2.7053      2.00000
    367      -2.6982      2.00000
    368      -2.6866      2.00000
    369      -2.6647      2.00000
    370      -2.6470      2.00000
    371      -2.6434      2.00000
    372      -2.6364      2.00000
    373      -2.6081      2.00000
    374      -2.5986      2.00000
    375      -2.5955      2.00000
    376      -2.5909      2.00000
    377      -2.5890      2.00000
    378      -2.5847      2.00000
    379      -2.5737      2.00000
    380      -2.5667      2.00000
    381      -2.5559      2.00000
    382      -2.5464      2.00000
    383      -2.5297      2.00000
    384      -2.5206      2.00000
    385      -2.5092      2.00000
    386      -2.4872      2.00000
    387      -2.3998      2.00000
    388      -2.3852      2.00000
    389      -2.2798      2.00000
    390      -2.2516      2.00000
    391      -2.1547      2.00000
    392      -2.1541      2.00000
    393      -2.0166      2.00000
    394      -1.9233      2.00000
    395      -1.7968      2.00000
    396      -1.7585      2.00000
    397      -1.5039      2.00000
    398      -1.4184      2.00000
    399      -1.3506      2.00000
    400      -1.2476      2.00000
    401      -1.2422      2.00000
    402      -1.2421      2.00000
    403      -1.1152      2.00344
    404      -1.0322      2.04806
    405      -1.0173      2.06122
    406      -0.9972      2.07091
    407      -0.9645      2.02353
    408      -0.8339      0.37390
    409      -0.7880     -0.00869
    410      -0.6376     -0.00411
    411      -0.5888     -0.00041
    412      -0.5205     -0.00001
    413      -0.5022     -0.00000
    414      -0.4497     -0.00000
    415      -0.1057     -0.00000
    416      -0.0866     -0.00000
    417       0.1115     -0.00000
    418       0.2568     -0.00000
    419       0.4036     -0.00000
    420       0.4988     -0.00000
    421       0.5150     -0.00000
    422       0.5778     -0.00000
    423       0.5797     -0.00000
    424       0.7009     -0.00000
    425       0.9296     -0.00000
    426       1.0715     -0.00000
    427       1.1244     -0.00000
    428       1.1958     -0.00000
    429       1.1973     -0.00000
    430       1.2332     -0.00000
    431       1.2443     -0.00000
    432       1.2746     -0.00000
    433       1.5824     -0.00000
    434       1.6579     -0.00000
    435       1.7467     -0.00000
    436       1.7997     -0.00000
    437       1.9188      0.00000
    438       1.9268      0.00000
    439       1.9476      0.00000
    440       1.9890      0.00000
    441       2.0727      0.00000
    442       2.1112      0.00000
    443       2.2067      0.00000
    444       2.2094      0.00000
    445       2.2498      0.00000
    446       2.4013      0.00000
    447       2.5178      0.00000
    448       2.5339      0.00000
    449       2.5718      0.00000
    450       2.6586      0.00000
    451       2.7666      0.00000
    452       2.7743      0.00000
    453       2.8167      0.00000
    454       2.9327      0.00000
    455       2.9456      0.00000
    456       2.9740      0.00000
    457       3.0981      0.00000
    458       3.1165      0.00000
    459       3.1930      0.00000
    460       3.2907      0.00000
    461       3.4590      0.00000
    462       3.6574      0.00000
    463       3.7634      0.00000
    464       3.8366      0.00000
    465       3.8770      0.00000
    466       3.8997      0.00000
    467       3.9636      0.00000
    468       4.0498      0.00000
    469       4.0548      0.00000
    470       4.1048      0.00000
    471       4.1512      0.00000
    472       4.1840      0.00000
    473       4.2848      0.00000
    474       4.3522      0.00000
    475       4.3683      0.00000
    476       4.4110      0.00000
    477       4.4868      0.00000
    478       4.5729      0.00000
    479       4.6158      0.00000
    480       4.6444      0.00000
    481       4.7102      0.00000
    482       4.7244      0.00000
    483       4.7355      0.00000
    484       4.8414      0.00000
    485       4.8735      0.00000
    486       4.9331      0.00000

 k-point     9 :       0.2500    0.4000    0.0000
  band No.  band energies     occupation 
      1     -23.0742      2.00000
      2     -21.0540      2.00000
      3     -10.9546      2.00000
      4      -9.0826      2.00000
      5      -8.8210      2.00000
      6      -8.7972      2.00000
      7      -8.5558      2.00000
      8      -8.3516      2.00000
      9      -8.1745      2.00000
     10      -8.0284      2.00000
     11      -7.9308      2.00000
     12      -7.5520      2.00000
     13      -7.4014      2.00000
     14      -7.3644      2.00000
     15      -7.3228      2.00000
     16      -7.2903      2.00000
     17      -7.2621      2.00000
     18      -7.2242      2.00000
     19      -7.2076      2.00000
     20      -7.1935      2.00000
     21      -7.1338      2.00000
     22      -7.1094      2.00000
     23      -7.0855      2.00000
     24      -7.0277      2.00000
     25      -7.0111      2.00000
     26      -6.9991      2.00000
     27      -6.9775      2.00000
     28      -6.9712      2.00000
     29      -6.9412      2.00000
     30      -6.9279      2.00000
     31      -6.9203      2.00000
     32      -6.8918      2.00000
     33      -6.8702      2.00000
     34      -6.8635      2.00000
     35      -6.8099      2.00000
     36      -6.7837      2.00000
     37      -6.7821      2.00000
     38      -6.7730      2.00000
     39      -6.7613      2.00000
     40      -6.7314      2.00000
     41      -6.7196      2.00000
     42      -6.6983      2.00000
     43      -6.6706      2.00000
     44      -6.6503      2.00000
     45      -6.6339      2.00000
     46      -6.6314      2.00000
     47      -6.6185      2.00000
     48      -6.6014      2.00000
     49      -6.5971      2.00000
     50      -6.5812      2.00000
     51      -6.5723      2.00000
     52      -6.5418      2.00000
     53      -6.5391      2.00000
     54      -6.5248      2.00000
     55      -6.5177      2.00000
     56      -6.4977      2.00000
     57      -6.4777      2.00000
     58      -6.4276      2.00000
     59      -6.4008      2.00000
     60      -6.3673      2.00000
     61      -6.3485      2.00000
     62      -6.3445      2.00000
     63      -6.3317      2.00000
     64      -6.3109      2.00000
     65      -6.2966      2.00000
     66      -6.2715      2.00000
     67      -6.2484      2.00000
     68      -6.2338      2.00000
     69      -6.2290      2.00000
     70      -6.2128      2.00000
     71      -6.2026      2.00000
     72      -6.1590      2.00000
     73      -6.1388      2.00000
     74      -6.1269      2.00000
     75      -6.1068      2.00000
     76      -6.0673      2.00000
     77      -6.0528      2.00000
     78      -6.0499      2.00000
     79      -6.0303      2.00000
     80      -6.0126      2.00000
     81      -6.0006      2.00000
     82      -5.9845      2.00000
     83      -5.9731      2.00000
     84      -5.9140      2.00000
     85      -5.9112      2.00000
     86      -5.9081      2.00000
     87      -5.8999      2.00000
     88      -5.8796      2.00000
     89      -5.8654      2.00000
     90      -5.8125      2.00000
     91      -5.8035      2.00000
     92      -5.7986      2.00000
     93      -5.7822      2.00000
     94      -5.7677      2.00000
     95      -5.7535      2.00000
     96      -5.7454      2.00000
     97      -5.7315      2.00000
     98      -5.6698      2.00000
     99      -5.6664      2.00000
    100      -5.6483      2.00000
    101      -5.6112      2.00000
    102      -5.6044      2.00000
    103      -5.5935      2.00000
    104      -5.5899      2.00000
    105      -5.5809      2.00000
    106      -5.5637      2.00000
    107      -5.5457      2.00000
    108      -5.5428      2.00000
    109      -5.5407      2.00000
    110      -5.5343      2.00000
    111      -5.5289      2.00000
    112      -5.5136      2.00000
    113      -5.5047      2.00000
    114      -5.4885      2.00000
    115      -5.4840      2.00000
    116      -5.4812      2.00000
    117      -5.4790      2.00000
    118      -5.4675      2.00000
    119      -5.4288      2.00000
    120      -5.3965      2.00000
    121      -5.3930      2.00000
    122      -5.3862      2.00000
    123      -5.3763      2.00000
    124      -5.3733      2.00000
    125      -5.3700      2.00000
    126      -5.3619      2.00000
    127      -5.3545      2.00000
    128      -5.3498      2.00000
    129      -5.2900      2.00000
    130      -5.2790      2.00000
    131      -5.2659      2.00000
    132      -5.2506      2.00000
    133      -5.2464      2.00000
    134      -5.2396      2.00000
    135      -5.2080      2.00000
    136      -5.1997      2.00000
    137      -5.1774      2.00000
    138      -5.1582      2.00000
    139      -5.1467      2.00000
    140      -5.1369      2.00000
    141      -5.1191      2.00000
    142      -5.1158      2.00000
    143      -5.1088      2.00000
    144      -5.0967      2.00000
    145      -5.0939      2.00000
    146      -5.0758      2.00000
    147      -5.0639      2.00000
    148      -5.0502      2.00000
    149      -5.0190      2.00000
    150      -5.0146      2.00000
    151      -5.0094      2.00000
    152      -5.0084      2.00000
    153      -5.0058      2.00000
    154      -4.9933      2.00000
    155      -4.9783      2.00000
    156      -4.9691      2.00000
    157      -4.9642      2.00000
    158      -4.9493      2.00000
    159      -4.9317      2.00000
    160      -4.9091      2.00000
    161      -4.8988      2.00000
    162      -4.8939      2.00000
    163      -4.8897      2.00000
    164      -4.8556      2.00000
    165      -4.8436      2.00000
    166      -4.8366      2.00000
    167      -4.8336      2.00000
    168      -4.8229      2.00000
    169      -4.8109      2.00000
    170      -4.8063      2.00000
    171      -4.7952      2.00000
    172      -4.7857      2.00000
    173      -4.7824      2.00000
    174      -4.7766      2.00000
    175      -4.7582      2.00000
    176      -4.7501      2.00000
    177      -4.7430      2.00000
    178      -4.7350      2.00000
    179      -4.7282      2.00000
    180      -4.7234      2.00000
    181      -4.7143      2.00000
    182      -4.7069      2.00000
    183      -4.6930      2.00000
    184      -4.6860      2.00000
    185      -4.6748      2.00000
    186      -4.6578      2.00000
    187      -4.6477      2.00000
    188      -4.6454      2.00000
    189      -4.6326      2.00000
    190      -4.6276      2.00000
    191      -4.6255      2.00000
    192      -4.6095      2.00000
    193      -4.5845      2.00000
    194      -4.5817      2.00000
    195      -4.5722      2.00000
    196      -4.5655      2.00000
    197      -4.5229      2.00000
    198      -4.5132      2.00000
    199      -4.5067      2.00000
    200      -4.4988      2.00000
    201      -4.4803      2.00000
    202      -4.4702      2.00000
    203      -4.4554      2.00000
    204      -4.4326      2.00000
    205      -4.4203      2.00000
    206      -4.4127      2.00000
    207      -4.3995      2.00000
    208      -4.3651      2.00000
    209      -4.3383      2.00000
    210      -4.3224      2.00000
    211      -4.3177      2.00000
    212      -4.3016      2.00000
    213      -4.2948      2.00000
    214      -4.2813      2.00000
    215      -4.2734      2.00000
    216      -4.2594      2.00000
    217      -4.2497      2.00000
    218      -4.2475      2.00000
    219      -4.2386      2.00000
    220      -4.2300      2.00000
    221      -4.2229      2.00000
    222      -4.2184      2.00000
    223      -4.2143      2.00000
    224      -4.2007      2.00000
    225      -4.1958      2.00000
    226      -4.1612      2.00000
    227      -4.1602      2.00000
    228      -4.1273      2.00000
    229      -4.1245      2.00000
    230      -4.1122      2.00000
    231      -4.1053      2.00000
    232      -4.0784      2.00000
    233      -4.0759      2.00000
    234      -4.0659      2.00000
    235      -4.0651      2.00000
    236      -4.0604      2.00000
    237      -4.0401      2.00000
    238      -4.0035      2.00000
    239      -3.9896      2.00000
    240      -3.9633      2.00000
    241      -3.9596      2.00000
    242      -3.9447      2.00000
    243      -3.9411      2.00000
    244      -3.9180      2.00000
    245      -3.9019      2.00000
    246      -3.8859      2.00000
    247      -3.8800      2.00000
    248      -3.8626      2.00000
    249      -3.8526      2.00000
    250      -3.8386      2.00000
    251      -3.8188      2.00000
    252      -3.8058      2.00000
    253      -3.7981      2.00000
    254      -3.7943      2.00000
    255      -3.7847      2.00000
    256      -3.7626      2.00000
    257      -3.7507      2.00000
    258      -3.7458      2.00000
    259      -3.7298      2.00000
    260      -3.7263      2.00000
    261      -3.7167      2.00000
    262      -3.7087      2.00000
    263      -3.7036      2.00000
    264      -3.6883      2.00000
    265      -3.6843      2.00000
    266      -3.6702      2.00000
    267      -3.6599      2.00000
    268      -3.6424      2.00000
    269      -3.6403      2.00000
    270      -3.6273      2.00000
    271      -3.6262      2.00000
    272      -3.6115      2.00000
    273      -3.5883      2.00000
    274      -3.5818      2.00000
    275      -3.5746      2.00000
    276      -3.5717      2.00000
    277      -3.5494      2.00000
    278      -3.5475      2.00000
    279      -3.5386      2.00000
    280      -3.5161      2.00000
    281      -3.5037      2.00000
    282      -3.4957      2.00000
    283      -3.4893      2.00000
    284      -3.4813      2.00000
    285      -3.4536      2.00000
    286      -3.4434      2.00000
    287      -3.4286      2.00000
    288      -3.4151      2.00000
    289      -3.4067      2.00000
    290      -3.3971      2.00000
    291      -3.3756      2.00000
    292      -3.3459      2.00000
    293      -3.3457      2.00000
    294      -3.3376      2.00000
    295      -3.3262      2.00000
    296      -3.3215      2.00000
    297      -3.2981      2.00000
    298      -3.2896      2.00000
    299      -3.2632      2.00000
    300      -3.2504      2.00000
    301      -3.2471      2.00000
    302      -3.2381      2.00000
    303      -3.2234      2.00000
    304      -3.2222      2.00000
    305      -3.2142      2.00000
    306      -3.2092      2.00000
    307      -3.2066      2.00000
    308      -3.1938      2.00000
    309      -3.1887      2.00000
    310      -3.1760      2.00000
    311      -3.1694      2.00000
    312      -3.1652      2.00000
    313      -3.1577      2.00000
    314      -3.1390      2.00000
    315      -3.1368      2.00000
    316      -3.1268      2.00000
    317      -3.1149      2.00000
    318      -3.1137      2.00000
    319      -3.1021      2.00000
    320      -3.0958      2.00000
    321      -3.0899      2.00000
    322      -3.0847      2.00000
    323      -3.0804      2.00000
    324      -3.0769      2.00000
    325      -3.0702      2.00000
    326      -3.0676      2.00000
    327      -3.0607      2.00000
    328      -3.0470      2.00000
    329      -3.0425      2.00000
    330      -3.0382      2.00000
    331      -3.0282      2.00000
    332      -3.0105      2.00000
    333      -3.0050      2.00000
    334      -3.0014      2.00000
    335      -2.9933      2.00000
    336      -2.9837      2.00000
    337      -2.9717      2.00000
    338      -2.9606      2.00000
    339      -2.9501      2.00000
    340      -2.9432      2.00000
    341      -2.9384      2.00000
    342      -2.9332      2.00000
    343      -2.9279      2.00000
    344      -2.9199      2.00000
    345      -2.9176      2.00000
    346      -2.9115      2.00000
    347      -2.8980      2.00000
    348      -2.8826      2.00000
    349      -2.8612      2.00000
    350      -2.8530      2.00000
    351      -2.8462      2.00000
    352      -2.8428      2.00000
    353      -2.8299      2.00000
    354      -2.8257      2.00000
    355      -2.8166      2.00000
    356      -2.8136      2.00000
    357      -2.7947      2.00000
    358      -2.7725      2.00000
    359      -2.7638      2.00000
    360      -2.7587      2.00000
    361      -2.7535      2.00000
    362      -2.7396      2.00000
    363      -2.7323      2.00000
    364      -2.7154      2.00000
    365      -2.7107      2.00000
    366      -2.7086      2.00000
    367      -2.6980      2.00000
    368      -2.6862      2.00000
    369      -2.6698      2.00000
    370      -2.6547      2.00000
    371      -2.6476      2.00000
    372      -2.6404      2.00000
    373      -2.6268      2.00000
    374      -2.6212      2.00000
    375      -2.6193      2.00000
    376      -2.5806      2.00000
    377      -2.5667      2.00000
    378      -2.5635      2.00000
    379      -2.5582      2.00000
    380      -2.5350      2.00000
    381      -2.5292      2.00000
    382      -2.5199      2.00000
    383      -2.5127      2.00000
    384      -2.5066      2.00000
    385      -2.4611      2.00000
    386      -2.4351      2.00000
    387      -2.3770      2.00000
    388      -2.2632      2.00000
    389      -2.2410      2.00000
    390      -2.1611      2.00000
    391      -2.1522      2.00000
    392      -2.1252      2.00000
    393      -2.1099      2.00000
    394      -1.9426      2.00000
    395      -1.8974      2.00000
    396      -1.8952      2.00000
    397      -1.8549      2.00000
    398      -1.6412      2.00000
    399      -1.4593      2.00000
    400      -1.4338      2.00000
    401      -1.3033      2.00000
    402      -1.2720      2.00000
    403      -1.1426      2.00098
    404      -1.0602      2.02455
    405      -1.0113      2.06559
    406      -0.8358      0.39862
    407      -0.8209      0.22343
    408      -0.7478     -0.07045
    409      -0.6853     -0.02243
    410      -0.5461     -0.00004
    411      -0.5231     -0.00001
    412      -0.4743     -0.00000
    413      -0.3940     -0.00000
    414      -0.1949     -0.00000
    415      -0.0272     -0.00000
    416       0.0718     -0.00000
    417       0.2541     -0.00000
    418       0.2935     -0.00000
    419       0.3301     -0.00000
    420       0.3692     -0.00000
    421       0.4707     -0.00000
    422       0.6558     -0.00000
    423       0.6862     -0.00000
    424       0.8571     -0.00000
    425       0.9005     -0.00000
    426       0.9408     -0.00000
    427       0.9776     -0.00000
    428       1.0845     -0.00000
    429       1.1746     -0.00000
    430       1.2027     -0.00000
    431       1.2729     -0.00000
    432       1.2799     -0.00000
    433       1.4218     -0.00000
    434       1.5067     -0.00000
    435       1.5226     -0.00000
    436       1.5840     -0.00000
    437       1.6601     -0.00000
    438       1.8452     -0.00000
    439       1.8849      0.00000
    440       1.9050      0.00000
    441       2.0367      0.00000
    442       2.0764      0.00000
    443       2.2521      0.00000
    444       2.2919      0.00000
    445       2.3772      0.00000
    446       2.4834      0.00000
    447       2.4922      0.00000
    448       2.5643      0.00000
    449       2.6038      0.00000
    450       2.8089      0.00000
    451       2.8172      0.00000
    452       2.9224      0.00000
    453       2.9519      0.00000
    454       2.9765      0.00000
    455       2.9940      0.00000
    456       3.1094      0.00000
    457       3.1229      0.00000
    458       3.2195      0.00000
    459       3.3390      0.00000
    460       3.3481      0.00000
    461       3.4342      0.00000
    462       3.5233      0.00000
    463       3.6459      0.00000
    464       3.7838      0.00000
    465       3.9437      0.00000
    466       3.9721      0.00000
    467       3.9875      0.00000
    468       4.0373      0.00000
    469       4.0691      0.00000
    470       4.1455      0.00000
    471       4.1580      0.00000
    472       4.2241      0.00000
    473       4.2473      0.00000
    474       4.3465      0.00000
    475       4.3813      0.00000
    476       4.4679      0.00000
    477       4.5219      0.00000
    478       4.5356      0.00000
    479       4.5894      0.00000
    480       4.6845      0.00000
    481       4.7336      0.00000
    482       4.7567      0.00000
    483       4.7976      0.00000
    484       4.8798      0.00000
    485       4.9188      0.00000
    486       4.9533      0.00000

 k-point    10 :       0.5000    0.4000    0.0000
  band No.  band energies     occupation 
      1     -23.0742      2.00000
      2     -21.0540      2.00000
      3     -10.9546      2.00000
      4      -8.9766      2.00000
      5      -8.9663      2.00000
      6      -8.7254      2.00000
      7      -8.7036      2.00000
      8      -8.3571      2.00000
      9      -8.0322      2.00000
     10      -7.8576      2.00000
     11      -7.8505      2.00000
     12      -7.6297      2.00000
     13      -7.6220      2.00000
     14      -7.3960      2.00000
     15      -7.3807      2.00000
     16      -7.2771      2.00000
     17      -7.2722      2.00000
     18      -7.2208      2.00000
     19      -7.2037      2.00000
     20      -7.1770      2.00000
     21      -7.1617      2.00000
     22      -7.1057      2.00000
     23      -7.0959      2.00000
     24      -7.0158      2.00000
     25      -7.0073      2.00000
     26      -7.0022      2.00000
     27      -6.9746      2.00000
     28      -6.9724      2.00000
     29      -6.9716      2.00000
     30      -6.8749      2.00000
     31      -6.8676      2.00000
     32      -6.8522      2.00000
     33      -6.8401      2.00000
     34      -6.8314      2.00000
     35      -6.8188      2.00000
     36      -6.8120      2.00000
     37      -6.8113      2.00000
     38      -6.8080      2.00000
     39      -6.7964      2.00000
     40      -6.7786      2.00000
     41      -6.6741      2.00000
     42      -6.6715      2.00000
     43      -6.6534      2.00000
     44      -6.6476      2.00000
     45      -6.6421      2.00000
     46      -6.6382      2.00000
     47      -6.6241      2.00000
     48      -6.6068      2.00000
     49      -6.6051      2.00000
     50      -6.5984      2.00000
     51      -6.5900      2.00000
     52      -6.5791      2.00000
     53      -6.5557      2.00000
     54      -6.5480      2.00000
     55      -6.5193      2.00000
     56      -6.5006      2.00000
     57      -6.4526      2.00000
     58      -6.4292      2.00000
     59      -6.3563      2.00000
     60      -6.3495      2.00000
     61      -6.3434      2.00000
     62      -6.3321      2.00000
     63      -6.3003      2.00000
     64      -6.2884      2.00000
     65      -6.2639      2.00000
     66      -6.2627      2.00000
     67      -6.2063      2.00000
     68      -6.1915      2.00000
     69      -6.1772      2.00000
     70      -6.1736      2.00000
     71      -6.1647      2.00000
     72      -6.1569      2.00000
     73      -6.1496      2.00000
     74      -6.1393      2.00000
     75      -6.0874      2.00000
     76      -6.0822      2.00000
     77      -6.0631      2.00000
     78      -6.0496      2.00000
     79      -6.0410      2.00000
     80      -6.0357      2.00000
     81      -6.0356      2.00000
     82      -6.0286      2.00000
     83      -6.0006      2.00000
     84      -5.9876      2.00000
     85      -5.9359      2.00000
     86      -5.9284      2.00000
     87      -5.9182      2.00000
     88      -5.8985      2.00000
     89      -5.8364      2.00000
     90      -5.8335      2.00000
     91      -5.8309      2.00000
     92      -5.8253      2.00000
     93      -5.8239      2.00000
     94      -5.8165      2.00000
     95      -5.6763      2.00000
     96      -5.6759      2.00000
     97      -5.6688      2.00000
     98      -5.6617      2.00000
     99      -5.6606      2.00000
    100      -5.6553      2.00000
    101      -5.5884      2.00000
    102      -5.5732      2.00000
    103      -5.5687      2.00000
    104      -5.5673      2.00000
    105      -5.5611      2.00000
    106      -5.5591      2.00000
    107      -5.5549      2.00000
    108      -5.5526      2.00000
    109      -5.5422      2.00000
    110      -5.5336      2.00000
    111      -5.5326      2.00000
    112      -5.5221      2.00000
    113      -5.5220      2.00000
    114      -5.5099      2.00000
    115      -5.4710      2.00000
    116      -5.4648      2.00000
    117      -5.4487      2.00000
    118      -5.4485      2.00000
    119      -5.4438      2.00000
    120      -5.4399      2.00000
    121      -5.4289      2.00000
    122      -5.4169      2.00000
    123      -5.3849      2.00000
    124      -5.3751      2.00000
    125      -5.3586      2.00000
    126      -5.3468      2.00000
    127      -5.3411      2.00000
    128      -5.3360      2.00000
    129      -5.3340      2.00000
    130      -5.3196      2.00000
    131      -5.3174      2.00000
    132      -5.2966      2.00000
    133      -5.2539      2.00000
    134      -5.2474      2.00000
    135      -5.2148      2.00000
    136      -5.2035      2.00000
    137      -5.1560      2.00000
    138      -5.1466      2.00000
    139      -5.1315      2.00000
    140      -5.1247      2.00000
    141      -5.0956      2.00000
    142      -5.0763      2.00000
    143      -5.0673      2.00000
    144      -5.0657      2.00000
    145      -5.0613      2.00000
    146      -5.0585      2.00000
    147      -5.0529      2.00000
    148      -5.0413      2.00000
    149      -5.0306      2.00000
    150      -5.0025      2.00000
    151      -4.9934      2.00000
    152      -4.9905      2.00000
    153      -4.9867      2.00000
    154      -4.9670      2.00000
    155      -4.9582      2.00000
    156      -4.9573      2.00000
    157      -4.9455      2.00000
    158      -4.9262      2.00000
    159      -4.9238      2.00000
    160      -4.9196      2.00000
    161      -4.8906      2.00000
    162      -4.8900      2.00000
    163      -4.8835      2.00000
    164      -4.8759      2.00000
    165      -4.8646      2.00000
    166      -4.8588      2.00000
    167      -4.8476      2.00000
    168      -4.8409      2.00000
    169      -4.8256      2.00000
    170      -4.8140      2.00000
    171      -4.8099      2.00000
    172      -4.8055      2.00000
    173      -4.8022      2.00000
    174      -4.8010      2.00000
    175      -4.7674      2.00000
    176      -4.7564      2.00000
    177      -4.7539      2.00000
    178      -4.7424      2.00000
    179      -4.7265      2.00000
    180      -4.7215      2.00000
    181      -4.7137      2.00000
    182      -4.7019      2.00000
    183      -4.7008      2.00000
    184      -4.6971      2.00000
    185      -4.6882      2.00000
    186      -4.6771      2.00000
    187      -4.6444      2.00000
    188      -4.6422      2.00000
    189      -4.6374      2.00000
    190      -4.6329      2.00000
    191      -4.6237      2.00000
    192      -4.6203      2.00000
    193      -4.6016      2.00000
    194      -4.5925      2.00000
    195      -4.5800      2.00000
    196      -4.5795      2.00000
    197      -4.5607      2.00000
    198      -4.5507      2.00000
    199      -4.5205      2.00000
    200      -4.5113      2.00000
    201      -4.4928      2.00000
    202      -4.4615      2.00000
    203      -4.4414      2.00000
    204      -4.4013      2.00000
    205      -4.3898      2.00000
    206      -4.3886      2.00000
    207      -4.3769      2.00000
    208      -4.3587      2.00000
    209      -4.3445      2.00000
    210      -4.3365      2.00000
    211      -4.3358      2.00000
    212      -4.3303      2.00000
    213      -4.2924      2.00000
    214      -4.2712      2.00000
    215      -4.2665      2.00000
    216      -4.2582      2.00000
    217      -4.2552      2.00000
    218      -4.2447      2.00000
    219      -4.2369      2.00000
    220      -4.2242      2.00000
    221      -4.2072      2.00000
    222      -4.2006      2.00000
    223      -4.1855      2.00000
    224      -4.1853      2.00000
    225      -4.1771      2.00000
    226      -4.1670      2.00000
    227      -4.1628      2.00000
    228      -4.1419      2.00000
    229      -4.1204      2.00000
    230      -4.1181      2.00000
    231      -4.1070      2.00000
    232      -4.0901      2.00000
    233      -4.0864      2.00000
    234      -4.0744      2.00000
    235      -4.0514      2.00000
    236      -4.0038      2.00000
    237      -3.9931      2.00000
    238      -3.9883      2.00000
    239      -3.9754      2.00000
    240      -3.9754      2.00000
    241      -3.9601      2.00000
    242      -3.9510      2.00000
    243      -3.9386      2.00000
    244      -3.9270      2.00000
    245      -3.9257      2.00000
    246      -3.9190      2.00000
    247      -3.8814      2.00000
    248      -3.8640      2.00000
    249      -3.8621      2.00000
    250      -3.8581      2.00000
    251      -3.8535      2.00000
    252      -3.8201      2.00000
    253      -3.8110      2.00000
    254      -3.7987      2.00000
    255      -3.7770      2.00000
    256      -3.7542      2.00000
    257      -3.7466      2.00000
    258      -3.7343      2.00000
    259      -3.7315      2.00000
    260      -3.7166      2.00000
    261      -3.7020      2.00000
    262      -3.6931      2.00000
    263      -3.6887      2.00000
    264      -3.6783      2.00000
    265      -3.6739      2.00000
    266      -3.6611      2.00000
    267      -3.6522      2.00000
    268      -3.6350      2.00000
    269      -3.6227      2.00000
    270      -3.6222      2.00000
    271      -3.6195      2.00000
    272      -3.6022      2.00000
    273      -3.5999      2.00000
    274      -3.5913      2.00000
    275      -3.5788      2.00000
    276      -3.5779      2.00000
    277      -3.5648      2.00000
    278      -3.5309      2.00000
    279      -3.5283      2.00000
    280      -3.5183      2.00000
    281      -3.5023      2.00000
    282      -3.4996      2.00000
    283      -3.4840      2.00000
    284      -3.4825      2.00000
    285      -3.4634      2.00000
    286      -3.4590      2.00000
    287      -3.4566      2.00000
    288      -3.4224      2.00000
    289      -3.4019      2.00000
    290      -3.3965      2.00000
    291      -3.3928      2.00000
    292      -3.3678      2.00000
    293      -3.3602      2.00000
    294      -3.3466      2.00000
    295      -3.3195      2.00000
    296      -3.3074      2.00000
    297      -3.2903      2.00000
    298      -3.2795      2.00000
    299      -3.2791      2.00000
    300      -3.2765      2.00000
    301      -3.2693      2.00000
    302      -3.2645      2.00000
    303      -3.2461      2.00000
    304      -3.2425      2.00000
    305      -3.2325      2.00000
    306      -3.2237      2.00000
    307      -3.1814      2.00000
    308      -3.1740      2.00000
    309      -3.1654      2.00000
    310      -3.1623      2.00000
    311      -3.1613      2.00000
    312      -3.1575      2.00000
    313      -3.1563      2.00000
    314      -3.1449      2.00000
    315      -3.1357      2.00000
    316      -3.1323      2.00000
    317      -3.1257      2.00000
    318      -3.1147      2.00000
    319      -3.1064      2.00000
    320      -3.1048      2.00000
    321      -3.0980      2.00000
    322      -3.0946      2.00000
    323      -3.0841      2.00000
    324      -3.0762      2.00000
    325      -3.0752      2.00000
    326      -3.0743      2.00000
    327      -3.0651      2.00000
    328      -3.0614      2.00000
    329      -3.0446      2.00000
    330      -3.0414      2.00000
    331      -3.0379      2.00000
    332      -3.0170      2.00000
    333      -3.0072      2.00000
    334      -3.0039      2.00000
    335      -2.9945      2.00000
    336      -2.9755      2.00000
    337      -2.9647      2.00000
    338      -2.9536      2.00000
    339      -2.9422      2.00000
    340      -2.9341      2.00000
    341      -2.9283      2.00000
    342      -2.9253      2.00000
    343      -2.9107      2.00000
    344      -2.9060      2.00000
    345      -2.8940      2.00000
    346      -2.8819      2.00000
    347      -2.8751      2.00000
    348      -2.8641      2.00000
    349      -2.8576      2.00000
    350      -2.8433      2.00000
    351      -2.8397      2.00000
    352      -2.8393      2.00000
    353      -2.8327      2.00000
    354      -2.8270      2.00000
    355      -2.8212      2.00000
    356      -2.8136      2.00000
    357      -2.7815      2.00000
    358      -2.7806      2.00000
    359      -2.7684      2.00000
    360      -2.7599      2.00000
    361      -2.7479      2.00000
    362      -2.7398      2.00000
    363      -2.7234      2.00000
    364      -2.7133      2.00000
    365      -2.7103      2.00000
    366      -2.7093      2.00000
    367      -2.7048      2.00000
    368      -2.6900      2.00000
    369      -2.6735      2.00000
    370      -2.6700      2.00000
    371      -2.6586      2.00000
    372      -2.6582      2.00000
    373      -2.6424      2.00000
    374      -2.5770      2.00000
    375      -2.5712      2.00000
    376      -2.5587      2.00000
    377      -2.5534      2.00000
    378      -2.5429      2.00000
    379      -2.5392      2.00000
    380      -2.5370      2.00000
    381      -2.5329      2.00000
    382      -2.5032      2.00000
    383      -2.4683      2.00000
    384      -2.4575      2.00000
    385      -2.4545      2.00000
    386      -2.3672      2.00000
    387      -2.2391      2.00000
    388      -2.1959      2.00000
    389      -2.1900      2.00000
    390      -2.1814      2.00000
    391      -2.1664      2.00000
    392      -2.1561      2.00000
    393      -2.1511      2.00000
    394      -2.0578      2.00000
    395      -1.9815      2.00000
    396      -1.9671      2.00000
    397      -1.8968      2.00000
    398      -1.7568      2.00000
    399      -1.5962      2.00000
    400      -1.5273      2.00000
    401      -1.5230      2.00000
    402      -1.4584      2.00000
    403      -1.2785      2.00000
    404      -1.1701      2.00024
    405      -0.9866      2.06725
    406      -0.7840     -0.02391
    407      -0.7157     -0.04742
    408      -0.5822     -0.00029
    409      -0.5273     -0.00001
    410      -0.2770     -0.00000
    411      -0.2768     -0.00000
    412      -0.1385     -0.00000
    413      -0.1240     -0.00000
    414      -0.0960     -0.00000
    415      -0.0686     -0.00000
    416      -0.0570     -0.00000
    417       0.0611     -0.00000
    418       0.2079     -0.00000
    419       0.3555     -0.00000
    420       0.4529     -0.00000
    421       0.4786     -0.00000
    422       0.4871     -0.00000
    423       0.5545     -0.00000
    424       0.7986     -0.00000
    425       0.9838     -0.00000
    426       1.0070     -0.00000
    427       1.0406     -0.00000
    428       1.1090     -0.00000
    429       1.1542     -0.00000
    430       1.1859     -0.00000
    431       1.2114     -0.00000
    432       1.2154     -0.00000
    433       1.3937     -0.00000
    434       1.4038     -0.00000
    435       1.4715     -0.00000
    436       1.5915     -0.00000
    437       1.6916     -0.00000
    438       1.7194     -0.00000
    439       1.7710     -0.00000
    440       1.8032     -0.00000
    441       1.9065      0.00000
    442       2.0108      0.00000
    443       2.1175      0.00000
    444       2.1424      0.00000
    445       2.3271      0.00000
    446       2.4130      0.00000
    447       2.4158      0.00000
    448       2.5774      0.00000
    449       2.7302      0.00000
    450       2.8352      0.00000
    451       2.9094      0.00000
    452       2.9471      0.00000
    453       2.9503      0.00000
    454       2.9705      0.00000
    455       2.9713      0.00000
    456       3.1350      0.00000
    457       3.2167      0.00000
    458       3.5185      0.00000
    459       3.5626      0.00000
    460       3.5755      0.00000
    461       3.7560      0.00000
    462       3.8024      0.00000
    463       3.8724      0.00000
    464       3.8770      0.00000
    465       3.9806      0.00000
    466       4.0006      0.00000
    467       4.0044      0.00000
    468       4.0098      0.00000
    469       4.0212      0.00000
    470       4.0383      0.00000
    471       4.1197      0.00000
    472       4.1224      0.00000
    473       4.1846      0.00000
    474       4.2667      0.00000
    475       4.3130      0.00000
    476       4.3428      0.00000
    477       4.4216      0.00000
    478       4.4856      0.00000
    479       4.5261      0.00000
    480       4.6207      0.00000
    481       4.7506      0.00000
    482       4.7699      0.00000
    483       4.8081      0.00000
    484       4.8546      0.00000
    485       4.9250      0.00000
    486       4.9665      0.00000

 k-point    11 :      -0.2500    0.4000    0.0000
  band No.  band energies     occupation 
      1     -23.0742      2.00000
      2     -21.0540      2.00000
      3     -10.9546      2.00000
      4      -9.0826      2.00000
      5      -8.8210      2.00000
      6      -8.7972      2.00000
      7      -8.5558      2.00000
      8      -8.3516      2.00000
      9      -8.1745      2.00000
     10      -8.0284      2.00000
     11      -7.9308      2.00000
     12      -7.5520      2.00000
     13      -7.4014      2.00000
     14      -7.3644      2.00000
     15      -7.3228      2.00000
     16      -7.2903      2.00000
     17      -7.2621      2.00000
     18      -7.2242      2.00000
     19      -7.2076      2.00000
     20      -7.1935      2.00000
     21      -7.1338      2.00000
     22      -7.1094      2.00000
     23      -7.0855      2.00000
     24      -7.0277      2.00000
     25      -7.0111      2.00000
     26      -6.9991      2.00000
     27      -6.9775      2.00000
     28      -6.9712      2.00000
     29      -6.9412      2.00000
     30      -6.9279      2.00000
     31      -6.9203      2.00000
     32      -6.8918      2.00000
     33      -6.8702      2.00000
     34      -6.8635      2.00000
     35      -6.8099      2.00000
     36      -6.7837      2.00000
     37      -6.7821      2.00000
     38      -6.7730      2.00000
     39      -6.7613      2.00000
     40      -6.7314      2.00000
     41      -6.7196      2.00000
     42      -6.6983      2.00000
     43      -6.6706      2.00000
     44      -6.6503      2.00000
     45      -6.6339      2.00000
     46      -6.6314      2.00000
     47      -6.6185      2.00000
     48      -6.6014      2.00000
     49      -6.5971      2.00000
     50      -6.5812      2.00000
     51      -6.5723      2.00000
     52      -6.5418      2.00000
     53      -6.5391      2.00000
     54      -6.5248      2.00000
     55      -6.5177      2.00000
     56      -6.4977      2.00000
     57      -6.4777      2.00000
     58      -6.4276      2.00000
     59      -6.4008      2.00000
     60      -6.3673      2.00000
     61      -6.3485      2.00000
     62      -6.3445      2.00000
     63      -6.3317      2.00000
     64      -6.3109      2.00000
     65      -6.2966      2.00000
     66      -6.2715      2.00000
     67      -6.2484      2.00000
     68      -6.2338      2.00000
     69      -6.2290      2.00000
     70      -6.2128      2.00000
     71      -6.2026      2.00000
     72      -6.1590      2.00000
     73      -6.1388      2.00000
     74      -6.1269      2.00000
     75      -6.1068      2.00000
     76      -6.0673      2.00000
     77      -6.0528      2.00000
     78      -6.0499      2.00000
     79      -6.0303      2.00000
     80      -6.0126      2.00000
     81      -6.0006      2.00000
     82      -5.9845      2.00000
     83      -5.9731      2.00000
     84      -5.9140      2.00000
     85      -5.9112      2.00000
     86      -5.9081      2.00000
     87      -5.8999      2.00000
     88      -5.8796      2.00000
     89      -5.8654      2.00000
     90      -5.8125      2.00000
     91      -5.8035      2.00000
     92      -5.7986      2.00000
     93      -5.7822      2.00000
     94      -5.7677      2.00000
     95      -5.7535      2.00000
     96      -5.7454      2.00000
     97      -5.7315      2.00000
     98      -5.6698      2.00000
     99      -5.6664      2.00000
    100      -5.6483      2.00000
    101      -5.6112      2.00000
    102      -5.6044      2.00000
    103      -5.5935      2.00000
    104      -5.5899      2.00000
    105      -5.5809      2.00000
    106      -5.5637      2.00000
    107      -5.5457      2.00000
    108      -5.5428      2.00000
    109      -5.5407      2.00000
    110      -5.5343      2.00000
    111      -5.5289      2.00000
    112      -5.5136      2.00000
    113      -5.5047      2.00000
    114      -5.4885      2.00000
    115      -5.4840      2.00000
    116      -5.4812      2.00000
    117      -5.4790      2.00000
    118      -5.4675      2.00000
    119      -5.4288      2.00000
    120      -5.3965      2.00000
    121      -5.3930      2.00000
    122      -5.3862      2.00000
    123      -5.3763      2.00000
    124      -5.3733      2.00000
    125      -5.3700      2.00000
    126      -5.3619      2.00000
    127      -5.3545      2.00000
    128      -5.3498      2.00000
    129      -5.2900      2.00000
    130      -5.2790      2.00000
    131      -5.2659      2.00000
    132      -5.2506      2.00000
    133      -5.2464      2.00000
    134      -5.2396      2.00000
    135      -5.2080      2.00000
    136      -5.1997      2.00000
    137      -5.1774      2.00000
    138      -5.1582      2.00000
    139      -5.1467      2.00000
    140      -5.1369      2.00000
    141      -5.1191      2.00000
    142      -5.1158      2.00000
    143      -5.1088      2.00000
    144      -5.0967      2.00000
    145      -5.0939      2.00000
    146      -5.0758      2.00000
    147      -5.0639      2.00000
    148      -5.0502      2.00000
    149      -5.0190      2.00000
    150      -5.0146      2.00000
    151      -5.0094      2.00000
    152      -5.0084      2.00000
    153      -5.0058      2.00000
    154      -4.9933      2.00000
    155      -4.9783      2.00000
    156      -4.9691      2.00000
    157      -4.9642      2.00000
    158      -4.9493      2.00000
    159      -4.9317      2.00000
    160      -4.9091      2.00000
    161      -4.8988      2.00000
    162      -4.8939      2.00000
    163      -4.8897      2.00000
    164      -4.8556      2.00000
    165      -4.8436      2.00000
    166      -4.8366      2.00000
    167      -4.8336      2.00000
    168      -4.8229      2.00000
    169      -4.8109      2.00000
    170      -4.8063      2.00000
    171      -4.7952      2.00000
    172      -4.7857      2.00000
    173      -4.7824      2.00000
    174      -4.7766      2.00000
    175      -4.7582      2.00000
    176      -4.7501      2.00000
    177      -4.7430      2.00000
    178      -4.7350      2.00000
    179      -4.7282      2.00000
    180      -4.7234      2.00000
    181      -4.7143      2.00000
    182      -4.7069      2.00000
    183      -4.6930      2.00000
    184      -4.6860      2.00000
    185      -4.6748      2.00000
    186      -4.6578      2.00000
    187      -4.6477      2.00000
    188      -4.6454      2.00000
    189      -4.6326      2.00000
    190      -4.6276      2.00000
    191      -4.6255      2.00000
    192      -4.6095      2.00000
    193      -4.5845      2.00000
    194      -4.5817      2.00000
    195      -4.5722      2.00000
    196      -4.5655      2.00000
    197      -4.5229      2.00000
    198      -4.5132      2.00000
    199      -4.5067      2.00000
    200      -4.4988      2.00000
    201      -4.4803      2.00000
    202      -4.4702      2.00000
    203      -4.4554      2.00000
    204      -4.4326      2.00000
    205      -4.4203      2.00000
    206      -4.4127      2.00000
    207      -4.3995      2.00000
    208      -4.3651      2.00000
    209      -4.3383      2.00000
    210      -4.3224      2.00000
    211      -4.3177      2.00000
    212      -4.3016      2.00000
    213      -4.2948      2.00000
    214      -4.2813      2.00000
    215      -4.2734      2.00000
    216      -4.2594      2.00000
    217      -4.2497      2.00000
    218      -4.2475      2.00000
    219      -4.2386      2.00000
    220      -4.2300      2.00000
    221      -4.2229      2.00000
    222      -4.2184      2.00000
    223      -4.2143      2.00000
    224      -4.2007      2.00000
    225      -4.1958      2.00000
    226      -4.1612      2.00000
    227      -4.1602      2.00000
    228      -4.1273      2.00000
    229      -4.1245      2.00000
    230      -4.1122      2.00000
    231      -4.1053      2.00000
    232      -4.0784      2.00000
    233      -4.0759      2.00000
    234      -4.0659      2.00000
    235      -4.0651      2.00000
    236      -4.0604      2.00000
    237      -4.0401      2.00000
    238      -4.0035      2.00000
    239      -3.9896      2.00000
    240      -3.9633      2.00000
    241      -3.9596      2.00000
    242      -3.9447      2.00000
    243      -3.9411      2.00000
    244      -3.9180      2.00000
    245      -3.9019      2.00000
    246      -3.8859      2.00000
    247      -3.8800      2.00000
    248      -3.8626      2.00000
    249      -3.8526      2.00000
    250      -3.8386      2.00000
    251      -3.8188      2.00000
    252      -3.8058      2.00000
    253      -3.7981      2.00000
    254      -3.7943      2.00000
    255      -3.7847      2.00000
    256      -3.7626      2.00000
    257      -3.7507      2.00000
    258      -3.7458      2.00000
    259      -3.7298      2.00000
    260      -3.7263      2.00000
    261      -3.7167      2.00000
    262      -3.7087      2.00000
    263      -3.7036      2.00000
    264      -3.6883      2.00000
    265      -3.6843      2.00000
    266      -3.6702      2.00000
    267      -3.6599      2.00000
    268      -3.6424      2.00000
    269      -3.6403      2.00000
    270      -3.6273      2.00000
    271      -3.6262      2.00000
    272      -3.6115      2.00000
    273      -3.5883      2.00000
    274      -3.5818      2.00000
    275      -3.5746      2.00000
    276      -3.5717      2.00000
    277      -3.5494      2.00000
    278      -3.5475      2.00000
    279      -3.5386      2.00000
    280      -3.5161      2.00000
    281      -3.5037      2.00000
    282      -3.4957      2.00000
    283      -3.4893      2.00000
    284      -3.4813      2.00000
    285      -3.4536      2.00000
    286      -3.4434      2.00000
    287      -3.4286      2.00000
    288      -3.4151      2.00000
    289      -3.4067      2.00000
    290      -3.3971      2.00000
    291      -3.3756      2.00000
    292      -3.3459      2.00000
    293      -3.3457      2.00000
    294      -3.3376      2.00000
    295      -3.3262      2.00000
    296      -3.3215      2.00000
    297      -3.2981      2.00000
    298      -3.2896      2.00000
    299      -3.2632      2.00000
    300      -3.2504      2.00000
    301      -3.2471      2.00000
    302      -3.2381      2.00000
    303      -3.2234      2.00000
    304      -3.2222      2.00000
    305      -3.2142      2.00000
    306      -3.2092      2.00000
    307      -3.2066      2.00000
    308      -3.1938      2.00000
    309      -3.1887      2.00000
    310      -3.1760      2.00000
    311      -3.1694      2.00000
    312      -3.1652      2.00000
    313      -3.1577      2.00000
    314      -3.1390      2.00000
    315      -3.1368      2.00000
    316      -3.1268      2.00000
    317      -3.1149      2.00000
    318      -3.1137      2.00000
    319      -3.1021      2.00000
    320      -3.0958      2.00000
    321      -3.0899      2.00000
    322      -3.0847      2.00000
    323      -3.0804      2.00000
    324      -3.0769      2.00000
    325      -3.0702      2.00000
    326      -3.0676      2.00000
    327      -3.0607      2.00000
    328      -3.0470      2.00000
    329      -3.0425      2.00000
    330      -3.0382      2.00000
    331      -3.0282      2.00000
    332      -3.0105      2.00000
    333      -3.0050      2.00000
    334      -3.0014      2.00000
    335      -2.9933      2.00000
    336      -2.9837      2.00000
    337      -2.9717      2.00000
    338      -2.9606      2.00000
    339      -2.9501      2.00000
    340      -2.9432      2.00000
    341      -2.9384      2.00000
    342      -2.9332      2.00000
    343      -2.9279      2.00000
    344      -2.9199      2.00000
    345      -2.9176      2.00000
    346      -2.9115      2.00000
    347      -2.8980      2.00000
    348      -2.8826      2.00000
    349      -2.8612      2.00000
    350      -2.8530      2.00000
    351      -2.8462      2.00000
    352      -2.8428      2.00000
    353      -2.8299      2.00000
    354      -2.8257      2.00000
    355      -2.8166      2.00000
    356      -2.8136      2.00000
    357      -2.7947      2.00000
    358      -2.7725      2.00000
    359      -2.7638      2.00000
    360      -2.7587      2.00000
    361      -2.7535      2.00000
    362      -2.7396      2.00000
    363      -2.7323      2.00000
    364      -2.7154      2.00000
    365      -2.7107      2.00000
    366      -2.7086      2.00000
    367      -2.6980      2.00000
    368      -2.6862      2.00000
    369      -2.6698      2.00000
    370      -2.6547      2.00000
    371      -2.6476      2.00000
    372      -2.6404      2.00000
    373      -2.6268      2.00000
    374      -2.6212      2.00000
    375      -2.6193      2.00000
    376      -2.5806      2.00000
    377      -2.5667      2.00000
    378      -2.5635      2.00000
    379      -2.5582      2.00000
    380      -2.5350      2.00000
    381      -2.5292      2.00000
    382      -2.5199      2.00000
    383      -2.5127      2.00000
    384      -2.5066      2.00000
    385      -2.4611      2.00000
    386      -2.4351      2.00000
    387      -2.3770      2.00000
    388      -2.2632      2.00000
    389      -2.2410      2.00000
    390      -2.1611      2.00000
    391      -2.1522      2.00000
    392      -2.1252      2.00000
    393      -2.1099      2.00000
    394      -1.9426      2.00000
    395      -1.8974      2.00000
    396      -1.8952      2.00000
    397      -1.8549      2.00000
    398      -1.6412      2.00000
    399      -1.4593      2.00000
    400      -1.4338      2.00000
    401      -1.3033      2.00000
    402      -1.2720      2.00000
    403      -1.1426      2.00098
    404      -1.0602      2.02455
    405      -1.0113      2.06559
    406      -0.8358      0.39862
    407      -0.8209      0.22343
    408      -0.7478     -0.07045
    409      -0.6853     -0.02243
    410      -0.5461     -0.00004
    411      -0.5231     -0.00001
    412      -0.4743     -0.00000
    413      -0.3940     -0.00000
    414      -0.1949     -0.00000
    415      -0.0272     -0.00000
    416       0.0718     -0.00000
    417       0.2541     -0.00000
    418       0.2935     -0.00000
    419       0.3301     -0.00000
    420       0.3692     -0.00000
    421       0.4707     -0.00000
    422       0.6558     -0.00000
    423       0.6862     -0.00000
    424       0.8571     -0.00000
    425       0.9005     -0.00000
    426       0.9408     -0.00000
    427       0.9776     -0.00000
    428       1.0845     -0.00000
    429       1.1746     -0.00000
    430       1.2027     -0.00000
    431       1.2729     -0.00000
    432       1.2799     -0.00000
    433       1.4218     -0.00000
    434       1.5067     -0.00000
    435       1.5226     -0.00000
    436       1.5840     -0.00000
    437       1.6601     -0.00000
    438       1.8452     -0.00000
    439       1.8849      0.00000
    440       1.9050      0.00000
    441       2.0367      0.00000
    442       2.0764      0.00000
    443       2.2521      0.00000
    444       2.2919      0.00000
    445       2.3772      0.00000
    446       2.4834      0.00000
    447       2.4922      0.00000
    448       2.5643      0.00000
    449       2.6038      0.00000
    450       2.8089      0.00000
    451       2.8172      0.00000
    452       2.9224      0.00000
    453       2.9519      0.00000
    454       2.9765      0.00000
    455       2.9940      0.00000
    456       3.1094      0.00000
    457       3.1229      0.00000
    458       3.2195      0.00000
    459       3.3390      0.00000
    460       3.3481      0.00000
    461       3.4342      0.00000
    462       3.5233      0.00000
    463       3.6459      0.00000
    464       3.7838      0.00000
    465       3.9437      0.00000
    466       3.9721      0.00000
    467       3.9875      0.00000
    468       4.0373      0.00000
    469       4.0691      0.00000
    470       4.1455      0.00000
    471       4.1580      0.00000
    472       4.2241      0.00000
    473       4.2475      0.00000
    474       4.3466      0.00000
    475       4.3812      0.00000
    476       4.4642      0.00000
    477       4.4984      0.00000
    478       4.5327      0.00000
    479       4.5758      0.00000
    480       4.6584      0.00000
    481       4.7213      0.00000
    482       4.7551      0.00000
    483       4.7856      0.00000
    484       4.8167      0.00000
    485       4.8975      0.00000
    486       4.9629      0.00000


--------------------------------------------------------------------------------------------------------


 soft charge-density along one line, spin component           1
         0         1         2         3         4         5         6         7         8         9
 total charge-density along one line
 
 pseudopotential strength for first ion, spin component:           1
 10.179  13.536  -0.000  -0.006  -0.000   0.000   0.019   0.000
 13.536  17.999  -0.000  -0.008  -0.000   0.000   0.025   0.000
 -0.000  -0.000  -4.342   0.000  -0.000   8.496  -0.000   0.000
 -0.006  -0.008   0.000  -4.322  -0.000  -0.000   8.462   0.000
 -0.000  -0.000  -0.000  -0.000  -4.324   0.000   0.000   8.469
  0.000   0.000   8.496  -0.000   0.000 -18.761   0.000  -0.000
  0.019   0.025  -0.000   8.462   0.000   0.000 -18.701  -0.000
  0.000   0.000   0.000   0.000   8.469  -0.000  -0.000 -18.724
 total augmentation occupancy for first ion, spin component:           1
  9.051  -4.357  -0.000  -0.496  -0.000  -0.000  -0.120  -0.000
 -4.357   2.278   0.000   0.391   0.000   0.000   0.080  -0.000
 -0.000   0.000   1.943  -0.000  -0.000   0.228  -0.000  -0.000
 -0.496   0.391  -0.000   1.730  -0.000  -0.000   0.151  -0.000
 -0.000   0.000  -0.000  -0.000   1.066  -0.000   0.000   0.071
 -0.000   0.000   0.228  -0.000  -0.000   0.031  -0.000  -0.000
 -0.120   0.080  -0.000   0.151   0.000  -0.000   0.015   0.000
 -0.000  -0.000  -0.000  -0.000   0.071  -0.000   0.000   0.005


------------------------ aborting loop because EDIFF is reached ----------------------------------------


    CHARGE:  cpu time    1.4477: real time    1.4480
    FORLOC:  cpu time    0.0340: real time    0.0349
    FORNL :  cpu time    6.3921: real time    6.3933
    STRESS:  cpu time   19.1468: real time   19.1786
    FORCOR:  cpu time    0.1277: real time    0.1291
    FORHAR:  cpu time    0.0560: real time    0.0561
    MIXING:  cpu time    0.0078: real time    0.0078
    OFIELD:  cpu time    0.0001: real time    0.0002

  Hirshfeld charges:
            ion         q(e)     
   ------------------------------
      1     C           0.122
      2     O          -0.228
      3     O          -0.228
      4     H           0.059
      5     Au         -0.017
      6     Au         -0.017
      7     Au         -0.017
      8     Au         -0.017
      9     Au          0.004
     10     Au          0.080
     11     Au          0.080
     12     Au          0.004
     13     Au         -0.002
     14     Au         -0.004
     15     Au         -0.002
     16     Au         -0.001
     17     Au         -0.002
     18     Au         -0.004
     19     Au         -0.002
     20     Au         -0.001
     21     Au          0.001
     22     Au          0.004
     23     Au          0.001
     24     Au         -0.003
     25     Au          0.001
     26     Au          0.004
     27     Au          0.001
     28     Au         -0.003
     29     Au          0.003
     30     Au          0.001
     31     Au          0.001
     32     Au          0.003
     33     Au          0.032
     34     Au          0.032
     35     Au          0.032
     36     Au          0.032
     37     Au          0.003
     38     Au          0.001
     39     Au          0.001
     40     Au          0.003
     41     Au          0.033
     42     Au          0.032
     43     Au          0.032
     44     Au          0.033
     45     Au          0.013
     46     Au          0.013
     47     Au          0.013
     48     Au          0.013
     49     Au          0.013
     50     Au          0.013
     51     Au          0.013
     52     Au          0.013
     53     Au          0.011
     54     Au          0.011
     55     Au          0.011
     56     Au          0.013
     57     Au          0.011
     58     Au          0.011
     59     Au          0.011
     60     Au          0.013
     61     Au         -0.023
     62     Au         -0.026
     63     Au         -0.026
     64     Au         -0.023
     65     Au         -0.014
     66     Au         -0.013
     67     Au         -0.013
     68     Au         -0.014
     69     Au         -0.023
     70     Au         -0.026
     71     Au         -0.026
     72     Au         -0.023
     73     Au         -0.018
     74     Au          0.002
     75     Au          0.002
     76     Au         -0.018

  Atomic reference data used in the T-S method for vdW correction:
            C6at              R0at           ALPHAat      REFSTATE
            (au)              (au)            (au)                
   ---------------------------------------------------------------
   C          46.600          3.590         12.000         0
   O          15.600          3.194          5.400         0
   H           6.500          3.099          4.500         0
   Au        298.000          3.855         36.500         0

  Tkatchenko/Scheffler method for vdW energy calculation
  ---------------------------------------------------------------------------------------------

  Parameters of vdW forcefield:
            C6ts              R0ts           ALPHAts        RELVOL
            (au)              (au)            (au)                
   ---------------------------------------------------------------
   C          33.078          3.391         10.110          0.843
   O          14.675          3.161          5.237          0.970
   O          14.675          3.161          5.237          0.970
   H           2.579          2.657          2.834          0.630
   Au        326.156          3.913         38.185          1.046
   Au        326.622          3.914         38.213          1.047
   Au        326.625          3.914         38.213          1.047
   Au        326.161          3.913         38.186          1.046
   Au        319.724          3.901         37.807          1.036
   Au        312.662          3.886         37.387          1.024
   Au        312.655          3.886         37.387          1.024
   Au        319.726          3.901         37.807          1.036
   Au        328.116          3.917         38.300          1.049
   Au        328.456          3.918         38.320          1.050
   Au        328.115          3.917         38.300          1.049
   Au        328.212          3.918         38.305          1.049
   Au        328.116          3.917         38.300          1.049
   Au        328.456          3.918         38.320          1.050
   Au        328.115          3.917         38.300          1.049
   Au        328.212          3.918         38.305          1.049
   Au        326.024          3.913         38.178          1.046
   Au        323.796          3.909         38.047          1.042
   Au        326.025          3.913         38.178          1.046
   Au        327.710          3.917         38.276          1.049
   Au        326.024          3.913         38.178          1.046
   Au        323.796          3.909         38.047          1.042
   Au        326.025          3.913         38.178          1.046
   Au        327.710          3.917         38.276          1.049
   Au        330.678          3.922         38.449          1.053
   Au        330.506          3.922         38.439          1.053
   Au        330.506          3.922         38.439          1.053
   Au        330.678          3.922         38.449          1.053
   Au        326.394          3.914         38.199          1.047
   Au        326.388          3.914         38.199          1.047
   Au        326.388          3.914         38.199          1.047
   Au        326.394          3.914         38.199          1.047
   Au        330.678          3.922         38.449          1.053
   Au        330.506          3.922         38.439          1.053
   Au        330.506          3.922         38.439          1.053
   Au        330.678          3.922         38.449          1.053
   Au        326.289          3.914         38.193          1.046
   Au        327.324          3.916         38.254          1.048
   Au        327.322          3.916         38.254          1.048
   Au        326.290          3.914         38.193          1.046
   Au        329.854          3.921         38.401          1.052
   Au        329.916          3.921         38.405          1.052
   Au        329.853          3.921         38.401          1.052
   Au        329.815          3.921         38.399          1.052
   Au        329.854          3.921         38.401          1.052
   Au        329.916          3.921         38.405          1.052
   Au        329.853          3.921         38.401          1.052
   Au        329.815          3.921         38.399          1.052
   Au        329.848          3.921         38.401          1.052
   Au        329.685          3.921         38.391          1.052
   Au        329.843          3.921         38.401          1.052
   Au        329.963          3.921         38.408          1.052
   Au        329.847          3.921         38.401          1.052
   Au        329.685          3.921         38.391          1.052
   Au        329.843          3.921         38.401          1.052
   Au        329.963          3.921         38.408          1.052
   Au        327.457          3.916         38.261          1.048
   Au        327.876          3.917         38.286          1.049
   Au        327.853          3.917         38.285          1.049
   Au        327.430          3.916         38.260          1.048
   Au        326.863          3.915         38.227          1.047
   Au        326.891          3.915         38.228          1.047
   Au        326.889          3.915         38.228          1.047
   Au        326.863          3.915         38.227          1.047
   Au        327.461          3.916         38.262          1.048
   Au        327.879          3.917         38.286          1.049
   Au        327.853          3.917         38.285          1.049
   Au        327.430          3.916         38.260          1.048
   Au        328.171          3.918         38.303          1.049
   Au        323.407          3.908         38.024          1.042
   Au        323.313          3.908         38.019          1.042
   Au        328.059          3.917         38.297          1.049

  IVDW =   2
  VDW_RADIUS =    50.000 A
  VDW_IDAMPF =  0
  VDW_S6 =     1.000
  VDW_SR =     0.940
  VDW_D =    20.000
  LVDW_ONECELL = F F F
  LVDW_SAMETYPE T T T T
  LVDW_EWALD = F

  Number of pair interactions contributing to vdW energy:  365140
  Edisp (eV):  -15.73572
    FORVDW:  cpu time   23.9219: real time   23.9453

  FORCE on cell =-STRESS in cart. coord.  units (eV):
  Direction    XX          YY          ZZ          XY          YZ          ZX
  --------------------------------------------------------------------------------------
  Alpha Z  1478.88211  1478.88211  1478.88211
  Ewald  239108.25044246210.52819************    -0.00000    -0.15108     0.00000
  Hartree256734.40340261830.64458************    -0.00000    -0.01805     0.00000
  E(xc)   -3636.35151 -3627.35175 -3646.13546     0.00000    -0.00020    -0.00000
  Local  ************************521582.04720     0.00000     0.14233    -0.00000
  n-local  -153.65714  -186.10522  -124.59515    -0.00000    -0.00527     0.00000
  augment  4884.06069  4863.78763  4911.97392     0.00000     0.00724    -0.00000
  Kinetic 11384.75302 11284.28018 11451.97257     0.00000     0.01748     0.00000
  Fock        0.00000     0.00000     0.00000     0.00000     0.00000     0.00000
  vdW       -23.68692   -25.18505   -12.24007     0.00000    -0.00508     0.00000
  -------------------------------------------------------------------------------------
  Total     -42.00599   -72.19575   -11.92263    -0.00000    -0.01263     0.00000
  in kB     -15.99145   -27.48453    -4.53888    -0.00000    -0.00481     0.00000
  external pressure =      -16.00 kB  Pullay stress =        0.00 kB


 VOLUME and BASIS-vectors are now :
 -----------------------------------------------------------------------------
  energy-cutoff  :      400.00
  volume of cell :     4208.56
      direct lattice vectors                 reciprocal lattice vectors
    16.448000000  0.000000000  0.000000000     0.060797665  0.000000000  0.000000000
     0.000000000 11.630492337  0.000000000     0.000000000  0.085980883  0.000000000
     0.000000000  0.000000000 22.000000000     0.000000000  0.000000000  0.045454545

  length of vectors
    16.448000000 11.630492337 22.000000000     0.060797665  0.085980883  0.045454545


 FORCES acting on ions
    electron-ion (+dipol)            ewald-force                    non-local-force                 convergence-correction
 -----------------------------------------------------------------------------------------------
   -.686E-07 -.737E-01 -.876E+03   -.184E-14 0.750E-01 0.882E+03   -.563E-09 -.174E-02 -.598E+01   0.756E-07 0.101E-06 0.687E-06
   -.123E-06 0.245E+03 -.119E+04   0.107E-12 -.289E+03 0.118E+04   -.252E-08 0.447E+02 0.625E+01   0.138E-06 -.704E-07 -.498E-06
   -.109E-06 -.245E+03 -.119E+04   0.901E-13 0.289E+03 0.118E+04   -.253E-07 -.447E+02 0.628E+01   0.134E-06 0.110E-06 -.410E-06
   -.107E-07 -.337E-01 -.220E+03   -.194E-13 0.361E-01 0.226E+03   0.284E-09 -.248E-02 -.561E+01   0.124E-07 0.762E-08 -.595E-07
   0.473E-06 -.924E+00 -.224E+04   -.182E-11 0.105E+01 0.224E+04   0.157E-07 -.121E+00 0.164E+01   -.538E-06 0.532E-06 -.670E-06
   0.472E-06 -.423E+01 -.224E+04   0.511E-13 0.421E+01 0.224E+04   0.123E-07 0.144E-01 0.163E+01   -.536E-06 0.548E-06 -.177E-05
   0.459E-06 0.428E+01 -.224E+04   0.196E-11 -.427E+01 0.224E+04   0.217E-07 -.147E-01 0.163E+01   -.534E-06 -.630E-06 -.182E-05
   0.471E-06 0.845E+00 -.224E+04   0.183E-12 -.967E+00 0.224E+04   -.761E-08 0.122E+00 0.164E+01   -.526E-06 -.448E-06 -.694E-06
   -.468E-06 -.446E+02 -.218E+04   -.131E-10 0.450E+02 0.218E+04   -.194E-07 -.361E+00 0.188E+01   0.539E-06 -.622E-06 -.319E-05
   -.446E-06 -.103E+03 -.195E+04   -.435E-12 0.103E+03 0.195E+04   -.486E-07 -.431E+00 0.257E+01   0.554E-06 0.282E-06 -.401E-05
   -.476E-06 0.103E+03 -.195E+04   0.126E-10 -.103E+03 0.195E+04   -.239E-07 0.432E+00 0.257E+01   0.556E-06 -.513E-06 -.426E-05
   -.516E-06 0.447E+02 -.218E+04   -.958E-13 -.450E+02 0.218E+04   0.416E-07 0.357E+00 0.188E+01   0.538E-06 0.857E-06 -.332E-05
   -.217E+03 -.530E+01 -.154E+04   0.217E+03 0.527E+01 0.154E+04   0.135E+00 0.256E-01 0.694E-01   0.359E-06 0.303E-06 -.933E-06
   -.213E+03 0.616E-01 -.154E+04   0.213E+03 -.604E-01 0.154E+04   0.109E+00 -.148E-02 0.105E-01   0.356E-06 -.924E-07 -.166E-05
   -.217E+03 0.530E+01 -.154E+04   0.217E+03 -.527E+01 0.154E+04   0.135E+00 -.254E-01 0.696E-01   0.431E-06 -.309E-06 -.985E-06
   -.220E+03 -.339E-01 -.154E+04   0.220E+03 0.339E-01 0.154E+04   0.973E-03 -.113E-03 0.164E+00   0.433E-06 0.103E-06 -.432E-06
   0.217E+03 -.530E+01 -.154E+04   -.217E+03 0.527E+01 0.154E+04   -.135E+00 0.256E-01 0.694E-01   -.123E-05 0.305E-06 -.134E-05
   0.213E+03 0.616E-01 -.154E+04   -.213E+03 -.604E-01 0.154E+04   -.109E+00 -.148E-02 0.105E-01   -.121E-05 -.976E-07 -.209E-05
   0.217E+03 0.530E+01 -.154E+04   -.217E+03 -.527E+01 0.154E+04   -.135E+00 -.254E-01 0.696E-01   -.130E-05 -.288E-06 -.140E-05
   0.220E+03 -.339E-01 -.154E+04   -.220E+03 0.339E-01 0.154E+04   -.973E-03 -.113E-03 0.164E+00   -.131E-05 0.771E-07 -.850E-06
   -.274E+03 -.274E+02 -.147E+04   0.274E+03 0.275E+02 0.147E+04   0.131E+00 -.801E-01 0.166E+00   0.403E-06 -.513E-06 -.160E-05
   -.292E+03 -.594E-02 -.143E+04   0.292E+03 0.555E-02 0.143E+04   -.328E-01 0.668E-03 0.605E+00   -.639E-06 -.198E-06 -.214E-05
   -.274E+03 0.274E+02 -.147E+04   0.274E+03 -.275E+02 0.147E+04   0.131E+00 0.795E-01 0.166E+00   0.353E-06 0.532E-06 -.168E-05
   -.260E+03 -.543E-01 -.152E+04   0.260E+03 0.542E-01 0.152E+04   0.455E-02 0.384E-03 0.768E-01   0.106E-05 0.189E-06 -.174E-05
   0.274E+03 -.274E+02 -.147E+04   -.274E+03 0.275E+02 0.147E+04   -.131E+00 -.801E-01 0.166E+00   0.453E-06 -.513E-06 -.118E-05
   0.292E+03 -.594E-02 -.143E+04   -.292E+03 0.555E-02 0.143E+04   0.328E-01 0.668E-03 0.605E+00   0.149E-05 -.202E-06 -.173E-05
   0.274E+03 0.274E+02 -.147E+04   -.274E+03 -.275E+02 0.147E+04   -.131E+00 0.795E-01 0.166E+00   0.525E-06 0.524E-06 -.126E-05
   0.260E+03 -.543E-01 -.152E+04   -.260E+03 0.542E-01 0.152E+04   -.455E-02 0.384E-03 0.768E-01   -.190E-06 0.184E-06 -.131E-05
   0.177E+02 -.452E+01 -.457E+03   -.177E+02 0.445E+01 0.459E+03   -.132E-01 0.665E-01 -.177E+01   0.179E-06 0.262E-06 0.400E-06
   0.235E+02 -.391E+01 -.449E+03   -.236E+02 0.395E+01 0.451E+03   0.360E-01 -.361E-01 -.170E+01   0.245E-06 0.104E-06 0.311E-06
   0.235E+02 0.395E+01 -.449E+03   -.235E+02 -.398E+01 0.451E+03   0.366E-01 0.350E-01 -.170E+01   0.317E-06 -.337E-06 0.305E-06
   0.177E+02 0.454E+01 -.457E+03   -.177E+02 -.447E+01 0.459E+03   -.140E-01 -.678E-01 -.177E+01   0.241E-06 -.288E-07 0.396E-06
   0.694E-06 -.117E+01 -.169E+03   -.158E-11 0.116E+01 0.169E+03   0.698E-08 0.117E-01 0.807E+00   -.780E-06 0.531E-07 0.365E-06
   0.667E-06 -.825E+00 -.167E+03   0.107E-11 0.798E+00 0.166E+03   0.275E-07 0.254E-01 0.854E+00   -.787E-06 0.629E-07 0.880E-07
   0.716E-06 0.826E+00 -.167E+03   0.179E-11 -.798E+00 0.166E+03   -.121E-08 -.265E-01 0.853E+00   -.790E-06 -.195E-06 0.791E-07
   0.674E-06 0.118E+01 -.169E+03   0.115E-12 -.116E+01 0.169E+03   0.145E-07 -.120E-01 0.808E+00   -.771E-06 0.744E-07 0.355E-06
   -.177E+02 -.452E+01 -.457E+03   0.177E+02 0.445E+01 0.459E+03   0.132E-01 0.665E-01 -.177E+01   -.182E-06 0.275E-06 0.164E-06
   -.235E+02 -.391E+01 -.449E+03   0.236E+02 0.395E+01 0.451E+03   -.360E-01 -.361E-01 -.170E+01   -.253E-06 0.102E-06 0.668E-07
   -.235E+02 0.395E+01 -.449E+03   0.235E+02 -.398E+01 0.451E+03   -.366E-01 0.350E-01 -.170E+01   -.335E-06 -.352E-06 0.238E-07
   -.177E+02 0.454E+01 -.457E+03   0.177E+02 -.447E+01 0.459E+03   0.140E-01 -.678E-01 -.177E+01   -.275E-06 -.228E-07 0.152E-06
   -.694E-06 -.977E+01 -.128E+03   -.914E-11 0.997E+01 0.127E+03   -.193E-07 -.199E+00 0.991E+00   0.781E-06 -.268E-06 0.673E-06
   -.693E-06 -.894E+01 -.124E+03   0.231E-12 0.894E+01 0.125E+03   -.297E-07 0.451E-02 -.766E+00   0.795E-06 -.501E-06 0.206E-05
   -.680E-06 0.900E+01 -.125E+03   0.986E-11 -.900E+01 0.125E+03   -.405E-07 -.547E-02 -.763E+00   0.795E-06 0.153E-06 0.201E-05
   -.711E-06 0.975E+01 -.128E+03   -.214E-13 -.995E+01 0.127E+03   -.775E-08 0.197E+00 0.991E+00   0.787E-06 0.623E-06 0.633E-06
   -.518E+02 -.131E+01 0.101E+04   0.519E+02 0.132E+01 -.101E+04   0.179E+00 -.106E-01 0.247E+00   -.185E-06 0.262E-07 -.179E-05
   -.519E+02 -.261E-01 0.101E+04   0.520E+02 0.255E-01 -.101E+04   0.148E+00 0.104E-02 0.247E+00   -.175E-06 -.108E-06 -.168E-05
   -.519E+02 0.129E+01 0.101E+04   0.520E+02 -.131E+01 -.101E+04   0.179E+00 0.121E-01 0.247E+00   -.128E-06 -.267E-07 -.176E-05
   -.524E+02 -.105E-01 0.101E+04   0.525E+02 0.987E-02 -.101E+04   0.135E+00 0.838E-03 0.196E+00   -.313E-07 0.110E-06 -.186E-05
   0.518E+02 -.131E+01 0.101E+04   -.519E+02 0.132E+01 -.101E+04   -.179E+00 -.106E-01 0.247E+00   -.906E-06 0.303E-07 -.161E-05
   0.519E+02 -.261E-01 0.101E+04   -.520E+02 0.255E-01 -.101E+04   -.148E+00 0.104E-02 0.247E+00   -.915E-06 -.111E-06 -.149E-05
   0.519E+02 0.129E+01 0.101E+04   -.520E+02 -.131E+01 -.101E+04   -.179E+00 0.121E-01 0.247E+00   -.971E-06 -.126E-07 -.157E-05
   0.524E+02 -.105E-01 0.101E+04   -.525E+02 0.987E-02 -.101E+04   -.135E+00 0.838E-03 0.196E+00   -.105E-05 0.101E-06 -.166E-05
   -.695E+02 -.125E+01 0.103E+04   0.696E+02 0.122E+01 -.103E+04   0.210E+00 0.630E-02 0.267E+00   0.943E-06 0.262E-06 0.325E-07
   -.671E+02 0.247E-01 0.103E+04   0.671E+02 -.254E-01 -.103E+04   0.213E+00 0.500E-03 0.539E+00   0.101E-05 -.238E-06 0.213E-06
   -.695E+02 0.120E+01 0.103E+04   0.696E+02 -.117E+01 -.103E+04   0.210E+00 -.450E-02 0.267E+00   0.845E-06 -.246E-06 0.918E-07
   -.726E+02 -.269E-01 0.102E+04   0.727E+02 0.264E-01 -.102E+04   0.228E+00 0.772E-03 0.196E+00   0.976E-06 0.219E-06 -.133E-06
   0.695E+02 -.125E+01 0.103E+04   -.696E+02 0.122E+01 -.103E+04   -.210E+00 0.630E-02 0.267E+00   0.143E-06 0.274E-06 -.170E-06
   0.671E+02 0.247E-01 0.103E+04   -.671E+02 -.254E-01 -.103E+04   -.213E+00 0.500E-03 0.539E+00   0.846E-07 -.224E-06 0.108E-07
   0.695E+02 0.120E+01 0.103E+04   -.696E+02 -.117E+01 -.103E+04   -.210E+00 -.450E-02 0.267E+00   0.257E-06 -.264E-06 -.124E-06
   0.726E+02 -.269E-01 0.102E+04   -.727E+02 0.264E-01 -.102E+04   -.228E+00 0.772E-03 0.196E+00   0.104E-06 0.212E-06 -.356E-06
   0.657E+01 -.740E+00 0.206E+04   -.656E+01 0.710E+00 -.206E+04   -.804E-02 0.207E-01 -.135E+01   -.134E-05 0.321E-06 -.820E-06
   0.659E+01 -.383E+00 0.206E+04   -.664E+01 0.399E+00 -.206E+04   0.342E-01 -.130E-01 -.128E+01   -.143E-05 0.637E-07 -.315E-06
   0.658E+01 0.395E+00 0.206E+04   -.663E+01 -.411E+00 -.206E+04   0.339E-01 0.132E-01 -.128E+01   -.138E-05 -.247E-06 -.273E-06
   0.656E+01 0.742E+00 0.206E+04   -.655E+01 -.712E+00 -.206E+04   -.817E-02 -.208E-01 -.135E+01   -.130E-05 -.138E-06 -.745E-06
   0.561E-06 -.439E+00 0.211E+04   -.222E-12 0.488E+00 -.210E+04   0.534E-08 -.369E-01 -.150E+01   -.621E-06 0.102E-06 -.578E-05
   0.561E-06 -.390E+00 0.211E+04   0.272E-12 0.389E+00 -.210E+04   0.427E-08 -.590E-03 -.151E+01   -.627E-06 0.150E-06 -.542E-05
   0.563E-06 0.386E+00 0.211E+04   0.745E-12 -.384E+00 -.210E+04   0.175E-07 0.449E-03 -.151E+01   -.624E-06 -.256E-06 -.539E-05
   0.518E-06 0.456E+00 0.211E+04   0.212E-12 -.504E+00 -.210E+04   0.492E-07 0.369E-01 -.150E+01   -.620E-06 0.404E-08 -.572E-05
   -.657E+01 -.740E+00 0.206E+04   0.656E+01 0.710E+00 -.206E+04   0.804E-02 0.207E-01 -.135E+01   0.137E-05 0.292E-06 -.232E-06
   -.659E+01 -.383E+00 0.206E+04   0.664E+01 0.399E+00 -.206E+04   -.342E-01 -.130E-01 -.128E+01   0.145E-05 0.554E-07 0.234E-06
   -.658E+01 0.395E+00 0.206E+04   0.663E+01 -.411E+00 -.206E+04   -.339E-01 0.132E-01 -.128E+01   0.138E-05 -.248E-06 0.281E-06
   -.656E+01 0.742E+00 0.206E+04   0.655E+01 -.712E+00 -.206E+04   0.817E-02 -.208E-01 -.135E+01   0.130E-05 -.103E-06 -.193E-06
   -.561E-06 0.620E+00 0.212E+04   0.505E-12 -.544E+00 -.212E+04   -.342E-08 -.425E-01 -.141E+01   0.607E-06 0.958E-07 0.599E-06
   -.588E-06 0.653E+00 0.211E+04   0.295E-12 -.599E+00 -.211E+04   0.254E-07 -.207E-01 -.199E+01   0.599E-06 0.284E-06 0.183E-05
   -.563E-06 -.625E+00 0.211E+04   -.355E-13 0.572E+00 -.211E+04   -.150E-07 0.208E-01 -.199E+01   0.618E-06 -.618E-06 0.193E-05
   -.534E-06 -.636E+00 0.212E+04   0.156E-12 0.560E+00 -.212E+04   -.336E-07 0.423E-01 -.141E+01   0.618E-06 0.238E-06 0.641E-06
 -----------------------------------------------------------------------------------------------
   -.279E-06 -.105E-03 0.994E+01   -.270E-12 -.314E-12 -.159E-10   -.993E-07 0.289E-02 -.998E+01   0.340E-06 0.162E-06 -.675E-04
 
 
 POSITION                                       TOTAL-FORCE (eV/Angst)
 -----------------------------------------------------------------------------------
      2.05600      5.81724      6.93072         0.000000     -0.000462      0.000920
      2.05600      4.66472      6.40143         0.000000      0.000037     -0.000513
      2.05600      6.96935      6.40052         0.000000     -0.000447      0.000101
      2.05600      5.81772      8.04170         0.000000     -0.000154     -0.000497
     10.28000     10.18154      4.23796        -0.000000      0.000030      0.000091
     10.28000      7.26624      4.23001        -0.000000     -0.000098      0.000032
     10.28000      4.36563      4.22966        -0.000000     -0.000185     -0.000199
     10.28000      1.45018      4.23775        -0.000000      0.000008      0.000458
      2.05600     10.20694      4.19465         0.000000     -0.000412     -0.000119
      2.05600      7.28885      4.20600         0.000000     -0.000332     -0.000328
      2.05600      4.34307      4.20686         0.000000     -0.000135     -0.000135
      2.05600      1.42526      4.19467         0.000000     -0.000150     -0.000310
     12.36573      8.72397      2.99612        -0.000033      0.000127     -0.000066
     12.37328      5.81605      2.99764         0.000196     -0.000317      0.000124
     12.36564      2.90779      2.99597         0.000108      0.000343      0.000102
     12.36490      0.00059      2.98662        -0.000139     -0.000115     -0.000084
      8.19427      8.72397      2.99612         0.000033      0.000127     -0.000067
      8.18672      5.81605      2.99764        -0.000197     -0.000316      0.000123
      8.19436      2.90779      2.99597        -0.000108      0.000343      0.000102
      8.19510      0.00059      2.98662         0.000139     -0.000115     -0.000085
      4.15862      8.74079      2.96141        -0.000364      0.000193     -0.000050
      4.17414      5.81564      2.94688        -0.000057      0.000171      0.000051
      4.15851      2.89087      2.96143         0.000037      0.000107      0.000072
      4.18135      0.00048      2.99028        -0.000495      0.000190     -0.000594
     16.40138      8.74079      2.96141         0.000364      0.000193     -0.000049
     16.38586      5.81564      2.94688         0.000057      0.000171      0.000050
     16.40149      2.89087      2.96143        -0.000037      0.000107      0.000072
     16.37865      0.00048      2.99028         0.000496      0.000190     -0.000594
     14.37525     10.17790      1.62370         0.000083      0.000155      0.000160
     14.37304      7.27602      1.62388        -0.000194     -0.000299      0.000246
     14.37287      4.35548      1.62389         0.000194     -0.000188      0.000055
     14.37537      1.45367      1.62376        -0.000423     -0.000274     -0.000013
     10.28000     10.17455      1.41260        -0.000000     -0.000180     -0.000256
     10.28000      7.26827      1.41129        -0.000000      0.000065     -0.000113
     10.28000      4.36284      1.41114        -0.000000     -0.000155      0.000096
     10.28000      1.45643      1.41238        -0.000000     -0.000267      0.000844
      6.18475     10.17790      1.62370        -0.000083      0.000155      0.000159
      6.18696      7.27602      1.62388         0.000194     -0.000299      0.000246
      6.18713      4.35548      1.62389        -0.000194     -0.000188      0.000054
      6.18463      1.45367      1.62376         0.000423     -0.000274     -0.000013
      2.05600     10.18372      1.40281         0.000000     -0.000278     -0.000475
      2.05600      7.27464      1.46198         0.000000      0.000072     -0.000354
      2.05600      4.35640      1.46240         0.000000     -0.000132     -0.000523
      2.05600      1.44730      1.40281         0.000000     -0.000296      0.000425
     12.33600      8.72287      0.00000         0.260692      0.001827     -0.380301
     12.33600      5.81525      0.00000         0.267478      0.000475     -0.366887
     12.33600      2.90762      0.00000         0.260956     -0.001349     -0.380512
     12.33600      0.00000      0.00000         0.246717      0.000185     -0.371308
      8.22400      8.72287      0.00000        -0.260692      0.001827     -0.380301
      8.22400      5.81525      0.00000        -0.267478      0.000475     -0.366887
      8.22400      2.90762      0.00000        -0.260956     -0.001349     -0.380512
      8.22400      0.00000      0.00000        -0.246717      0.000185     -0.371308
      4.11200      8.72287      0.00000         0.285857     -0.015392     -0.434637
      4.11200      5.81525      0.00000         0.224908     -0.000160     -0.436444
      4.11200      2.90762      0.00000         0.285515      0.016192     -0.434463
      4.11200      0.00000      0.00000         0.305069      0.000264     -0.391341
      0.00000      8.72287      0.00000        -0.285857     -0.015392     -0.434637
      0.00000      5.81525      0.00000        -0.224908     -0.000160     -0.436444
      0.00000      2.90762      0.00000        -0.285515      0.016192     -0.434463
      0.00000      0.00000      0.00000        -0.305069      0.000264     -0.391341
     14.39200     10.17668     20.54619         0.002212     -0.008976      0.539128
     14.39200      7.26906     20.54619        -0.011789      0.003338      0.537529
     14.39200      4.36143     20.54619        -0.011714     -0.003449      0.537441
     14.39200      1.45381     20.54619         0.002253      0.008926      0.539160
     10.28000     10.17668     20.54619         0.000000      0.011667      0.188418
     10.28000      7.26906     20.54619         0.000000     -0.001962      0.188010
     10.28000      4.36143     20.54619        -0.000000      0.001887      0.187673
     10.28000      1.45381     20.54619        -0.000000     -0.011841      0.187815
      6.16800     10.17668     20.54619        -0.002212     -0.008976      0.539129
      6.16800      7.26906     20.54619         0.011789      0.003338      0.537529
      6.16800      4.36143     20.54619         0.011714     -0.003449      0.537441
      6.16800      1.45381     20.54619        -0.002253      0.008926      0.539160
      2.05600     10.17668     20.54619        -0.000000      0.029326      0.165454
      2.05600      7.26906     20.54619        -0.000000      0.028777      0.501447
      2.05600      4.36143     20.54619         0.000000     -0.029046      0.501981
      2.05600      1.45381     20.54619         0.000000     -0.029288      0.165329
 -----------------------------------------------------------------------------------
    total drift:                               -0.000000      0.002785     -0.039243


--------------------------------------------------------------------------------------------------------


  FREE ENERGIE OF THE ION-ELECTRON SYSTEM (eV)
  ---------------------------------------------------
  free  energy   TOTEN  =      -252.88757671 eV

  energy  without entropy=     -252.89544102  energy(sigma->0) =     -252.89019815
 


--------------------------------------------------------------------------------------------------------


    POTLOK:  cpu time    0.1159: real time    0.1159


--------------------------------------------------------------------------------------------------------


 stress matrix after NEB project (eV)
    -42.00599     -0.00000      0.00000
     -0.00000    -72.19575     -0.01263
      0.00000     -0.01263    -11.92263
  FORCES: max atom, RMS     0.001029    0.000165
  FORCE total and by dimension    0.001435    0.000920
  Stress total and by dimension   84.373452   72.195752
 Finite differences:
   Step               POTIM =   1.000000000000000E-002
   Degrees of freedom DOF   =           18
    WAVPRE:  cpu time    0.0469: real time    0.0471
 FEWALD executed in parallel
    FEWALD:  cpu time    0.0023: real time    0.0023

 real space projection operators:
  total allocation   :      46614.86 KBytes
  max/ min on nodes  :       3893.60       3870.16

    ORTHCH:  cpu time    3.6022: real time    3.6341
     LOOP+:  cpu time  863.4983: real time  865.9539


----------------------------------------- Iteration    2(   1)  ---------------------------------------


    POTLOK:  cpu time    0.1000: real time    0.1001
    SETDIJ:  cpu time    0.0076: real time    0.0076
     EDDAV:  cpu time   36.1307: real time   36.1619
       DOS:  cpu time    0.0046: real time    0.0046
    CHARGE:  cpu time    1.4634: real time    1.4636
    MIXING:  cpu time    0.0029: real time    0.0029
    --------------------------------------------
      LOOP:  cpu time   37.7119: real time   37.7436

 eigenvalue-minimisations  : 10863
 total energy-change (2. order) : 0.3861276E-02  (-0.8093231E-01)
 number of electron     808.9999723 magnetization 
 augmentation part      291.4323951 magnetization 

  free energy =  -0.237147990839E+03  energy without entropy=  -0.237155856661E+03


--------------------------------------------------------------------------------------------------------


----------------------------------------- Iteration    2(   2)  ---------------------------------------


    POTLOK:  cpu time    0.1011: real time    0.1011
    SETDIJ:  cpu time    0.0076: real time    0.0076
    EDDIAG:  cpu time    6.9918: real time    7.0160
  RMM-DIIS:  cpu time   17.4760: real time   17.5404
    ORTHCH:  cpu time    2.7022: real time    2.7276
       DOS:  cpu time    0.0026: real time    0.0026
    CHARGE:  cpu time    1.6654: real time    1.6739
    MIXING:  cpu time    0.0097: real time    0.0097
    --------------------------------------------
      LOOP:  cpu time   28.9585: real time   29.0802

 eigenvalue-minimisations  : 10739
 total energy-change (2. order) :-0.2933121E-03  (-0.5494149E-03)
 number of electron     808.9999723 magnetization 
 augmentation part      291.4324533 magnetization 

 eigenvalues of (default mixing * dielectric matrix)
  average eigenvalue GAMMA=   2.0608
  2.0608

  free energy =  -0.237148284151E+03  energy without entropy=  -0.237156146771E+03


--------------------------------------------------------------------------------------------------------


----------------------------------------- Iteration    2(   3)  ---------------------------------------


    POTLOK:  cpu time    0.2360: real time    0.2365
    SETDIJ:  cpu time    0.0077: real time    0.0077
    EDDIAG:  cpu time    7.0516: real time    7.0706
  RMM-DIIS:  cpu time   16.2461: real time   16.2654
    ORTHCH:  cpu time    1.3525: real time    1.3531
       DOS:  cpu time    0.0027: real time    0.0027
    CHARGE:  cpu time    1.4803: real time    1.4832
    MIXING:  cpu time    0.0030: real time    0.0030
    --------------------------------------------
      LOOP:  cpu time   26.3849: real time   26.4423

 eigenvalue-minimisations  : 10749
 total energy-change (2. order) :-0.1652609E-03  (-0.2350387E-04)
 number of electron     808.9999723 magnetization 
 augmentation part      291.4323266 magnetization 

 eigenvalues of (default mixing * dielectric matrix)
  average eigenvalue GAMMA=   1.7359
  1.0517  2.4201

  free energy =  -0.237148449412E+03  energy without entropy=  -0.237156315482E+03


--------------------------------------------------------------------------------------------------------


----------------------------------------- Iteration    2(   4)  ---------------------------------------


    POTLOK:  cpu time    0.0992: real time    0.0998
    SETDIJ:  cpu time    0.0076: real time    0.0075
    EDDIAG:  cpu time    6.8302: real time    6.8325
  RMM-DIIS:  cpu time   16.8091: real time   16.8410
    ORTHCH:  cpu time    1.3715: real time    1.3717
       DOS:  cpu time    0.0033: real time    0.0033
    CHARGE:  cpu time    1.4829: real time    1.4903
    MIXING:  cpu time    0.0036: real time    0.0036
    --------------------------------------------
      LOOP:  cpu time   26.6098: real time   26.6511

 eigenvalue-minimisations  : 11241
 total energy-change (2. order) :-0.1099792E-04  (-0.1772391E-05)
 number of electron     808.9999723 magnetization 
 augmentation part      291.4324144 magnetization 

 eigenvalues of (default mixing * dielectric matrix)
  average eigenvalue GAMMA=   1.5888
  2.4597  0.9274  1.3794

  free energy =  -0.237148460410E+03  energy without entropy=  -0.237156321362E+03


--------------------------------------------------------------------------------------------------------


----------------------------------------- Iteration    2(   5)  ---------------------------------------


    POTLOK:  cpu time    0.0974: real time    0.0980
    SETDIJ:  cpu time    0.0076: real time    0.0076
    EDDIAG:  cpu time    6.7927: real time    6.8240
  RMM-DIIS:  cpu time   16.1315: real time   16.1804
    ORTHCH:  cpu time    1.3699: real time    1.3710
       DOS:  cpu time    0.0036: real time    0.0036
    CHARGE:  cpu time    1.4774: real time    1.4777
    MIXING:  cpu time    0.0030: real time    0.0030
    --------------------------------------------
      LOOP:  cpu time   25.8854: real time   25.9668

 eigenvalue-minimisations  : 10813
 total energy-change (2. order) : 0.3306195E-07  (-0.1934066E-06)
 number of electron     808.9999723 magnetization 
 augmentation part      291.4323525 magnetization 

 eigenvalues of (default mixing * dielectric matrix)
  average eigenvalue GAMMA=   1.6036
  2.6721  2.1215  1.0058  0.6151

  free energy =  -0.237148460377E+03  energy without entropy=  -0.237156326206E+03


--------------------------------------------------------------------------------------------------------


----------------------------------------- Iteration    2(   6)  ---------------------------------------


    POTLOK:  cpu time    0.0985: real time    0.0985
    SETDIJ:  cpu time    0.0077: real time    0.0077
    EDDIAG:  cpu time    6.8417: real time    6.8788
  RMM-DIIS:  cpu time   16.0687: real time   16.1243
    ORTHCH:  cpu time    1.3512: real time    1.3513
       DOS:  cpu time    0.0031: real time    0.0040
    CHARGE:  cpu time    1.4608: real time    1.4609
    MIXING:  cpu time    0.0035: real time    0.0035
    --------------------------------------------
      LOOP:  cpu time   25.8378: real time   25.9303

 eigenvalue-minimisations  : 10684
 total energy-change (2. order) :-0.5732145E-06  (-0.9992263E-07)
 number of electron     808.9999723 magnetization 
 augmentation part      291.4323882 magnetization 

 eigenvalues of (default mixing * dielectric matrix)
  average eigenvalue GAMMA=   1.4633
  2.6882  2.0392  1.0528  0.9364  0.5998

  free energy =  -0.237148460950E+03  energy without entropy=  -0.237156323790E+03


--------------------------------------------------------------------------------------------------------


----------------------------------------- Iteration    2(   7)  ---------------------------------------


    POTLOK:  cpu time    0.0981: real time    0.0991
    SETDIJ:  cpu time    0.0076: real time    0.0076
    EDDIAG:  cpu time    6.7982: real time    6.7987
  RMM-DIIS:  cpu time   11.6390: real time   11.6567
    ORTHCH:  cpu time    1.3706: real time    1.3708
       DOS:  cpu time    0.0038: real time    0.0038
    CHARGE:  cpu time    1.4853: real time    1.4853
    MIXING:  cpu time    0.0033: real time    0.0034
    --------------------------------------------
      LOOP:  cpu time   21.4077: real time   21.4280

 eigenvalue-minimisations  :  7405
 total energy-change (2. order) :-0.7976050E-06  (-0.6124477E-08)
 number of electron     808.9999723 magnetization 
 augmentation part      291.4323834 magnetization 

 eigenvalues of (default mixing * dielectric matrix)
  average eigenvalue GAMMA=   1.5686
  2.6831  2.1831  2.1831  0.9990  0.7731  0.5900

  free energy =  -0.237148461748E+03  energy without entropy=  -0.237156325249E+03


--------------------------------------------------------------------------------------------------------


----------------------------------------- Iteration    2(   8)  ---------------------------------------


    POTLOK:  cpu time    0.1011: real time    0.1017
    SETDIJ:  cpu time    0.0076: real time    0.0076
    EDDIAG:  cpu time    6.7756: real time    6.7773
  RMM-DIIS:  cpu time   12.2545: real time   12.2667
    ORTHCH:  cpu time    1.3388: real time    1.3401
       DOS:  cpu time    0.0027: real time    0.0027
    CHARGE:  cpu time    1.4781: real time    1.4781
    MIXING:  cpu time    0.0033: real time    0.0033
    --------------------------------------------
      LOOP:  cpu time   21.9641: real time   21.9786

 eigenvalue-minimisations  :  7858
 total energy-change (2. order) :-0.1537279E-05  (-0.9633197E-08)
 number of electron     808.9999723 magnetization 
 augmentation part      291.4323828 magnetization 

 eigenvalues of (default mixing * dielectric matrix)
  average eigenvalue GAMMA=   1.5661
  2.9214  2.6519  2.1043  0.9859  0.9859  0.5838  0.7295

  free energy =  -0.237148463285E+03  energy without entropy=  -0.237156326540E+03


--------------------------------------------------------------------------------------------------------


----------------------------------------- Iteration    2(   9)  ---------------------------------------


    POTLOK:  cpu time    0.0988: real time    0.0988
    SETDIJ:  cpu time    0.0077: real time    0.0077
    EDDIAG:  cpu time    6.8659: real time    6.8720
  RMM-DIIS:  cpu time   11.0067: real time   11.0096
    ORTHCH:  cpu time    1.3463: real time    1.3464
       DOS:  cpu time    0.0035: real time    0.0035
    CHARGE:  cpu time    1.4777: real time    1.4779
    MIXING:  cpu time    0.0034: real time    0.0034
    --------------------------------------------
      LOOP:  cpu time   20.8110: real time   20.8207

 eigenvalue-minimisations  :  6928
 total energy-change (2. order) :-0.7854542E-06  (-0.4700148E-08)
 number of electron     808.9999723 magnetization 
 augmentation part      291.4323829 magnetization 

 eigenvalues of (default mixing * dielectric matrix)
  average eigenvalue GAMMA=   1.5445
  3.2310  2.6730  1.9756  1.3675  1.0144  0.8063  0.5837  0.7042

  free energy =  -0.237148464070E+03  energy without entropy=  -0.237156327416E+03


--------------------------------------------------------------------------------------------------------


----------------------------------------- Iteration    2(  10)  ---------------------------------------


    POTLOK:  cpu time    0.0987: real time    0.0987
    SETDIJ:  cpu time    0.0076: real time    0.0076
    EDDIAG:  cpu time    6.8478: real time    6.8609
  RMM-DIIS:  cpu time   10.2466: real time   10.2701
    ORTHCH:  cpu time    1.3370: real time    1.3371
       DOS:  cpu time    0.0030: real time    0.0030
    CHARGE:  cpu time    1.4803: real time    1.4804
    MIXING:  cpu time    0.0035: real time    0.0035
    --------------------------------------------
      LOOP:  cpu time   20.0255: real time   20.0625

 eigenvalue-minimisations  :  6284
 total energy-change (2. order) :-0.6794435E-06  (-0.3195771E-08)
 number of electron     808.9999723 magnetization 
 augmentation part      291.4323839 magnetization 

 eigenvalues of (default mixing * dielectric matrix)
  average eigenvalue GAMMA=   1.6579
  4.0089  2.7034  2.1668  2.0912  0.9836  0.9836  0.7765  0.5844  0.6223

  free energy =  -0.237148464750E+03  energy without entropy=  -0.237156328087E+03


--------------------------------------------------------------------------------------------------------


----------------------------------------- Iteration    2(  11)  ---------------------------------------


    POTLOK:  cpu time    0.0982: real time    0.0982
    SETDIJ:  cpu time    0.0078: real time    0.0078
    EDDIAG:  cpu time    6.7945: real time    6.7974
  RMM-DIIS:  cpu time   10.9430: real time   10.9647
    ORTHCH:  cpu time    1.3305: real time    1.3305
       DOS:  cpu time    0.0055: real time    0.0055
    CHARGE:  cpu time    1.4764: real time    1.4805
    MIXING:  cpu time    0.0039: real time    0.0039
    --------------------------------------------
      LOOP:  cpu time   20.6624: real time   20.6922

 eigenvalue-minimisations  :  6885
 total energy-change (2. order) :-0.6845221E-06  (-0.4541359E-08)
 number of electron     808.9999723 magnetization 
 augmentation part      291.4323846 magnetization 

 eigenvalues of (default mixing * dielectric matrix)
  average eigenvalue GAMMA=   1.7602
  5.0028  2.7678  2.6028  1.9065  1.4021  1.0193  0.9311  0.7634  0.5843  0.6222

  free energy =  -0.237148465434E+03  energy without entropy=  -0.237156328758E+03


--------------------------------------------------------------------------------------------------------


----------------------------------------- Iteration    2(  12)  ---------------------------------------


    POTLOK:  cpu time    0.1006: real time    0.1012
    SETDIJ:  cpu time    0.0076: real time    0.0076
    EDDIAG:  cpu time    6.8170: real time    6.8332
  RMM-DIIS:  cpu time    9.2511: real time    9.2786
    ORTHCH:  cpu time    1.3378: real time    1.3389
       DOS:  cpu time    0.0029: real time    0.0029
    CHARGE:  cpu time    1.4828: real time    1.4830
    MIXING:  cpu time    0.0170: real time    0.0170
    --------------------------------------------
      LOOP:  cpu time   19.0190: real time   19.0646

 eigenvalue-minimisations  :  5093
 total energy-change (2. order) :-0.3319146E-06  (-0.1674625E-08)
 number of electron     808.9999723 magnetization 
 augmentation part      291.4323839 magnetization 

 eigenvalues of (default mixing * dielectric matrix)
  average eigenvalue GAMMA=   1.7994
  5.6031  2.9047  2.6630  2.0318  1.7718  1.0063  1.0063  0.8495  0.7489  0.5841
  0.6246

  free energy =  -0.237148465766E+03  energy without entropy=  -0.237156329108E+03


--------------------------------------------------------------------------------------------------------


----------------------------------------- Iteration    2(  13)  ---------------------------------------


    POTLOK:  cpu time    0.1044: real time    0.1048
    SETDIJ:  cpu time    0.0089: real time    0.0089
    EDDIAG:  cpu time    6.7726: real time    6.8190
  RMM-DIIS:  cpu time    8.9363: real time    8.9573
    ORTHCH:  cpu time    1.3415: real time    1.3415
       DOS:  cpu time    0.0052: real time    0.0052
    CHARGE:  cpu time    1.4809: real time    1.4810
    MIXING:  cpu time    0.0040: real time    0.0040
    --------------------------------------------
      LOOP:  cpu time   18.6547: real time   18.7230

 eigenvalue-minimisations  :  4820
 total energy-change (2. order) :-0.1986045E-06  (-0.8891341E-09)
 number of electron     808.9999723 magnetization 
 augmentation part      291.4323837 magnetization 

 eigenvalues of (default mixing * dielectric matrix)
  average eigenvalue GAMMA=   1.8862
  6.2079  3.2756  2.6524  2.3752  1.9397  1.3721  1.0369  0.9828  0.8308  0.7503
  0.5841  0.6263

  free energy =  -0.237148465965E+03  energy without entropy=  -0.237156329304E+03


--------------------------------------------------------------------------------------------------------


----------------------------------------- Iteration    2(  14)  ---------------------------------------


    POTLOK:  cpu time    0.1004: real time    0.1004
    SETDIJ:  cpu time    0.0081: real time    0.0081
    EDDIAG:  cpu time    6.7500: real time    6.7767
  RMM-DIIS:  cpu time    8.8585: real time    8.9030
    ORTHCH:  cpu time    1.3601: real time    1.3609
       DOS:  cpu time    0.0039: real time    0.0039
    CHARGE:  cpu time    1.4772: real time    1.4774
    MIXING:  cpu time    0.0039: real time    0.0039
    --------------------------------------------
      LOOP:  cpu time   18.5633: real time   18.6358

 eigenvalue-minimisations  :  4703
 total energy-change (2. order) :-0.1462904E-06  (-0.6409928E-09)
 number of electron     808.9999723 magnetization 
 augmentation part      291.4323838 magnetization 

 eigenvalues of (default mixing * dielectric matrix)
  average eigenvalue GAMMA=   1.9227
  6.7851  3.7161  2.6683  2.5293  2.0578  1.5645  1.0523  0.9975  0.8310  0.8310
  0.7528  0.5843  0.6249

  free energy =  -0.237148466111E+03  energy without entropy=  -0.237156329442E+03


--------------------------------------------------------------------------------------------------------


----------------------------------------- Iteration    2(  15)  ---------------------------------------


    POTLOK:  cpu time    0.0991: real time    0.0992
    SETDIJ:  cpu time    0.0076: real time    0.0076
    EDDIAG:  cpu time    6.8090: real time    6.8187
  RMM-DIIS:  cpu time    7.7984: real time    7.8356
    ORTHCH:  cpu time    1.3435: real time    1.3462
       DOS:  cpu time    0.0032: real time    0.0032
    CHARGE:  cpu time    1.4583: real time    1.4613
    MIXING:  cpu time    0.0031: real time    0.0040
    --------------------------------------------
      LOOP:  cpu time   17.5251: real time   17.5772

 eigenvalue-minimisations  :  3199
 total energy-change (2. order) :-0.5598122E-07  (-0.1900715E-09)
 number of electron     808.9999723 magnetization 
 augmentation part      291.4323839 magnetization 

 eigenvalues of (default mixing * dielectric matrix)
  average eigenvalue GAMMA=   1.9407
  7.1072  3.9864  2.7327  2.5597  2.1489  1.6663  1.3751  1.0124  1.0124  0.8626
  0.5842  0.6250  0.7588  0.7387

  free energy =  -0.237148466167E+03  energy without entropy=  -0.237156329504E+03


--------------------------------------------------------------------------------------------------------


----------------------------------------- Iteration    2(  16)  ---------------------------------------


    POTLOK:  cpu time    0.1001: real time    0.1001
    SETDIJ:  cpu time    0.0076: real time    0.0076
    EDDIAG:  cpu time    6.7475: real time    6.7486
  RMM-DIIS:  cpu time    7.4022: real time    7.4435
    ORTHCH:  cpu time    1.3696: real time    1.3763
       DOS:  cpu time    0.0045: real time    0.0045
    CHARGE:  cpu time    1.4775: real time    1.4779
    MIXING:  cpu time    0.0042: real time    0.0042
    --------------------------------------------
      LOOP:  cpu time   17.1143: real time   17.1640

 eigenvalue-minimisations  :  2682
 total energy-change (2. order) :-0.3684545E-07  (-0.1031731E-09)
 number of electron     808.9999723 magnetization 
 augmentation part      291.4323839 magnetization 

 eigenvalues of (default mixing * dielectric matrix)
  average eigenvalue GAMMA=   2.0092
  7.6368  4.5607  2.9828  2.6319  2.2828  2.0506  1.5195  1.0787  1.0049  0.8691
  0.8691  0.5842  0.6252  0.7484  0.6934

  free energy =  -0.237148466204E+03  energy without entropy=  -0.237156329539E+03


--------------------------------------------------------------------------------------------------------


----------------------------------------- Iteration    2(  17)  ---------------------------------------


    POTLOK:  cpu time    0.0994: real time    0.0994
    SETDIJ:  cpu time    0.0076: real time    0.0076
    EDDIAG:  cpu time    6.8421: real time    6.8581
  RMM-DIIS:  cpu time    7.2291: real time    7.2516
    ORTHCH:  cpu time    1.3484: real time    1.3484
       DOS:  cpu time    0.0044: real time    0.0044
    CHARGE:  cpu time    1.4840: real time    1.4844
    MIXING:  cpu time    0.0043: real time    0.0043
    --------------------------------------------
      LOOP:  cpu time   17.0203: real time   17.0595

 eigenvalue-minimisations  :  2433
 total energy-change (2. order) :-0.1727312E-07  (-0.6589257E-10)
 number of electron     808.9999723 magnetization 
 augmentation part      291.4323839 magnetization 

 eigenvalues of (default mixing * dielectric matrix)
  average eigenvalue GAMMA=   2.0184
  7.8684  4.8441  3.1094  2.6728  2.3411  2.0906  1.6295  1.3223  1.0136  1.0136
  0.9294  0.8345  0.7520  0.5842  0.6246  0.6636

  free energy =  -0.237148466221E+03  energy without entropy=  -0.237156329559E+03


--------------------------------------------------------------------------------------------------------


----------------------------------------- Iteration    2(  18)  ---------------------------------------


    POTLOK:  cpu time    0.0992: real time    0.0992
    SETDIJ:  cpu time    0.0076: real time    0.0076
    EDDIAG:  cpu time    6.7652: real time    6.7828
  RMM-DIIS:  cpu time    6.8935: real time    6.8985
    ORTHCH:  cpu time    1.3468: real time    1.3472
       DOS:  cpu time    0.0026: real time    0.0026
    --------------------------------------------
      LOOP:  cpu time   15.1159: real time   15.1391

 eigenvalue-minimisations  :  1806
 total energy-change (2. order) :-0.6024493E-08  (-0.2329071E-10)
 number of electron     808.9999723 magnetization 
 augmentation part      291.4323839 magnetization 

  free energy =  -0.237148466227E+03  energy without entropy=  -0.237156329564E+03


--------------------------------------------------------------------------------------------------------


 average (electrostatic) potential at core
  the test charge radii are     0.6991  0.7215  0.5201  1.2098
  (the norm of the test charge is              1.0000)
       1 -57.7661       2 -76.9585       3 -76.9591       4 -38.7401       5 -73.8206
       6 -73.8324       7 -73.8326       8 -73.8206       9 -73.8262      10 -74.0328
      11 -74.0318      12 -73.8263      13 -73.9618      14 -73.9543      15 -73.9619
      16 -73.9741      17 -73.9618      18 -73.9544      19 -73.9619      20 -73.9742
      21 -73.9683      22 -73.9232      23 -73.9684      24 -73.9502      25 -73.9682
      26 -73.9229      27 -73.9683      28 -73.9502      29 -74.2299      30 -74.2159
      31 -74.2159      32 -74.2298      33 -74.1946      34 -74.1901      35 -74.1902
      36 -74.1947      37 -74.2299      38 -74.2158      39 -74.2158      40 -74.2299
      41 -74.2047      42 -74.3172      43 -74.3169      44 -74.2046      45 -74.1688
      46 -74.1707      47 -74.1688      48 -74.1766      49 -74.1687      50 -74.1707
      51 -74.1688      52 -74.1767      53 -74.1667      54 -74.1664      55 -74.1666
      56 -74.1694      57 -74.1666      58 -74.1665      59 -74.1666      60 -74.1694
      61 -73.5945      62 -73.5936      63 -73.5935      64 -73.5945      65 -73.6737
      66 -73.6731      67 -73.6732      68 -73.6738      69 -73.5946      70 -73.5935
      71 -73.5934      72 -73.5946      73 -73.6854      74 -73.7863      75 -73.7860
      76 -73.6853
 
 
 
 E-fermi :  -0.8743     XC(G=0):  -4.6984     alpha+bet : -4.1283


 k-point     1 :       0.0000    0.0000    0.0000
  band No.  band energies     occupation 
      1     -23.0728      2.00000
      2     -21.0521      2.00000
      3     -10.9546      2.00000
      4      -9.3420      2.00000
      5      -8.8536      2.00000
      6      -8.5942      2.00000
      7      -8.4146      2.00000
      8      -8.0978      2.00000
      9      -8.0582      2.00000
     10      -8.0211      2.00000
     11      -7.7699      2.00000
     12      -7.7437      2.00000
     13      -7.6570      2.00000
     14      -7.5675      2.00000
     15      -7.5218      2.00000
     16      -7.4886      2.00000
     17      -7.4843      2.00000
     18      -7.4491      2.00000
     19      -7.4155      2.00000
     20      -7.1896      2.00000
     21      -7.0697      2.00000
     22      -7.0673      2.00000
     23      -7.0478      2.00000
     24      -7.0261      2.00000
     25      -6.9901      2.00000
     26      -6.9532      2.00000
     27      -6.9453      2.00000
     28      -6.9409      2.00000
     29      -6.9047      2.00000
     30      -6.8894      2.00000
     31      -6.8774      2.00000
     32      -6.8118      2.00000
     33      -6.8043      2.00000
     34      -6.8031      2.00000
     35      -6.7948      2.00000
     36      -6.7903      2.00000
     37      -6.7886      2.00000
     38      -6.7837      2.00000
     39      -6.7705      2.00000
     40      -6.7500      2.00000
     41      -6.7024      2.00000
     42      -6.6633      2.00000
     43      -6.6623      2.00000
     44      -6.6455      2.00000
     45      -6.6338      2.00000
     46      -6.6278      2.00000
     47      -6.6029      2.00000
     48      -6.5965      2.00000
     49      -6.5474      2.00000
     50      -6.5457      2.00000
     51      -6.5226      2.00000
     52      -6.5141      2.00000
     53      -6.4761      2.00000
     54      -6.4519      2.00000
     55      -6.4424      2.00000
     56      -6.4214      2.00000
     57      -6.4049      2.00000
     58      -6.4036      2.00000
     59      -6.3779      2.00000
     60      -6.3519      2.00000
     61      -6.3457      2.00000
     62      -6.3210      2.00000
     63      -6.2728      2.00000
     64      -6.2654      2.00000
     65      -6.2460      2.00000
     66      -6.2414      2.00000
     67      -6.1811      2.00000
     68      -6.1739      2.00000
     69      -6.1726      2.00000
     70      -6.1683      2.00000
     71      -6.1142      2.00000
     72      -6.1131      2.00000
     73      -6.0938      2.00000
     74      -6.0743      2.00000
     75      -6.0693      2.00000
     76      -6.0526      2.00000
     77      -6.0486      2.00000
     78      -6.0385      2.00000
     79      -6.0016      2.00000
     80      -5.9404      2.00000
     81      -5.9305      2.00000
     82      -5.9253      2.00000
     83      -5.9175      2.00000
     84      -5.9156      2.00000
     85      -5.8985      2.00000
     86      -5.8898      2.00000
     87      -5.8697      2.00000
     88      -5.8671      2.00000
     89      -5.8636      2.00000
     90      -5.8610      2.00000
     91      -5.8586      2.00000
     92      -5.8556      2.00000
     93      -5.7884      2.00000
     94      -5.7691      2.00000
     95      -5.7676      2.00000
     96      -5.7249      2.00000
     97      -5.7237      2.00000
     98      -5.6992      2.00000
     99      -5.6914      2.00000
    100      -5.6658      2.00000
    101      -5.6443      2.00000
    102      -5.6403      2.00000
    103      -5.6302      2.00000
    104      -5.6275      2.00000
    105      -5.6106      2.00000
    106      -5.5917      2.00000
    107      -5.5770      2.00000
    108      -5.5668      2.00000
    109      -5.5516      2.00000
    110      -5.5387      2.00000
    111      -5.4794      2.00000
    112      -5.4745      2.00000
    113      -5.4593      2.00000
    114      -5.4448      2.00000
    115      -5.4429      2.00000
    116      -5.4274      2.00000
    117      -5.3995      2.00000
    118      -5.3765      2.00000
    119      -5.3764      2.00000
    120      -5.3497      2.00000
    121      -5.3483      2.00000
    122      -5.3467      2.00000
    123      -5.3337      2.00000
    124      -5.3309      2.00000
    125      -5.3295      2.00000
    126      -5.3190      2.00000
    127      -5.3188      2.00000
    128      -5.3108      2.00000
    129      -5.3014      2.00000
    130      -5.2987      2.00000
    131      -5.2967      2.00000
    132      -5.2923      2.00000
    133      -5.2650      2.00000
    134      -5.2188      2.00000
    135      -5.2096      2.00000
    136      -5.2094      2.00000
    137      -5.1947      2.00000
    138      -5.1803      2.00000
    139      -5.1747      2.00000
    140      -5.1652      2.00000
    141      -5.1328      2.00000
    142      -5.1112      2.00000
    143      -5.0906      2.00000
    144      -5.0812      2.00000
    145      -5.0807      2.00000
    146      -5.0770      2.00000
    147      -5.0613      2.00000
    148      -5.0608      2.00000
    149      -5.0204      2.00000
    150      -5.0145      2.00000
    151      -5.0056      2.00000
    152      -5.0042      2.00000
    153      -5.0011      2.00000
    154      -4.9914      2.00000
    155      -4.9907      2.00000
    156      -4.9804      2.00000
    157      -4.9704      2.00000
    158      -4.9476      2.00000
    159      -4.9397      2.00000
    160      -4.9253      2.00000
    161      -4.9207      2.00000
    162      -4.9073      2.00000
    163      -4.8804      2.00000
    164      -4.8794      2.00000
    165      -4.8500      2.00000
    166      -4.8495      2.00000
    167      -4.8465      2.00000
    168      -4.8391      2.00000
    169      -4.8150      2.00000
    170      -4.7915      2.00000
    171      -4.7901      2.00000
    172      -4.7729      2.00000
    173      -4.7660      2.00000
    174      -4.7552      2.00000
    175      -4.7477      2.00000
    176      -4.7472      2.00000
    177      -4.7455      2.00000
    178      -4.7281      2.00000
    179      -4.7213      2.00000
    180      -4.6922      2.00000
    181      -4.6807      2.00000
    182      -4.6800      2.00000
    183      -4.6710      2.00000
    184      -4.6418      2.00000
    185      -4.6399      2.00000
    186      -4.6377      2.00000
    187      -4.6171      2.00000
    188      -4.5944      2.00000
    189      -4.5864      2.00000
    190      -4.5785      2.00000
    191      -4.5762      2.00000
    192      -4.5725      2.00000
    193      -4.5611      2.00000
    194      -4.5607      2.00000
    195      -4.5555      2.00000
    196      -4.5523      2.00000
    197      -4.5259      2.00000
    198      -4.5033      2.00000
    199      -4.5006      2.00000
    200      -4.4962      2.00000
    201      -4.4945      2.00000
    202      -4.4893      2.00000
    203      -4.4829      2.00000
    204      -4.4435      2.00000
    205      -4.4398      2.00000
    206      -4.4350      2.00000
    207      -4.4018      2.00000
    208      -4.3991      2.00000
    209      -4.3947      2.00000
    210      -4.3898      2.00000
    211      -4.3797      2.00000
    212      -4.3668      2.00000
    213      -4.3432      2.00000
    214      -4.3173      2.00000
    215      -4.3121      2.00000
    216      -4.3092      2.00000
    217      -4.2958      2.00000
    218      -4.2739      2.00000
    219      -4.2443      2.00000
    220      -4.2329      2.00000
    221      -4.2280      2.00000
    222      -4.2093      2.00000
    223      -4.1829      2.00000
    224      -4.1807      2.00000
    225      -4.1712      2.00000
    226      -4.1567      2.00000
    227      -4.1467      2.00000
    228      -4.1450      2.00000
    229      -4.1294      2.00000
    230      -4.1276      2.00000
    231      -4.1145      2.00000
    232      -4.1123      2.00000
    233      -4.1081      2.00000
    234      -4.0913      2.00000
    235      -4.0631      2.00000
    236      -4.0575      2.00000
    237      -4.0570      2.00000
    238      -4.0486      2.00000
    239      -4.0470      2.00000
    240      -4.0388      2.00000
    241      -4.0098      2.00000
    242      -3.9876      2.00000
    243      -3.9639      2.00000
    244      -3.9621      2.00000
    245      -3.9616      2.00000
    246      -3.9565      2.00000
    247      -3.9509      2.00000
    248      -3.9422      2.00000
    249      -3.9413      2.00000
    250      -3.9266      2.00000
    251      -3.9260      2.00000
    252      -3.9169      2.00000
    253      -3.9153      2.00000
    254      -3.9081      2.00000
    255      -3.9028      2.00000
    256      -3.8607      2.00000
    257      -3.8585      2.00000
    258      -3.8552      2.00000
    259      -3.8470      2.00000
    260      -3.8031      2.00000
    261      -3.7992      2.00000
    262      -3.7746      2.00000
    263      -3.7664      2.00000
    264      -3.7652      2.00000
    265      -3.7594      2.00000
    266      -3.7462      2.00000
    267      -3.7271      2.00000
    268      -3.7116      2.00000
    269      -3.7070      2.00000
    270      -3.6955      2.00000
    271      -3.6929      2.00000
    272      -3.6806      2.00000
    273      -3.6602      2.00000
    274      -3.6513      2.00000
    275      -3.6498      2.00000
    276      -3.6404      2.00000
    277      -3.6290      2.00000
    278      -3.6199      2.00000
    279      -3.6186      2.00000
    280      -3.6121      2.00000
    281      -3.5865      2.00000
    282      -3.5577      2.00000
    283      -3.5216      2.00000
    284      -3.4873      2.00000
    285      -3.4752      2.00000
    286      -3.4712      2.00000
    287      -3.4535      2.00000
    288      -3.4483      2.00000
    289      -3.4255      2.00000
    290      -3.4012      2.00000
    291      -3.3927      2.00000
    292      -3.3905      2.00000
    293      -3.3895      2.00000
    294      -3.3800      2.00000
    295      -3.3744      2.00000
    296      -3.3727      2.00000
    297      -3.3632      2.00000
    298      -3.3455      2.00000
    299      -3.3442      2.00000
    300      -3.3362      2.00000
    301      -3.3222      2.00000
    302      -3.3210      2.00000
    303      -3.3163      2.00000
    304      -3.3135      2.00000
    305      -3.2937      2.00000
    306      -3.2919      2.00000
    307      -3.2772      2.00000
    308      -3.2754      2.00000
    309      -3.2700      2.00000
    310      -3.2673      2.00000
    311      -3.2601      2.00000
    312      -3.2591      2.00000
    313      -3.2508      2.00000
    314      -3.2420      2.00000
    315      -3.2106      2.00000
    316      -3.1974      2.00000
    317      -3.1843      2.00000
    318      -3.1749      2.00000
    319      -3.1741      2.00000
    320      -3.1684      2.00000
    321      -3.1374      2.00000
    322      -3.1278      2.00000
    323      -3.1153      2.00000
    324      -3.1122      2.00000
    325      -3.1001      2.00000
    326      -3.1000      2.00000
    327      -3.0790      2.00000
    328      -3.0777      2.00000
    329      -3.0555      2.00000
    330      -3.0484      2.00000
    331      -3.0434      2.00000
    332      -3.0418      2.00000
    333      -3.0413      2.00000
    334      -3.0333      2.00000
    335      -3.0122      2.00000
    336      -2.9788      2.00000
    337      -2.9611      2.00000
    338      -2.9466      2.00000
    339      -2.9390      2.00000
    340      -2.9328      2.00000
    341      -2.9269      2.00000
    342      -2.9233      2.00000
    343      -2.9152      2.00000
    344      -2.9095      2.00000
    345      -2.8892      2.00000
    346      -2.8878      2.00000
    347      -2.8778      2.00000
    348      -2.8639      2.00000
    349      -2.8612      2.00000
    350      -2.8556      2.00000
    351      -2.8500      2.00000
    352      -2.8389      2.00000
    353      -2.8112      2.00000
    354      -2.7965      2.00000
    355      -2.7904      2.00000
    356      -2.7888      2.00000
    357      -2.7438      2.00000
    358      -2.7203      2.00000
    359      -2.7138      2.00000
    360      -2.7126      2.00000
    361      -2.6903      2.00000
    362      -2.6830      2.00000
    363      -2.6823      2.00000
    364      -2.6420      2.00000
    365      -2.6347      2.00000
    366      -2.6137      2.00000
    367      -2.6064      2.00000
    368      -2.6032      2.00000
    369      -2.5680      2.00000
    370      -2.5677      2.00000
    371      -2.5606      2.00000
    372      -2.5284      2.00000
    373      -2.5215      2.00000
    374      -2.5175      2.00000
    375      -2.5135      2.00000
    376      -2.5132      2.00000
    377      -2.4771      2.00000
    378      -2.4710      2.00000
    379      -2.4623      2.00000
    380      -2.4565      2.00000
    381      -2.4429      2.00000
    382      -2.4263      2.00000
    383      -2.4259      2.00000
    384      -2.3938      2.00000
    385      -2.3523      2.00000
    386      -2.3494      2.00000
    387      -2.2925      2.00000
    388      -2.1532      2.00000
    389      -2.0923      2.00000
    390      -2.0682      2.00000
    391      -2.0470      2.00000
    392      -2.0398      2.00000
    393      -1.9049      2.00000
    394      -1.8932      2.00000
    395      -1.8028      2.00000
    396      -1.7627      2.00000
    397      -1.4759      2.00000
    398      -1.4289      2.00000
    399      -1.2790      2.00000
    400      -1.1569      2.00048
    401      -0.9351      1.84714
    402      -0.8875      1.22245
    403      -0.6800     -0.01918
    404      -0.6492     -0.00656
    405      -0.5489     -0.00004
    406      -0.4860     -0.00000
    407      -0.4553     -0.00000
    408      -0.4463     -0.00000
    409      -0.3750     -0.00000
    410      -0.3662     -0.00000
    411      -0.3078     -0.00000
    412      -0.2969     -0.00000
    413      -0.2872     -0.00000
    414      -0.2758     -0.00000
    415      -0.1358     -0.00000
    416      -0.1267     -0.00000
    417       0.0344     -0.00000
    418       0.0743     -0.00000
    419       0.0946     -0.00000
    420       0.2016     -0.00000
    421       0.2086     -0.00000
    422       0.3703     -0.00000
    423       0.5008     -0.00000
    424       0.7710     -0.00000
    425       0.8336     -0.00000
    426       0.8417     -0.00000
    427       0.8535     -0.00000
    428       0.8667     -0.00000
    429       0.8749     -0.00000
    430       0.8821     -0.00000
    431       1.1635     -0.00000
    432       1.1988     -0.00000
    433       1.2364     -0.00000
    434       1.2711     -0.00000
    435       1.3966     -0.00000
    436       1.4803     -0.00000
    437       1.4942     -0.00000
    438       1.5354     -0.00000
    439       1.8787      0.00000
    440       1.9172      0.00000
    441       2.0420      0.00000
    442       2.3705      0.00000
    443       2.4231      0.00000
    444       2.4932      0.00000
    445       2.5480      0.00000
    446       2.5604      0.00000
    447       2.5608      0.00000
    448       2.5919      0.00000
    449       2.6493      0.00000
    450       2.7252      0.00000
    451       2.8772      0.00000
    452       2.9074      0.00000
    453       2.9278      0.00000
    454       3.0051      0.00000
    455       3.0059      0.00000
    456       3.0809      0.00000
    457       3.1908      0.00000
    458       3.2228      0.00000
    459       3.2716      0.00000
    460       3.2770      0.00000
    461       3.2849      0.00000
    462       3.4413      0.00000
    463       3.4422      0.00000
    464       3.4787      0.00000
    465       3.5136      0.00000
    466       3.7187      0.00000
    467       3.8157      0.00000
    468       3.8334      0.00000
    469       3.9250      0.00000
    470       4.1071      0.00000
    471       4.1757      0.00000
    472       4.2644      0.00000
    473       4.3067      0.00000
    474       4.3222      0.00000
    475       4.3557      0.00000
    476       4.4377      0.00000
    477       4.4816      0.00000
    478       4.4818      0.00000
    479       4.5317      0.00000
    480       4.5613      0.00000
    481       4.6387      0.00000
    482       4.6533      0.00000
    483       4.6934      0.00000
    484       4.7347      0.00000
    485       4.8260      0.00000
    486       4.8871      0.00000

 k-point     2 :       0.2500    0.0000    0.0000
  band No.  band energies     occupation 
      1     -23.0729      2.00000
      2     -21.0521      2.00000
      3     -10.9545      2.00000
      4      -9.3032      2.00000
      5      -9.0101      2.00000
      6      -8.4138      2.00000
      7      -8.3865      2.00000
      8      -8.0759      2.00000
      9      -8.0331      2.00000
     10      -8.0163      2.00000
     11      -7.8544      2.00000
     12      -7.8324      2.00000
     13      -7.7600      2.00000
     14      -7.6000      2.00000
     15      -7.5729      2.00000
     16      -7.4225      2.00000
     17      -7.4110      2.00000
     18      -7.3679      2.00000
     19      -7.3673      2.00000
     20      -7.1303      2.00000
     21      -7.0565      2.00000
     22      -7.0545      2.00000
     23      -7.0346      2.00000
     24      -7.0056      2.00000
     25      -7.0034      2.00000
     26      -6.9734      2.00000
     27      -6.9729      2.00000
     28      -6.9583      2.00000
     29      -6.9406      2.00000
     30      -6.9378      2.00000
     31      -6.9342      2.00000
     32      -6.8515      2.00000
     33      -6.8451      2.00000
     34      -6.8439      2.00000
     35      -6.8262      2.00000
     36      -6.8110      2.00000
     37      -6.7786      2.00000
     38      -6.7663      2.00000
     39      -6.7500      2.00000
     40      -6.7428      2.00000
     41      -6.7223      2.00000
     42      -6.7196      2.00000
     43      -6.7081      2.00000
     44      -6.6643      2.00000
     45      -6.5599      2.00000
     46      -6.5550      2.00000
     47      -6.5508      2.00000
     48      -6.5452      2.00000
     49      -6.5270      2.00000
     50      -6.5270      2.00000
     51      -6.4986      2.00000
     52      -6.4691      2.00000
     53      -6.4588      2.00000
     54      -6.4586      2.00000
     55      -6.4314      2.00000
     56      -6.3966      2.00000
     57      -6.3886      2.00000
     58      -6.3867      2.00000
     59      -6.3537      2.00000
     60      -6.3498      2.00000
     61      -6.3268      2.00000
     62      -6.3172      2.00000
     63      -6.3136      2.00000
     64      -6.3100      2.00000
     65      -6.2214      2.00000
     66      -6.2186      2.00000
     67      -6.2148      2.00000
     68      -6.1886      2.00000
     69      -6.1776      2.00000
     70      -6.1731      2.00000
     71      -6.1658      2.00000
     72      -6.1225      2.00000
     73      -6.0804      2.00000
     74      -6.0788      2.00000
     75      -6.0740      2.00000
     76      -6.0682      2.00000
     77      -6.0570      2.00000
     78      -6.0455      2.00000
     79      -6.0439      2.00000
     80      -6.0116      2.00000
     81      -6.0086      2.00000
     82      -5.9664      2.00000
     83      -5.9604      2.00000
     84      -5.9550      2.00000
     85      -5.8912      2.00000
     86      -5.8575      2.00000
     87      -5.8558      2.00000
     88      -5.8503      2.00000
     89      -5.8445      2.00000
     90      -5.8158      2.00000
     91      -5.7765      2.00000
     92      -5.7744      2.00000
     93      -5.7647      2.00000
     94      -5.7487      2.00000
     95      -5.7455      2.00000
     96      -5.6994      2.00000
     97      -5.6987      2.00000
     98      -5.6974      2.00000
     99      -5.6712      2.00000
    100      -5.6702      2.00000
    101      -5.6315      2.00000
    102      -5.6102      2.00000
    103      -5.6065      2.00000
    104      -5.5890      2.00000
    105      -5.5771      2.00000
    106      -5.5705      2.00000
    107      -5.5705      2.00000
    108      -5.5564      2.00000
    109      -5.5533      2.00000
    110      -5.5393      2.00000
    111      -5.5140      2.00000
    112      -5.4926      2.00000
    113      -5.4786      2.00000
    114      -5.4768      2.00000
    115      -5.4595      2.00000
    116      -5.4513      2.00000
    117      -5.4492      2.00000
    118      -5.4369      2.00000
    119      -5.4288      2.00000
    120      -5.4283      2.00000
    121      -5.4120      2.00000
    122      -5.3516      2.00000
    123      -5.3495      2.00000
    124      -5.3470      2.00000
    125      -5.3462      2.00000
    126      -5.3405      2.00000
    127      -5.3392      2.00000
    128      -5.3323      2.00000
    129      -5.2846      2.00000
    130      -5.2770      2.00000
    131      -5.2734      2.00000
    132      -5.2698      2.00000
    133      -5.2665      2.00000
    134      -5.2150      2.00000
    135      -5.2094      2.00000
    136      -5.2049      2.00000
    137      -5.1866      2.00000
    138      -5.1719      2.00000
    139      -5.1369      2.00000
    140      -5.1124      2.00000
    141      -5.1052      2.00000
    142      -5.0992      2.00000
    143      -5.0867      2.00000
    144      -5.0816      2.00000
    145      -5.0770      2.00000
    146      -5.0723      2.00000
    147      -5.0692      2.00000
    148      -5.0265      2.00000
    149      -5.0252      2.00000
    150      -5.0134      2.00000
    151      -5.0033      2.00000
    152      -4.9995      2.00000
    153      -4.9945      2.00000
    154      -4.9891      2.00000
    155      -4.9850      2.00000
    156      -4.9812      2.00000
    157      -4.9775      2.00000
    158      -4.9557      2.00000
    159      -4.9335      2.00000
    160      -4.9322      2.00000
    161      -4.9223      2.00000
    162      -4.9154      2.00000
    163      -4.8778      2.00000
    164      -4.8697      2.00000
    165      -4.8434      2.00000
    166      -4.8226      2.00000
    167      -4.8185      2.00000
    168      -4.8184      2.00000
    169      -4.8085      2.00000
    170      -4.8030      2.00000
    171      -4.7947      2.00000
    172      -4.7897      2.00000
    173      -4.7686      2.00000
    174      -4.7679      2.00000
    175      -4.7360      2.00000
    176      -4.7282      2.00000
    177      -4.7195      2.00000
    178      -4.7065      2.00000
    179      -4.6900      2.00000
    180      -4.6750      2.00000
    181      -4.6667      2.00000
    182      -4.6633      2.00000
    183      -4.6569      2.00000
    184      -4.6506      2.00000
    185      -4.6281      2.00000
    186      -4.6262      2.00000
    187      -4.6161      2.00000
    188      -4.6094      2.00000
    189      -4.6082      2.00000
    190      -4.5979      2.00000
    191      -4.5952      2.00000
    192      -4.5804      2.00000
    193      -4.5764      2.00000
    194      -4.5684      2.00000
    195      -4.5652      2.00000
    196      -4.5360      2.00000
    197      -4.5276      2.00000
    198      -4.5271      2.00000
    199      -4.5229      2.00000
    200      -4.5124      2.00000
    201      -4.5036      2.00000
    202      -4.4976      2.00000
    203      -4.4781      2.00000
    204      -4.4688      2.00000
    205      -4.4443      2.00000
    206      -4.4216      2.00000
    207      -4.4078      2.00000
    208      -4.3890      2.00000
    209      -4.3832      2.00000
    210      -4.3815      2.00000
    211      -4.3761      2.00000
    212      -4.3678      2.00000
    213      -4.3515      2.00000
    214      -4.3484      2.00000
    215      -4.3465      2.00000
    216      -4.3140      2.00000
    217      -4.3120      2.00000
    218      -4.2761      2.00000
    219      -4.2750      2.00000
    220      -4.2687      2.00000
    221      -4.2386      2.00000
    222      -4.2225      2.00000
    223      -4.1932      2.00000
    224      -4.1927      2.00000
    225      -4.1664      2.00000
    226      -4.1638      2.00000
    227      -4.1358      2.00000
    228      -4.1346      2.00000
    229      -4.1290      2.00000
    230      -4.1122      2.00000
    231      -4.1073      2.00000
    232      -4.1048      2.00000
    233      -4.1008      2.00000
    234      -4.0974      2.00000
    235      -4.0620      2.00000
    236      -4.0578      2.00000
    237      -4.0518      2.00000
    238      -4.0517      2.00000
    239      -4.0336      2.00000
    240      -4.0245      2.00000
    241      -4.0234      2.00000
    242      -4.0142      2.00000
    243      -3.9772      2.00000
    244      -3.9735      2.00000
    245      -3.9636      2.00000
    246      -3.9635      2.00000
    247      -3.9460      2.00000
    248      -3.9398      2.00000
    249      -3.9330      2.00000
    250      -3.9303      2.00000
    251      -3.9234      2.00000
    252      -3.9069      2.00000
    253      -3.9066      2.00000
    254      -3.9062      2.00000
    255      -3.8577      2.00000
    256      -3.8554      2.00000
    257      -3.8420      2.00000
    258      -3.8296      2.00000
    259      -3.8049      2.00000
    260      -3.7964      2.00000
    261      -3.7946      2.00000
    262      -3.7843      2.00000
    263      -3.7701      2.00000
    264      -3.7643      2.00000
    265      -3.7640      2.00000
    266      -3.7556      2.00000
    267      -3.7236      2.00000
    268      -3.7202      2.00000
    269      -3.7076      2.00000
    270      -3.6811      2.00000
    271      -3.6750      2.00000
    272      -3.6664      2.00000
    273      -3.6626      2.00000
    274      -3.6446      2.00000
    275      -3.6387      2.00000
    276      -3.6268      2.00000
    277      -3.6156      2.00000
    278      -3.6058      2.00000
    279      -3.5987      2.00000
    280      -3.5860      2.00000
    281      -3.5693      2.00000
    282      -3.5564      2.00000
    283      -3.5471      2.00000
    284      -3.5388      2.00000
    285      -3.4969      2.00000
    286      -3.4788      2.00000
    287      -3.4709      2.00000
    288      -3.4593      2.00000
    289      -3.4525      2.00000
    290      -3.4380      2.00000
    291      -3.4276      2.00000
    292      -3.4156      2.00000
    293      -3.4135      2.00000
    294      -3.4020      2.00000
    295      -3.3887      2.00000
    296      -3.3584      2.00000
    297      -3.3582      2.00000
    298      -3.3447      2.00000
    299      -3.3402      2.00000
    300      -3.3387      2.00000
    301      -3.3290      2.00000
    302      -3.3115      2.00000
    303      -3.3056      2.00000
    304      -3.3026      2.00000
    305      -3.2986      2.00000
    306      -3.2756      2.00000
    307      -3.2580      2.00000
    308      -3.2456      2.00000
    309      -3.2423      2.00000
    310      -3.2340      2.00000
    311      -3.2270      2.00000
    312      -3.2196      2.00000
    313      -3.2148      2.00000
    314      -3.2116      2.00000
    315      -3.1970      2.00000
    316      -3.1853      2.00000
    317      -3.1732      2.00000
    318      -3.1726      2.00000
    319      -3.1701      2.00000
    320      -3.1596      2.00000
    321      -3.1473      2.00000
    322      -3.1346      2.00000
    323      -3.1073      2.00000
    324      -3.1021      2.00000
    325      -3.0968      2.00000
    326      -3.0821      2.00000
    327      -3.0808      2.00000
    328      -3.0771      2.00000
    329      -3.0677      2.00000
    330      -3.0653      2.00000
    331      -3.0492      2.00000
    332      -3.0283      2.00000
    333      -3.0232      2.00000
    334      -3.0194      2.00000
    335      -2.9845      2.00000
    336      -2.9623      2.00000
    337      -2.9560      2.00000
    338      -2.9438      2.00000
    339      -2.9363      2.00000
    340      -2.9307      2.00000
    341      -2.9286      2.00000
    342      -2.9231      2.00000
    343      -2.9230      2.00000
    344      -2.9123      2.00000
    345      -2.8986      2.00000
    346      -2.8875      2.00000
    347      -2.8866      2.00000
    348      -2.8814      2.00000
    349      -2.8745      2.00000
    350      -2.8644      2.00000
    351      -2.8604      2.00000
    352      -2.8579      2.00000
    353      -2.8392      2.00000
    354      -2.8075      2.00000
    355      -2.7885      2.00000
    356      -2.7540      2.00000
    357      -2.7362      2.00000
    358      -2.7101      2.00000
    359      -2.6980      2.00000
    360      -2.6936      2.00000
    361      -2.6787      2.00000
    362      -2.6740      2.00000
    363      -2.6649      2.00000
    364      -2.6408      2.00000
    365      -2.6377      2.00000
    366      -2.6231      2.00000
    367      -2.5987      2.00000
    368      -2.5938      2.00000
    369      -2.5932      2.00000
    370      -2.5854      2.00000
    371      -2.5624      2.00000
    372      -2.5598      2.00000
    373      -2.5580      2.00000
    374      -2.5430      2.00000
    375      -2.5253      2.00000
    376      -2.5251      2.00000
    377      -2.5166      2.00000
    378      -2.5151      2.00000
    379      -2.5115      2.00000
    380      -2.4926      2.00000
    381      -2.4759      2.00000
    382      -2.4648      2.00000
    383      -2.4553      2.00000
    384      -2.4131      2.00000
    385      -2.4109      2.00000
    386      -2.3945      2.00000
    387      -2.3810      2.00000
    388      -2.3462      2.00000
    389      -2.3111      2.00000
    390      -2.1246      2.00000
    391      -1.9817      2.00000
    392      -1.8662      2.00000
    393      -1.8542      2.00000
    394      -1.6897      2.00000
    395      -1.5041      2.00000
    396      -1.4985      2.00000
    397      -1.4617      2.00000
    398      -1.3317      2.00000
    399      -1.3026      2.00000
    400      -1.2163      2.00001
    401      -1.1022      2.00586
    402      -0.6653     -0.01185
    403      -0.6367     -0.00397
    404      -0.6269     -0.00260
    405      -0.6175     -0.00170
    406      -0.5669     -0.00012
    407      -0.5284     -0.00001
    408      -0.5187     -0.00001
    409      -0.4954     -0.00000
    410      -0.4224     -0.00000
    411      -0.3227     -0.00000
    412      -0.2772     -0.00000
    413      -0.1757     -0.00000
    414      -0.1609     -0.00000
    415       0.0054     -0.00000
    416       0.0614     -0.00000
    417       0.0690     -0.00000
    418       0.0730     -0.00000
    419       0.0742     -0.00000
    420       0.1203     -0.00000
    421       0.1893     -0.00000
    422       0.2986     -0.00000
    423       0.3220     -0.00000
    424       0.4295     -0.00000
    425       0.4742     -0.00000
    426       0.6449     -0.00000
    427       0.7617     -0.00000
    428       0.7739     -0.00000
    429       0.8860     -0.00000
    430       1.0962     -0.00000
    431       1.1271     -0.00000
    432       1.3673     -0.00000
    433       1.4338     -0.00000
    434       1.4817     -0.00000
    435       1.5169     -0.00000
    436       1.5412     -0.00000
    437       1.5979     -0.00000
    438       1.6687     -0.00000
    439       1.6688     -0.00000
    440       1.7642     -0.00000
    441       2.3260      0.00000
    442       2.3867      0.00000
    443       2.3932      0.00000
    444       2.5612      0.00000
    445       2.5762      0.00000
    446       2.5886      0.00000
    447       2.6280      0.00000
    448       2.6390      0.00000
    449       2.7786      0.00000
    450       2.8033      0.00000
    451       2.8565      0.00000
    452       2.8745      0.00000
    453       2.8815      0.00000
    454       2.8874      0.00000
    455       2.9742      0.00000
    456       3.0519      0.00000
    457       3.0991      0.00000
    458       3.1609      0.00000
    459       3.3232      0.00000
    460       3.4036      0.00000
    461       3.4095      0.00000
    462       3.4263      0.00000
    463       3.4417      0.00000
    464       3.5092      0.00000
    465       3.6814      0.00000
    466       3.7358      0.00000
    467       3.8033      0.00000
    468       3.8322      0.00000
    469       3.8337      0.00000
    470       3.8530      0.00000
    471       3.9735      0.00000
    472       4.0535      0.00000
    473       4.1575      0.00000
    474       4.1663      0.00000
    475       4.2124      0.00000
    476       4.2716      0.00000
    477       4.2872      0.00000
    478       4.3887      0.00000
    479       4.5394      0.00000
    480       4.5883      0.00000
    481       4.6068      0.00000
    482       4.6724      0.00000
    483       4.6853      0.00000
    484       4.7284      0.00000
    485       4.7895      0.00000
    486       4.8337      0.00000

 k-point     3 :       0.5000    0.0000    0.0000
  band No.  band energies     occupation 
      1     -23.0729      2.00000
      2     -21.0521      2.00000
      3     -10.9545      2.00000
      4      -9.1913      2.00000
      5      -9.1870      2.00000
      6      -8.4130      2.00000
      7      -8.0858      2.00000
      8      -8.0568      2.00000
      9      -8.0357      2.00000
     10      -7.9769      2.00000
     11      -7.9754      2.00000
     12      -7.9577      2.00000
     13      -7.9296      2.00000
     14      -7.6000      2.00000
     15      -7.5846      2.00000
     16      -7.4192      2.00000
     17      -7.4074      2.00000
     18      -7.1691      2.00000
     19      -7.1627      2.00000
     20      -7.1564      2.00000
     21      -7.1552      2.00000
     22      -7.0589      2.00000
     23      -7.0499      2.00000
     24      -7.0238      2.00000
     25      -7.0204      2.00000
     26      -7.0150      2.00000
     27      -7.0113      2.00000
     28      -6.9965      2.00000
     29      -6.9952      2.00000
     30      -6.9478      2.00000
     31      -6.9270      2.00000
     32      -6.8852      2.00000
     33      -6.8825      2.00000
     34      -6.8181      2.00000
     35      -6.8019      2.00000
     36      -6.7976      2.00000
     37      -6.7961      2.00000
     38      -6.7899      2.00000
     39      -6.7566      2.00000
     40      -6.7382      2.00000
     41      -6.7308      2.00000
     42      -6.7219      2.00000
     43      -6.7218      2.00000
     44      -6.7030      2.00000
     45      -6.5553      2.00000
     46      -6.5470      2.00000
     47      -6.5209      2.00000
     48      -6.5026      2.00000
     49      -6.4924      2.00000
     50      -6.4910      2.00000
     51      -6.4603      2.00000
     52      -6.4598      2.00000
     53      -6.4108      2.00000
     54      -6.4080      2.00000
     55      -6.4006      2.00000
     56      -6.3991      2.00000
     57      -6.3668      2.00000
     58      -6.3650      2.00000
     59      -6.3601      2.00000
     60      -6.3599      2.00000
     61      -6.3468      2.00000
     62      -6.3245      2.00000
     63      -6.3089      2.00000
     64      -6.2716      2.00000
     65      -6.2389      2.00000
     66      -6.2316      2.00000
     67      -6.1956      2.00000
     68      -6.1948      2.00000
     69      -6.1930      2.00000
     70      -6.1909      2.00000
     71      -6.1883      2.00000
     72      -6.1793      2.00000
     73      -6.1537      2.00000
     74      -6.1351      2.00000
     75      -6.0719      2.00000
     76      -6.0655      2.00000
     77      -6.0626      2.00000
     78      -6.0588      2.00000
     79      -6.0214      2.00000
     80      -6.0197      2.00000
     81      -6.0196      2.00000
     82      -6.0169      2.00000
     83      -5.9858      2.00000
     84      -5.9671      2.00000
     85      -5.8665      2.00000
     86      -5.8496      2.00000
     87      -5.8468      2.00000
     88      -5.8436      2.00000
     89      -5.8374      2.00000
     90      -5.8370      2.00000
     91      -5.7228      2.00000
     92      -5.7207      2.00000
     93      -5.7053      2.00000
     94      -5.7043      2.00000
     95      -5.6961      2.00000
     96      -5.6956      2.00000
     97      -5.6720      2.00000
     98      -5.6686      2.00000
     99      -5.6645      2.00000
    100      -5.6610      2.00000
    101      -5.6111      2.00000
    102      -5.5982      2.00000
    103      -5.5822      2.00000
    104      -5.5811      2.00000
    105      -5.5793      2.00000
    106      -5.5715      2.00000
    107      -5.5667      2.00000
    108      -5.5393      2.00000
    109      -5.5302      2.00000
    110      -5.5281      2.00000
    111      -5.5276      2.00000
    112      -5.5216      2.00000
    113      -5.5163      2.00000
    114      -5.5155      2.00000
    115      -5.5127      2.00000
    116      -5.5117      2.00000
    117      -5.4627      2.00000
    118      -5.4473      2.00000
    119      -5.4463      2.00000
    120      -5.4421      2.00000
    121      -5.4411      2.00000
    122      -5.4405      2.00000
    123      -5.3581      2.00000
    124      -5.3567      2.00000
    125      -5.3551      2.00000
    126      -5.3545      2.00000
    127      -5.3463      2.00000
    128      -5.3215      2.00000
    129      -5.2908      2.00000
    130      -5.2805      2.00000
    131      -5.2771      2.00000
    132      -5.2675      2.00000
    133      -5.2393      2.00000
    134      -5.2318      2.00000
    135      -5.2303      2.00000
    136      -5.2265      2.00000
    137      -5.1403      2.00000
    138      -5.1363      2.00000
    139      -5.1330      2.00000
    140      -5.1057      2.00000
    141      -5.0935      2.00000
    142      -5.0854      2.00000
    143      -5.0823      2.00000
    144      -5.0821      2.00000
    145      -5.0796      2.00000
    146      -5.0706      2.00000
    147      -5.0649      2.00000
    148      -5.0448      2.00000
    149      -5.0266      2.00000
    150      -5.0245      2.00000
    151      -5.0203      2.00000
    152      -5.0078      2.00000
    153      -4.9991      2.00000
    154      -4.9844      2.00000
    155      -4.9627      2.00000
    156      -4.9601      2.00000
    157      -4.9453      2.00000
    158      -4.9445      2.00000
    159      -4.9434      2.00000
    160      -4.9400      2.00000
    161      -4.8646      2.00000
    162      -4.8630      2.00000
    163      -4.8470      2.00000
    164      -4.8464      2.00000
    165      -4.8408      2.00000
    166      -4.8351      2.00000
    167      -4.8347      2.00000
    168      -4.8157      2.00000
    169      -4.8034      2.00000
    170      -4.7980      2.00000
    171      -4.7943      2.00000
    172      -4.7942      2.00000
    173      -4.7900      2.00000
    174      -4.7873      2.00000
    175      -4.7038      2.00000
    176      -4.7035      2.00000
    177      -4.7004      2.00000
    178      -4.6956      2.00000
    179      -4.6856      2.00000
    180      -4.6843      2.00000
    181      -4.6820      2.00000
    182      -4.6675      2.00000
    183      -4.6623      2.00000
    184      -4.6515      2.00000
    185      -4.6475      2.00000
    186      -4.6467      2.00000
    187      -4.6354      2.00000
    188      -4.6084      2.00000
    189      -4.5909      2.00000
    190      -4.5855      2.00000
    191      -4.5710      2.00000
    192      -4.5487      2.00000
    193      -4.5468      2.00000
    194      -4.5441      2.00000
    195      -4.5353      2.00000
    196      -4.5320      2.00000
    197      -4.5300      2.00000
    198      -4.5279      2.00000
    199      -4.5178      2.00000
    200      -4.5174      2.00000
    201      -4.5093      2.00000
    202      -4.4956      2.00000
    203      -4.4912      2.00000
    204      -4.4873      2.00000
    205      -4.4761      2.00000
    206      -4.4447      2.00000
    207      -4.4376      2.00000
    208      -4.4274      2.00000
    209      -4.4045      2.00000
    210      -4.4008      2.00000
    211      -4.3734      2.00000
    212      -4.3670      2.00000
    213      -4.3633      2.00000
    214      -4.3578      2.00000
    215      -4.3532      2.00000
    216      -4.3323      2.00000
    217      -4.3129      2.00000
    218      -4.3041      2.00000
    219      -4.2987      2.00000
    220      -4.2870      2.00000
    221      -4.2745      2.00000
    222      -4.2735      2.00000
    223      -4.2222      2.00000
    224      -4.1926      2.00000
    225      -4.1587      2.00000
    226      -4.1387      2.00000
    227      -4.1306      2.00000
    228      -4.1305      2.00000
    229      -4.1225      2.00000
    230      -4.1038      2.00000
    231      -4.1035      2.00000
    232      -4.0846      2.00000
    233      -4.0835      2.00000
    234      -4.0814      2.00000
    235      -4.0757      2.00000
    236      -4.0754      2.00000
    237      -4.0691      2.00000
    238      -4.0608      2.00000
    239      -4.0472      2.00000
    240      -4.0214      2.00000
    241      -4.0063      2.00000
    242      -4.0028      2.00000
    243      -3.9812      2.00000
    244      -3.9790      2.00000
    245      -3.9537      2.00000
    246      -3.9512      2.00000
    247      -3.9499      2.00000
    248      -3.9475      2.00000
    249      -3.9419      2.00000
    250      -3.9369      2.00000
    251      -3.9115      2.00000
    252      -3.9091      2.00000
    253      -3.8883      2.00000
    254      -3.8838      2.00000
    255      -3.8584      2.00000
    256      -3.8307      2.00000
    257      -3.8172      2.00000
    258      -3.8159      2.00000
    259      -3.8135      2.00000
    260      -3.8044      2.00000
    261      -3.7835      2.00000
    262      -3.7772      2.00000
    263      -3.7597      2.00000
    264      -3.7561      2.00000
    265      -3.7559      2.00000
    266      -3.7339      2.00000
    267      -3.7100      2.00000
    268      -3.7010      2.00000
    269      -3.6826      2.00000
    270      -3.6805      2.00000
    271      -3.6784      2.00000
    272      -3.6739      2.00000
    273      -3.6385      2.00000
    274      -3.6316      2.00000
    275      -3.6022      2.00000
    276      -3.6007      2.00000
    277      -3.5988      2.00000
    278      -3.5947      2.00000
    279      -3.5838      2.00000
    280      -3.5776      2.00000
    281      -3.5698      2.00000
    282      -3.5526      2.00000
    283      -3.5393      2.00000
    284      -3.5256      2.00000
    285      -3.5249      2.00000
    286      -3.5172      2.00000
    287      -3.5034      2.00000
    288      -3.4886      2.00000
    289      -3.4753      2.00000
    290      -3.4727      2.00000
    291      -3.4677      2.00000
    292      -3.4538      2.00000
    293      -3.4526      2.00000
    294      -3.4179      2.00000
    295      -3.3756      2.00000
    296      -3.3674      2.00000
    297      -3.3611      2.00000
    298      -3.3577      2.00000
    299      -3.3317      2.00000
    300      -3.3307      2.00000
    301      -3.3238      2.00000
    302      -3.3069      2.00000
    303      -3.3044      2.00000
    304      -3.3037      2.00000
    305      -3.2956      2.00000
    306      -3.2566      2.00000
    307      -3.2496      2.00000
    308      -3.2278      2.00000
    309      -3.2229      2.00000
    310      -3.2156      2.00000
    311      -3.2095      2.00000
    312      -3.1873      2.00000
    313      -3.1806      2.00000
    314      -3.1756      2.00000
    315      -3.1749      2.00000
    316      -3.1749      2.00000
    317      -3.1743      2.00000
    318      -3.1554      2.00000
    319      -3.1475      2.00000
    320      -3.1462      2.00000
    321      -3.1419      2.00000
    322      -3.1312      2.00000
    323      -3.1187      2.00000
    324      -3.0856      2.00000
    325      -3.0786      2.00000
    326      -3.0748      2.00000
    327      -3.0690      2.00000
    328      -3.0670      2.00000
    329      -3.0636      2.00000
    330      -3.0555      2.00000
    331      -3.0315      2.00000
    332      -3.0257      2.00000
    333      -3.0210      2.00000
    334      -3.0157      2.00000
    335      -3.0119      2.00000
    336      -2.9998      2.00000
    337      -2.9947      2.00000
    338      -2.9897      2.00000
    339      -2.9427      2.00000
    340      -2.9334      2.00000
    341      -2.9283      2.00000
    342      -2.9261      2.00000
    343      -2.9194      2.00000
    344      -2.9101      2.00000
    345      -2.9097      2.00000
    346      -2.9040      2.00000
    347      -2.8961      2.00000
    348      -2.8949      2.00000
    349      -2.8839      2.00000
    350      -2.8572      2.00000
    351      -2.8557      2.00000
    352      -2.8372      2.00000
    353      -2.8231      2.00000
    354      -2.8219      2.00000
    355      -2.7661      2.00000
    356      -2.7471      2.00000
    357      -2.7303      2.00000
    358      -2.6885      2.00000
    359      -2.6851      2.00000
    360      -2.6831      2.00000
    361      -2.6798      2.00000
    362      -2.6738      2.00000
    363      -2.6673      2.00000
    364      -2.6637      2.00000
    365      -2.6598      2.00000
    366      -2.6428      2.00000
    367      -2.6372      2.00000
    368      -2.6258      2.00000
    369      -2.5978      2.00000
    370      -2.5893      2.00000
    371      -2.5696      2.00000
    372      -2.5540      2.00000
    373      -2.5506      2.00000
    374      -2.5452      2.00000
    375      -2.5386      2.00000
    376      -2.5341      2.00000
    377      -2.5292      2.00000
    378      -2.5240      2.00000
    379      -2.5209      2.00000
    380      -2.5176      2.00000
    381      -2.5047      2.00000
    382      -2.4912      2.00000
    383      -2.4891      2.00000
    384      -2.4878      2.00000
    385      -2.4865      2.00000
    386      -2.4106      2.00000
    387      -2.3952      2.00000
    388      -2.3689      2.00000
    389      -2.3519      2.00000
    390      -2.2086      2.00000
    391      -2.1246      2.00000
    392      -1.7360      2.00000
    393      -1.6410      2.00000
    394      -1.6066      2.00000
    395      -1.6014      2.00000
    396      -1.5324      2.00000
    397      -1.3783      2.00000
    398      -1.0180      2.06064
    399      -1.0087      2.06717
    400      -1.0080      2.06758
    401      -0.9719      2.04489
    402      -0.8989      1.40253
    403      -0.7461     -0.06998
    404      -0.6189     -0.00181
    405      -0.6117     -0.00129
    406      -0.6005     -0.00075
    407      -0.5782     -0.00023
    408      -0.4630     -0.00000
    409      -0.4526     -0.00000
    410      -0.4522     -0.00000
    411      -0.4516     -0.00000
    412      -0.3922     -0.00000
    413      -0.3586     -0.00000
    414      -0.2476     -0.00000
    415      -0.2342     -0.00000
    416      -0.1315     -0.00000
    417      -0.1307     -0.00000
    418       0.3110     -0.00000
    419       0.3177     -0.00000
    420       0.3359     -0.00000
    421       0.3383     -0.00000
    422       0.3558     -0.00000
    423       0.3573     -0.00000
    424       0.4382     -0.00000
    425       0.5820     -0.00000
    426       0.5852     -0.00000
    427       0.5948     -0.00000
    428       0.6458     -0.00000
    429       0.8180     -0.00000
    430       1.0103     -0.00000
    431       1.0115     -0.00000
    432       1.2273     -0.00000
    433       1.3033     -0.00000
    434       1.3371     -0.00000
    435       1.4630     -0.00000
    436       1.4824     -0.00000
    437       1.6572     -0.00000
    438       1.9421      0.00000
    439       1.9435      0.00000
    440       2.2697      0.00000
    441       2.2755      0.00000
    442       2.2814      0.00000
    443       2.3060      0.00000
    444       2.6183      0.00000
    445       2.6292      0.00000
    446       2.6812      0.00000
    447       2.7239      0.00000
    448       2.7376      0.00000
    449       2.7410      0.00000
    450       2.8023      0.00000
    451       2.8887      0.00000
    452       2.9175      0.00000
    453       3.0454      0.00000
    454       3.0599      0.00000
    455       3.0814      0.00000
    456       3.0980      0.00000
    457       3.1226      0.00000
    458       3.2038      0.00000
    459       3.2439      0.00000
    460       3.2624      0.00000
    461       3.2779      0.00000
    462       3.2896      0.00000
    463       3.3734      0.00000
    464       3.3868      0.00000
    465       3.5530      0.00000
    466       3.5729      0.00000
    467       3.7084      0.00000
    468       3.7318      0.00000
    469       3.8829      0.00000
    470       3.8929      0.00000
    471       3.9645      0.00000
    472       4.0115      0.00000
    473       4.0139      0.00000
    474       4.0158      0.00000
    475       4.1258      0.00000
    476       4.3293      0.00000
    477       4.3371      0.00000
    478       4.4298      0.00000
    479       4.4490      0.00000
    480       4.6007      0.00000
    481       4.6993      0.00000
    482       4.7110      0.00000
    483       4.7458      0.00000
    484       4.7817      0.00000
    485       4.8433      0.00000
    486       4.8521      0.00000

 k-point     4 :       0.0000    0.2000    0.0000
  band No.  band energies     occupation 
      1     -23.0728      2.00000
      2     -21.0522      2.00000
      3     -10.9545      2.00000
      4      -9.2857      2.00000
      5      -8.8016      2.00000
      6      -8.5388      2.00000
      7      -8.5281      2.00000
      8      -8.3648      2.00000
      9      -8.0867      2.00000
     10      -8.0158      2.00000
     11      -7.8119      2.00000
     12      -7.6582      2.00000
     13      -7.6037      2.00000
     14      -7.5124      2.00000
     15      -7.4756      2.00000
     16      -7.4653      2.00000
     17      -7.3956      2.00000
     18      -7.3649      2.00000
     19      -7.2108      2.00000
     20      -7.1356      2.00000
     21      -7.0587      2.00000
     22      -7.0254      2.00000
     23      -7.0207      2.00000
     24      -7.0188      2.00000
     25      -7.0107      2.00000
     26      -7.0019      2.00000
     27      -6.9548      2.00000
     28      -6.9336      2.00000
     29      -6.9091      2.00000
     30      -6.8891      2.00000
     31      -6.8846      2.00000
     32      -6.8650      2.00000
     33      -6.8504      2.00000
     34      -6.8293      2.00000
     35      -6.8254      2.00000
     36      -6.7866      2.00000
     37      -6.7680      2.00000
     38      -6.7605      2.00000
     39      -6.7575      2.00000
     40      -6.7395      2.00000
     41      -6.7328      2.00000
     42      -6.7302      2.00000
     43      -6.7181      2.00000
     44      -6.7110      2.00000
     45      -6.6773      2.00000
     46      -6.6189      2.00000
     47      -6.6152      2.00000
     48      -6.5981      2.00000
     49      -6.5383      2.00000
     50      -6.5276      2.00000
     51      -6.5008      2.00000
     52      -6.4931      2.00000
     53      -6.4836      2.00000
     54      -6.4665      2.00000
     55      -6.4509      2.00000
     56      -6.4407      2.00000
     57      -6.4216      2.00000
     58      -6.3943      2.00000
     59      -6.3777      2.00000
     60      -6.3712      2.00000
     61      -6.3691      2.00000
     62      -6.3602      2.00000
     63      -6.3464      2.00000
     64      -6.3036      2.00000
     65      -6.2791      2.00000
     66      -6.2709      2.00000
     67      -6.2388      2.00000
     68      -6.2352      2.00000
     69      -6.2279      2.00000
     70      -6.1253      2.00000
     71      -6.1163      2.00000
     72      -6.1036      2.00000
     73      -6.0980      2.00000
     74      -6.0876      2.00000
     75      -6.0842      2.00000
     76      -6.0747      2.00000
     77      -6.0651      2.00000
     78      -6.0214      2.00000
     79      -6.0012      2.00000
     80      -6.0007      2.00000
     81      -5.9878      2.00000
     82      -5.9720      2.00000
     83      -5.9131      2.00000
     84      -5.9017      2.00000
     85      -5.8800      2.00000
     86      -5.8796      2.00000
     87      -5.8559      2.00000
     88      -5.8443      2.00000
     89      -5.8431      2.00000
     90      -5.8408      2.00000
     91      -5.8280      2.00000
     92      -5.8169      2.00000
     93      -5.8027      2.00000
     94      -5.8011      2.00000
     95      -5.7749      2.00000
     96      -5.7142      2.00000
     97      -5.7074      2.00000
     98      -5.6958      2.00000
     99      -5.6891      2.00000
    100      -5.6787      2.00000
    101      -5.6652      2.00000
    102      -5.6546      2.00000
    103      -5.6491      2.00000
    104      -5.6383      2.00000
    105      -5.6016      2.00000
    106      -5.5932      2.00000
    107      -5.5461      2.00000
    108      -5.5334      2.00000
    109      -5.5250      2.00000
    110      -5.4985      2.00000
    111      -5.4802      2.00000
    112      -5.4759      2.00000
    113      -5.4677      2.00000
    114      -5.4657      2.00000
    115      -5.4483      2.00000
    116      -5.4389      2.00000
    117      -5.4330      2.00000
    118      -5.4311      2.00000
    119      -5.4185      2.00000
    120      -5.3695      2.00000
    121      -5.3653      2.00000
    122      -5.3647      2.00000
    123      -5.3485      2.00000
    124      -5.3293      2.00000
    125      -5.3215      2.00000
    126      -5.3138      2.00000
    127      -5.3015      2.00000
    128      -5.2914      2.00000
    129      -5.2834      2.00000
    130      -5.2786      2.00000
    131      -5.2784      2.00000
    132      -5.2668      2.00000
    133      -5.2627      2.00000
    134      -5.2419      2.00000
    135      -5.2373      2.00000
    136      -5.2263      2.00000
    137      -5.2233      2.00000
    138      -5.2067      2.00000
    139      -5.1897      2.00000
    140      -5.1670      2.00000
    141      -5.1419      2.00000
    142      -5.1293      2.00000
    143      -5.1195      2.00000
    144      -5.1193      2.00000
    145      -5.0841      2.00000
    146      -5.0837      2.00000
    147      -5.0746      2.00000
    148      -5.0693      2.00000
    149      -5.0671      2.00000
    150      -5.0587      2.00000
    151      -5.0548      2.00000
    152      -5.0023      2.00000
    153      -4.9783      2.00000
    154      -4.9740      2.00000
    155      -4.9512      2.00000
    156      -4.9427      2.00000
    157      -4.9422      2.00000
    158      -4.9218      2.00000
    159      -4.9156      2.00000
    160      -4.8980      2.00000
    161      -4.8864      2.00000
    162      -4.8829      2.00000
    163      -4.8731      2.00000
    164      -4.8724      2.00000
    165      -4.8626      2.00000
    166      -4.8598      2.00000
    167      -4.8464      2.00000
    168      -4.8255      2.00000
    169      -4.8249      2.00000
    170      -4.8088      2.00000
    171      -4.7969      2.00000
    172      -4.7886      2.00000
    173      -4.7858      2.00000
    174      -4.7725      2.00000
    175      -4.7689      2.00000
    176      -4.7537      2.00000
    177      -4.7356      2.00000
    178      -4.7304      2.00000
    179      -4.7202      2.00000
    180      -4.7118      2.00000
    181      -4.6998      2.00000
    182      -4.6973      2.00000
    183      -4.6951      2.00000
    184      -4.6628      2.00000
    185      -4.6469      2.00000
    186      -4.6442      2.00000
    187      -4.6412      2.00000
    188      -4.6231      2.00000
    189      -4.6022      2.00000
    190      -4.5992      2.00000
    191      -4.5870      2.00000
    192      -4.5848      2.00000
    193      -4.5802      2.00000
    194      -4.5603      2.00000
    195      -4.5461      2.00000
    196      -4.5172      2.00000
    197      -4.5172      2.00000
    198      -4.5064      2.00000
    199      -4.5012      2.00000
    200      -4.4865      2.00000
    201      -4.4774      2.00000
    202      -4.4731      2.00000
    203      -4.4480      2.00000
    204      -4.4304      2.00000
    205      -4.4262      2.00000
    206      -4.4204      2.00000
    207      -4.4062      2.00000
    208      -4.3988      2.00000
    209      -4.3774      2.00000
    210      -4.3731      2.00000
    211      -4.3464      2.00000
    212      -4.3425      2.00000
    213      -4.3350      2.00000
    214      -4.2966      2.00000
    215      -4.2907      2.00000
    216      -4.2615      2.00000
    217      -4.2569      2.00000
    218      -4.2486      2.00000
    219      -4.2479      2.00000
    220      -4.2409      2.00000
    221      -4.2246      2.00000
    222      -4.2204      2.00000
    223      -4.2064      2.00000
    224      -4.1928      2.00000
    225      -4.1663      2.00000
    226      -4.1625      2.00000
    227      -4.1517      2.00000
    228      -4.1453      2.00000
    229      -4.1350      2.00000
    230      -4.1140      2.00000
    231      -4.0986      2.00000
    232      -4.0913      2.00000
    233      -4.0738      2.00000
    234      -4.0670      2.00000
    235      -4.0566      2.00000
    236      -4.0430      2.00000
    237      -4.0405      2.00000
    238      -4.0324      2.00000
    239      -4.0199      2.00000
    240      -4.0105      2.00000
    241      -4.0022      2.00000
    242      -3.9817      2.00000
    243      -3.9537      2.00000
    244      -3.9415      2.00000
    245      -3.9392      2.00000
    246      -3.9384      2.00000
    247      -3.9171      2.00000
    248      -3.9159      2.00000
    249      -3.9111      2.00000
    250      -3.8824      2.00000
    251      -3.8777      2.00000
    252      -3.8648      2.00000
    253      -3.8643      2.00000
    254      -3.8535      2.00000
    255      -3.8528      2.00000
    256      -3.8272      2.00000
    257      -3.8222      2.00000
    258      -3.8105      2.00000
    259      -3.7977      2.00000
    260      -3.7951      2.00000
    261      -3.7773      2.00000
    262      -3.7575      2.00000
    263      -3.7567      2.00000
    264      -3.7274      2.00000
    265      -3.7233      2.00000
    266      -3.7071      2.00000
    267      -3.7031      2.00000
    268      -3.6945      2.00000
    269      -3.6875      2.00000
    270      -3.6684      2.00000
    271      -3.6618      2.00000
    272      -3.6496      2.00000
    273      -3.6426      2.00000
    274      -3.6377      2.00000
    275      -3.6230      2.00000
    276      -3.6215      2.00000
    277      -3.6165      2.00000
    278      -3.5948      2.00000
    279      -3.5637      2.00000
    280      -3.5499      2.00000
    281      -3.5225      2.00000
    282      -3.4961      2.00000
    283      -3.4840      2.00000
    284      -3.4812      2.00000
    285      -3.4630      2.00000
    286      -3.4527      2.00000
    287      -3.4520      2.00000
    288      -3.4454      2.00000
    289      -3.4322      2.00000
    290      -3.4252      2.00000
    291      -3.4171      2.00000
    292      -3.4095      2.00000
    293      -3.4092      2.00000
    294      -3.3965      2.00000
    295      -3.3648      2.00000
    296      -3.3555      2.00000
    297      -3.3229      2.00000
    298      -3.3174      2.00000
    299      -3.3107      2.00000
    300      -3.3023      2.00000
    301      -3.3010      2.00000
    302      -3.2862      2.00000
    303      -3.2787      2.00000
    304      -3.2681      2.00000
    305      -3.2671      2.00000
    306      -3.2579      2.00000
    307      -3.2429      2.00000
    308      -3.2383      2.00000
    309      -3.2172      2.00000
    310      -3.2137      2.00000
    311      -3.2092      2.00000
    312      -3.2078      2.00000
    313      -3.2046      2.00000
    314      -3.2026      2.00000
    315      -3.1945      2.00000
    316      -3.1915      2.00000
    317      -3.1684      2.00000
    318      -3.1667      2.00000
    319      -3.1584      2.00000
    320      -3.1411      2.00000
    321      -3.1370      2.00000
    322      -3.1361      2.00000
    323      -3.1286      2.00000
    324      -3.1076      2.00000
    325      -3.1044      2.00000
    326      -3.1012      2.00000
    327      -3.0720      2.00000
    328      -3.0683      2.00000
    329      -3.0583      2.00000
    330      -3.0535      2.00000
    331      -3.0503      2.00000
    332      -3.0420      2.00000
    333      -3.0371      2.00000
    334      -3.0197      2.00000
    335      -3.0087      2.00000
    336      -3.0009      2.00000
    337      -2.9929      2.00000
    338      -2.9822      2.00000
    339      -2.9761      2.00000
    340      -2.9470      2.00000
    341      -2.9373      2.00000
    342      -2.9241      2.00000
    343      -2.9220      2.00000
    344      -2.9188      2.00000
    345      -2.9004      2.00000
    346      -2.8906      2.00000
    347      -2.8888      2.00000
    348      -2.8785      2.00000
    349      -2.8721      2.00000
    350      -2.8700      2.00000
    351      -2.8607      2.00000
    352      -2.8577      2.00000
    353      -2.8112      2.00000
    354      -2.7924      2.00000
    355      -2.7852      2.00000
    356      -2.7787      2.00000
    357      -2.7700      2.00000
    358      -2.7549      2.00000
    359      -2.7360      2.00000
    360      -2.7204      2.00000
    361      -2.7180      2.00000
    362      -2.7130      2.00000
    363      -2.6922      2.00000
    364      -2.6867      2.00000
    365      -2.6769      2.00000
    366      -2.6583      2.00000
    367      -2.6473      2.00000
    368      -2.6405      2.00000
    369      -2.6294      2.00000
    370      -2.6215      2.00000
    371      -2.6017      2.00000
    372      -2.5831      2.00000
    373      -2.5824      2.00000
    374      -2.5650      2.00000
    375      -2.5612      2.00000
    376      -2.5469      2.00000
    377      -2.4996      2.00000
    378      -2.4942      2.00000
    379      -2.4897      2.00000
    380      -2.4886      2.00000
    381      -2.4858      2.00000
    382      -2.4756      2.00000
    383      -2.4536      2.00000
    384      -2.4012      2.00000
    385      -2.3933      2.00000
    386      -2.3386      2.00000
    387      -2.3298      2.00000
    388      -2.2351      2.00000
    389      -2.1719      2.00000
    390      -2.1689      2.00000
    391      -2.1245      2.00000
    392      -1.8288      2.00000
    393      -1.7000      2.00000
    394      -1.6965      2.00000
    395      -1.6540      2.00000
    396      -1.5992      2.00000
    397      -1.5506      2.00000
    398      -1.4755      2.00000
    399      -1.4596      2.00000
    400      -1.3372      2.00000
    401      -1.3040      2.00000
    402      -1.3002      2.00000
    403      -0.9583      1.99913
    404      -0.9251      1.74880
    405      -0.8221      0.23687
    406      -0.8219      0.23417
    407      -0.7280     -0.05858
    408      -0.6621     -0.01058
    409      -0.6060     -0.00098
    410      -0.3863     -0.00000
    411      -0.2479     -0.00000
    412      -0.2289     -0.00000
    413      -0.1919     -0.00000
    414      -0.0978     -0.00000
    415       0.0537     -0.00000
    416       0.0983     -0.00000
    417       0.0994     -0.00000
    418       0.1524     -0.00000
    419       0.2250     -0.00000
    420       0.2856     -0.00000
    421       0.3596     -0.00000
    422       0.3662     -0.00000
    423       0.5464     -0.00000
[truncated: 17,062,780 more chars]
