# Supplementary material for: Toward benchmarking theoretical computations of elementary rate constants on catalytic surfaces: formate decomposition on Au and Cu
Source: Chem Sci. 2021 Dec 21;13(3):804–15. doi: 10.1039/d1sc05127j (PMC8768843; doi:10.1039/d1sc05127j)
Supplement: SC-013-D1SC05127J-s027 [file SC-013-D1SC05127J-s027.79ev]

C    O    H    Au                       
   1.00000000000000     
    16.4480000000000004    0.0000000000000000    0.0000000000000000
     0.0000000000000000   11.6304923369563333    0.0000000000000000
     0.0000000000000000    0.0000000000000000   22.0000000000000711
   C    O    H    Au
     1     2     1    72
Selective dynamics
Direct
  0.1250005582325013  0.5165160685543132  0.3193735941058413   T   T   T
  0.1250014053285381  0.5785000225882603  0.3631880338983186   T   T   T
  0.1249997694225019  0.4167559158871916  0.3010554135963296   T   T   T
  0.1250000715206174  0.5936215149174251  0.2677675240935961   T   T   T
  0.6250008134370540  0.8744699478798728  0.1921836686035753   F   F   F
  0.6249989023625359  0.6244963338388250  0.1922575910436449   F   F   F
  0.6249997347026288  0.3747956728363845  0.1921281929931288   F   F   F
  0.6249993483869549  0.1245166872380834  0.1926609466857830   F   F   F
  0.1249988502145809  0.8769314352070848  0.1915948580583132   F   F   F
  0.1249985064366821  0.6275135553029806  0.1916055612682874   T   T   T
  0.1249992848335660  0.3696737474221365  0.1923111130439717   T   T   T
  0.1249986631783445  0.1220821559824879  0.1911872857660564   F   F   F
  0.7521017929563162  0.7494578738844910  0.1360386520742069   F   F   F
  0.7522686999488467  0.4996809581555504  0.1361380706649113   F   F   F
  0.7519147731763520  0.2494855500097199  0.1359895734946530   F   F   F
  0.7517980921372316  0.9999305600431176  0.1357802591467675   F   F   F
  0.4979003580758236  0.7494589156834620  0.1360383567672542   F   F   F
  0.4977302168118942  0.4996812502527256  0.1361373105422426   F   F   F
  0.4980864636421743  0.2494860106286463  0.1359877223541232   F   F   F
  0.4982051228711587  0.9999306298686339  0.1357782455093177   F   F   F
  0.2528301527343474  0.7512878982949773  0.1342418645816664   F   F   F
  0.2525788504620858  0.4987557993322262  0.1344166804514798   F   F   F
  0.2528287122180001  0.2484948259741538  0.1352702104713556   F   F   F
  0.2537374151877682  0.9995285954208035  0.1358607268799246   F   F   F
  0.9971684462554175  0.7512857352287275  0.1342429310196791   F   F   F
  0.9974198200841685  0.4987540672486234  0.1344162843207520   F   F   F
  0.9971704273809904  0.2484964502623047  0.1352704614705369   F   F   F
  0.9962616747774136  0.9995312533067482  0.1358611866592566   F   F   F
  0.8738647222905461  0.8751052195812338  0.0736021495574369   F   F   F
  0.8743327794356983  0.6246182586488750  0.0740816904542146   F   F   F
  0.8742221193918353  0.3741739656812454  0.0738863409422911   F   F   F
  0.8744407273198072  0.1247826745622703  0.0739751641479343   F   F   F
  0.6250013254646685  0.8747120866742004  0.0641355016382680   F   F   F
  0.6250004389277087  0.6247855449238856  0.0641650254298159   F   F   F
  0.6250003117409405  0.3750566733901185  0.0641282506296809   F   F   F
  0.6250008871196773  0.1250103442532185  0.0642183181748469   F   F   F
  0.3761360726496104  0.8751047043804502  0.0736020606243823   F   F   F
  0.3756661333295878  0.6246167371629290  0.0740818242782118   F   F   F
  0.3757758349942250  0.3741724591091709  0.0738864770519243   F   F   F
  0.3755583030599615  0.1247814733981451  0.0739765150569360   F   F   F
  0.1249996759402716  0.8755601106208121  0.0641830575328933   F   F   F
  0.1250005090725831  0.6256422387692390  0.0658155253557305   F   F   F
  0.1249999971819869  0.3750487006843286  0.0661541848054565   F   F   F
  0.1249998823573711  0.1247257175409536  0.0637368205933769   F   F   F
  0.7500000000000000  0.7500000000000000  0.0000000000000000   F   F   F
  0.7500000000000000  0.5000000000000000  0.0000000000000000   F   F   F
  0.7500000000000000  0.2500000000000000  0.0000000000000000   F   F   F
  0.7500000000000000  0.0000000000000000  0.0000000000000000   F   F   F
  0.5000000000000000  0.7500000000000000  0.0000000000000000   F   F   F
  0.5000000000000000  0.5000000000000000  0.0000000000000000   F   F   F
  0.5000000000000000  0.2500000000000000  0.0000000000000000   F   F   F
  0.5000000000000000  0.0000000000000000  0.0000000000000000   F   F   F
  0.2500000000000000  0.7500000000000000  0.0000000000000000   F   F   F
  0.2500000000000000  0.5000000000000000  0.0000000000000000   F   F   F
  0.2500000000000000  0.2500000000000000  0.0000000000000000   F   F   F
  0.2500000000000000  0.0000000000000000  0.0000000000000000   F   F   F
  0.0000000000000000  0.7500000000000000  0.0000000000000000   F   F   F
  0.0000000000000000  0.5000000000000000  0.0000000000000000   F   F   F
  0.0000000000000000  0.2500000000000000  0.0000000000000000   F   F   F
  0.0000000000000000  0.0000000000000000  0.0000000000000000   F   F   F
  0.8750000000000000  0.8750000000000000  0.9339176571763873   F   F   F
  0.8750000000000000  0.6250000000000001  0.9339176571763873   F   F   F
  0.8750000000000000  0.3750000000000000  0.9339176571763873   F   F   F
  0.8750000000000000  0.1250000000000000  0.9339176571763873   F   F   F
  0.6250000000000002  0.8750000000000000  0.9339176571763873   F   F   F
  0.6250000000000002  0.6250000000000001  0.9339176571763873   F   F   F
  0.6250000000000002  0.3750000000000000  0.9339176571763873   F   F   F
  0.6250000000000002  0.1250000000000000  0.9339176571763873   F   F   F
  0.3750000000000000  0.8750000000000000  0.9339176571763873   F   F   F
  0.3750000000000000  0.6250000000000001  0.9339176571763873   F   F   F
  0.3750000000000000  0.3750000000000000  0.9339176571763873   F   F   F
  0.3750000000000000  0.1250000000000000  0.9339176571763873   F   F   F
  0.1250000000000000  0.8750000000000000  0.9339176571763873   F   F   F
  0.1250000000000000  0.6250000000000001  0.9339176571763873   F   F   F
  0.1250000000000000  0.3750000000000000  0.9339176571763873   F   F   F
  0.1250000000000000  0.1250000000000000  0.9339176571763873   F   F   F
 
